# Supplementary material for: Atomistic insight into Al-Mg friction stir welding process via molecular dynamics simulation
Source: PLoS One. 2026 Jun 4;21(6):e0350194. doi: 10.1371/journal.pone.0350194 (PMC13235913; doi:10.1371/journal.pone.0350194)
Supplement: S4 File — (ZIP) [file pone.0350194.s004.zip]

Archive with 14 entries (13 files):
- Supporting Information_Raw Data set/
- Supporting Information_Raw Data set/Cover letter - raw Data.docx
- Supporting Information_Raw Data set/Rotate 12.dump
- Supporting Information_Raw Data set/Rotate 16.dump
- Supporting Information_Raw Data set/Rotate 4.dump
- Supporting Information_Raw Data set/Rotate 8.dump
- Supporting Information_Raw Data set/Shape Cone.dump
- Supporting Information_Raw Data set/Shape Square.dump
- Supporting Information_Raw Data set/Shape triangular.dump
- Supporting Information_Raw Data set/Shape tube.dump
- Supporting Information_Raw Data set/Travel speed 100.dump
- Supporting Information_Raw Data set/Travel speed 150.dump
- Supporting Information_Raw Data set/Travel speed 200.dump
- Supporting Information_Raw Data set/Travel speed 50.dump
