# Supplementary material for: Atomistic insight into Al-Mg friction stir welding process via molecular dynamics simulation
Source: PLoS One. 2026 Jun 4;21(6):e0350194. doi: 10.1371/journal.pone.0350194 (PMC13235913; doi:10.1371/journal.pone.0350194)
Supplement: S4 File — (ZIP) [file pone.0350194.s004.zip › Supporting Information_Raw Data set/Rotate 12.dump]

ITEM: TIMESTEP
114000
ITEM: NUMBER OF ATOMS
58677
ITEM: BOX BOUNDS pp pp pp
-3.5000000000000000e+002 3.0000000000000000e+001
-2.0000000000000000e+001 1.2000000000000000e+002
-5.0500000000000000e+001 5.0500000000000000e+001
ITEM: ATOMS id type x y z vx vy vz fx fy fz c_10 c_11 c_peratom[1] c_peratom[2] c_peratom[3] c_peratom[4] c_peratom[5] c_peratom[6] 
27190 2 -276.525 -8.33982 -47.1772 -1 0 0 0 0 0 0.00125952 -1.07991 374600 223147 689192 1501.14 -10390.6 15698 
26787 2 -274.92 -9.26647 -49.7981 -1 0 0 0 0 0 0.00125952 -1.32752 333062 403433 330730 -250682 -57694.4 63403.8 
27194 2 -274.92 -9.26647 -44.5562 -1 0 0 0 0 0 0.00125952 -1.18926 400990 459126 576506 -258468 2028.71 1793.9 
27192 2 -273.315 -8.33982 -47.1772 -1 0 0 0 0 0 0.00125952 -1.48056 1.11688e+006 288869 934091 -60521.3 70079.3 10252.7 
26789 2 -271.71 -9.26647 -49.7981 -1 0 0 0 0 0 0.00125952 -1.40875 694708 317212 743676 -42014.9 126668 -273609 
27197 2 -271.71 -9.26647 -44.5562 -1 0 0 0 0 0 0.00125952 -1.21901 278041 227426 168163 -4894.78 1227.14 -190.268 
27195 2 -270.105 -8.33982 -47.1772 -1 0 0 0 0 0 0.00125952 -1.43496 627928 195301 850039 5029.59 -1466.72 33153.9 
26791 2 -268.5 -9.26647 -49.7981 -1 0 0 0 0 0 0.00125952 -1.4042 601550 320977 704554 110477 -265467 -264601 
27200 2 -268.5 -9.26647 -44.5562 -1 0 0 0 0 0 0.00125952 -1.21679 213024 247912 174546 -2053.2 -562.166 10161.1 
27198 2 -266.895 -8.33982 -47.1772 -1 0 0 0 0 0 0.00125952 -1.43133 624263 209271 807111 -1211.86 -76011.5 -2774.02 
26793 2 -265.29 -9.26647 -49.7981 -1 0 0 0 0 0 0.00125952 -1.39242 338058 83749.8 -48134.5 40406 -102394 134675 
27203 2 -265.29 -9.26647 -44.5562 -1 0 0 0 0 0 0.00125952 -1.21758 211168 228178 173837 -815.655 2661.37 11169.9 
27201 2 -263.685 -8.33982 -47.1772 -1 0 0 0 0 0 0.00125952 -1.42373 644951 208698 778022 3192.89 -26730.3 -7425.08 
26795 2 -262.08 -9.26647 -49.7981 -1 0 0 0 0 0 0.00125952 -1.40274 405256 -79478.5 -237179 4339.64 1480.59 300457 
27206 2 -262.08 -9.26647 -44.5562 -1 0 0 0 0 0 0.00125952 -1.21681 218480 256590 174584 -241.662 -681.102 14235.9 
27204 2 -260.475 -8.33982 -47.1772 -1 0 0 0 0 0 0.00125952 -1.42622 640148 211127 778312 -3391.91 66457.6 -13605.3 
26797 2 -258.87 -9.26647 -49.7981 -1 0 0 0 0 0 0.00125952 -1.39071 464617 234681 293873 -126787 275696 -72543.6 
27209 2 -258.87 -9.26647 -44.5562 -1 0 0 0 0 0 0.00125952 -1.21717 204956 219202 173636 2178.87 3775.37 9746.8 
27207 2 -257.265 -8.33982 -47.1772 -1 0 0 0 0 0 0.00125952 -1.43297 614561 207178 830436 528.148 38699.8 20056.6 
26799 2 -255.66 -9.26647 -49.7981 -1 0 0 0 0 0 0.00125952 -1.40588 546121 294402 679849 1141.42 28949.1 -240353 
27212 2 -255.66 -9.26647 -44.5562 -1 0 0 0 0 0 0.00125952 -1.21779 191933 205724 167363 -12329.5 -1417.53 3022.18 
27210 2 -254.055 -8.33982 -47.1772 -1 0 0 0 0 0 0.00125952 -1.43357 623650 221099 854599 8620.2 -6329.55 45600.3 
26801 2 -252.45 -9.26647 -49.7981 -1 0 0 0 0 0 0.00125952 -1.39991 582335 310610 608906 146591 -332476 -226340 
27215 2 -252.45 -9.26647 -44.5562 -1 0 0 0 0 0 0.00125952 -1.21659 207154 259450 171577 -3921.88 -1860.35 8918.11 
27213 2 -250.845 -8.33982 -47.1772 -1 0 0 0 0 0 0.00125952 -1.42851 633632 238783 808385 -3957.78 -85116 7954.46 
26803 2 -249.24 -9.26647 -49.7981 -1 0 0 0 0 0 0.00125952 -1.39572 320213 18456.7 -147215 16979.4 -57653.5 208437 
27218 2 -249.24 -9.26647 -44.5562 -1 0 0 0 0 0 0.00125952 -1.21577 215438 240712 176952 9956.81 305.412 17827.2 
27216 2 -247.635 -8.33982 -47.1772 -1 0 0 0 0 0 0.00125952 -1.42308 644043 212927 788175 -2310.43 -12112.6 -648.368 
26805 2 -246.03 -9.26647 -49.7981 -1 0 0 0 0 0 0.00125952 -1.39994 357445 -45328 -213909 397.274 17559.3 270987 
27221 2 -246.03 -9.26647 -44.5562 -1 0 0 0 0 0 0.00125952 -1.21817 211275 218696 175218 12988.5 5446.96 14081.1 
27219 2 -244.425 -8.33982 -47.1772 -1 0 0 0 0 0 0.00125952 -1.42706 635714 202859 786437 1713.99 80459.7 -16075.1 
26807 2 -242.82 -9.26647 -49.7981 -1 0 0 0 0 0 0.00125952 -1.3941 523703 278612 445044 -151362 332952 -151020 
27224 2 -242.82 -9.26647 -44.5562 -1 0 0 0 0 0 0.00125952 -1.21848 206908 222707 169183 -19303.7 -5373.8 6874.75 
27222 2 -241.215 -8.33982 -47.1772 -1 0 0 0 0 0 0.00125952 -1.43419 616233 191938 837158 2968.29 24785.1 20273.6 
26809 2 -239.61 -9.26647 -49.7981 -1 0 0 0 0 0 0.00125952 -1.40504 510120 276679 619995 1164.25 645.269 -209850 
27227 2 -239.61 -9.26647 -44.5562 -1 0 0 0 0 0 0.00125952 -1.21651 205595 235104 171672 -17163.4 -1096.09 6779.55 
27225 2 -238.005 -8.33982 -47.1772 -1 0 0 0 0 0 0.00125952 -1.43414 622045 209792 841719 5098.4 -18708.4 30632 
26811 2 -236.4 -9.26647 -49.7981 -1 0 0 0 0 0 0.00125952 -1.395 535448 285572 474543 153511 -338870 -165306 
27230 2 -236.4 -9.26647 -44.5562 -1 0 0 0 0 0 0.00125952 -1.21741 207279 248986 168657 1978.9 -3077.57 3160.93 
27228 2 -234.795 -8.33982 -47.1772 -1 0 0 0 0 0 0.00125952 -1.42894 637516 207365 787914 -3269.46 -81964.4 -15076.2 
26813 2 -233.19 -9.26647 -49.7981 -1 0 0 0 0 0 0.00125952 -1.39927 348506 -36119.2 -206071 1552 -22848.5 262718 
27233 2 -233.19 -9.26647 -44.5562 -1 0 0 0 0 0 0.00125952 -1.21667 216694 221724 177750 11762.1 5372.43 15776.3 
27231 2 -231.585 -8.33982 -47.1772 -1 0 0 0 0 0 0.00125952 -1.4247 641696 187038 780683 5409.55 10116.7 -16379.8 
26815 2 -229.98 -9.26647 -49.7981 -1 0 0 0 0 0 0.00125952 -1.39643 322870 6563.44 -161916 -13174 49752.8 220998 
27236 2 -229.98 -9.26647 -44.5562 -1 0 0 0 0 0 0.00125952 -1.21903 209224 237902 169476 -14064.8 1749.94 6592.07 
27234 2 -228.375 -8.33982 -47.1772 -1 0 0 0 0 0 0.00125952 -1.42898 637436 218847 798595 1062.11 82954.5 -5334.85 
26817 2 -226.77 -9.26647 -49.7981 -1 0 0 0 0 0 0.00125952 -1.39892 575077 306976 584490 -150402 338825 -215678 
27239 2 -226.77 -9.26647 -44.5562 -1 0 0 0 0 0 0.00125952 -1.21871 210929 256535 170320 -4613.36 -6170.78 3912.32 
27237 2 -225.165 -8.33982 -47.1772 -1 0 0 0 0 0 0.00125952 -1.43575 627735 190814 843596 -1213.65 12923.4 25525.5 
26819 2 -223.56 -9.26647 -49.7981 -1 0 0 0 0 0 0.00125952 -1.40565 536752 289735 664752 -3587.69 -18891.4 -232287 
27242 2 -223.56 -9.26647 -44.5562 -1 0 0 0 0 0 0.00125952 -1.21518 228827 263422 178157 13231.5 -4279.52 17063.3 
26785 2 -276.525 -6.48653 -49.7981 -1 0 0 0 0 0 0.00125952 -1.45814 584646 726737 -238318 -338615 -221522 235123 
26830 2 -276.525 -0.926647 -49.7981 -1 0 0 0 0 0 0.00125952 -1.46456 356189 286505 451675 45206.5 -240934 -632545 
27191 2 -276.525 -6.48653 -44.5562 -1 0 0 0 0 0 0.00125952 -1.17656 288460 785163 720764 -184220 7352.02 9310.06 
27258 2 -276.525 -2.77994 -47.1772 -1 0 0 0 0 0 0.00125952 -1.1256 187656 337253 557948 76336.6 3920.14 -63688.7 
27259 2 -276.525 -0.926647 -44.5562 -1 0 0 0 0 0 0.00125952 -1.13249 8529.78 370260 635835 -63305 23241.4 10470.3 
26832 2 -274.92 -3.70659 -49.7981 -1 0 0 0 0 0 0.00125952 -1.97336 463797 954680 314736 43123.5 499088 133120 
27260 2 -274.92 -5.55988 -47.1772 -1 0 0 0 0 0 0.00125952 -1.52294 485958 921794 577376 234024 57631.1 -18084 
27263 2 -274.92 -3.70659 -44.5562 -1 0 0 0 0 0 0.00125952 -1.52884 203176 420782 457029 -311321 -22639.1 -18396.4 
26786 2 -273.315 -6.48653 -49.7981 -1 0 0 0 0 0 0.00125952 -2.19308 1.00874e+006 1.16694e+006 821224 -49661 618791 -137967 
26831 2 -273.315 -0.926647 -49.7981 -1 0 0 0 0 0 0.00125952 -2.04297 1.01079e+006 519763 287175 351207 104515 264908 
27193 2 -273.315 -6.48653 -44.5562 -1 0 0 0 0 0 0.00125952 -1.67054 896001 889835 461949 -109759 -6820.1 1682.35 
27261 2 -273.315 -2.77994 -47.1772 -1 0 0 0 0 0 0.00125952 -1.57041 827862 352961 303219 32085.2 -42944.7 26693.6 
27262 2 -273.384 -0.958579 -44.5675 -0.839872 0.0322942 0.172214 -0.0137154 0.062815 0.0245727 0.000927113 -1.59921 494034 221391 273240 -42255.4 -35038.9 -42361.3 
27267 2 -271.786 -3.73933 -44.5316 -1.41189 -0.282507 0.46027 0.136011 0.0318772 -0.11884 0.00287811 -1.52928 234008 74568 166302 -110756 -65737.3 -27698.7 
26834 2 -271.71 -3.70659 -49.7981 -1 0 0 0 0 0 0.00125952 -2.06945 584930 471582 782680 -46424 170472 203224 
27264 2 -271.71 -5.55988 -47.1772 -1 0 0 0 0 0 0.00125952 -1.52842 399463 622270 298635 7202.6 -13246.7 32422.6 
26788 2 -270.105 -6.48653 -49.7981 -1 0 0 0 0 0 0.00125952 -2.15668 760642 1.03677e+006 1.19424e+006 -11503.3 -37353.5 -263342 
26833 2 -270.105 -0.926647 -49.7981 -1 0 0 0 0 0 0.00125952 -1.97891 391482 106272 -149930 -11991.5 28349.1 553181 
27196 2 -270.105 -6.48653 -44.5562 -1 0 0 0 0 0 0.00125952 -1.60751 353392 892575 363420 -39648.4 58211 -8497.47 
27265 2 -270.105 -2.77994 -47.1772 -1 0 0 0 0 0 0.00125952 -1.49638 300245 289936 434811 19453.3 -56781.4 43181.9 
27266 2 -270.194 -0.985302 -44.5254 -1.66334 0.30372 -0.631946 0.0680621 0.0654343 -0.186614 0.00410391 -1.52221 262858 211957 75970.5 23792.7 -165585 -58462.7 
26836 2 -268.5 -3.70659 -49.7981 -1 0 0 0 0 0 0.00125952 -2.0559 248019 412639 595713 78954.6 -386948 181719 
27268 2 -268.5 -5.55988 -47.1772 -1 0 0 0 0 0 0.00125952 -1.52403 266586 602673 246629 -20339 5266.97 11227.4 
27271 2 -268.532 -3.73104 -44.5471 -1.17561 -0.149376 -0.0348324 0.0248551 0.00569235 -0.0325811 0.00177037 -1.52233 314144 164033 236142 -15177.6 -3061 -84528.5 
26790 2 -266.895 -6.48653 -49.7981 -1 0 0 0 0 0 0.00125952 -2.09096 324133 1.07925e+006 488768 87186.5 -568681 -39230.5 
26835 2 -266.895 -0.926647 -49.7981 -1 0 0 0 0 0 0.00125952 -1.97218 422108 427467 242770 -326679 35475.1 5611.75 
27199 2 -266.895 -6.48653 -44.5562 -1 0 0 0 0 0 0.00125952 -1.60705 371176 912631 372934 13060.2 1225.99 -9536.68 
27269 2 -266.895 -2.77994 -47.1772 -1 0 0 0 0 0 0.00125952 -1.50296 233523 250089 296213 -23783.8 14711.4 10470.1 
27270 2 -266.951 -0.943031 -44.5554 -2.51937 -0.241565 -0.0821254 0.0509729 -0.0432636 -0.0965708 0.00807644 -1.52443 324864 167942 50560.2 -7061.3 -72430.3 -85181.8 
27275 2 -265.295 -3.70934 -44.5484 -1.71737 0.516954 0.332945 -0.0163994 -0.0325575 -0.0483017 0.00419097 -1.52419 263869 249754 204448 -7742.65 38973.4 -67726.3 
26838 2 -265.29 -3.70659 -49.7981 -1 0 0 0 0 0 0.00125952 -1.95344 376115 535703 -214359 -227835 -323731 -25906.8 
27272 2 -265.29 -5.55988 -47.1772 -1 0 0 0 0 0 0.00125952 -1.52143 302807 632546 322147 -12962.3 -63481.8 -16809.9 
26792 2 -263.685 -6.48653 -49.7981 -1 0 0 0 0 0 0.00125952 -2.02672 925693 1.39115e+006 -4549.03 158382 -7058.83 189638 
26837 2 -263.685 -0.926647 -49.7981 -1 0 0 0 0 0 0.00125952 -2.00444 361125 79890.9 180330 -2806.85 19007.7 -620874 
27202 2 -263.685 -6.48653 -44.5562 -1 0 0 0 0 0 0.00125952 -1.60975 328433 889829 281825 -35724.7 -9867.07 -31800.3 
27273 2 -263.685 -2.77994 -47.1772 -1 0 0 0 0 0 0.00125952 -1.50521 238406 211069 227739 -18025.4 -16667.1 -63854.1 
27274 2 -263.693 -0.943588 -44.5813 0.455158 -0.0998244 0.51386 -0.0533658 -0.00968475 0.0525961 0.000606062 -1.52257 298367 192448 167651 -36752.8 -32844.8 -53190.3 
27279 2 -262.087 -3.73164 -44.5454 -1.85433 1.3198 -0.0767764 0.0236707 0.0647102 -0.0688065 0.00653224 -1.52336 247378 196602 185929 32954.8 -35049.2 -24502.7 
26840 2 -262.08 -3.70659 -49.7981 -1 0 0 0 0 0 0.00125952 -1.94105 673657 691998 -327805 138945 -24516 -11269.4 
27276 2 -262.08 -5.55988 -47.1772 -1 0 0 0 0 0 0.00125952 -1.51881 306494 632610 355397 -3159.14 20523.5 -42562 
27278 2 -260.493 -0.923729 -44.5948 -0.148917 0.05961 -0.0538461 -0.0354987 -0.0552158 0.0778851 3.60587e-005 -1.52309 186454 292409 100652 -51511.6 -71268.3 -31604.1 
26794 2 -260.475 -6.48653 -49.7981 -1 0 0 0 0 0 0.00125952 -2.03777 664566 1.28579e+006 123280 -236665 283682 173820 
26839 2 -260.475 -0.926647 -49.7981 -1 0 0 0 0 0 0.00125952 -1.99442 323594 266786 257689 164475 -230390 -467571 
27205 2 -260.475 -6.48653 -44.5562 -1 0 0 0 0 0 0.00125952 -1.60724 371505 889282 336587 25373.1 -12956.3 -16313.3 
27277 2 -260.475 -2.77994 -47.1772 -1 0 0 0 0 0 0.00125952 -1.50677 246251 203575 252917 26666.9 17365.2 -69885.1 
26842 2 -258.87 -3.70659 -49.7981 -1 0 0 0 0 0 0.00125952 -1.99299 141917 386695 102328 84148.7 576382 71542.2 
27280 2 -258.87 -5.55988 -47.1772 -1 0 0 0 0 0 0.00125952 -1.52488 272126 614758 286735 27823 48846.3 -4531.46 
27283 2 -258.849 -3.71537 -44.5517 -2.63693 -1.57257 0.0588629 -0.126836 -0.0345509 -0.0348478 0.0118771 -1.52462 92982.2 184255 199245 -52346.8 26688.3 -79503 
26796 2 -257.265 -6.48653 -49.7981 -1 0 0 0 0 0 0.00125952 -2.13582 347696 1.0153e+006 777606 38091.9 412510 -169797 
26841 2 -257.265 -0.926647 -49.7981 -1 0 0 0 0 0 0.00125952 -1.97566 372226 312564 96578 265893 98370.1 385500 
27208 2 -257.265 -6.48653 -44.5562 -1 0 0 0 0 0 0.00125952 -1.60973 329939 834148 349322 -36797.2 -47478.2 -15104.3 
27281 2 -257.265 -2.77994 -47.1772 -1 0 0 0 0 0 0.00125952 -1.50672 224685 255830 249463 24581.8 -37375.4 70336.3 
27282 2 -257.297 -0.949338 -44.5435 -1.53158 0.606933 0.260203 -0.0385348 -0.00311529 -0.0691277 0.00350375 -1.53076 21724.5 66500.4 190039 -162378 -26776.3 -44743.4 
26844 2 -255.66 -3.70659 -49.7981 -1 0 0 0 0 0 0.00125952 -2.06989 623609 487101 966422 -30046.2 77460.8 215183 
27284 2 -255.66 -5.55988 -47.1772 -1 0 0 0 0 0 0.00125952 -1.5297 278760 591674 245015 12700 -8589.49 9945.79 
27287 2 -255.689 -3.72944 -44.5608 -0.223589 0.270915 -0.0765188 0.104592 -0.000364484 -0.0129933 0.000162783 -1.52796 56153.8 137463 169942 -53015.6 44887.7 -60141.3 
26798 2 -254.055 -6.48653 -49.7981 -1 0 0 0 0 0 0.00125952 -2.15323 611438 1.02967e+006 1.04225e+006 -29237.6 -96018.9 -246151 
26843 2 -254.055 -0.926647 -49.7981 -1 0 0 0 0 0 0.00125952 -1.97986 385475 153314 -40765.4 -69281.5 7430.1 555651 
27211 2 -254.055 -6.48653 -44.5562 -1 0 0 0 0 0 0.00125952 -1.60905 326232 780076 376238 -85261.7 41553.4 -4179.88 
27285 2 -254.055 -2.77994 -47.1772 -1 0 0 0 0 0 0.00125952 -1.50347 255321 273646 257846 12825.4 -21931.7 61574.1 
27286 2 -254.12 -0.960442 -44.558 -0.676933 -0.590296 -0.946449 0.148791 -0.0508025 0.000789109 0.00214427 -1.52265 209910 190407 224336 -30468.5 -22839.7 -47188.1 
26846 2 -252.45 -3.70659 -49.7981 -1 0 0 0 0 0 0.00125952 -2.03885 161229 377742 480936 61879.9 -529739 154976 
27288 2 -252.45 -5.55988 -47.1772 -1 0 0 0 0 0 0.00125952 -1.52964 262557 545919 134386 -22842.7 -6896.44 -80598.3 
27291 2 -252.474 -3.77385 -44.5945 -0.953359 0.609385 0.0728169 0.0601403 0.190619 0.143906 0.00161917 -1.51632 296190 130443 243658 -37292.1 21633.4 -63444.2 
26800 2 -250.845 -6.48653 -49.7981 -1 0 0 0 0 0 0.00125952 -2.06949 397802 1.13534e+006 350182 153300 -519450 35697.1 
26845 2 -250.845 -0.926647 -49.7981 -1 0 0 0 0 0 0.00125952 -1.97455 406968 412650 275656 -297423 162965 -159120 
27214 2 -250.845 -6.48653 -44.5562 -1 0 0 0 0 0 0.00125952 -1.60871 341199 833067 348139 62121.7 45571.3 -10072.9 
27289 2 -250.845 -2.77994 -47.1772 -1 0 0 0 0 0 0.00125952 -1.50649 236078 240487 153979 -27766.6 23760.9 -10474.6 
27290 2 -250.869 -0.957685 -44.5756 -0.931139 -0.16686 -0.973478 -0.00768866 -0.0524298 0.0825651 0.00232069 -1.51301 451048 256448 273458 -4660.55 -41482.9 -21649.4 
27295 2 -249.224 -3.7316 -44.5835 -1.28999 1.21885 -0.7681 -0.134369 0.0312278 0.0428201 0.00471016 -1.52447 144107 180878 123275 20776.6 -62887.5 -75469.5 
26848 2 -249.24 -3.70659 -49.7981 -1 0 0 0 0 0 0.00125952 -1.9429 499681 591684 -274401 -252673 -162576 -24160.9 
27292 2 -249.24 -5.55988 -47.1772 -1 0 0 0 0 0 0.00125952 -1.52357 300299 607864 248101 -6597.31 -56434.4 -69685.6 
26802 2 -247.635 -6.48653 -49.7981 -1 0 0 0 0 0 0.00125952 -2.02591 966513 1.41394e+006 -5943.54 64600.6 9052.59 193769 
26847 2 -247.635 -0.926647 -49.7981 -1 0 0 0 0 0 0.00125952 -2.00236 427121 51465.9 181524 13737 -16151.3 -642437 
27217 2 -247.635 -6.48653 -44.5562 -1 0 0 0 0 0 0.00125952 -1.6053 377261 886443 341184 25056.4 -22438.1 -13952.5 
27293 2 -247.635 -2.77994 -47.1772 -1 0 0 0 0 0 0.00125952 -1.51181 213770 192500 87399.2 -2274.73 -17163.2 -32166.1 
27294 2 -247.619 -0.949988 -44.6017 -3.03206 0.291388 -1.52253 -0.169078 0.0232362 0.0699052 0.0146059 -1.53466 84700.9 -31618.8 9332.52 -586.427 -92452.1 -11281.1 
27299 2 -246.057 -3.69031 -44.5808 -2.51668 0.402503 0.0182213 0.0593861 -0.164642 0.0600802 0.00818183 -1.5324 -17479.3 97016 178855 -4285.93 -34342.5 -66514.4 
26850 2 -246.03 -3.70659 -49.7981 -1 0 0 0 0 0 0.00125952 -1.93907 616865 650207 -320322 220833 14626.9 -8765.96 
27296 2 -246.03 -5.55988 -47.1772 -1 0 0 0 0 0 0.00125952 -1.52036 299922 650852 324834 3121.85 38180 -34311.5 
26804 2 -244.425 -6.48653 -49.7981 -1 0 0 0 0 0 0.00125952 -2.05009 525151 1.21604e+006 211987 -213845 413239 122083 
26849 2 -244.425 -0.926647 -49.7981 -1 0 0 0 0 0 0.00125952 -1.9833 372236 350582 261676 232289 -248354 -343195 
27220 2 -244.425 -6.48653 -44.5562 -1 0 0 0 0 0 0.00125952 -1.60576 345352 967375 245394 -44213.4 -49224.6 -55134.1 
27297 2 -244.425 -2.77994 -47.1772 -1 0 0 0 0 0 0.00125952 -1.51093 193633 190104 90040.4 39105.8 -34646.6 -11641.6 
27298 2 -244.444 -0.974683 -44.5706 -0.75891 0.103693 0.190402 0.0272199 0.117015 -0.0248621 0.000784616 -1.53079 -3088.24 11005.6 58100.3 36692.8 3605.89 -105654 
26852 2 -242.82 -3.70659 -49.7981 -1 0 0 0 0 0 0.00125952 -2.01457 114984 364412 276793 9573.37 602218 117963 
27300 2 -242.82 -5.55988 -47.1772 -1 0 0 0 0 0 0.00125952 -1.52548 262808 628315 308640 22147.1 30701.9 10909.7 
27303 2 -242.855 -3.69156 -44.5701 -0.622413 -1.41048 1.03134 0.0730775 -0.126583 0.032931 0.00433339 -1.52739 175958 62616.3 193378 -7906.77 11998.7 20914.8 
26806 2 -241.215 -6.48653 -49.7981 -1 0 0 0 0 0 0.00125952 -2.1481 428783 1.01703e+006 883101 45371.8 247721 -210939 
26851 2 -241.215 -0.926647 -49.7981 -1 0 0 0 0 0 0.00125952 -1.97848 368773 236100 36240.7 180345 64972.9 489004 
27223 2 -241.215 -6.48653 -44.5562 -1 0 0 0 0 0 0.00125952 -1.60514 358217 902522 336676 -45812.1 45318 -12173.8 
27301 2 -241.215 -2.77994 -47.1772 -1 0 0 0 0 0 0.00125952 -1.50167 258146 267715 296732 4426.61 -18636.5 55044.1 
27302 2 -241.243 -0.964164 -44.5411 -0.555394 0.367238 0.505775 0.00649399 -0.00152702 -0.0849502 0.000880573 -1.52902 -28368.8 84419.6 172529 -17451 35250.9 -109773 
27307 2 -239.638 -3.73577 -44.524 -1.12082 -0.7 0.364437 -0.0159629 0.0271863 -0.120846 0.00236671 -1.52673 168972 94756.4 213624 -76443 -47912.6 -26821.2 
26854 2 -239.61 -3.70659 -49.7981 -1 0 0 0 0 0 0.00125952 -2.07192 708164 493264 1.03897e+006 -1311.84 9586.97 218184 
27304 2 -239.61 -5.55988 -47.1772 -1 0 0 0 0 0 0.00125952 -1.52509 280293 611255 278730 1339.13 907.27 41299.6 
27306 2 -238.08 -0.947701 -44.5493 -0.876823 0.631032 -0.359569 0.118649 -0.0439003 -0.00909512 0.00163273 -1.52116 193659 225583 244582 -62552 -19930.9 -19890 
26808 2 -238.005 -6.48653 -49.7981 -1 0 0 0 0 0 0.00125952 -2.14942 453628 1.01985e+006 903405 -43025.2 -214330 -216559 
26853 2 -238.005 -0.926647 -49.7981 -1 0 0 0 0 0 0.00125952 -1.98117 373180 221514 33826.2 -160927 -46139.7 502828 
27226 2 -238.005 -6.48653 -44.5562 -1 0 0 0 0 0 0.00125952 -1.61194 303906 773914 355674 -47806.6 11897.6 -10034.5 
27305 2 -238.005 -2.77994 -47.1772 -1 0 0 0 0 0 0.00125952 -1.49992 270253 278765 360505 8318.23 -4563.7 39401.6 
26856 2 -236.4 -3.70659 -49.7981 -1 0 0 0 0 0 0.00125952 -2.02059 119830 364662 300785 6729.92 -592383 126713 
27308 2 -236.4 -5.55988 -47.1772 -1 0 0 0 0 0 0.00125952 -1.52743 265879 578135 243132 -25500.5 -30108.2 -29449.6 
27311 2 -236.439 -3.75275 -44.5505 -0.388034 0.13364 0.329345 0.0511317 0.127853 -0.0252239 0.000348758 -1.52162 173694 196298 194193 -54992.4 22116.6 -52636.7 
26810 2 -234.795 -6.48653 -49.7981 -1 0 0 0 0 0 0.00125952 -2.05385 501241 1.20387e+006 232193 207402 -430198 112691 
26855 2 -234.795 -0.926647 -49.7981 -1 0 0 0 0 0 0.00125952 -1.98375 384779 366555 225405 -243489 247476 -316098 
27229 2 -234.795 -6.48653 -44.5562 -1 0 0 0 0 0 0.00125952 -1.60519 393303 929944 399266 40622.5 39262 4183.95 
27309 2 -234.795 -2.77994 -47.1772 -1 0 0 0 0 0 0.00125952 -1.50032 234931 296418 351674 -6658.31 -29980.5 50679.7 
27310 2 -234.866 -0.921458 -44.4985 -0.946735 1.33843 -0.518497 -0.00838862 -0.137377 -0.161421 0.00372382 -1.51768 304859 10002.2 286084 -53028 -82991.7 12434.3 
27315 2 -233.233 -3.66905 -44.5254 -1.62804 0.456495 -0.740622 0.0772864 -0.128087 -0.0776242 0.0042917 -1.5164 297115 329733 300819 -31734.4 -521.075 -27533.7 
26858 2 -233.19 -3.70659 -49.7981 -1 0 0 0 0 0 0.00125952 -1.9423 602405 643091 -340275 -233126 -34538.2 -5086.4 
27312 2 -233.19 -5.55988 -47.1772 -1 0 0 0 0 0 0.00125952 -1.51752 303559 653488 377447 -1531.33 -47028.8 4157.62 
27314 2 -231.609 -0.920749 -44.5717 0.170417 -1.22254 -0.516321 -0.106511 -0.110308 0.0697314 0.00225484 -1.52313 305016 -38917.9 254892 -244496 -77874.8 -11723.1 
26812 2 -231.585 -6.48653 -49.7981 -1 0 0 0 0 0 0.00125952 -2.02771 970467 1.41837e+006 1073.44 -43376 -8174.88 198821 
26857 2 -231.585 -0.926647 -49.7981 -1 0 0 0 0 0 0.00125952 -2.0057 441341 54655.8 181118 -7031.17 10722.3 -643900 
27232 2 -231.585 -6.48653 -44.5562 -1 0 0 0 0 0 0.00125952 -1.60252 376833 1.01544e+006 312230 -81464.8 -70394.8 -19918.3 
27313 2 -231.585 -2.77994 -47.1772 -1 0 0 0 0 0 0.00125952 -1.5036 259842 256100 287504 28518.1 -29905.8 -16521.8 
27319 2 -229.996 -3.70368 -44.5553 -0.667321 -0.707551 -0.0783705 -0.027891 -0.0591715 -0.021643 0.00119917 -1.52468 295473 213016 193721 -93834.9 -15814.2 -52951.3 
26860 2 -229.98 -3.70659 -49.7981 -1 0 0 0 0 0 0.00125952 -1.94416 526721 602634 -295481 252771 130575 -21395.7 
27316 2 -229.98 -5.55988 -47.1772 -1 0 0 0 0 0 0.00125952 -1.52005 311711 648864 351947 9183.1 54623.4 -18994.2 
27318 2 -228.373 -0.984405 -44.565 -1.0408 -0.460452 0.0925756 -0.039849 0.0711478 0.0851357 0.00164223 -1.53193 215169 41748.2 336720 -60559.8 -16800.9 -41009.4 
26814 2 -228.375 -6.48653 -49.7981 -1 0 0 0 0 0 0.00125952 -2.06732 418298 1.14908e+006 329533 -165156 505461 50616.6 
26859 2 -228.375 -0.926647 -49.7981 -1 0 0 0 0 0 0.00125952 -1.97847 407314 411484 271899 289612 -178106 -194714 
27235 2 -228.375 -6.48653 -44.5562 -1 0 0 0 0 0 0.00125952 -1.61199 325832 907891 329360 -33983.7 37789 -19626.8 
27317 2 -228.375 -2.77994 -47.1772 -1 0 0 0 0 0 0.00125952 -1.50744 228317 238717 215137 17868.1 -8134.66 -37185.1 
26862 2 -226.77 -3.70659 -49.7981 -1 0 0 0 0 0 0.00125952 -2.03677 153543 375032 425302 -51707 556367 151671 
27320 2 -226.77 -5.55988 -47.1772 -1 0 0 0 0 0 0.00125952 -1.52383 283561 612835 281810 18525.6 13040.8 10309.9 
27323 2 -226.777 -3.74217 -44.5347 -0.706435 1.96748 -0.464177 0.0486014 0.023166 -0.123409 0.0057755 -1.52911 285051 104166 111057 46939.4 -34180.5 -113276 
27322 2 -225.169 -0.933509 -44.4987 -1.63396 -1.37432 1.93712 0.0253849 -0.052738 -0.0887557 0.0104679 -1.51996 253594 185143 411377 -8709.97 61956.7 92336.4 
26816 2 -225.165 -6.48653 -49.7981 -1 0 0 0 0 0 0.00125952 -2.15476 577001 1.02985e+006 1.01903e+006 33600.6 114795 -238840 
26861 2 -225.165 -0.926647 -49.7981 -1 0 0 0 0 0 0.00125952 -1.98354 386966 173002 -45107.3 88060.3 10652.8 550652 
27238 2 -225.165 -6.48653 -44.5562 -1 0 0 0 0 0 0.00125952 -1.61033 336340 916478 345627 74342.9 57116.9 -4513.32 
27321 2 -225.165 -2.77994 -47.1772 -1 0 0 0 0 0 0.00125952 -1.49856 290316 316277 521310 6139.22 -10155.4 84799.6 
26864 2 -223.56 -3.70659 -49.7981 -1 0 0 0 0 0 0.00125952 -2.07474 657492 492947 991498 25158.7 -55580.8 220304 
27324 2 -223.56 -5.55988 -47.1772 -1 0 0 0 0 0 0.00125952 -1.52071 293627 620734 314853 6196.87 23478.9 66518.7 
27327 2 -223.518 -3.69445 -44.512 0.876062 1.20964 -0.35537 -0.0718689 -0.0485902 -0.122342 0.00296869 -1.5208 442281 202058 272288 2307.93 49662.9 50908.4 
26875 2 -276.525 4.63324 -49.7981 -1 0 0 0 0 0 0.00125952 -1.49205 344323 314220 813985 -16896.8 -291174 348801 
27348 2 -276.525 2.77994 -47.1772 -1 0 0 0 0 0 0.00125952 -1.12411 188043 339541 561555 57039.2 6557.26 62205.4 
27349 2 -276.525 4.63324 -44.5562 -1 0 0 0 0 0 0.00125952 -1.13348 80695.9 370090 634893 -48585.4 23891.7 13134.8 
26877 2 -274.92 1.85329 -49.7981 -1 0 0 0 0 0 0.00125952 -2.02365 463421 763216 644494 -141936 -518244 98706.7 
27350 2 -274.92 0 -47.1772 -1 0 0 0 0 0 0.00125952 -1.50691 452819 584705 518658 251405 -51324.1 20179 
27353 2 -274.92 1.85329 -44.5562 -1 0 0 0 0 0 0.00125952 -1.52892 328302 467770 422036 -281831 -45916.4 -21224.5 
27352 2 -273.357 4.61662 -44.5598 0.807823 -0.345915 0.167533 -0.0653664 0.0243634 -0.0430086 0.001008 -1.59552 638374 281711 202649 -48541.1 -30380.3 13097 
26876 2 -273.315 4.63324 -49.7981 -1 0 0 0 0 0 0.00125952 -2.02936 959086 564853 91508 -344354 -258408 -73763.3 
27351 2 -273.315 2.77994 -47.1772 -1 0 0 0 0 0 0.00125952 -1.57047 825071 350282 279946 -10685 -69388.4 -33970.7 
27357 2 -271.745 1.80775 -44.5965 -0.810178 -0.023703 0.771137 -0.0116218 0.0713515 0.0860522 0.00157642 -1.53236 308536 261185 103841 20699.3 -49703.7 -14444.7 
26879 2 -271.71 1.85329 -49.7981 -1 0 0 0 0 0 0.00125952 -1.94289 813342 700972 -276450 131908 -2289.43 -27137.7 
27354 2 -271.71 0 -47.1772 -1 0 0 0 0 0 0.00125952 -1.49851 409897 228064 282220 8241.69 -75445.6 -95237.5 
26878 2 -270.105 4.63324 -49.7981 -1 0 0 0 0 0 0.00125952 -1.94615 503454 396085 -394697 86496 -16262.1 -208771 
27355 2 -270.105 2.77994 -47.1772 -1 0 0 0 0 0 0.00125952 -1.50232 229749 230324 197964 7882.19 -23554.6 -83130.8 
27356 2 -270.166 4.61621 -44.5908 -1.26963 -0.488265 0.643886 0.0282764 -0.0584628 0.0117094 0.00285274 -1.52581 164156 247539 -7941.5 21106.7 -159445 -66450.2 
27361 2 -268.534 1.82188 -44.5952 -0.625284 -0.564067 -0.122723 0.00128414 0.0331923 0.0248666 0.00091216 -1.52734 254335 282761 -23544.8 105595 -45146.8 -47214.2 
26881 2 -268.5 1.85329 -49.7981 -1 0 0 0 0 0 0.00125952 -1.94465 468111 552309 -351246 -144291 157599 -26162.4 
27358 2 -268.5 0 -47.1772 -1 0 0 0 0 0 0.00125952 -1.49779 259612 218319 332204 23875.8 -17808.6 -79925.6 
27360 2 -266.935 4.6367 -44.5815 -1.70068 0.314679 0.12317 -0.00805237 -0.119398 0.00922527 0.00378676 -1.52736 91975.9 271295 77341.3 56219.2 50774.2 -37090.7 
26880 2 -266.895 4.63324 -49.7981 -1 0 0 0 0 0 0.00125952 -1.97639 299004 366819 131725 252914 399279 111001 
27359 2 -266.895 2.77994 -47.1772 -1 0 0 0 0 0 0.00125952 -1.50903 207251 211732 182569 18268 31546.7 -14182.1 
27365 2 -265.296 1.8291 -44.5902 -0.640341 0.399393 -1.02171 -0.0769729 -0.00845139 0.031765 0.00203217 -1.52731 184668 180883 42723.9 -12780.8 43067.8 -16454.3 
26883 2 -265.29 1.85329 -49.7981 -1 0 0 0 0 0 0.00125952 -2.04171 150098 490338 585534 46502.9 548884 -42337.6 
27362 2 -265.29 0 -47.1772 -1 0 0 0 0 0 0.00125952 -1.50792 202268 213284 204495 14605.1 -14927.4 -38899.7 
27364 2 -263.775 4.60786 -44.5977 -1.86438 -0.314052 -0.46438 0.0916223 0.0183028 0.0619981 0.00477379 -1.53671 -41423.1 60108.1 31088.8 -34754.3 -82002.9 -13471.4 
26882 2 -263.685 4.63324 -49.7981 -1 0 0 0 0 0 0.00125952 -2.04808 453985 213582 635053 -65068.3 84476.6 467288 
27363 2 -263.685 2.77994 -47.1772 -1 0 0 0 0 0 0.00125952 -1.51032 217553 195133 115975 4163.07 1272.62 5918.91 
26885 2 -262.08 1.85329 -49.7981 -1 0 0 0 0 0 0.00125952 -2.07099 640203 651330 1.16571e+006 -20681 -84399.4 -82985.8 
27366 2 -262.08 0 -47.1772 -1 0 0 0 0 0 0.00125952 -1.50869 162747 229563 81010.1 19530.7 -17211.7 53095.4 
27369 2 -262.118 1.85346 -44.5626 -1.71412 1.17332 -0.426277 -0.0155877 -0.0823657 -0.0450235 0.00566353 -1.53265 29192.3 70133.4 111210 -102289 -56886.7 -11357.5 
27368 2 -260.596 4.5972 -44.5972 -1.60409 0.173224 -0.945224 0.198848 0.0657677 0.0404353 0.00440398 -1.52856 217101 10346.1 -18432.5 8549.87 -82050.7 -35211.1 
26884 2 -260.475 4.63324 -49.7981 -1 0 0 0 0 0 0.00125952 -2.02934 227808 239222 436481 37483.4 -403086 388148 
27367 2 -260.475 2.77994 -47.1772 -1 0 0 0 0 0 0.00125952 -1.50875 228116 195945 144120 -8525.13 -32490 -25219.5 
27373 2 -258.92 1.85787 -44.5597 -1.0526 -0.470823 0.812078 0.0413168 -0.0829675 -0.0431694 0.00250532 -1.52618 127399 180485 129186 -60849.1 -7867.43 -55460.2 
26887 2 -258.87 1.85329 -49.7981 -1 0 0 0 0 0 0.00125952 -1.98947 81028.6 388685 12370.5 11446.9 -597983 24868 
27370 2 -258.87 0 -47.1772 -1 0 0 0 0 0 0.00125952 -1.50413 232455 270849 287989 -14346.3 -19130 30764.5 
27372 2 -257.329 4.60494 -44.5921 -0.192012 0.0308546 0.804742 -0.0189615 -0.0270721 0.0918278 0.000863312 -1.52091 272642 161910 162290 -74867.5 -29320.6 -84106.9 
26886 2 -257.265 4.63324 -49.7981 -1 0 0 0 0 0 0.00125952 -1.95298 447987 453534 -85989.8 -327630 -172667 -173099 
27371 2 -257.265 2.77994 -47.1772 -1 0 0 0 0 0 0.00125952 -1.50244 268453 237235 228639 -12448.1 -51167.7 -117959 
27377 2 -255.722 1.78459 -44.5431 -0.618645 0.810882 1.07802 0.0541984 0.110282 -0.0496681 0.00277393 -1.52416 210684 60777.2 229071 -57194.3 1819.22 -62107 
26889 2 -255.66 1.85329 -49.7981 -1 0 0 0 0 0 0.00125952 -1.94028 766959 771116 -270205 76332.9 18483.6 -15112.7 
27374 2 -255.66 0 -47.1772 -1 0 0 0 0 0 0.00125952 -1.49833 263262 261897 303801 28629.4 -82175.5 -17418.3 
26888 2 -254.055 4.63324 -49.7981 -1 0 0 0 0 0 0.00125952 -1.94578 523737 424627 -331773 193820 8968.85 -229407 
27375 2 -254.055 2.77994 -47.1772 -1 0 0 0 0 0 0.00125952 -1.50246 274440 252106 256046 32277.7 -44720.3 -117009 
27376 2 -254.139 4.55085 -44.5513 -1.73571 -0.714996 0.684048 0.0454751 0.0844408 -0.0204504 0.0050278 -1.52514 170163 279814 242664 -1316.66 -810.816 -73538 
27381 2 -252.5 1.79666 -44.585 0.128221 0.377803 0.873103 -0.00676424 -0.00607939 0.101926 0.00116063 -1.523 291811 86523.3 223341 -13553.3 -70281.7 -77175.2 
26891 2 -252.45 1.85329 -49.7981 -1 0 0 0 0 0 0.00125952 -1.95265 304182 468787 -327774 -114653 323649 2615.12 
27378 2 -252.45 0 -47.1772 -1 0 0 0 0 0 0.00125952 -1.50293 259843 246985 227308 24761.8 16230.6 -58375.5 
26890 2 -250.845 4.63324 -49.7981 -1 0 0 0 0 0 0.00125952 -1.99276 253496 323652 226974 158857 479320 227682 
27379 2 -250.845 2.77994 -47.1772 -1 0 0 0 0 0 0.00125952 -1.51101 201187 223993 135195 54888.6 -21333.9 -22410.7 
27380 2 -250.942 4.56654 -44.5518 0.580261 0.0118488 -0.532692 0.085574 0.0388243 -0.0380375 0.000781662 -1.51991 244049 283600 193938 -81158.1 -18103.8 -78837.9 
27385 2 -249.272 1.79832 -44.602 0.383104 -0.172594 -0.265797 -0.0596694 0.0344587 0.11263 0.00031136 -1.52148 295359 171377 99822 -89316.9 -112694 -71653.2 
26893 2 -249.24 1.85329 -49.7981 -1 0 0 0 0 0 0.00125952 -2.05814 272524 562657 786878 46929.2 396690 -59963.1 
27382 2 -249.24 0 -47.1772 -1 0 0 0 0 0 0.00125952 -1.50999 198698 199229 49859.1 1187.74 -4337.24 -62295.6 
26892 2 -247.635 4.63324 -49.7981 -1 0 0 0 0 0 0.00125952 -2.05261 589989 217544 750088 -24348.6 29951.8 491091 
27383 2 -247.635 2.77994 -47.1772 -1 0 0 0 0 0 0.00125952 -1.50997 228087 184727 166072 -1209.66 -16254.2 -18773.9 
27384 2 -247.717 4.57163 -44.5781 -1.55051 0.332886 -1.10063 0.0158016 0.0531979 -0.00746129 0.00469334 -1.52759 204475 206731 37370.6 24071.2 -120826 -63396.2 
27389 2 -246.061 1.81137 -44.5643 -0.970429 -0.133427 0.71755 0.0218907 0.0194681 -0.0488043 0.00185705 -1.52932 228251 123741 76108.6 -68019 -50431.5 -55146.5 
26895 2 -246.03 1.85329 -49.7981 -1 0 0 0 0 0 0.00125952 -2.0687 453682 622295 974080 -31965.6 -181660 -77274.9 
27386 2 -246.03 0 -47.1772 -1 0 0 0 0 0 0.00125952 -1.50987 185850 225011 88988.4 -18312.9 52355.8 -1554.7 
27388 2 -244.511 4.59641 -44.5711 -1.40945 0.567914 0.0276289 0.0849968 -0.0177946 -0.0522065 0.0029093 -1.52389 205663 208394 -2879.84 4493.99 -14870.5 -84031.2 
26894 2 -244.425 4.63324 -49.7981 -1 0 0 0 0 0 0.00125952 -2.01591 233444 274823 355917 -36666.3 -495268 329226 
27387 2 -244.425 2.77994 -47.1772 -1 0 0 0 0 0 0.00125952 -1.50424 260473 206936 224130 -17254.8 -8866.29 -42580.8 
27393 2 -242.824 1.81833 -44.5647 -1.05582 1.32658 -0.27089 -0.193189 -0.025457 0.0277269 0.00371298 -1.52232 109885 196050 242758 -78798.7 -56646.1 -11880.5 
26897 2 -242.82 1.85329 -49.7981 -1 0 0 0 0 0 0.00125952 -1.97047 159986 406969 -181249 55850.1 -499962 26095.3 
27390 2 -242.82 0 -47.1772 -1 0 0 0 0 0 0.00125952 -1.50408 285472 267842 340202 14802.2 -60119 -39303.9 
27392 2 -241.315 4.58556 -44.5524 -1.51165 -0.502982 0.958987 0.0246457 -0.0161328 -0.124543 0.00435508 -1.52419 168772 -29993.8 -3478.84 -164346 -98555.4 -112359 
26896 2 -241.215 4.63324 -49.7981 -1 0 0 0 0 0 0.00125952 -1.94695 512528 456554 -194839 -278086 -83938.8 -228509 
27391 2 -241.215 2.77994 -47.1772 -1 0 0 0 0 0 0.00125952 -1.50483 254253 262420 200609 5495.16 -51269.1 -46661.9 
27397 2 -239.684 1.82004 -44.5682 -2.44697 0.43401 0.46072 0.04687 -0.0184809 0.0705239 0.00804615 -1.53005 -146476 94633.1 291789 -79930.9 -48189.6 -27927.1 
26899 2 -239.61 1.85329 -49.7981 -1 0 0 0 0 0 0.00125952 -1.94059 802439 805444 -220624 8376.07 5532.17 -10763.5 
27394 2 -239.61 0 -47.1772 -1 0 0 0 0 0 0.00125952 -1.49853 257025 272893 298386 33185 -52708.3 -13015.5 
27396 2 -238.096 4.54623 -44.6003 0.117654 0.0385303 0.919034 -0.0262692 0.0644162 0.0945225 0.00108312 -1.52389 272901 -53417 68454.3 -75249.7 -91577.7 -110231 
26898 2 -238.005 4.63324 -49.7981 -1 0 0 0 0 0 0.00125952 -1.94818 520059 455578 -184788 270306 79261.2 -232965 
27395 2 -238.005 2.77994 -47.1772 -1 0 0 0 0 0 0.00125952 -1.50216 315878 234978 155602 32999.8 11449.9 -158803 
27401 2 -236.5 1.80946 -44.5424 -3.75655 -0.0457675 0.375339 0.0187301 0.00215183 -0.0393422 0.017954 -1.53177 -173177 -20109.2 229116 56576.5 -26702 -45809.9 
26901 2 -236.4 1.85329 -49.7981 -1 0 0 0 0 0 0.00125952 -1.96636 180594 418168 -228620 -64783.2 485664 21714.4 
27398 2 -236.4 0 -47.1772 -1 0 0 0 0 0 0.00125952 -1.49897 286644 314515 389391 -1115.86 46095.3 -10596.3 
27400 2 -234.882 4.55356 -44.5457 -1.38125 -0.0504146 1.21024 -0.097179 0.032381 -0.102723 0.00425094 -1.52405 161303 -72080.4 71637.8 -57185.6 -85259.1 -79760.6 
26900 2 -234.795 4.63324 -49.7981 -1 0 0 0 0 0 0.00125952 -2.0109 233567 286239 321017 57856.4 512305 316805 
27399 2 -234.795 2.77994 -47.1772 -1 0 0 0 0 0 0.00125952 -1.50595 238964 262980 196341 89497 -87124.5 -4481.34 
27405 2 -233.351 1.80436 -44.5456 -1.96745 0.118996 0.919647 0.295766 -0.0261963 -0.0443929 0.00595849 -1.52155 200163 -69069.3 174015 -85407.6 -51251.3 -51838.6 
26903 2 -233.19 1.85329 -49.7981 -1 0 0 0 0 0 0.00125952 -2.06908 423115 621811 934656 37867.1 213454 -78077.1 
27402 2 -233.19 0 -47.1772 -1 0 0 0 0 0 0.00125952 -1.50344 225893 262288 231356 26595.9 -96381.7 3116.53 
27404 2 -231.676 4.51138 -44.5546 -2.34144 -0.204597 -0.852938 -0.0685481 0.0489075 -0.0239152 0.00787411 -1.5207 147416 66322.6 172664 -139881 -108067 -14092.4 
26902 2 -231.585 4.63324 -49.7981 -1 0 0 0 0 0 0.00125952 -2.05245 606252 222165 750503 19826.5 -11155.6 488878 
27403 2 -231.585 2.77994 -47.1772 -1 0 0 0 0 0 0.00125952 -1.50477 281740 272295 295901 53636.4 -58845.9 -34211.7 
26905 2 -229.98 1.85329 -49.7981 -1 0 0 0 0 0 0.00125952 -2.06319 305757 578379 815593 -40821.7 -360160 -64571.1 
27406 2 -229.98 0 -47.1772 -1 0 0 0 0 0 0.00125952 -1.50754 206670 227430 100619 -6555.62 14377.1 -52242.3 
27409 2 -230.05 1.74981 -44.5608 0.562361 -0.883978 -0.521149 0.126269 0.132296 -0.0274193 0.00172461 -1.51625 422856 -146667 113253 -131231 92936.3 -103585 
27408 2 -228.491 4.52444 -44.5018 -1.90233 -0.244361 0.0895366 -0.0204882 -0.117821 -0.0637791 0.00464331 -1.52158 98132.3 -74417.8 449006 -266522 -4376.99 -97836.4 
26904 2 -228.375 4.63324 -49.7981 -1 0 0 0 0 0 0.00125952 -1.99874 255033 324819 238185 -132307 -478843 251479 
27407 2 -228.375 2.77994 -47.1772 -1 0 0 0 0 0 0.00125952 -1.50309 265702 361870 376021 3534.52 -4386.89 -15770.6 
27413 2 -226.784 1.79156 -44.5202 0.313243 -0.0505384 -0.891915 -0.122464 -0.0554667 -0.033931 0.00112876 -1.51812 350897 -162543 391625 -159369 61088.3 -33036.2 
26907 2 -226.77 1.85329 -49.7981 -1 0 0 0 0 0 0.00125952 -1.95916 281118 463388 -331090 107913 -347399 7616.08 
27410 2 -226.77 0 -47.1772 -1 0 0 0 0 0 0.00125952 -1.5003 294932 310745 409188 12258.3 -28205 -1736.88 
27412 2 -225.295 4.48305 -44.4297 -3.10196 -0.552163 0.105133 0.0853667 0.0231327 -0.120141 0.0125172 -1.48405 201556 -453044 711123 -405728 111150 -8431.04 
26906 2 -225.165 4.63324 -49.7981 -1 0 0 0 0 0 0.00125952 -1.95194 540078 448336 -349651 -204324 -2091.59 -227659 
27411 2 -225.165 2.77994 -47.1772 -1 0 0 0 0 0 0.00125952 -1.49931 321929 431019 607911 24033.2 37343.8 513.972 
27417 2 -223.568 1.81299 -44.4686 2.15824 -0.122867 0.26706 -0.000435385 -0.088088 -0.00702746 0.00597568 -1.49917 381004 10834.1 789902 -209375 -2842.59 24677.9 
26909 2 -223.56 1.85329 -49.7981 -1 0 0 0 0 0 0.00125952 -1.94733 786204 798105 -268523 -62095.8 -8560.49 -10939.8 
27414 2 -223.56 0 -47.1772 -1 0 0 0 0 0 0.00125952 -1.49056 310133 352399 540265 9323.55 31699.1 44721.7 
26920 2 -276.525 10.1931 -49.7981 -1 0 0 0 0 0 0.00125952 -1.40811 498188 424833 -471709 -11636 -192790 -80043.2 
27438 2 -276.525 8.33982 -47.1772 -1 0 0 0 0 0 0.00125952 -1.11505 183007 364781 493123 68038.2 -7974.82 -24836.6 
27439 2 -276.525 10.1931 -44.5562 -1 0 0 0 0 0 0.00125952 -1.13502 27205.6 364789 634306 -48402.7 22237.7 10652.5 
26922 2 -274.92 7.41318 -49.7981 -1 0 0 0 0 0 0.00125952 -1.97262 573281 807362 422847 -429549 213361 72756.2 
27440 2 -274.92 5.55988 -47.1772 -1 0 0 0 0 0 0.00125952 -1.50386 469118 571106 500334 229903 45705.1 47701.3 
27443 2 -274.92 7.41318 -44.5562 -1 0 0 0 0 0 0.00125952 -1.52453 420649 562057 399002 -260054 -54301 -38559.1 
27530 2 -274.92 11.1198 -47.1772 -1 0 0 0 0 0 0.00125952 -1.50726 450839 563670 474013 283507 289.658 -3156.75 
27442 2 -273.373 10.2244 -44.5482 -0.398991 0.579692 0.0577927 -0.00995517 -0.139226 -0.105784 0.000627966 -1.59604 571808 261502 160315 1689.73 -68077 4101.61 
26921 2 -273.315 10.1931 -49.7981 -1 0 0 0 0 0 0.00125952 -2.10708 838857 674940 655190 -8185.19 704225 15123 
27441 2 -273.315 8.33982 -47.1772 -1 0 0 0 0 0 0.00125952 -1.56742 823858 398122 393329 12926.6 22320.2 22427.8 
27447 2 -271.723 7.3884 -44.5761 -1.02647 -0.235706 0.78729 -0.0783138 0.0590568 0.0231861 0.00217774 -1.52571 391466 274400 142420 -22572.1 -76767.9 -52349.9 
26924 2 -271.71 7.41318 -49.7981 -1 0 0 0 0 0 0.00125952 -2.03963 485850 158327 476291 65756.9 119645 -544093 
27444 2 -271.71 5.55988 -47.1772 -1 0 0 0 0 0 0.00125952 -1.50826 342665 194494 112234 7578.45 -82397.8 -19357.2 
27534 2 -271.71 11.1198 -47.1772 -1 0 0 0 0 0 0.00125952 -1.50746 367796 206254 196473 27963.3 -98607.8 30394.4 
26923 2 -270.105 10.1931 -49.7981 -1 0 0 0 0 0 0.00125952 -2.07583 722684 741420 1.34669e+006 7929.77 -53507.3 33982.5 
27445 2 -270.105 8.33982 -47.1772 -1 0 0 0 0 0 0.00125952 -1.50636 214384 189966 114528 -11390.2 2482.89 -37727.1 
27446 2 -270.159 10.1842 -44.587 -1.65208 -0.732643 -0.0459253 0.0401757 -0.00343446 0.0290955 0.00411641 -1.52208 232697 338330 68563.9 -1537.75 -42802.9 -60456.5 
27451 2 -268.504 7.39418 -44.5793 -0.342837 0.421827 -0.344298 -0.131116 -0.00479788 -0.0323186 0.00052146 -1.52979 149433 86013.2 4512.06 -29600.4 -73562.6 -10804.7 
26926 2 -268.5 7.41318 -49.7981 -1 0 0 0 0 0 0.00125952 -2.02539 254795 211626 391915 -21701.5 -299538 -490215 
27448 2 -268.5 5.55988 -47.1772 -1 0 0 0 0 0 0.00125952 -1.5096 216562 208883 171521 35920.7 -21514.4 7052.17 
27538 2 -268.5 11.1198 -47.1772 -1 0 0 0 0 0 0.00125952 -1.50602 225894 220832 229813 -22544.1 14770 54079.9 
27450 2 -266.953 10.148 -44.572 -1.20298 -0.465618 -1.0238 0.0132777 0.114619 -0.0299535 0.00341596 -1.52885 165517 195161 64611 -67080.6 -74590.2 -49551.7 
26925 2 -266.895 10.1931 -49.7981 -1 0 0 0 0 0 0.00125952 -1.99977 46307 430696 130637 10913 -640301 -17413.7 
27449 2 -266.895 8.33982 -47.1772 -1 0 0 0 0 0 0.00125952 -1.50801 245578 213025 217947 -28157.3 -17586.1 -62256.9 
27455 2 -265.315 7.39513 -44.5613 -2.37259 -0.861424 0.444561 -0.0491548 -0.0319676 -0.0953239 0.00827361 -1.53645 -60660.1 60437.3 6668.6 -28020.8 -44746.8 -78542.7 
26928 2 -265.29 7.41318 -49.7981 -1 0 0 0 0 0 0.00125952 -1.95709 411025 407193 -15428.4 355640 -133352 177347 
27452 2 -265.29 5.55988 -47.1772 -1 0 0 0 0 0 0.00125952 -1.50465 223853 248764 134392 24320.7 -101425 96241.7 
27542 2 -265.29 11.1198 -47.1772 -1 0 0 0 0 0 0.00125952 -1.50369 228540 218921 170665 -1347.43 -98938.8 -33129.9 
27454 2 -263.753 10.1568 -44.6055 -1.30346 -0.0192257 -0.388166 0.0123472 0.0727166 0.0738087 0.00233016 -1.5284 126522 154357 -14949.3 -21671.2 -113991 -9124.92 
26927 2 -263.685 10.1931 -49.7981 -1 0 0 0 0 0 0.00125952 -1.94055 754673 760929 -234982 -42418.9 7690.91 13444.4 
27453 2 -263.685 8.33982 -47.1772 -1 0 0 0 0 0 0.00125952 -1.50133 251651 205002 145517 17554.5 -95062.5 -85875.6 
27459 2 -262.146 7.37045 -44.606 -0.844965 -0.289861 -0.04522 0.0384488 0.0826522 0.0838191 0.00100765 -1.53176 62405.4 151761 12106.3 64122.8 -82029.6 5621.45 
26930 2 -262.08 7.41318 -49.7981 -1 0 0 0 0 0 0.00125952 -1.95131 459588 296305 -306839 -117561 8808.6 338096 
27456 2 -262.08 5.55988 -47.1772 -1 0 0 0 0 0 0.00125952 -1.50371 229145 200882 95791.8 40656.5 -80016.4 30935.9 
27546 2 -262.08 11.1198 -47.1772 -1 0 0 0 0 0 0.00125952 -1.50677 227954 231771 176457 25187.5 -34641.9 -34026.1 
27458 2 -260.565 10.1794 -44.5839 -0.174204 0.317339 -0.699229 0.0787665 -0.0697381 0.0126895 0.000780865 -1.52797 183982 186315 45999.5 58599.5 -78558.7 -6538.2 
26929 2 -260.475 10.1931 -49.7981 -1 0 0 0 0 0 0.00125952 -1.94639 368688 489671 -408118 55536.7 232124 13916.2 
27457 2 -260.475 8.33982 -47.1772 -1 0 0 0 0 0 0.00125952 -1.50394 229134 238657 171161 17393.3 8761.86 -11467.9 
27463 2 -258.937 7.38502 -44.6003 -0.696046 0.81302 0.205673 0.00982623 0.0149652 0.104845 0.00149603 -1.52126 206282 307982 115660 41915.8 -23603.2 8333.2 
26932 2 -258.87 7.41318 -49.7981 -1 0 0 0 0 0 0.00125952 -1.9802 328907 372351 230408 -252981 360801 -180160 
27460 2 -258.87 5.55988 -47.1772 -1 0 0 0 0 0 0.00125952 -1.50972 221216 178742 134533 15716.9 -34473.3 -16020 
27550 2 -258.87 11.1198 -47.1772 -1 0 0 0 0 0 0.00125952 -1.50933 222970 211399 134354 51260.6 -54718.8 -19034.1 
26931 2 -257.265 10.1931 -49.7981 -1 0 0 0 0 0 0.00125952 -2.05038 210874 600244 737258 -18405.1 493811 23323.7 
27461 2 -257.265 8.33982 -47.1772 -1 0 0 0 0 0 0.00125952 -1.50625 224459 237270 173366 9969 -3543.02 11808 
27462 2 -257.348 10.1845 -44.5614 -0.837782 0.997566 0.876372 0.0401954 -0.105556 -0.0202931 0.00310477 -1.51762 363374 282097 160813 -19292.5 -108794 -58342.7 
27467 2 -255.734 7.36557 -44.5704 -3.1645 -1.28122 -0.0106237 -0.0292395 0.0524196 -0.0134128 0.0146806 -1.52764 -10220.2 235701 108177 -88223.6 -55432.5 -24218.8 
26934 2 -255.66 7.41318 -49.7981 -1 0 0 0 0 0 0.00125952 -2.03789 480329 134664 534612 42269.4 40688.6 -562819 
27464 2 -255.66 5.55988 -47.1772 -1 0 0 0 0 0 0.00125952 -1.50997 230138 203278 172164 -3483.6 -7596.83 -42619 
27554 2 -255.66 11.1198 -47.1772 -1 0 0 0 0 0 0.00125952 -1.50496 264703 226249 252601 6830.67 -65444 -203.643 
27466 2 -254.123 10.1475 -44.5705 -1.34053 0.227751 -0.132541 -0.077948 0.025742 -0.0936099 0.00235083 -1.52565 226174 153704 -46330.9 7173.99 -182737 -120264 
26933 2 -254.055 10.1931 -49.7981 -1 0 0 0 0 0 0.00125952 -2.07217 557252 716739 1.16925e+006 13151.9 -126268 35503.1 
27465 2 -254.055 8.33982 -47.1772 -1 0 0 0 0 0 0.00125952 -1.50326 215752 205525 59222.2 33901.5 -88567.1 -14499.7 
27471 2 -252.586 7.37356 -44.5794 0.593993 0.157983 0.211226 0.19424 -0.0567113 0.0183399 0.000532023 -1.52097 219630 270923 73167.6 64324.1 -118650 -23718.1 
26936 2 -252.45 7.41318 -49.7981 -1 0 0 0 0 0 0.00125952 -2.01385 267603 268927 371536 46537.1 -411613 -425063 
27468 2 -252.45 5.55988 -47.1772 -1 0 0 0 0 0 0.00125952 -1.5059 251284 231911 240718 44805.5 -66570.5 -37839.2 
27558 2 -252.45 11.1198 -47.1772 -1 0 0 0 0 0 0.00125952 -1.50721 239939 202611 186601 -12436.3 -12917.2 -26637 
27470 2 -250.893 10.1324 -44.5925 0.908129 -0.12561 0.439706 -0.169562 0.0304956 0.0454498 0.00130211 -1.52573 111915 288552 64740.6 -8653.62 -136174 -81550.8 
26935 2 -250.845 10.1931 -49.7981 -1 0 0 0 0 0 0.00125952 -1.97845 90662 391971 -116872 -4538.11 -549749 -19408.5 
27469 2 -250.845 8.33982 -47.1772 -1 0 0 0 0 0 0.00125952 -1.50458 244829 216924 175000 26970.5 -148819 -76398.1 
27475 2 -249.335 7.34103 -44.5901 -0.210946 -0.836737 -0.210105 -0.014575 0.00562927 0.083197 0.000993471 -1.52087 369201 170001 132931 -19468.6 -133303 -84830.4 
26938 2 -249.24 7.41318 -49.7981 -1 0 0 0 0 0 0.00125952 -1.95731 455567 394663 -62498.3 309323 -79431.2 289154 
27472 2 -249.24 5.55988 -47.1772 -1 0 0 0 0 0 0.00125952 -1.49761 269627 235964 192412 32732.4 -126328 -21335.1 
27562 2 -249.24 11.1198 -47.1772 -1 0 0 0 0 0 0.00125952 -1.50897 236367 195595 121507 -19780 -38424 -117576 
26937 2 -247.635 10.1931 -49.7981 -1 0 0 0 0 0 0.00125952 -1.9401 823468 828449 -199884 -17976 19132 10139.5 
27473 2 -247.635 8.33982 -47.1772 -1 0 0 0 0 0 0.00125952 -1.49951 292159 258282 347803 -5207.54 -12462.4 -101139 
27474 2 -247.742 10.115 -44.5626 -1.34301 0.201451 -0.340609 0.135685 0.106822 -0.0087517 0.00246901 -1.52492 71373.1 191743 169400 114475 -12502.8 -383.433 
27479 2 -246.099 7.38421 -44.5199 -1.42649 0.154896 1.43161 -0.0815678 -0.0487623 -0.242415 0.00517456 -1.52314 174639 178649 4025.04 38788.1 -91879.2 -7923.67 
26940 2 -246.03 7.41318 -49.7981 -1 0 0 0 0 0 0.00125952 -1.95293 483960 350739 -227936 -207360 40071.8 352768 
27476 2 -246.03 5.55988 -47.1772 -1 0 0 0 0 0 0.00125952 -1.49914 262217 286758 356985 26467.6 -24442.7 102041 
27566 2 -246.03 11.1198 -47.1772 -1 0 0 0 0 0 0.00125952 -1.50274 283830 231791 153342 58413.4 -63910.6 -83200.5 
27478 2 -244.534 10.1683 -44.5888 -0.710488 0.136094 -0.204491 0.0589893 -0.0589481 0.0833164 0.000711793 -1.52569 198642 23610.6 132975 94297.2 -103688 -11860.7 
26939 2 -244.425 10.1931 -49.7981 -1 0 0 0 0 0 0.00125952 -1.95852 208094 413723 -339974 37971.8 390764 -1375.73 
27477 2 -244.425 8.33982 -47.1772 -1 0 0 0 0 0 0.00125952 -1.50091 278934 255747 245772 36603.1 -16680 -35366.3 
27483 2 -242.92 7.39726 -44.5763 -1.70772 0.890594 0.207569 -0.0276581 -0.0779429 0.047109 0.0047264 -1.5278 1260.82 181493 181985 -34189.3 -120161 -20766.6 
26942 2 -242.82 7.41318 -49.7981 -1 0 0 0 0 0 0.00125952 -1.99524 304032 332397 305147 -156132 434272 -306678 
27480 2 -242.82 5.55988 -47.1772 -1 0 0 0 0 0 0.00125952 -1.50541 252303 252254 254931 -155.195 -1198.99 11801.2 
27570 2 -242.82 11.1198 -47.1772 -1 0 0 0 0 0 0.00125952 -1.51093 263533 243950 114923 73994 -63689.6 48096.1 
27482 2 -241.333 10.1391 -44.5898 1.14411 -1.19307 0.968956 -0.0627638 -0.0417215 0.0505072 0.00462404 -1.52053 131597 2286.23 31907 -101475 -153366 -35771.1 
26941 2 -241.215 10.1931 -49.7981 -1 0 0 0 0 0 0.00125952 -2.0645 355246 666746 950450 -13553.4 322817 34116.4 
27481 2 -241.215 8.33982 -47.1772 -1 0 0 0 0 0 0.00125952 -1.50725 283226 223833 126626 46585.2 -24905.3 -42521.5 
27487 2 -239.763 7.31933 -44.5549 0.0663619 0.917242 -0.705743 0.0884275 0.0604046 -0.0486078 0.00169255 -1.52546 1069.25 97436.4 117399 -90762.8 -93515.1 -56500.4 
26944 2 -239.61 7.41318 -49.7981 -1 0 0 0 0 0 0.00125952 -2.0381 566180 133095 596194 7330.08 10024.1 -580798 
27484 2 -239.61 5.55988 -47.1772 -1 0 0 0 0 0 0.00125952 -1.50589 267716 239861 165111 55268.4 -84638.8 -24841.9 
27574 2 -239.61 11.1198 -47.1772 -1 0 0 0 0 0 0.00125952 -1.50348 391239 292414 322050 39632.6 617.835 28855.7 
27486 2 -238.183 10.0795 -44.539 -2.19775 -1.4215 -0.0315187 -0.123605 0.036241 -0.200291 0.00862993 -1.52638 -220867 20152.3 -99023.6 -119542 -152564 -79891.9 
26943 2 -238.005 10.1931 -49.7981 -1 0 0 0 0 0 0.00125952 -2.06575 384974 680525 959182 18507.8 -259009 34528.5 
27485 2 -238.005 8.33982 -47.1772 -1 0 0 0 0 0 0.00125952 -1.50424 310077 261995 177333 79959.9 -71615.1 -15916.3 
27491 2 -236.593 7.31674 -44.5605 -0.96962 -0.209075 0.141336 0.135849 -0.0109163 -0.0671714 0.00126437 -1.51818 267293 29862.5 2317.67 -56092.3 -133281 -28377 
26946 2 -236.4 7.41318 -49.7981 -1 0 0 0 0 0 0.00125952 -1.99809 297207 323272 307739 138685 -435857 -324631 
27488 2 -236.4 5.55988 -47.1772 -1 0 0 0 0 0 0.00125952 -1.50563 287368 290729 245954 61510.5 -14657.5 -17790.6 
27578 2 -236.4 11.1198 -47.1772 -1 0 0 0 0 0 0.00125952 -1.49868 423981 270346 146632 53047.3 -59022.9 4696.79 
27490 2 -235.072 10.0657 -44.5617 0.0913141 -0.262762 0.758011 -0.046969 0.0146566 -0.0664971 0.000821159 -1.50395 -344350 303175 -42576.3 -60479.2 -329129 -145943 
26945 2 -234.795 10.1931 -49.7981 -1 0 0 0 0 0 0.00125952 -1.96055 185238 404850 -321329 -30684.4 -423923 -7092.38 
27489 2 -234.795 8.33982 -47.1772 -1 0 0 0 0 0 0.00125952 -1.50263 402653 293439 291270 89876.4 -105806 -54854.7 
27495 2 -233.362 7.28338 -44.568 -1.64661 0.68529 -0.731685 -0.0814071 0.00810853 -0.0232853 0.00468075 -1.51676 291613 -74172.7 31401.4 -241687 -184211 -82939.4 
26948 2 -233.19 7.41318 -49.7981 -1 0 0 0 0 0 0.00125952 -1.95354 482890 361585 -168720 226668 -42127.5 343279 
27492 2 -233.19 5.55988 -47.1772 -1 0 0 0 0 0 0.00125952 -1.50052 340445 296975 277324 75877.4 -48427.6 -8330.21 
27582 2 -233.19 11.1198 -47.1772 -1 0 0 0 0 0 0.00125952 -1.50425 489220 296379 154496 101383 -144685 -7464.75 
27494 2 -232.016 10.0571 -44.554 -0.931734 1.39179 -0.843353 0.103753 0.0160333 -0.0444875 0.00442903 -1.5001 -449025 31271.9 -76825.5 -129951 -265326 58167.8 
26947 2 -231.585 10.1931 -49.7981 -1 0 0 0 0 0 0.00125952 -1.93773 835321 831437 -213928 12216.4 -17581.2 5299.58 
27493 2 -231.585 8.33982 -47.1772 -1 0 0 0 0 0 0.00125952 -1.50638 313021 333409 285313 119324 -116125 35680.4 
27499 2 -230.202 7.2663 -44.6062 -1.13259 2.01967 -1.04129 -0.0171661 -0.035996 0.123999 0.00811896 -1.50975 321902 -191398 -25629.6 -278331 -227480 -81652.1 
26950 2 -229.98 7.41318 -49.7981 -1 0 0 0 0 0 0.00125952 -1.9565 462732 392396 -69510.8 -292344 74341.6 300623 
27496 2 -229.98 5.55988 -47.1772 -1 0 0 0 0 0 0.00125952 -1.50331 308874 252537 213992 56207.3 55271.9 -105003 
27586 2 -229.98 11.1198 -47.1772 -1 0 0 0 0 0 0.00125952 -1.50493 507337 311518 34680.3 166271 -144751 173145 
27498 2 -228.98 10.0357 -44.5584 0.90756 0.491419 -0.111912 -0.096871 -0.0302492 0.00463948 0.00135736 -1.46321 -741209 -273090 -138456 -230937 -374761 235578 
26949 2 -228.375 10.1931 -49.7981 -1 0 0 0 0 0 0.00125952 -1.97146 133608 394569 -185863 13972.5 519795 -16067.5 
27497 2 -228.375 8.33982 -47.1772 -1 0 0 0 0 0 0.00125952 -1.52032 306414 405852 619028 93960.9 -127.389 52129.4 
27503 2 -227.021 7.19956 -44.5176 -0.535077 0.300439 -0.756292 0.0382212 -0.0807114 -0.107854 0.00119471 -1.48919 528300 -517971 192466 -498051 -123377 -174655 
26952 2 -226.77 7.41318 -49.7981 -1 0 0 0 0 0 0.00125952 -2.01392 279065 295867 359785 -57519.5 445762 -422858 
27500 2 -226.77 5.55988 -47.1772 -1 0 0 0 0 0 0.00125952 -1.50112 291081 291553 420679 1797.61 30538.5 -141261 
27590 2 -226.77 11.1198 -47.1772 -1 0 0 0 0 0 0.00125952 -1.50571 540310 273735 32683.2 170863 -256220 385037 
27502 2 -226.054 9.98309 -44.5304 -1.8277 -1.09757 1.27394 0.0571316 -0.0708605 0.0117025 0.00776879 -1.4035 -1.13347e+006 -565266 -54433.4 -270226 -512186 290854 
26951 2 -225.165 10.1931 -49.7981 -1 0 0 0 0 0 0.00125952 -2.07132 573994 741908 1.1684e+006 -4049.11 137924 8678.04 
27501 2 -225.165 8.33982 -47.1772 -1 0 0 0 0 0 0.00125952 -1.50245 257603 519308 953725 38387.1 -61624.3 49461.8 
27507 2 -223.753 7.08977 -44.428 -2.0851 -0.731955 0.350848 -0.0201414 0.0313704 -0.140907 0.00630579 -1.43349 981909 -499923 609544 -419650 -99739.9 -250071 
26954 2 -223.56 7.41318 -49.7981 -1 0 0 0 0 0 0.00125952 -2.04789 531278 178042 626855 -21828.5 -21858.1 -572832 
27504 2 -223.56 5.55988 -47.1772 -1 0 0 0 0 0 0.00125952 -1.48813 331400 265669 385111 18744.1 8537.67 -216410 
27594 2 -223.56 11.1198 -47.1772 -1 0 0 0 0 0 0.00125952 -1.49875 574771 414248 336691 97431.2 -166543 341801 
26965 2 -276.525 15.753 -49.7981 -1 0 0 0 0 0 0.00125952 -1.49752 350146 349215 916703 -74731 -312491 -292092 
27528 2 -276.525 13.8997 -47.1772 -1 0 0 0 0 0 0.00125952 -1.12549 193924 353265 612058 60109.7 23004.8 -26281 
27529 2 -276.525 15.753 -44.5562 -1 0 0 0 0 0 0.00125952 -1.13 165897 345869 639261 -49008.8 28981.8 13924 
26967 2 -274.92 12.9731 -49.7981 -1 0 0 0 0 0 0.00125952 -1.9725 601956 782596 463005 197370 50966.4 70849.7 
27533 2 -274.92 12.9731 -44.5562 -1 0 0 0 0 0 0.00125952 -1.52872 286544 423748 436434 -202483 -30097.9 -28299.7 
27620 2 -274.92 16.6796 -47.1772 -1 0 0 0 0 0 0.00125952 -1.50512 467713 586463 530747 220904 -13530.4 -12759.8 
27532 2 -273.339 15.7514 -44.5643 -0.624226 0.585914 -0.817656 -0.147033 -0.000807947 -0.0384621 0.00176523 -1.59803 666122 249300 189659 -1814.64 -79157.9 -10172.4 
26966 2 -273.315 15.753 -49.7981 -1 0 0 0 0 0 0.00125952 -2.02758 922213 594656 27220.9 268577 -350317 44888.7 
27531 2 -273.315 13.8997 -47.1772 -1 0 0 0 0 0 0.00125952 -1.56822 822422 364260 285188 25984.4 -123621 57091 
27537 2 -271.756 12.9772 -44.6036 -0.0555781 -0.345259 1.42711 0.0478501 -0.0171054 0.0969597 0.00271921 -1.53541 234629 153261 57087.2 7392.21 -80053.8 -18992.1 
26969 2 -271.71 12.9731 -49.7981 -1 0 0 0 0 0 0.00125952 -2.02058 466112 112891 335487 -7428.24 94463.1 597220 
27624 2 -271.71 16.6796 -47.1772 -1 0 0 0 0 0 0.00125952 -1.50341 366386 260443 243605 -2175.26 -83797.1 -38086.1 
26968 2 -270.105 15.753 -49.7981 -1 0 0 0 0 0 0.00125952 -1.94196 606092 563276 -346109 -92665.9 -19480.9 86961.3 
27535 2 -270.105 13.8997 -47.1772 -1 0 0 0 0 0 0.00125952 -1.50306 221458 205030 175804 11086.8 -7659.64 43494.3 
27536 2 -270.138 15.7555 -44.5907 -1.55899 0.505909 0.210157 -0.00195589 0.0502514 0.0629891 0.00343917 -1.52564 231581 238523 108552 18329 -73908.3 18473.4 
27541 2 -268.533 12.9989 -44.5803 0.302686 0.212405 1.50564 0.00149593 -0.0815507 -0.00605014 0.00302748 -1.52501 250187 312741 43926.3 38214.3 -51894.5 23785.8 
26971 2 -268.5 12.9731 -49.7981 -1 0 0 0 0 0 0.00125952 -2.00945 281854 205488 312850 -56646.4 -248406 532848 
27628 2 -268.5 16.6796 -47.1772 -1 0 0 0 0 0 0.00125952 -1.5029 223056 256622 198805 4655.87 16929.2 12110.9 
26970 2 -266.895 15.753 -49.7981 -1 0 0 0 0 0 0.00125952 -1.98082 226307 362553 96372 -178993 495149 -73845.3 
27539 2 -266.895 13.8997 -47.1772 -1 0 0 0 0 0 0.00125952 -1.50636 218131 226994 215456 -17281.4 61505.9 17372.3 
27540 2 -266.912 15.7822 -44.5993 -1.46098 -0.408545 -0.284421 -0.0828332 -0.0714396 0.111584 0.00300052 -1.52611 119160 243324 145475 -48764.4 -69662 -9852.43 
27545 2 -265.333 12.9551 -44.5637 -0.502745 -1.66334 0.363786 0.00708764 0.00785771 -0.0460924 0.00396976 -1.5248 255701 279494 103933 -22170.4 -34137.5 21096.7 
26973 2 -265.29 12.9731 -49.7981 -1 0 0 0 0 0 0.00125952 -1.96653 400039 372360 76661.2 -334771 -4308.47 -250047 
27632 2 -265.29 16.6796 -47.1772 -1 0 0 0 0 0 0.00125952 -1.50911 177016 210734 101875 23773.7 10600 19283.9 
27544 2 -263.744 15.7291 -44.574 -1.36344 -0.393561 -0.80179 0.0715818 0.0153472 -0.0285541 0.00334619 -1.52721 112050 218795 54899.3 -7138.57 -91143.4 -36663.3 
26972 2 -263.685 15.753 -49.7981 -1 0 0 0 0 0 0.00125952 -2.06182 505681 326448 766919 56884.3 103208 -308858 
27543 2 -263.685 13.8997 -47.1772 -1 0 0 0 0 0 0.00125952 -1.50529 241725 213578 168810 -19827.1 -14332.7 -24066.4 
27549 2 -262.111 12.9471 -44.5632 -0.432737 0.264084 0.14553 -0.125922 0.00815033 -0.0279271 0.000350373 -1.52703 115604 130058 141536 -11484.3 -78889.3 -10675.6 
26975 2 -262.08 12.9731 -49.7981 -1 0 0 0 0 0 0.00125952 -1.96553 410939 185404 -216415 69602.4 26463.3 -475004 
27636 2 -262.08 16.6796 -47.1772 -1 0 0 0 0 0 0.00125952 -1.50577 253334 198249 187536 -1562.83 -1712.5 -73053.6 
27548 2 -260.529 15.6985 -44.5459 -1.7358 0.178532 0.38781 0.0406613 0.0687524 -0.0910372 0.00402449 -1.52585 233758 119980 139106 22696.1 -64921.6 -60185.4 
26974 2 -260.475 15.753 -49.7981 -1 0 0 0 0 0 0.00125952 -2.04018 206533 280025 456642 -72320.3 -443820 -250111 
27547 2 -260.475 13.8997 -47.1772 -1 0 0 0 0 0 0.00125952 -1.50653 218455 240730 174579 14662.3 -38064.5 16582.5 
26977 2 -258.87 12.9731 -49.7981 -1 0 0 0 0 0 0.00125952 -1.97447 390629 414389 247058 294611 221220 150316 
27640 2 -258.87 16.6796 -47.1772 -1 0 0 0 0 0 0.00125952 -1.50438 265388 233186 254124 -20637.1 -74945.2 -108961 
27553 2 -258.935 12.9405 -44.5806 -0.731993 0.301224 -0.620309 0.050801 0.00255862 0.0615014 0.00127379 -1.52912 27398.1 117815 176040 119933 -28669.1 -62745.9 
27552 2 -257.294 15.7074 -44.5664 -2.56292 0.623135 -0.259766 -0.0701205 0.023553 0.00750613 0.00884729 -1.52658 216741 120284 199912 119789 -58940.5 -61920.1 
26976 2 -257.265 15.753 -49.7981 -1 0 0 0 0 0 0.00125952 -1.94688 452302 508940 -185452 283341 -231292 98227.1 
27551 2 -257.265 13.8997 -47.1772 -1 0 0 0 0 0 0.00125952 -1.50185 248223 246059 173176 21961.8 -132822 37594.4 
27557 2 -255.746 12.9492 -44.5937 -0.651384 0.290385 0.550374 0.0813903 -0.0303242 0.0605899 0.00102214 -1.52758 123051 129209 70356.2 77685.1 -100281 -28769.6 
26979 2 -255.66 12.9731 -49.7981 -1 0 0 0 0 0 0.00125952 -2.01885 420782 69013.9 336565 -28544.8 11358.8 628618 
27644 2 -255.66 16.6796 -47.1772 -1 0 0 0 0 0 0.00125952 -1.5038 230792 198567 161714 8471.74 -48020.5 -145934 
26978 2 -254.055 15.753 -49.7981 -1 0 0 0 0 0 0.00125952 -1.9394 590152 551195 -352656 -202578 -9557.91 92599.7 
27555 2 -254.055 13.8997 -47.1772 -1 0 0 0 0 0 0.00125952 -1.49779 224619 247863 221659 24129.5 -48805.7 84924.1 
27556 2 -254.117 15.7485 -44.5634 -1.91693 -0.95897 0.458435 0.037906 -0.080337 -0.100332 0.00605124 -1.52993 133398 168629 -10983.9 30476.5 -128605 -39392.6 
27561 2 -252.55 12.9419 -44.5947 0.131935 -0.43505 -0.935862 0.040096 -0.0375985 -0.0294616 0.00136345 -1.52228 297263 266077 -126988 -68414.1 -217462 -62459 
26981 2 -252.45 12.9731 -49.7981 -1 0 0 0 0 0 0.00125952 -1.99949 313020 290431 331858 -129735 -328728 449573 
27648 2 -252.45 16.6796 -47.1772 -1 0 0 0 0 0 0.00125952 -1.5021 272000 250442 281603 12352.6 58647.1 -80652.1 
27560 2 -250.883 15.704 -44.561 -0.928869 0.738884 0.292411 -0.149435 0.08897 -0.0789762 0.00188204 -1.52304 154117 250295 51829.8 -46979.4 -83261.6 34641.7 
26980 2 -250.845 15.753 -49.7981 -1 0 0 0 0 0 0.00125952 -1.99883 172621 311696 205374 -87957 558192 -150024 
27559 2 -250.845 13.8997 -47.1772 -1 0 0 0 0 0 0.00125952 -1.5069 205770 226001 217740 11739.4 -14185 17295.3 
27565 2 -249.311 12.9156 -44.6017 -0.318737 -0.0810102 0.536745 -0.000821028 0.0293123 0.0865889 0.000499086 -1.52549 343041 134306 61833.1 26927.1 -43124.1 -794.031 
26983 2 -249.24 12.9731 -49.7981 -1 0 0 0 0 0 0.00125952 -1.96791 404777 318452 28302.3 -274097 14432.6 -376711 
27652 2 -249.24 16.6796 -47.1772 -1 0 0 0 0 0 0.00125952 -1.50631 244981 214191 179596 21133.7 -8199.23 -73040.3 
27564 2 -247.739 15.6968 -44.5334 -2.54997 -0.950665 0.127383 0.0877073 0.00839372 -0.216349 0.00934857 -1.52321 -10989.6 248922 -46651.7 -18082.8 -142210 -106493 
26982 2 -247.635 15.753 -49.7981 -1 0 0 0 0 0 0.00125952 -2.06201 648807 340792 889926 21233.8 43708.6 -319992 
27563 2 -247.635 13.8997 -47.1772 -1 0 0 0 0 0 0.00125952 -1.50467 247363 251817 171717 -6888.37 -2719.33 6200.63 
27569 2 -246.095 12.9083 -44.5694 -0.91407 0.678681 0.194768 -0.182232 0.032613 -0.000399777 0.00168028 -1.51737 160517 249214 151237 72026.1 -163250 -108415 
26985 2 -246.03 12.9731 -49.7981 -1 0 0 0 0 0 0.00125952 -1.96625 421998 248792 -86305.7 158842 17437.8 -465471 
27656 2 -246.03 16.6796 -47.1772 -1 0 0 0 0 0 0.00125952 -1.50221 269646 174765 47852.8 31545.7 -112638 -72119.5 
27568 2 -244.543 15.6953 -44.6163 -1.20119 -0.0652908 -0.469444 -0.0384278 -0.000454635 0.0673522 0.00210025 -1.52559 89012.9 189768 -133447 36308.7 -246189 -116838 
26984 2 -244.425 15.753 -49.7981 -1 0 0 0 0 0 0.00125952 -2.02257 175029 282536 402830 -17022.1 -545759 -213980 
27567 2 -244.425 13.8997 -47.1772 -1 0 0 0 0 0 0.00125952 -1.50753 299636 204906 130590 28348 -38328.9 -74996.7 
27573 2 -242.937 12.9182 -44.5584 -2.93495 0.132717 0.169681 -0.0831629 -0.0130193 -0.0466347 0.0109078 -1.52576 -272421 202471 113884 -20074.9 -173950 -140489 
26987 2 -242.82 12.9731 -49.7981 -1 0 0 0 0 0 0.00125952 -1.98163 368359 373451 284924 226916 326991 304015 
27660 2 -242.82 16.6796 -47.1772 -1 0 0 0 0 0 0.00125952 -1.5088 270676 184402 -884.616 11921.1 -147838 -48139.5 
27572 2 -241.38 15.7101 -44.6127 -0.284642 -0.318901 1.70473 -0.0340393 -0.109536 0.0692972 0.00389043 -1.52925 -126333 9820.31 -114262 42573.7 -257224 -96009.2 
26986 2 -241.215 15.753 -49.7981 -1 0 0 0 0 0 0.00125952 -1.93899 543896 539503 -239195 271351 -88198.6 110259 
27571 2 -241.215 13.8997 -47.1772 -1 0 0 0 0 0 0.00125952 -1.50015 360099 258575 147687 63387.8 -145225 14870.5 
27577 2 -239.839 12.8952 -44.5653 -1.55607 -1.20775 0.795714 0.132258 0.0290287 -0.0887083 0.00568443 -1.522 -202628 77700.5 -99338.3 -152820 -235242 -12536 
26989 2 -239.61 12.9731 -49.7981 -1 0 0 0 0 0 0.00125952 -2.01716 502238 61544.2 362546 -1489.38 9822.23 655047 
27664 2 -239.61 16.6796 -47.1772 -1 0 0 0 0 0 0.00125952 -1.50181 345311 162545 -47300.7 56953.9 -90397 -163658 
27576 2 -238.257 15.6573 -44.5924 -2.2122 0.0364081 0.290165 0.0506995 0.016295 0.0229663 0.0062716 -1.52525 -159121 260526 -84819.6 53796.7 -215960 -69046.9 
26988 2 -238.005 15.753 -49.7981 -1 0 0 0 0 0 0.00125952 -1.9388 557780 544467 -258849 -262763 83780.5 106422 
27575 2 -238.005 13.8997 -47.1772 -1 0 0 0 0 0 0.00125952 -1.49223 430368 277158 188116 73058.4 -51359.2 -5818.27 
27581 2 -236.701 12.8416 -44.5544 0.130897 1.78986 0.344091 0.139607 0.116559 -0.158324 0.00420568 -1.52285 215981 141152 -193531 -2067.59 -197748 19374.5 
26991 2 -236.4 12.9731 -49.7981 -1 0 0 0 0 0 0.00125952 -1.98614 367582 364617 304919 -206761 -328161 322854 
27668 2 -236.4 16.6796 -47.1772 -1 0 0 0 0 0 0.00125952 -1.49553 391545 238880 -37437.8 78551.8 -111876 -46755.1 
27580 2 -235.149 15.6608 -44.5867 -0.856452 2.15018 -0.653174 0.148892 -0.0424013 0.0529381 0.00728434 -1.51247 54486.3 289327 -74341.3 204240 -252894 34176.7 
26990 2 -234.795 15.753 -49.7981 -1 0 0 0 0 0 0.00125952 -2.01872 174942 289867 369914 4648.95 556331 -212973 
27579 2 -234.795 13.8997 -47.1772 -1 0 0 0 0 0 0.00125952 -1.49596 460583 274629 50792.9 78009 -112588 35653 
27585 2 -233.523 12.8885 -44.5896 -1.32514 -0.788438 1.50492 -0.252336 -0.106341 0.0208777 0.00584719 -1.51587 -206503 32140.9 -171807 -28691 -239850 79699.2 
26993 2 -233.19 12.9731 -49.7981 -1 0 0 0 0 0 0.00125952 -1.96656 429260 261122 -43675.1 -175646 -16673.8 -459237 
27672 2 -233.19 16.6796 -47.1772 -1 0 0 0 0 0 0.00125952 -1.5001 468277 298381 109155 99380.6 -151625 51824.9 
27584 2 -232.032 15.6263 -44.5421 3.32067 0.119701 0.609738 0.110885 0.0423956 -0.00740262 0.0143748 -1.51799 108034 71696.3 81804.2 -73535.5 -226727 55666.9 
26992 2 -231.585 15.753 -49.7981 -1 0 0 0 0 0 0.00125952 -2.06401 668909 344529 914026 -13073.8 -37215.9 -321811 
27583 2 -231.585 13.8997 -47.1772 -1 0 0 0 0 0 0.00125952 -1.50489 523265 324094 9878.79 84046.8 -134872 108887 
27589 2 -230.521 12.8178 -44.5491 -2.86861 0.866885 0.229356 0.0509214 -0.0176662 0.0319434 0.0113772 -1.50013 -746432 148254 18584.7 72032.6 -251773 98794.3 
26995 2 -229.98 12.9731 -49.7981 -1 0 0 0 0 0 0.00125952 -1.96386 411876 313833 -33631.1 263533 -27197.5 -399226 
27676 2 -229.98 16.6796 -47.1772 -1 0 0 0 0 0 0.00125952 -1.49586 526089 422669 255369 50641.1 -124565 78760.7 
27588 2 -228.933 15.5653 -44.5174 1.09038 -0.563666 0.727188 -0.199514 0.00416565 -0.0533269 0.00256368 -1.49958 -264931 31599.9 157568 60855 -191821 181735 
26994 2 -228.375 15.753 -49.7981 -1 0 0 0 0 0 0.00125952 -2.00244 194724 318513 240764 80150.1 -592048 -162179 
27587 2 -228.375 13.8997 -47.1772 -1 0 0 0 0 0 0.00125952 -1.4883 524104 414537 73634.1 92165.3 -286843 215148 
28397 2 -227.549 12.7558 -44.5542 -1.49853 0.728059 0.772483 0.170219 0.0594512 0.00583108 0.00424758 -1.48737 -675406 -219587 -167231 157929 -270264 375602 
26997 2 -226.77 12.9731 -49.7981 -1 0 0 0 0 0 0.00125952 -1.99269 365365 324160 337962 161423 304530 433954 
27680 2 -226.77 16.6796 -47.1772 -1 0 0 0 0 0 0.00125952 -1.50223 649129 510334 456656 56850.6 -179634 48716.6 
28490 2 -225.962 15.4904 -44.4648 -1.59868 0.72977 1.05106 -0.115728 -0.112954 -0.171157 0.00528127 -1.46543 -1.01724e+006 -47823.4 207278 33088.2 -145944 250375 
26996 2 -225.165 15.753 -49.7981 -1 0 0 0 0 0 0.00125952 -1.93485 636853 572277 -353017 240191 -36846 93981.4 
27591 2 -225.165 13.8997 -47.1772 -1 0 0 0 0 0 0.00125952 -1.48616 654301 528875 279704 81130.1 -293214 399474 
27683 2 -224.479 18.1699 -44.5731 -2.76086 -0.656992 -0.992552 0.0593672 0.0638643 0.138682 0.011385 -1.47964 -986921 100087 48364.1 62173 -129908 221719 
27593 2 -224.584 12.6548 -44.5667 0.671436 0.576172 -0.326028 -0.150981 0.134647 0.021917 0.00111983 -1.46898 -1.14458e+006 -818673 -248868 174250 -317707 529801 
26999 2 -223.56 12.9731 -49.7981 -1 0 0 0 0 0 0.00125952 -2.0143 511235 105410 413971 46293 -63085.5 632587 
27684 2 -223.56 16.6796 -47.1772 -1 0 0 0 0 0 0.00125952 -1.49509 618145 490709 245229 79224.9 -93329.4 47430 
27010 2 -276.525 21.3129 -49.7981 -1 0 0 0 0 0 0.00125952 -1.45157 369159 274246 256454 -162611 -219621 548420 
27618 2 -276.525 19.4596 -47.1772 -1 0 0 0 0 0 0.00125952 -1.12048 202208 356894 509368 59870.1 1084.56 83636.5 
27619 2 -276.525 21.3129 -44.5562 -1 0 0 0 0 0 0.00125952 -1.13399 34686.8 369298 636931 -51815.8 27261.3 11142.7 
27012 2 -274.92 18.5329 -49.7981 -1 0 0 0 0 0 0.00125952 -2.02235 476779 687982 628809 -119704 -514925 177356 
27057 2 -274.92 24.0928 -49.7981 -1 0 0 0 0 0 0.00125952 -1.97155 417438 940534 230564 -201651 530527 106824 
27623 2 -274.92 18.5329 -44.5562 -1 0 0 0 0 0 0.00125952 -1.53038 209922 421215 441167 -302472 -33824 -18748 
27710 2 -274.92 22.2395 -47.1772 -1 0 0 0 0 0 0.00125952 -1.50495 428040 600062 490571 256117 7625.71 30993.3 
27713 2 -274.92 24.0928 -44.5562 -1 0 0 0 0 0 0.00125952 -1.5319 198006 441741 424955 -231171 -38480 -24957.3 
27622 2 -273.394 21.3016 -44.5685 -1.66733 -0.785804 0.445 0.0708575 -0.00967221 -0.0237208 0.00452859 -1.59344 631075 150435 156269 -28560.5 -103946 -55340.5 
27011 2 -273.315 21.3129 -49.7981 -1 0 0 0 0 0 0.00125952 -2.05335 1.00335e+006 490953 368368 -292113 249387 -360826 
27621 2 -273.315 19.4596 -47.1772 -1 0 0 0 0 0 0.00125952 -1.56959 816717 339136 252854 -21738 -23216.2 -2074.65 
27717 2 -271.777 24.0673 -44.5716 -0.955612 0.0876325 0.605063 0.0529889 0.0487941 -0.00885255 0.00162097 -1.52403 312583 332028 104311 -56957.9 -116313 4218.13 
27627 2 -271.767 18.5397 -44.5651 -0.0458996 1.23508 0.295859 0.0847673 -0.00499775 0.00431009 0.0020342 -1.5301 296927 260159 196790 7091.45 -70976.6 -11558.5 
27014 2 -271.71 18.5329 -49.7981 -1 0 0 0 0 0 0.00125952 -1.94226 767247 646738 -319287 -194777 -1667.33 -6656.9 
27059 2 -271.71 24.0928 -49.7981 -1 0 0 0 0 0 0.00125952 -2.07275 605033 593261 971815 44684.8 175855 -101994 
27714 2 -271.71 22.2395 -47.1772 -1 0 0 0 0 0 0.00125952 -1.50838 375136 222411 237195 -2133.65 -29907.5 -54218.2 
27626 2 -270.088 21.3057 -44.5627 -2.55044 0.926509 -0.826775 -0.175594 0.0155669 -0.00762685 0.010135 -1.5177 301111 129321 180009 46898.2 19064.5 -29712.9 
27013 2 -270.105 21.3129 -49.7981 -1 0 0 0 0 0 0.00125952 -1.99889 411689 57573.1 97754.7 -10803.7 25903.8 -633384 
27625 2 -270.105 19.4596 -47.1772 -1 0 0 0 0 0 0.00125952 -1.5038 254484 230908 253312 18474.2 -24279.7 -28848.2 
27631 2 -268.533 18.5614 -44.5567 -0.942395 0.472051 -0.247734 0.0816089 -0.0974283 -0.0352151 0.00147655 -1.51992 304162 204759 172687 125991 29619.1 11894 
27721 2 -268.545 24.0759 -44.5777 -1.33827 1.62267 -1.37317 0.0379748 0.00529622 0.0442049 0.00794709 -1.52354 249546 107828 149354 -13839.7 -97069.9 -51090.1 
27016 2 -268.5 18.5329 -49.7981 -1 0 0 0 0 0 0.00125952 -1.94352 482402 553726 -310557 227882 172510 -18921.1 
27061 2 -268.5 24.0928 -49.7981 -1 0 0 0 0 0 0.00125952 -2.05713 257105 519514 717729 -55393.8 -407229 -73847.7 
27718 2 -268.5 22.2395 -47.1772 -1 0 0 0 0 0 0.00125952 -1.50813 191823 216793 129608 -12809.4 26429.6 -8663.42 
27630 2 -266.898 21.3286 -44.5593 -2.10767 0.332469 -0.450393 -0.0622721 -0.0660431 -0.0133738 0.00598982 -1.53146 -5807.29 222762 200135 3640.96 -69864.7 -60082.5 
27015 2 -266.895 21.3129 -49.7981 -1 0 0 0 0 0 0.00125952 -1.97249 416829 420041 253532 310633 -110667 -116848 
27629 2 -266.895 19.4596 -47.1772 -1 0 0 0 0 0 0.00125952 -1.50931 207856 238376 205737 30418 -38320.6 35820.7 
27725 2 -265.304 24.0957 -44.5752 -0.19682 -0.183357 -0.465102 -0.0128239 -0.0724396 0.0134497 0.000363595 -1.53143 226236 40429.2 131247 29642.9 -28555.6 -29905.3 
27635 2 -265.296 18.5411 -44.5733 -1.07402 -0.695185 -0.277619 -0.0139203 -0.0194805 0.0649739 0.00215865 -1.52272 393004 163831 262291 -66752.6 -12225.2 174.362 
27018 2 -265.29 18.5329 -49.7981 -1 0 0 0 0 0 0.00125952 -2.03952 163449 363747 493924 -67909.6 525431 114073 
27063 2 -265.29 24.0928 -49.7981 -1 0 0 0 0 0 0.00125952 -1.95053 329173 482511 -325772 141864 -310359 6959.99 
27722 2 -265.29 22.2395 -47.1772 -1 0 0 0 0 0 0.00125952 -1.50536 229029 249840 225398 15775.4 -119073 32597.7 
27634 2 -263.728 21.3074 -44.5879 -1.39213 -0.68865 0.495613 0.121818 -0.0439378 0.0626327 0.00334767 -1.52635 72549.8 170528 118721 -110892 -1339.35 -20831.8 
27017 2 -263.685 21.3129 -49.7981 -1 0 0 0 0 0 0.00125952 -1.98397 377317 125629 5500.16 51273.5 -6639.02 575952 
27633 2 -263.685 19.4596 -47.1772 -1 0 0 0 0 0 0.00125952 -1.5045 234245 243080 207149 11671.3 -18912 55673.4 
27729 2 -262.094 24.051 -44.5933 0.36686 -0.339159 0.569341 -0.0287592 0.00375192 0.0747655 0.000722666 -1.52802 208251 138661 106818 -100247 -46183.5 -12381.2 
27639 2 -262.066 18.4953 -44.5938 -0.356797 0.121108 -0.75786 -0.175658 0.0175517 0.025388 0.000902221 -1.52447 238946 133676 -11547.9 -102648 -84371.6 12257.8 
27020 2 -262.08 18.5329 -49.7981 -1 0 0 0 0 0 0.00125952 -2.07069 614841 485331 1.01371e+006 34193.8 -81408.3 167432 
27065 2 -262.08 24.0928 -49.7981 -1 0 0 0 0 0 0.00125952 -1.94063 744311 747853 -254411 -93800 -16727.8 -13427 
27726 2 -262.08 22.2395 -47.1772 -1 0 0 0 0 0 0.00125952 -1.49904 248057 233132 233853 6654.26 30800.9 -54467 
27638 2 -260.51 21.2357 -44.5602 -0.913444 -1.54506 -1.17948 0.0863463 0.152471 -0.0557129 0.00580985 -1.52104 319738 227049 87142.1 -36207.8 -3176.49 -50428.8 
27019 2 -260.475 21.3129 -49.7981 -1 0 0 0 0 0 0.00125952 -1.97833 361167 304962 140095 -250670 -124866 394398 
27637 2 -260.475 19.4596 -47.1772 -1 0 0 0 0 0 0.00125952 -1.50353 235459 207776 162222 -46065.9 92365.4 10109.3 
27643 2 -258.874 18.4661 -44.5674 -1.06647 0.136611 -0.318503 -0.0451161 0.0793965 -0.051622 0.0015838 -1.52601 148099 207776 47176.9 63722.4 -82551.3 -61740.8 
27733 2 -258.887 24.071 -44.5701 0.140099 -0.416542 -0.613783 -0.0381708 -0.0862211 -0.0271977 0.000717754 -1.53048 116874 160024 88492.7 28735.8 -14242.6 -25862.6 
27022 2 -258.87 18.5329 -49.7981 -1 0 0 0 0 0 0.00125952 -1.98921 127547 358170 74671.7 -66657.7 -576108 32172.2 
27067 2 -258.87 24.0928 -49.7981 -1 0 0 0 0 0 0.00125952 -1.99125 84534.1 379585 57373.3 -16265.2 607148 11375.5 
27730 2 -258.87 22.2395 -47.1772 -1 0 0 0 0 0 0.00125952 -1.49959 268355 295502 309479 13799.1 26803.6 -27565.3 
27642 2 -257.269 21.295 -44.5843 -1.46154 -0.228327 -1.26792 -0.141215 -0.0455527 0.0124375 0.00478095 -1.5257 164259 248636 54063.7 30596.5 -72105.4 -30797.7 
27021 2 -257.265 21.3129 -49.7981 -1 0 0 0 0 0 0.00125952 -1.9888 330843 263039 220540 -180181 201936 -458581 
27641 2 -257.265 19.4596 -47.1772 -1 0 0 0 0 0 0.00125952 -1.50824 209077 192571 104576 -8121.04 -75832.7 -22132.8 
27737 2 -255.702 24.0768 -44.58 -1.8888 0.527651 -0.339922 0.0209538 0.00872056 0.0120569 0.00498961 -1.53359 -14194 104581 77526.2 33732.3 -37670.5 -26666.1 
27647 2 -255.687 18.504 -44.6269 -2.1636 0.545249 0.0464736 -0.053376 0.0368712 0.163092 0.00627317 -1.53076 33561.2 125387 5913.99 65905.7 -112584 -39441 
27024 2 -255.66 18.5329 -49.7981 -1 0 0 0 0 0 0.00125952 -1.93962 695378 686333 -279039 -119180 26134 -8020.78 
27069 2 -255.66 24.0928 -49.7981 -1 0 0 0 0 0 0.00125952 -2.07156 651968 612770 1.15068e+006 24515.9 84385.7 -101769 
27734 2 -255.66 22.2395 -47.1772 -1 0 0 0 0 0 0.00125952 -1.51071 162672 199102 -1954.87 -4878.45 -30549.8 27725.3 
27646 2 -254.111 21.3071 -44.5945 -0.882149 0.252584 0.190917 0.0813723 -0.034889 0.107522 0.0011064 -1.52688 140696 222992 171765 9232.35 -57987.4 8438.19 
27023 2 -254.055 21.3129 -49.7981 -1 0 0 0 0 0 0.00125952 -1.99684 356718 89033 136696 20407.3 -15923.8 -606695 
27645 2 -254.055 19.4596 -47.1772 -1 0 0 0 0 0 0.00125952 -1.51263 196713 169044 63149.2 9683.23 23140.5 -6196 
27741 2 -252.519 24.085 -44.5504 -1.30601 -0.937 -0.282526 0.110743 -0.0448254 -0.0366671 0.00335468 -1.5153 232359 382876 219216 -14559.2 -42841.8 -69779.9 
27651 2 -252.498 18.5262 -44.5907 0.638725 -0.288712 0.573659 -0.0280347 -0.0811091 0.00713299 0.00103332 -1.52824 106073 207846 -14148.1 -98718.4 -121535 -34979.4 
27026 2 -252.45 18.5329 -49.7981 -1 0 0 0 0 0 0.00125952 -1.95102 347875 490870 -215088 197987 341232 -29007.8 
27071 2 -252.45 24.0928 -49.7981 -1 0 0 0 0 0 0.00125952 -2.03965 142035 447774 514225 -53329.8 -547625 -47320.7 
27738 2 -252.45 22.2395 -47.1772 -1 0 0 0 0 0 0.00125952 -1.50562 219628 240627 177010 3184.07 -38716.6 13531.6 
27650 2 -250.895 21.2603 -44.5882 -0.402344 -0.900925 -0.542856 -0.0553355 0.139521 -0.00170019 0.00159737 -1.52395 175181 140616 -17628.9 -58081.2 -149377 -34016.7 
27025 2 -250.845 21.3129 -49.7981 -1 0 0 0 0 0 0.00125952 -1.97055 421708 423593 256924 325036 15141.3 53577.4 
27649 2 -250.845 19.4596 -47.1772 -1 0 0 0 0 0 0.00125952 -1.51008 207842 171123 42370.2 49463.3 -75220.4 954.019 
27655 2 -249.308 18.5031 -44.6028 0.259028 -0.882423 -0.0458989 0.0452499 -0.0376163 0.129041 0.00106791 -1.53086 189202 143485 137239 2808.71 -73293.7 -25260.1 
27745 2 -249.287 24.0623 -44.5872 -0.531053 0.714143 -1.04191 -0.0779916 0.0322296 0.0576761 0.00236486 -1.51865 206593 388665 122823 22067.9 -76535.2 -21343.4 
27028 2 -249.24 18.5329 -49.7981 -1 0 0 0 0 0 0.00125952 -2.05476 259518 409898 660951 -75863.9 378401 138360 
27073 2 -249.24 24.0928 -49.7981 -1 0 0 0 0 0 0.00125952 -1.94312 489899 558196 -349414 170692 -141701 -15722.1 
27742 2 -249.24 22.2395 -47.1772 -1 0 0 0 0 0 0.00125952 -1.50323 255301 233972 240197 10754.2 -95373.1 -42877.9 
27654 2 -247.699 21.2596 -44.5832 -1.64174 -0.436295 0.201408 0.0176803 0.0529268 -0.00223116 0.00368563 -1.52856 192363 179447 28704 -10265.8 -67031.6 -56657.8 
27027 2 -247.635 21.3129 -49.7981 -1 0 0 0 0 0 0.00125952 -1.98158 392520 81795.2 -64973 3053.75 -20895.1 583942 
27653 2 -247.635 19.4596 -47.1772 -1 0 0 0 0 0 0.00125952 -1.50457 238827 220712 123591 16564.5 -67261.6 54424.3 
27659 2 -246.095 18.4906 -44.6183 0.347087 0.453481 0.00691134 -0.0173799 -0.00389982 0.149481 0.000410807 -1.52874 283155 198332 46806.1 58068.7 -79680.3 -23584.1 
27030 2 -246.03 18.5329 -49.7981 -1 0 0 0 0 0 0.00125952 -2.06566 435553 463083 853631 57068.4 -173985 158701 
27075 2 -246.03 24.0928 -49.7981 -1 0 0 0 0 0 0.00125952 -1.93891 656010 671000 -312131 -149616 16243.4 -19108.2 
27746 2 -246.03 22.2395 -47.1772 -1 0 0 0 0 0 0.00125952 -1.50152 243954 245860 241862 20933.9 -17236.7 -9764.81 
27749 2 -246.128 24.0695 -44.5866 -0.774908 0.701415 -0.433285 0.121267 -0.0327402 0.020563 0.00161244 -1.52856 208267 227095 38971.2 1927.61 -111721 21809.3 
27658 2 -244.491 21.2711 -44.5926 -2.12146 0.301283 0.464937 0.0135229 -0.000559774 0.0114612 0.00605516 -1.52614 236883 307894 -24360.6 -20909.6 -61111.4 -114818 
27029 2 -244.425 21.3129 -49.7981 -1 0 0 0 0 0 0.00125952 -1.97392 398405 375391 211725 -303142 -109703 253044 
27657 2 -244.425 19.4596 -47.1772 -1 0 0 0 0 0 0.00125952 -1.5048 262286 209767 92990.9 -43629.6 68811 900.703 
27663 2 -242.89 18.4714 -44.5866 -0.793987 0.573815 -1.20824 -0.137925 0.0747244 -0.00797072 0.00304742 -1.52514 100261 250062 -20624.3 77751.4 -160024 -130761 
27753 2 -242.884 24.0593 -44.6005 -0.398486 0.620605 -1.37289 -0.092326 -0.0163591 0.0270123 0.00305909 -1.5328 193792 70024.4 -56849.4 16963.2 -165317 -58372.4 
27032 2 -242.82 18.5329 -49.7981 -1 0 0 0 0 0 0.00125952 -1.96743 212289 408664 -70437.3 -131963 -485248 -4035.65 
27077 2 -242.82 24.0928 -49.7981 -1 0 0 0 0 0 0.00125952 -2.01388 66798.8 388277 293167 22501.2 631346 -15013.3 
27750 2 -242.82 22.2395 -47.1772 -1 0 0 0 0 0 0.00125952 -1.50278 269742 241438 210660 -9106.29 51202.9 -59221.8 
27662 2 -241.273 21.3084 -44.554 -0.00447288 1.18308 0.498243 -0.134843 -0.145481 -0.106371 0.0020756 -1.52523 56890.4 207607 37530.9 -33475.3 -113639 -22996.2 
27031 2 -241.215 21.3129 -49.7981 -1 0 0 0 0 0 0.00125952 -1.99217 320987 173113 170850 -101663 138612 -545081 
27661 2 -241.215 19.4596 -47.1772 -1 0 0 0 0 0 0.00125952 -1.50657 236724 242572 85033.8 20742.2 -144467 69281.7 
27667 2 -239.755 18.4558 -44.6535 -0.12861 -1.17671 0.672513 0.0256692 0.0630286 0.232465 0.00233446 -1.52908 -58119.3 112505 -129169 -23793.1 -211687 -86685.1 
27757 2 -239.698 24.0464 -44.5936 -0.556336 -0.185476 -0.52316 0.0551568 0.0440818 0.0317124 0.000777888 -1.52662 234011 172711 28183.3 -96054.6 -144493 -87066.6 
27034 2 -239.61 18.5329 -49.7981 -1 0 0 0 0 0 0.00125952 -1.93868 720873 707452 -242042 -12559.8 12132 -6096.04 
27079 2 -239.61 24.0928 -49.7981 -1 0 0 0 0 0 0.00125952 -2.07234 738887 621341 1.25686e+006 3539.81 14284.5 -100569 
27754 2 -239.61 22.2395 -47.1772 -1 0 0 0 0 0 0.00125952 -1.50769 243386 184893 -28698.5 12507.8 -66904.9 -20840.2 
27666 2 -238.138 21.2223 -44.6157 -1.11941 -0.209835 2.03692 0.0585439 0.127074 0.232466 0.00685953 -1.52064 21271.6 267219 225148 100064 -42092.1 -50215.1 
27033 2 -238.005 21.3129 -49.7981 -1 0 0 0 0 0 0.00125952 -1.99437 326382 156441 202460 85484.5 -103278 -560853 
27665 2 -238.005 19.4596 -47.1772 -1 0 0 0 0 0 0.00125952 -1.50856 274463 182004 -82757.8 35973.6 -43633.4 -104619 
27671 2 -236.598 18.4555 -44.595 -0.607022 0.206477 1.56094 0.0227104 0.0166192 0.0523375 0.00358664 -1.52563 100559 203774 -10268.3 236728 -150460 -82724.2 
27761 2 -236.49 24.033 -44.597 0.320139 -0.499854 0.0876648 -0.0963431 0.0123434 0.0480222 0.000453462 -1.52754 221503 167395 20216.6 84537.7 -142037 -207210 
27036 2 -236.4 18.5329 -49.7981 -1 0 0 0 0 0 0.00125952 -1.96501 235258 424516 -84260.1 141742 491257 -13667.7 
27081 2 -236.4 24.0928 -49.7981 -1 0 0 0 0 0 0.00125952 -2.01822 74034.4 393180 334752 -31080.4 -613948 -19952.2 
27758 2 -236.4 22.2395 -47.1772 -1 0 0 0 0 0 0.00125952 -1.50085 278973 223707 8093.79 30387.9 -127809 -51006.8 
27670 2 -234.99 21.2923 -44.5696 -2.51107 0.567024 -0.396307 0.0246676 -0.161188 -0.11424 0.00854466 -1.51913 -79139.2 214939 -151910 124455 -320144 -102080 
27035 2 -234.795 21.3129 -49.7981 -1 0 0 0 0 0 0.00125952 -1.9726 411607 388532 212349 306952 118510 220015 
27669 2 -234.795 19.4596 -47.1772 -1 0 0 0 0 0 0.00125952 -1.50262 403434 279939 207914 39194.1 -127118 32419.9 
27675 2 -233.449 18.4763 -44.5445 -0.773003 -0.188682 1.88008 -0.175539 -0.0849668 -0.091197 0.00524945 -1.51341 -193982 429779 28045.4 116364 -211960 -118319 
27765 2 -233.295 24.091 -44.5551 -1.18773 -0.122116 1.11252 -0.0286886 -0.0864148 -0.142019 0.00335449 -1.53567 229559 240126 -44171.9 -9008.65 -125963 -20511.6 
27038 2 -233.19 18.5329 -49.7981 -1 0 0 0 0 0 0.00125952 -2.06497 407750 455711 777030 -62161.8 215632 154994 
27083 2 -233.19 24.0928 -49.7981 -1 0 0 0 0 0 0.00125952 -1.93873 634429 655955 -324579 157236 -19623.9 -19398.6 
27762 2 -233.19 22.2395 -47.1772 -1 0 0 0 0 0 0.00125952 -1.49438 373981 280373 261449 25421.6 -189751 57507.8 
28572 2 -231.845 21.2528 -44.5815 0.0291351 -1.78613 1.43291 -0.0985553 -0.0408454 0.0274159 0.00660536 -1.52498 -318776 368196 -9384.79 29142.4 -204002 -99798.7 
27037 2 -231.585 21.3129 -49.7981 -1 0 0 0 0 0 0.00125952 -1.9835 405580 83324.1 -52792.2 154.345 25472.9 585395 
27673 2 -231.585 19.4596 -47.1772 -1 0 0 0 0 0 0.00125952 -1.50217 518417 300914 319285 38168.2 -38715.6 8706.34 
27679 2 -230.424 18.3728 -44.4964 -3.80135 -0.697437 0.32199 0.0388047 0.0477517 -0.117279 0.0189436 -1.49862 -601079 393914 221783 34733.7 -155022 126.223 
27769 2 -230.122 24.0402 -44.609 -0.463663 -0.144839 0.415066 0.173302 0.0210109 0.157122 0.000514187 -1.52837 576495 399069 120733 15468.5 -65611.7 7217.13 
27040 2 -229.98 18.5329 -49.7981 -1 0 0 0 0 0 0.00125952 -2.05697 295011 424343 624891 77402 -349032 129479 
27085 2 -229.98 24.0928 -49.7981 -1 0 0 0 0 0 0.00125952 -1.94362 520333 577235 -321498 -172341 125050 -19318.6 
27766 2 -229.98 22.2395 -47.1772 -1 0 0 0 0 0 0.00125952 -1.49112 426338 233104 51739.4 36165.9 -84925.3 -52125.2 
27674 2 -228.823 21.1241 -44.5695 0.835204 -1.88781 0.485059 0.0614534 0.107976 0.0833186 0.00566364 -1.49128 -521142 496219 72634 237862 -169733 13725.1 
27039 2 -228.375 21.3129 -49.7981 -1 0 0 0 0 0 0.00125952 -1.97144 435834 429486 263830 -313090 -51117 71985.7 
27677 2 -228.375 19.4596 -47.1772 -1 0 0 0 0 0 0.00125952 -1.49784 528690 297130 157311 33578.4 -76162.8 -58959 
28487 2 -227.425 18.2825 -44.492 1.05619 -0.266768 0.384328 0.0215406 0.115539 -0.132119 0.00168071 -1.48668 -693269 248601 177172 150648 -194883 34199.8 
27773 2 -226.841 24.0113 -44.5776 1.63209 -0.749905 -0.310668 -0.102178 0.0278038 0.10699 0.00418488 -1.51103 727070 472658 292869 68865.7 -130993 -163267 
27042 2 -226.77 18.5329 -49.7981 -1 0 0 0 0 0 0.00125952 -1.95149 359528 491708 -219162 -169547 -402473 -40449.6 
27087 2 -226.77 24.0928 -49.7981 -1 0 0 0 0 0 0.00125952 -2.03885 124446 437711 529388 54161.7 570794 -52787.9 
27770 2 -226.77 22.2395 -47.1772 -1 0 0 0 0 0 0.00125952 -1.48271 484369 271043 -8485.99 50020.7 -180594 -63324.4 
27678 2 -225.831 21.0667 -44.54 -2.51645 0.670966 -1.96907 -0.126378 -0.0475991 -0.195668 0.0134264 -1.44614 -1.02119e+006 417296 -375905 299962 -316225 122741 
27041 2 -225.165 21.3129 -49.7981 -1 0 0 0 0 0 0.00125952 -1.99594 374841 114631 165872 -11963.8 -19063.9 -615778 
27681 2 -225.165 19.4596 -47.1772 -1 0 0 0 0 0 0.00125952 -1.49685 631413 296802 155186 132230 -229755 106990 
27777 2 -223.629 23.9948 -44.5318 0.50075 0.286598 1.3512 -0.0847654 -0.0381897 0.0242561 0.00271882 -1.51382 661593 802770 446717 -74733.2 -110760 -199198 
27044 2 -223.56 18.5329 -49.7981 -1 0 0 0 0 0 0.00125952 -1.93271 760051 718350 -229373 125557 -89583.2 -32793.7 
27089 2 -223.56 24.0928 -49.7981 -1 0 0 0 0 0 0.00125952 -2.07976 696973 625212 1.2481e+006 -9148.56 -65237.9 -122268 
27774 2 -223.56 22.2395 -47.1772 -1 0 0 0 0 0 0.00125952 -1.47037 580604 239403 -21584.5 72555.1 -229066 30746.3 
27055 2 -276.525 26.8728 -49.7981 -1 0 0 0 0 0 0.00125952 -1.41921 433835 268883 -273258 132995 -181235 -428448 
27708 2 -276.525 25.0195 -47.1772 -1 0 0 0 0 0 0.00125952 -1.11873 208721 364378 504676 65292.5 4266.74 -84035.1 
27709 2 -276.525 26.8728 -44.5562 -1 0 0 0 0 0 0.00125952 -1.13485 -18558.3 316086 626024 -53467.7 17119 -1970.46 
27798 2 -276.525 30.5794 -47.1772 -1 0 0 0 0 0 0.00125952 -1.10455 169784 246327 532576 106212 78414.6 -73360.6 
27102 2 -274.92 29.6527 -49.7981 -1 0 0 0 0 0 0.00125952 -1.99935 576248 656787 581251 52130.5 -407867 -206168 
27800 2 -274.92 27.7994 -47.1772 -1 0 0 0 0 0 0.00125952 -1.51018 415151 538563 406078 291967 -87980.8 56367.6 
27803 2 -274.92 29.6527 -44.5562 -1 0 0 0 0 0 0.00125952 -1.51442 174054 314861 382550 -121541 54717.5 -81668.1 
27712 2 -273.392 26.8936 -44.5873 -1.55025 0.681313 0.112608 0.0841582 -0.0994892 0.0691464 0.0036276 -1.59895 613661 204244 203510 -6723.02 -44296.6 31058.6 
27056 2 -273.315 26.8728 -49.7981 -1 0 0 0 0 0 0.00125952 -2.09297 908246 414978 516765 59276.7 573165 336603 
27711 2 -273.315 25.0195 -47.1772 -1 0 0 0 0 0 0.00125952 -1.57137 811851 333838 260224 48750.1 -24312.8 20619.6 
27801 2 -273.315 30.5794 -47.1772 -1 0 0 0 0 0 0.00125952 -1.56677 812826 361953 372988 18944.8 -92143.6 -12940.8 
27807 2 -271.753 29.6297 -44.5702 0.946653 -0.448759 -1.06937 0.103141 0.0420054 -0.00297103 0.00282269 -1.52644 419340 259538 146155 22360.9 2483.09 -34710.2 
27104 2 -271.71 29.6527 -49.7981 -1 0 0 0 0 0 0.00125952 -1.95938 598757 321939 -174818 197816 -23568.8 385574 
27804 2 -271.71 27.7994 -47.1772 -1 0 0 0 0 0 0.00125952 -1.50223 382609 248692 264781 -7116.1 -57296.6 32457.4 
27716 2 -270.137 26.8451 -44.5565 0.350873 -1.21513 0.611179 -0.0482916 0.0340826 -0.0769914 0.00248527 -1.51837 420796 244329 93680.6 35221.1 -90655.2 -8688.14 
27058 2 -270.105 26.8728 -49.7981 -1 0 0 0 0 0 0.00125952 -2.05619 596169 249398 772659 29264.8 -32890.1 447001 
27715 2 -270.105 25.0195 -47.1772 -1 0 0 0 0 0 0.00125952 -1.50449 242379 209096 222389 7630.69 -48162.9 15993.7 
27805 2 -270.105 30.5794 -47.1772 -1 0 0 0 0 0 0.00125952 -1.49657 238181 223341 270757 17923.4 -17657.5 -65543.4 
27106 2 -268.5 29.6527 -49.7981 -1 0 0 0 0 0 0.00125952 -1.96039 438044 376624 -40766.2 -310808 64992.1 303209 
27808 2 -268.5 27.7994 -47.1772 -1 0 0 0 0 0 0.00125952 -1.49887 260270 244673 324630 -18647.1 68336.6 -4927.05 
27811 2 -268.498 29.6258 -44.58 -0.941109 0.403899 0.272981 -0.0740616 -0.028999 -0.041005 0.00141486 -1.52549 270048 213104 -36052.6 -26787.5 -49706.6 -41244.9 
27720 2 -266.893 26.8312 -44.5404 -2.06749 -0.704344 0.689691 -0.124903 0.0268775 -0.111656 0.00660781 -1.52599 169250 157244 132198 16861.5 -66304.1 -107921 
27060 2 -266.895 26.8728 -49.7981 -1 0 0 0 0 0 0.00125952 -1.99349 233743 323069 191770 -149647 -492130 199634 
27719 2 -266.895 25.0195 -47.1772 -1 0 0 0 0 0 0.00125952 -1.50655 219604 236349 215991 -26014.2 -48614.6 -13388.2 
27809 2 -266.895 30.5794 -47.1772 -1 0 0 0 0 0 0.00125952 -1.50223 243499 252937 312279 -18975.4 117214 -45872.4 
27815 2 -265.281 29.5973 -44.5412 -1.3588 1.11584 0.604423 -0.0532069 0.0397121 -0.133182 0.00435386 -1.52963 62006.8 173974 85082.4 40501.2 53080 -94412.5 
27108 2 -265.29 29.6527 -49.7981 -1 0 0 0 0 0 0.00125952 -2.01062 274835 268845 323725 -57559.7 384288 -446269 
27812 2 -265.29 27.7994 -47.1772 -1 0 0 0 0 0 0.00125952 -1.50592 220790 235232 271599 -20774.6 -3432.72 -6688.29 
27724 2 -263.7 26.8423 -44.5564 -2.0152 -0.557371 0.0753642 0.0225895 -0.0226664 -0.0417493 0.00551338 -1.52946 61226.5 114060 157307 -35572.8 -39846.7 -35259.8 
27062 2 -263.685 26.8728 -49.7981 -1 0 0 0 0 0 0.00125952 -1.94396 539757 456915 -355607 -188407 6379.64 -184620 
27723 2 -263.685 25.0195 -47.1772 -1 0 0 0 0 0 0.00125952 -1.50535 222191 250661 226417 4344.67 -39743.1 -47405.6 
27813 2 -263.685 30.5794 -47.1772 -1 0 0 0 0 0 0.00125952 -1.50513 232341 176340 82106.1 14987.1 -28974.8 -91227.6 
27819 2 -262.107 29.6111 -44.569 -2.35589 -1.01731 -0.0588691 0.0263017 0.00950861 0.0264286 0.00829845 -1.52592 -21918.6 260340 206886 3456.98 -24191 -70070.4 
27110 2 -262.08 29.6527 -49.7981 -1 0 0 0 0 0 0.00125952 -2.03359 451659 114327 474548 -43095.8 -31747.5 -585119 
27816 2 -262.08 27.7994 -47.1772 -1 0 0 0 0 0 0.00125952 -1.50657 244861 226207 198964 6827.44 2001.54 -40940.5 
27728 2 -260.514 26.8067 -44.5604 -1.40295 -0.555744 -1.52974 0.0412221 0.104751 -0.0258687 0.00581548 -1.52626 138943 129958 142984 -12841.9 -21018.9 -43505.6 
27064 2 -260.475 26.8728 -49.7981 -1 0 0 0 0 0 0.00125952 -1.95105 443208 466994 -122783 322684 210659 -143198 
27727 2 -260.475 25.0195 -47.1772 -1 0 0 0 0 0 0.00125952 -1.50507 233507 230740 164563 16718.9 54922.7 -84718.8 
27817 2 -260.475 30.5794 -47.1772 -1 0 0 0 0 0 0.00125952 -1.50752 207925 224110 152736 -5239.6 -39566.7 -44513.6 
27823 2 -258.945 29.6115 -44.5564 -0.0065059 -0.349926 -0.856119 0.155729 -0.0279058 -0.00597051 0.00107743 -1.51752 233837 347093 237811 48709.5 -39255.4 -74728.7 
27112 2 -258.87 29.6527 -49.7981 -1 0 0 0 0 0 0.00125952 -1.97748 352459 386678 201746 274274 -309072 -161244 
27820 2 -258.87 27.7994 -47.1772 -1 0 0 0 0 0 0.00125952 -1.50477 226796 242842 162698 45805.5 -122022 22006.8 
27732 2 -257.305 26.8276 -44.6105 -1.60962 0.878388 0.59141 -0.0283074 0.0762341 0.154629 0.00467557 -1.52487 153766 121998 106108 -19884.2 -55303.5 -25822.5 
27066 2 -257.265 26.8728 -49.7981 -1 0 0 0 0 0 0.00125952 -2.03565 225259 242676 464090 -53831.9 406092 361687 
27731 2 -257.265 25.0195 -47.1772 -1 0 0 0 0 0 0.00125952 -1.51022 212896 166259 56920.2 25477.4 -26748.6 -56729 
27821 2 -257.265 30.5794 -47.1772 -1 0 0 0 0 0 0.00125952 -1.50007 277119 239663 278145 3693.54 -97160.4 -103529 
27827 2 -255.698 29.5982 -44.5597 -0.946996 0.14652 0.315119 -0.0618059 0.0447318 -0.0498013 0.00128165 -1.52483 226500 91347.4 111730 43817.8 -65938.8 -96545.6 
27114 2 -255.66 29.6527 -49.7981 -1 0 0 0 0 0 0.00125952 -1.95526 440639 259376 -323391 95581 -6840.34 376317 
27824 2 -255.66 27.7994 -47.1772 -1 0 0 0 0 0 0.00125952 -1.50086 240472 253668 203861 -5118.76 -19391.1 63444 
27068 2 -254.055 26.8728 -49.7981 -1 0 0 0 0 0 0.00125952 -2.05266 448984 240287 627657 66868.7 -90886.7 425600 
27735 2 -254.055 25.0195 -47.1772 -1 0 0 0 0 0 0.00125952 -1.50664 237188 236992 233605 -7465.07 -11738.3 43754.4 
27825 2 -254.055 30.5794 -47.1772 -1 0 0 0 0 0 0.00125952 -1.49842 259124 262896 271699 6687.52 10135.3 -74406.6 
27736 2 -254.115 26.8668 -44.5522 -0.859295 1.27019 -0.281964 0.0608192 -0.0529249 -0.0678052 0.00306224 -1.53122 151947 106524 136032 69187.6 -88841.8 2762.87 
27116 2 -252.45 29.6527 -49.7981 -1 0 0 0 0 0 0.00125952 -1.96075 405549 400990 23986.4 -358002 113059 178985 
27828 2 -252.45 27.7994 -47.1772 -1 0 0 0 0 0 0.00125952 -1.50155 258518 258111 250232 4692.71 -2198.03 45216.6 
28638 2 -252.486 29.6311 -44.5707 -0.808081 -0.233325 0.126686 -0.00886102 -0.0121359 -0.0408137 0.000911242 -1.53033 170991 106439 45877.4 76132.1 -60648.7 -59377 
27740 2 -250.89 26.8872 -44.5653 -0.41689 0.148722 -1.01703 0.0252811 -0.10894 -0.0118547 0.00154953 -1.52048 310501 291269 144803 17960.5 -52764.2 -13858.7 
27070 2 -250.845 26.8728 -49.7981 -1 0 0 0 0 0 0.00125952 -1.97663 286476 369129 103545 -243917 -414948 91542.6 
27739 2 -250.845 25.0195 -47.1772 -1 0 0 0 0 0 0.00125952 -1.50111 257566 246452 247066 -10835 -94607.4 -16972 
27829 2 -250.845 30.5794 -47.1772 -1 0 0 0 0 0 0.00125952 -1.50734 178103 227260 58938.2 30203.4 -32877.7 -35265.7 
27118 2 -249.24 29.6527 -49.7981 -1 0 0 0 0 0 0.00125952 -2.0219 261917 203197 408161 9328.42 281326 -516172 
27832 2 -249.24 27.7994 -47.1772 -1 0 0 0 0 0 0.00125952 -1.50762 199310 206870 91326.2 -23132.4 -48608.2 -8977.71 
27835 2 -249.279 29.6583 -44.6171 -0.858608 0.60685 -0.695065 0.0682891 -0.0766444 0.131093 0.00200086 -1.53001 236492 110786 31173.9 33878.6 -54894.7 -17374 
27744 2 -247.672 26.8653 -44.5954 -0.458343 -1.24605 -0.963903 -0.0946082 -0.0245219 0.0302977 0.00339042 -1.52451 156349 262281 -12007 5815.64 -143557 -80617.4 
27072 2 -247.635 26.8728 -49.7981 -1 0 0 0 0 0 0.00125952 -1.94388 526397 438285 -389807 -78163.2 19356.7 -172080 
27743 2 -247.635 25.0195 -47.1772 -1 0 0 0 0 0 0.00125952 -1.50369 222331 219290 152685 12674.6 -63443.9 -61973 
27833 2 -247.635 30.5794 -47.1772 -1 0 0 0 0 0 0.00125952 -1.50853 175375 200527 9423.93 -7359.17 3609.57 11514.4 
27839 2 -246.032 29.6333 -44.6048 -0.0998619 -0.28658 0.944725 -0.0912046 -0.0528551 0.058537 0.00124013 -1.52726 246434 162981 -23233.8 -34917.9 -47082.4 -53033.2 
27120 2 -246.03 29.6527 -49.7981 -1 0 0 0 0 0 0.00125952 -2.03044 329958 140866 434822 -52242.9 -118828 -558200 
27836 2 -246.03 27.7994 -47.1772 -1 0 0 0 0 0 0.00125952 -1.50761 225308 200471 124411 7377.4 34949.7 -37523.6 
27074 2 -244.425 26.8728 -49.7981 -1 0 0 0 0 0 0.00125952 -1.95921 361348 426974 -26676.6 315605 308764 -47215.8 
27747 2 -244.425 25.0195 -47.1772 -1 0 0 0 0 0 0.00125952 -1.50355 243255 220122 147152 35159.3 -24433.3 -52116 
27837 2 -244.425 30.5794 -47.1772 -1 0 0 0 0 0 0.00125952 -1.50687 198753 192800 91679.9 -26250.9 18474.2 -60830.9 
27748 2 -244.482 26.8198 -44.5655 -0.728234 -0.886739 0.632763 -0.0150506 0.0445149 -0.0814469 0.00216262 -1.52846 92033.4 254887 8058.06 42598.9 -110616 -98365.1 
27843 2 -242.838 29.6141 -44.5819 -2.29315 0.631105 0.989279 -0.036783 -0.0324316 -0.0203343 0.00835756 -1.53198 76318.5 151792 14931.8 117594 -70389.1 -76776.3 
27122 2 -242.82 29.6527 -49.7981 -1 0 0 0 0 0 0.00125952 -1.96661 385092 405330 132098 337141 -201308 -7268.33 
27840 2 -242.82 27.7994 -47.1772 -1 0 0 0 0 0 0.00125952 -1.50545 243674 230146 177429 32596.9 -127149 18090.9 
27752 2 -241.295 26.8371 -44.5936 -3.18453 -0.428439 0.221854 0.0638802 -0.0310637 -0.0109721 0.0130663 -1.53617 3555.61 85932.5 -70496.6 19079.1 -77754.7 -42075.9 
27076 2 -241.215 26.8728 -49.7981 -1 0 0 0 0 0 0.00125952 -2.04454 287191 229857 533536 -83066.9 254825 397855 
27751 2 -241.215 25.0195 -47.1772 -1 0 0 0 0 0 0.00125952 -1.50883 205665 200497 103225 31981.7 -54345.6 4930.38 
27841 2 -241.215 30.5794 -47.1772 -1 0 0 0 0 0 0.00125952 -1.50413 210810 223131 154941 10346.8 -118353 -16788.6 
27847 2 -239.653 29.6002 -44.6282 -0.397337 0.7724 -0.200475 0.0404132 0.0967401 0.176719 0.0010009 -1.52145 254805 241570 7207.07 26206.3 -43293.8 -46911.1 
27124 2 -239.61 29.6527 -49.7981 -1 0 0 0 0 0 0.00125952 -1.95546 410754 227013 -358273 8313.17 4530.4 356132 
27844 2 -239.61 27.7994 -47.1772 -1 0 0 0 0 0 0.00125952 -1.50217 249744 170003 98059.3 16519.3 -48825 -27234.2 
27756 2 -238.091 26.839 -44.591 -1.97193 1.36118 -0.647652 0.0314829 0.0146252 -0.0110915 0.00775959 -1.52971 102146 155001 -62394.4 83299.6 -66457.4 27317.5 
27078 2 -238.005 26.8728 -49.7981 -1 0 0 0 0 0 0.00125952 -2.04652 306511 229267 548025 82425.7 -214864 402575 
27755 2 -238.005 25.0195 -47.1772 -1 0 0 0 0 0 0.00125952 -1.50665 242401 226923 145387 -17649 -44262.1 -18294.7 
27845 2 -238.005 30.5794 -47.1772 -1 0 0 0 0 0 0.00125952 -1.50213 219467 248877 201499 -17578.7 61028.2 -26077.8 
27126 2 -236.4 29.6527 -49.7981 -1 0 0 0 0 0 0.00125952 -1.96679 388134 405082 116716 -346955 191277 29513.7 
27848 2 -236.4 27.7994 -47.1772 -1 0 0 0 0 0 0.00125952 -1.50418 243576 220576 127783 -10078.8 8689.82 23616.5 
27851 2 -236.416 29.6295 -44.5852 0.193113 -0.333757 1.38087 -0.0812911 -0.0227538 0.0343928 0.00258892 -1.52344 284457 222173 109306 49065.7 -38889.9 -100354 
27080 2 -234.795 26.8728 -49.7981 -1 0 0 0 0 0 0.00125952 -1.96261 349424 419660 437.843 -310039 -321413 -22092.8 
27759 2 -234.795 25.0195 -47.1772 -1 0 0 0 0 0 0.00125952 -1.50565 268023 252555 214209 -28562.4 -82390.9 -71841.4 
27849 2 -234.795 30.5794 -47.1772 -1 0 0 0 0 0 0.00125952 -1.50103 241380 258933 250864 -26374.3 86191.7 -80980.2 
27760 2 -234.918 26.8365 -44.5731 -0.792813 0.451167 0.736076 0.11736 0.0149289 0.0157866 0.00173047 -1.53151 228280 149701 124937 90950.7 -50469.3 35981 
27855 2 -233.205 29.5688 -44.5374 -1.10191 1.28472 -1.20232 -0.105019 0.176313 -0.151432 0.00542888 -1.51433 217013 230552 75934 107171 -122473 -163423 
27128 2 -233.19 29.6527 -49.7981 -1 0 0 0 0 0 0.00125952 -2.02947 312804 150501 391190 46732.9 148568 -556904 
27852 2 -233.19 27.7994 -47.1772 -1 0 0 0 0 0 0.00125952 -1.50322 198321 195197 84366.3 13408.6 -142928 -2294.75 
27764 2 -231.706 26.8517 -44.5949 -1.33766 -1.07561 -0.597002 0.125807 -0.0807368 -0.0422095 0.00415981 -1.52158 290293 37097.9 -151381 66902.3 -267175 -62081.5 
27082 2 -231.585 26.8728 -49.7981 -1 0 0 0 0 0 0.00125952 -1.94574 526692 440424 -376825 50865.9 -11729.5 -171367 
27763 2 -231.585 25.0195 -47.1772 -1 0 0 0 0 0 0.00125952 -1.49759 231470 244202 152428 7591.73 -132939 -71597.7 
27853 2 -231.585 30.5794 -47.1772 -1 0 0 0 0 0 0.00125952 -1.50398 223327 200367 134324 18171.3 -54600.4 -57108.2 
27859 2 -229.981 29.6501 -44.5987 0.23716 0.704834 -0.43211 -0.0706936 -0.0882623 0.060072 0.000931734 -1.51935 232606 261016 57444.3 81241 -43467 61150.6 
27130 2 -229.98 29.6527 -49.7981 -1 0 0 0 0 0 0.00125952 -2.02576 269132 191478 400530 -22125.9 -250788 -520156 
27856 2 -229.98 27.7994 -47.1772 -1 0 0 0 0 0 0.00125952 -1.51098 218384 210889 241504 23043.7 -33115.1 -43071 
27768 2 -228.419 26.8189 -44.5804 -0.862028 -0.652411 0.325039 -0.00735062 0.0309035 0.0039553 0.00160511 -1.52216 436752 379784 97831.6 84992.2 158628 -60280.6 
27084 2 -228.375 26.8728 -49.7981 -1 0 0 0 0 0 0.00125952 -1.97435 298747 376871 98999.5 258198 402879 69863.5 
27767 2 -228.375 25.0195 -47.1772 -1 0 0 0 0 0 0.00125952 -1.49807 253215 265472 168058 15531.6 3534.76 -125502 
27857 2 -228.375 30.5794 -47.1772 -1 0 0 0 0 0 0.00125952 -1.50606 169951 298596 166279 -19716.8 -35773.7 87497.8 
27132 2 -226.77 29.6527 -49.7981 -1 0 0 0 0 0 0.00125952 -1.96202 404652 404493 68468.2 360095 -121481 153369 
27860 2 -226.77 27.7994 -47.1772 -1 0 0 0 0 0 0.00125952 -1.50718 204148 242563 113088 37385 -79714.7 12790.5 
27863 2 -226.808 29.6417 -44.6045 -1.05142 0.230959 0.12799 0.0276987 -0.15215 0.139353 0.0014802 -1.52741 150671 42467.9 187013 -16183.5 85535.5 -81220.8 
27772 2 -225.233 26.8611 -44.5683 -1.64798 -0.485195 0.330513 0.00645258 -0.0649192 -0.0518723 0.00385474 -1.53144 241268 314408 63659 -102049 -64197.8 173688 
27086 2 -225.165 26.8728 -49.7981 -1 0 0 0 0 0 0.00125952 -2.05317 420111 237210 626083 -74487.4 120712 419899 
27771 2 -225.165 25.0195 -47.1772 -1 0 0 0 0 0 0.00125952 -1.5013 266022 343567 392680 12530.1 -33933.3 -57408.3 
27861 2 -225.165 30.5794 -47.1772 -1 0 0 0 0 0 0.00125952 -1.50018 189143 269243 80437.3 41193.8 -80015.1 -8139 
27867 2 -223.613 29.5798 -44.6158 -0.650443 -1.29124 -1.61996 0.0151426 0.105482 0.087021 0.00593816 -1.52968 292427 219010 -188014 -193244 -170227 -66808.5 
27134 2 -223.56 29.6527 -49.7981 -1 0 0 0 0 0 0.00125952 -1.9583 435194 254390 -295300 -79937.2 15486.4 369606 
27864 2 -223.56 27.7994 -47.1772 -1 0 0 0 0 0 0.00125952 -1.49925 257861 237624 222422 17117.5 13662.9 -62705 
28700 2 -277.95 35.2876 -44.3448 -1.41145 0.351447 0.736072 0.0201744 0.0298451 -0.0700961 0.00334719 -1.19298 -158672 -228.595 16967.8 -153477 -199581 37688.6 
27100 2 -276.525 32.4327 -49.7981 -1 0 0 0 0 0 0.00125952 -1.49725 366417 544196 1.14428e+006 -21984 -355932 -73018.1 
27888 2 -276.525 36.1392 -47.1772 -1 0 0 0 0 0 0.00125952 -1.25238 305347 766406 641260 269752 -84959.7 -45718.7 
27799 2 -276.455 32.496 -44.5274 -1.59609 -0.234198 0.443571 -0.0036159 -0.00541561 -0.00236519 0.00352553 -1.33866 -81131.3 448915 569249 -245030 -100316 57615.6 
27147 2 -274.92 35.2126 -49.7981 -1 0 0 0 0 0 0.00125952 -2.01899 587632 1.11876e+006 547585 -273203 -315170 322479 
27890 2 -274.92 33.3593 -47.1772 -1 0 0 0 0 0 0.00125952 -1.50264 487917 594687 428349 130892 12040.7 94941.3 
27893 2 -274.866 35.2384 -44.5798 -2.00602 0.559239 -0.82411 -0.00855601 0.0549783 0.0406173 0.00631776 -1.62722 179203 441038 342795 -47899.7 84636.7 -96451 
27802 2 -273.345 32.4278 -44.552 -2.12754 0.086759 -0.706429 0.104402 -0.00693826 -0.107164 0.00633917 -1.56371 404137 280278 142531 89690.6 54056.7 -26135.2 
27101 2 -273.315 32.4327 -49.7981 -1 0 0 0 0 0 0.00125952 -2.02598 787824 553324 -278540 -18725.1 -365145 436.603 
27891 2 -273.315 36.1392 -47.1772 -1 0 0 0 0 0 0.00125952 -1.62373 789250 922944 322410 -58212.1 85096 -36188.4 
27149 2 -271.71 35.2126 -49.7981 -1 0 0 0 0 0 0.00125952 -1.99417 640047 795591 -44432.1 -152688 -26391.6 -544608 
27894 2 -271.71 33.3593 -47.1772 -1 0 0 0 0 0 0.00125952 -1.50338 360665 246988 266350 5602.67 -73126.8 -67890.2 
27897 2 -271.7 35.2191 -44.5805 -1.34233 0.413326 -0.278065 0.0580483 -0.0648521 -0.025622 0.00258203 -1.52768 180018 349116 34088.6 -7488.89 45501.7 -66695.3 
27806 2 -270.103 32.4185 -44.5892 -0.901658 0.550355 0.587814 -0.0556544 -0.0265105 0.0287105 0.00184066 -1.52006 301275 325972 45228.2 -9954.82 -39901.3 -43497.9 
27103 2 -270.105 32.4327 -49.7981 -1 0 0 0 0 0 0.00125952 -1.94204 823918 828187 -187808 9809.01 -11686 7390.45 
27895 2 -270.105 36.1392 -47.1772 -1 0 0 0 0 0 0.00125952 -1.55919 344552 698363 170325 -23974.9 12728.2 -167789 
27151 2 -268.5 35.2126 -49.7981 -1 0 0 0 0 0 0.00125952 -1.99246 482602 862533 72939.1 280907 23395.8 -437988 
27898 2 -268.5 33.3593 -47.1772 -1 0 0 0 0 0 0.00125952 -1.50703 207756 223052 186070 4150.9 75233.7 -67907.9 
27901 2 -268.464 35.1812 -44.5865 -0.707914 0.0941817 0.970151 -0.0850579 -0.0137823 0.0192112 0.00182782 -1.53093 99283.3 209261 70146.3 9919.48 11324.4 -68915.6 
27105 2 -266.895 32.4327 -49.7981 -1 0 0 0 0 0 0.00125952 -1.97945 79953.3 395701 -128170 556.558 568365 -12344.1 
27899 2 -266.895 36.1392 -47.1772 -1 0 0 0 0 0 0.00125952 -1.55698 305629 718334 211792 -8115.47 -36873 -164523 
27810 2 -266.893 32.3841 -44.5608 -0.606038 0.488305 -0.185221 0.00215251 0.00152235 -0.113748 0.00080613 -1.53086 149318 174944 -13625.9 -22647.6 -15787.1 -89770.4 
27905 2 -265.299 35.1671 -44.5764 -0.655298 0.193276 1.00085 0.0821801 0.00208274 -0.0168463 0.00184957 -1.5284 98982.2 247592 74745.9 56783 -30499.9 -106349 
27153 2 -265.29 35.2126 -49.7981 -1 0 0 0 0 0 0.00125952 -2.03353 355105 788961 393802 97895.7 341116 372806 
27902 2 -265.29 33.3593 -47.1772 -1 0 0 0 0 0 0.00125952 -1.5065 215470 222222 163845 35074.6 -65785.8 5113.07 
27107 2 -263.685 32.4327 -49.7981 -1 0 0 0 0 0 0.00125952 -2.07392 577419 734676 1.21907e+006 -5440.95 121258 16678.8 
27903 2 -263.685 36.1392 -47.1772 -1 0 0 0 0 0 0.00125952 -1.5517 352787 730676 345842 450.879 -54381.4 -162198 
27814 2 -263.689 32.3851 -44.6076 0.0409051 0.399368 -0.220726 0.000821506 0.00161239 0.102829 0.000264358 -1.52704 191769 198960 39959.1 10176 1343.05 -105082 
27909 2 -262.09 35.1689 -44.5735 -1.50564 0.15203 -0.445163 0.0322588 -0.0198722 -0.0607684 0.00313399 -1.52858 200351 215193 18575.6 49916.1 -27751.1 -136782 
27155 2 -262.08 35.2126 -49.7981 -1 0 0 0 0 0 0.00125952 -2.05335 470457 570007 440053 11511 -6753.45 548410 
27906 2 -262.08 33.3593 -47.1772 -1 0 0 0 0 0 0.00125952 -1.50506 227721 232458 179297 -23623 40047.4 46597 
27818 2 -260.479 32.4038 -44.5799 -0.999268 -0.931774 0.410745 -0.0309118 -0.0196753 0.00878802 0.00256369 -1.52724 163996 198369 73899.1 65070.2 -13191.3 -67844.2 
27109 2 -260.475 32.4327 -49.7981 -1 0 0 0 0 0 0.00125952 -2.04961 196773 607703 737466 7898.87 -502721 12745.1 
27907 2 -260.475 36.1392 -47.1772 -1 0 0 0 0 0 0.00125952 -1.55234 358895 706266 314170 -24747.6 89775.2 -208405 
27157 2 -258.87 35.2126 -49.7981 -1 0 0 0 0 0 0.00125952 -1.98968 430112 766310 230094 -305333 -236956 150758 
27910 2 -258.87 33.3593 -47.1772 -1 0 0 0 0 0 0.00125952 -1.50563 213523 257203 171924 -30233.5 -18612.5 24458.2 
27913 2 -258.858 35.1765 -44.5523 -1.28603 0.473939 -0.588707 -0.07103 -0.0690904 -0.121828 0.00280252 -1.52797 185077 176170 33438.6 -35326.4 -40786.5 -120387 
27822 2 -257.276 32.3892 -44.5938 -1.21399 -0.528969 1.00628 -0.0579886 -0.0103676 0.0598911 0.00348404 -1.52434 152833 298137 54296.5 49621.3 -92063.9 -76213.4 
27111 2 -257.265 32.4327 -49.7981 -1 0 0 0 0 0 0.00125952 -1.94693 386158 501584 -404822 -28351.4 -208193 8433.59 
27911 2 -257.265 36.1392 -47.1772 -1 0 0 0 0 0 0.00125952 -1.55524 274953 649335 161470 -26251.6 -28460.1 -165382 
27159 2 -255.66 35.2126 -49.7981 -1 0 0 0 0 0 0.00125952 -1.98138 461948 555389 -224927 -19328.1 -52941 -455684 
27914 2 -255.66 33.3593 -47.1772 -1 0 0 0 0 0 0.00125952 -1.50659 235091 217453 187775 -24142.5 -6516.58 -100716 
27826 2 -255.658 35.1724 -44.6043 -1.39517 0.553523 -0.500633 -0.0345881 -0.0490764 0.0665382 0.00315323 -1.52817 119329 167318 11117.6 60122.6 -104289 -77887.2 
27831 2 -254.087 32.3718 -44.5764 -0.776744 0.350169 -0.606364 0.034846 0.0123084 -0.0531137 0.00137744 -1.53157 97391 80379.2 -25112.4 37897 2377.41 -103600 
27113 2 -254.055 32.4327 -49.7981 -1 0 0 0 0 0 0.00125952 -1.93862 745649 758117 -260804 21171.5 -4439.18 10277.7 
27915 2 -254.055 36.1392 -47.1772 -1 0 0 0 0 0 0.00125952 -1.53264 242305 432553 155405 -100843 67198.8 -97264 
27830 2 -252.466 35.1155 -44.5925 -0.279596 0.233096 0.547571 0.0248622 0.0932907 -0.0343923 0.000544542 -1.5288 52706 79353.4 -119348 55840.5 53483.9 -156805 
27161 2 -252.45 35.2126 -49.7981 -1 0 0 0 0 0 0.00125952 -1.9615 422424 547650 95167.2 253950 81765.6 -253586 
27918 2 -252.45 33.3593 -47.1772 -1 0 0 0 0 0 0.00125952 -1.50701 214427 191957 56889.3 39550 -23431.4 -109835 
27115 2 -250.845 32.4327 -49.7981 -1 0 0 0 0 0 0.00125952 -2.00049 41942.5 447912 189948 -6398.68 650030 -3796 
27919 2 -250.845 36.1392 -47.1772 -1 0 0 0 0 0 0.00125952 -1.49965 247517 151807 48963.7 -29888.4 -44285.4 12325.6 
28643 2 -250.862 32.3959 -44.6194 -2.15225 0.23087 0.25823 -0.00885318 -0.0508782 0.0917918 0.00598546 -1.53236 101043 -38989.1 -75439.2 105135 7058.11 -97290.8 
28649 2 -249.256 35.1313 -44.602 -1.89098 0.46095 -1.19506 -0.0270797 0.0675087 0.0362321 0.00657023 -1.52962 12660.6 25415.3 -58227 86818.5 -79302.2 -129387 
27163 2 -249.24 35.2126 -49.7981 -1 0 0 0 0 0 0.00125952 -2.01159 281944 363240 391056 52357.3 259714 434799 
27922 2 -249.24 33.3593 -47.1772 -1 0 0 0 0 0 0.00125952 -1.51133 171840 174340 7948.11 12511.5 -19202.8 -2311.39 
27117 2 -247.635 32.4327 -49.7981 -1 0 0 0 0 0 0.00125952 -2.07315 728907 756928 1.36834e+006 -1871.43 47412.8 19643.3 
27923 2 -247.635 36.1392 -47.1772 -1 0 0 0 0 0 0.00125952 -1.51085 240127 400808 199865 117819 -108702 3777.2 
27834 2 -247.652 32.4067 -44.5907 -1.31335 -1.24104 -0.570648 0.0473756 -0.0625346 -0.0228946 0.00452255 -1.52973 189732 77414.7 -53696.5 13580 -39186.1 -82969.4 
28653 2 -246.07 35.1915 -44.6005 -1.55207 -0.648572 -0.203669 0.130707 -0.0720494 0.0293133 0.00361612 -1.5197 243350 257150 -27492.8 -25851.3 -42677 -38214.5 
27165 2 -246.03 35.2126 -49.7981 -1 0 0 0 0 0 0.00125952 -2.02991 302731 322776 378238 113328 -120271 586747 
27926 2 -246.03 33.3593 -47.1772 -1 0 0 0 0 0 0.00125952 -1.50386 259189 225575 233384 -26678.1 55377.4 1399.38 
29467 2 -244.408 32.3616 -44.5792 -0.659269 -0.0824198 0.657667 -0.125293 0.168526 -0.0346148 0.00110076 -1.52486 94834.1 186642 9140.98 -46828.5 12660.9 -87688.6 
27119 2 -244.425 32.4327 -49.7981 -1 0 0 0 0 0 0.00125952 -2.02884 87792.4 531582 500195 7270.95 -621795 5719.01 
27927 2 -244.425 36.1392 -47.1772 -1 0 0 0 0 0 0.00125952 -1.5457 295875 649087 256294 30477.9 81889.3 -110375 
31091 2 -242.819 35.1952 -44.5712 -0.605354 -0.152661 -0.0961346 -0.0223352 -0.0813893 -0.0359567 0.000502548 -1.53796 351919 265854 106121 89981.3 4659.03 -82299.3 
27167 2 -242.82 35.2126 -49.7981 -1 0 0 0 0 0 0.00125952 -1.98264 391783 618762 167541 -343193 -147010 17521.6 
27930 2 -242.82 33.3593 -47.1772 -1 0 0 0 0 0 0.00125952 -1.50308 209332 250605 136147 -23643.9 -44728.5 -7164.91 
27842 2 -241.253 32.4183 -44.5897 -1.84103 0.485498 0.0836061 0.0965558 -0.0290704 0.0424007 0.0045747 -1.52522 71926.5 380269 91344.7 97348.6 -58964.6 -14317.8 
27121 2 -241.215 32.4327 -49.7981 -1 0 0 0 0 0 0.00125952 -1.94015 573640 617380 -359969 -30508.5 -77163.3 12981.4 
27931 2 -241.215 36.1392 -47.1772 -1 0 0 0 0 0 0.00125952 -1.55038 290509 718068 313539 -11992.4 77768 33164.7 
29379 2 -239.572 35.1954 -44.6199 -1.23961 0.0832646 0.0777528 -0.159582 -0.0850017 0.0290779 0.00195178 -1.55437 143520 133553 -143555 131387 -43537.9 -142331 
27169 2 -239.61 35.2126 -49.7981 -1 0 0 0 0 0 0.00125952 -1.95838 386975 348212 -303420 -64697.1 -775.765 -398507 
27934 2 -239.61 33.3593 -47.1772 -1 0 0 0 0 0 0.00125952 -1.5034 240836 222876 156945 8868.46 -30420.7 -85664.2 
28662 2 -238.045 32.4101 -44.5838 -1.47462 -0.373777 -0.430444 0.0438618 -0.0197592 -0.0316882 0.00314817 -1.53128 218540 229225 -29265.4 75911.1 -51307.6 42655.8 
27123 2 -238.005 32.4327 -49.7981 -1 0 0 0 0 0 0.00125952 -1.93945 606794 641494 -344162 27786.2 55973.8 9473.18 
27935 2 -238.005 36.1392 -47.1772 -1 0 0 0 0 0 0.00125952 -1.52988 202309 298765 154173 -155479 119284 71420.6 
30193 2 -236.393 35.1671 -44.576 -1.42026 -1.40518 0.563573 -0.0452745 0.0249893 -0.0504145 0.00542764 -1.57684 1468.29 244845 126612 -14698.2 -24727.3 -38313.1 
27171 2 -236.4 35.2126 -49.7981 -1 0 0 0 0 0 0.00125952 -1.95805 374966 455198 140678 379661 95297.3 -52217.1 
27938 2 -236.4 33.3593 -47.1772 -1 0 0 0 0 0 0.00125952 -1.50867 183868 222283 144082 42506.7 -21824.3 -17005.7 
27854 2 -234.816 32.4091 -44.5921 0.229231 -0.396058 -1.01811 0.0364081 -0.0852999 0.0442048 0.00156931 -1.526 315643 203079 66683 -75611.6 -56873.7 -51127.8 
27125 2 -234.795 32.4327 -49.7981 -1 0 0 0 0 0 0.00125952 -2.02592 72676.3 518313 458582 -8051.93 638761 1159.28 
27939 2 -234.795 36.1392 -47.1772 -1 0 0 0 0 0 0.00125952 -1.53454 273642 735183 378550 5277.07 -157432 108524 
28579 2 -233.211 35.1605 -44.5952 -1.16882 -0.408587 -0.482349 0.0474857 0.0819682 0.0769639 0.002224 -1.56645 25826 80847.1 145215 -92333.4 -54162.6 157941 
27173 2 -233.19 35.2126 -49.7981 -1 0 0 0 0 0 0.00125952 -2.02107 295086 21458.6 362443 26795.2 123401 546826 
27942 2 -233.19 33.3593 -47.1772 -1 0 0 0 0 0 0.00125952 -1.50783 220955 246039 165224 23553.4 -14854.7 21085.5 
27858 2 -231.554 32.4061 -44.6017 0.534827 -0.112128 1.5053 -0.126135 -0.00495489 0.116661 0.00323007 -1.50983 364094 268104 100805 115318 81077.4 21871.6 
27127 2 -231.585 32.4327 -49.7981 -1 0 0 0 0 0 0.00125952 -2.0764 749146 761025 1.40046e+006 3443.55 -27977.5 16687.4 
27943 2 -231.585 36.1392 -47.1772 -1 0 0 0 0 0 0.00125952 -1.51196 211717 235701 114540 57593.1 437.484 -185753 
31902 2 -230.017 35.1597 -44.5915 -0.0246488 -2.02585 1.11952 0.0778003 0.102208 0.0508991 0.00674851 -1.47289 13009.1 156738 71972.1 213021 -4610.54 39343.3 
27175 2 -229.98 35.2126 -49.7981 -1 0 0 0 0 0 0.00125952 -2.01572 259686 269977 416915 -77822.4 -201768 534329 
27946 2 -229.98 33.3593 -47.1772 -1 0 0 0 0 0 0.00125952 -1.51013 245763 189420 109275 -96319.3 131437 -16671.2 
31096 2 -228.376 32.4122 -44.506 0.219668 -0.49316 1.23923 -0.0409887 -0.0356963 -0.0946832 0.00230132 -1.72718 -96974.7 -113082 376500 13105.1 266709 130458 
27129 2 -228.375 32.4327 -49.7981 -1 0 0 0 0 0 0.00125952 -2.00327 47707.2 460614 172533 7722.15 -651819 -2208.86 
27947 2 -228.375 36.1392 -47.1772 -1 0 0 0 0 0 0.00125952 -1.48069 242800 485920 409185 -57257.9 8833.25 212130 
28683 2 -226.867 35.1239 -44.5492 -1.33288 -2.01257 -1.13876 -0.0136563 -0.0516173 -0.00298108 0.00897256 -1.63688 57949.6 72479.4 191061 -411738 -205981 -371425 
27177 2 -226.77 35.2126 -49.7981 -1 0 0 0 0 0 0.00125952 -1.96417 378478 574544 99011.3 -353115 -84933.6 -129796 
27950 2 -226.77 33.3593 -47.1772 -1 0 0 0 0 0 0.00125952 -1.50741 247133 281250 132995 60894.3 -104628 -41512.9 
27866 2 -225.267 32.3701 -44.5738 -1.26071 1.4524 -0.443794 0.0629724 0.032291 0.065958 0.00490683 -1.68595 58161.2 185374 246256 -309582 -441295 5698.96 
27131 2 -225.165 32.4327 -49.7981 -1 0 0 0 0 0 0.00125952 -1.93964 725458 736852 -269689 -20036.8 -8177.2 15438.3 
27951 2 -225.165 36.1392 -47.1772 -1 0 0 0 0 0 0.00125952 -1.47959 245539 484108 -192561 -33818.3 -96177.4 -248483 
27179 2 -223.56 35.2126 -49.7981 -1 0 0 0 0 0 0.00125952 -1.94927 377048 248266 -253277 118171 -1360.94 -415579 
27954 2 -223.56 33.3593 -47.1772 -1 0 0 0 0 0 0.00125952 -1.49988 298424 333195 182735 33855.5 -59166.5 -172488 
32814 2 -223.604 35.0369 -44.5995 -4.01788 1.04899 -1.03144 -0.00648181 0.0163489 -0.0362649 0.0230587 -1.49855 94741.9 -366952 -269479 -140734 -178730 -14429.7 
27145 2 -276.525 37.9925 -49.7981 -1 0 0 0 0 0 0.00125952 -1.38863 560557 151355 -280200 -206910 -88478.3 366543 
27889 2 -276.405 37.9628 -44.4819 0.411656 -0.262955 1.29939 0.0288674 -0.0942429 -0.0115766 0.0024271 -1.2585 120044 -71477.9 661411 -51925.8 -268283 21426.5 
27978 2 -274.92 38.9192 -47.1772 -1 0 0 0 0 0 0.00125952 -1.1546 426255 446514 370706 260231 209094 39666.2 
27146 2 -273.315 37.9925 -49.7981 -1 0 0 0 0 0 0.00125952 -1.90784 1.10605e+006 110215 633979 3363.29 573101 22102.7 
27892 2 -273.241 38.0039 -44.5756 -0.81744 0.150348 -1.27896 -0.0221208 0.0171797 -0.0191289 0.00293033 -1.52767 571436 326375 517450 78940.3 160539 -52051.6 
27979 2 -271.71 38.9192 -47.1772 -1 0 0 0 0 0 0.00125952 -1.3022 334874 217524 316581 25844.5 154839 105967 
28790 2 -271.483 40.7153 -44.4526 -0.302131 -0.362409 -0.531799 0.0134744 -0.0604123 -0.0510531 0.000636603 -1.25776 110583 204595 189603 170977 69319.8 237086 
27148 2 -270.105 37.9925 -49.7981 -1 0 0 0 0 0 0.00125952 -1.89188 1.00104e+006 43692.9 889787 -5574.14 -71846.7 -178305 
27896 2 -270.041 37.9518 -44.5926 -2.40072 0.258604 0.245482 0.00245272 0.0187085 0.0202493 0.00741932 -1.59115 342833 175568 370463 -15892.3 92431.9 -156113 
27980 2 -268.5 38.9192 -47.1772 -1 0 0 0 0 0 0.00125952 -1.29481 330153 121427 240040 -42629.3 -10048.4 40696 
28791 2 -268.353 40.6676 -44.5013 -1.58326 -0.734915 -0.0116409 -0.00195371 0.0998065 0.103772 0.00383767 -1.45301 271885 274694 239067 143450 53227.5 157295 
28714 2 -269.841 43.4082 -44.2226 -1.43218 -1.22459 0.136801 0.0181466 0.00703361 -0.0254333 0.00449585 -1.09847 157407 -291637 -389056 57593.1 -53756.6 -10384.9 
27150 2 -266.895 37.9925 -49.7981 -1 0 0 0 0 0 0.00125952 -1.82865 621298 23383.8 210786 125036 -527435 54847.2 
27900 2 -266.841 37.9454 -44.594 -0.770882 -0.856312 -0.346442 0.0476551 -0.0278519 -0.00104334 0.00182322 -1.56864 285790 41555.8 290989 116061 89681.1 -223128 
28722 2 -266.692 43.4222 -44.2175 -2.04094 -0.300855 -1.64076 -0.0684748 -0.0297199 -0.073 0.00875122 -1.13843 136907 -408810 -560552 98412.6 82146.8 -97650.6 
27981 2 -265.29 38.9192 -47.1772 -1 0 0 0 0 0 0.00125952 -1.27961 334554 150639 287575 -21273.5 -17364.6 95586.4 
28792 2 -265.205 40.7027 -44.4333 -1.571 -0.514917 -1.15826 0.106234 -0.0404127 -0.124847 0.00513222 -1.42477 274458 215760 3701.47 96082.4 42050.9 204181 
27904 2 -263.623 37.9538 -44.5845 -0.400948 0.345301 -0.18837 -0.068393 -0.036136 -0.032788 0.000397347 -1.56687 296040 211657 313317 98999.8 112843 -229205 
27152 2 -263.685 37.9925 -49.7981 -1 0 0 0 0 0 0.00125952 -1.80851 674741 75789.1 -526393 85736 139015 468343 
28726 2 -263.535 43.4686 -44.246 -1.07525 -0.434564 -0.057145 0.0196425 -0.0538429 -0.0510346 0.00169818 -1.25443 93033.1 -152496 -507681 -10742.9 33878 -14352.1 
27982 2 -262.08 38.9192 -47.1772 -1 0 0 0 0 0 0.00125952 -1.2788 268069 93022.4 122590 -10440.7 64754.9 79920.2 
28793 2 -262.001 40.6958 -44.4807 -0.0825594 0.460923 0.171594 -0.0240539 0.00831014 0.0108576 0.000313255 -1.41405 395336 315014 115843 15035 12085.2 82445.9 
27154 2 -260.475 37.9925 -49.7981 -1 0 0 0 0 0 0.00125952 -1.79053 757068 160453 -211517 -118432 45342.8 347396 
27908 2 -260.446 37.9388 -44.6064 -1.25105 -0.486093 0.26405 0.0219393 -0.0121902 0.0551911 0.00235672 -1.57258 226192 182820 308635 44577.1 32582.5 -249162 
27912 2 -260.339 43.4446 -44.2481 -2.62104 -0.290793 -0.937741 0.0941853 0.00446061 -0.0220735 0.00986675 -1.3338 228056 -31513.6 -459336 304361 17791.8 -30979.5 
27983 2 -258.87 38.9192 -47.1772 -1 0 0 0 0 0 0.00125952 -1.25448 153952 76578.6 214808 -99775.2 156527 64242 
28635 2 -258.817 40.6807 -44.4563 -0.487016 -0.31089 0.271722 0.0595706 -0.102532 -0.00973672 0.000513468 -1.39165 293351 118381 74295.7 70823.4 164928 113781 
27917 2 -257.237 37.9042 -44.571 -0.293014 0.531029 0.733492 -0.0500255 0.0729589 -0.0274019 0.00114095 -1.5519 223870 13240.3 346622 -81259 51012.6 -225325 
27156 2 -257.265 37.9925 -49.7981 -1 0 0 0 0 0 0.00125952 -1.99286 394322 152083 613666 -220282 513963 -433007 
29563 2 -257.148 43.4287 -44.2951 -2.96491 -0.357043 -0.140263 -0.0650628 -0.00859894 0.0241446 0.0112574 -1.31552 252404 245549 -277897 -150099 -81301.7 -24807.6 
29546 2 -255.607 40.6431 -44.4875 -0.896132 0.197052 0.539934 -0.00419712 0.0407595 -0.0780749 0.00142755 -1.47905 439177 4321.71 370901 11048.3 -196985 -23628 
27984 2 -255.66 38.9192 -47.1772 -1 0 0 0 0 0 0.00125952 -1.35185 328458 352444 197939 188386 -110512 19043.9 
29558 2 -253.951 43.3392 -44.4445 -1.57157 0.281483 -0.522662 -0.0326164 0.0610766 0.177259 0.00355467 -1.55443 167030 163213 254638 2414.11 -44525.8 152185 
27158 2 -254.055 37.9925 -49.7981 -1 0 0 0 0 0 0.00125952 -1.86681 896638 397315 577065 139793 -209312 -71046.5 
27921 2 -254.025 37.9426 -44.5856 -0.443469 -0.365055 0.321901 -0.0462547 -0.064657 -0.0513867 0.000546064 -1.5535 170055 161069 284318 -29019.3 55591.1 -220726 
28725 2 -253.865 41.6333 -47.0735 -1.05219 -1.21017 -0.483701 0.0195515 -0.0633815 -0.0164423 0.00353367 -1.17705 -142976 -76709.3 339647 228188 -388377 -53259.4 
27985 2 -252.45 38.9192 -47.1772 -1 0 0 0 0 0 0.00125952 -1.51784 275583 271852 525421 155777 -134084 -259750 
27925 2 -252.366 40.6339 -44.5069 -0.897042 0.228696 -0.366188 -0.091376 0.0103271 -0.0237077 0.00124828 -1.57902 301727 -102313 244837 -1796.27 40600 -147725 
27932 2 -251.892 40.8476 -49.9429 -0.768527 -0.764281 -0.00514082 0.0497176 -0.144588 -0.0416617 0.00147966 -1.62025 734708 543152 1.47641e+006 283363 -741476 210550 
28647 2 -250.834 37.8901 -44.5861 -1.19044 0.0914905 0.237973 -0.0137029 -0.00387014 0.0262741 0.00186678 -1.52677 129588 92415.9 156667 85151.6 5123.92 -176281 
27160 2 -250.845 37.9925 -49.7981 -1 0 0 0 0 0 0.00125952 -2.23887 475139 94818.8 -174388 421711 -323117 146933 
28736 2 -250.782 43.3136 -44.3733 -0.920125 -0.42756 1.37297 0.0264348 0.0497113 0.0560551 0.00367085 -1.69663 301089 -111050 127694 7951.91 175197 218628 
28741 2 -250.739 41.6114 -47.0845 -1.44434 -0.130306 -0.82776 0.0141593 0.00329066 -0.00873892 0.0035119 -1.65625 17373.4 -38203.6 502813 188274 -123463 144062 
33629 2 -250.534 43.5965 -49.4218 -1.65229 0.382593 -0.97124 0.0338628 -0.0208449 0.0358456 0.00481104 -1.11707 134756 -334577 -359219 -125704 22291.9 -163478 
27986 2 -249.24 38.9192 -47.1772 -1 0 0 0 0 0 0.00125952 -1.54212 301816 215087 348881 132406 92656.3 -139381 
30368 2 -249.201 40.6244 -44.4741 -0.715139 -0.221901 0.807524 -0.00266064 0.0427503 -0.000246571 0.00152749 -1.59433 238422 -38210.9 15533.9 213662 90145.2 34810.7 
27928 2 -248.788 40.9149 -49.6549 -1.39197 -0.121717 0.861159 -0.0386339 -0.00225335 -0.00808816 0.00339313 -1.74645 625112 697508 309812 -412984 -503480 -176853 
27920 2 -247.661 41.6395 -46.9011 -1.79324 1.08808 -1.27447 0.0354315 0.0471104 0.0391962 0.00758718 -1.21309 -519504 54208.4 -773593 -228104 6357.85 -73964.3 
27162 2 -247.635 37.9925 -49.7981 -1 0 0 0 0 0 0.00125952 -2.08263 1.00457e+006 539289 -239503 60744.6 150778 123931 
27838 2 -247.645 37.938 -44.5619 -0.577222 1.10139 -0.805494 0.0814198 -0.0517879 -0.13287 0.00276473 -1.54624 259107 249643 218552 265351 -92011.2 -261497 
30373 2 -247.603 43.3134 -44.2454 -0.942789 -0.0323877 -1.36005 -0.0659156 0.0542433 -0.0414483 0.00345063 -1.38629 35271.6 -148939 -249312 26844.1 123746 81022.9 
27987 2 -246.03 38.9192 -47.1772 -1 0 0 0 0 0 0.00125952 -1.37756 367119 425470 466703 -87903.7 78124 -8794.5 
27924 2 -245.978 40.6399 -44.4597 -0.801612 0.497243 -0.56929 -0.0984503 -0.0632395 0.0263592 0.00152896 -1.44167 225656 -79446 56757.7 117269 -72034.9 121806 
27164 2 -244.425 37.9925 -49.7981 -1 0 0 0 0 0 0.00125952 -1.81898 446980 242363 -105297 -189619 252931 52974.3 
27937 2 -244.405 37.9423 -44.5895 -0.407795 0.881059 -0.0200978 -0.0203677 -0.0683478 0.0166927 0.00118768 -1.60327 401244 21277.6 336539 198642 35098.5 -162247 
29566 2 -242.828 40.6194 -44.438 -0.297978 -0.631385 -1.72271 -0.000547038 -0.0926674 -0.00228289 0.00435187 -1.13441 77567.9 -267410 202481 66939.7 -134503 123998 
27988 2 -242.82 38.9192 -47.1772 -1 0 0 0 0 0 0.00125952 -1.27231 167319 285199 472127 70150 192023 271704 
27166 2 -241.215 37.9925 -49.7981 -1 0 0 0 0 0 0.00125952 -2.1211 569766 346669 517486 129246 217791 -403174 
28751 2 -241.198 37.9287 -44.562 -0.659503 -0.214186 -1.05174 -0.0207715 0.0592672 -0.122644 0.00199882 -1.53492 529652 143938 320736 -12716.6 50082.2 -113399 
32819 2 -239.712 40.6872 -44.7303 -1.11577 -1.44859 0.678399 0.0998346 -0.0333505 -0.0138045 0.00479065 -0.860604 382661 -190183 -380894 5402.22 -108064 -133949 
27989 2 -239.61 38.9192 -47.1772 -1 0 0 0 0 0 0.00125952 -1.49047 341956 508539 418465 255285 -158203 -315577 
8165 1 -239.305 40.4842 -50.4023 -1.16167 1.83803 0.539739 0.0032505 -0.113624 0.0662235 0.00701785 -1.71485 406707 282305 1.42099e+006 372049 203531 -185387 
27936 2 -237.889 42.9831 -50.4455 -0.84316 -0.993349 -0.761569 0.00570123 0.0599065 0.1406 0.00286874 -2.23966 -941258 -225882 -724292 -584198 -528573 683584 
27168 2 -238.005 37.9925 -49.7981 -1 0 0 0 0 0 0.00125952 -2.56313 492971 236102 714179 175005 -256778 -187060 
29479 2 -237.986 37.9438 -44.6571 -0.736259 -0.027445 -1.20379 -0.00316337 0.0389349 0.0381011 0.00250888 -1.33151 496551 539222 -33387.7 -100131 62555.8 -372466 
27874 2 -237.25 41.6733 -47.7645 -2.26362 0.554335 -0.948228 -0.140488 0.0367215 -0.0197281 0.00797327 -1.55614 423718 88315.7 759386 584484 -121771 14448.7 
27990 2 -236.4 38.9192 -47.1772 -1 0 0 0 0 0 0.00125952 -1.5933 109971 -272129 224509 132397 -353618 -219206 
7158 1 -236.411 40.5184 -50.443 -0.395012 -0.504183 0.414323 0.0991634 -0.129229 -0.0489421 0.000813622 -1.69133 193121 738228 874244 327370 -878194 -243184 
28677 2 -234.997 40.8847 -45.4552 -1.55291 0.0727116 0.587861 0.0795315 0.182894 -0.0908295 0.0034793 -1.15214 440433 -364738 390035 -245454 -25302.3 -305908 
27170 2 -234.795 37.9925 -49.7981 -1 0 0 0 0 0 0.00125952 -2.15402 680993 789870 96286.4 161786 -260455 379328 
34436 2 -234.756 37.9268 -44.5952 -1.81269 -0.00145886 0.559748 0.0837878 -0.0672044 -0.0409181 0.0045332 -1.41822 662152 78041.8 375636 336209 -11479.9 -153550 
28675 2 -234.354 41.0455 -48.5953 -0.967672 1.8204 -0.0876433 -0.0129075 0.115812 0.067504 0.00536292 -1.79552 -462551 -827700 -600675 890293 -719569 794531 
29476 2 -234.932 43.3927 -50.3134 0.914187 -0.881987 -1.21335 0.132315 -0.125173 0.0372313 0.00388668 -1.96307 -234128 -127089 -206730 84445.7 -784427 159045 
27991 2 -233.19 38.9192 -47.1772 -1 0 0 0 0 0 0.00125952 -1.44623 65338.1 -987392 296011 -62.5525 -444247 309207 
32630 2 -232.092 41.5263 -46.418 -1.61951 0.613843 -0.379717 0.0719713 0.106559 0.0625951 0.00395967 -1.41595 833687 -206308 -562999 -738959 177524 -764533 
30295 2 -231.547 37.8828 -44.6165 1.86712 -0.978695 0.542272 -0.0727423 -0.0785936 -0.0424802 0.00596765 -1.48071 330080 -295808 53933.6 5187.45 238895 -432563 
27172 2 -231.585 37.9925 -49.7981 -1 0 0 0 0 0 0.00125952 -1.91577 830236 331803 -223753 -57774.7 -59464.1 249017 
28666 2 -234.898 43.5946 -47.0409 0.461872 0.565758 -1.1667 -0.0106712 -0.0734059 0.00151379 0.00238627 -1.34153 140535 296352 -381780 -237552 266901 -121238 
28663 2 -231.367 41.0325 -49.2967 -1.68433 -0.0438501 -0.0578745 0.129737 -0.0403571 -0.0659571 0.00357984 -1.38053 241813 165989 200228 199407 195498 87615.3 
27992 2 -229.98 38.9192 -47.1772 -1 0 0 0 0 0 0.00125952 -1.47984 496073 505771 331387 -224515 -69293 -227391 
31192 2 -229.863 43.5586 -47.2333 -1.12499 1.24422 0.431583 -0.104928 0.00700883 0.134431 0.00377848 -1.42384 -524063 -921008 205020 420214 -152464 367954 
30376 2 -228.846 41.2901 -45.6555 -2.06435 -0.253771 0.754079 -0.10529 -0.194849 -0.0296341 0.00616479 -1.79238 126225 -67929.7 -357070 -192310 -679989 71649.6 
28672 2 -228.412 38.2881 -44.4765 -0.946333 -1.00406 1.62223 -0.0510718 0.0426533 0.0643032 0.00571231 -1.73382 1.11379e+006 1.71416e+006 1.0286e+006 -220730 -303374 362403 
32854 2 -228.272 41.376 -48.6918 -1.42235 -1.11733 -0.72123 -0.153106 0.00484628 -0.0106784 0.00477569 -1.80435 218544 641118 -114289 665462 681770 -664178 
27174 2 -228.375 37.9925 -49.7981 -1 0 0 0 0 0 0.00125952 -2.22084 342574 549313 -107378 -207605 339453 296324 
30202 2 -227.076 43.4722 -44.4412 0.994994 -1.26255 -0.902469 0.180453 0.0448376 0.0416468 0.00428045 -1.67415 -845085 550737 -710992 -112487 727479 -214628 
27993 2 -226.77 38.9192 -47.1772 -1 0 0 0 0 0 0.00125952 -1.59999 -123471 -206789 482318 -643205 -128228 -334569 
8115 1 -226.534 40.2269 -50.3609 -1.66327 -0.629031 0.746071 -0.0206447 -0.00656861 -0.141414 0.00519965 -0.991025 -537628 -1.35385e+006 415908 1.05609e+006 751871 186495 
33625 2 -226.142 40.5297 -44.7278 -0.553966 0.440095 1.11271 -0.0453479 0.0105429 0.128764 0.0021899 -1.7099 -997988 -790968 -1.16083e+006 349370 -492317 -403992 
30382 2 -225.555 43.0015 -49.9621 -1.95278 -0.836735 -1.22066 -0.0301828 0.129399 0.0653023 0.0075615 -1.73955 -66608.3 123185 -1.63037e+006 -220551 -460627 205584 
30287 2 -225.317 41.3828 -47.4955 0.214306 -0.319506 0.510855 0.173899 0.150945 -0.0715239 0.000515123 -1.60892 309786 -1.15584e+006 312788 -6732.91 382579 757998 
27176 2 -225.165 37.9925 -49.7981 -1 0 0 0 0 0 0.00125952 -2.375 112632 -630387 746734 169059 4512.35 -37356.6 
30206 2 -225.204 37.7048 -44.6082 -1.16264 -0.766544 1.83987 0.189697 0.0788135 0.0554131 0.0067062 -1.47412 439732 -553127 -195024 160572 -41065.2 -514921 
31024 2 -224.177 43.0268 -45.0006 -0.522206 -0.00824599 0.595763 -0.244565 -0.0258759 -0.0676092 0.0007906 -1.47373 -422298 -915522 313345 157445 -184084 177603 
27952 2 -223.606 40.5973 -50.0477 -2.0625 -1.03349 -0.0752104 0.0478649 0.0644315 0.00450686 0.00671031 -2.15671 203319 -579625 1.2119e+006 -171487 428660 6148.09 
27994 2 -223.56 38.9192 -47.1772 -1 0 0 0 0 0 0.00125952 -1.50224 -35809.2 -203415 297010 -5242.58 -235307 -321895 
28723 2 -261.829 46.0753 -44.217 -1.68374 0.0865468 -0.309523 -0.0103533 0.0361941 0.0585122 0.00370083 -1.23167 -91947.9 -708293 -17865.1 42059.4 68910 67034.1 
28742 2 -255.503 46.0614 -44.2036 -1.45368 -0.377939 -0.450675 0.00386606 -0.00204415 -0.0152541 0.00309731 -1.21261 99296.9 -282217 -46694 -70871.8 -77403.1 89607.4 
28745 2 -252.267 44.2859 -46.8949 -0.0700733 1.11775 -0.925304 0.0211662 0.106245 0.0393969 0.00265817 -1.21378 -121854 -34367 57045.5 82605.6 32636.3 271764 
29560 2 -252.375 46.0197 -44.2489 -1.26544 -1.04198 -0.0557609 0.131236 -0.0425481 -0.0439474 0.00338832 -1.21736 447513 -153367 32560.2 -86394.9 -45249.5 167292 
29609 2 -249.177 44.3362 -46.727 -2.12099 -0.437691 -0.171592 2.26861e-005 -0.0281371 -0.118382 0.00594441 -1.23192 -146182 13502.9 -345154 -103024 52682.7 142438 
31093 2 -236.719 45.3661 -48.8566 -0.797267 1.38306 -1.52555 -0.138764 -0.0710479 0.116835 0.00614115 -1.24476 41677.8 453130 380669 40134.5 623521 53683.6 
29403 2 -235.571 48.6599 -48.1084 -1.72385 -0.491818 0.0195263 -0.00241357 0.140084 -0.0938601 0.00404799 -1.60309 -157859 616174 -217564 570889 -382703 306089 
29574 2 -233.712 46.5007 -47.2303 0.971718 0.613513 0.452254 -0.025028 0.0426687 -0.0297715 0.00192097 -1.40082 -137732 433657 -548899 442418 -146617 215244 
32002 2 -234.322 46.4929 -50.1635 -0.413587 -1.4492 0.372453 -0.117183 0.11992 -0.122977 0.00303537 -1.57906 633031 -56482.1 -561775 -419285 528684 -268175 
30294 2 -232.424 43.9244 -48.7401 -0.00311873 0.569443 -0.111904 -0.0683439 0.158363 -0.00258708 0.000424203 -1.48826 -719962 1.02126e+006 486518 -22876.4 -512832 -297223 
31911 2 -232.323 48.6366 -49.3002 0.673247 1.1235 -0.219268 -0.0670365 0.12315 -0.0780363 0.00222128 -1.67728 454867 244234 1.21735e+006 58505.8 -215006 -224865 
30303 2 -232.336 44.3509 -45.5494 -0.110306 -0.397094 -1.78292 0.23353 -0.0355682 0.0241755 0.00421771 -1.23469 -269864 -1.04003e+006 -237702 428314 -208430 -171276 
32827 2 -231.816 47.2061 -44.9314 -1.76008 -0.703654 1.01912 0.0309174 0.148591 -0.0542108 0.0058336 -1.18838 -36738.8 -327241 160128 -447107 -49140.4 -189632 
32855 2 -230.757 46.3956 -47.8005 -0.318916 0.185937 -1.60365 -0.000590709 0.0135498 0.0972496 0.00341073 -1.5507 -186828 -55618.1 63946.3 121574 -751964 158129 
31195 2 -229.984 49.083 -46.5141 -1.76545 -1.60679 -0.713175 -0.0961373 0.0731152 0.154927 0.0078181 -1.3918 805928 336472 490720 -165684 393315 -644261 
32046 2 -233.153 49.6738 -46.5581 -0.304563 -0.401011 -0.206279 0.0624075 -0.0192133 0.0277373 0.000372968 -1.41071 942667 778310 -64336.4 -478864 -45213.1 -331348 
31187 2 -229.261 48.5753 -49.3095 -1.83615 0.630606 1.38141 -0.00996191 -0.030934 0.240488 0.00715081 -1.35246 -1.5236e+006 -763795 -2.62862e+006 1.0112e+006 -308689 406813 
31933 2 -229.073 45.8966 -45.3604 1.077 -0.800449 0.937016 0.0630564 -0.0301342 0.0169257 0.00337379 -1.54485 396011 165690 -545188 -414657 -179258 431427 
33553 2 -228.485 44.5383 -49.8736 -0.443013 0.490096 0.0480234 0.0905993 0.0295545 -0.142367 0.000552627 -1.48717 1.32012e+006 1.2277e+006 574610 458741 -20796.8 156104 
29478 2 -227.557 46.8535 -47.8041 -0.87702 0.239844 2.38959 -0.0332045 0.0739238 -0.0647755 0.00823323 -1.48688 -26986.8 -3900.71 -70461.6 401117 130774 392738 
28695 2 -227.273 48.3814 -45.2906 -0.120292 1.0771 0.0549506 -0.0121685 0.182324 0.0199431 0.00148326 -1.53119 -483007 -680660 -902082 -4494.77 43787.1 -496356 
29397 2 -226.83 43.963 -47.3669 -0.327804 -0.588377 0.0836647 -0.0510593 -0.0577146 0.0820339 0.000580188 -1.45732 -580340 -69055.3 -703793 414546 -395190 -72259.6 
32010 2 -226.286 48.9494 -49.886 -1.88337 0.595798 -0.506375 -0.0575572 0.165687 -0.0885541 0.00523768 -1.52894 -1.19784e+006 -1.00707e+006 -543340 71108.7 -189581 -17739.3 
33635 2 -225.457 45.9206 -45.5453 0.405201 -0.279894 -0.229966 -0.122328 -0.154841 0.0607738 0.000372077 -1.49208 -68651.5 -301185 916342 -624162 -144288 35966.1 
31111 2 -225.188 46.1435 -49.4363 -0.651189 1.10466 0.185728 0.0498475 -0.12805 0.0390849 0.00211451 -1.46399 249366 -55044.1 667387 338094 497424 206483 
31113 2 -225.017 48.5802 -47.2519 -1.5156 -0.292828 -0.161668 -0.0569675 0.0654624 0.0255482 0.0030341 -1.54807 -142881 -421460 -397677 498603 -112608 601444 
29502 2 -224.211 48.3826 -44.2327 -0.829424 -3.46577 0.956842 -0.0999068 -0.0785763 -0.0793263 0.0171484 -1.59023 605181 -98886.6 -93398.8 -260201 -306220 -433755 
28765 2 -223.718 44.0966 -47.7874 -2.29877 -2.45193 -0.198162 0.0776749 0.0609722 -0.115968 0.0142773 -1.44303 -216881 -195820 280413 -28345.6 -650528 168445 
28760 2 -223.38 48.3956 -50.1135 -0.8642 1.3719 0.160559 0.228391 0.11905 -0.0675747 0.00334367 -1.59784 -1.02827e+006 -108643 234347 -452031 -402123 -278349 
28000 2 -276.525 -8.33982 -41.9353 -1 0 0 0 0 0 0.00125952 -1.08262 355267 205533 835499 -14873.4 709.77 548.25 
28004 2 -274.92 -9.26647 -39.3143 -1 0 0 0 0 0 0.00125952 -1.1893 407091 476349 577997 -247268 4311.43 5186.02 
28002 2 -273.315 -8.33982 -41.9353 -1 0 0 0 0 0 0.00125952 -1.48464 1.0686e+006 253150 883084 -86924.9 -5132.74 -9159.04 
28007 2 -271.71 -9.26647 -39.3143 -1 0 0 0 0 0 0.00125952 -1.219 289438 222341 180745 9296.98 6163.64 8714.26 
28005 2 -270.105 -8.33982 -41.9353 -1 0 0 0 0 0 0.00125952 -1.43898 552146 89238.3 788646 15094 3944.75 2481.19 
28010 2 -268.5 -9.26647 -39.3143 -1 0 0 0 0 0 0.00125952 -1.21882 225130 267927 182329 -7027.25 -1343.45 11396.1 
28008 2 -266.895 -8.33982 -41.9353 -1 0 0 0 0 0 0.00125952 -1.44014 547356 26862.4 785426 8361.5 1061.74 10728.5 
28013 2 -265.29 -9.26647 -39.3143 -1 0 0 0 0 0 0.00125952 -1.21655 224648 249252 186356 -20326.4 -3536.22 4403.48 
28011 2 -263.685 -8.33982 -41.9353 -1 0 0 0 0 0 0.00125952 -1.44071 549071 8592.21 787980 35267.7 -276.301 4099.04 
28016 2 -262.08 -9.26647 -39.3143 -1 0 0 0 0 0 0.00125952 -1.21527 218000 238643 181418 1160.78 5304.59 -7166.63 
28014 2 -260.475 -8.33982 -41.9353 -1 0 0 0 0 0 0.00125952 -1.4389 560186 55972.5 788412 -71217.8 6489.43 9152.55 
28019 2 -258.87 -9.26647 -39.3143 -1 0 0 0 0 0 0.00125952 -1.21847 205845 242448 172925 721.01 -2962.45 845.176 
28017 2 -257.265 -8.33982 -41.9353 -1 0 0 0 0 0 0.00125952 -1.44064 520180 41472.4 787328 -37706.3 -1129.2 6858.98 
28022 2 -255.66 -9.26647 -39.3143 -1 0 0 0 0 0 0.00125952 -1.21654 212362 237197 179313 5461 8393.24 11071.2 
28020 2 -254.055 -8.33982 -41.9353 -1 0 0 0 0 0 0.00125952 -1.43878 549256 83877.6 786336 58646.7 1861.69 296.09 
28025 2 -252.45 -9.26647 -39.3143 -1 0 0 0 0 0 0.00125952 -1.21751 218751 257402 180025 6621.19 4726.3 6225.1 
28023 2 -250.845 -8.33982 -41.9353 -1 0 0 0 0 0 0.00125952 -1.43954 542705 27679.6 785938 51985.9 1118.25 10903.5 
28028 2 -249.24 -9.26647 -39.3143 -1 0 0 0 0 0 0.00125952 -1.21642 210161 219804 181025 -5617.12 4612.41 -8028.51 
28026 2 -247.635 -8.33982 -41.9353 -1 0 0 0 0 0 0.00125952 -1.4396 549403 -4425.02 788232 -59190.3 7240.34 27638.5 
28031 2 -246.03 -9.26647 -39.3143 -1 0 0 0 0 0 0.00125952 -1.21749 200904 238987 173163 -7338.29 3645.16 -2075.88 
28029 2 -244.425 -8.33982 -41.9353 -1 0 0 0 0 0 0.00125952 -1.44117 524067 31616 786250 -6405.92 -4645.43 29138.3 
28034 2 -242.82 -9.26647 -39.3143 -1 0 0 0 0 0 0.00125952 -1.21613 200646 216330 173766 -6715.63 2944.01 1098.63 
28032 2 -241.215 -8.33982 -41.9353 -1 0 0 0 0 0 0.00125952 -1.43718 576976 149174 788155 12306.5 261.434 4927.5 
28037 2 -239.61 -9.26647 -39.3143 -1 0 0 0 0 0 0.00125952 -1.21585 212829 248638 178106 -5092.61 -7745.64 14771.8 
28035 2 -238.005 -8.33982 -41.9353 -1 0 0 0 0 0 0.00125952 -1.43948 547231 106830 790692 512.419 -4137.66 -3068.6 
28040 2 -236.4 -9.26647 -39.3143 -1 0 0 0 0 0 0.00125952 -1.21779 201656 229244 175799 -9637.22 -4128.7 -4246.21 
28038 2 -234.795 -8.33982 -41.9353 -1 0 0 0 0 0 0.00125952 -1.43938 571715 89159.6 787174 44831.1 5018.04 12309 
28043 2 -233.19 -9.26647 -39.3143 -1 0 0 0 0 0 0.00125952 -1.21539 215189 250639 180237 -1048.63 -283.489 -238.939 
28041 2 -231.585 -8.33982 -41.9353 -1 0 0 0 0 0 0.00125952 -1.44106 524536 -14177.9 784293 -72684.1 -4386.95 21612.1 
28046 2 -229.98 -9.26647 -39.3143 -1 0 0 0 0 0 0.00125952 -1.21639 212745 255240 180752 -198.412 2578.64 1599.78 
28044 2 -228.375 -8.33982 -41.9353 -1 0 0 0 0 0 0.00125952 -1.44068 542408 49326.9 786774 -12063.7 -2257.1 2930.05 
28049 2 -226.77 -9.26647 -39.3143 -1 0 0 0 0 0 0.00125952 -1.21895 209968 252878 177838 17854.1 -1997.46 9477.5 
28047 2 -225.165 -8.33982 -41.9353 -1 0 0 0 0 0 0.00125952 -1.43944 551671 42714.7 776441 144554 -2955.35 -11279.6 
28052 2 -223.56 -9.26647 -39.3143 -1 0 0 0 0 0 0.00125952 -1.21524 234030 263116 190418 3803.42 328.722 -4230.39 
28001 2 -276.525 -6.48653 -39.3143 -1 0 0 0 0 0 0.00125952 -1.17651 279868 796462 727701 -178934 7190.97 3854.66 
28068 2 -276.525 -2.77994 -41.9353 -1 0 0 0 0 0 0.00125952 -1.13546 52828.7 350582 638000 74780.5 -3520.09 1312.28 
28069 2 -276.525 -0.926647 -39.3143 -1 0 0 0 0 0 0.00125952 -1.13235 55717.6 378956 646606 -51011.3 14666.1 10563.3 
28070 2 -274.92 -5.55988 -41.9353 -1 0 0 0 0 0 0.00125952 -1.54379 504369 750568 555705 152351 -2839.49 1114.8 
28073 2 -274.92 -3.70659 -39.3143 -1 0 0 0 0 0 0.00125952 -1.52538 284773 448565 376010 -301719 -9509.56 -6363.64 
28071 2 -273.369 -2.81829 -41.9399 -0.588845 0.350142 1.01026 -0.0318438 0.0952885 0.0152033 0.00187663 -1.60183 571095 278588 126794 -87851.4 15174.3 -17310.9 
28072 2 -273.382 -0.947061 -39.3305 -0.275404 0.683355 -0.34307 -0.0351429 0.0177159 -0.00137783 0.000831934 -1.59901 516145 175559 181072 -27319.2 -54782.1 4219.63 
28003 2 -273.315 -6.48653 -39.3143 -1 0 0 0 0 0 0.00125952 -1.665 978989 1.02073e+006 488456 -19282.1 -23090.9 -8592.92 
28077 2 -271.759 -3.70475 -39.331 -1.10667 -0.654124 -0.690768 -0.0104494 -0.0884077 -0.028905 0.00268246 -1.52602 233036 211030 226896 -104277 -86664.6 -18021.9 
28074 2 -271.691 -5.59325 -41.9535 -0.560686 0.151296 -0.0339723 -0.109836 -0.0557336 0.0903773 0.000426237 -1.55169 393510 400674 213519 -96758 1567.95 33616 
28075 2 -270.161 -2.83462 -41.9676 -0.916692 -0.627242 -1.40153 0.0361466 0.0249168 0.0886649 0.00402799 -1.52302 333895 154715 360.575 -163481 -15515.8 28265.5 
28006 2 -270.105 -6.48653 -39.3143 -1 0 0 0 0 0 0.00125952 -1.61181 305334 853269 197559 -73598.3 36546.4 -34707.6 
28076 2 -270.174 -0.955101 -39.3759 0.19841 -0.325113 -0.785386 0.0288133 0.0104134 0.00903442 0.000959622 -1.51788 290311 206590 213621 -34629.5 -12989.2 -34886.4 
28081 2 -268.554 -3.73868 -39.3481 -1.01426 0.359929 0.323695 0.06366 0.035832 0.019896 0.00159085 -1.52194 221666 166712 228443 -59409.4 -27889.2 -80642.9 
28078 2 -268.479 -5.61118 -41.915 -0.463209 -1.42192 0.134988 -0.0692103 0.0179083 -0.0935725 0.00283977 -1.54826 221842 437402 178884 -51564 10704.9 -24661.7 
28009 2 -266.895 -6.48653 -39.3143 -1 0 0 0 0 0 0.00125952 -1.6114 315557 864452 204796 12349.7 -15194.7 -2585.07 
28079 2 -266.898 -2.84148 -41.9612 -0.613733 -0.241243 0.0855841 -0.100102 0.0397396 0.0219984 0.000556948 -1.52406 328040 247254 69826.4 -80887.6 -5794.69 -48884.1 
28080 2 -266.944 -0.966977 -39.3816 -0.312819 -0.513568 1.0243 -0.0971885 -0.0401563 -0.0155879 0.00177692 -1.52292 192233 152774 210561 -40720.4 -13383.4 -91425.3 
28082 2 -265.275 -5.6218 -41.9418 -0.466036 0.0833589 1.55632 -0.0658593 0.0571827 0.00602657 0.00333301 -1.55416 63627 426635 181155 7779.73 1947.38 -5986.64 
28085 2 -265.314 -3.72376 -39.3466 -0.641806 0.987151 0.258038 -0.0740219 -0.0854509 0.0693728 0.00183004 -1.52832 142863 113450 252765 -59784.2 -72948 -3059.59 
28083 2 -263.702 -2.82193 -41.9382 -1.11814 0.545062 0.0145961 0.00644193 0.0127211 -0.105727 0.00194916 -1.53082 197263 152254 6165.29 4093.49 -25784.8 -88873.1 
28012 2 -263.685 -6.48653 -39.3143 -1 0 0 0 0 0 0.00125952 -1.60732 375459 868738 356282 -34041.4 -51843.3 9442.55 
28084 2 -263.758 -0.978212 -39.3919 -0.586464 -1.43985 0.780495 0.101566 0.0734502 0.0955275 0.00381166 -1.52007 271546 105181 90169.2 -67707.1 26866.4 -116805 
28089 2 -262.116 -3.7226 -39.3483 0.013299 0.697901 0.384227 0.0648663 -0.0529114 0.0156241 0.000799634 -1.52986 127188 71281.8 199170 -33498.3 14142.4 12744.2 
28086 2 -262.107 -5.59344 -41.9567 -2.04388 -0.172499 -0.451498 0.0783189 -0.0388193 0.0787476 0.00555577 -1.553 79398.2 443977 177675 -37251.7 -5423.73 18643.5 
28088 2 -260.489 -1.01151 -39.3817 -0.82977 -0.200619 0.171844 -0.130435 0.107175 0.122489 0.000955087 -1.51597 281573 127486 135102 -83262.2 30261.2 -44611.2 
28087 2 -260.479 -2.81789 -41.9704 -2.3812 0.241376 -0.273101 -0.0422087 -0.0573726 -0.00528269 0.00730894 -1.52321 282860 121834 85650.6 -122397 -20775 -124801 
28015 2 -260.475 -6.48653 -39.3143 -1 0 0 0 0 0 0.00125952 -1.6081 312523 834023 274433 -115054 48518 -10844.3 
28090 2 -258.902 -5.61737 -41.9277 -0.813067 0.422036 -0.4949 0.0808998 0.0521405 -0.047236 0.00136547 -1.54864 282874 461659 203193 -36480.8 -9523.8 -13844.9 
28093 2 -258.906 -3.75369 -39.3334 -1.49334 0.0687757 -0.122004 0.0383598 0.0105366 -0.0130855 0.00283352 -1.52955 117458 -65812.8 270960 -13841.2 -23596.5 -15281.5 
28092 2 -257.302 -1.00484 -39.3544 -2.2072 0.0817472 -0.322583 -0.0624776 0.0727498 0.0477899 0.00627551 -1.52643 143510 35484.9 288837 -79955.4 9483.91 11901.7 
28091 2 -257.242 -2.84753 -41.9549 -2.19407 -0.0600352 -0.689531 -0.128767 0.0250419 0.0431822 0.00666663 -1.52881 215946 218470 59162.9 -23234.7 -41069.3 -63671.4 
28018 2 -257.265 -6.48653 -39.3143 -1 0 0 0 0 0 0.00125952 -1.61101 290259 794935 287077 -8703.11 3533.63 -7992.09 
28097 2 -255.704 -3.72643 -39.3194 -1.01005 -0.673241 1.58734 0.129761 -0.0759158 -0.0396082 0.00502939 -1.52069 267345 15868.5 176097 8208.07 -2139.15 69659 
28094 2 -255.668 -5.62062 -41.9503 -1.24024 -0.439755 -0.139673 0.040928 0.0399034 0.0540823 0.00220553 -1.54474 385636 392494 249767 8519.92 -5496.07 3768.32 
28096 2 -254.087 -0.997821 -39.3305 -2.05956 -0.581926 0.214833 -0.0510971 0.0480769 0.0407926 0.00582728 -1.5242 171406 128584 141798 -107784 -46905.1 14276.6 
28095 2 -254.041 -2.8464 -41.935 -0.119184 0.00321263 0.30376 -0.0864375 -0.035251 -0.0759183 0.00013412 -1.52289 122000 181612 254775 -86846.5 -23930.9 2369.79 
28021 2 -254.055 -6.48653 -39.3143 -1 0 0 0 0 0 0.00125952 -1.60604 357219 898880 325877 -35264.5 -26661.7 -28528.4 
28098 2 -252.403 -5.60865 -41.9323 0.114831 0.257137 -0.714465 -0.167719 -0.0127835 -0.0458454 0.000742821 -1.54564 258143 376254 170830 33921.8 7318.82 -34738.7 
28101 2 -252.446 -3.74383 -39.349 -0.244315 1.2514 -0.933102 -0.0783293 -0.0251316 0.103101 0.00314421 -1.52591 236604 44890.4 106598 -14330.4 -103560 -37693.1 
28099 2 -250.849 -2.83015 -41.9332 -1.691 -0.198707 -0.13484 -0.0505736 0.0333807 -0.127628 0.0036742 -1.5262 -61912.5 174360 286162 -51543.8 36450.5 51505 
28100 2 -250.86 -0.982093 -39.3284 -1.38512 0.0791788 2.11399 -0.129867 0.023606 0.0193297 0.00805309 -1.53476 28422 -14875.3 177550 -89459.9 40909.6 68151 
28024 2 -250.845 -6.48653 -39.3143 -1 0 0 0 0 0 0.00125952 -1.61006 320491 834601 274148 31923.7 -101146 243.989 
28105 2 -249.233 -3.72106 -39.3465 -1.69866 -0.858581 -0.176397 -0.0800082 -0.0975926 0.0950674 0.00460193 -1.52507 58005.8 31915.6 204390 -21339.6 -12989.4 -28906.5 
28102 2 -249.236 -5.59402 -41.9301 -2.84062 0.00125391 -0.416596 0.00498312 -0.0497629 -0.0465726 0.0103818 -1.55488 31360.2 406954 227307 -28305.3 -2788.36 -27975.6 
28104 2 -247.711 -0.980377 -39.3416 -1.66788 -1.08741 0.458629 0.157205 0.00742723 0.0108229 0.00525802 -1.52313 42741.2 5281.43 227857 -138302 -18611.6 68570.2 
28027 2 -247.635 -6.48653 -39.3143 -1 0 0 0 0 0 0.00125952 -1.60774 323436 746538 332817 -75226.4 -17816.8 3591.75 
28103 2 -247.703 -2.8083 -41.9847 -2.66724 1.04568 -0.686946 0.167326 -0.0545714 0.0574546 0.010932 -1.52865 -6263.49 156576 155515 -97162.5 -18551.2 -30746.7 
28109 2 -246.067 -3.77035 -39.3749 0.150961 -1.30992 0.432934 0.0110029 0.0854541 0.0937437 0.00242597 -1.52658 -9292.72 15618.6 247422 -119927 153078 -7015.92 
28106 2 -246.044 -5.63202 -41.9449 -1.62185 0.230103 -0.391641 -0.00890007 0.0795547 -0.0456659 0.00357292 -1.5511 110117 398415 163249 -114909 -2989.37 -123441 
28108 2 -244.495 -1.00897 -39.3058 0.618525 0.0685191 -0.367942 -0.0567526 0.0507961 -0.101497 0.000658287 -1.51368 284530 94020.6 347897 -57776.6 -45617.2 -33779.7 
28107 2 -244.473 -2.86144 -41.9493 -0.647833 -0.302375 0.170776 0.00136555 0.0812896 -0.0416962 0.000680496 -1.52758 249685 126476 100098 40229 9973.06 35118.7 
28030 2 -244.425 -6.48653 -39.3143 -1 0 0 0 0 0 0.00125952 -1.61125 305919 769941 369371 -15855.9 -24943 -15889.5 
28110 2 -242.845 -5.59932 -41.9813 -1.70126 0.861843 -0.201273 0.0869816 -0.0292948 0.129605 0.00463198 -1.54678 248830 409091 243041 -6865.22 -554.961 -62091.4 
28113 2 -242.878 -3.73419 -39.3475 -0.756099 0.692358 -0.232022 0.125665 -0.0648542 0.0692382 0.00139162 -1.522 188592 11612.7 210487 -46579.6 58272.5 76423.5 
28112 2 -241.285 -0.991168 -39.3442 -1.67355 -0.428251 -0.417393 -0.058746 -0.0271636 0.0897598 0.00397805 -1.52456 143193 64205.2 167438 -211354 -89010.7 -44025.6 
28033 2 -241.215 -6.48653 -39.3143 -1 0 0 0 0 0 0.00125952 -1.60513 352122 836016 391978 -59610.3 103927 -47735.8 
28111 2 -241.242 -2.83986 -41.9185 -0.59007 -0.424338 -0.025205 -0.0200597 -0.0241643 -0.0706296 0.000666134 -1.53278 235307 60680.8 106251 4543.82 43496.6 -24373.4 
28117 2 -239.629 -3.75493 -39.3231 0.511557 -1.2009 0.54372 0.00371879 -0.015233 0.00833627 0.00251837 -1.52265 243240 -26088.3 178924 -64586.2 75544.1 -72842.8 
28114 2 -239.591 -5.58918 -41.9362 -1.01925 0.123382 0.800652 -0.0892527 -0.0976354 0.00550192 0.00213506 -1.54697 302759 366363 126143 -24751.7 12106 23936.8 
28115 2 -238.028 -2.84024 -41.9515 -0.525158 -0.636769 -0.08157 0.0403806 0.0521345 0.101687 0.000866447 -1.52877 240604 174806 215975 -108407 21200 -52831.2 
28116 2 -238.073 -1.02769 -39.2936 -1.30735 -0.378077 -0.600996 -0.0797497 0.106612 -0.0445354 0.0027877 -1.52276 39833.6 94348.7 230180 -180174 12388.8 29956.6 
28036 2 -238.005 -6.48653 -39.3143 -1 0 0 0 0 0 0.00125952 -1.60898 307534 775641 368812 -48293.2 -54716.3 20747.6 
28121 2 -236.415 -3.75878 -39.2765 -0.0263271 -0.109211 -0.839657 -0.0323802 -0.0562024 -0.0802505 0.000903886 -1.52185 185061 -122313 356217 -116590 51973.2 -33911.6 
28118 2 -236.387 -5.60893 -41.9344 -0.733902 -0.600524 0.897624 -0.033628 0.0185774 0.0222808 0.00214744 -1.55367 196934 436875 222129 -4381.09 10878.3 54458.6 
28120 2 -234.913 -1.03213 -39.299 -2.1287 1.1563 -0.348296 0.137909 0.0950802 0.0433534 0.00754412 -1.52155 54384.6 8806.08 354681 -152360 -2301.73 -34544.7 
28119 2 -234.819 -2.82039 -41.9275 -1.6087 -0.580855 -0.735321 -0.071671 -0.0108737 0.020549 0.00436548 -1.52557 239927 207522 68029.8 -24700.6 14206.7 -38824.5 
28039 2 -234.795 -6.48653 -39.3143 -1 0 0 0 0 0 0.00125952 -1.6087 316326 762688 344894 -7297.98 22137.8 33606.4 
28122 2 -233.184 -5.58941 -41.9127 -1.87019 -0.299092 -0.278938 -0.0342024 -0.0415545 -0.118521 0.00461597 -1.55064 162547 485011 161804 -15210.3 4715.43 -45421.3 
28125 2 -233.205 -3.75408 -39.3427 1.55921 -0.474849 0.521142 0.00668094 0.0553315 0.138115 0.00368811 -1.52161 274732 -11215.4 270657 -68906.6 -67171.1 -10059.1 
28124 2 -231.684 -0.977815 -39.3037 -0.206676 -0.158137 0.469033 0.000821622 -0.0782522 0.0178898 0.000362381 -1.51236 297757 83469.8 284440 -250576 -8379.27 15501.8 
28123 2 -231.594 -2.80738 -41.9325 -0.832082 -0.419707 0.589802 -0.0318262 -0.013951 0.00984123 0.00153205 -1.52489 180998 276236 258749 -130636 11784.8 -52908.3 
28042 2 -231.585 -6.48653 -39.3143 -1 0 0 0 0 0 0.00125952 -1.61334 256929 738804 250209 -13560.1 -30115.6 -23289.6 
28129 2 -229.963 -3.76655 -39.314 -0.33654 -0.377085 0.67937 -0.110313 0.0262688 -0.0186503 0.000903069 -1.52317 214700 -70201.9 293238 -176137 92008.5 87038.4 
28126 2 -230.003 -5.62848 -41.9657 0.431856 0.353199 0.231655 0.0979938 0.076996 0.0992951 0.000459615 -1.54792 280907 411835 238467 -63257.3 11722.2 -21198.6 
28128 2 -228.47 -1.03312 -39.2751 -0.0294665 0.836523 1.42297 0.0911444 0.0411813 -0.0110532 0.00343279 -1.51881 340838 -74523.2 453149 -235228 64189.4 -24967.4 
28045 2 -228.375 -6.48653 -39.3143 -1 0 0 0 0 0 0.00125952 -1.61275 299365 764831 377948 12821 25159 -34220.3 
28127 2 -228.389 -2.87892 -41.9393 -1.37664 -0.573226 2.242 -0.00851699 0.126924 0.063412 0.00913188 -1.51489 166870 506516 245103 -63040.1 70782.4 -22348.5 
28133 2 -226.756 -3.75207 -39.2633 0.200441 0.296165 -0.463369 0.0402071 0.0184651 -0.109331 0.000431512 -1.51276 359626 148148 416223 -18770.7 -5603.19 9525.12 
28130 2 -226.733 -5.63993 -41.9427 0.177703 0.105671 0.263485 -0.176984 0.0937547 0.0540084 0.000141279 -1.54905 176281 334431 224541 15973.7 10139.2 42103.2 
28132 2 -225.18 -0.98557 -39.2002 -0.741822 0.231895 0.0318058 -0.0633566 -0.0214869 -0.151424 0.000762117 -1.51216 318741 -8932.86 317209 -128966 167146 240879 
28048 2 -225.165 -6.48653 -39.3143 -1 0 0 0 0 0 0.00125952 -1.60574 383549 935764 349817 120312 -8277.79 12408.4 
28131 2 -225.22 -2.82914 -41.9602 -0.01733 0.123884 0.263326 0.14917 0.117749 0.281666 0.000107044 -1.51137 285044 266077 444096 120911 61119 52463.4 
28137 2 -223.453 -3.71573 -39.2557 -0.157294 0.972738 3.32986 -0.281882 -0.0546675 -0.0335632 0.0151884 -1.51519 247045 245260 221057 61485.5 174041 -65731.4 
28134 2 -223.577 -5.53212 -41.9226 -3.26799 -1.76329 0.865142 0.0473443 -0.209979 0.00252121 0.0183102 -1.54735 -14103.7 470776 251105 -41083 18408.8 63403.1 
28158 2 -276.525 2.77994 -41.9353 -1 0 0 0 0 0 0.00125952 -1.13309 103881 365424 635338 48773.2 16003.8 -4934.07 
28159 2 -276.525 4.63324 -39.3143 -1 0 0 0 0 0 0.00125952 -1.13117 45770.1 370916 651897 -28179.5 26728.8 7180.04 
28160 2 -274.92 0 -41.9353 -1 0 0 0 0 0 0.00125952 -1.52728 163837 522813 455468 195071 -22584.3 19183.1 
28163 2 -274.92 1.85329 -39.3143 -1 0 0 0 0 0 0.00125952 -1.52903 297214 439831 448867 -249566 -39123.4 -26794.7 
28161 2 -273.365 2.7709 -41.9718 -0.820716 -0.975598 0.824503 -0.0505393 0.0085661 0.0746122 0.0029034 -1.59665 619345 116965 258931 -65890.1 -93088.7 50707.2 
28162 2 -273.388 4.61732 -39.313 0.0596114 -0.397781 0.605695 -0.0931464 -0.0402921 -0.112519 0.000665844 -1.59799 322357 205191 115834 -55016.6 -82094.4 -21904.9 
28167 2 -271.771 1.83156 -39.3541 -0.102418 -0.23232 -1.2825 0.0336298 0.00602494 0.017414 0.00215285 -1.52756 407104 171046 209595 -33981.8 -31520.3 -17202.9 
28164 2 -271.797 -0.00279013 -41.953 -1.13497 -0.2503 0.799597 0.0272575 -0.10975 -0.0177144 0.00250664 -1.53122 103216 231495 151730 -15979.9 12888.2 -25770 
28166 2 -270.23 4.60919 -39.3582 -0.799794 -1.04439 -0.807936 0.0544422 -0.0636302 -0.0895321 0.00300165 -1.51944 27516.5 243845 89315.2 -109137 -139619 15852.1 
28165 2 -270.145 2.71755 -41.9848 -1.78993 -0.112782 0.343177 -0.0446092 0.0651072 0.0365205 0.00419966 -1.52 302480 146012 325340 -95334.2 13864.4 10461 
28171 2 -268.51 1.81928 -39.3658 0.40326 -0.526416 0.237954 -0.216242 -0.0821868 -0.102389 0.000625167 -1.52107 187497 150847 161047 -134966 -82758.3 -8605.66 
28168 2 -268.6 -0.0572207 -42.0101 -1.3931 -0.258988 0.27299 0.140293 0.014492 0.166333 0.00262274 -1.52388 134091 200644 59404.9 -23912.7 19049.4 -34541.6 
28170 2 -267.059 4.58857 -39.4025 -2.2221 0.55067 -0.722468 0.134791 0.00569481 0.00919668 0.00725853 -1.52852 102072 41518.4 256466 -149304 -50375.8 43037.6 
28169 2 -266.917 2.69695 -42.003 -0.539502 0.387919 0.156398 -0.0765639 0.131421 0.0272494 0.00058694 -1.52235 248196 258560 193373 57156 -7296.05 -14120.7 
28175 2 -265.343 1.8023 -39.3784 -1.31564 0.195221 0.951976 0.00765219 -0.011773 -0.0572546 0.00336956 -1.52893 65518.7 134351 49228.5 -67455.6 -39477.1 -19811.8 
28172 2 -265.368 -0.0461478 -41.9943 -0.311595 -0.137637 0.246797 0.100686 0.00818868 0.0363508 0.000222865 -1.52734 202001 142727 88099.3 70344.4 -49173.7 -10576.5 
28173 2 -263.715 2.77818 -41.9667 -3.28903 0.403032 0.0307986 -0.0445008 -0.120227 -0.0176466 0.0138309 -1.52851 113792 152016 157979 58581.6 18477.4 -47167 
28174 2 -263.842 4.58445 -39.3717 -0.157945 1.25335 -0.011308 0.117914 0.00604503 0.0211138 0.00201015 -1.52212 283295 148359 -36994 -68745.8 -148440 -35565.9 
28176 2 -262.149 -0.0283319 -41.9626 -0.573454 0.127468 -0.368981 0.0343542 -0.019488 -0.034824 0.000606136 -1.52538 246177 276043 163457 -48146.8 -16783.8 -27469.3 
28179 2 -262.11 1.81173 -39.3744 -2.06592 0.0191172 0.27849 -0.135004 -0.0873635 -0.00654237 0.00547382 -1.52003 99624 297997 111064 -94889.7 -8507.59 -89185 
28178 2 -260.614 4.58072 -39.3906 -2.24573 -0.0783566 0.346143 0.0214889 -0.0109677 -0.0227713 0.00651075 -1.53004 208632 23664.9 115014 -131480 -13786.2 -39649.9 
28177 2 -260.521 2.74715 -41.9892 -0.0105431 0.557275 -0.831344 -0.0284366 -0.0166721 0.0581683 0.00126178 -1.52831 123107 192500 -3455.93 -124399 19157 -46435.9 
28180 2 -258.957 -0.0704589 -41.9659 -0.981006 0.578415 0.796745 0.144426 0.0767756 -0.0136213 0.00243306 -1.52843 227096 193384 68541.5 -158514 69935.5 -28695.5 
28183 2 -258.954 1.79228 -39.3712 -1.7887 -0.941149 0.403265 -0.000872821 -0.0424503 0.0242015 0.00535022 -1.53002 -61921.6 180825 155254 -138600 17929.9 9996.47 
28182 2 -257.403 4.54549 -39.4113 -1.41089 -0.354051 -0.940625 0.060112 0.047855 0.0729425 0.00377949 -1.5307 196538 114955 27304.7 -26122.3 18355.7 -74337.1 
28181 2 -257.315 2.68889 -41.9464 -1.17439 -0.290972 0.504547 -0.0520064 0.0746655 -0.101028 0.00216439 -1.52325 176413 270227 602.687 -33826.5 -10420.2 -116374 
28187 2 -255.774 1.7586 -39.3467 0.227675 -0.113637 0.920024 0.148667 0.0552675 -0.0232789 0.00114766 -1.52494 171052 222781 -10744.2 -9898.07 -40849 -5180.42 
28184 2 -255.711 -0.0749595 -41.9471 -1.33272 0.579833 -0.293093 0.000838681 0.0151822 0.0323774 0.00276875 -1.52957 237717 157940 15800.1 -21145 22398.5 -23771.6 
28186 2 -254.187 4.57929 -39.4242 -1.34951 0.0157439 1.53651 0.0101589 -0.0851085 0.183579 0.00526766 -1.52688 146220 149442 -54477.9 52393.7 -88459.6 -70048.2 
28185 2 -254.106 2.70954 -41.9257 -1.00628 0.0374755 -0.200016 -0.0928004 -0.0292579 -0.115696 0.00132755 -1.52783 32846.7 187380 108418 33834.7 -39286.6 -64496.9 
28191 2 -252.524 1.78909 -39.3324 -0.572154 0.065387 0.677932 -0.109396 -0.0380823 0.0307079 0.000996564 -1.52275 212890 134809 -46175 -136739 -20082.8 38616.8 
28188 2 -252.523 -0.0741028 -41.9197 -2.47388 -0.628769 -1.04357 0.0997679 0.0157852 -0.100951 0.00957799 -1.52002 272422 113242 293783 -101595 26768.3 -31010.8 
28190 2 -251.007 4.55396 -39.3476 -1.9053 -0.0256757 1.54403 0.113582 -0.0311436 -0.0792365 0.00757584 -1.53475 15868.7 71507.5 -59048.9 -117648 40577.5 -51922.9 
28189 2 -250.96 2.69421 -41.9324 -0.802198 0.828513 0.0421898 0.15173 0.0346502 -0.080012 0.00167735 -1.52489 50641.3 184139 274524 -30993.2 6320.94 14365.4 
28195 2 -249.34 1.76315 -39.3135 -2.67519 0.395609 -0.736509 -0.00346601 0.0919078 -0.0811232 0.00989423 -1.52904 -19039.3 63699.3 156171 -120208 -8025.59 -34259.3 
28192 2 -249.281 -0.0476215 -41.9399 -2.3136 0.192016 -1.0434 -0.0511873 -0.000678178 -0.107976 0.00815953 -1.5231 256385 61925.6 257270 -64174.8 -93331 14270.1 
28194 2 -247.802 4.53321 -39.3676 -0.627657 0.438852 -0.745083 0.0293801 -0.00482006 -0.00956298 0.00143798 -1.52279 111026 118744 134319 48614.8 -157666 -39207.7 
28193 2 -247.743 2.70104 -41.9866 -0.668339 0.140974 -0.701405 0.0302963 0.0160796 0.0668216 0.00120727 -1.52362 189118 166708 190037 -79867.6 -75360.3 -32914.8 
28199 2 -246.17 1.78074 -39.3509 -0.23442 0.264627 -0.670303 0.051768 -0.0547113 0.0365853 0.000723324 -1.51584 97281.3 212291 443427 -97653.5 -16035.5 -29783.2 
28196 2 -246.073 -0.0892305 -41.9918 -0.107227 -0.265605 -1.08344 0.00511819 0.0648596 0.139015 0.0015818 -1.51932 306884 192544 230451 -99231.6 -38870.4 -22265.3 
28198 2 -244.627 4.57034 -39.3395 -0.0376068 -0.360367 -0.138771 0.149952 -0.141107 -0.125601 0.000189603 -1.51501 160721 81736.1 158563 -22493.1 74367.6 -151319 
28197 2 -244.543 2.71623 -41.9567 -1.81694 0.628411 1.05624 0.0883937 -0.0336534 -0.0163839 0.00606059 -1.51862 309509 261320 164023 -39830.9 -107620 25322.1 
28203 2 -242.974 1.76699 -39.3733 -1.53332 -1.15655 -0.0566214 -0.0204084 -0.0484417 0.0973702 0.00464999 -1.52175 55847.3 162210 264961 -182901 -28326.5 971.807 
28200 2 -242.848 -0.097568 -41.9751 -0.687648 0.188805 0.117909 -0.14133 0.0846086 0.082311 0.000657984 -1.52407 171699 267380 133410 894.546 -53144.2 -55896.6 
28202 2 -241.412 4.49789 -39.3395 -0.710166 -0.0979589 -0.353565 -0.0495898 0.151759 -0.010211 0.000804755 -1.51898 198455 44234.7 141024 -76028.9 -67199.7 -100742 
28201 2 -241.319 2.71992 -41.9323 -1.15422 -0.316748 0.846594 -0.0052524 -0.110621 -0.10314 0.00270705 -1.5306 276128 44340.8 -20324.3 -96085.9 -97255.2 4551.21 
28207 2 -239.797 1.77609 -39.3468 -0.307966 0.33079 1.22093 0.229375 -0.0525402 0.0314717 0.00213479 -1.51916 220166 -105664 38778.8 -103011 55801.2 69034.2 
28204 2 -239.669 -0.0704081 -41.9288 -0.90932 0.153552 0.376979 0.0215557 0.0498039 -0.00380678 0.00125014 -1.53006 43766.4 283894 186991 -91626.4 38740.5 -57221.9 
28206 2 -238.231 4.50518 -39.4025 -1.67963 0.147851 -0.16577 -0.0392361 -0.053205 0.213496 0.00361545 -1.51652 6552.96 -79974.5 177787 -197999 -28439.7 -127651 
28205 2 -238.088 2.70405 -41.9359 0.54261 -0.333782 -0.164993 -0.0649962 -0.0728622 -0.0700245 0.000545445 -1.5245 414675 -38719.4 128526 -8674 47835.4 -140222 
28211 2 -236.539 1.75689 -39.2917 0.292348 1.05923 -0.190261 -0.106733 -0.0411444 -0.0119842 0.00156637 -1.51726 241831 -24599.1 216224 -160202 -3958.69 -32193.4 
28208 2 -236.484 -0.0391622 -41.9054 -0.992333 -1.13408 0.622205 0.0198977 -0.0589598 -0.0111396 0.00334779 -1.52956 94665.9 199804 200903 7638.46 53867.6 -17775.7 
28294 2 -239.765 5.42624 -41.9862 -1.38004 0.0810211 -1.47907 0.0820026 0.165387 0.0470235 0.00516242 -1.53495 -4547.81 115700 28105.5 -37009 -172875 19814.7 
28210 2 -235.089 4.48939 -39.3631 -2.15924 -0.561604 -1.02073 0.111915 0.0442447 0.0330603 0.00758183 -1.52413 31798.9 -172222 147680 -213096 36310.7 -91458.3 
28209 2 -234.883 2.71115 -41.9395 -1.10053 -0.594341 -0.644548 -0.0389135 -0.0280546 0.0157782 0.00249365 -1.5351 334911 31763.1 -16922.7 -34957.6 17317 -66410.1 
28215 2 -233.378 1.76136 -39.3206 -0.444658 0.127257 0.819956 0.0513128 -0.154471 0.0944581 0.00111624 -1.50601 231735 -164811 437458 -241744 -54030.5 -6593.4 
28212 2 -233.278 -0.0474683 -41.9182 -0.13135 0.509011 0.495508 0.0768074 0.00363801 0.00425907 0.000657308 -1.53178 248701 202428 182505 -42195 -133426 -41742.4 
28214 2 -231.917 4.42754 -39.4005 -0.986861 1.39866 0.256773 0.15821 0.0716289 0.171582 0.00377362 -1.50173 524087 -177218 309956 -364667 -44236.7 25804 
28213 2 -231.611 2.67387 -41.9934 -1.52555 0.436784 0.0493058 -0.218057 0.0029239 0.10615 0.00317464 -1.52483 426615 44775.8 66095.7 -30420.4 -7.18039 -34940.4 
28219 2 -230.147 1.72917 -39.2989 -1.30354 -1.31778 -0.308579 0.0366163 -0.0214327 0.0667561 0.00444731 -1.51614 332403 -179190 456462 -306554 -4988.41 -34056.8 
28216 2 -230.046 -0.0578712 -41.9279 -1.51658 -1.62064 1.03844 0.0831357 -0.104212 0.0075882 0.00756323 -1.52097 322367 85377.5 319678 -132245 -42607.3 27951.7 
28218 2 -228.651 4.42133 -39.3418 -0.929781 -0.287261 0.225356 -0.0316275 -0.0628293 0.0290703 0.00125674 -1.50278 666519 -239825 -15804.8 -438868 -40465.6 -139699 
28217 2 -228.404 2.64485 -41.9016 -2.09918 1.20506 1.99031 -0.125973 0.0884863 -0.0401496 0.0123686 -1.52945 217648 -61463.8 274265 -51446.7 63080.5 -146816 
28310 2 -226.932 5.43611 -41.8574 -0.591274 1.03456 1.30064 0.0045446 0.058938 0.141699 0.00391909 -1.54538 488284 28747.6 525763 -126031 153755 -12290.1 
28223 2 -226.907 1.68291 -39.1761 -0.40604 0.177183 1.77034 -0.0155997 0.0507897 -0.104949 0.00419463 -1.51875 418444 -256065 321449 -253590 70554.2 39320.5 
28220 2 -226.811 -0.033521 -41.8902 -1.24386 0.686783 -1.11152 0.00329299 -0.09721 0.0740322 0.00409888 -1.51441 358684 374762 527884 247526 50830 17625.5 
29120 2 -225.401 4.3628 -39.1268 -0.786854 -0.984731 1.10122 -0.060213 0.151348 -0.192104 0.00352856 -1.49204 816550 -371415 -32566.4 -279552 -5693.99 -152179 
28221 2 -225.215 2.76539 -41.7819 -1.6691 0.265348 2.38875 0.125576 -0.155099 -0.0880718 0.0107845 -1.51636 514091 333667 395019 92646.7 39560.6 -124029 
28224 2 -223.601 -0.00604253 -41.7982 -1.54003 -1.58151 -0.253965 -0.0207138 0.00895187 -0.065692 0.00621867 -1.51345 238328 642694 660867 63994.4 50295 87917.4 
28227 2 -223.645 1.75053 -39.1058 1.24645 -1.62419 0.655071 0.0414501 -0.0251751 -0.00640378 0.0058199 -1.4975 491849 -508289 710683 -138515 759.817 99923.7 
28248 2 -276.525 8.33982 -41.9353 -1 0 0 0 0 0 0.00125952 -1.13424 -10261.8 354719 636501 56758 26863.3 -8199.78 
28249 2 -276.525 10.1931 -39.3143 -1 0 0 0 0 0 0.00125952 -1.13044 114758 356277 644072 -61680.5 25039 11495 
28250 2 -274.92 5.55988 -41.9353 -1 0 0 0 0 0 0.00125952 -1.52951 218003 415532 472752 234501 17514.6 9849.67 
28253 2 -274.92 7.41318 -39.3143 -1 0 0 0 0 0 0.00125952 -1.52947 121936 463033 448052 -253673 -19146.2 -22081.4 
28340 2 -274.92 11.1198 -41.9353 -1 0 0 0 0 0 0.00125952 -1.5293 269249 415102 388946 257153 33636.1 -7054.72 
28252 2 -273.36 10.1798 -39.3439 -0.712006 0.505748 0.174981 -0.123912 0.0422724 -0.0127662 0.00099924 -1.59769 537858 177401 246105 30458.7 -92277 25054.7 
28251 2 -273.391 8.33428 -41.9744 -1.51618 -0.419186 -0.619533 0.0362772 -0.0170813 0.0561687 0.00360012 -1.59879 493437 215958 194644 -100846 -87400.7 -19000.3 
28257 2 -271.816 7.4045 -39.3476 -1.8624 0.0252829 -1.39153 0.0957484 -0.0482137 -0.00914454 0.00680834 -1.53428 112765 161561 262876 -9315.84 -9485.18 -26307.5 
28344 2 -271.752 11.0822 -41.9835 0.7787 0.312004 0.513577 -0.0540144 0.099437 0.0490745 0.00121856 -1.52575 136391 294560 178187 -16686.3 -67948.8 -18655.6 
28254 2 -271.777 5.52381 -41.9476 -0.442131 1.21841 0.307517 0.00529536 0.0309488 -0.0394662 0.00223511 -1.52692 192443 242954 218777 -78720.2 -95923 25099.8 
28256 2 -270.184 10.1593 -39.3925 -1.15999 0.492768 -0.974659 0.0474004 0.0537893 0.0140304 0.00319712 -1.52217 226873 246018 76526.6 17645 -42289 26866.1 
28255 2 -270.18 8.28612 -41.9715 -0.320703 0.384883 -0.723549 0.0366319 0.0358702 -0.0296613 0.000975507 -1.52038 300351 258733 150406 637.1 -97818.2 -47176.6 
28258 2 -268.59 5.4852 -42.0336 -0.881877 0.281009 0.521799 0.0750081 0.0663971 0.166305 0.00142193 -1.51762 218495 210230 62440.9 -26148.4 -95550.3 1712.12 
28261 2 -268.61 7.35891 -39.3786 -2.14753 0.539304 0.576783 -0.0420791 0.0360819 -0.0727387 0.00659409 -1.523 54724.6 199802 135011 32134.2 -113985 40633.6 
28348 2 -268.578 11.1161 -41.9975 -1.53406 -0.22363 -0.476284 -0.00735733 -0.0773132 0.0150108 0.00331278 -1.52281 -26470.8 331320 96245.1 -36924.5 -18817.5 301.102 
28259 2 -266.966 8.27184 -41.9947 -1.19932 0.590233 -0.667741 -0.0556537 0.06119 0.0794786 0.00281202 -1.52569 168152 300254 -15025 -9392.43 -54459.4 -62680.5 
28260 2 -266.971 10.1436 -39.4236 -1.78334 -0.0110368 -0.390176 -0.1147 -0.0198115 0.0669111 0.00419754 -1.52557 134692 171354 61371.6 17123.8 -75927.7 -34934.3 
28262 2 -265.335 5.51991 -41.9577 -0.113647 0.178848 -1.118 -0.156982 0.00499197 -0.0650192 0.00163086 -1.52514 160054 172326 89236 81433.8 -98272.1 33048.9 
28265 2 -265.434 7.35613 -39.3518 -1.87678 0.0195943 0.137984 0.103181 0.00352931 -0.0995895 0.00446087 -1.52712 154502 81764.1 86217.7 65744.7 -47025.6 -46349.6 
28352 2 -265.408 11.1067 -41.9887 -1.65 0.671572 0.324567 0.118535 -0.0555733 0.0107612 0.00412978 -1.52795 25625.8 230917 94003.1 53307.3 36603.9 36981.6 
28264 2 -263.779 10.11 -39.3693 -1.62903 -0.338614 0.0328919 -0.0811652 0.037391 -0.0543395 0.00348822 -1.52386 51218.5 224100 89719.5 409.621 52090.1 -108622 
28263 2 -263.793 8.32399 -41.9949 -2.44328 0.750051 1.08082 0.0756489 -0.0617629 0.0785252 0.00969875 -1.52415 136615 154583 148512 -89565 -96659.5 -84957 
28269 2 -262.195 7.35875 -39.373 -0.356185 0.268409 0.00126577 -0.0630077 -0.0231604 -0.0590633 0.000250534 -1.52576 256140 54815.5 188681 20287 -16799.3 61955.4 
28266 2 -262.17 5.53924 -42.0039 0.18169 0.428039 -0.421311 0.0121898 0.00966863 0.0703426 0.000495913 -1.5273 87618.6 216702 209266 -87349.8 -22339.5 4438.44 
28356 2 -262.213 11.0693 -41.9887 -2.68238 -0.580249 0.333936 0.0385812 0.0449035 0.0259997 0.00962694 -1.52815 121920 140224 130652 -45401.3 12422.7 -18675.4 
28268 2 -260.609 10.104 -39.368 -3.30262 0.088004 1.61167 -0.00825303 0.0287694 0.0397239 0.0170193 -1.53035 -41966.9 69565.2 131863 -105244 68679.6 8852.83 
28267 2 -260.571 8.3135 -41.9876 -1.82535 0.719872 -0.650562 -0.0246111 -0.0859424 -0.0316778 0.00538237 -1.52302 223861 124302 183295 -108644 -6187.76 -793.61 
28270 2 -258.97 5.50333 -41.9987 -1.62236 0.0704688 -0.107311 0.0464818 0.0123874 -0.0274446 0.00333586 -1.52179 281841 246098 180249 -74430.1 -22436.3 -11610.8 
28360 2 -259.012 11.0452 -41.9504 -1.05132 -0.212031 0.829069 0.124865 0.0623352 -0.0675734 0.00231448 -1.52395 230772 162564 133134 -37507.4 5447.28 -85260 
28273 2 -259.007 7.32442 -39.3902 -1.373 0.597341 -1.27408 0.0552465 0.0600988 0.0146877 0.00486833 -1.52756 208898 89607.8 71093.5 -52358.3 -10705.8 92146.6 
28272 2 -257.418 10.1048 -39.3446 -1.20188 0.860274 -1.11547 -0.019501 -0.0398733 -0.0515682 0.00431871 -1.52644 47448.8 134735 170881 -23256.4 -101152 -33094.3 
28271 2 -257.342 8.26497 -41.9474 -0.794811 -0.655013 0.360902 -0.119866 0.0617812 -0.0970205 0.00150011 -1.52246 94468.6 244811 172127 -19549.1 -16098.5 6390.4 
28277 2 -255.773 7.32191 -39.3823 -0.131859 0.453041 0.693076 -0.0681716 0.0470258 0.089867 0.000885425 -1.52385 244367 132296 13356.4 44937.3 -85849.7 52068.6 
28364 2 -255.788 11.0635 -41.9856 -2.42025 -0.943178 -0.408632 -0.0796565 0.00338544 -0.00405731 0.00870852 -1.52846 49320.3 168057 23972.8 20616.9 -164607 -73310.2 
28274 2 -255.734 5.49593 -41.9723 -1.25245 1.08982 0.452567 -0.0671928 -0.0492501 -0.0770846 0.00372961 -1.52575 272183 125499 -83364.9 39659.8 -58456.5 16398.4 
28276 2 -254.243 10.1319 -39.4132 -0.58653 -0.146959 -0.238488 0.00325373 -0.0754117 0.0830687 0.000532135 -1.53362 -24032.4 79623.5 19113.5 -71488.5 -51280 -3012.47 
28275 2 -254.195 8.27228 -41.9652 -1.84054 -0.65821 0.131076 0.0713275 -0.0158029 -0.0112502 0.00483403 -1.53845 -198444 75333.5 47759.9 -101147 27301.3 -50000.5 
28278 2 -252.506 5.51391 -41.966 -2.44733 -0.257908 1.44638 -0.129311 -0.0290798 -0.00597783 0.0102625 -1.53053 136144 169662 73833.2 -74416.1 87694.7 29231 
28281 2 -252.577 7.34219 -39.3511 -1.99744 -0.0749679 0.496388 -0.0947962 -0.0304266 -0.125722 0.0053426 -1.53358 52573.1 25346.8 -117245 -140745 42506.6 9823.97 
28368 2 -252.648 11.0488 -42.0223 -0.3816 -0.650787 -0.0192072 0.190677 0.0692993 0.0428889 0.000717309 -1.52772 132241 129067 -91054.9 -43284.1 -175622 -76004 
28280 2 -251.072 10.0906 -39.4349 -0.747104 0.13115 0.716768 0.0961196 0.0597335 0.0744846 0.00137177 -1.52928 80812.2 46340.3 4693.88 -143925 43659.5 -139172 
28279 2 -251.031 8.2857 -41.9653 -0.712621 0.2089 -0.202338 0.181846 -0.0240342 -0.11705 0.00074615 -1.51937 180646 163541 122188 -114217 -31895.7 -112233 
28282 2 -249.327 5.47698 -41.9477 -2.17541 -0.485669 -0.928335 -0.06069 0.00361979 -0.104485 0.0073431 -1.51536 194986 284584 107828 -43527.9 -97865.5 -70174.3 
28285 2 -249.391 7.29248 -39.3806 -1.94041 -0.697486 0.0578838 -0.0249281 0.0948009 0.00500969 0.00535926 -1.52586 115624 121452 56834.5 -81500.1 4584.88 -95631.7 
28372 2 -249.394 11.0785 -41.9965 0.286214 1.1479 0.0706839 -0.016375 -0.0874384 -0.02749 0.00176911 -1.5171 413377 207055 -72799.2 -38548.6 -43460.7 -150440 
28284 2 -247.868 10.0883 -39.3796 -1.12202 -0.179095 0.504894 0.0719666 0.0172574 -0.0355104 0.0019471 -1.52329 295092 199399 49249.6 26044.6 34937 -12478.7 
28283 2 -247.803 8.26592 -41.9863 -0.177627 0.20659 1.32318 0.0036208 0.00508021 0.0689198 0.00229867 -1.5229 273348 241107 6669.8 -63718.2 16318.4 -7272.24 
28286 2 -246.124 5.47733 -42.0161 0.0583743 -0.165358 -1.86908 -0.070264 0.0249093 0.198233 0.00443881 -1.53214 111381 152699 35641.4 -23890.4 -23042.2 -7651.7 
28289 2 -246.188 7.32141 -39.3921 -3.35572 1.0309 -0.669497 -0.184624 -0.0109001 0.021719 0.0160863 -1.53064 -146119 25840.3 216022 8300.94 -15775.3 75402.3 
28376 2 -246.159 11.0343 -41.9251 -1.58998 -0.238051 0.376226 -0.190999 0.0210786 -0.127207 0.00343378 -1.52755 111434 68025.4 193237 -21559.3 12475.3 -46066.9 
28288 2 -244.656 10.0748 -39.32 1.16137 0.106584 -1.08125 -0.0519588 0.0394995 -0.0600132 0.00318563 -1.5267 101188 -5711.16 -140333 -141316 -41498.1 -11096.9 
28287 2 -244.609 8.2916 -41.9622 -0.720548 -0.672484 0.901695 0.114988 -0.0657804 -0.0446791 0.00224758 -1.52514 111362 28398.2 -138511 -82046.4 -160913 7268.79 
28290 2 -242.925 5.47754 -41.9815 -3.07648 -0.603944 -0.691932 -0.0989437 0.0390516 0.0553835 0.0129834 -1.53159 37489.4 194676 99508.7 -41425.6 -275.95 -153306 
28293 2 -243.061 7.31879 -39.4232 -1.83108 0.444199 -0.239664 0.119163 -0.0292635 0.21669 0.00454382 -1.51611 -101968 159107 211863 -81567.3 -49872.1 23216.8 
28380 2 -243.026 11.0106 -41.9248 -1.62178 0.344303 -0.263329 0.110229 0.0694702 -0.0893357 0.0035494 -1.52363 20577 227448 306663 -93963.8 6685.5 -88046 
28292 2 -241.479 10.0805 -39.2878 -2.67796 0.0226662 -0.557329 -0.202948 -0.0511172 -0.205365 0.00942444 -1.5154 -175543 13056.7 76763.3 -145132 -159221 -4513.97 
28298 2 -236.582 5.45665 -41.9905 -1.86308 0.266843 -0.154029 -0.00795491 -0.0407634 0.044683 0.00449144 -1.53912 76448.8 -90314 70757.4 -211094 6458.82 25705.3 
28291 2 -241.38 8.26375 -41.9613 -0.701711 0.417654 1.23843 -0.047277 0.0462076 -0.0316142 0.00277161 -1.52307 261891 276356 72390.2 -22672.1 -29657.6 88245 
28384 2 -239.86 11.058 -41.9964 -1.86628 0.995357 -0.724392 -0.272846 -0.0293291 0.0897364 0.00629566 -1.52321 -495318 109939 -44652.1 -102728 -168685 75966.5 
28297 2 -239.888 7.28703 -39.404 -3.27076 -2.16892 0.705573 -0.140045 -0.0836598 0.0573478 0.0200262 -1.51667 -325891 90391.6 62998 -131982 -163180 91627.5 
28296 2 -238.417 10.0513 -39.4341 -2.43451 -0.714591 0.386964 0.0849182 0.0768633 0.238675 0.00829671 -1.51294 -387044 83541.9 41594.1 -117886 -46008.3 13718.3 
28295 2 -238.222 8.2605 -41.9733 0.111943 -1.13736 1.72049 -0.0397026 -0.0939796 -0.0340585 0.00537337 -1.53599 58377.7 218251 -232088 24907.3 -17503 10116.7 
28301 2 -236.813 7.23879 -39.373 -2.20051 -1.23245 -0.230623 0.186199 0.16447 -0.0458368 0.00807901 -1.51956 -253528 62900.6 -21647.4 -134115 -64555 127849 
28388 2 -236.835 11.0978 -41.9844 -1.91013 -0.34096 0.274089 0.236193 -0.202224 0.0545219 0.00483654 -1.51361 -754360 -25974.2 -371499 -146623 -118126 16369.4 
28302 2 -233.398 5.46432 -41.9519 -2.1367 -0.902532 -0.274863 0.108397 -0.0504496 -0.011576 0.00687142 -1.53238 217628 -48220.3 37204.3 -152312 -209425 37241.2 
28300 2 -235.313 10.0642 -39.4253 0.492325 0.762698 -0.174128 -0.243287 -0.107411 0.0489749 0.00107615 -1.50922 -563104 190804 121073 -71160 -78736.7 42535.7 
28299 2 -235.086 8.17121 -41.9523 -2.00262 -0.68558 -0.0560246 0.063462 0.236743 -0.0729783 0.00564725 -1.52317 145543 160321 68891.5 -107225 -167986 -7506.52 
28305 2 -233.677 7.24862 -39.3582 -0.483009 -1.4756 0.0422371 -0.155988 -0.0212489 -0.0356251 0.00303855 -1.50959 -475197 26836 -130989 -182745 -283979 23423.5 
28392 2 -233.766 11.074 -42.0132 -1.55704 -0.086133 1.75524 0.0868051 -0.114019 0.0961564 0.00694328 -1.51715 -470690 235577 -179295 -138214 -128732 -94483.1 
29202 2 -232.331 10.0541 -39.3727 -1.80291 -0.88284 0.199835 0.220878 0.0878779 -0.0531237 0.00512602 -1.50671 -644930 149542 113409 -21535.5 108232 270726 
28303 2 -231.922 8.22326 -41.9706 -0.801346 0.764714 -0.510332 0.0906369 0.00656637 0.0285823 0.00187338 -1.52707 520750 29593.3 174299 -229222 -228637 79261.5 
28304 2 -230.728 11.0565 -41.9228 -0.454694 0.757546 1.0383 0.120213 0.0735888 -0.0844199 0.00234106 -1.49663 -399659 158808 121083 -209603 -258868 91747.5 
29113 2 -230.668 7.22565 -39.3231 1.38239 -1.32308 -0.806745 0.0780389 0.0615941 -0.0951202 0.00543153 -1.4823 -702797 36533 -57006.3 -154653 -154984 139402 
28306 2 -230.167 5.45812 -41.9325 -0.794617 -1.19234 -0.529612 0.0254406 0.046324 0.0444957 0.00293917 -1.53545 481199 246616 355260 -180068 -77724.1 12751.5 
28308 2 -229.29 10.0416 -39.3769 0.207688 -0.293121 1.28028 -0.105661 0.101565 -0.004946 0.00222706 -1.4967 -499306 373010 241473 32113.3 -107642 381565 
28307 2 -228.711 8.22768 -42.0271 -0.394132 -0.365207 -0.322942 -0.0970565 0.11928 -0.0279432 0.000495 -1.51533 703065 71669.6 -256236 -147969 -375417 286310 
28313 2 -227.691 7.29062 -39.4056 -1.74082 0.440476 0.713597 0.0611711 -0.0115788 0.275703 0.00470266 -1.43973 -873300 -226641 129213 -93637.4 -239115 323929 
28403 2 -227.723 11.1349 -41.9588 -2.03075 0.322157 1.178 0.00155268 -0.153021 0.0321357 0.00707271 -1.48774 -615661 -96545.1 -5011.63 -422149 -190803 64595.1 
28312 2 -226.331 10.0766 -39.333 -0.562388 0.146024 1.41409 0.0859673 0.0439333 -0.0514645 0.0029438 -1.51459 -888503 122356 552374 198204 48362.1 137200 
28311 2 -225.511 8.21028 -41.9942 -0.791112 0.60665 -1.37145 0.0406877 0.0660575 -0.0217912 0.00362082 -1.48894 1.10514e+006 -14665.6 -52709.1 -299253 -455725 189768 
28407 2 -224.793 11.1231 -41.9407 -0.607619 -1.8786 0.301217 -0.0107673 -0.000628774 0.132278 0.00502432 -1.44303 -989961 -481107 37182.4 -322200 -165026 76046.1 
28314 2 -224.807 7.31561 -39.2304 -0.47777 -0.0872283 -0.296955 -0.121187 -0.0258725 0.183816 0.000408154 -1.38053 -1.76321e+006 -317730 -297417 156193 -447139 336336 
28222 2 -223.606 5.55533 -41.612 -0.773901 1.02263 1.27266 -0.0971462 -0.137007 -0.0246145 0.00411152 -1.52958 831457 516557 1.36372e+006 -182662 91343.2 183829 
29214 2 -223.352 10.0957 -39.3158 -2.16936 -1.35398 -0.922013 -0.0860887 -0.0513723 -0.017741 0.00930717 -1.51163 -920361 110022 518237 125414 107222 426076 
28338 2 -276.525 13.8997 -41.9353 -1 0 0 0 0 0 0.00125952 -1.13248 69215.3 351356 641073 57326.1 10225.4 2406.29 
28339 2 -276.525 15.753 -39.3143 -1 0 0 0 0 0 0.00125952 -1.13369 -28933.1 365803 646446 -51146.8 4896.65 -4912.43 
28343 2 -274.92 12.9731 -39.3143 -1 0 0 0 0 0 0.00125952 -1.52681 286124 390442 425830 -301661 -43399.4 -38816.4 
28430 2 -274.92 16.6796 -41.9353 -1 0 0 0 0 0 0.00125952 -1.53165 111860 393082 402624 178961 -45395.3 32633.8 
28341 2 -273.366 13.8871 -41.9657 -0.884673 0.220576 -0.84409 -0.0732554 -0.0203665 0.0233051 0.00194443 -1.59962 509233 230788 210483 -113565 -81544.8 -18019.5 
28342 2 -273.402 15.7276 -39.3524 -0.942733 0.153049 0.200072 0.0369757 0.0603336 0.0683061 0.00119931 -1.60248 420837 130292 189813 -4384.96 -40992.8 61461 
28347 2 -271.767 12.9747 -39.349 -0.879928 1.10613 -0.947269 -0.0213059 -0.0842096 -0.0365421 0.00364645 -1.52508 271991 198653 248249 -85806.3 -71403.2 42243.6 
28434 2 -271.799 16.6571 -41.9642 -1.37146 -1.29458 -0.131069 0.110309 0.0216281 -0.022274 0.00450156 -1.53504 134876 79715.6 118102 9929.2 -78357.5 -39181.9 
28345 2 -270.19 13.8946 -41.9874 -0.725627 0.802332 -1.176 0.0509342 -0.0365504 0.0169265 0.00321585 -1.52055 238562 230751 197727 19411.6 16125.1 -25216 
28346 2 -270.197 15.7193 -39.3703 -0.353424 0.437714 -0.0535389 0.0380612 0.0414471 0.0454757 0.00040225 -1.52199 262083 172250 199732 -46663.8 -8964.84 -5708.19 
28438 2 -268.58 16.6666 -41.9609 -0.83009 0.864608 0.556612 0.0429672 -0.027135 -0.0606863 0.00219964 -1.52066 188577 149243 187833 80015.1 -74495.2 51908.2 
28351 2 -268.551 12.9436 -39.376 -2.46431 0.287312 -0.64073 -0.145812 0.0247582 -0.0417732 0.00826985 -1.52241 80268.3 269335 113148 3033.84 -95866.7 -3918.29 
28349 2 -266.967 13.8805 -41.9737 0.239212 0.526991 1.01969 -0.016797 0.0648857 -0.0210446 0.00173147 -1.53097 154431 94063.3 127908 20942.3 -18871.4 -55028.1 
28350 2 -266.983 15.7613 -39.3885 -1.05902 0.375746 0.195485 -0.0289764 -0.0783685 0.0519781 0.00163853 -1.52012 282681 276075 2341.93 -30816.5 -110279 24372.4 
28442 2 -265.361 16.6387 -41.9642 -0.929062 0.23707 -0.897608 -0.0295504 0.124109 -0.0587133 0.00217274 -1.52476 40251.7 153605 73548.4 130031 -37989.3 37695.1 
28355 2 -265.388 12.9285 -39.3773 -2.55876 -0.3503 0.732056 0.00776924 0.0016606 -0.0405003 0.00907589 -1.53445 -114774 289883 13190.2 -67963.1 -30778.5 -47917.8 
28354 2 -263.769 15.7125 -39.4096 -1.92 -0.0239328 0.26933 -0.0407216 -0.0148733 0.106325 0.00473515 -1.53057 162990 144800 -66300.4 -21633.6 -68219.2 -85844.5 
28353 2 -263.768 13.8967 -41.9627 -0.754738 0.377532 -0.306919 0.0354539 -0.140019 -0.066465 0.00101562 -1.52581 231264 100825 23208.7 43880.6 -64077.8 -58650 
28359 2 -262.214 12.8912 -39.38 -0.406756 -0.16362 1.45015 0.0392771 0.0186145 0.00916187 0.00289078 -1.52212 6103.91 317064 129970 3870.95 -1909.42 -51207.4 
28446 2 -262.195 16.6737 -42.0015 -1.50094 0.363751 -0.225555 0.124883 -0.0814201 0.0729088 0.00306821 -1.52869 92811.1 167197 49017.5 -66488.4 20721.9 -3824.06 
28357 2 -260.548 13.8293 -41.965 -0.787861 -0.156841 0.00563977 -0.0597321 0.0439749 0.00392715 0.000812836 -1.52318 247781 267778 -6740.05 -58588.9 -53484.2 -53483.2 
28358 2 -260.572 15.679 -39.4055 -1.56773 0.0438217 -0.490425 -0.115634 -0.0422856 0.0613674 0.00340097 -1.5281 8691.21 198706 137723 -26265 47613.3 -61961.6 
28363 2 -259.037 12.854 -39.353 -0.808133 -0.45371 -1.01991 0.0564196 0.087216 -0.00345145 0.00239202 -1.52536 8323.77 172062 68570.6 50086.3 -44648.8 -66415.8 
28450 2 -258.983 16.6337 -41.9698 -1.19797 0.132231 1.03527 0.05907 -0.016282 -0.0371995 0.00317953 -1.5226 244810 228776 -45405.2 -35941.2 -53604.1 35712.9 
28362 2 -257.42 15.6698 -39.4012 -1.58614 -1.0013 -0.0187285 -0.0155541 0.0320719 0.0975248 0.00443199 -1.52642 -188128 232376 67860 73018.4 -67099.9 -82430.3 
28361 2 -257.351 13.8412 -41.9465 -1.24216 -1.35119 0.0200662 -0.130298 0.00203682 -0.137591 0.00424344 -1.52349 55784.3 256140 38369.2 92429.2 -99871.8 -61559.5 
28367 2 -255.868 12.8724 -39.3871 -2.07773 -0.350946 0.0778064 0.0494089 0.0454614 0.0336381 0.00560003 -1.52438 6194.4 121301 -60808.8 11665.9 -217154 -22109.6 
28454 2 -255.77 16.6657 -41.9801 -3.15371 -0.92462 0.394387 -0.122773 -0.0596201 -0.0476529 0.0137997 -1.52909 -26638.5 129578 -7781.48 -17929.4 -71577.4 -95575.7 
28366 2 -254.285 15.6888 -39.3833 -3.12477 0.182778 1.06377 0.114842 -0.00711175 -6.92904e-006 0.0137655 -1.52448 -171852 284305 87276.2 120927 -35513.6 58646.8 
28365 2 -254.209 13.8654 -41.9918 -2.91578 -0.142612 -1.82176 -0.00620448 -0.0190431 0.00439338 0.0149138 -1.53687 -220533 203824 94931.7 6212.19 -125876 -353.349 
28371 2 -252.678 12.8762 -39.4256 -0.999483 -1.35147 -0.173063 0.0595959 0.0731717 0.00751352 0.00359641 -1.52236 177067 231816 98700.6 -38058.6 8369.89 10310.4 
28458 2 -252.635 16.6618 -41.9899 0.0695039 -0.929958 -1.48157 0.186108 -0.0205045 0.0512748 0.00386006 -1.52017 110776 182522 107179 1734.82 -178785 -22308.7 
28370 2 -251.118 15.7036 -39.3783 -2.04941 0.0144488 1.07068 0.0686554 -0.0892751 -0.0972585 0.00673422 -1.51417 -5153.52 352269 226080 46234.6 -2560.97 44448.5 
28369 2 -251.052 13.8473 -42.0387 -0.883314 0.328766 -0.689309 0.123636 0.0209967 0.171402 0.00171732 -1.5176 127461 349590 13961.1 22639.2 -130367 83800.4 
28375 2 -249.493 12.8531 -39.4377 -0.571932 0.211729 -0.0565442 -0.0459244 0.129012 0.113011 0.000472486 -1.52001 144714 194486 1829.76 -60058.4 50887.5 -43464.8 
28462 2 -249.376 16.6432 -41.9726 0.179398 -0.51025 -0.544791 -0.191508 0.0312355 0.0332477 0.000742279 -1.51304 87732 380628 51073.8 76082.9 -65367.8 -98619.1 
28374 2 -247.971 15.6749 -39.3315 -0.119943 -0.13347 0.830099 0.11672 -0.0534147 -0.182995 0.000908446 -1.52352 -79979.2 215129 -24911.7 84665.4 -115413 -98392.6 
28373 2 -247.831 13.8528 -41.9506 -0.0456726 1.1287 -0.501517 -0.0170252 -0.0219925 -0.114357 0.00192401 -1.52456 63365.6 165974 5905.59 -18470.8 -104431 162169 
28379 2 -246.313 12.9068 -39.4028 -1.01016 -0.167553 0.387609 -0.0517657 -0.137859 0.154326 0.00150984 -1.52215 -844.996 192221 -75317.8 -114546 -142488 -63782.6 
28466 2 -246.255 16.6378 -42.0076 -1.57113 -0.734005 -0.854066 0.0815015 -0.0213193 0.11467 0.00470637 -1.51864 -282560 176930 139092 -7895.91 -230729 -110045 
28378 2 -244.807 15.6456 -39.3771 -1.8771 0.132788 -0.647835 -0.0171836 0.0227411 -0.0734667 0.00498874 -1.52858 -196719 62288.3 25878.2 -92921.4 -52417 -57427.6 
28377 2 -244.684 13.8187 -41.9751 -1.70141 0.29506 0.243135 0.0683388 0.0331717 -0.00570097 0.00383016 -1.52872 -132407 89244.5 4320.12 -216242 -110499 -76353.1 
28383 2 -243.163 12.8393 -39.3786 -0.00181764 -1.20708 -1.23661 -0.0860755 0.00579117 0.066813 0.00376125 -1.52857 -221113 -21.1393 48859.5 -196916 -11398.6 -80579.3 
28470 2 -243.143 16.5611 -42.0081 -0.387575 0.0387053 -0.602237 0.136176 0.185991 0.0185788 0.000647898 -1.52063 -134187 49894.5 61762.3 145075 -231711 -16295.1 
28382 2 -241.708 15.6008 -39.4142 -1.70811 -1.68468 -0.215042 0.151884 0.148177 0.118103 0.00730778 -1.52204 -153096 20884.4 -2287.74 51894.9 -35537 -134884 
28381 2 -241.547 13.8452 -41.9666 1.22372 0.551203 1.96527 0.123217 -0.127169 -0.0655098 0.00713338 -1.52437 -32463.2 67973.1 -96746.6 -25022.6 -137221 -215567 
28387 2 -240.061 12.8541 -39.3569 -0.956496 0.171192 -0.065721 0.160874 0.00640372 -0.0321429 0.00119467 -1.52056 -83335.3 68226.4 268957 -110325 4757.76 -2806.21 
28474 2 -239.984 16.6143 -42.0176 -1.55198 1.64406 1.16691 -0.0424322 -0.0186496 -0.0417665 0.00815319 -1.52166 -104210 9098.9 -79520.2 21025.3 -241673 -144666 
28386 2 -238.571 15.6279 -39.4247 -0.0302873 0.294538 2.12248 0.121052 -0.0803838 0.0283613 0.00578448 -1.51881 42144 81947.1 -48418.8 33821.6 -185068 -109563 
28385 2 -238.4 13.8212 -42.0046 0.262823 0.00577093 -1.64306 -0.0200468 0.115644 0.101107 0.00348728 -1.52895 -117087 -59877.5 -76440.9 -60624.9 -103895 -112115 
28391 2 -236.906 12.8298 -39.3894 0.0162009 -0.512933 0.126627 -0.212213 0.0866888 0.0161333 0.000351906 -1.52196 -181485 97067.3 57028.7 -71700.6 -78633.8 -75967.9 
28478 2 -236.861 16.6198 -41.9939 -1.47954 1.63161 -0.661469 0.0332406 -0.0768818 -0.042395 0.00666126 -1.51597 -315516 -44773.5 -17381.8 149607 -165207 -112885 
29288 2 -235.413 15.6033 -39.4014 0.0563387 0.111355 -0.369946 -0.0484021 0.0267397 0.0287025 0.000191994 -1.51181 -12388.2 56020.6 -38541.1 83066.3 -144362 -61063.6 
28389 2 -235.294 13.8373 -41.9977 0.0806443 -0.557596 -0.0619691 -0.00246075 0.00451052 0.00106042 0.000404629 -1.5277 -324446 -145071 -70149.4 -122746 -166733 -87971.1 
28395 2 -233.868 12.8302 -39.3793 -4.08842 0.590773 -0.298847 0.015981 0.143342 -0.0103592 0.0216052 -1.52034 -776236 -17562.4 -11222.4 65170.9 -78321.1 63795.6 
28390 2 -233.78 16.6107 -41.9569 -2.24617 -0.294819 0.0653255 0.0155666 0.0724238 -0.0328475 0.00646949 -1.52064 -570171 50261.1 181547 18020.2 -145621 -6502.79 
29296 2 -232.335 15.6821 -39.3273 -0.735464 1.21964 1.90754 0.0761177 -0.157308 -0.0160332 0.00713786 -1.52279 -195225 -133873 -46507.6 271541 -47952.4 -18047.2 
28396 2 -232.234 13.843 -41.9459 -1.82305 0.252234 -0.7787 -0.0436509 -0.00759399 0.0129335 0.0050299 -1.5181 -573321 83446.5 28919.8 -76581.4 -236971 24747.4 
28399 2 -230.856 12.9124 -39.3033 -2.08403 0.49001 -1.14465 0.116172 -0.162872 -0.0856981 0.00742299 -1.51324 -455745 308200 -13993.2 90602.1 -129924 -32935.2 
28394 2 -230.754 16.6525 -41.8964 -0.769323 1.91023 0.977972 0.0925452 0.0364022 0.0434181 0.00654604 -1.51312 -496265 44403.6 296687 10440.9 -168917 180432 
29300 2 -229.238 15.67 -39.2866 -2.4071 -1.18468 1.13359 -0.19614 0.0349148 0.0132106 0.010684 -1.52029 -315469 273646 -41539.3 -62929 -2432.62 -21095.2 
28400 2 -229.237 13.8941 -41.935 -2.64064 1.23588 -1.55387 -0.0873862 -0.103769 0.0513099 0.0137475 -1.50442 -847174 70689.7 118186 -38131.5 -204061 41560.8 
29207 2 -227.822 12.8561 -39.3114 -1.61196 -2.28932 -1.47927 -0.0252853 0.0969637 -0.0371292 0.01263 -1.52865 -310706 85154.1 -73371.2 123490 -74756.5 25086.5 
28489 2 -227.736 16.6682 -41.8499 -0.785816 0.540573 -0.449702 0.0402265 0.0173526 -0.102467 0.00140053 -1.51708 -549567 27506 31197.1 -18759.1 -139774 176747 
29303 2 -226.242 15.6828 -39.2916 -1.19177 0.609478 -0.208051 -0.0141006 -0.0762947 0.10837 0.00231129 -1.51217 -742355 157431 32630.1 66327.8 -41861.3 115206 
28398 2 -226.289 13.8694 -41.9153 -2.5089 -0.235855 -1.57245 0.0058456 0.0377966 0.0493312 0.0111125 -1.49251 -1.11435e+006 -151405 174458 -175687 -92983.8 174894 
29211 2 -224.804 12.8904 -39.2773 -0.964425 -1.05798 0.754564 -0.0508969 0.037204 -0.14388 0.00329842 -1.5309 -352870 -42511.6 -202326 73062.6 23869.6 202589 
28493 2 -224.748 16.6617 -41.8569 -1.48048 -0.123849 0.364797 0.049709 -0.165003 -0.160229 0.00294756 -1.50817 -606632 -265245 -28775.3 -34548.9 -58801.4 -9524.5 
28401 2 -223.373 13.8403 -41.9208 -2.53583 -0.890577 -1.05888 0.174443 0.165437 0.0941704 0.0105104 -1.51159 -878898 -327689 183416 -36033.7 82263.5 195399 
28428 2 -276.525 19.4596 -41.9353 -1 0 0 0 0 0 0.00125952 -1.13404 76748.9 370851 642467 55590.6 10765.5 -8204.5 
28429 2 -276.525 21.3129 -39.3143 -1 0 0 0 0 0 0.00125952 -1.1302 81032.6 358530 642977 -36118.8 19567.9 12682.9 
28433 2 -274.92 18.5329 -39.3143 -1 0 0 0 0 0 0.00125952 -1.52647 309622 437435 455506 -261915 36718.7 7939.8 
28520 2 -274.92 22.2395 -41.9353 -1 0 0 0 0 0 0.00125952 -1.52911 216279 522203 454373 252238 27021.7 5349.38 
28523 2 -274.92 24.0928 -39.3143 -1 0 0 0 0 0 0.00125952 -1.52599 339588 422075 377395 -320877 -59483.8 -37112.5 
28432 2 -273.365 21.2921 -39.3234 -1.90733 -1.24724 0.0591064 -0.107575 -0.0297251 -0.0422603 0.00654574 -1.59398 499339 189588 274823 -111043 -63411.5 2168.08 
28431 2 -273.38 19.4258 -41.9477 -0.180611 -0.236122 -0.730534 -0.00701247 0.0986831 -0.00697203 0.000783488 -1.59954 574996 90618.1 140471 -91771.1 -44629.4 -8066.58 
28437 2 -271.754 18.5017 -39.3799 -2.05446 -0.293356 0.0392573 -0.0905089 -0.00239101 0.117277 0.00542651 -1.52864 187461 184977 241876 -39741.4 -36875.2 46485.6 
28524 2 -271.785 22.1855 -41.9955 0.013675 1.31478 0.656678 0.0708113 0.0482766 0.0899813 0.00272065 -1.51985 359088 329430 232039 -90449.6 -33375.6 7842.93 
28527 2 -271.741 24.0129 -39.3387 -1.63728 -0.0978933 0.526898 -0.134542 0.136774 -0.0795928 0.0037381 -1.52581 189623 140558 257470 -96010.2 48862.4 36490.8 
28436 2 -270.193 21.2528 -39.365 -0.423676 -0.628504 0.572953 0.0504809 0.0449422 0.0185115 0.00113708 -1.52927 83465.5 -28137.1 196275 58478 37513.4 5381.6 
28435 2 -270.135 19.4084 -41.9658 -0.0829042 0.479477 0.626149 -0.0977579 0.0769108 -0.00852092 0.000792027 -1.52265 296628 109003 13108.2 30004 53841.6 -35384.6 
29338 2 -268.573 24.0276 -39.3304 -0.530935 1.11726 0.115409 0.0173245 -0.0109943 -0.0596188 0.00194404 -1.52466 119899 98206.6 166670 5754.01 841.69 -32407.2 
28441 2 -268.58 18.525 -39.3391 0.252706 -0.125944 0.794496 0.055653 -0.0836556 -0.00828142 0.000895449 -1.52948 110927 68018.1 122565 63076.2 -48649 29136 
28528 2 -268.539 22.1823 -41.9297 0.155897 0.926807 -0.912681 -0.0816064 0.0229072 -0.0835539 0.00216166 -1.5221 227701 168046 123204 -153886 -74937.1 -30532.4 
28439 2 -266.914 19.4218 -41.9237 -1.49461 -1.27442 -0.164841 -0.0740657 0.0222418 -0.121964 0.00489345 -1.52771 144310 179221 158651 -2489.93 -68560.1 -26437.6 
28440 2 -266.977 21.2733 -39.3508 -1.36784 -0.617296 -0.538191 0.00156589 -0.0311944 -0.010137 0.00320129 -1.53763 69948.4 -25401.9 -91973.6 -19966.7 -159191 -33166.2 
28535 2 -265.34 23.9988 -39.3667 -0.77767 0.528554 -0.292407 0.0110688 0.0558787 0.0079159 0.00122128 -1.52647 272762 27517 58924.8 19886.8 -24242.9 19641.7 
28445 2 -265.337 18.5236 -39.3633 -0.811449 -1.11403 -0.0210435 -0.0914002 -0.119933 -0.00895671 0.00239304 -1.52991 114674 130898 -91083.6 -61755.1 -146086 11320.6 
28532 2 -265.328 22.1888 -41.9724 1.17289 0.424853 -0.801958 0.0335779 0.0346029 0.0457492 0.00277008 -1.52675 192880 -19712.1 133799 80039.3 -42885.4 -106473 
28444 2 -263.767 21.2675 -39.3269 -1.47621 0.0524114 1.25564 0.0719336 2.88428e-005 -0.140127 0.00473398 -1.52939 141450 -16161.8 6746.46 -59405.4 -57461.8 -42944.8 
28443 2 -263.718 19.4608 -41.9389 -1.37303 -0.135856 -0.307295 -0.0330891 -0.0650855 -0.0845503 0.00251663 -1.52156 -24213.8 220412 314616 90679.6 -9318.39 23292.7 
28449 2 -262.147 18.4541 -39.3443 -1.3635 -0.190251 1.01216 -0.0886073 0.0579554 -0.129983 0.00367752 -1.53104 -74024.4 113524 -62179.5 -54832.3 -14040.3 14971.3 
29346 2 -262.071 23.9814 -39.3882 -1.02731 -0.351592 0.136933 -0.200278 0.0780485 0.0683133 0.00150857 -1.52114 213464 14880.7 15740 -33045.5 -96995.6 -97181 
28536 2 -262.095 22.2208 -41.9743 0.594618 -0.896182 -0.651172 -0.112235 -0.107063 -0.0149079 0.00199097 -1.51719 220568 81487.8 156408 -32185.6 11034.4 -124042 
28448 2 -260.558 21.2236 -39.3523 -2.3049 1.80744 0.548673 -0.00314545 0.0303805 -0.0631203 0.0111851 -1.53225 30098 -2321.97 212970 178221 -60448.1 -30585 
28447 2 -260.569 19.409 -41.9822 -0.857455 -1.48183 -0.627119 0.0912001 0.0410297 0.0751937 0.00418704 -1.52431 -51037.2 175257 83880 10813.4 -94482.9 35000.4 
28453 2 -259.011 18.4621 -39.364 0.110149 1.30715 0.0147283 0.140858 -0.00913735 -0.0526292 0.00216762 -1.52693 34657.2 90649 128914 57186.5 -38086.6 -50552.1 
28540 2 -258.908 22.2096 -41.9765 -2.14004 -0.587082 0.0668914 -0.116447 -0.0660697 -0.044368 0.00620806 -1.52847 -91218.4 77926.1 71113.5 123429 -86895.7 -37146.5 
28543 2 -258.893 24.0077 -39.386 -1.44145 0.619675 -0.134431 -0.0719494 0.0327356 0.073746 0.00312341 -1.53214 -69273.9 9699.74 127584 146287 24659.3 -60586.2 
28452 2 -257.391 21.2574 -39.384 -2.34511 -0.295489 0.0106314 0.0827222 -0.065197 0.0759001 0.00703689 -1.52312 71523.7 125541 113085 127777 -1919.19 20106.3 
28451 2 -257.391 19.4289 -41.9839 -1.79679 -0.707877 -0.0383293 0.0760692 -0.0419967 0.0061526 0.00469928 -1.52273 103439 171653 167972 28817 -166124 -45361.2 
29265 2 -255.794 18.4699 -39.3981 -0.831346 0.388812 -0.109978 -0.0798983 0.016968 0.0994233 0.00107614 -1.52248 221145 82598.2 121486 35944.9 27654.6 -22615.9 
28544 2 -255.767 22.2108 -41.9669 -2.13992 -0.321457 0.237061 0.132888 -0.0138035 -0.0116967 0.00596861 -1.52718 -59001.1 178132 122975 53619.2 -68172.7 9751.24 
28547 2 -255.739 24.0447 -39.3491 -1.89621 -0.551428 0.369355 0.0289632 -0.145747 -0.00129144 0.00508356 -1.52529 -97568.7 74163.2 205480 73917.9 -51198.8 -43301.7 
28455 2 -254.2 19.4152 -41.9915 -2.56979 0.983726 -0.118087 0.048528 0.0751974 -0.0374262 0.00955403 -1.52767 109906 24159.1 147283 8499.12 24525.1 -60338.7 
28457 2 -254.203 21.2176 -39.3787 -2.87498 -0.225127 1.02035 -0.00626683 0.0840526 0.0305658 0.0117857 -1.52251 138885 119610 55816.6 -8594.33 -17066.4 -35672.1 
28461 2 -252.603 18.4978 -39.3616 -1.8738 0.0988345 -0.415381 -0.134651 -0.0687621 -0.0889411 0.00465197 -1.52809 8863.29 46413.2 66829.5 107616 -72700.7 -21750.8 
28456 2 -252.558 23.9996 -39.3608 -1.49092 -0.110979 -1.04739 -0.0498066 0.0147914 -0.0215998 0.00419695 -1.52673 -53032.4 116604 18873.5 51390.8 -47057.1 -68699.9 
28548 2 -252.549 22.172 -41.9305 -2.49391 -0.191456 0.415446 -0.0535188 0.0820491 -0.136042 0.00809722 -1.52178 160253 174888 228312 77772.7 -3936.54 -46402.7 
28460 2 -250.975 21.2406 -39.3495 -1.46035 0.651188 -1.31586 -0.137114 0.00839909 -0.0298793 0.00540102 -1.5374 -156116 -138765 42403.3 99791.5 -13097.5 14239 
28459 2 -251.01 19.4321 -41.9901 -0.616708 -1.02485 -0.794368 0.121154 -0.108576 0.0392302 0.00259671 -1.52335 268188 52256.9 110844 2562.19 -111726 41613.1 
28465 2 -249.461 18.4885 -39.3886 -1.58727 0.379936 1.27967 -0.00173871 -0.104859 -0.0563473 0.00541759 -1.52901 -186250 19799.8 -27919.3 76087.4 -117026 -150910 
28552 2 -249.383 22.165 -42 -0.72353 -0.409705 0.209285 0.102406 0.0702896 0.0173224 0.000925939 -1.52834 137040 57393.6 26610.8 49711.6 -106516 -38680.4 
28555 2 -249.41 23.994 -39.393 -2.10124 -0.269104 -0.950095 0.0434832 0.0699112 0.105933 0.00678919 -1.53013 -243809 -45461.8 88915 69303.7 -43431.3 57949.8 
28464 2 -247.87 21.2581 -39.3768 -2.92844 -0.791799 -1.02148 0.139403 -0.0587874 -0.0347811 0.0129052 -1.52438 -175023 16334.7 149459 1078.8 -127437 -40911 
28463 2 -247.756 19.4297 -41.9683 -1.10742 -1.58763 1.3371 -0.0944641 -0.0306847 -0.0672277 0.00697115 -1.52061 285572 119765 209540 62216 -61781.8 52759.2 
28556 2 -246.132 22.1924 -42.0139 -0.973677 0.396321 -1.25358 -0.16507 -0.0250916 0.108397 0.00337119 -1.51908 123601 149428 172538 -70669.3 -90705.4 -40633.2 
29367 2 -246.263 24.0126 -39.3761 -0.474286 0.841802 -0.916633 0.163352 -0.0415265 0.0265888 0.00223412 -1.51903 172262 162135 180317 32231.4 -98876 6285.37 
28469 2 -246.299 18.4383 -39.366 0.312446 -1.7177 0.34134 -0.0258464 0.00765328 -0.00586018 0.00398589 -1.52718 -5695.37 235757 114235 33821.3 -129907 -11167.9 
28468 2 -244.687 21.2122 -39.3631 -0.908854 -1.07881 0.912872 -0.0194494 0.0562078 -0.0293898 0.00355585 -1.52165 -20730.5 277804 209114 88460.1 -25195.5 -104201 
28467 2 -244.587 19.388 -41.9713 -2.12826 -0.581861 -0.627183 -0.0900885 0.0333595 -0.0875542 0.00662686 -1.51948 -81247.1 189340 170310 62786 -121840 -2201.7 
28473 2 -243.152 18.4252 -39.3802 -0.661337 0.0373354 -0.00874435 0.0564425 -0.0209256 0.00868608 0.000552722 -1.52284 72652.1 179488 204753 75154.2 -140326 98989.8 
28563 2 -243.013 24.0066 -39.3996 0.315054 -0.267119 -0.0387128 -0.190027 -0.0515416 0.044273 0.000216776 -1.52724 -14698.4 101024 68164.7 109667 -66719.1 -90018.4 
28560 2 -243.004 22.2005 -41.9987 -2.64306 -0.112127 -0.351172 0.0954797 -0.0479471 0.0721949 0.00896985 -1.525 -32194.3 111641 139172 81795.3 -74249.5 -135881 
28472 2 -241.553 21.2054 -39.3414 -2.64007 -1.56134 -0.117519 0.0295379 -0.00443238 -0.23128 0.0118666 -1.5276 -251479 164954 65353.8 55557.7 -88913.7 -57097.6 
28471 2 -241.469 19.4073 -42.0096 -1.11416 -0.0156119 -0.14619 0.0385577 0.01042 0.0889749 0.00159074 -1.51 -181381 350890 123641 122389 -255018 8101.02 
28477 2 -239.999 18.3906 -39.4171 1.10022 -0.265261 -0.408213 -0.0222067 0.0417058 0.079791 0.00182313 -1.52321 275608 124183 70887.8 53803 -98157.3 -70069.1 
28567 2 -239.907 24.021 -39.4297 -1.51335 1.02387 -0.243033 0.10723 0.0157243 0.101464 0.00427935 -1.52569 -16219.3 244415 25516.7 110777 -140760 -154144 
28564 2 -239.813 22.2067 -41.9566 -2.20279 -0.085301 1.45159 -0.0194992 -0.0732418 -0.124504 0.00877461 -1.50628 130343 258069 -84372.7 85155 -297140 -96756.5 
28475 2 -238.338 19.3417 -42.0017 -0.438853 -0.741302 1.4422 0.0364126 0.205186 -0.0234667 0.00355445 -1.51881 -108120 72977 232208 115143 -77021.8 -25723.4 
29374 2 -238.434 21.1775 -39.3924 -1.8904 -0.513304 0.941612 0.217328 0.0430538 -0.0143736 0.00594962 -1.52338 5782.57 352918 -198180 29485.9 -64699.6 152474 
28481 2 -236.77 18.399 -39.409 0.790465 0.10391 -0.129707 -0.0922911 0.0715768 0.042762 0.000821781 -1.52682 545085 206449 55325.9 23725.2 -40974.4 -89029.9 
30185 2 -236.725 23.9961 -39.3936 -1.06725 -0.511837 1.11296 0.05766 0.017355 -0.00667548 0.00332471 -1.52456 208408 195379 -14683.8 168150 -49460.4 -217294 
28476 2 -236.638 22.1596 -41.9172 -3.08015 -0.207574 -0.451293 -0.283156 0.0690593 -0.28728 0.0122603 -1.50505 -229296 141950 79771.1 230774 -137768 -65292.8 
29378 2 -235.237 21.2231 -39.3534 -0.41309 1.22242 -0.95359 0.16411 0.0079386 -0.0628015 0.00324237 -1.5154 217548 175699 -147731 85022.3 -135198 200655 
28479 2 -235.186 19.4133 -41.992 -1.03971 1.13093 2.28249 -0.019624 -0.0486523 0.089426 0.00953425 -1.51796 -296848 45985.6 205362 119987 18994.6 -107746 
28393 2 -233.584 18.4508 -39.3443 -1.94834 -0.584625 1.2797 -0.571791 0.0774873 -0.129649 0.00727428 -1.50426 -491337 -16175.5 36738.7 94393.4 7721.89 -36216.7 
28485 2 -233.574 22.2169 -42.049 -1.35753 -0.44709 1.06432 0.144664 0.0264944 0.211991 0.00399965 -1.51004 -534946 -27290.5 -202468 185255 -236517 -114768 
28480 2 -233.504 24.0223 -39.4209 0.305165 0.434785 -0.0266275 -0.0548881 0.0104807 0.00939448 0.000356284 -1.525 349526 178323 336359 223266 -41406.7 -38944.8 
28482 2 -232.095 21.2644 -39.424 -0.582493 0.788154 0.0750139 -0.0479559 0.0550947 0.106507 0.00121684 -1.53009 -51872.2 -97651.9 157929 106798 -76918.6 -145780 
28486 2 -232.136 19.4377 -41.9478 -1.79564 0.370058 1.5989 0.139486 0.0624692 -0.0269891 0.00745352 -1.51442 -498422 65227.9 -111856 133719 -66741.6 -197416 
29294 2 -230.647 18.5113 -39.2428 -2.18578 0.566298 1.78998 0.283539 -0.111929 -0.211352 0.010457 -1.50315 -933420 290411 127134 134896 63241.9 -53164.9 
28576 2 -230.49 22.3003 -41.9956 -2.40436 0.514853 1.50903 0.00199726 -0.182323 -0.0618875 0.0104832 -1.4977 -471655 127171 -44274.6 275990 -132533 -83166.8 
29386 2 -230.355 24.0529 -39.43 0.602969 1.37062 -1.15017 0.141133 0.113378 0.0837115 0.00449026 -1.52916 346830 -69022.6 -31402.9 284679 -167535 -59302.7 
28483 2 -229.092 19.4655 -41.9043 -2.65022 0.825935 -0.870588 -0.0699875 -0.0281863 -0.0146249 0.0106603 -1.51622 -330627 153443 153872 58796.8 -185989 -87037.8 
29298 2 -229.018 21.3051 -39.3889 -0.969829 -0.0266501 0.768824 -0.0294162 -0.122627 0.0675636 0.00193005 -1.51455 -499707 -18498.4 -147028 232273 -39043.5 -295202 
29297 2 -227.612 18.5081 -39.2533 -0.609945 0.173019 0.405586 -0.0599068 0.00425164 -0.100422 0.000713479 -1.51394 -530840 191278 158082 113214 -120891 -66414.2 
28580 2 -227.477 22.26 -41.9801 -2.25907 0.364819 0.521062 0.103766 -0.0900282 -0.0476999 0.00693742 -1.48424 -577787 553.372 348301 248587 -49112.8 16350.1 
30200 2 -227.132 24.139 -39.3988 -1.51701 0.288987 0.817486 -0.113136 -0.0336679 0.0878862 0.00384544 -1.53386 332328 132298 248381 302432 -173413 -19420.9 
28488 2 -226.088 19.4364 -41.9638 -2.47886 -1.15622 -0.516254 -0.193693 0.0227986 0.154532 0.00975886 -1.51339 -936535 -111851 79316.4 76494.6 -199788 153071 
29302 2 -226.002 21.3025 -39.3428 -0.365694 0.51644 -0.0798105 0.0223483 -0.123096 -0.0917387 0.000512388 -1.51563 -657702 247526 467555 176919 -57585.5 -101168 
28584 2 -224.495 22.1954 -42.0711 -1.98812 -1.71187 -0.01188 -0.111866 0.114518 0.169406 0.00866955 -1.4584 -990334 104419 266903 92481.8 -122624 -190598 
29301 2 -224.64 18.4402 -39.3255 -1.65521 0.288139 -1.89436 0.00383423 0.0702879 0.171443 0.00807522 -1.50668 -643155 66212.5 -89369.5 -76379.3 -61713.2 -62928.9 
31011 2 -224.001 23.9759 -39.4261 -1.34799 -0.671335 0.979466 0.0316264 0.0923596 -0.0660629 0.00406463 -1.51882 531929 99764.9 501429 241570 -252839 -159362 
28518 2 -276.525 25.0195 -41.9353 -1 0 0 0 0 0 0.00125952 -1.13574 -94871.9 338781 636733 55819.1 -2194.91 1823.64 
28519 2 -276.525 26.8728 -39.3143 -1 0 0 0 0 0 0.00125952 -1.13124 21541.4 298096 627135 -29985.3 24688 12717.3 
28608 2 -276.397 30.6497 -41.9218 -1.19701 -0.646221 -0.476507 0.0206518 0.0391297 -0.0369857 0.00261665 -1.21324 -121770 230362 289692 -81063.4 32296.1 -32330.9 
28610 2 -274.92 27.7994 -41.9353 -1 0 0 0 0 0 0.00125952 -1.53023 246529 354598 453651 366643 -12231.3 23212.8 
28613 2 -274.92 29.6527 -39.3143 -1 0 0 0 0 0 0.00125952 -1.49619 127758 239997 274366 -90090.8 338.569 -28170.5 
28521 2 -273.405 25.0468 -41.9617 -0.146727 0.0461594 0.0392344 0.0641905 -0.109047 0.0463522 3.17384e-005 -1.59454 398893 293944 314819 -43386 -6118.3 -74276 
28522 2 -273.38 26.8415 -39.3277 -1.0052 0.373873 0.370199 -0.0317685 0.00477457 -0.040828 0.00162133 -1.59797 565738 226280 116831 -157563 -99595.2 -19472.6 
28614 2 -273.303 30.5637 -41.9762 -1.02765 -0.1466 -0.221068 -0.0331567 -0.0344079 0.0445064 0.00141875 -1.5799 255494 111529 41228.2 121938 -46591.5 -57139.3 
28525 2 -271.752 27.7826 -41.9537 -1.86286 1.00553 0.773264 -0.0670328 -0.0356307 -0.0803363 0.00639745 -1.53107 185252 40436.1 124703 68207.2 -7332.91 -65608.1 
28526 2 -271.747 29.5741 -39.3885 -1.25682 -0.0554664 0.114888 0.00362644 0.0686421 0.0838523 0.00201004 -1.52776 385559 95569.4 107519 -3284.09 -47677.6 -55501 
28618 2 -270.1 30.5351 -41.9761 -1.34507 0.225752 0.135285 -0.0473085 -0.0230783 -0.0273833 0.00236598 -1.52689 86251.5 82868.2 167105 -19275.9 25870 -58709.1 
28531 2 -270.223 24.9879 -41.9715 -0.832339 0.169759 1.03634 0.144725 -0.101677 0.0119726 0.0022616 -1.5131 364987 267292 120161 -33628.7 9869.47 -50557.9 
29339 2 -270.163 26.7915 -39.3845 -0.439636 0.0662531 -0.391184 -0.0224408 0.017104 0.0771061 0.000441706 -1.52813 192091 30689.8 141853 4165.94 389.408 -58925.8 
29432 2 -268.538 29.5276 -39.3623 0.139371 0.000405963 -0.880667 -0.0259451 0.017076 -0.0950292 0.00100131 -1.53032 126313 384.712 54861 -61214.4 -75715.3 -77832.1 
28530 2 -268.57 27.752 -41.9914 -1.67506 0.01323 0.066598 0.0890278 -0.0955273 0.0650808 0.0035398 -1.52615 69811.6 213702 18161.7 -52047.2 -44658.4 -49576 
29343 2 -266.961 26.7673 -39.3857 -2.21774 1.10139 0.472973 0.0288977 -0.012689 -0.0356538 0.00800439 -1.52708 160387 106678 74138.2 3110.75 57543 -26108.9 
28529 2 -266.965 24.8997 -41.9626 -0.202339 0.13604 -0.0322075 -0.0249148 0.176351 -0.00243446 7.61823e-005 -1.52205 334200 140736 137849 -54864.9 -46404 -39208.1 
28622 2 -266.91 30.4647 -42.0088 0.837572 0.850059 -0.38099 -0.022092 0.0466612 0.110459 0.00197654 -1.53336 49169.5 -6418.11 -75996.6 -19871.9 -38349.4 -118792 
28533 2 -265.354 27.6986 -41.9701 -1.02599 0.812567 0.0874907 0.0693805 0.0206433 0.0525364 0.0021671 -1.5284 184813 93750.4 -94109.8 99107.5 -47771.6 -64918.5 
28534 2 -265.318 29.5184 -39.3948 -0.947737 0.380883 0.34067 0.00506714 -0.0581981 0.0521243 0.0014602 -1.53239 143700 -2334.55 104356 35172.8 88629.8 -49812.6 
28539 2 -263.74 24.969 -41.957 -2.00339 0.33295 1.71109 0.0474475 -0.0769327 -0.0458686 0.00888242 -1.52546 248679 63157.5 118469 11328.6 -3945.44 -39559 
29347 2 -263.727 26.7523 -39.3627 0.699537 -0.596035 0.88477 -0.0194238 -0.0128382 -0.00543376 0.00204978 -1.52168 282489 150324 14818.5 -53941.7 -32074.4 -59379.3 
28626 2 -263.703 30.4756 -41.9523 -1.06372 1.08842 -0.553837 -0.00303034 -0.043813 -0.099689 0.0033036 -1.5278 81300 113320 -41032 44618 -21533.1 -110245 
29444 2 -262.113 29.5059 -39.3731 -1.2627 0.0080686 0.489894 0.0092958 0.0288365 0.0899743 0.00231054 -1.52618 135434 78976.6 68823.4 58691.7 -10114.8 -23333.9 
28537 2 -262.114 27.7044 -41.9519 -2.24597 -0.511156 1.16577 -0.0340753 0.0293709 -0.0340559 0.0083943 -1.53 126541 73133.8 59612.6 -8723.67 18376.6 -88311.6 
29352 2 -260.51 26.7552 -39.3398 -0.557017 -0.332231 0.955284 -0.0144683 0.0117352 -0.0628329 0.00167921 -1.52582 216221 44022 9882.81 -14692.1 -44451.1 45244.8 
28630 2 -260.512 30.4866 -41.948 -0.181146 -0.943011 0.851348 -0.00914007 -0.0212315 -0.0511698 0.00207427 -1.52665 48248.2 62461.5 56632 32673.4 30971.8 -45971 
28541 2 -260.515 24.9531 -41.9739 -1.21518 0.348242 -0.27352 0.024201 0.0336294 0.009504 0.00210685 -1.52963 138580 -108866 71607.3 -59191.8 58642 45710.2 
29440 2 -258.924 27.7071 -41.9296 -1.53642 -0.424583 0.411911 0.0319037 0.0234291 -0.105814 0.00341396 -1.52458 113795 91438.5 253739 -12453.7 15060.9 -64972 
29351 2 -258.911 29.5278 -39.3688 -0.926314 0.242114 0.34753 -0.0275097 -0.0398669 0.104655 0.00130669 -1.52742 148571 16847.3 102483 -37755.1 -78194.2 -37671.9 
29450 2 -257.307 30.4874 -41.9565 -0.336973 0.461765 0.117715 -0.0208877 0.0128435 -0.04586 0.000429035 -1.52579 121675 170223 161006 27011.1 24753.4 -58911.5 
28546 2 -257.277 26.766 -39.3259 -0.617574 0.603144 0.224958 -0.154595 0.0205055 0.0263126 0.00100231 -1.52795 70879 -27580 199072 29829.7 67606.1 -7174.18 
28634 2 -257.311 24.9721 -41.973 -0.148143 1.19802 0.106741 -0.0240995 0.0186581 -0.00525546 0.0018497 -1.5337 55780.9 -53245.7 104190 8948.94 -3797.41 -9232.48 
28542 2 -255.747 27.7194 -41.9466 -2.58637 0.0564362 0.0747334 0.0477284 0.0246647 -0.101527 0.00843634 -1.53105 39908.2 1585.68 26955.3 22940.7 14097 -16818.3 
29448 2 -255.705 29.5048 -39.3553 -0.242513 0.288651 0.264714 0.0591887 0.0550297 0.0963523 0.000267276 -1.51666 240099 -10268.1 284469 12545.8 37454.9 -49290.6 
29449 2 -254.115 30.473 -41.9857 -0.263113 -0.872336 -0.0673355 0.0478357 0.00610363 0.0558385 0.00105136 -1.52808 136479 71724.7 7828.57 42280.8 -18860.2 -100234 
28545 2 -254.128 24.9803 -41.9693 -0.76819 -0.355058 0.729464 -0.0104546 -0.0876125 0.00810263 0.00157226 -1.52726 114322 97004.5 6947.9 8782.72 35613.8 -103626 
28551 2 -254.115 26.7701 -39.3907 -2.4929 -0.285218 1.7069 0.00721864 0.0315815 0.162374 0.0115994 -1.52684 -90897.1 -7437.56 149754 10886.4 -37679.4 -26789.7 
28550 2 -252.535 27.7293 -41.9676 -1.08434 0.8932 0.171288 0.0709332 0.0288799 0.0257259 0.00252275 -1.5297 165304 66349.3 66641.4 -5458 28240 -53672.2 
30266 2 -252.473 29.5343 -39.3571 -1.31873 0.421924 0.17606 -0.14564 -0.0370339 -0.021549 0.00245363 -1.51993 186975 -124290 180316 12737.5 -39616.7 37582.6 
29452 2 -250.934 26.7837 -39.3392 -2.66541 0.282121 -0.212115 -0.0380992 -0.03171 -0.0548222 0.00910504 -1.53488 -131170 33615.9 198146 110539 6319.38 -44060.9 
28549 2 -250.923 24.9725 -41.9536 -2.261 0.856737 0.53008 -0.0497836 0.0168268 -0.0742455 0.00771722 -1.51975 53453.4 312579 123405 91059 -95122.2 -4038.8 
28554 2 -250.896 30.4759 -41.9906 -1.06508 -0.492516 -0.454018 0.00219353 -0.00880157 -0.0364256 0.00199394 -1.52779 80360.7 -180329 56536.1 105508 -52703.1 -123298 
29369 2 -249.297 29.5172 -39.3976 -1.75121 -0.74884 0.726697 -0.0574579 0.125863 0.104207 0.00523402 -1.52897 6491.69 -106220 13099.1 42947.5 -47500.2 -120248 
28559 2 -249.317 27.7713 -41.9701 -0.834817 0.172557 -1.34187 -0.0186452 -0.151779 -0.0654308 0.00318319 -1.51945 85021 71798.1 124715 70421 -84055.4 -177972 
28558 2 -247.798 26.7864 -39.3234 -2.34773 0.10028 0.35635 0.107229 -0.0442489 -0.0931531 0.00711484 -1.52993 -65642.1 -60457.6 212880 132631 -45337.3 5004.81 
31229 2 -247.677 30.4908 -41.9969 -2.59632 0.678637 -0.0260205 0.00929593 -0.00396176 -0.0310435 0.00907121 -1.52259 116137 -40991.3 184833 101721 30620.5 -86941.5 
28553 2 -247.763 24.965 -41.9576 -0.707327 -1.06435 0.696217 0.00849544 0.011108 -0.0758913 0.00266751 -1.52368 -14835.4 298713 131440 6991.69 -98601.6 46491.3 
29380 2 -246.105 29.4849 -39.3748 -1.71903 -0.173356 0.732226 -0.1176 0.160936 -0.066035 0.00443509 -1.52234 -60499.6 109960 116014 66675.2 -33881.5 -58537.6 
31175 2 -246.16 27.7217 -42.0064 -0.530374 0.628615 -0.98799 0.133663 -0.000738454 0.0943642 0.00208145 -1.51959 167798 83562.4 128067 102245 -102856 -141694 
29372 2 -244.584 26.7732 -39.3768 -1.78464 0.527838 -0.18254 -0.0188276 -0.0461849 0.0348637 0.00440436 -1.52292 149651 35377.4 380207 152530 -16202.1 -11687.5 
29460 2 -244.495 30.4908 -41.9944 -1.39484 -0.276104 0.737689 -0.0110046 -0.0632256 -0.0257203 0.00323192 -1.52687 83956.1 130742 -92969.4 57523.8 -108666 -45607.5 
28557 2 -244.573 24.953 -41.9778 -0.00501056 -0.590776 -0.29916 -0.00288649 0.0454097 -0.0135461 0.000552347 -1.5287 39406.2 -18294.5 157822 -455.552 -104755 14485 
29371 2 -242.928 27.7069 -42.0109 -0.838634 -0.838649 1.03178 -0.0755429 0.11879 0.0324712 0.00311253 -1.52819 131958 26110.5 -119768 103204 -144128 -50308.2 
29376 2 -242.96 29.5511 -39.4157 -1.95238 0.919382 0.574859 0.0891848 -0.0281953 0.0813927 0.00628187 -1.52653 -66834.1 88631.4 129555 178675 -42145.8 -42133.2 
30278 2 -241.431 26.7956 -39.4223 -0.153469 -0.334915 0.747536 0.0759116 -0.0393272 0.124553 0.000874773 -1.5293 89145 37059.7 200025 50370.7 -146674 -1754.73 
28561 2 -241.408 24.9727 -42.0166 -0.574002 -0.252469 -1.32373 0.13014 -0.0262012 0.00465007 0.00270227 -1.53154 50568.7 34394.7 -98999.8 143202 -142520 -26303.1 
27933 2 -241.298 30.4891 -41.9944 -1.66632 0.72957 -0.50934 0.0757118 0.00454658 -0.0214438 0.00449436 -1.5226 165453 85249.7 117432 96079.4 -97136.3 -46567.5 
28568 2 -239.726 27.7336 -42.0049 -2.94294 -0.266111 0.387465 -0.0179988 0.0443162 0.016096 0.0111868 -1.52106 150562 161792 135152 187967 -40240.9 -72684.5 
31000 2 -239.765 29.5234 -39.3793 0.367728 -0.107851 -0.213415 0.0658944 0.0816662 -0.0597421 0.000242334 -1.51672 290070 133701 143813 74974.2 -88099.8 -90729.4 
31007 2 -238.212 26.7876 -39.3746 -1.06633 0.18647 -0.124893 -0.0743261 -0.0356195 -0.116842 0.0014956 -1.52523 163365 89340.5 2546.75 144794 -121307 15044 
29375 2 -238.184 24.9867 -42.0292 -0.76393 -0.949385 -0.486592 -0.0339085 -0.110972 0.117142 0.0021685 -1.51933 178352 136388 136041 1335.08 -120864 23470.2 
28571 2 -238.066 30.5587 -42.0057 -1.0572 0.424342 0.061563 -0.115156 -0.150844 0.0290405 0.0016393 -1.51402 212292 290075 228266 84502.9 -37259.5 -1587.12 
29385 2 -236.513 29.5418 -39.4149 -1.03057 1.26808 -0.47845 -0.174726 0.0655559 0.0920385 0.00365136 -1.51609 253960 104644 18371.6 149899 -155020 -138472 
30190 2 -236.545 27.7341 -41.9601 -0.146067 0.642547 1.09571 0.0418979 0.0644545 -0.104025 0.00205904 -1.52391 190485 98253 70672 86763.2 -42518.4 -131014 
31092 2 -235.022 26.7871 -39.3569 -0.336521 0.573995 -0.853691 0.122412 -0.0429686 -0.0189314 0.00147553 -1.51863 398944 166004 206177 256894 37852 82959.8 
28569 2 -235.032 24.9667 -42.023 -2.17774 0.0611774 -0.786869 0.0910838 0.0813849 0.178593 0.00675786 -1.52162 199304 98556.6 57070.5 198757 -132391 -32843.5 
32003 2 -234.883 30.508 -41.9775 -1.01256 -1.19822 1.47691 0.0378705 0.0491289 -0.0774194 0.00584702 -1.52368 -28132.8 147612 -63803.1 160225 -47309.9 -113651 
31186 2 -233.327 29.5703 -39.4004 -1.55928 0.705291 1.24475 -0.0234726 -0.00896337 0.0613902 0.00564038 -1.50941 161701 299303 5173.85 182933 -40958.8 -222970 
30282 2 -233.326 27.75 -41.9402 -0.178408 -0.0608851 -0.911947 -0.0863012 0.00922337 -0.150915 0.00109223 -1.52403 271775 -102000 -103953 306284 -129038 2051.25 
29381 2 -231.788 26.8072 -39.412 0.465901 -1.13094 0.045311 -0.0631537 -0.0270885 -0.0207979 0.00188694 -1.50597 369041 2080.42 -189397 134773 -307571 -100997 
28575 2 -231.817 25.0409 -42.0062 -1.49831 -0.207113 0.826993 -0.025335 -0.0272799 -0.00318189 0.00374298 -1.51668 247371 -334330 -153392 294023 -194001 -63847.3 
30289 2 -231.707 30.563 -42.0028 -1.8633 -0.33207 -0.491609 0.138359 0.00324778 -0.0282742 0.00481621 -1.50096 219307 448765 -128493 135068 -267488 4784.46 
32816 2 -230.183 29.5688 -39.4786 -0.715277 -0.268162 0.721143 -0.0267087 -0.0411172 -0.064196 0.00138998 -1.49301 81861.7 -38837.8 -160245 77045.2 -306908 -1870.13 
28484 2 -230.113 27.7294 -42.0932 -2.26799 -0.143577 0.083286 -0.0460932 0.252766 0.223408 0.00651336 -1.50514 290008 -38198.4 -62607.6 152925 -108071 -77619.1 
29384 2 -228.584 26.9226 -39.4307 0.455808 0.532561 -0.0844464 -0.0318149 -0.097547 0.00830361 0.000627886 -1.52245 472995 240203 -61032.6 328012 -134813 -163611 
30194 2 -228.602 25.0631 -41.959 -1.0542 0.896205 -0.748578 -0.0788939 -0.0277699 -0.166844 0.00311717 -1.49611 361862 -303516 68033.8 468128 -147674 103334 
28682 2 -228.453 30.5386 -41.9714 -0.220884 1.15364 1.04017 -0.0133959 0.0100404 -0.0103603 0.00310047 -1.73164 100488 10183.5 -80642.5 330065 4385.27 53790.2 
29390 2 -226.854 27.8636 -41.922 -0.801788 0.998708 0.182689 -0.0987425 -0.0913536 -0.116827 0.002108 -1.49956 179438 -218506 379778 255948 134831 -46796.9 
34256 2 -226.806 29.6735 -39.3397 -0.578506 -2.75532 0.224806 -0.0514102 -0.0663391 -0.0998818 0.0100472 -1.48383 739402 489146 -380331 114652 103663 -53063.4 
29393 2 -225.447 25.1235 -42.0019 -0.623528 -0.0653458 -1.30961 0.153242 -0.156587 0.121238 0.00265523 -1.50137 549395 -129229 94681.5 160337 -157686 67286.4 
31100 2 -225.317 26.8315 -39.2605 -0.375149 0.0594709 1.45567 -0.0479247 0.074244 -0.185593 0.00285061 -1.52052 506681 399916 339355 67348.6 -5908.15 -48995.1 
32727 2 -225.256 30.5741 -41.9477 -1.8939 1.70627 -0.154395 -0.100479 0.00473519 0.0255956 0.00821466 -1.6871 -25729.8 197168 477564 -513455 224241 180932 
29387 2 -223.679 27.7956 -41.9759 0.619532 1.05938 -0.153427 -0.0614648 0.0750871 0.164077 0.00192663 -1.48809 81743.9 -88770.6 387158 71813.1 -23952.2 99722.7 
31104 2 -223.534 29.8202 -39.0191 -1.78116 0.770305 0.77665 -0.11264 0.010946 -0.0042769 0.00550293 -1.56857 1.04874e+006 1.0678e+006 1.98908e+006 -8984.91 434819 90976.1 
28698 2 -279.393 36.2147 -41.7115 0.406922 0.0652289 -0.292531 -0.0722082 0.0264626 -0.0610239 0.000321699 -1.0997 -256315 -226865 -122630 91563 -91050.5 137872 
29508 2 -277.898 35.2309 -39.2376 -1.19169 -1.21805 -0.200887 -0.0324826 0.0308002 0.13185 0.00370818 -1.47298 -259941 -18064.9 395922 -132387 -153389 34681.2 
28703 2 -277.907 33.497 -41.8545 -0.388112 -0.505843 -0.405545 0.0264088 -0.100615 0.0106204 0.000719153 -1.27047 -255215 -37510.6 -226814 -22872.4 -6618 99593.6 
28609 2 -276.425 32.4729 -39.2953 -0.873026 0.691838 -0.952127 0.0403978 -0.0377112 0.0113109 0.00270464 -1.43253 -119951 -24780.5 548620 -95312.7 -71720.2 3511.97 
28701 2 -276.317 36.1619 -41.8612 -0.629791 -0.839849 0.751251 0.0179787 0.0449765 -0.0432839 0.00209881 -1.70391 -14513.7 357919 283722 158089 -169685 -54831.5 
28611 2 -274.852 33.3642 -41.9642 -1.33917 -0.228398 0.308347 -0.00395777 0.0361283 0.0505934 0.00244423 -1.62865 53348 159702 234070 147686 44474 -119387 
28612 2 -274.794 35.1567 -39.3175 -1.31923 0.0909901 0.140856 0.00190018 0.00135247 0.00627839 0.00222745 -1.55102 -40166.8 37806.1 154660 201692 -23806.2 19250.1 
28617 2 -273.312 32.365 -39.3762 -0.57197 1.00867 0.755185 0.0914386 -0.00586317 0.0413293 0.00241182 -1.55044 317939 117740 199139 86333.1 36778.1 -89244.3 
28704 2 -273.207 36.121 -41.9735 -1.5585 0.134828 0.734081 -0.101399 0.0672308 -0.00354378 0.00376089 -1.5404 -76104 374756 201741 -1369.44 111093 -133833 
28615 2 -271.693 33.3322 -41.9715 -1.55213 0.172573 -0.23468 0.0279989 -0.0454957 -0.00921867 0.00314121 -1.52247 66085 162514 209947 46395 10190.9 -37578.8 
28616 2 -271.671 35.1405 -39.3529 -0.607041 0.253463 0.815381 0.0990587 -0.0317105 -0.0365545 0.00138243 -1.52306 48126.4 251978 157998 42179.2 24916.9 -51254.8 
28621 2 -270.093 32.332 -39.3763 -0.015949 -0.749615 0.379541 -0.104961 -0.0341485 -0.0347908 0.000889507 -1.52145 138890 174860 56056.1 -61169.8 -45711.5 -101233 
28708 2 -270.058 36.0759 -41.9829 -1.41379 -0.345312 -0.707772 0.0692732 -0.0435811 -0.017337 0.00329866 -1.52242 -86966.2 108409 168696 46345.7 -25378 -104851 
28619 2 -268.504 33.2707 -42.002 -0.254251 -0.764423 -0.76562 0.0350083 0.017644 0.0455254 0.00155571 -1.5279 42046.5 115191 5775.79 -75558.5 -2633.86 -112152 
29429 2 -268.476 35.0569 -39.3957 -0.305068 -1.05138 0.60937 0.0236971 0.0379167 0.0175193 0.0019772 -1.52576 83924.2 130754 39537.8 -59851.2 30223.7 -32546.9 
28625 2 -266.919 32.242 -39.409 -1.02131 0.747204 0.273109 0.0689725 0.138833 0.0412209 0.00211093 -1.52501 119723 123972 187782 37814.1 52266.7 -23318.7 
28712 2 -266.872 36.0214 -41.9674 -1.92027 -0.398306 -0.349668 0.0793912 0.00774249 -0.0161251 0.00499821 -1.51794 24641.1 129012 165032 111205 21040.9 -86783.4 
28538 2 -265.274 35.026 -39.3826 -1.06414 0.513482 0.0483265 0.0292173 -0.0373924 -0.0210964 0.0017613 -1.52095 152708 210538 114047 144324 7827.74 -57130.3 
28623 2 -265.302 33.2197 -41.9957 0.387003 -0.301827 -0.745242 0.0234982 0.0524106 0.0395787 0.0010029 -1.52921 116562 104125 59797.3 3693.8 -53048.4 -83417.2 
29447 2 -263.701 32.2555 -39.3765 -0.115524 0.306879 0.0362339 0.0282837 0.0577956 0.0523917 0.000137077 -1.52476 197936 46415.6 109366 39073.3 31520.3 -118907 
28716 2 -263.675 35.983 -41.9857 -2.10792 0.419136 -0.0518025 -0.0249713 0.056826 0.00687656 0.00582112 -1.52203 3000.96 127317 87019.3 136539 5310.99 -102991 
30354 2 -262.072 35.0163 -39.4061 -0.55661 0.836494 1.22191 0.0517372 -0.0115326 0.129178 0.00315206 -1.52189 130058 5557.18 174587 155904 81740.2 -46115.3 
28627 2 -262.104 33.223 -41.9829 -0.0141368 1.33226 -0.0427738 -0.0130787 -0.0133475 -0.0126107 0.0022381 -1.53045 60038.5 -47121.8 130213 25365.4 38902 -121076 
30254 2 -260.484 32.2777 -39.3378 -0.17384 0.332373 0.359771 -0.0694241 -0.0592699 -0.0159473 0.00034023 -1.52643 126270 5552.85 152819 37271.1 42705.5 -88514.3 
28631 2 -260.502 35.9782 -41.9909 -0.933301 -0.275038 0.664835 0.0867414 0.0677513 0.0732782 0.00174909 -1.52792 -35327.4 29176.7 125126 74367.6 88816.2 -141308 
30357 2 -258.877 34.994 -39.3146 -0.824104 1.29098 0.00484671 0.0448422 0.00633745 -0.103112 0.00295459 -1.52226 84131.1 -30746.6 215957 56065.2 134734 -122543 
28637 2 -258.925 33.24 -41.9607 -1.4808 0.683354 0.0927769 0.112438 -0.0275721 0.0134877 0.00336083 -1.52715 153210 -3216.6 235602 -30524.2 -42421 -52004.6 
28641 2 -257.313 35.9697 -41.9566 -1.57449 0.788402 -0.517818 0.138122 0.0318191 -0.00490628 0.00424297 -1.51802 234375 -13515.9 148952 72819.1 -167651 -141764 
29451 2 -257.29 32.2509 -39.3339 -2.60981 -0.146974 -0.237909 0.0203164 0.0176383 -0.0325859 0.00867724 -1.51757 63734.6 -8458.7 272757 24559.1 23735.3 -95712.3 
30259 2 -255.683 34.977 -39.3866 -0.788679 1.42752 0.273654 -0.0240691 -0.020367 -0.0156888 0.00344441 -1.51325 2306.21 -86728.6 175884 19445.2 -103588 -153535 
30352 2 -255.69 33.2422 -42.0114 0.67048 -0.0504473 -0.163495 0.0088761 -0.0181574 0.0864062 0.000603082 -1.51771 327693 98477.6 100962 47713.8 -19888 -175932 
28645 2 -254.046 35.9848 -42.0377 -0.873608 0.124376 -0.525082 -0.133996 -0.0259164 0.134434 0.001328 -1.52006 105789 127677 87561.3 -4897.83 -47921.3 -110783 
30360 2 -254.094 32.244 -39.3842 -1.24054 1.13946 0.929068 -0.0961342 -0.0112899 0.017483 0.00466081 -1.51259 -15179.7 -28479.8 298727 3115.01 -88852.4 -142208 
30264 2 -252.523 34.977 -39.4356 -2.17597 -0.250862 -0.286972 0.00384456 0.0358862 0.0883835 0.00614663 -1.52275 -115828 -56244.5 98747 19929 -47152.9 -111787 
30263 2 -252.445 33.2007 -42.0114 -1.12593 -0.838867 0.213791 -0.150174 0.034122 -0.0245587 0.00254059 -1.52996 129675 -62164.7 -78214.5 67558.7 -78371.2 -88891.8 
29360 2 -250.946 32.2594 -39.4085 -0.389758 0.479443 -0.0629601 0.0999574 -0.0475718 0.0438918 0.000485847 -1.51959 -92553 -126404 -38563.8 -97695.3 -220717 -118459 
29364 2 -250.885 35.9614 -41.9955 -1.42112 -0.104483 1.07088 0.0522905 0.0104967 -0.0425976 0.00400186 -1.52699 -62833 96117.9 61716.2 -16092.6 -41169.1 -52274.9 
34435 2 -249.346 34.9846 -39.4056 -2.16847 -0.67391 0.225835 0.0430395 -0.00125034 -0.0340152 0.00655881 -1.52533 -64000.5 -151671 -72725.4 18703.4 -31546.7 7731.68 
28642 2 -249.27 33.1975 -42.0021 -1.41964 -0.83615 -1.1397 -0.0630754 0.0639638 -0.0226771 0.00505499 -1.53333 -32653.9 -96881.1 41242.6 25540.3 -53801.6 -60940 
29453 2 -247.713 35.9422 -41.9991 -0.368323 -0.407928 0.0677791 0.0733989 0.0603613 -0.0328762 0.000386245 -1.52241 63163.8 -124410 -43470.2 58006.6 -51701.4 -169176 
33622 2 -247.72 32.2793 -39.4235 -0.951619 -1.28095 0.499017 -0.00631533 -0.146534 0.000291807 0.0035209 -1.52174 118996 -75532 -88117.3 -96445.6 -88962.6 -99423.9 
30284 2 -246.147 34.9629 -39.4236 -0.668189 0.362496 -0.0692668 0.036359 0.178342 -0.0047409 0.000733893 -1.52322 54193 -289982 -113207 19022.7 -68826.8 -61246.1 
30267 2 -246.063 33.264 -42.029 -1.99065 0.397702 1.06854 -0.0191771 -0.108822 -0.00274972 0.00662841 -1.52662 -38629.8 -87313.5 -93927.4 9773.37 -73733.6 -136019 
31992 2 -244.527 32.2873 -39.4327 -2.38257 -0.210561 0.365679 -0.0534407 -0.0975917 0.0370481 0.00737412 -1.52821 -174.743 -180250 -168832 61442.8 -79398.4 -146435 
31996 2 -244.466 35.9784 -41.9942 -1.80617 -0.167417 -0.27005 0.0032591 0.078212 -0.067755 0.00423601 -1.53969 293168 48769.3 -16847.8 178967 -76690.1 -96435.5 
31906 2 -242.94 35.0279 -39.4474 -1.57999 0.843698 -1.0514 0.134782 0.000345488 0.122963 0.00543308 -1.55903 292713 -126962 1121.43 188670 -129403 -117287 
29456 2 -242.876 33.2312 -41.9679 -2.49435 -0.508432 0.461565 0.0762968 0.104872 -0.157286 0.00843033 -1.52568 78962 129279 -154115 207415 -43778.6 -132786 
31230 2 -241.293 32.3244 -39.4143 -0.742082 -0.894568 -0.339663 0.00721469 -0.0937346 0.0112816 0.00184684 -1.52614 128708 193678 -115302 158327 33313.3 -94360.9 
31899 2 -241.239 36.0539 -42.0186 -2.69153 -0.908324 -1.44315 -0.0830229 -0.118409 0.126967 0.0127867 -1.45994 186412 202659 120750 -2637.65 -193109 -30774.5 
33666 2 -239.691 35.0418 -39.3789 0.019101 0.18526 1.14308 -0.050626 0.0483142 0.0394414 0.00168941 -1.48909 421520 11520.8 358264 29741.5 -3113.62 88553.3 
28562 2 -239.672 33.2886 -41.9971 -0.335998 0.740117 -0.456673 -0.0207849 -0.0491113 -0.00164984 0.0010948 -1.56012 188056 123446 117250 23100.7 62033.8 -72322.2 
28570 2 -238.106 32.3037 -39.371 -0.338095 0.225995 1.86617 -0.0024894 -0.00742607 -0.0585863 0.00459471 -1.54415 233358 308071 136035 82225.7 -60377.3 -86305.6 
30279 2 -238.06 35.9313 -42.0344 -1.13374 0.675019 -1.09154 0.0527109 0.0919526 -0.0197565 0.00369349 -1.27126 -113921 -178473 -61774 14452.7 -239743 -245264 
29389 2 -236.52 35.0315 -39.4422 -0.993797 -0.525694 -0.285815 -0.00890266 -0.117096 0.0937997 0.0016949 -1.36859 93560.5 -310648 87901 -23306.8 -215038 -66943.5 
27862 2 -236.438 33.2743 -42.0019 0.236527 0.243236 -1.21265 0.00700944 0.0316274 -0.0393144 0.00199712 -1.5809 203077 90744.4 -146087 101047 -126453 -45656.9 
30999 2 -234.896 32.342 -39.4391 -2.66421 0.843642 0.191807 -0.0753394 0.000927957 -0.0290655 0.00988288 -1.53858 197108 294657 -235086 81027.1 -318238 -90967.5 
27961 2 -234.823 36.0563 -42.0039 -1.9459 -0.424177 0.560887 0.111523 0.0109003 0.0332048 0.00539206 -1.39435 505561 228295 224272 225326 49692.9 -77202.9 
30288 2 -233.233 35.0812 -39.4144 -2.7713 -0.886915 -0.267027 -0.143469 -0.102158 -0.00782407 0.0107538 -1.68405 530094 -368971 108059 -144062 -62888.2 -188677 
32631 2 -233.218 33.3512 -42.0166 -2.26238 0.158569 0.444076 -0.031017 -0.0967094 -0.0184495 0.00672671 -1.5183 379112 402078 -20921 92929.8 -157478 9973.54 
31106 2 -231.697 32.3869 -39.4198 -0.499287 -1.06558 -0.629041 -0.0978055 -0.00397328 -0.07689 0.0022425 -2.024 1287.52 237315 -138065 272216 -142240 37353.1 
29489 2 -231.501 36.0251 -41.9514 -0.520944 -1.30053 -0.669613 -0.116233 -0.0142805 -0.12702 0.00303689 -1.76751 197726 170878 229083 96865.9 300114 -333782 
3007 1 -230.095 34.9867 -39.3882 -2.23476 0.767107 -0.732978 0.111196 0.0472818 0.129277 0.00855688 -1.28308 1.28016e+006 1.05134e+006 895991 46530.5 -238597 -88317.1 
28585 2 -229.928 33.3145 -41.9323 -2.36572 -1.39477 -0.588382 -0.0632956 0.0616492 0.0218374 0.00993536 -2.05604 612188 -146373 116647 382822 324361 345109 
30209 2 -228.587 32.2793 -39.3729 -0.269681 -0.810499 0.153205 0.0832586 -0.015825 -0.0144382 0.000948554 -2.42021 -342883 -197796 -478440 -211876 -276543 102221 
33632 2 -228.407 36.0305 -41.9098 0.121226 1.18613 -0.924496 -0.0937628 0.15721 -0.126893 0.00286703 -2.15817 -310600 650110 249032 -129527 -154833 11444.7 
4376 1 -227.327 34.8411 -39.5534 -2.07654 -0.712494 -0.910514 0.012127 -0.0364433 0.0439056 0.00789814 -1.26684 883134 -76597.4 837308 278016 -52525.4 458438 
2989 1 -226.905 33.2168 -41.9 -2.18863 -0.0817142 -1.14929 -0.103731 0.0123751 -0.17153 0.00855379 -1.00591 928990 846452 1.02012e+006 -318009 -539371 317993 
32821 2 -225.424 32.6008 -39.4777 -0.748387 -0.082055 -2.83065 -0.0885622 -0.0666756 0.0794318 0.0108059 -2.2796 354876 968570 324612 36239.5 -686188 -86692.6 
30205 2 -225.353 35.66 -41.9196 -1.95464 -2.02635 -0.790289 0.121731 -0.00676564 -0.0447259 0.0107705 -2.18986 20982.1 -231378 365968 231208 -359027 -643337 
31015 2 -225.27 37.1776 -39.3784 -0.81512 -0.512155 1.52964 -0.0756486 0.0451777 -0.0762444 0.00411425 -1.94281 642465 -498960 -508238 141031 183864 -326237 
29576 2 -223.673 33.169 -42.0669 -0.503163 -1.98168 2.91002 -0.0274231 -0.0248574 0.145537 0.0159309 -1.87629 -89270 -994848 -67118.7 -36784.1 -192858 41408.6 
424 1 -223.505 34.9105 -39.5824 -1.75697 -0.651855 -0.495341 0.0745271 0.00174946 -0.235245 0.00525343 -1.13154 735445 443655 -316483 453565 24052.4 -508387 
28699 2 -279.436 37.9165 -39.0429 -1.00492 0.396375 0.238225 -0.0251637 0.0342533 0.0328778 0.00154131 -1.30432 -50143.8 44439.2 494009 -142345 -230159 142761 
28706 2 -277.824 40.5242 -39.0412 -0.783917 1.10533 0.305537 -0.0569642 0.0536653 -0.0808373 0.00243041 -1.18644 -8597.41 -295666 -42376.4 -45955.6 -125116 183853 
28788 2 -277.877 38.8276 -41.7136 -0.96229 0.539815 -1.21556 0.0428753 0.0148008 0.0429552 0.00339439 -1.19834 -161334 -95902.4 226772 24895.3 -126048 88639.9 
28702 2 -276.312 37.8897 -39.2134 -0.984371 0.509148 0.471849 0.0163209 0.0222149 -0.0410766 0.00182738 -1.64101 68544.5 -84632.2 352549 210142 -59848.5 -31763.2 
28789 2 -274.738 38.9288 -41.9291 -0.457838 0.194474 0.0597403 0.000602898 -0.0740114 0.0594635 0.000316145 -1.41266 480214 380794 408186 178620 -83873.7 37592.4 
28711 2 -274.659 40.631 -39.2489 -1.31676 0.281118 0.74375 -0.0415584 0.0618397 -0.0539045 0.00298008 -1.43169 345637 -109583 266142 239004 -76877.5 -26689.6 
28707 2 -273.19 37.9316 -39.3637 -0.818695 -0.404589 -0.79918 0.0897997 -0.064171 0.00982282 0.00185482 -1.5533 80212.6 121212 270860 11588.9 91636.4 -124213 
28710 2 -272.929 41.6042 -41.8414 0.205751 -0.0716644 -0.375151 -0.0505765 0.00175375 0.12578 0.000237051 -1.26444 -308662 -3220 79160.1 186608 -212212 -7084.5 
29601 2 -272.939 43.2966 -39.1543 -1.63496 0.976978 0.603509 0.0199998 0.0241699 -0.0291156 0.00502776 -1.15858 -51722.2 -266072 77056.8 90582.1 25694.6 144823 
28705 2 -271.54 38.8473 -41.9444 -1.18437 -0.716567 -0.148554 -0.0302964 -0.0147151 -0.0496743 0.00244128 -1.57599 119492 33870.2 187877 107753 -73969.6 1633.13 
29522 2 -271.491 40.6117 -39.2878 -1.43673 -1.3904 -0.46342 0.0381845 0.0657741 -0.0540381 0.0053053 -1.63244 103332 -49268.7 112219 91998.2 11447.9 60480.5 
28620 2 -269.981 37.8833 -39.384 -0.869255 -1.10483 -0.225267 0.0383182 -0.122908 0.0872093 0.00255304 -1.52461 190668 55658.2 61529.9 50739.4 14224.1 -82446.3 
28719 2 -269.797 43.3214 -39.2039 -0.383772 -0.544148 -0.385099 -0.111027 -0.1122 0.0639661 0.000745232 -1.56978 174611 -206323 -86271.7 -7513.95 24819.5 165654 
28715 2 -269.826 41.5249 -41.8366 -1.17923 -0.273843 0.356868 -0.0595157 0.0376637 -0.00215791 0.00200633 -1.68451 -61209.9 100932 88977 69599.4 -153825 209792 
28709 2 -268.344 38.7862 -41.9552 -0.904627 0.0325691 -0.615448 -0.0286922 0.0416581 -0.0492313 0.00150914 -1.5379 156789 75301.4 382147 127370 137143 -153483 
28624 2 -268.294 40.5828 -39.3066 -1.44781 -0.185935 -0.343493 0.00055685 -0.0350132 0.109752 0.00283228 -1.52814 47379.6 137412 -90056.5 -37113.6 56362.9 71961.5 
28629 2 -266.777 37.8032 -39.3181 -1.16046 0.521465 -0.299661 0.00810851 0.0250767 -0.182249 0.00215175 -1.51927 267374 8213.12 49677.3 75987.7 -32542.2 -50840.9 
29442 2 -266.621 43.2771 -39.1948 0.595959 0.435297 0.17129 -0.0590099 0.125228 -0.0014947 0.000722951 -1.61489 -42420.8 71582.7 -24826.2 38844.7 -61497.1 114744 
28718 2 -266.69 41.5237 -41.8332 -2.36431 0.252512 -0.461663 -0.00436202 0.0590744 -0.0190942 0.00738939 -1.6208 -70712.1 261721 -2742.8 153809 177558 45307.6 
28713 2 -265.159 38.7738 -41.9779 -1.46594 0.334578 -0.559395 -0.0619828 -0.0432978 0.120433 0.00324181 -1.53139 114426 148432 385770 119556 46301.9 -105601 
28633 2 -265.117 40.539 -39.281 -2.13639 0.510423 -0.85916 0.0348314 -0.060867 -0.0419657 0.00700651 -1.51863 46651.6 -90595 124639 71196.8 -25447.6 80513.1 
29441 2 -263.54 37.7852 -39.365 -1.355 0.0779099 0.217926 -0.139703 -0.013701 0.00670567 0.00237998 -1.5159 233291 31561.8 182326 131215 14003 -7638.2 
28717 2 -263.533 41.5292 -41.8632 -1.40884 0.184335 -0.936676 -0.0213956 0.0241184 0.0751697 0.00364777 -1.59461 43957.3 243285 183428 -78559.5 21890.8 -22451.5 
28636 2 -263.492 43.2734 -39.1792 -0.234441 -0.775098 -0.581809 0.0169741 0.0606849 -0.0327281 0.00125226 -1.57164 -95906.6 362626 127066 -140466 60283.3 -28011.4 
28632 2 -261.927 40.5211 -39.2842 0.198785 0.561202 0.791977 -0.044196 -0.00809127 -0.000619729 0.00123646 -1.51846 69628.3 21931.3 126443 -60007.7 2918.01 15257.4 
28720 2 -261.983 38.7532 -41.9484 -1.92534 0.436179 0.660977 -0.057333 0.0108397 -0.0656989 0.00545883 -1.54249 -93021.6 118510 355626 20709.3 85075.8 -134876 
29534 2 -260.359 37.7584 -39.3442 -1.76926 0.120844 -0.0984461 -0.130435 -0.0633434 0.0340909 0.00397325 -1.52135 -104907 45025.3 252502 76335.6 39232.9 -37305.1 
28794 2 -260.369 41.4662 -41.8678 -0.81514 0.188082 0.573827 0.0105445 0.136788 0.102551 0.00129618 -1.56665 28353 99526.5 177957 36769.6 138682 -25021 
28721 2 -260.304 43.246 -39.1764 -2.1749 -0.226371 -0.249674 -0.0140922 0.0242892 0.0142648 0.00610081 -1.54792 -35248.4 271833 275885 34560.2 -11450.7 87750.2 
29445 2 -258.832 38.723 -41.9525 -0.468366 -0.0980788 0.700352 0.0582889 0.0180087 -0.0169857 0.000906196 -1.53787 -6604.43 58986.3 382805 132083 102406 -124654 
28724 2 -258.751 40.4762 -39.2684 0.222854 0.275068 -0.269064 -0.0148239 0.0489798 -0.0124995 0.000249033 -1.52005 41930.3 -18768.5 153764 11951.1 12965.9 25971.6 
29455 2 -257.214 37.7285 -39.3349 -0.683476 -0.892165 -0.0846554 0.0192296 -0.000847751 -0.0486478 0.00159992 -1.52055 -279224 48342.7 90992.9 166248 97130 -175436 
28728 2 -257.193 41.4775 -41.8248 -1.71853 1.30463 -0.694172 -0.0339072 0.00205178 -0.0942417 0.00647052 -1.56131 32304.1 76539.5 288738 72938.8 48165 -30931.8 
29548 2 -257.148 43.2551 -39.1624 -2.04031 0.316534 0.411687 0.054543 0.0533866 -0.0631556 0.00558286 -1.56734 52010 340575 102708 145763 -11234.2 22399.6 
28639 2 -255.637 38.725 -41.949 -1.64881 0.589064 0.390124 -0.0412584 -0.046362 0.00378726 0.00405282 -1.53068 85150.3 81416.7 231704 10386 9172.53 -66389.8 
30418 2 -255.556 40.5158 -39.2994 -1.6886 -0.956994 0.403003 -0.109456 -0.0622158 0.0518325 0.00494941 -1.53023 -51714 148066 52413.7 150347 -10897.2 20228.8 
29555 2 -253.978 43.239 -39.1944 -1.36054 -0.333375 0.725139 0.0379302 -0.00410694 0.00727795 0.00313372 -1.48579 125280 299697 258628 -73312.1 -11489.8 90229.8 
28798 2 -254.023 41.4494 -41.8936 -0.694772 0.616612 -0.152557 0.100935 0.0814904 -0.0149954 0.00111617 -1.55745 80544.8 116127 333198 60920.9 122775 848.083 
29550 2 -254.09 37.7199 -39.3563 -0.988204 -0.666769 0.949281 0.0922329 -0.0153437 -0.129515 0.00292493 -1.52708 -215211 -113414 -52205.5 1671.72 -43723.7 -37644.4 
28732 2 -252.425 40.4369 -39.321 -1.58703 -0.278165 -0.817132 -0.02598 0.110808 0.0614958 0.00411076 -1.54449 -147810 64678.3 61177.1 31771.8 26825 -30592.7 
29462 2 -252.441 38.7181 -41.9462 -0.260691 -0.438319 0.0103757 0.00725896 -0.0202606 -0.0404322 0.000327716 -1.52448 61371.9 -72354 61052.6 799.115 -57319.4 -88258.4 
31178 2 -250.814 43.0954 -39.1867 -0.67795 0.436342 -0.610798 0.00413204 0.0295118 0.04003 0.00128859 -1.36802 5279.76 -468857 115230 153577 110425 -8126.32 
29457 2 -250.894 37.7163 -39.3682 -0.93992 0.292015 0.0260591 0.00367191 -0.0154336 -0.0313913 0.00122098 -1.5259 -39344.8 -126581 -22210.4 133953 -33727.5 -51308.5 
30353 2 -250.806 41.4353 -41.862 -0.305006 -0.965806 0.741623 -0.0838809 -0.0508375 0.0247777 0.00198477 -1.57601 934.835 -70934.4 -110231 4480.91 19532.7 63143.9 
27929 2 -249.25 38.7056 -41.9571 -1.30157 -0.184603 -0.550869 -0.0827187 -0.0180308 0.0178171 0.00255885 -1.52538 -77290.9 -28925.7 -77517.7 99578 -67990.9 21937.4 
28650 2 -249.251 40.4327 -39.2849 0.435519 0.597471 0.185629 -0.00967607 -0.00632164 -0.00128719 0.000731914 -1.55162 -155049 -13091.5 55967.9 166167 -20079.3 13414.9 
30367 2 -247.647 41.4047 -41.8387 -1.67376 0.180379 -0.377043 0.00865774 -0.00385057 0.0654341 0.00374855 -1.63864 -126810 40417.1 79476.1 43317.2 -67380.8 241176 
30274 2 -247.72 37.7102 -39.414 -2.0478 -0.526339 -0.0249854 0.0718167 -0.0599875 0.114048 0.00563149 -1.51535 9815.9 -40723.3 16537.7 94066.8 -50925.4 -79225.3 
29470 2 -247.662 43.1206 -39.1537 -1.34056 0.880154 -0.845558 -0.00585241 -0.0300581 0.000907439 0.00413971 -1.47679 162869 -266428 225018 8073.82 -47851.1 13104.6 
30271 2 -246.111 40.4203 -39.2785 -0.836977 0.977952 0.517018 0.0212287 0.0407538 -0.043003 0.0024236 -1.65513 21282.9 196936 63441.8 73153.9 -16424.9 16353 
30276 2 -246.076 38.6755 -41.9737 -1.11918 0.0193467 0.09645 0.0627502 0.0469741 0.0539515 0.00158982 -1.57273 60502.4 134747 134016 141309 -90536.9 -92750.4 
29472 2 -244.576 43.14 -39.1371 -1.57415 1.07616 -0.13701 0.0176853 -0.101446 0.105627 0.00460335 -1.185 -208137 -169842 -58220.8 50626.5 -84169.7 24685.4 
29466 2 -244.552 41.3887 -41.7928 -0.778321 0.0452759 -1.36549 0.0593882 0.0660797 0.00870567 0.00311402 -1.38932 -304697 53333.4 197769 -143111 -52115.1 151505 
31908 2 -244.53 37.7096 -39.3672 -1.78212 -0.133603 -0.578986 -0.0273441 0.0593259 -0.0453488 0.00444489 -1.59848 128185 16187.2 15966 253268 6405.18 -1083.8 
31231 2 -243.002 40.42 -39.2713 -0.386792 -0.219403 0.431297 -0.00323175 -0.0370968 0.0298477 0.000483357 -1.2447 -91105 -13872.2 -199675 -84513.8 192478 -170077 
31095 2 -242.923 38.7327 -41.9211 -1.03925 0.315459 -0.047177 0.00764061 -0.0287638 -0.065507 0.00148846 -1.43151 -191639 55023.7 446229 15348.3 -39135.9 -185137 
29392 2 -241.401 37.7133 -39.2826 -0.562457 0.95942 0.381657 0.052609 -0.000137415 0.0036782 0.00174129 -1.31561 -1876.03 -164158 260282 -75671.1 220023 225575 
30197 2 -232.947 38.7095 -42.077 -1.84928 1.54555 -0.905073 -0.00113704 0.00578553 0.163973 0.00834774 -1.09878 -158012 143547 25284.6 156812 464404 -86165.2 
31818 2 -231.518 37.6051 -39.3238 -0.641039 -0.23662 -0.719821 0.0182184 0.0234025 0.0408955 0.0012407 -1.59217 -27157.8 36909 106123 -342151 251803 -363919 
27949 2 -231.096 40.7014 -43.6398 -0.0235375 1.15743 1.01928 0.0616359 0.0969644 -0.0793058 0.00299656 -1.5629 705747 -547679 -439250 42596 -167738 161379 
28676 2 -230.205 42.0756 -41.0385 -0.119669 0.222096 0.88695 -0.0252411 0.101811 -0.0489865 0.001071 -1.59069 -96869 426367 -1.02221e+006 -125117 73616.5 488429 
31920 2 -230.264 40.318 -38.7177 -0.331084 0.0300355 -1.30707 0.0293049 -0.139141 0.0781118 0.00229101 -1.07634 -288243 -341703 -457865 -62645.5 167510 719494 
31119 2 -229.834 38.8954 -41.6218 -0.939194 -0.687191 0.00930701 0.170957 0.0392735 0.0442838 0.00170589 -1.88801 372297 753295 530217 374532 -174487 823749 
30299 2 -229.897 43.5581 -43.699 0.824777 1.42831 1.02352 -0.183933 -0.0658459 0.0849311 0.00474575 -1.60404 -590573 221009 391680 -358279 564665 449132 
34443 2 -228.415 37.6579 -39.2053 -1.57533 -1.08013 -0.6401 -0.0270708 -0.0089962 0.0200492 0.00511124 -1.87406 620215 902058 276945 55583.6 -501155 10460 
426 1 -228.231 41.0214 -42.8791 -0.241968 -0.0581871 -1.76868 0.0143652 -0.0831374 -0.129606 0.00446056 -0.52834 292752 324990 -642414 -25954.3 256691 -83398.5 
30286 2 -227.58 43.4195 -41.5987 -0.264817 -0.837272 2.19224 -0.0480368 -0.111158 -0.10777 0.00702443 -2.19724 -1.6611e+006 -642056 -1.76336e+006 78209.1 117778 -190730 
29388 2 -227.578 40.7458 -40.0409 -0.0162436 -1.22396 0.106067 0.065745 -0.142712 -0.0533163 0.00190135 -1.713 727373 281437 195590 138777 290103 -217021 
31017 2 -226.59 38.6533 -41.9727 -2.62229 -0.902434 0.231796 -0.0505928 0.0121543 0.150581 0.00975437 -1.75963 306572 381314 660986 -77897.7 223195 -439572 
30300 2 -225.563 43.0073 -39.4454 -0.145947 -0.754661 -1.86443 -0.094189 -0.00551089 0.0226368 0.00512233 -1.64097 -993931 -71679.6 -625871 -326847 -280747 -288781 
33554 2 -228.538 43.497 -38.7964 -0.494908 -1.92027 -0.273892 -0.113098 0.00921992 0.0899277 0.00504739 -1.60778 257637 364472 -215852 481856 453784 -263672 
33549 2 -225.186 41.4465 -42.087 -1.48921 -0.461515 -0.145334 -0.0133729 0.083015 0.0590675 0.00308815 -1.73187 1.11311e+006 622212 401764 20522.5 -29881.4 -429362 
27964 2 -223.953 39.9195 -39.5755 0.711751 0.0742035 0.830896 -0.052365 0.0338219 -0.038411 0.00151455 -1.38031 1.22762e+006 -275523 -208790 -560073 512564 -190140 
31916 2 -223.553 38.2098 -41.9995 -1.70027 0.073257 0.907915 -0.0528201 0.165332 -0.0505642 0.00468617 -1.75448 -445916 552433 215550 212759 108026 -549596 
29523 2 -271.362 44.2384 -41.6681 -1.40033 -0.922227 -0.878223 0.0423912 0.0269605 -0.0176658 0.00451248 -1.10987 -109331 -69038 -19011.6 53244.3 -54188.6 155763 
29527 2 -268.185 45.963 -39.1053 -1.53953 -0.834976 0.317457 0.023667 0.0311869 0.0868679 0.00399029 -1.06814 50843.6 -287421 -15479.2 -13618.3 68678.7 34928.4 
29603 2 -268.223 44.2236 -41.681 -1.13365 -0.494342 -0.00442234 0.00430013 -0.00187656 -0.0729072 0.00192652 -1.37471 -42242.6 -88015.4 -251112 19316.4 205967 155619 
28628 2 -265.02 44.3285 -41.699 -1.93254 -0.157903 -1.62472 -0.120389 -0.0606294 0.0168507 0.00806012 -1.46769 141853 438736 53353 235446 -43076.3 84395.8 
29538 2 -265.066 46.0535 -39.082 -1.11986 -0.843097 -0.0173665 0.0474808 -0.0853922 -0.0323904 0.0024752 -1.3909 389576 -8325.19 208072 20587.1 -205519 -71973.1 
45332 2 -263.332 46.9782 -41.6745 -1.55971 -0.0447355 -0.326019 0.0669491 0.0196479 -0.0118461 0.00320042 -1.08628 -132042 30929.4 352908 217864 -350015 -130112 
29604 2 -261.89 44.2631 -41.7134 -0.673898 0.291531 0.2868 0.0709986 -0.0862225 0.0315812 0.000782644 -1.67245 -114858 221042 -6630.46 86022.3 -43958.7 -16156 
29605 2 -261.891 45.9419 -39.0798 -0.246373 -0.47291 0.144139 0.0211703 0.0737011 0.0488999 0.000384304 -1.46155 370251 -299489 293572 -33357.7 184202 25863.7 
46785 2 -260.615 48.7928 -43.8878 -0.218556 -0.918638 -1.10519 0.0375871 0.0264447 -0.0164186 0.00266151 -0.808027 285847 -181424 -183185 -135179 -216034 54944.8 
29539 2 -260.235 46.8856 -41.6028 -0.38701 0.47171 -0.310362 -0.0792552 -0.0391495 0.08474 0.000590225 -1.39726 -294315 -406151 -105939 168921 151860 212001 
28795 2 -258.681 46.2191 -44.1514 -0.715419 -1.23461 -0.403664 -0.117228 -0.0464381 -0.0450995 0.00276973 -1.32201 533198 431012 -261400 -174724 23136.6 58331.5 
27916 2 -258.715 44.2501 -41.7253 -1.61758 -0.105688 -0.501798 0.0147623 -0.0688002 0.0286935 0.00362681 -1.65734 77489.6 232533 322515 180694 25227.8 -3966.88 
28730 2 -258.696 45.9654 -39.0379 -2.08151 -0.22965 0.0260901 0.0465151 -0.0206706 -0.0376959 0.00552436 -1.44106 378504 -229915 223325 101721 -34039.5 60359.5 
28799 2 -257.077 46.8941 -41.6156 -1.07483 -0.283876 -0.0825977 -0.055695 -0.0273179 -0.00763491 0.00156517 -1.28859 -133052 -46128.8 122935 -101070 -4366.01 -33532 
28734 2 -255.551 44.1852 -41.7635 -1.11023 -0.0653634 -0.446453 -0.0189113 0.056766 0.0721566 0.00180893 -1.67556 -64349.1 210034 204244 -11128.6 -190674 97047.7 
28648 2 -255.523 45.9684 -39.0629 -2.08514 0.407595 0.566143 -0.0399361 -0.087907 -0.041869 0.00608909 -1.36994 196553 -26522.2 532584 91324.7 -6298.11 25900.9 
28654 2 -253.98 46.8607 -41.6775 -1.67922 -0.344803 -1.69303 0.0429441 -0.0654179 0.00357915 0.00731152 -1.05232 -444997 -41683.2 -105025 11881.5 -89430.3 41680.5 
28740 2 -252.398 44.1365 -41.8009 -1.14139 0.47496 0.353204 -0.0395579 0.0172081 -0.0448335 0.00208213 -1.44176 185676 224682 239946 -92126.5 102444 -157650 
27945 2 -249.194 46.0082 -44.1613 -2.39315 -0.460026 -0.243228 -0.110068 -0.0593609 0.0602118 0.00755452 -0.998921 368938 -121231 -166444 -13698.7 99788.7 -110019 
28747 2 -249.22 44.068 -41.7326 -1.46868 0.192417 -0.950751 0.0150848 0.0658489 -0.0325393 0.00390196 -1.34985 -35324.9 -197430 32908.6 -46366.9 122025 -196593 
31099 2 -246.061 44.0907 -41.6368 -1.79164 0.337421 -0.154062 -0.117112 0.0127983 -0.073811 0.00421629 -1.07967 -140565 -62389.3 -220477 -54293.1 39849.1 -9196.55 
33634 2 -229.495 48.1803 -43.175 1.39914 -1.46002 0.353555 -0.107144 0.0218794 -0.184105 0.00530794 -1.16683 -201743 410169 429078 417704 -3410.5 -225695 
31233 2 -229.579 45.503 -41.1625 0.702272 -0.941834 -0.830283 -0.0494807 0.166488 0.141781 0.00260671 -1.57922 64665.2 815416 1.27614e+006 362296 596911 -318968 
31929 2 -228.815 46.4249 -38.1218 -2.16724 1.00399 1.002 -0.0821441 0.0116629 -0.00914851 0.00844999 -1.40108 -128658 -563544 127374 -167812 170044 95263.3 
45324 2 -228.076 48.1933 -40.4743 2.323 0.179261 0.388053 0.252644 -0.0550447 0.0118825 0.00702691 -1.67405 162194 489250 -352129 42808.8 -53519.3 130653 
30291 2 -227.219 46.2984 -42.9507 -0.908446 -1.44606 -1.11654 -0.0069815 -0.159094 -0.0732015 0.00524341 -1.78682 -556849 697652 634737 252080 -851192 -107845 
1215 1 -226.854 45.5887 -39.9884 0.347132 -0.577223 1.11871 0.163615 0.107454 -0.150112 0.00238422 -0.578966 -158655 -446321 -633815 -226790 114560 -104552 
30403 2 -226.648 49.733 -42.7252 -0.594447 0.382473 -0.484856 -0.0351813 -0.00963059 0.024041 0.000925416 -1.31349 445532 121999 -224242 391540 -88182.3 95920 
30308 2 -226.017 47.7987 -38.188 -0.748894 0.491604 -1.23997 0.0766069 0.163774 -0.144925 0.00294733 -1.67391 114023 -185660 517436 -100417 384499 628741 
30302 2 -225.15 47.5683 -41.354 -0.242306 0.414778 -1.43037 0.0413482 0.0770686 0.285453 0.00286756 -1.85759 -265481 245421 -68685.7 -190094 -1.04561e+006 -219734 
40217 2 -224.879 44.557 -42.1368 -0.778834 0.284729 -2.0501 0.218368 -0.109468 -0.0500201 0.00615978 -1.70615 -71882.1 538936 1.39272e+006 -126605 -170795 244307 
28687 2 -223.869 45.6028 -39.3228 -1.57609 2.43962 0.125737 0.02258 0.0439719 -0.0970077 0.0106449 -1.81054 1.32628e+006 422298 776047 -404830 -180216 184425 
41380 2 -223.439 48.6854 -39.3041 -1.51211 -0.596492 -1.6433 -0.0745449 -0.114021 -0.0426482 0.00672925 -1.85527 -2.81255e+006 -1.07394e+006 -335799 -451947 -162035 -254921 
28810 2 -276.525 -8.33982 -36.6934 -1 0 0 0 0 0 0.00125952 -1.08255 357980 206360 835475 -12791.3 287.927 171.278 
28814 2 -274.92 -9.26647 -34.0724 -1 0 0 0 0 0 0.00125952 -1.18982 395355 454655 572541 -263127 -3609.95 -3849.56 
28812 2 -273.315 -8.33982 -36.6934 -1 0 0 0 0 0 0.00125952 -1.48603 1.06834e+006 207110 884414 -101378 4801.25 13886.8 
28817 2 -271.71 -9.26647 -34.0724 -1 0 0 0 0 0 0.00125952 -1.21748 287734 237862 178027 7931.56 293.247 640.403 
28815 2 -270.105 -8.33982 -36.6934 -1 0 0 0 0 0 0.00125952 -1.44126 519310 -48786.5 782473 -34379.2 -2363.62 14262.8 
28820 2 -268.5 -9.26647 -34.0724 -1 0 0 0 0 0 0.00125952 -1.21776 223191 232590 185147 5821.99 1032.52 -830.839 
28818 2 -266.895 -8.33982 -36.6934 -1 0 0 0 0 0 0.00125952 -1.44067 500128 -82556.6 778713 4870.19 6815.8 15586.3 
28823 2 -265.29 -9.26647 -34.0724 -1 0 0 0 0 0 0.00125952 -1.21757 227466 267686 181322 -21140.4 6468.89 14311 
28821 2 -263.685 -8.33982 -36.6934 -1 0 0 0 0 0 0.00125952 -1.43607 599602 187589 779793 -6530.28 -3169.81 15118 
28826 2 -262.08 -9.26647 -34.0724 -1 0 0 0 0 0 0.00125952 -1.21557 216339 244738 180434 -2395.7 -653.439 11419.4 
28824 2 -260.475 -8.33982 -36.6934 -1 0 0 0 0 0 0.00125952 -1.43779 548168 107938 783428 -39312.9 1014.73 5577.5 
28829 2 -258.87 -9.26647 -34.0724 -1 0 0 0 0 0 0.00125952 -1.21784 198275 211368 173002 -1940.08 5798.66 13707.4 
28827 2 -257.265 -8.33982 -36.6934 -1 0 0 0 0 0 0.00125952 -1.43571 592067 161676 789667 43068.5 2232.46 9141.09 
28832 2 -255.66 -9.26647 -34.0724 -1 0 0 0 0 0 0.00125952 -1.21471 219880 268323 182268 7887.84 -8363.82 375.74 
28830 2 -254.055 -8.33982 -36.6934 -1 0 0 0 0 0 0.00125952 -1.4378 546490 38776 787627 -99729 2481.67 19137.6 
28835 2 -252.45 -9.26647 -34.0724 -1 0 0 0 0 0 0.00125952 -1.21718 210394 237349 180034 20511.7 -3444.59 5197.31 
28833 2 -250.845 -8.33982 -36.6934 -1 0 0 0 0 0 0.00125952 -1.43976 530356 25010.9 781208 -61806.9 3694.04 20072.5 
28838 2 -249.24 -9.26647 -34.0724 -1 0 0 0 0 0 0.00125952 -1.21756 201719 233779 177782 -4924.82 2635.92 6272.49 
28836 2 -247.635 -8.33982 -36.6934 -1 0 0 0 0 0 0.00125952 -1.43756 543767 128301 787105 -24321.9 1992.51 23259.4 
28841 2 -246.03 -9.26647 -34.0724 -1 0 0 0 0 0 0.00125952 -1.21579 206728 261187 177322 3104.42 9122.99 21370.6 
28839 2 -244.425 -8.33982 -36.6934 -1 0 0 0 0 0 0.00125952 -1.43571 567654 192356 789489 26372.2 -7571.72 18859.1 
28844 2 -242.82 -9.26647 -34.0724 -1 0 0 0 0 0 0.00125952 -1.21499 206281 217624 183253 17453.1 -1284.65 7968.31 
28842 2 -241.215 -8.33982 -36.6934 -1 0 0 0 0 0 0.00125952 -1.43917 536142 57477.4 783582 23581.1 2014.43 6861.63 
28847 2 -239.61 -9.26647 -34.0724 -1 0 0 0 0 0 0.00125952 -1.21715 210874 247297 179564 6642.48 -6210.23 -7467.95 
28845 2 -238.005 -8.33982 -36.6934 -1 0 0 0 0 0 0.00125952 -1.44034 494681 -64715.2 784219 -40968.8 -1556.22 -10491.2 
28850 2 -236.4 -9.26647 -34.0724 -1 0 0 0 0 0 0.00125952 -1.21861 206546 242007 177377 -6914.72 10517.6 -3733.75 
28848 2 -234.795 -8.33982 -36.6934 -1 0 0 0 0 0 0.00125952 -1.43724 547633 67953.2 783781 86846.3 3760.04 -8695.53 
28853 2 -233.19 -9.26647 -34.0724 -1 0 0 0 0 0 0.00125952 -1.21631 201272 206034 174039 -34693.4 -4779.98 -10258.7 
28851 2 -231.585 -8.33982 -36.6934 -1 0 0 0 0 0 0.00125952 -1.4389 561002 107197 793426 24575.3 2337.6 4062.7 
28856 2 -229.98 -9.26647 -34.0724 -1 0 0 0 0 0 0.00125952 -1.21315 209381 247229 177018 -5358.55 -4883.59 -15843.7 
28854 2 -228.375 -8.33982 -36.6934 -1 0 0 0 0 0 0.00125952 -1.44192 543860 50728.9 796339 -38261.6 -2306.39 -16503.3 
28859 2 -226.77 -9.26647 -34.0724 -1 0 0 0 0 0 0.00125952 -1.21952 193553 235486 168674 5144.97 -12398.8 -30718.5 
28857 2 -225.165 -8.33982 -36.6934 -1 0 0 0 0 0 0.00125952 -1.44564 495713 -140952 797784 19940.5 7798.78 -6494.87 
28862 2 -223.56 -9.26647 -34.0724 -1 0 0 0 0 0 0.00125952 -1.21534 213992 268973 184428 7745.73 1223.98 -23115 
28811 2 -276.525 -6.48653 -34.0724 -1 0 0 0 0 0 0.00125952 -1.17707 276000 795398 721337 -177884 -2788.73 -654.275 
28878 2 -276.525 -2.77994 -36.6934 -1 0 0 0 0 0 0.00125952 -1.1359 -91309.9 335858 634201 73283.3 11901.2 -804.643 
28879 2 -276.525 -0.926647 -34.0724 -1 0 0 0 0 0 0.00125952 -1.13299 14204.7 395295 645733 -28494.4 18664.3 3581.91 
28880 2 -274.92 -5.55988 -36.6934 -1 0 0 0 0 0 0.00125952 -1.54345 517420 747880 557924 155663 1863.36 2245.25 
28883 2 -274.92 -3.70659 -34.0724 -1 0 0 0 0 0 0.00125952 -1.52608 216767 429397 364546 -311314 -22646.4 -5670.92 
28813 2 -273.315 -6.48653 -34.0724 -1 0 0 0 0 0 0.00125952 -1.66347 973070 918070 575724 -64367.1 16647.4 7430.24 
28881 2 -273.402 -2.79987 -36.7067 -1.96006 0.712897 -0.0713556 0.0709815 0.022475 0.00554916 0.00548538 -1.60052 408325 275519 207072 -118569 -53449.1 5600.36 
28882 2 -273.396 -0.941378 -34.0837 -0.924801 0.710336 0.375321 -0.00125946 -0.0265759 -0.0398038 0.00189016 -1.59868 412325 141919 230123 -62697.8 -42651 46158.2 
28887 2 -271.773 -3.74161 -34.1218 -2.01077 0.592302 0.70619 0.0213787 0.0297881 0.103452 0.00616245 -1.5204 181811 166939 373751 -130526 61522.9 7813.56 
28884 2 -271.69 -5.61044 -36.7175 -0.618989 -1.55788 0.144469 -0.16479 -0.00617488 0.0359745 0.00356569 -1.55033 327715 356200 172793 -154722 -22.0606 -68321.8 
28816 2 -270.105 -6.48653 -34.0724 -1 0 0 0 0 0 0.00125952 -1.60688 393992 873017 393767 -17134.5 -18783.9 -5981.5 
28885 2 -270.2 -2.85283 -36.743 -1.63697 0.154327 0.302337 0.0734663 0.0904662 0.0114008 0.00352023 -1.52294 181110 213550 129413 -128472 -55845.5 -21757 
28886 2 -270.218 -0.971334 -34.1257 -0.768053 -0.626103 -0.807681 0.0225093 0.0402245 -0.00410688 0.00205838 -1.52137 252652 159863 317091 -33250.1 -60825.8 -12224.1 
28891 2 -268.587 -3.70508 -34.1231 -1.0742 -0.356654 0.863725 0.0880697 -0.154483 0.0441102 0.0025532 -1.52338 144065 152036 219539 -134236 95781.3 9733.14 
28888 2 -268.5 -5.64786 -36.7241 -2.20503 0.234984 -1.02247 -0.0739046 0.12431 0.0796696 0.00751026 -1.55331 -11462.3 333151 217504 -109711 -7052.85 -30149.4 
28889 2 -267 -2.85121 -36.7197 -1.469 -1.21418 0.273034 0.104655 0.0125705 -0.127901 0.00466873 -1.52135 363537 158602 155358 -34607 -34973.7 -41941.7 
28819 2 -266.895 -6.48653 -34.0724 -1 0 0 0 0 0 0.00125952 -1.61007 334155 901397 210730 -103021 55262.9 -11744 
28890 2 -266.992 -0.986595 -34.1576 -1.17063 0.607697 -0.617343 0.0266988 0.0105291 0.0187199 0.00267116 -1.53085 115248 -32054.8 107086 -51150.9 53805.1 -99454.4 
28895 2 -265.344 -3.73327 -34.1394 0.192224 0.00669953 0.809476 0.00757871 -0.0179924 0.136844 0.000871898 -1.52133 305187 67283.4 217440 -100627 24056.2 -60725.7 
28892 2 -265.332 -5.60959 -36.6837 -1.73451 1.23985 -0.140987 0.0993552 -0.020741 -0.0956192 0.0057505 -1.54625 127794 346953 163149 -106159 -2290.39 -76212 
28894 2 -263.796 -0.97007 -34.1271 0.561428 -0.40802 0.373588 0.0414157 -0.106796 -0.00448313 0.000782476 -1.51803 275365 37618.1 379379 -183459 -26166.4 -946.859 
28893 2 -263.723 -2.87432 -36.738 -1.06773 -0.318047 0.541235 -0.049836 0.141846 0.0230838 0.00193227 -1.51751 400799 117479 259970 -59271.5 51989.8 -23184.1 
28822 2 -263.685 -6.48653 -34.0724 -1 0 0 0 0 0 0.00125952 -1.6104 338922 856544 309512 -30799.6 -28075.2 -41331 
28899 2 -262.107 -3.7329 -34.0754 -0.847088 -0.825484 0.403155 -0.0551831 -0.00207246 -0.0223464 0.00196676 -1.52354 235877 154299 305285 -78196 28570.3 -27038.8 
28896 2 -262.092 -5.5714 -36.7161 -1.63804 -0.0485521 0.391637 -0.00116116 -0.132617 0.0593247 0.00357565 -1.54652 225759 405264 252040 27882.4 33.9999 -30215.7 
28898 2 -260.546 -0.984316 -34.086 -0.385146 0.169611 -0.0667436 0.011793 0.0301308 -0.0869801 0.000228678 -1.51944 355366 92072.7 215543 -18356.5 -19699.6 -72914.9 
28897 2 -260.482 -2.83386 -36.7008 0.33058 1.01746 0.153744 -0.0904708 0.0271593 -0.077496 0.0014713 -1.523 271940 88486.7 246313 -47596 -28138 22887.4 
28825 2 -260.475 -6.48653 -34.0724 -1 0 0 0 0 0 0.00125952 -1.60558 366832 848896 398610 -55593.7 -18588.8 -20608.7 
28900 2 -258.888 -5.60615 -36.7172 -1.85425 -0.618062 0.281119 0.0294591 -0.00583442 0.0613189 0.00491118 -1.55188 195092 416677 195804 -21299.4 790.337 -26701 
28903 2 -258.909 -3.73582 -34.1086 -1.34897 -0.210337 0.390443 0.0143594 -0.0579765 0.0767735 0.00253971 -1.5239 95491.6 49350.8 225750 -75975.1 -100226 6478.39 
28902 2 -257.312 -1.01128 -34.152 -0.791006 0.182759 0.96878 -0.0575004 0.0792596 0.0918281 0.00201224 -1.5253 283648 88384.2 -41919.7 -135082 68921.7 -16783.6 
28901 2 -257.287 -2.82938 -36.7193 -0.906481 0.0498756 0.256113 -0.0469926 0.0040265 -0.0267063 0.00112071 -1.52806 184433 155496 74008.5 -16087.8 46931.4 -84295.5 
28828 2 -257.265 -6.48653 -34.0724 -1 0 0 0 0 0 0.00125952 -1.60706 330040 778719 350091 -82194.9 -28994.9 -53366.5 
28907 2 -255.699 -3.77376 -34.0997 -0.517969 0.0114173 1.3331 0.0252764 0.105053 -0.00467672 0.00257644 -1.53109 156427 -35595.2 134192 -40429.2 -21170.6 -17457.4 
28904 2 -255.672 -5.57139 -36.718 1.01072 0.424246 0.149978 -0.0516833 -0.127267 0.0546916 0.00154169 -1.54939 117695 448495 170219 -28898.5 -150.742 -51076.5 
28905 2 -254.071 -2.82491 -36.6974 -0.641588 0.951837 0.348486 -0.0936765 0.00366372 -0.0909047 0.00181254 -1.52717 104973 147756 181055 -117077 -57886.4 16550.9 
28831 2 -254.055 -6.48653 -34.0724 -1 0 0 0 0 0 0.00125952 -1.61223 280404 746030 263103 -25267.1 62154.7 -1986.09 
28906 2 -254.085 -1.00479 -34.1099 -0.495725 0.440559 1.70447 -0.15998 0.00900447 -0.0426193 0.00421314 -1.52787 149414 10009.9 39442.2 -110800 386.348 -49853.5 
28911 2 -252.482 -3.74862 -34.1178 -1.12929 -0.0646387 -0.411885 0.0510329 -0.0305442 0.0867615 0.0018252 -1.52932 199520 -25569.9 105484 -15081.2 -2263.15 -17165 
28908 2 -252.509 -5.62507 -36.687 0.410426 -0.279027 0.53398 0.144156 0.0660465 -0.0697913 0.000669359 -1.54892 108882 425427 177894 -73475.4 -4215.99 -60991.3 
28910 2 -250.89 -1.01241 -34.1375 -1.79463 -0.453826 0.839519 -0.0795117 0.0145182 0.112928 0.00520363 -1.52581 -60926.4 14712.6 276165 -111153 81517.1 -32978 
28909 2 -250.904 -2.82802 -36.7372 -0.656117 0.321343 -0.403445 0.154637 -0.0215526 0.0299701 0.000877277 -1.51635 323457 353763 158182 3879.42 2306.16 -28955.5 
28834 2 -250.845 -6.48653 -34.0724 -1 0 0 0 0 0 0.00125952 -1.61196 283733 774998 269261 -63553.1 48791.7 11945.3 
28912 2 -249.291 -5.614 -36.6938 -1.29926 -0.619402 -0.691595 0.117623 0.0849283 -0.0382798 0.00321181 -1.53594 408678 547777 239591 -37500.3 -8770.9 -51656.5 
28915 2 -249.249 -3.75327 -34.0897 0.290536 -0.451292 0.73283 -0.0547117 -0.081026 -0.0616655 0.00103925 -1.51441 310991 -165689 321355 -119700 -16787.2 -93408.5 
28914 2 -247.736 -1.0696 -34.052 -2.92304 -0.158473 0.73008 0.0899288 0.142519 -0.0663582 0.0114645 -1.52464 -177275 -42240.6 192614 -220481 -41451.4 36334.2 
28913 2 -247.6 -2.82358 -36.7313 -0.911905 -0.582341 1.00193 -0.240274 -0.120138 0.0464371 0.00273888 -1.51687 325229 88918.6 293530 -129929 -28398.9 9750.86 
28837 2 -247.635 -6.48653 -34.0724 -1 0 0 0 0 0 0.00125952 -1.60982 289866 736975 347675 -35685.6 8330.59 -12086.3 
28919 2 -246.015 -3.79677 -34.1127 -0.819346 0.219006 0.00990431 -0.159845 0.0755175 0.134232 0.000906085 -1.526 57094 -262130 175887 -104247 -7136.34 -2956.49 
28916 2 -246.036 -5.59624 -36.7049 0.292181 -0.222149 0.137353 -0.00733995 -0.093502 -0.0376613 0.000193444 -1.54639 375226 343303 159587 -28597.1 -2010.46 -108216 
28918 2 -244.571 -1.04636 -34.0434 -0.276602 1.22295 -0.513844 0.163942 0.0471005 -0.104781 0.00231267 -1.52814 79182.6 -14363.6 195980 -74570.2 -23825.8 -11320.6 
28917 2 -244.437 -2.86601 -36.6989 -1.47143 0.100973 0.171865 0.0400009 0.0262474 -0.0550049 0.00277703 -1.52512 183791 42006 215735 -127822 93498.3 106969 
28840 2 -244.425 -6.48653 -34.0724 -1 0 0 0 0 0 0.00125952 -1.60996 292983 678687 357686 78784.4 -61201.9 -44219.6 
28923 2 -242.838 -3.75085 -34.0832 -1.66124 0.0571861 0.972476 -0.00266971 -0.0153787 -0.0187295 0.00467118 -1.52372 63573 51854.3 252028 -54388.8 -86276.3 -17751.5 
28920 2 -242.784 -5.59338 -36.7255 -0.22764 -1.89854 0.70965 -0.126149 -0.0511451 0.0893863 0.00523945 -1.54543 270603 402597 213006 21899.8 16927.9 -46743.4 
28922 2 -241.346 -0.971814 -34.1254 -0.255341 0.710298 0.30761 0.0478222 -0.17299 0.0955201 0.000836756 -1.51731 214346 -69076.1 295164 -100172 -99705.9 -12636.8 
28921 2 -241.165 -2.86626 -36.7136 -0.80441 1.78385 -0.379551 -0.215858 0.130011 0.0071658 0.00500437 -1.5162 278026 209405 344482 -64295.3 23674.9 -9836.59 
28843 2 -241.215 -6.48653 -34.0724 -1 0 0 0 0 0 0.00125952 -1.61097 309710 740087 305998 -75754.4 -14926.7 4573.38 
28927 2 -239.652 -3.75679 -34.0503 0.105767 1.2792 -0.167161 0.0303213 -0.0187581 -0.0919987 0.00211029 -1.52057 98427.1 -56761.5 67713.9 -176729 -80412.8 -57926.8 
28924 2 -239.601 -5.61582 -36.6679 -1.52266 -0.446072 0.195991 0.0257072 -0.0140759 -0.0867247 0.00321917 -1.55308 100927 311190 238180 55206.8 12880.2 19405.5 
28926 2 -238.143 -1.02344 -34.0715 0.355476 -1.10612 1.46046 0.0396649 0.0663083 -0.056528 0.00438666 -1.52076 304738 -587.388 292132 -196064 104737 -64694.8 
28925 2 -238.003 -2.84803 -36.6796 -3.12261 0.221875 -0.240264 -0.0685507 -0.0227558 0.0442821 0.0124159 -1.52231 44302.3 272165 208067 -124741 44087.1 -30045.8 
28846 2 -238.005 -6.48653 -34.0724 -1 0 0 0 0 0 0.00125952 -1.61171 310714 847880 261740 -49311.4 -1364.11 35379.9 
28928 2 -236.402 -5.64792 -36.6743 -2.48112 0.741728 -1.20111 0.0291755 0.129866 -0.0272799 0.0102635 -1.54678 233107 379973 191593 -45606.8 -9090.22 63003.9 
28931 2 -236.409 -3.74868 -34.0377 -0.445938 0.290798 0.0518886 -0.0955987 -0.0412803 -0.0309115 0.000360369 -1.5238 178468 -22045.1 156864 -105159 56785.8 92875.9 
28930 2 -234.93 -0.992897 -34.0504 -1.83575 0.548492 -0.803957 0.023047 -0.0609291 0.00966368 0.00543755 -1.52218 252318 -202499 138457 -300439 -53910.6 -22889.9 
28929 2 -234.826 -2.85762 -36.6317 0.423839 -0.0706358 0.874417 0.0494164 0.0299641 -0.165708 0.00119558 -1.52233 202802 257151 189224 -39664.3 -54494.9 54896.6 
28849 2 -234.795 -6.48653 -34.0724 -1 0 0 0 0 0 0.00125952 -1.61045 307352 819887 294086 31771.3 -16004.7 -3696.32 
28935 2 -233.203 -3.73013 -34.081 -1.1849 0.180333 -0.876429 -0.0699059 -0.0796953 0.118675 0.00277678 -1.52594 31039.5 11635.7 234672 -126240 -125486 7382.49 
28932 2 -233.154 -5.58712 -36.6907 -0.719357 1.19867 -1.89933 -0.132909 -0.0713678 -0.0265159 0.0070051 -1.54905 237663 417775 234172 -4079.07 -12879.2 -8361.77 
28934 2 -231.68 -1.02281 -34.0398 0.101467 0.846501 1.12316 -0.0592606 0.0561807 -0.0192551 0.00250437 -1.51822 316297 -100391 247714 -315088 49633.1 51189.6 
28933 2 -231.584 -2.83808 -36.7054 -1.45568 0.866571 0.634689 -0.0683756 -0.00339376 0.00644847 0.00412212 -1.52401 323697 40592.8 308530 -183146 -8895.63 52738.6 
28852 2 -231.585 -6.48653 -34.0724 -1 0 0 0 0 0 0.00125952 -1.60243 351652 752773 481946 -88971.4 -12266.7 16705.9 
28939 2 -230.038 -3.77172 -34.0626 -0.201539 -0.752147 0.0489007 0.106729 0.0152136 -0.00359569 0.000766712 -1.52885 32917.7 -153271 240142 -178471 59329.8 50663.3 
28936 2 -229.974 -5.60004 -36.7182 -0.812895 -1.70355 -1.11148 0.0275648 -0.0313191 0.0976384 0.00604352 -1.5539 154194 443354 134169 -9541.01 -9294.93 -4061.2 
28938 2 -228.473 -1.05479 -33.9762 -0.375085 2.44097 1.20156 0.00221922 0.0802795 -0.123473 0.00950026 -1.5182 312549 -170830 217379 -236568 51322.1 42142.9 
28937 2 -228.349 -2.85305 -36.632 -0.348525 0.331538 1.082 -0.0495617 0.0132507 -0.0321266 0.00176598 -1.521 442547 354111 365978 -66999 51261.4 -1364.88 
28855 2 -228.375 -6.48653 -34.0724 -1 0 0 0 0 0 0.00125952 -1.60665 317996 775922 472578 -100948 20819.3 52469.6 
28943 2 -226.784 -3.766 -33.9931 -0.237273 1.05686 -1.82921 0.0122546 0.0161348 -0.0983329 0.00569209 -1.51693 222353 -81671.5 433725 -70299.6 -21216.9 104252 
28940 2 -226.76 -5.65049 -36.678 -0.03094 0.244584 0.0723245 0.0290193 0.183496 0.0053312 8.31404e-005 -1.54492 285858 495686 212873 94768.9 11595.5 84327.9 
28942 2 -225.227 -1.03531 -33.8988 -0.47083 -0.224828 -0.602724 0.0148255 0.111593 -0.195945 0.00080043 -1.50408 395902 -202878 482303 -187632 56184.5 219199 
28941 2 -225.097 -2.81281 -36.6836 -1.10382 -0.298362 0.725547 -0.107276 -0.0343886 0.262627 0.00230977 -1.49933 412066 715067 354213 98717.2 -32770.1 147730 
28858 2 -225.165 -6.48653 -34.0724 -1 0 0 0 0 0 0.00125952 -1.60081 317650 852290 428676 35964.1 29754 117618 
28944 2 -223.534 -5.6642 -36.6546 -0.780343 0.317651 -0.0446755 -0.0863917 0.251334 -0.0857155 0.000896568 -1.54826 164975 479396 260354 67898.7 -2855.31 81525 
28947 2 -223.575 -3.73811 -33.9944 -1.83889 1.31427 -0.815162 0.0907264 0.0836103 -0.0314864 0.00727157 -1.504 373264 238777 519452 54445.5 16989.4 230358 
28968 2 -276.525 2.77994 -36.6934 -1 0 0 0 0 0 0.00125952 -1.13232 66021.6 364008 645016 71012.3 31268.6 -8614.81 
28969 2 -276.525 4.63324 -34.0724 -1 0 0 0 0 0 0.00125952 -1.12768 125361 370719 653382 -41411.7 20275.8 9410.19 
28970 2 -274.92 0 -36.6934 -1 0 0 0 0 0 0.00125952 -1.53226 224165 357771 442150 175545 -9233.65 15952.1 
28973 2 -274.92 1.85329 -34.0724 -1 0 0 0 0 0 0.00125952 -1.52769 92578.1 435760 410891 -243307 30355.1 -7660.53 
28972 2 -273.368 4.61168 -34.0437 -0.700959 -0.403508 1.13764 -0.187258 0.00580223 -0.15703 0.00245403 -1.59509 334729 196137 243088 -16667.2 -16197.6 -16050.2 
28971 2 -273.389 2.74208 -36.7086 -2.59042 -0.327719 1.58154 -0.00975101 0.0807784 -0.0185097 0.0117374 -1.59993 432700 100907 95858.6 -140554 -92460.7 86559 
28974 2 -271.769 -0.0380624 -36.7508 -1.87246 0.205943 0.406813 -0.0301573 -0.0209358 0.0327215 0.00467786 -1.52712 194699 265566 215228 -30573.4 -68047.2 -38273.6 
28977 2 -271.833 1.819 -34.1423 -1.74982 -0.622561 -0.322433 0.169845 -0.0243029 0.060937 0.0044756 -1.5253 159128 120315 259320 -24250.3 -157322 9918.56 
28976 2 -270.248 4.58736 -34.1151 -0.863376 -0.766589 1.33239 0.0431124 -0.0432862 -0.158271 0.00391502 -1.51837 -48424 247767 66935.2 -83843.7 -94172.8 -11782.9 
28975 2 -270.17 2.73525 -36.7643 -2.47139 -0.18213 0.233693 -0.0995857 -0.039905 0.0361495 0.00780341 -1.52409 192513 106713 236274 -89138.8 -101857 44474.5 
28981 2 -268.585 1.78477 -34.1867 -1.60946 0.3191 0.616888 -0.101867 0.0381665 0.0113225 0.00387015 -1.52003 277223 230838 88855.4 -59917.1 -134167 20258.1 
28978 2 -268.588 -0.0763098 -36.7721 -0.432844 -0.29188 -1.58195 0.00434147 0.0158559 0.0180501 0.0034953 -1.52883 70165.5 178719 178749 41163.7 -66052.4 -53549.6 
28979 2 -266.993 2.71497 -36.8056 -1.03835 0.00792296 0.186195 0.0415928 0.0167295 0.114322 0.00140172 -1.52663 99914.4 283652 21698.3 -177933 -62914.4 -73547.2 
28980 2 -267.062 4.58131 -34.1998 -0.843723 0.712179 0.335349 -0.00476139 -0.0803244 0.0200836 0.00167708 -1.52799 -46534.6 202206 89333.3 -99368.4 93086.5 -29583.6 
29788 2 -268.568 -0.0553512 -31.5768 -0.610013 -0.102128 0.0331761 -0.179993 0.00211237 0.128707 0.000483209 -1.52407 -56489.4 102968 211957 -216295 -24319 17493.6 
29789 2 -267.044 2.67905 -31.5944 -0.0916594 -0.446934 0.638324 -0.00225905 0.0984307 0.0524637 0.00077537 -1.531 168072 -54400.6 156501 -118975 -72732.7 -93640.5 
28985 2 -265.392 1.76872 -34.1792 -2.35634 -0.34064 -0.562492 -0.0794786 -0.000714163 -0.0338353 0.00753795 -1.52887 61352 12301.4 230328 -136527 -11006.4 -40472.8 
28982 2 -265.395 -0.0881485 -36.7894 -1.58489 0.074711 -0.170856 0.0705537 0.0178011 0.0647981 0.00320755 -1.52867 162336 312659 123337 -52891.9 -33061.7 -36892.2 
28984 2 -263.903 4.52369 -34.1742 0.556753 0.080158 0.0467976 0.20679 0.0592553 -0.0220725 0.000401269 -1.51828 255213 205699 325262 -90050.3 -48176.5 8256.76 
28983 2 -263.772 2.68732 -36.7993 -1.48576 0.753919 -0.285458 -0.0405287 0.0607894 0.0776881 0.0035989 -1.52223 247544 362524 131179 -42764.6 -31650.4 -39008 
28989 2 -262.193 1.73661 -34.1641 -1.33288 1.75901 0.751181 0.0361369 0.123282 0.0430622 0.00684544 -1.51841 192812 93655.9 321941 -80953 17771.5 -19084.6 
28986 2 -262.173 -0.100811 -36.765 -0.917392 0.174258 0.929763 0.042512 0.032462 -0.0148731 0.00218707 -1.51827 282066 302626 376176 -6172.54 3127.43 -57608.7 
28988 2 -260.648 4.53071 -34.1884 -1.511 -0.0516224 -0.0432618 0.0326149 0.0325075 0.0505569 0.00288135 -1.51061 479853 160431 289715 -15073.3 -24928.9 -98065 
28987 2 -260.579 2.73155 -36.7672 -0.885417 -0.361211 0.145759 0.00835513 -0.0555809 -0.0117216 0.00117851 -1.5184 225401 253491 69408 -30006.6 -51615.2 -121626 
28993 2 -258.946 1.80671 -34.1568 -2.61215 -0.70313 0.702321 -0.105335 -0.0695704 0.0212175 0.00983806 -1.52385 196083 124556 170614 -85180.4 -11359.3 37939.5 
28990 2 -258.967 -0.0445693 -36.737 -0.86265 1.76731 -0.172918 0.019238 -0.0290304 -0.0224675 0.00490889 -1.52773 157375 198575 308304 -92156.9 -54514.3 -6848.56 
28992 2 -257.392 4.53283 -34.179 -0.852878 0.219219 -1.07813 -0.110793 0.0272452 0.0153076 0.00244072 -1.52939 214891 -20245.6 174693 -171404 -5760.74 -29459.1 
28991 2 -257.353 2.70935 -36.7766 -1.24635 0.785714 0.394388 -0.123071 0.0652018 0.00765492 0.00292999 -1.53149 6100.12 34731.2 81187.1 -3259.68 72627.4 -59718.2 
28997 2 -255.778 1.77289 -34.1398 -0.380463 -0.72545 0.567118 0.0166429 -0.0197567 -0.0331928 0.00125026 -1.53869 -2387.35 20788.2 -31761.7 -116859 -53033.4 -95069.6 
28994 2 -255.777 -0.0309039 -36.7092 -1.33173 -0.168808 1.30475 0.159017 -0.12076 -0.0963607 0.00441382 -1.52248 207864 121885 97137.6 -77797.9 91246 26690.5 
28996 2 -254.218 4.52394 -34.169 -0.212307 -0.0999789 0.159265 0.0390915 0.0351388 -0.0460792 0.00010131 -1.52427 192905 125748 30205.6 -136848 -9326.64 -111098 
28995 2 -254.198 2.74801 -36.7662 0.000575958 -0.51881 0.61795 0.112568 -0.106688 -0.017645 0.000819979 -1.52172 128048 105467 261160 -38517.7 -3887.72 -136848 
29805 2 -254.22 2.66703 -31.5702 -0.388321 -0.540496 -0.338101 0.131092 -0.0133397 0.109542 0.000701855 -1.53346 103376 -20650.7 78882 -63660.7 -1488.97 -90189.6 
29894 2 -255.82 5.40783 -31.5779 -1.741 0.732369 -0.619255 -0.140491 0.115209 0.0481287 0.00497624 -1.52931 -31651.8 -99057.7 178825 -150970 -64619.7 -39700.7 
29001 2 -252.585 1.74297 -34.1368 -0.0555327 0.258663 -0.484291 0.0741953 0.0814314 -0.0500136 0.000383559 -1.52005 255854 91410.2 155769 -171886 20409.6 -94848.2 
28998 2 -252.55 -0.0476224 -36.7325 -0.468465 0.371941 0.634525 0.0659079 -0.00134313 -0.00728507 0.000957765 -1.52181 374924 108723 91163.1 -139059 -26323.2 -18589.2 
29000 2 -250.994 4.49768 -34.1401 -1.23725 -0.637298 0.439496 -0.0759183 0.0430652 -0.0543175 0.0026829 -1.51361 279176 220794 185435 -147815 45677.1 -19986.2 
28999 2 -250.95 2.70132 -36.7481 -0.402784 0.796297 -0.502831 -0.0946984 -0.0171071 0.0672931 0.00132144 -1.5305 102829 55447.4 73948.8 -102981 -2210.7 -80180.8 
29005 2 -249.342 1.7193 -34.1408 -1.78141 -0.815353 -0.102728 -0.0534088 0.0814087 0.214671 0.0048476 -1.51911 217844 86382.2 116276 -140021 83551.7 -140533 
29002 2 -249.292 -0.0448013 -36.6912 -2.57352 0.231722 0.0398136 -0.0868705 -0.184231 -0.123474 0.0084114 -1.52727 185265 56956.5 -39313.9 -108950 69537.5 -69569.6 
29004 2 -247.803 4.50347 -34.1478 -0.438084 0.573269 -0.861931 -0.11481 -0.0243643 0.0298521 0.00159138 -1.5213 -2406.44 34247.5 174741 -179540 -85923 -128561 
29003 2 -247.787 2.69643 -36.7091 -0.91056 0.580597 0.00953707 0.16763 -0.0275658 -0.0794601 0.00146898 -1.52756 117637 41879.7 86118.8 -191242 61347.5 -82287.6 
29092 2 -249.411 5.45334 -36.7614 -0.998532 -0.3994 -0.665245 0.0628467 0.0223033 -0.00854237 0.00201414 -1.5322 131169 47518.9 90908.2 -59749.4 -15405 -55977.6 
29898 2 -252.674 5.45202 -31.5748 -1.97119 -0.313981 0.757343 0.0838527 -0.0755733 0.0434147 0.00574058 -1.52777 -31473 126393 113481 -95511.3 54837.5 -46312.2 
29009 2 -246.169 1.70628 -34.0812 -1.2297 -0.239563 0.245254 -0.0238845 0.0219208 -0.0927136 0.00205262 -1.52628 159191 60727.3 23112.6 -60877.4 -2685.85 -79718.2 
29006 2 -246.129 -0.112254 -36.677 0.083477 -1.09151 0.18436 0.0139027 0.0989973 -0.0611871 0.00155217 -1.52232 23195.6 24280.9 346958 -247361 -9615.91 -79350.9 
29008 2 -244.661 4.47056 -34.1455 -1.50505 -0.695606 -0.108821 -0.0935527 0.0385926 0.0219673 0.00347739 -1.52157 -223388 144193 251253 -182307 -37998.8 -39118.3 
29007 2 -244.564 2.62901 -36.7117 -1.0346 0.00233184 -1.19034 -0.0259431 0.104835 -0.0702097 0.0031328 -1.52312 377058 132349 306893 -68531.8 24685.2 -95252 
29013 2 -242.95 1.71491 -34.1028 0.968769 1.07998 0.141713 -0.178639 0.0165343 0.0259699 0.00267642 -1.5319 5096.55 -163620 70279.8 8398.87 -30497.5 -64368.9 
29010 2 -242.953 -0.0951543 -36.6906 -0.555019 -0.85158 -1.40036 0.0805851 -0.0504208 -0.093345 0.00377132 -1.52156 64307.2 73739.7 169685 -45672.2 -192264 -78318.2 
29100 2 -243.045 5.45158 -36.7395 -0.682205 0.0523493 2.0034 0.00183976 -0.0286477 -0.135079 0.00564487 -1.521 100194 216231 13971.3 -55856.6 -86026.6 -91109.1 
29096 2 -246.204 5.43473 -36.8065 -0.583809 0.545097 0.106666 -0.0832979 0.0452264 0.176214 0.000817857 -1.5231 111056 182152 -9964.2 -103159 85054.7 -143959 
29012 2 -241.553 4.48556 -34.1705 -1.44915 0.289432 -0.346628 0.158965 0.0741601 0.0885094 0.00290188 -1.52127 -212765 180407 142943 -113585 -130569 2560.42 
29011 2 -241.36 2.65166 -36.7354 0.396241 1.55988 -0.258433 -0.0740942 0.116791 0.00542213 0.00334655 -1.53223 239325 -111544 111146 50421.9 97242.3 -22848.9 
29017 2 -239.796 1.75009 -34.0827 -0.691273 -0.785746 -0.505519 0.0345149 0.0485869 -0.0354611 0.00170136 -1.52785 -10813.3 -40821.9 136422 -189379 23658.9 23129.2 
29014 2 -239.751 -0.0156855 -36.7444 -0.619351 -0.458502 -0.0101999 0.163051 -0.200137 0.105083 0.000748058 -1.51778 276140 76840.5 243537 -67373.8 41979.5 1567.44 
29016 2 -238.401 4.55746 -34.1264 -0.969612 0.559436 -0.535444 -0.0536254 -0.0712438 0.00933056 0.00193943 -1.51057 -162051 33111.1 101913 -243661 -136951 -105873 
29015 2 -238.125 2.69529 -36.6631 -2.04769 0.899319 0.323709 -0.0801604 0.0697212 -0.13171 0.00643185 -1.51769 404899 232691 419522 -43160.4 120400 -65305.6 
29021 2 -236.625 1.74621 -34.03 -1.58949 0.691933 0.0709087 -0.0845704 -0.0221308 -0.10482 0.00379151 -1.51876 -45069.6 35004.6 103368 -215531 -138154 18048.1 
29018 2 -236.504 -0.0732408 -36.6771 -0.470787 -0.405588 1.16073 -0.0129439 0.0190586 0.0397916 0.00218328 -1.52626 355071 175731 247133 -44644.5 -1356.7 58542.6 
29020 2 -235.317 4.53737 -34.1226 0.814594 -0.941564 -0.359865 0.109732 0.0137883 0.044545 0.0021155 -1.51705 -248140 13225.6 152847 -159458 -84305.4 514.848 
29019 2 -234.951 2.71224 -36.6646 -0.910125 0.232749 0.7877 -0.0502336 -0.0332728 -0.116648 0.00189302 -1.53386 175535 124635 227523 -58092.7 -123135 15498.5 
29025 2 -233.499 1.74188 -34.0896 -0.462779 -0.91299 -1.55586 0.194244 -0.0401225 0.163221 0.00436854 -1.50441 264831 -126950 79622.8 -412763 -108263 -6742.67 
29022 2 -233.296 -0.0693273 -36.6564 -0.893046 0.460361 0.109012 0.00789018 -0.0428405 -0.089734 0.0012864 -1.52258 434837 315981 337647 -43566.1 48820.4 -52137.6 
29922 2 -232.24 4.52178 -34.1082 0.17905 -2.33383 0.829094 0.0917941 0.0226483 -0.0340144 0.00776647 -1.4917 -145007 -57966.3 -25929.9 -248940 -217998 34759.9 
29023 2 -231.747 2.6928 -36.6432 -1.21 -1.03723 -0.24025 -0.0959601 0.00284914 -0.123165 0.0032718 -1.5245 277140 285791 444979 -135355 -43728.1 24576.1 
29029 2 -230.245 1.72401 -34.0486 -0.493416 -0.724124 0.902526 0.0123432 -0.0576946 0.024399 0.00199302 -1.50649 595927 -30629.7 -1111.22 -384954 -45430.4 -540.988 
29026 2 -230.068 -0.111679 -36.647 -0.475153 0.685495 0.525166 0.0486234 0.0590632 -0.0157074 0.00122359 -1.51973 457687 131340 336006 -229024 65253.6 -55574.2 
29116 2 -230.302 5.44719 -36.8083 0.103591 1.01674 0.0317876 -0.223604 0.0805349 0.0170279 0.00131682 -1.51362 359308 193034 77159.2 -103662 -196788 243912 
29037 2 -223.723 1.68181 -33.8789 -1.04177 2.71362 -0.689462 -0.0967492 -0.132584 -0.02554 0.0112404 -1.45759 1.04476e+006 -765028 -210693 -323759 35628.9 -5106.69 
29024 2 -229.174 4.57824 -34.1114 1.73207 -0.539602 -0.529579 -0.132949 -0.0231786 -0.0625173 0.0044986 -1.47816 -681229 69944.3 -58686.6 -97524.7 -335544 -10304.9 
29027 2 -228.569 2.6562 -36.6185 -1.375 0.940285 -0.637263 0.0604045 0.121234 0.0456521 0.00400636 -1.53897 298720 337689 592635 -77064 94546.7 58906.8 
29033 2 -227.027 1.68487 -33.9436 -1.3843 1.51582 0.35451 0.0953862 -0.0202034 -0.181082 0.00546589 -1.49975 703939 -41527.8 -63598.5 -261714 198320 -24191.3 
29030 2 -226.8 -0.0698407 -36.5968 0.365039 0.907101 -1.39518 -0.0233048 -0.0890128 0.0952559 0.00365588 -1.50857 748633 218018 333954 -98264.3 74927.5 44123.6 
29028 2 -226.246 4.59723 -34.1033 0.140179 0.07027 1.16791 -0.102396 -0.0299516 -0.0157114 0.00174896 -1.31616 -1.22912e+006 -232507 25075.5 -39375.4 -502757 -92729 
29031 2 -225.354 2.74657 -36.4721 -1.45338 0.588122 0.869995 0.129348 -0.102917 0.0628769 0.00404948 -1.55457 668871 248081 480311 -241910 153569 184025 
29034 2 -223.472 0.00653452 -36.5013 0.567121 1.43289 2.7705 -0.253604 -0.0382909 -0.0643576 0.0126587 -1.50169 652093 702741 182418 45798.2 88135.1 -57603.7 
29845 2 -223.403 4.55602 -33.9118 -2.01859 -0.480254 0.762325 0.119499 0.102269 0.0980411 0.00615464 -1.25258 -2.20408e+006 -1.08272e+006 -164215 235905 -55652.1 157827 
29058 2 -276.525 8.33982 -36.6934 -1 0 0 0 0 0 0.00125952 -1.13221 63842.7 361597 641794 44934.8 9325.9 3387.45 
29059 2 -276.525 10.1931 -34.0724 -1 0 0 0 0 0 0.00125952 -1.13242 66676 391286 651610 -30578.5 27271.1 10882 
29060 2 -274.92 5.55988 -36.6934 -1 0 0 0 0 0 0.00125952 -1.52618 44235.9 519732 513473 204025 78577.5 -26211.1 
29063 2 -274.92 7.41318 -34.0724 -1 0 0 0 0 0 0.00125952 -1.527 172484 408871 407158 -303549 -13902.7 -27459.2 
29150 2 -274.92 11.1198 -36.6934 -1 0 0 0 0 0 0.00125952 -1.52813 243491 447975 442276 245165 -47103.9 31140.6 
29061 2 -273.384 8.34276 -36.7176 -2.19364 -0.0221214 -0.291645 -0.0496588 -0.0530773 -0.0164144 0.0061686 -1.59963 424380 157692 54082.7 -78602.5 -62961.3 -47856.7 
29062 2 -273.381 10.1644 -34.1187 -1.3279 0.103101 0.950819 -0.0641943 0.0611307 0.0827363 0.00337299 -1.59852 430051 143100 236268 -12259.6 -118116 -33210.1 
29154 2 -271.782 11.0923 -36.763 -1.70283 -0.112374 1.04888 -0.072137 0.0913806 0.0524492 0.00505369 -1.53413 2223.24 66480.8 190390 -46095.8 -54288.8 -5294.31 
29067 2 -271.801 7.39248 -34.142 0.395552 -0.290527 1.2296 -0.0310566 -0.0312169 0.0197068 0.00220767 -1.53002 11320.7 132416 283298 -47240.2 -140574 23045.5 
29064 2 -271.836 5.49479 -36.7479 -1.1107 -0.394888 1.46451 0.0924397 0.143984 0.10329 0.00445161 -1.52587 -94460.4 363109 193544 2820.86 -62621.8 -69542.8 
29066 2 -270.211 10.1481 -34.158 -1.61731 -0.411373 0.31534 -0.0253056 0.078121 0.0458185 0.00363291 -1.52727 6546.19 74857 139636 -4930.82 14584.2 -19950.7 
29065 2 -270.207 8.35116 -36.7703 -2.11958 0.54104 -0.624243 -0.0883862 -0.166037 -0.0255319 0.00651802 -1.52655 392.763 191412 114748 92659.3 -63961.4 -1797.85 
29068 2 -268.694 5.51478 -36.7766 -2.04971 -0.0265644 -0.811941 0.144162 -0.00943624 0.0443439 0.00612287 -1.52916 32815.7 81909.1 96668.2 -153741 -96362.7 -7905.11 
29071 2 -268.655 7.36938 -34.1821 -1.3611 0.355609 -0.602967 0.056414 -0.0372974 0.0477293 0.00295058 -1.52957 32753.8 91374.5 124669 -25130.7 -7137.15 30902.7 
29158 2 -268.633 11.0995 -36.7831 -1.60446 -0.37296 -0.747624 0.101943 -0.0438502 0.000480776 0.00412155 -1.52549 2610.38 182721 224284 -126299 -45151.1 27511.8 
29069 2 -267.067 8.25331 -36.7967 -2.30655 0.640013 -0.965356 0.101356 0.115806 0.0891324 0.00839053 -1.52619 17531.2 218653 125138 -75399.4 24749.7 -38333.8 
29070 2 -267.052 10.1192 -34.1524 -0.929112 -0.26715 0.260838 0.0214454 -0.0406722 -0.101395 0.00126286 -1.52587 -47942.1 115841 235254 -65999.1 46701.8 -14039.8 
29878 2 -268.638 5.48151 -31.6054 -0.537515 -0.067006 -0.274722 -0.0637271 0.0573271 0.171788 0.000464616 -1.52318 -81979.4 279799 115166 -46858.9 -107937 -53609.4 
29879 2 -267.039 8.24132 -31.5639 -0.661592 0.00438733 0.357615 -0.0378047 0.023036 -0.000698734 0.000712398 -1.5286 194322 138065 84270.2 57578.6 70279.5 -11661.5 
29075 2 -265.449 7.32836 -34.1657 -0.901461 0.561006 -0.758707 -0.0284132 0.0032434 -0.0410164 0.00214495 -1.52654 149149 115898 111165 -76411.5 49617.5 -40070.3 
29072 2 -265.472 5.49008 -36.7805 -1.4551 0.0832681 -0.46369 0.0512938 -0.0314443 -0.02813 0.00294635 -1.52619 303741 162710 45767.5 -58979.6 59085.2 64116.9 
29162 2 -265.444 11.0036 -36.8193 -0.717889 1.07363 0.317043 -0.0115644 0.0857695 0.101486 0.00222755 -1.52464 140727 281127 96123.8 28805.8 -45764 -77915.5 
29074 2 -263.887 10.1087 -34.1425 -0.284198 -0.492348 0.39434 0.105074 -0.111117 -0.0906202 0.000602904 -1.52237 148998 61329.2 142937 -109075 53482.5 -20311.7 
29073 2 -263.839 8.2433 -36.7572 -1.43 1.19812 -0.727672 0.0132861 0.0627812 0.00761078 0.00505053 -1.5249 216778 47903.2 159429 62496.1 -31544.3 23868.1 
29076 2 -262.235 5.5197 -36.8072 -0.899195 0.169975 0.120424 0.0117182 -0.124752 0.110089 0.00107304 -1.51927 354260 184934 115337 95374.7 -69399.7 -47182.4 
29079 2 -262.238 7.29546 -34.1638 -3.32779 0.50934 -0.851695 -0.0908397 0.0334774 -0.0557724 0.0151885 -1.5169 78193.9 271001 46951 12060.9 -105922 -43038.5 
29166 2 -262.252 11.0221 -36.752 -0.705291 0.573317 -0.694726 0.0381327 0.00756917 -0.0258554 0.00164842 -1.52603 158084 193975 128659 17211.5 -45291.4 -85390.5 
29078 2 -260.656 10.0804 -34.1393 -0.635126 0.239601 0.925313 -0.0806154 -0.0667024 -0.104804 0.00165878 -1.52997 150613 61392.5 -154507 -52055.4 -61693.4 -40702.5 
29077 2 -260.602 8.28154 -36.7594 -1.17109 0.0793493 -0.444666 -0.0775093 -0.0816513 0.000631379 0.00198434 -1.52761 169003 133296 182032 -66867.9 -28299.4 31629.1 
29883 2 -263.86 8.21208 -31.5678 0.992832 -0.230252 -0.612228 -0.0118073 0.0462722 0.0345066 0.0017804 -1.52577 151987 212532 116786 90059.2 -59924.2 -71220 
29976 2 -262.259 11.0273 -31.5702 -1.90907 -0.253613 -0.0426742 -0.0492364 -0.0655714 0.0234277 0.00467367 -1.52575 -109172 312061 -57175.9 -29331.6 13422.7 38549.2 
29887 2 -260.676 8.19405 -31.5954 -0.526111 -0.905646 1.04811 -0.0322987 0.0283197 0.0888813 0.0027653 -1.53646 -55385.3 72110.8 -93159.2 -92232.8 -88384.3 -49116.6 
29084 2 -255.813 5.48366 -36.7844 -2.28815 -1.32023 -1.18469 0.0535554 0.0330771 -0.0518971 0.0105574 -1.52524 130439 91450.7 177607 41676.7 -9902.13 10556.4 
29080 2 -258.994 5.48841 -36.8198 0.238343 0.705111 -0.0416551 -0.0690794 -0.0421159 0.128053 0.000699944 -1.52651 217725 143949 174401 -107711 -6974.54 6770.51 
29170 2 -259.049 11.0273 -36.728 -1.32367 -0.163045 -0.0950137 0.0168129 0.0156001 -0.0925146 0.00225164 -1.53158 112471 47629.6 65386.9 -41809.3 9397.38 -19957.2 
29083 2 -259.057 7.29059 -34.1614 -2.20409 -0.196905 0.786334 -0.00878511 -0.0171744 -0.0522589 0.00694635 -1.52748 -144829 295348 56743.9 2766.04 531.614 -18556.3 
29082 2 -257.462 10.1002 -34.1564 0.544127 -0.991202 -0.235788 -0.0640949 -0.0850637 -0.000162796 0.00168039 -1.53425 -18617 63006.3 3619.93 56784.1 -36467.6 -15556.7 
29081 2 -257.435 8.24914 -36.7516 0.163637 -0.674044 0.743117 0.0367894 0.0413634 -0.113895 0.0013015 -1.52465 101099 53441 97862.8 -14849.8 -111654 112891 
29174 2 -255.866 11.0334 -36.7662 -0.699928 -0.498995 -1.47795 0.0595096 0.00294921 -0.0247176 0.00368185 -1.52614 202333 109034 45543.3 -59042.4 -88107 -16335.7 
29087 2 -255.913 7.31103 -34.2 -2.10812 0.555212 -0.417842 0.199412 -0.0240973 0.0697918 0.00620565 -1.52234 -16955.7 130911 75097.2 -85728.8 -102529 -46265.4 
29086 2 -254.306 10.0849 -34.1778 -1.41046 0.287765 -0.820092 0.0172549 -0.0108015 -0.0388912 0.00345708 -1.52127 -21817.6 248795 95294.1 -43775.5 -92500.2 -88523.3 
29085 2 -254.204 8.28983 -36.7994 -0.638102 -0.0710914 -0.422655 -0.0969951 -0.0826242 0.040638 0.000744205 -1.52058 197943 241649 94386.8 -20176.5 -74131.6 -45854.6 
29980 2 -259.124 10.9727 -31.5934 -1.55247 -1.24869 -0.0992984 0.173185 0.0253529 0.0424779 0.00501195 -1.53067 -56641.4 103731 -263313 -131494 -30251.9 1719.79 
29891 2 -257.493 8.18689 -31.5756 -0.78285 0.195181 0.223151 -0.0111932 0.0270219 0.000137001 0.000882602 -1.52629 -66644 188840 15545.4 -123312 -13190.5 -70256.4 
29984 2 -255.9 10.9676 -31.5685 -1.14639 0.913676 -0.333609 -0.0512457 0.026426 -0.0377857 0.0028469 -1.52754 191939 95638.1 15245.9 -13519.2 -22517.6 -127398 
29895 2 -254.349 8.18435 -31.5675 -0.663906 0.585914 0.0166328 0.065027 0.0754707 -0.0422839 0.000987894 -1.53017 -116660 25823.5 210418 17418 -42939.3 40006.2 
29088 2 -252.593 5.47473 -36.8124 -1.34196 -1.33525 -0.755537 -0.0567791 0.00627502 0.182751 0.00523279 -1.52214 164415 109682 105349 -90191.1 76106.6 -34092.5 
29091 2 -252.707 7.29568 -34.1892 -2.00873 -1.70871 0.0438716 0.0605329 0.0105294 -0.0206292 0.00876196 -1.51636 284448 268072 254493 -131103 -91897.3 14404.4 
29178 2 -252.634 11.0254 -36.827 -1.018 0.654297 -0.0622534 -0.111939 0.0320605 0.0363904 0.00184935 -1.52547 141914 60207 116537 -74892.9 -77490.4 -20245.9 
29090 2 -251.135 10.0861 -34.213 -0.0607731 -0.258841 0.569615 0.0354007 -0.0227874 0.0141138 0.000497703 -1.5234 -5586.36 281031 86261.3 -152.496 -50605.2 -33850.5 
29089 2 -251.015 8.24465 -36.8019 -1.54589 0.742436 1.41995 -0.046809 0.0027264 0.0518215 0.00624373 -1.52898 -80168.4 71496.4 49002 -82578.3 -111307 -94160.1 
29095 2 -249.502 7.28217 -34.1912 -1.41918 0.181273 0.266913 -0.0661879 -0.00379317 0.0554036 0.00266789 -1.51913 111164 195212 129039 -183295 -130693 -70815.2 
29182 2 -249.486 11.0186 -36.8254 0.287844 0.428992 -0.234238 -0.0068915 -0.0373301 0.0693878 0.000405256 -1.52645 -9849.29 33837.5 209755 -115800 67794.1 649.043 
29094 2 -247.975 10.0667 -34.1643 -0.486573 -0.385489 -0.513951 0.0193448 0.00914653 -0.109513 0.000818058 -1.5236 -55521 194140 116210 -134987 83504.3 -26268.7 
29093 2 -247.86 8.24157 -36.7797 -3.25085 -1.51088 -0.364056 0.00910562 -0.0531217 -0.0167956 0.0163527 -1.52506 -91723.8 203741 123061 -133294 -77906.2 66895.3 
29899 2 -251.173 8.23473 -31.5732 0.250617 -0.451807 0.11974 0.119161 -0.114437 -0.0684044 0.000354272 -1.52484 111742 35668.9 140928 -66542.9 -34118.1 -35954.8 
29992 2 -249.547 10.9673 -31.6038 -1.48978 -1.01871 1.5394 -0.0858822 0.0343995 0.0201947 0.00708728 -1.52643 49071.2 -12252.2 44523.2 -127054 65026.6 -115041 
29988 2 -252.727 10.9655 -31.6045 -1.2483 0.101602 1.62952 -0.0691248 0.0141389 0.0774955 0.0053201 -1.52455 124768 -7923.32 184612 -12066.8 -15997.6 -137617 
29903 2 -247.969 8.19331 -31.6031 -0.115945 -0.0267156 -1.30258 0.00856924 0.0297558 0.105956 0.00215487 -1.53001 175656 -29364.6 121098 17261.8 -30237.5 -53307.5 
29186 2 -246.298 10.9999 -36.7693 -1.11202 -0.774408 -0.377506 -0.157882 0.0198644 -0.0374742 0.00249235 -1.52204 -123201 5886 124236 -95191.6 -1532.35 -141172 
29099 2 -246.344 7.2543 -34.1952 -1.04703 -0.670811 -0.13086 0.0470969 0.053136 0.0695779 0.00196911 -1.52482 -33462.2 126547 81299 -185781 28361.9 75884.1 
29098 2 -244.829 10.0399 -34.141 -0.672335 0.168389 0.771195 0.0299762 0.0681326 -0.00409154 0.00135415 -1.5291 -199759 151093 12953.5 36379 72036 24914.4 
29097 2 -244.71 8.23438 -36.7375 -1.61365 0.283386 -0.286271 0.0308939 -0.0682468 -0.0959974 0.00348397 -1.53187 -166421 22545.9 -192.841 -61961.9 -76800.7 92952.4 
29103 2 -243.196 7.26132 -34.1724 -1.13722 2.00031 0.206359 -0.00268585 0.0462204 0.122448 0.00672219 -1.52689 -60607.3 31805.9 -55798.9 -67859.1 -41066.7 43525.1 
29190 2 -243.192 11.0146 -36.7252 0.975235 -0.0827241 0.726004 0.0419464 0.0325928 -0.0346866 0.00187039 -1.52784 -330905 70300.3 -41048.2 -64925.8 -140561 -4282.56 
29102 2 -241.732 10.0713 -34.1502 -0.721584 -0.196529 -0.0497667 0.104077 -0.00632697 0.0732485 0.000707576 -1.53273 -239076 -46302.3 18034.4 44613.3 -37873.7 146059 
29101 2 -241.571 8.23434 -36.739 -1.32465 0.350478 -1.16878 0.00834822 -0.0500621 -0.083797 0.00408536 -1.5266 -76628.5 104633 130022 -102269 -40426.3 154810 
29911 2 -241.658 8.25869 -31.5685 -2.56963 0.334384 1.59905 -0.207036 -0.0871737 0.0877711 0.011678 -1.52957 -383915 23363.1 100277 -69063.1 11803.6 31185.9 
29108 2 -236.646 5.48452 -36.7851 0.660032 0.791821 -0.29622 -0.159417 -0.0643454 0.0779485 0.00144891 -1.52893 294275 6239.22 74686 -100736 -46565.7 87575.8 
29104 2 -239.858 5.46243 -36.7667 -0.796841 -0.257772 -0.85997 0.00747892 -0.0652915 0.0260747 0.0018149 -1.51591 342796 189386 262699 -178437 -128545 32586.4 
29194 2 -240.062 11.0159 -36.7174 -1.58387 -0.928242 -0.140829 0.0111197 0.0294203 -0.0513581 0.0042699 -1.51714 -338497 103227 -165754 -93724.7 -230384 3456.28 
29107 2 -240.069 7.3251 -34.1366 -1.85548 1.18848 -1.0965 0.0081888 -0.147969 -0.101353 0.00762964 -1.52259 -110162 100703 -19658.5 -79702.2 -86869.1 25540.5 
29106 2 -238.611 10.0878 -34.1338 -0.560551 -0.246742 0.763625 0.0192239 -0.101555 0.00967105 0.0012069 -1.51171 -69806.8 -11609.3 69773.5 -191579 -273172 81943.4 
29105 2 -238.446 8.22235 -36.7856 -2.02672 -0.316499 -0.936619 0.0368232 0.125739 0.0476685 0.00640468 -1.5208 -204595 129865 226341 -188597 -91814.4 41779.7 
29111 2 -236.94 7.2964 -34.1835 -1.95183 -0.707367 0.994531 -0.066602 0.0749105 0.0463904 0.00667433 -1.52172 -210649 12746.5 200928 -198799 -43631.7 74834.1 
29198 2 -236.988 11.0504 -36.7677 0.877762 1.96459 -0.50199 0.0131357 -0.160538 -0.0910451 0.00614904 -1.52011 -255542 -1661.19 228349 -42129.1 -56421.7 48166.3 
29110 2 -235.481 10.0763 -34.1742 -0.193736 -0.294626 -0.605115 -0.0831532 0.0622615 0.0124506 0.000617797 -1.52058 -183655 142461 83411.4 -5049.97 -93759.3 -98346.8 
29112 2 -233.519 5.46756 -36.7557 0.477428 -1.00336 1.00376 0.0991748 0.0420374 -0.0672801 0.00282408 -1.52394 430432 137160 187047 -153177 -172688 129766 
29109 2 -235.34 8.29354 -36.7866 -2.37512 1.15847 -0.180783 0.0330539 -0.0256203 -0.0784287 0.00883666 -1.52078 -249157 4640.61 80106.1 -237970 -76802 847.377 
30012 2 -233.907 11.08 -36.7918 2.22386 -0.204377 0.55041 0.047107 -0.0585533 0.090951 0.00666321 -1.52843 -186020 -118912 53513.9 -251620 -34112.7 86819.1 
29919 2 -233.866 7.32039 -34.1995 -1.71809 -0.705857 0.726561 0.0227977 -0.0277166 0.0319085 0.0050103 -1.52131 -312331 142773 253117 -35810.3 -103582 58853.2 
30011 2 -234.007 11.1106 -31.6217 0.102506 1.56969 0.226681 -0.17767 -0.0438696 0.140493 0.00318132 -1.51556 -5698.22 115073 -14802.7 34027.2 -140172 -74824.9 
30015 2 -232.41 10.1399 -34.1808 -1.44142 -0.129433 0.468788 -0.0523646 -0.0262708 0.00915983 0.00291477 -1.51849 -519587 250616 87543.8 -70664.1 141742 90390.3 
29115 2 -232.258 8.31781 -36.8184 -1.96996 1.59156 0.717217 0.0312879 -0.0428715 0.170332 0.00872622 -1.50953 -352874 48050.5 -218318 -184902 -145709 42355.7 
29206 2 -230.79 11.0977 -36.7102 1.17136 -0.279411 0.26827 -0.208387 -0.0431808 -0.145189 0.00191713 -1.51582 -259237 -109495 279888 -231449 10827.6 249709 
29920 2 -230.804 7.32216 -34.2209 -0.810727 -0.579068 -2.09534 0.113633 0.0464611 0.0386498 0.00678006 -1.52813 166147 382080 463460 -29138.5 -88298.3 219192 
29114 2 -229.398 10.1843 -34.0853 -1.83234 0.465394 -0.34809 0.0488588 -0.0125659 -0.112636 0.0046542 -1.53036 -729866 251128 -33902.8 -13814.2 -127485 220862 
30729 2 -232.448 8.34968 -31.5726 1.95126 -0.624133 0.0581105 0.0960015 0.0390389 -0.00943371 0.00529042 -1.50969 -190636 124709 268854 -45195.9 -144028 43388.1 
29924 2 -229.368 8.42535 -31.5647 0.942417 -0.422231 -0.697214 -0.156301 -0.0939671 0.0525811 0.00195545 -1.52596 -303067 158663 199197 14152.1 -60471.3 180024 
29119 2 -227.217 5.53705 -36.8273 -2.50541 -1.13766 0.564005 0.070635 -0.0863805 0.0227683 0.00993692 -1.50499 291124 124280 -59260.5 -310361 -493927 -190724 
28309 2 -229.198 8.37302 -36.7694 -1.59948 -2.85155 0.521182 -0.240781 -0.126368 -0.00307667 0.0138059 -1.50815 -1.0985e+006 49592.8 88477.2 -156887 -245194 230383 
29117 2 -227.795 11.1823 -36.7223 -1.7356 -0.13106 -0.955565 -0.192101 -0.161333 0.00690943 0.00496576 -1.51874 -914577 -274902 111854 -215263 -97853.2 226403 
29923 2 -227.72 7.42538 -34.1749 1.3586 0.782253 -0.0558945 0.0221831 -0.0429978 0.19237 0.00309946 -1.40137 257245 413365 -22906.3 -16916.1 207343 432383 
29118 2 -226.429 10.3426 -34.072 -1.65555 2.04215 -1.21146 0.145416 -0.120967 0.00495049 0.0105533 -1.42078 -679782 -236193 280334 264960 -84185.3 77650.7 
29123 2 -226.332 8.41925 -36.6705 -3.19244 -1.49495 -0.805607 0.210803 0.11892 -0.271052 0.0164689 -1.3331 -1.5472e+006 -124646 -156922 -356658 75475.3 385325 
29210 2 -224.858 11.2445 -36.7377 -0.0137971 -1.59089 -2.35376 -0.168807 -0.156268 0.140323 0.0101659 -1.48488 -1.17346e+006 -730775 65593.1 -45662.7 -64308.5 350576 
29926 2 -227.879 5.67748 -31.577 -0.117726 0.452221 -0.605398 0.13853 0.0369712 0.123959 0.000736654 -1.4785 -821029 -211156 -360007 -344533 -79778.5 19130.3 
29930 2 -224.931 5.84123 -31.609 0.0530011 -0.368871 -1.28099 0.0584842 0.206038 0.210357 0.0022417 -1.34406 -733551 -587410 -139268 -21368.1 -121141 -228073 
29124 2 -223.953 5.58148 -36.6995 -3.8187 2.80594 0.522592 0.00297648 -0.0665034 -0.0730398 0.0286274 -1.38056 1.01428e+006 -50484.5 94590.7 -297966 -306153 -165463 
29127 2 -223.437 10.2439 -34.0559 -1.02076 -0.868349 -0.30207 0.0311652 0.224072 0.137704 0.002377 -1.43762 -229873 62433.4 56801.3 -15355.2 43034.9 -26960.3 
29121 2 -223.48 8.54547 -36.6352 1.15643 1.54298 -0.681022 0.215634 0.00535198 -0.22702 0.00526717 -1.29894 -1.25857e+006 -934278 -666550 -68259.3 -121013 169871 
29148 2 -276.525 13.8997 -36.6934 -1 0 0 0 0 0 0.00125952 -1.13247 -107964 352717 640824 58592.2 24260.8 -10586 
29149 2 -276.525 15.753 -34.0724 -1 0 0 0 0 0 0.00125952 -1.13402 76877.5 358576 647667 -53127.5 17459.3 6186.71 
29153 2 -274.92 12.9731 -34.0724 -1 0 0 0 0 0 0.00125952 -1.52522 156547 522251 318295 -261572 -73857.2 -45983.2 
29240 2 -274.92 16.6796 -36.6934 -1 0 0 0 0 0 0.00125952 -1.52567 170195 417190 458380 292433 -23745.1 36476.1 
29151 2 -273.415 13.9161 -36.7181 -1.66666 -0.442438 0.707586 0.0527551 -0.0344985 0.0322409 0.00437578 -1.59693 263564 228697 222233 -22483.2 -65131.6 23678.7 
29152 2 -273.375 15.7762 -34.0878 -0.383945 -0.0296517 0.452 -0.0879187 -0.127768 -0.0479665 0.000444103 -1.60227 443207 102164 109965 -7693.14 -77290.9 27440.6 
29157 2 -271.803 12.9504 -34.1291 -0.248267 0.938398 -0.154608 -0.00437064 0.0106422 0.00247876 0.00121686 -1.52407 146420 316888 193715 -66412.9 5623.34 77352.3 
29244 2 -271.791 16.6941 -36.7329 -2.69181 -0.0078245 -0.113167 -0.0496171 -0.0611764 -0.0258836 0.00914249 -1.52586 -18728.7 179387 339052 11396.4 34955.3 -7577.17 
29155 2 -270.253 13.8855 -36.7328 -0.693341 -0.148531 0.471291 0.11646 0.00744031 -0.0479255 0.000913022 -1.51956 208382 208157 176177 -52734.7 -61360.7 22419.5 
29156 2 -270.198 15.7208 -34.1117 -3.17064 1.27639 0.377916 -0.0884928 -0.00515227 -0.0743975 0.0148937 -1.52898 -90295.2 183347 5585.73 -8224.29 31949.1 -28407.1 
29248 2 -268.649 16.6567 -36.7335 -2.43399 -0.374344 -0.694926 0.153336 -0.0379353 -0.0497675 0.0082465 -1.51565 84153.7 298688 280503 -24459.2 -17361.7 13694.5 
29161 2 -268.619 12.9224 -34.1645 0.603989 -0.0104957 -0.761654 -0.0709352 -0.0631531 0.00786371 0.00119028 -1.52871 -95602.2 78832.6 197277 -81440.2 -25505 -43612.5 
29160 2 -267.059 15.6513 -34.1366 -1.81163 0.0243991 -0.475581 0.101565 0.094143 -0.109845 0.00441935 -1.52482 -104514 177745 202924 -14023.2 -51643.1 -41003.7 
29159 2 -267.034 13.855 -36.8047 -0.552488 0.736652 -0.0774373 -0.00761549 0.0172361 0.0689944 0.0010755 -1.52073 203196 201031 39411.8 -145941 -126205 -41890.5 
29252 2 -265.421 16.5938 -36.7962 -1.64461 -0.158045 0.0489746 -0.026595 0.100309 0.0602017 0.00344117 -1.51986 172092 178801 212910 10243.5 -172715 -9851.34 
29165 2 -265.476 12.8579 -34.2276 0.276448 -0.0792813 0.0453603 0.0776647 0.0668522 0.0871123 0.000106765 -1.52933 -51403.8 58099.6 282441 -12161.5 -2767.35 14425.6 
29163 2 -263.833 13.8239 -36.8023 -0.973131 0.0669035 0.434771 0.0138819 -0.0489744 0.0301333 0.00143646 -1.52189 187486 233559 75942.6 57786.4 -22917.4 -121455 
29164 2 -263.881 15.6412 -34.2037 -1.34452 0.63404 0.493158 0.0638395 -0.00985979 0.0490793 0.00308953 -1.52015 102524 228744 127751 -9012.27 8075.54 -8387.42 
29169 2 -262.28 12.8261 -34.1694 -1.32027 0.713093 0.662204 0.000376591 0.152725 -0.0380126 0.00338825 -1.52502 80966.1 76577.8 90093.5 -61188.9 17958.2 -40036.5 
29256 2 -262.227 16.5998 -36.7992 -0.530737 0.508322 -1.69825 0.0263709 -0.0389721 0.088197 0.00431273 -1.52257 196247 212337 118190 -10705.5 -48851.5 64192 
29168 2 -260.687 15.6131 -34.1732 -1.33641 0.79725 -0.874717 0.013499 0.044709 -0.0630884 0.00401376 -1.5243 55331.6 202829 41299.3 29156.6 52572.9 -46845.6 
29167 2 -260.631 13.8101 -36.7743 -1.56174 0.261598 0.491746 -0.0866359 -0.0135849 -0.0113205 0.00346278 -1.52065 84292.7 260293 166884 29334.5 -283.951 -106332 
30062 2 -265.436 16.6101 -31.5954 -0.959081 -0.0340163 0.184587 -0.00678798 -0.0905905 0.0572006 0.00120292 -1.5263 134625 137967 22006 -28341.4 -12533.7 46601.9 
29973 2 -263.869 13.8115 -31.5844 -0.466384 0.83458 -0.710688 0.0065203 -0.048898 -0.0624056 0.0017874 -1.52452 91310.6 171666 147254 18230.7 38558.5 -75634.1 
30066 2 -262.214 16.5631 -31.5973 -1.78525 0.154392 -0.402213 -0.196226 0.00141588 0.044215 0.004248 -1.52755 22906.2 36082 -29469.9 -30037.6 54710.5 15593.2 
29977 2 -260.683 13.7961 -31.5753 -1.74585 0.65841 0.0317765 -0.0786925 -0.107021 0.000176752 0.00438628 -1.53271 -140922 30187.1 31531.5 32078.4 -47426.7 -29001.1 
29260 2 -259.032 16.5843 -36.7809 -1.53333 0.522757 -0.259418 -0.0621831 0.0383692 -0.0267129 0.00339021 -1.52419 67332 108459 92452.7 53503.3 -80182.3 -16211.7 
29173 2 -259.101 12.8351 -34.1617 -1.03184 -1.51203 -0.793103 0.0019849 0.118639 -0.0237035 0.00501281 -1.5319 -56962.2 50754.8 -59356 30565.6 -59417.9 -65130.4 
29172 2 -257.517 15.6654 -34.1779 -1.54147 -0.133899 -0.444868 -0.00474757 -0.0813323 0.023184 0.00326462 -1.52675 -100708 110634 9430.65 125895 -84030.2 -66132.7 
29171 2 -257.475 13.8288 -36.7627 -1.29997 -1.14063 0.439031 0.0461554 -0.034666 -0.0704805 0.00400992 -1.52985 -43829.9 152568 130591 65024.1 -96374.5 -11864.9 
29264 2 -255.873 16.6283 -36.7735 -0.306746 0.115396 0.13865 0.00525327 -0.067686 -0.0716174 0.000159497 -1.52297 25030.5 203853 77823.6 44895 -63922.6 24789.4 
29177 2 -255.948 12.8827 -34.1891 -1.63742 -0.233574 0.368291 0.0442875 -0.0824477 -0.0333609 0.0036165 -1.52359 -52472.7 54399.5 -581.077 -131407 -147885 -118613 
29981 2 -257.55 13.7431 -31.5825 -0.554058 -0.699448 0.827144 0.0741408 0.0807837 -0.0438933 0.00186456 -1.52918 -172079 253498 -43194.4 23453.6 -8699.33 -4517.34 
29176 2 -254.375 15.636 -34.2192 -2.46729 -1.00438 0.277957 0.14918 0.0188154 0.0163882 0.00903521 -1.52717 -30158.6 71394.9 63885.1 -1551.43 25038.3 98798.3 
29175 2 -254.294 13.7954 -36.8432 -0.906018 -0.117195 -0.0689359 0.0231447 0.0647858 0.123389 0.00105718 -1.51817 144383 307363 55749.7 -36903.8 -93626 -1597.55 
30070 2 -259.083 16.5486 -31.5634 -0.996988 0.369209 -1.01468 0.0687817 0.0491366 -0.0986409 0.00272041 -1.52902 -160942 104278 -79019.4 -58632.8 30463.2 2638.09 
30074 2 -255.904 16.5461 -31.6081 -1.10103 0.615131 0.0859159 -0.110074 -0.0138378 0.0516848 0.00201276 -1.52429 -58387 209967 2905.27 62236 -55092.8 -65391.4 
29985 2 -254.388 13.7587 -31.6478 -1.74288 -0.353274 0.363071 0.00681202 0.0140221 0.148132 0.00414919 -1.52594 -284616 152504 21174.5 -23318.1 -25611 -21888.3 
29268 2 -252.689 16.6332 -36.7817 -0.698812 -0.456547 -0.0318591 -0.0286627 -0.105716 0.0112902 0.000878877 -1.51898 132558 275924 77849.7 42714.7 -6858.85 25429 
29181 2 -252.773 12.8619 -34.2266 -0.695847 0.900994 -0.541671 0.0100376 -0.0332946 -0.060888 0.00200188 -1.52175 41833.2 179646 33305.7 -49036.9 -64389.4 -88235.1 
29179 2 -251.095 13.8105 -36.8106 -1.17634 0.31597 0.690318 -0.152221 0.030807 -0.0448771 0.00246885 -1.52354 -137579 171234 118927 -64903.5 -71549.1 116108 
29180 2 -251.188 15.6545 -34.1864 0.0951229 0.620687 -0.559122 -0.0189976 -0.0908643 -0.0281154 0.000890375 -1.52593 143152 -76294.3 121320 -10026.7 -99806.1 31458.6 
29272 2 -249.509 16.5674 -36.7834 -2.00348 -0.464201 -1.04971 -0.17812 0.0542943 -0.00926831 0.00671488 -1.5339 -300494 -18765.5 -175508 -29346.9 4924.46 -151151 
29185 2 -249.61 12.8907 -34.2171 -1.26129 -0.935874 -0.549559 0.0206519 -0.157118 0.0486238 0.00348726 -1.5251 -18630 188234 -72828.4 -63577.2 -71103.6 -2969.22 
29184 2 -247.994 15.6257 -34.2229 -2.20527 -0.27552 0.181687 -0.105343 -0.0498697 0.128922 0.00626247 -1.53591 -214482 -62824.7 -64279.4 -24312.8 -46241 20343.6 
29183 2 -247.989 13.766 -36.7825 -2.2562 -1.19611 0.909327 0.129953 0.0218782 -0.10941 0.00925491 -1.5319 -315383 -47227.4 -23538.4 -78851.5 -22495 63711.4 
29989 2 -251.275 13.7374 -31.6333 -1.62282 0.227677 -1.45752 0.0721208 0.084994 0.0629549 0.00605799 -1.52299 -364934 164428 5907.93 -55606.4 -89624.8 21174.3 
30082 2 -249.611 16.5268 -31.5947 -1.91577 0.386418 -1.11713 -0.135905 0.0438736 0.0154558 0.00638258 -1.52338 -92178.8 50315.7 95601.5 66454.7 -165580 41081.9 
29993 2 -248.158 13.7702 -31.5944 -0.582764 -0.480857 0.837201 0.237018 -0.00870699 -0.0164618 0.00160178 -1.51557 -183256 67450.8 144165 -68063 -41441.2 5942.59 
29189 2 -246.444 12.8283 -34.2034 -0.793784 -0.106607 1.43744 0.0266907 0.0284818 0.10712 0.00341037 -1.51999 113473 158695 48236.2 -59426.1 -71048.9 -39686.9 
29276 2 -246.404 16.5493 -36.7793 -0.613235 -0.0156614 -0.0345584 0.0224037 0.0915074 -0.00165882 0.000475464 -1.52867 -426266 147757 -204408 -37773.4 -10675.4 -42969.1 
29188 2 -244.883 15.6386 -34.1661 1.11849 -0.979638 0.255851 0.0232226 -0.0370621 -0.0297494 0.00286689 -1.52241 -293873 174801 83604.3 73788.8 20241.1 59981.9 
29187 2 -244.835 13.7824 -36.781 -1.92574 0.0226261 1.23163 0.112574 0.022009 0.0636086 0.00658212 -1.52639 -9729.46 57835.3 168958 -110576 7384.06 -24902.2 
29193 2 -243.266 12.8543 -34.1165 -0.615411 -0.55112 0.809742 -0.227283 -0.00508709 -0.0573227 0.00168542 -1.52065 -123785 170548 214616 3328.73 -5834.26 -54651.8 
29280 2 -243.29 16.5675 -36.7978 -0.962545 0.386516 -0.846698 0.0357622 0.0225106 0.0658042 0.00225804 -1.51637 -395431 190164 91471.7 64549.9 -62084.4 23701 
29192 2 -241.791 15.6339 -34.1686 -0.0180854 1.22116 1.40854 0.0533623 0.00652621 0.00506758 0.00437753 -1.51983 -374355 103472 62088.5 18999.4 -38987.4 -62625 
29191 2 -241.679 13.7848 -36.7618 -0.492102 0.279331 -0.305271 -0.0586493 0.00654865 0.00443125 0.00052066 -1.53091 -39491.9 47474.3 105174 -72581.2 13757.6 -47164.1 
30086 2 -246.486 16.536 -31.5847 -0.438172 -0.0669196 0.50287 -0.0957999 0.0609826 0.0183252 0.000565965 -1.52094 -311353 -59248.7 90056.9 180920 -60102.4 -30602 
29997 2 -245.007 13.8033 -31.57 -0.114268 -0.53722 -0.560046 0.176787 -0.0718838 0.0527307 0.000775 -1.51481 212653 81716.9 192099 34527.2 -28951.5 -8552 
29284 2 -240.203 16.5632 -36.7827 -1.20712 -1.25652 0.572256 -0.0610898 0.0593591 -0.107522 0.00423632 -1.51425 -634190 109606 131921 24352.6 -16081.5 -28056.4 
29197 2 -240.201 12.8445 -34.1323 -1.42761 -0.0547247 -0.0451588 0.0637482 0.032447 0.0532009 0.00257332 -1.52464 -376690 133677 207453 53823.6 -88606.4 -68733.1 
30094 2 -238.698 15.637 -34.1798 -0.880365 -1.20594 0.709596 -0.0217221 -0.0557069 0.0464374 0.00344209 -1.52499 -332399 190742 12789.1 -11380.8 -153256 -120077 
29195 2 -238.566 13.813 -36.7407 -0.120676 0.104943 -1.89594 -0.222927 -0.0540789 -0.145165 0.00455966 -1.51601 -564686 -53012.1 75189.3 -47777.3 -101914 -5369.85 
29196 2 -237.185 16.5928 -36.8327 -0.252189 0.181495 -1.26697 0.335798 0.0195082 -0.00573736 0.00214339 -1.50229 -444566 -131377 -15397 76890.6 -161496 -73031.8 
29201 2 -237.099 12.829 -34.1802 -0.30779 0.617119 -0.59825 -0.074288 0.0928373 0.136011 0.00104978 -1.52078 -438086 9945.47 -65928.1 -117600 -155626 1105.92 
30812 2 -237.225 16.5655 -31.623 1.31678 0.753909 -0.103443 0.0428683 0.0995741 -0.0427704 0.00291327 -1.51686 52680 -211530 16014.4 173798 -318232 -130492 
30911 2 -235.652 13.8801 -31.6087 0.740729 0.260841 1.06389 -0.00262619 -0.183342 -0.0596761 0.00220236 -1.50983 -339024 105140 -187508 138839 -16968.5 -212998 
30098 2 -235.622 15.6633 -34.2428 -1.88053 -0.323819 -0.683686 0.108704 0.0457711 0.0926781 0.00517493 -1.5314 -108842 -49684.6 -29362.2 126275 76483 -36179.4 
29199 2 -235.56 13.8344 -36.7661 -1.50025 0.965287 0.0728706 0.141717 0.000585884 -0.104685 0.00401513 -1.51415 -798666 -46371.5 -153551 -166278 -125686 -43291.8 
30908 2 -234.036 16.6715 -31.677 -0.254946 -1.1608 0.354013 -0.281554 -0.0800471 0.0613386 0.00193687 -1.51624 -236253 -211291 -196653 198107 142509 -169352 
29292 2 -234.065 16.6304 -36.8065 1.91633 -0.261184 0.477289 0.0901874 -0.0211646 0.0237532 0.0049982 -1.52409 -11999.8 49581 -117322 28820.8 -5158.62 -54976.3 
30009 2 -234.04 12.9386 -34.1685 -2.13092 1.71134 -0.406301 0.0478417 -0.0664973 -0.0318911 0.00961588 -1.51919 -525074 167733 -164407 51300.9 70513.2 148022 
30102 2 -232.466 15.755 -34.1847 -1.13845 0.272876 0.900029 0.00908743 -0.168726 0.0409364 0.00274647 -1.52109 -80874.7 -33289.9 -149204 165808 293113 733.337 
29205 2 -232.499 13.8407 -36.7364 -1.38529 -1.32016 1.89204 -0.00147817 0.0970971 0.00704333 0.00912101 -1.50952 -631284 24013.7 18211.5 -222615 143287 -21891.6 
30013 2 -230.99 12.952 -34.0425 -0.0815415 -1.82167 -0.0394209 0.0954929 0.0546389 -0.260346 0.00419002 -1.52169 -290813 104898 -102662 -12735.6 18926.8 94639.3 
29295 2 -230.957 16.6443 -36.7163 -0.903335 -1.13762 0.296123 0.0236978 0.111909 0.00782915 0.00276827 -1.51719 -205261 -23148.4 -54527.3 2737.62 121180 122930 
29203 2 -229.489 13.8878 -36.6808 -0.822125 0.138341 -1.11144 0.111054 0.0762007 0.0484852 0.00243129 -1.50359 -746204 -185083 108737 -132176 -129003 -1321.6 
30105 2 -229.368 15.776 -34.0779 -0.669419 0.749873 -0.259434 -0.287243 0.0502834 -0.0768126 0.00135743 -1.51645 -515646 130881 -94116.9 47936.7 -14684.1 104441 
29204 2 -227.917 16.7077 -36.6823 -0.157813 1.01957 1.37222 0.0388805 -0.00741974 -0.0186606 0.0037123 -1.51622 -576080 -184340 -77280.4 113059 -88389.8 101108 
29209 2 -227.928 13.0122 -34.079 1.56394 0.77505 -0.215104 -0.133455 0.0313207 -0.0183296 0.00389555 -1.53073 -420926 -187185 -12955.6 169352 -48934.3 114479 
30110 2 -226.394 15.7983 -34.0913 -0.962864 -1.84283 -0.482129 0.273866 0.0456866 0.0435275 0.00573784 -1.51799 -729952 -110292 -179440 243419 165668 186508 
29208 2 -226.484 13.9403 -36.6908 -1.9508 -0.64762 -1.02091 0.0207351 0.156532 0.000502649 0.00663426 -1.51109 -972436 -433857 48217.5 -156684 37529.2 21845.3 
30111 2 -224.89 16.7436 -36.6454 -0.503384 0.43486 0.489881 0.100274 0.0497723 -0.0231163 0.000859597 -1.5117 -285475 75701.1 381672 21026 78030 142777 
29213 2 -224.912 13.0765 -34.0202 0.211095 -1.56494 -1.14855 -0.0656039 -0.270433 -0.0923434 0.00480223 -1.52744 -603480 -19794.8 -153696 -234846 -5085.66 25171.7 
29212 2 -223.516 13.9387 -36.6061 0.553885 -0.558432 1.36729 0.315473 0.235143 -0.0785684 0.00313381 -1.49367 -693215 -261025 83461.6 -173697 51719.1 31498 
29238 2 -276.525 19.4596 -36.6934 -1 0 0 0 0 0 0.00125952 -1.13326 45627.6 342268 636849 51130.8 27604.8 -8188.8 
29239 2 -276.525 21.3129 -34.0724 -1 0 0 0 0 0 0.00125952 -1.13201 -158846 327754 633522 -22740.1 22823.4 -4869.67 
29243 2 -274.92 18.5329 -34.0724 -1 0 0 0 0 0 0.00125952 -1.53101 201547 282962 407613 -283709 976.918 -13718 
29330 2 -274.92 22.2395 -36.6934 -1 0 0 0 0 0 0.00125952 -1.53151 210207 328205 390089 248472 -49540.6 36014.1 
29333 2 -274.92 24.0928 -34.0724 -1 0 0 0 0 0 0.00125952 -1.51208 174898 339160 417321 -202527 12811.7 -50077.9 
29242 2 -273.435 21.2865 -34.0958 1.16845 0.713976 0.099823 0.166894 0.0327815 0.0320294 0.0023742 -1.6006 325321 97994.9 144676 -49324.5 -75651.4 -13713.3 
29241 2 -273.373 19.471 -36.6889 -0.476555 0.16785 0.443228 -0.073725 -0.054916 -0.0972164 0.000568962 -1.59788 483382 128939 250806 -17104.8 -74045.5 9222.41 
29247 2 -271.786 18.4965 -34.106 -0.274656 -0.376916 -0.102378 0.012148 0.0200748 -0.0311699 0.000287148 -1.53715 117373 2927.19 -1323.67 -171124 -50505.9 -52181 
29337 2 -271.784 24.036 -34.0996 -0.312596 0.177509 0.104652 -0.0104657 0.0263017 -0.0677605 0.000176556 -1.52139 264920 332924 232017 -72505.3 769.942 -3763.2 
29334 2 -271.769 22.2121 -36.74 -0.221091 -0.508293 -0.194204 -0.0616208 0.0121305 0.0941333 0.000434482 -1.52964 80379.4 58931.8 159202 -36565.7 -83980.2 37302.7 
29246 2 -270.219 21.2305 -34.1192 -0.132952 -0.618331 0.888236 -0.00182238 0.0999531 0.0177472 0.00149753 -1.52378 298155 73327.8 99485.8 -84455.8 -25916.4 -14863.4 
29245 2 -270.203 19.4461 -36.7254 -1.29909 0.544511 0.722905 0.0305461 -0.0592093 -0.0381441 0.00315726 -1.52467 129875 -18591.7 198168 -19834.1 43628.2 -60515.5 
29250 2 -268.601 22.1687 -36.7393 -1.83589 0.572966 0.407372 0.0235678 0.0446734 0.00441292 0.00486771 -1.52809 -6918.87 135567 215884 -51806.4 25176.4 -11119.2 
29251 2 -268.575 18.491 -34.1248 -1.47864 1.30224 -0.393122 -0.123357 -0.0764439 -0.0657602 0.00508435 -1.53259 -31888.9 59828.1 71564.9 -41148.7 -36913.6 -55981.7 
30148 2 -268.565 23.9845 -34.1254 0.410568 0.484478 0.890777 -0.0667991 0.040799 -0.0238342 0.00150735 -1.52216 185764 173761 275809 -7321.91 -32052 -42780.7 
30059 2 -267.006 21.2227 -34.1202 -0.331881 -0.34291 -0.686477 0.000593517 0.0303174 -0.07901 0.000880382 -1.53005 96473.7 -91775.8 108335 -23478.7 -33811.8 -43670 
29249 2 -266.986 19.4107 -36.7574 -1.61655 -0.241298 0.388651 -0.0537707 -0.0546683 0.0176546 0.00355501 -1.52349 118651 145862 109367 -74001.7 -68391.9 -3757.06 
29255 2 -265.43 18.4585 -34.1613 -1.46417 -0.395098 0.41299 0.00321427 -0.0381815 -0.0804502 0.0031116 -1.52155 -130902 215220 125483 63891.3 -130913 75945.8 
30152 2 -265.374 23.972 -34.1611 -0.190678 -0.0350099 -1.26992 -0.0211592 -0.0462356 0.0248534 0.00207855 -1.52944 50984 -140255 138616 -1086.2 -20095.9 -24193.3 
29342 2 -265.426 22.1524 -36.7727 -1.88245 0.882944 -0.38783 0.114243 0.025558 0.0865778 0.00563461 -1.52862 56573.1 -17432.3 -29665.2 37802.1 -62909.3 -42940.3 
29253 2 -263.804 19.3873 -36.8 -0.842274 -0.17722 0.0739875 0.0167959 -0.0283066 0.17876 0.000939987 -1.52749 44069.5 157719 -30299.7 -28432.4 -80600.6 -17967.1 
29254 2 -263.808 21.2356 -34.1889 -1.3902 -0.674978 0.249624 -0.0617704 -0.0996973 0.0685236 0.00308652 -1.52622 50114 122033 215165 34475.4 -8767.27 -2561.4 
29259 2 -262.277 18.4136 -34.1504 -0.966895 -0.206912 0.0846755 0.0703738 0.0282318 -0.11765 0.00124046 -1.52329 17287.3 233883 182911 -9055.41 -824.807 26726.3 
30157 2 -262.147 23.9573 -34.1864 -1.34777 0.0261149 -0.257143 -0.0756858 -0.00568657 0.112717 0.00237204 -1.52504 125949 -100893 136401 -5717.32 -78715.6 -46371.2 
29349 2 -262.192 22.1423 -36.758 -1.70911 -0.45943 -0.621977 0.0239085 -0.0098905 -0.0697785 0.00443221 -1.52566 205012 36435.3 -137212 -5730.26 -60465.2 -44779.6 
29258 2 -260.634 21.1822 -34.19 -0.972248 -0.599806 -0.445273 0.0350693 0.0305493 0.0819101 0.00189343 -1.52509 -42239.7 123449 48821.6 185045 -53411.2 -43024 
29257 2 -260.616 19.3714 -36.7656 -1.63817 -0.727487 0.754771 -0.00807927 -0.0164305 0.0292934 0.00476413 -1.52687 29808.7 149527 -106831 29211.3 -98171.9 -76814 
30063 2 -263.884 19.3491 -31.5691 -0.190528 0.743148 0.531889 0.0855343 0.0107653 -0.00914312 0.00109764 -1.5239 73273.8 63809.6 -5654.8 -46905.9 -14599 -76854.3 
29263 2 -259.086 18.403 -34.1831 0.3844 0.439165 0.918577 0.0087018 0.0385838 0.0309596 0.00149179 -1.52437 65348.8 90088.5 111878 143357 -102045 -24706.8 
30164 2 -258.966 23.9762 -34.1572 -0.887206 0.592705 0.275653 -0.061187 -0.0558042 -0.0105523 0.00152958 -1.52827 -33905.4 20103.5 -66657.8 211408 17230.5 -31837.1 
29350 2 -258.978 22.1513 -36.761 -1.64486 -0.154887 -0.216029 -0.0810297 -0.0155583 -0.0632026 0.00349669 -1.52871 56017 798.127 12189.2 118701 -86419.2 -3494.98 
29262 2 -257.472 21.2102 -34.1876 -0.902039 -0.266671 -0.344179 0.0786798 -0.0753481 0.0568174 0.00126361 -1.53223 9439.97 34363.6 -91856.2 111133 -56268.5 34606.8 
29261 2 -257.437 19.3851 -36.7794 -1.03283 -0.0511306 1.51152 0.0066699 -0.0316136 -0.0118137 0.00422447 -1.52574 51630.3 101193 156015 76923.6 -47014.4 -39877.2 
29267 2 -255.896 18.4426 -34.167 0.315999 -0.302227 0.0283573 -0.0914668 -0.0414804 -0.0394988 0.000241828 -1.53558 -130738 44767.7 -115342 -2855.88 42695.3 -42004.2 
29354 2 -255.798 22.1418 -36.7434 -1.26263 -0.114667 -0.019638 -0.0333188 0.000302718 -0.110813 0.00202502 -1.52728 -22283 -2941.66 138243 83322.7 4734.11 -45141.2 
29357 2 -255.775 23.9266 -34.1493 -2.00865 0.254482 -0.302681 -0.0904399 0.0862925 0.00208329 0.0052787 -1.53166 -138177 110305 -132883 66134 -99986.7 -33454.9 
29266 2 -254.269 21.1701 -34.1522 -1.15471 0.585309 0.410725 -0.0215422 0.0717672 -0.0467904 0.00232334 -1.53728 -141049 -183010 -142729 114436 -16898.2 -58079.4 
29271 2 -254.262 19.3879 -36.734 -1.76239 0.570575 -1.05302 0.0120257 -0.0615571 -0.115065 0.00571877 -1.5268 -48853.8 -77051.4 117999 15972.3 -14881.9 -25226.1 
30071 2 -257.491 19.3405 -31.6034 -0.12644 -0.165307 0.700554 -0.0344766 -0.0963074 0.0454218 0.000672695 -1.52128 111520 25333.6 32910 28321.8 -24998.5 -74229.8 
30076 2 -259.041 22.0917 -31.5689 -1.22234 0.429052 -0.432086 -0.0185564 -0.0412022 -0.0187093 0.00234887 -1.52703 -41123 -78420.1 118454 121935 -17892.8 -30847.9 
30168 2 -255.862 22.0584 -31.5857 -0.61894 -0.81857 0.330225 -0.0181738 0.0621252 0.0494956 0.0014638 -1.5282 -131997 -100379 -6430.31 -50631.1 105152 60010.1 
30075 2 -254.307 19.3222 -31.5968 -1.65787 -0.375826 -0.185878 -0.080558 0.000394914 0.147426 0.00368325 -1.53419 -226174 -46111.4 -200306 60665.2 92425.6 -25934.2 
30079 2 -252.765 18.4021 -34.1252 -0.38213 -0.170914 -1.11458 0.103623 -0.0195101 -0.18794 0.00178539 -1.52737 -231574 -54054.5 -101260 152486 -62066.2 -122377 
29365 2 -252.644 23.9435 -34.1375 -1.83335 0.372698 0.282441 0.0884453 -0.0101945 -0.117132 0.00450887 -1.51922 -223736 94154.8 26959.3 200484 24235 -22490.8 
29358 2 -252.638 22.1202 -36.7933 -1.02773 -0.325657 0.352592 0.0680702 0.0493922 0.0982075 0.0016205 -1.52353 75823.3 66708.1 145434 31623.4 -55281.6 5246.19 
29269 2 -251.085 19.3653 -36.7861 -1.33995 -0.232307 -0.203711 -0.066719 0.0346472 0.116296 0.00238167 -1.52208 -280752 137807 11045.6 32930.6 -194291 -43681.8 
29270 2 -251.136 21.1766 -34.154 -1.34921 0.956316 0.20195 0.0595549 0.0103752 -0.0733427 0.00349605 -1.52354 -31138.2 219672 166067 108343 -49942.5 32387.7 
29275 2 -249.609 18.3643 -34.1964 -0.881133 0.000601353 0.112024 0.0584579 0.117997 0.0368239 0.00099369 -1.52581 -58069.7 21919.8 9452.54 -59603.5 -40455.4 -35214.6 
30172 2 -249.497 23.9911 -34.1242 -1.03136 -1.41379 -1.02725 0.0823523 -0.0338219 -0.0547215 0.00518636 -1.51251 100186 278576 -33733.3 118525 -23794.6 -119783 
29362 2 -249.437 22.1891 -36.7383 -2.53106 -1.36099 0.349884 -0.0951129 -0.0983021 -0.0233266 0.010556 -1.52624 11932.6 34331.5 136758 107037 -72628.8 -44071.2 
29274 2 -247.982 21.1682 -34.1453 -1.35059 -1.73671 -1.79668 0.00116595 -0.0159888 -0.0401159 0.0101622 -1.52975 -124306 107417 104831 68920.2 -10432.3 -579.49 
29273 2 -248.005 19.3641 -36.8043 -1.9397 -1.01748 1.07091 0.232001 0.0172041 0.091428 0.00748728 -1.52789 -201360 178167 48742.9 -41459.5 -87087.7 -46625.3 
30899 2 -251.177 19.3249 -31.5953 -0.343226 -0.539484 -0.670684 0.000868573 -0.0685555 0.0467656 0.0010815 -1.53026 -305154 -45188.3 -178244 -6276.85 -101671 -30114.3 
31707 2 -248.052 19.2851 -31.575 -0.284795 -0.0520535 0.444291 0.095304 0.0257138 -0.0135541 0.000354192 -1.52618 -151816 2044.57 138519 151881 97136.1 11894.5 
29279 2 -246.458 18.3995 -34.1967 -0.50245 1.27365 -0.106803 0.0376135 0.0120276 0.0528739 0.0023755 -1.52986 48324.7 8945.25 106904 -64716.2 90485.6 -2502.91 
30088 2 -246.318 23.8872 -34.1985 -1.35103 -0.982109 -1.14195 -0.0868743 0.234531 0.0198125 0.00515629 -1.50863 -21319.7 31685.5 -161535 59052.9 -72320 -124962 
29366 2 -246.296 22.1044 -36.7697 -0.406878 -0.724738 0.209108 -0.0541211 0.0477385 -0.0766167 0.000925143 -1.52227 -7722.76 28100.4 -70148.7 111019 -83058 -153686 
29277 2 -244.818 19.3358 -36.7401 0.220906 0.142642 0.4526 0.0734106 0.0184305 -0.0963458 0.000345099 -1.52067 191178 119652 62730.6 121911 -65187.1 -29222.3 
29278 2 -244.842 21.1654 -34.1597 0.930631 0.823505 0.845334 0.217525 -0.0237838 0.00467946 0.00284503 -1.52409 99972.7 -105594 -6874.27 186141 -51359.8 -52203.3 
29283 2 -243.267 18.416 -34.1522 -0.253064 -0.711481 1.26576 -0.075665 -0.0188906 -0.0504673 0.00273617 -1.53039 21327.8 30493.3 77925.7 59618.5 -92791.1 36928.2 
30187 2 -243.172 23.9624 -34.1451 -0.0619976 -0.165696 -0.331228 0.0174719 -0.000320848 -0.00414154 0.000177605 -1.53432 -73033.8 299750 234029 80857.3 89278.9 39141.2 
29370 2 -243.127 22.1386 -36.7664 -1.80775 0.647303 -1.64084 -0.111667 -0.0247827 0.0674343 0.00803486 -1.52495 -174031 -37195.8 142614 200104 -24413.3 -131397 
30180 2 -241.621 21.1805 -34.1395 0.580087 1.957 -0.00502338 -0.0805811 0.0937873 -0.149344 0.00524763 -1.5229 307447 -8888.67 34119 -11054.5 -138978 -49100.9 
29281 2 -241.64 19.3865 -36.7701 0.511672 0.920175 -0.270999 -0.0142046 -0.115959 -0.0314471 0.00148871 -1.52094 177822 83381.2 10604.3 120401 -117179 107065 
30091 2 -241.75 19.3612 -31.5838 -0.613223 0.119028 1.23355 -0.00474856 -0.072226 0.136125 0.00240801 -1.51558 4605.67 -25860 133436 32932.2 -99424.8 -126575 
29287 2 -240.136 18.4261 -34.2191 -2.15881 -0.251687 -0.415238 -0.0150271 -0.0811546 0.0387589 0.00616689 -1.52049 -244624 71987.2 -3194.43 152758 -189637 -116307 
30191 2 -240.04 23.9839 -34.1944 -1.49671 -0.545127 0.24977 0.164192 0.0018039 0.0736709 0.00327436 -1.52092 177574 158053 291813 1730.64 -90533.2 135092 
29282 2 -239.999 22.1655 -36.8219 -0.998697 0.179549 -0.163497 0.0255849 -0.0179977 0.12438 0.00133051 -1.52802 -243321 42776.4 91840.9 81417.5 -87440 -141742 
29285 2 -238.489 19.3707 -36.8529 -0.716658 -0.0372908 -0.105033 -0.0629506 0.0587879 0.0812223 0.000662534 -1.51729 84102.2 -103812 -81018.4 173312 -147488 117107 
30184 2 -238.453 21.2095 -34.216 -0.28411 0.2061 -0.661388 -0.0960015 -0.00808923 0.043362 0.000706122 -1.52949 221564 85577.7 252277 -27681.2 -4544.25 18131.4 
30095 2 -237.037 18.4346 -34.2727 -1.46324 -0.189583 -0.445279 0.0294164 -0.047278 -0.00622892 0.00299173 -1.515 -283056 51826 -52530.8 230107 -280744 -148433 
29286 2 -236.855 22.1464 -36.7854 -1.51859 -0.151642 -0.342359 0.039494 0.0408879 -0.102754 0.0030812 -1.52238 -32166.8 -86025.1 -26839.4 205789 121218 -87869.1 
30995 2 -236.801 23.9366 -34.2118 -1.40537 -0.547409 -0.365551 -0.106341 0.135896 0.0738428 0.00303336 -1.52947 204169 35852.1 249206 40976.8 -27396.9 -92958.3 
30096 2 -235.598 19.3496 -31.7022 0.103883 0.85295 -1.07947 0.113798 0.0593975 0.0193679 0.00239759 -1.49687 -428272 -69701.9 -449390 215107 -190414 -81193.7 
31712 2 -240.127 22.1607 -31.5918 1.97338 -0.724385 -0.183958 0.0843366 -0.0714821 -0.0307187 0.00560838 -1.51158 -306070 7540.24 -155636 42041.6 -168253 29672.6 
30097 2 -238.644 19.3177 -31.6426 -0.624296 0.303829 -0.633175 -0.180858 0.0400412 0.00392109 0.00111211 -1.50194 -373573 90645 -53134.8 149138 -215829 -260973 
30904 2 -237.007 22.1244 -31.5744 -0.119278 1.03573 -0.252417 0.0436023 0.024491 -0.144772 0.00144929 -1.49057 -117174 -39697.8 23180.2 132583 -30446.5 46616.6 
29289 2 -235.316 19.4513 -36.832 -2.35738 0.374469 0.503614 -0.199141 -0.104445 0.0906408 0.00749552 -1.50415 -241708 -122851 -201701 247174 -213354 177676 
29291 2 -235.278 21.2359 -34.1947 -2.92299 -0.520301 -1.23436 -0.160294 -0.0460065 -0.0287818 0.0130212 -1.52884 -199482 -122857 -9819.35 199469 -113499 1651.66 
29200 2 -233.928 18.4608 -34.2449 -1.83616 0.268312 -1.19956 0.0435273 0.0458142 0.0794252 0.00614949 -1.51359 -261230 -143855 -154366 347040 -29296.6 116723 
29382 2 -233.679 22.2216 -36.7522 0.0157567 -0.259188 0.257132 -0.0727978 -0.0537759 -0.199566 0.0001682 -1.52212 -252369 -257226 -2073.35 183780 -160220 41991.2 
30189 2 -233.667 24.0709 -34.1787 1.11021 1.89916 -1.54591 0.148432 0.00650212 0.0767091 0.00910531 -1.52404 191239 -254197 181305 264546 83603.5 56038.2 
30101 2 -232.477 19.5188 -31.5864 -1.18951 -0.122695 -0.153092 -0.105653 -0.0153238 -0.117865 0.00183063 -1.5249 -327909 -78938.2 -62312.6 130055 224843 -196656 
31721 2 -233.902 22.2724 -31.6041 -0.798052 -2.00085 0.910195 -0.0416823 -0.019497 0.0123167 0.00688798 -1.49995 -230358 187309 -38298.1 362597 -235349 107606 
29293 2 -232.268 19.4551 -36.7447 -2.7549 -1.66326 2.24863 0.0113796 0.0898575 0.0564723 0.019412 -1.51719 -755487 -37926.2 -284514 193499 -43738.3 -125209 
30998 2 -232.211 21.3439 -34.1866 -0.926986 -0.334169 -0.36962 0.0281686 -0.0447454 0.157607 0.00139503 -1.51237 -512006 5550.54 202006 261203 -130736 105818 
30913 2 -230.847 18.5716 -34.0956 -1.81062 -0.192035 0.49852 0.156178 -0.125879 -0.0720299 0.00448862 -1.52267 -6838.71 128937 -40869.9 34997.5 70206.2 63262.9 
29290 2 -230.601 22.2346 -36.8279 -2.47815 -0.00638985 -1.23001 -0.0906086 -0.0446567 0.0723419 0.00964059 -1.51034 -569015 -140477 155416 254030 55467.6 -89736.8 
30195 2 -230.511 24.0823 -34.2461 -0.454577 -0.0466426 -0.684669 -0.016778 0.0307719 0.00260177 0.000853433 -1.48375 420323 -76065 -50890 161844 -343397 -125282 
30100 2 -229.229 19.4757 -36.6466 -4.47971 -1.4314 -1.3276 -0.174571 0.100902 -0.0853502 0.0300763 -1.49903 -1.00105e+006 -58369.8 70211.4 198398 -158794 -59893.2 
31010 2 -229.163 21.3631 -34.0717 -0.824012 -0.238068 -1.35749 0.12625 -0.0432047 0.0138281 0.0032476 -1.51936 -361853 62841.2 666304 207153 14806.7 -11208.6 
30108 2 -227.723 18.5754 -34.0695 -2.37639 -0.217182 0.506619 -0.212445 0.0533556 -0.0590546 0.00749546 -1.52045 -350552 -84512.7 -412095 72237 -134602 213231 
30103 2 -227.605 22.2542 -36.7892 -1.57879 1.28866 -1.77568 0.0446737 0.105698 0.131146 0.00920235 -1.47954 -785640 -227523 304189 375735 -80142.8 -177254 
30196 2 -227.336 24.1176 -34.1963 -1.58612 -0.223595 2.01362 -0.111077 0.0495244 0.119816 0.00833856 -1.49975 656259 -305257 349633 221611 -52620.2 -23170.4 
29299 2 -226.279 19.526 -36.6526 -2.11744 0.323288 -1.39078 0.294781 0.0162761 -0.0009411 0.00821501 -1.50721 -844465 -53896.4 222600 191559 -17285.3 79684.7 
31732 2 -226.121 21.4118 -34.034 0.6922 0.688649 -2.79975 0.0597054 -0.103392 -0.0219591 0.0110737 -1.47788 -524617 -235961 569110 404645 70035.9 161054 
30112 2 -224.693 18.6566 -34.0046 -0.745814 -0.356906 -0.0780424 0.180797 -0.0608229 -0.0338035 0.000868703 -1.5076 -127471 423451 555809 285879 321151 196553 
30107 2 -224.603 22.2813 -36.7301 0.0918231 1.01425 0.632717 -0.105321 0.127885 0.0560197 0.00181051 -1.44841 -906273 27507.7 641750 336299 -50499.3 58514.2 
30213 2 -224.055 24.4402 -33.9705 0.616892 0.2839 0.575686 -0.0646397 -0.0325576 -0.0497516 0.000998255 -1.69244 1.14969e+006 882050 1.24163e+006 353760 199101 153023 
29328 2 -276.525 25.0195 -36.6934 -1 0 0 0 0 0 0.00125952 -1.13256 -28568.4 291452 520513 72990.6 52288.1 -68198 
29329 2 -276.525 26.8728 -34.0724 -1 0 0 0 0 0 0.00125952 -1.23824 -3556.2 293034 793334 -60897.1 -105928 66427.9 
29418 2 -276.318 30.6574 -36.68 -1.23468 0.296932 -1.78453 -0.113201 0.0336084 -0.0527487 0.00604211 -1.20504 -341137 69351.7 -110988 -61560.5 46551.9 33206.9 
29420 2 -274.92 27.7994 -36.6934 -1 0 0 0 0 0 0.00125952 -1.5254 152048 325223 216752 323214 -3569.55 68970.8 
29423 2 -274.92 29.6527 -34.0724 -1 0 0 0 0 0 0.00125952 -1.49914 177803 97840.7 130007 58659.2 -189739 -63661.3 
29331 2 -273.391 24.9968 -36.7354 -2.48573 0.491689 1.40502 0.0172474 -0.0022841 0.0840985 0.0105732 -1.59808 412161 118206 175522 -142865 -77053.9 -7471.76 
29332 2 -273.407 26.8656 -34.1269 -0.665328 1.54623 -0.92242 0.106308 -0.0794465 0.0612187 0.0046405 -1.58145 453571 201172 243344 -72808.1 -91439.7 20051.3 
29424 2 -273.278 30.5089 -36.7173 -1.12115 -0.327989 -1.21585 0.00239246 0.0245752 -0.0459648 0.00358059 -1.58029 -181252 1891.47 285502 73431.7 -86608.2 -15831.3 
29335 2 -271.763 27.7263 -36.7727 -0.508866 0.120482 0.381179 0.0162418 0.01907 0.0622626 0.000527433 -1.5277 251878 -47554.3 190730 1181.25 -85053.4 22375.3 
29336 2 -271.728 29.5686 -34.1342 -0.57307 -0.204626 -0.497551 -0.00480613 -0.0826814 0.0282093 0.000778178 -1.52677 343958 -72006.7 158269 -39473 8809.69 59310.6 
30145 2 -270.166 26.7945 -34.1666 -0.401685 0.398034 0.762591 -0.0493514 -0.0502611 0.085503 0.00113524 -1.51555 290167 94176.4 140929 -69713.9 -9830.52 -107958 
29341 2 -270.196 24.9763 -36.7297 -1.51395 -0.933274 -1.36897 0.0748297 -0.0969635 -0.0305844 0.00634437 -1.51807 251111 50979.6 138526 -32870.9 -474.923 -103893 
30242 2 -270.134 30.4425 -36.77 -0.780327 -0.262497 -0.204506 0.099551 -0.0182114 -0.0248719 0.000906397 -1.52596 -21926.4 60539.2 112772 -35235.4 49433.3 -58994.4 
29340 2 -268.526 27.6737 -36.775 -0.580565 -0.0569705 0.0156942 -0.123616 0.0107809 0.0345759 0.000428925 -1.52834 2096.85 -70448.6 127825 -64989.3 62700.9 9114.76 
30154 2 -268.504 29.4817 -34.1572 -1.61547 0.625634 0.239701 -0.0319516 -0.0010854 0.0102504 0.0038524 -1.52176 233022 -131986 337222 -42749 -50853.1 -4299.21 
29345 2 -266.956 24.926 -36.7682 -1.93956 0.349744 -0.931534 -0.0727075 -0.0411842 0.0533332 0.00598517 -1.52713 120152 -9569.89 152357 11111.4 -57373.8 -21239.4 
30149 2 -266.959 26.7197 -34.1271 0.0385146 -1.49766 1.04334 -0.0225456 0.0130247 -0.0844343 0.00419801 -1.53084 16569.7 -66607.1 127305 51337 -28343.8 -37488.6 
29435 2 -266.915 30.3833 -36.8039 -1.23447 -0.0848188 0.898603 -0.00521024 0.128899 0.10382 0.0029455 -1.52759 71945.2 -31475.8 85848 -3948.06 -29087.3 -34225 
29344 2 -265.373 27.6505 -36.7816 -1.29595 0.24207 -0.189974 0.110298 -0.0196782 0.0267431 0.00223461 -1.52862 -73920.5 -73252.8 185690 73499 13763.7 -112826 
30159 2 -265.282 29.4393 -34.1896 -2.20202 0.959643 0.18283 -0.0961871 -0.0138676 0.0968026 0.00730927 -1.52667 160864 -97408.4 97191.4 -28314.5 72162 -19924 
30963 2 -263.782 26.6759 -34.1285 -2.27298 0.237495 1.39413 0.109853 0.0781857 -0.0832872 0.00902624 -1.52645 96343.9 -55196.5 141630 27135.5 44047 -47649 
30246 2 -263.767 24.8968 -36.7563 -0.60102 -0.267577 -0.799447 0.0180346 -0.028088 -0.0676834 0.00135013 -1.52661 122283 36074.7 139560 -26927 -76929.9 41562.4 
30250 2 -263.71 30.3872 -36.7443 -0.90065 0.162138 1.28674 -0.0295092 -0.00130434 -0.115948 0.00314018 -1.52193 -46467.5 -35304.5 103383 81581.2 138078 -53153.2 
30162 2 -262.18 27.6406 -36.7551 -0.374297 0.22194 0.0671616 0.0758581 -0.0472209 0.0312773 0.000244178 -1.52476 129371 -21939.9 162369 13692.8 -62900.5 -55942.2 
31158 2 -262.067 29.4012 -34.1189 0.882391 -0.139868 -0.79152 -0.152957 0.0841917 -0.0122481 0.00179441 -1.52589 93136.1 -38966.2 43075.7 80444.2 58286.2 39340.6 
29353 2 -260.561 24.8732 -36.7936 -0.192425 0.0883183 0.253656 0.0279427 0.0532737 0.0793444 0.0001375 -1.52353 97946 -6012.02 883.263 -32368.8 -46088 28953.9 
30167 2 -260.563 30.3827 -36.7115 -0.351632 -0.130945 0.294057 0.109361 -0.0236645 -0.127042 0.00028624 -1.52619 -22303.3 -18032.5 167026 -29929.5 -2563.35 -17770 
30163 2 -260.551 26.6829 -34.1652 -0.328227 0.54136 -0.0929646 0.0124969 -0.00501158 -0.00252351 0.000515704 -1.52765 117076 -231877 191517 121678 -3191.58 -26969.4 
30166 2 -258.96 27.6425 -36.755 -0.743551 -0.236471 0.101321 0.00763684 -0.0337842 0.0199807 0.000779708 -1.52055 183916 17216.6 96599.5 -75047.6 -27528.2 -38120.2 
30261 2 -258.898 29.4247 -34.1263 -0.158497 0.897998 0.278951 0.00168998 -0.00826613 0.0689988 0.00114532 -1.52403 83863 -186565 122519 119266 76972.8 43039.6 
30160 2 -257.328 26.7433 -34.1434 -0.843088 -0.0931649 0.148856 -0.0186837 -0.095042 0.0245542 0.000934102 -1.52228 165323 159264 -92999.4 130176 65411.5 6505.35 
29355 2 -257.362 24.8931 -36.708 -0.379925 -0.591145 1.72262 0.00972895 0.0565513 -0.122596 0.00435948 -1.52661 89186.1 39090.6 49636.9 32974.9 27752.8 17727.5 
31082 2 -257.35 30.3284 -36.7223 -0.5902 0.360604 0.755449 0.0913314 0.0610856 -0.0744995 0.00132133 -1.51248 66570 -191498 128906 33116.1 -12624.9 -86914.5 
31077 2 -255.724 27.6528 -36.6789 -1.68957 1.14278 0.0725667 -0.0446987 0.00948932 -0.181947 0.00524699 -1.5118 -15427.3 -9780.81 149328 69235.8 -52793.6 112390 
31988 2 -255.657 29.4984 -34.0643 -0.893504 -0.0686446 0.174815 -0.0374468 0.0179012 0.0680848 0.00104996 -1.94312 -21780.6 173702 238822 341085 287628 191558 
29361 2 -254.173 24.9016 -36.7433 -1.27512 0.183719 -0.298357 0.00503556 -0.0164731 -0.0508379 0.00220253 -1.52654 -22321.5 10459.1 72257.8 49840.1 -62751.1 -121881 
30174 2 -254.137 26.7119 -34.1511 -0.767481 0.231756 -0.23325 -0.0365009 0.0236253 0.126663 0.000878064 -1.51677 -73465.8 216852 1096.64 191222 -66551.8 -41501.1 
29368 2 -254.127 30.3966 -36.6666 -1.93602 -0.862653 -0.213477 -0.0187731 -0.0258106 -0.0855325 0.00571559 -1.71763 93042.5 -269587 480202 12436.6 27835.5 226281 
30983 2 -257.422 24.8404 -31.5743 -1.03052 0.796377 -0.379997 0.139098 -0.0793599 0.0645383 0.00231826 -1.52342 -1974.81 -64662.4 105920 53478.3 -59178 -58215.4 
29463 2 -252.557 29.5586 -34.0331 -2.19919 -0.770017 -0.0256489 -0.0353996 -0.0208774 0.0372007 0.00683923 -1.9747 -139739 464787 574519 -140591 -90175.5 268096 
29359 2 -252.575 27.6859 -36.7649 -1.89301 -0.424647 0.393636 0.0355165 -0.0526777 0.0710203 0.00493574 -1.50937 -78209.2 30213.9 189875 34960.8 11342 154311 
29363 2 -251.011 24.9073 -36.7625 -1.26066 -0.906412 0.246427 -0.014359 0.0459801 0.0280259 0.00311299 -1.52455 4392.38 66586.3 135722 113190 -83976.5 -30330.1 
30997 2 -251.015 26.7624 -34.1579 -2.99665 -0.320591 -0.0632992 -0.0619034 0.0193872 -0.00109905 0.0114448 -1.50914 -94475.4 366989 53645.5 57359.2 -53077.9 30123.8 
30991 2 -250.927 30.3711 -36.7378 0.239442 -0.097638 -0.341024 -0.0158088 0.0507926 -0.0373412 0.000230697 -1.49819 -2705.06 -316749 185382 8775.98 -53877.4 -91813.3 
30270 2 -249.411 29.5711 -34.0228 -1.96136 0.200819 -1.41829 0.00992702 -0.0148551 -0.0798533 0.00742966 -1.81212 -174568 325656 493313 111197 -33482.7 417074 
31087 2 -249.386 27.6979 -36.7193 -1.30349 0.441296 0.958597 0.0111165 -0.0187627 -0.0238289 0.00354268 -1.5077 -91684 14717.8 79896.3 232856 -52512 99636.3 
32627 2 -247.856 26.814 -34.1231 -0.210075 0.799456 0.0406782 0.0436391 -0.0903859 0.104438 0.000862663 -1.75122 -165541 626643 288272 40575.8 130371 274860 
30183 2 -247.842 24.9353 -36.7483 -1.48737 -0.241344 -0.408161 0.00127124 -0.0374475 -0.00182901 0.00306958 -1.51993 -37861 93287.5 170439 20187.8 -20133 50096.7 
31993 2 -247.737 30.4323 -36.7951 -1.89659 1.48207 -0.413989 -0.0872444 -0.0786594 -0.00945054 0.007513 -1.49893 -10598 -150890 102619 114561 -144844 -73533.9 
31004 2 -246.267 29.5449 -34.1166 -0.990303 0.670245 -1.24257 0.0122635 -0.0303383 0.070947 0.00374568 -2.16858 -379480 -8131.44 408792 56736.5 -125820 -53152.8 
30182 2 -246.213 27.7088 -36.7276 -1.70788 -0.546819 0.0905289 0.0417196 -0.120578 -0.0723166 0.00406074 -1.50443 11088.8 -10795 -13847.5 -3433.71 -102218 98893.4 
30186 2 -244.741 26.7645 -34.1286 -1.44253 -0.441682 -0.267786 0.0523175 0.0170652 0.0976694 0.00295694 -1.7314 86257.9 515441 442673 8465.74 -249452 304174 
29373 2 -244.672 24.8812 -36.7762 -1.19014 -1.57329 0.7045 -0.0514196 0.107371 0.000603493 0.00552676 -1.51383 -12045.7 231620 247945 71835.7 -45230.8 23058.4 
32042 2 -244.567 30.4064 -36.7915 0.459449 -1.06629 -0.168636 0.0257699 0.0171214 -0.0207619 0.00173373 -1.49824 16982.3 -113907 81489 -12941.5 -39149.7 -113331 
30280 2 -243.138 29.5882 -34.0649 -1.31814 0.971354 0.958485 0.0946657 -0.0328127 0.083657 0.00453392 -1.80872 50141.5 458807 833734 -17359.3 -173933 348792 
32722 2 -243.021 27.6736 -36.7244 -0.956441 -0.726309 0.215631 -0.095952 0.0544394 -0.0755839 0.00187517 -1.50307 -25054.1 170258 389917 199344 -90537 62438.5 
33538 2 -241.557 26.745 -34.1178 -0.767949 -0.407967 0.690319 0.0347778 0.0104579 -0.0862073 0.00155264 -1.51625 254895 202193 -150138 -13373.9 -15717.9 50129.1 
30181 2 -241.542 24.9075 -36.7781 0.0226316 -0.0644581 -0.404906 0.100211 0.0507168 -0.0408353 0.000212374 -1.52125 -120152 -60059.3 154673 148882 -186581 -22867.4 
32614 2 -244.76 24.8631 -31.597 -0.471209 -0.0875812 -0.241668 -0.101053 0.0322671 0.0527442 0.000362882 -1.70902 -153806 43638.3 25782.6 -121722 64291.8 -137128 
31814 2 -241.371 30.4281 -36.7972 1.25949 -0.350789 -2.3363 -0.0923491 -0.000723206 0.0332264 0.00902779 -1.50376 2918.98 44723.5 195304 232505 -65549.3 20956.3 
32536 2 -239.976 29.4875 -34.135 -0.931742 -1.85118 1.60248 0.00694831 -0.13468 0.016592 0.008644 -1.51257 167086 179716 438348 -152539 -397657 -37131.8 
31183 2 -239.89 27.6519 -36.7783 -2.18685 -0.344293 -0.470437 0.0547103 0.0382873 0.0279375 0.00645144 -1.51851 -42756.3 9311.62 252622 192678 -77563.3 34893.2 
34336 2 -238.343 26.7001 -34.1775 -0.601096 0.729448 -0.262808 -0.169943 -0.00803531 -0.0174842 0.00121226 -1.52428 272870 186602 213158 -121153 -170857 -30163.4 
31088 2 -238.351 24.9153 -36.8284 -0.0613918 -0.761093 -0.326695 -0.0228123 -0.0376269 0.110622 0.000868766 -1.52184 156748 -78299.3 92244.3 102573 5926.01 -5903.92 
31098 2 -238.225 30.4215 -36.7766 -0.838364 -0.787856 0.641235 0.0154224 0.0521391 -0.0216882 0.00218495 -1.51543 108266 207155 233698 176665 -275036 92210.8 
30192 2 -236.773 29.4507 -34.2207 -1.67917 -0.0170688 0.13618 -0.0115991 -0.0217655 -0.0775517 0.0035751 -1.52068 -34704.9 -220195 -394885 -33463 -237033 -177486 
33626 2 -236.714 27.6565 -36.7915 -0.411082 0.0309904 0.590046 0.144157 0.0589756 -0.0257309 0.00065256 -1.5054 169203 44775.4 -119804 98373.9 -163553 -178913 
31910 2 -236.887 27.6306 -31.6125 -0.273036 -0.376921 0.578256 0.101482 0.0380114 0.0284345 0.000693991 -1.94914 -529957 -549020 -107396 97391.9 -234016 292811 
32636 2 -238.369 30.2695 -31.615 -1.46969 -0.502005 0.154968 -0.0791897 -0.105397 0.120302 0.00306822 -1.69024 112333 -631936 -189461 110777 -58498.4 -350497 
33535 2 -235.193 26.7501 -34.1813 -1.44414 -0.301411 -0.592918 0.0591648 0.0174928 -0.110326 0.00318398 -1.81391 73080 -58054.2 88446.1 198188 -73080.8 14319.2 
31002 2 -235.161 24.9006 -36.8145 0.951554 -0.358455 -1.15346 -0.032066 0.137855 0.0484553 0.00297802 -1.50376 138847 -5390.9 10851.2 246080 -89184.6 20420.7 
34475 2 -235.021 30.4545 -36.8515 -0.333363 -0.592546 -0.106929 -0.130208 -0.039788 0.0535872 0.000596602 -1.5003 599.97 189699 -62578.1 2837.53 -281385 41988.4 
32730 2 -235.201 30.2293 -31.7006 -0.505564 -0.96352 0.989699 0.082794 -0.0904527 0.168113 0.00272493 -2.25894 251224 -313271 -399750 -185331 -411548 -165076 
2790 1 -233.858 27.6396 -31.7456 -0.0635687 -1.53795 -0.725377 0.0402251 -0.0143209 -0.0476476 0.00404853 -1.14594 370226 -354740 -122225 -58132.6 447399 72532 
31006 2 -233.568 29.5175 -34.2783 -1.24623 -0.0897981 -0.46593 -0.0498201 0.00740284 -0.0496509 0.00223973 -2.20081 33297.2 -375155 -653147 446061 -390372 -279893 
30285 2 -233.413 27.6872 -36.7241 0.0646426 0.499346 -1.85206 -0.17156 0.0804511 -0.12968 0.00463962 -1.51749 425344 158534 464519 333744 236963 -137061 
30188 2 -235.352 24.939 -31.6049 -1.2745 -1.18837 -0.688684 -0.00417447 -0.0509839 -0.196134 0.004422 -1.6779 -797993 -351143 -429358 76217.4 162627 -253999 
30099 2 -231.992 24.9656 -36.8048 -1.04804 0.414435 -0.20948 -0.0840998 0.0387818 -0.0145476 0.00165504 -1.50357 -253042 -339282 187508 247807 -127140 228232 
30198 2 -231.966 26.8599 -34.0478 -1.55257 1.06119 1.04472 0.0697889 -0.101603 0.0412006 0.00582909 -2.18996 468306 8395.87 743319 139707 106748 390138 
2716 1 -231.831 29.2523 -32.077 0.686998 0.725617 0.549001 -0.040806 0.0166036 -0.0817324 0.00181753 -1.83973 -932353 -31867.6 -290331 -486990 -232533 -452156 
30290 2 -231.837 30.5315 -36.8602 -0.993201 -0.107769 -0.707849 0.0598612 0.015635 -0.0162824 0.00188816 -2.15573 -68483.3 342265 -278788 355272 -112938 -28342.5 
2919 1 -230.474 29.4089 -34.5286 -2.85438 1.49094 -0.538674 -0.0208196 -0.0200495 0.115573 0.0149058 -1.45041 1.0652e+006 520586 -303378 -68663.6 130909 -367490 
31008 2 -230.357 27.6777 -36.8558 -1.36649 -0.434612 0.349296 -0.00633537 0.0278468 -0.0724155 0.00274347 -1.74501 -550445 -710134 -281606 -154613 -328586 -170591 
31740 2 -229.249 25.1561 -31.7003 -0.874032 0.886063 -1.67275 0.0681913 0.0698693 0.0128729 0.00547528 -1.37367 49580.9 8572.75 -8200.77 -339992 -288091 -247606 
31822 2 -229.076 28.3341 -31.8266 -0.889765 -0.00106483 -0.514063 0.0315417 0.0378542 0.0599802 0.00132998 -2.7567 -278626 312283 -100609 -149461 751773 -21066.2 
31013 2 -228.881 25.0097 -36.8391 -0.728944 -0.230646 -0.0223944 -0.0555109 -0.0540132 -0.0939626 0.000736892 -1.53235 -451825 -377068 153867 154604 -164716 -213004 
31826 2 -228.828 26.8341 -34.353 -0.288 1.19245 -0.937839 0.0183897 -0.0534989 -0.0530849 0.00300321 -1.6136 -97633.2 65065.1 -803094 253461 64351.1 -614538 
32729 2 -228.754 30.2497 -36.9269 -0.255509 -0.462585 1.84561 0.0530285 -0.0606954 -0.152528 0.00464203 -2.10424 -700532 -955867 -966335 -493572 140568 -800735 
32646 2 -227.365 29.867 -33.9368 -1.2599 0.683387 -1.43509 0.0175758 0.113627 -0.0556168 0.00518146 -2.99388 1.39325e+006 1.08146e+006 1.53535e+006 138154 235356 314586 
33540 2 -227.178 27.7035 -36.8559 -1.49583 -0.453134 -3.03672 -0.0404234 0.019635 -0.0277109 0.0146916 -1.4514 -682450 -1.15435e+006 -792865 173838 -282468 55517.1 
31031 2 -226.082 25.3602 -31.658 0.0756574 -1.35583 -0.679632 -0.0273626 0.0574034 -0.107155 0.00290434 -1.51122 -187492 -71822.1 -931837 -353730 682637 664653 
33639 2 -225.781 27.026 -34.2049 -1.78367 0.535589 -0.711553 0.107065 0.109075 0.0608973 0.00500614 -1.80174 103600 -135776 32284 65849 -326049 405267 
33541 2 -225.806 25.0558 -36.7204 -1.18703 1.58468 -1.5329e-005 0.197495 -0.109806 0.0563197 0.00493762 -1.4847 -488330 -507303 293458 226760 -24298.5 96267.9 
34438 2 -225.559 30.2502 -36.582 -2.22991 -0.0401521 -1.54378 0.0808776 -0.115888 0.0722947 0.00926677 -1.78867 -603688 -1.40814e+006 -33134.6 260059 123662 -876586 
3871 1 -224.335 29.4977 -33.5748 0.00221141 -0.0235565 -0.47345 0.029527 -0.0772493 -0.0846923 0.0003142 -1.69009 536518 918771 1.14168e+006 -503274 28237.4 381.308 
31025 2 -223.994 27.7846 -36.6257 -1.09021 1.42745 0.0569204 -0.0515943 0.0333438 0.0378018 0.00406751 -2.04953 -706661 -716847 -181.799 576344 -291082 251802 
31825 2 -223.616 27.0225 -31.9002 -1.57744 0.549572 -0.714814 0.110105 0.0316446 -0.0170973 0.00415804 -2.67745 -1.12301e+006 -25103.9 -218715 -113151 143911 392806 
30229 2 -283.827 35.2926 -32.4063 -0.877491 -0.251106 -0.485975 -0.0420437 0.0284725 0.042422 0.0013467 -1.20523 321830 236895 -173854 -88221.6 -200067 -162520 
29509 2 -280.99 35.4046 -33.7613 -1.86228 -1.13678 -0.471615 -0.0598192 0.0333841 0.0227384 0.00627589 -1.21796 -24814 -26822.1 336254 -162874 -326015 109474 
29513 2 -279.447 36.1939 -36.4388 -0.73318 -0.279994 0.160291 0.00717735 -0.00547666 -0.0596678 0.000808161 -1.33387 -71134.7 -206030 226315 -19487.2 -271504 148683 
29422 2 -277.878 35.2229 -33.9717 -1.98575 -0.304939 0.146664 -0.00326684 0.0587485 0.00858831 0.00511074 -1.51163 -192547 80385.1 123215 19580.2 -127040 112422 
29510 2 -277.92 33.4642 -36.6426 -0.632403 -0.322267 0.433831 0.0921488 -0.0419787 0.0188952 0.000871584 -1.21652 7611.11 -63569 52561.4 -128256 -91706.2 84348.5 
29514 2 -276.306 36.095 -36.6274 -1.5537 -0.829662 -0.325729 -0.0153031 -0.0401719 -0.00956774 0.00404105 -1.59783 228522 7410.71 237363 91923.8 31801.3 -27063.5 
29419 2 -276.385 32.4599 -34.0746 -0.869075 -0.311512 -0.0761539 0.0329692 0.00728771 0.0171804 0.00108083 -1.37545 -280352 -248918 433616 -129339 63639.9 13715.5 
30235 2 -274.753 35.1157 -34.028 -2.27393 -0.00276073 0.159303 0.0551981 0.0703261 -0.166651 0.00654465 -1.53904 -1628.14 63650 174768 141413 -51411.4 -8246.25 
29421 2 -274.782 33.3313 -36.7175 -1.39309 0.47832 -0.897341 -0.0970622 0.0229191 0.0765251 0.00374669 -1.61368 144776 27871.6 277031 76645.2 -9612.61 2783.73 
29427 2 -273.259 32.3373 -34.0928 -1.36415 -1.60446 -0.48693 -0.000409073 -0.0208654 -0.0849023 0.00588484 -1.55226 128320 -70584 154620 84681.8 -65451.8 -49248.6 
29425 2 -273.153 36.076 -36.7209 -2.08776 0.964218 -0.151928 -0.0676694 -0.0626095 0.0126918 0.00668997 -1.51421 -94972 31272 261942 92086 -11220.3 -76325.6 
29428 2 -271.67 33.2337 -36.7717 -0.646672 0.755323 0.677885 0.041491 0.000969002 0.0199389 0.00182407 -1.52531 -41000.8 54599.4 205148 57905.5 35020.4 -80532.4 
30245 2 -271.583 35.0395 -34.177 -1.70117 -0.753532 0.480276 -0.0403027 0.00769331 0.0643741 0.00465073 -1.52314 18802.6 131436 58733.6 -35925.8 -47343 -633.528 
29431 2 -270.063 32.2323 -34.1698 -1.10441 0.447838 0.0721688 -0.0619876 0.082461 0.0458654 0.00179543 -1.52517 -69920.7 -43794.5 230062 -36105.9 46107.1 -85059.6 
31052 2 -270.004 35.9737 -36.767 -1.5143 -0.567277 -0.438265 -0.00867001 -0.0158483 -0.0666429 0.00353545 -1.52533 -150826 53937.9 63375 -24065.8 55442.9 -117302 
29348 2 -268.494 33.1742 -36.7986 -0.834406 0.0538658 -0.390898 0.0878658 -0.0161166 0.0326069 0.00107303 -1.52595 76998.7 106574 43646.5 -15233.9 -54997.2 -67021.2 
30964 2 -268.416 34.9544 -34.1813 -0.849824 -0.219269 -0.529386 0.0345983 0.060537 0.00860644 0.00132316 -1.53029 -96424.1 -45620 106104 131962 71469.6 -47345.1 
29436 2 -266.847 35.9089 -36.7983 -0.770183 0.213729 0.174852 0.0842797 -0.0662933 0.062963 0.000843164 -1.52634 24989.5 -64658.9 -38439.2 116573 37731.3 -16279.1 
31057 2 -266.915 32.1958 -34.1703 -0.640872 0.948333 -0.275548 0.138335 -0.0047647 -0.0507662 0.00174566 -1.52105 12043.2 -4160.53 176920 -10892.8 -24669.2 442.365 
30243 2 -269.956 35.8861 -31.5924 -1.6356 0.0863911 0.113799 0.0377969 0.0106771 0.0250075 0.00339517 -1.52712 98473 -49851.1 -32352.8 33042.7 32881.5 -32598.8 
29439 2 -266.746 35.8669 -31.578 -0.785682 0.292353 -0.409936 -0.0921646 -0.0540242 0.0123571 0.00109681 -1.5273 130849 162911 92685.9 -43076.7 64125.9 -14960.1 
30257 2 -265.268 33.1379 -36.7645 -0.442607 0.29864 0.922534 -0.100739 0.0024961 -0.0455769 0.00143101 -1.52076 193253 84497.4 236526 68931.9 41020.3 -47566.4 
30249 2 -265.246 34.9477 -34.1799 -1.58393 0.656393 -0.137985 0.0576617 -0.0673333 -0.0424407 0.00372658 -1.52476 7162.25 66771.9 23508.7 67399.1 38069.7 -79397.1 
30256 2 -263.64 35.8932 -36.7834 -1.62701 0.540768 0.287231 0.0259441 0.00132765 0.0181996 0.00380637 -1.52442 202405 -24831.9 171530 36039.8 -6024.12 -59004.7 
31070 2 -263.692 32.1453 -34.1514 -1.15026 0.0507749 0.917418 0.0863295 0.0652046 -0.0155754 0.00272978 -1.52331 198376 1742.43 1375.81 -66148.3 63159.8 -148451 
30161 2 -262.083 33.1531 -36.7521 -0.581355 -0.451975 1.06036 -0.00793251 -0.0904118 -0.0182793 0.00209913 -1.52206 69342.8 -63136.5 161881 32477.9 56503.4 -164596 
30358 2 -262.06 34.8776 -34.149 -1.99088 -0.0900524 0.54722 0.0952578 0.013326 0.026585 0.0053796 -1.51937 66039.6 -48887.9 24329 104970 147210 -132394 
31066 2 -260.458 32.1488 -34.1162 -0.333496 -0.647975 0.166401 -0.144257 -0.0426918 0.0037334 0.000703794 -1.52098 86837.7 -195886 91829.5 -8100.46 40945.2 -118463 
29356 2 -260.403 35.8199 -36.7145 -1.0746 -1.55317 1.0204 -0.101944 0.0632486 -0.093085 0.00580424 -1.52165 142466 -45189.4 52435 -39569.7 114960 -128921 
31078 2 -265.255 33.0519 -31.6044 -1.41666 0.164354 -1.02627 -0.0185761 0.0825315 0.125997 0.00388834 -1.5286 57391.7 26351.6 90164.3 15162.9 68301.9 -35549.5 
30348 2 -263.577 35.7705 -31.5832 -0.0967189 -0.349182 -0.423394 -0.0674235 0.0482368 0.0589982 0.000391137 -1.52735 -69359.9 73337.5 -55762 61892 20064.6 -51047.3 
31065 2 -258.853 34.8218 -34.1148 -0.956104 -0.33791 0.324823 0.0276415 0.0583721 -0.0192496 0.00142808 -1.5256 50874.3 -305444 18680.1 -62724.1 -81262 -20832.4 
30258 2 -258.87 33.0569 -36.7184 -1.18785 -0.322625 -0.845886 -0.0250172 0.0593061 -0.0175399 0.00280949 -1.52942 35490.4 -119615 39058.7 42564.4 57466.2 -78012 
30272 2 -257.277 32.1099 -34.1157 -0.945315 0.174353 -0.558724 0.0463762 0.0272269 -0.0570146 0.00155701 -1.71692 49488.5 -467722 -130150 138334 -99879.4 -9672.5 
30364 2 -257.208 35.7579 -36.7198 -1.2671 0.772842 0.299919 -0.104099 0.102042 -0.0602551 0.00288779 -1.53187 -130697 -74553.7 139813 158519 12783.6 -167860 
30178 2 -255.683 33.0699 -36.7004 -1.21761 -0.12973 0.654973 -0.0314494 -0.128039 -0.0792273 0.00242886 -1.71464 -210481 -339774 307376 188884 143943 -273011 
30269 2 -255.651 34.7614 -34.1373 -0.625628 0.961404 0.19546 -0.0422513 0.0126705 0.0851584 0.00170528 -1.76053 -224240 -112189 -98167.5 -109417 -40457.9 -211161 
3700 1 -254.13 32.1708 -34.1145 -1.62434 -0.533348 0.635535 0.0793924 -0.103039 0.109547 0.00465165 -0.890454 1.10347e+006 883398 1.27159e+006 99558.5 143804 -221365 
31172 2 -254.102 35.801 -36.8013 -1.6379 0.473246 0.262656 0.0460025 -0.00297076 -0.00530625 0.00374791 -1.52919 -357610 -280777 -72148.6 2723.47 -79254.9 3101.64 
31174 2 -252.571 34.7668 -34.2133 -1.1443 0.384407 1.63651 -0.0216409 0.099862 0.0166943 0.00520856 -1.72402 -405022 -393535 -235042 419194 -83696.3 -277426 
30273 2 -252.581 33.0601 -36.7595 -0.579482 -0.0642669 0.263009 0.101832 0.0279919 -0.0664212 0.000515272 -1.69781 -198244 -257867 121034 -18988.7 -308128 -313327 
31086 2 -250.989 32.2333 -34.1734 -2.18277 0.526294 0.24395 0.0297335 -0.0496546 0.0353601 0.00642475 -1.90457 -78342 -765710 -55522.5 228364 144494 221511 
29459 2 -250.955 35.7936 -36.8104 -0.629343 -0.697927 -0.0937571 0.0157573 -0.0892558 -0.00957537 0.00112345 -1.52102 34868 -73484.7 41676.7 94761.8 20222.6 -203354 
32628 2 -250.881 35.3436 -31.6808 -0.40766 1.55331 -0.113792 0.0714135 -0.055505 0.117319 0.00326457 -1.67478 -47662.3 412903 22913.3 -342260 -172420 61805.8 
29464 2 -249.39 33.0792 -36.859 -0.356424 -0.0940933 -1.3175 -0.0262411 0.0217869 0.0519269 0.00235742 -1.5109 -56776 -319497 -202943 -18639.5 -215700 -147226 
30281 2 -249.318 34.8131 -34.2548 -0.556793 0.158658 -0.338502 -0.0281097 0.0044071 -0.059354 0.0005665 -1.78269 134903 -693545 -223876 168269 3264.31 -248969 
1995 1 -249.226 32.5729 -31.6477 -0.676572 -0.460306 -0.214187 -0.055188 0.0137684 0.0163084 0.00100044 -1.03166 1.55387e+006 1.67889e+006 1.41212e+006 -554362 235099 75100.4 
32721 2 -247.835 32.2245 -34.2346 -0.248853 -0.399217 -1.01475 0.114639 0.0392333 -0.0188489 0.00157569 -2.03525 -328923 -183050 -63973.3 373515 -320927 -115502 
32812 2 -247.752 35.7774 -36.8027 -0.996177 1.12212 -0.751279 0.0814432 -0.0109879 -0.0213836 0.00354672 -1.701 -21756.3 -265640 122350 64329 231163 -239115 
32813 2 -247.698 35.2072 -31.7467 -0.402324 -0.244731 0.87989 -0.0421022 0.030755 0.078847 0.00125444 -2.2331 -217188 -38798.1 -280128 -204723 -53416.3 200334 
1283 1 -246.133 34.8343 -34.2554 -1.98149 -0.225599 1.1099 -0.0296441 0.0936613 0.0600086 0.00728343 -1.03584 1.10753e+006 921130 861971 308820 287832 -64312.9 
29377 2 -246.172 33.1343 -36.8284 -1.13943 1.94801 -0.44615 -0.00858092 -0.00524423 0.0152045 0.00666546 -1.71584 -113372 -359900 -21754.4 24784.4 -186564 240174 
28657 2 -246.131 32.5496 -31.7501 -1.02697 -0.35208 0.775983 -0.230256 0.0615358 -0.0807563 0.00224293 -3.1679 -488183 -156418 -1.15746e+006 408284 331502 189222 
2920 1 -244.717 35.1266 -31.9064 -1.05341 0.289536 0.362869 -0.0703448 0.0731558 -0.076879 0.00185288 -1.50261 272313 1.18655e+006 926731 27466 -338472 306460 
31898 2 -244.649 32.2749 -34.306 -2.50571 1.09207 -0.917029 -0.0303936 -0.0152837 -0.0777892 0.0104693 -2.16597 -444974 19535 -761440 -23609.8 5995.81 106066 
27941 2 -244.574 35.804 -36.8249 -1.497 0.690616 0.304531 -0.0653651 0.0573316 -0.0260362 0.00354013 -1.74058 -47044 -167579 -59426.8 164791 -338070 127801 
353 1 -243.194 32.5485 -31.8877 -0.996079 0.579541 -1.67534 0.0928096 0.0716079 0.0863926 0.00578136 -1.52583 147965 1.19191e+006 45718.9 696947 101932 -430494 
32720 2 -243.041 34.8406 -34.3658 -2.29651 0.30617 0.0527875 -0.0125323 -0.0145858 0.133267 0.00676421 -2.151 -223743 -793051 -1.01621e+006 216726 -206259 -222934 
34250 2 -242.961 33.1033 -36.8871 -1.22438 0.506682 -0.0720696 0.0431242 0.0165869 -0.0195268 0.00221806 -1.5136 -101661 -283427 -310252 89748.8 100796 -356455 
31089 2 -241.671 35.3209 -31.7803 -0.519423 0.88972 -0.30749 -0.023097 -0.117063 0.00331268 0.00145594 -1.99547 -587179 -206816 -421498 688028 186196 90533.7 
33536 2 -241.45 32.259 -34.1874 -0.66179 -0.312261 -0.785512 -0.00863912 -0.049001 -0.040371 0.0014516 -1.80072 -282916 -46525.5 265026 117686 100190 192672 
28566 2 -241.397 35.8552 -36.7803 -0.571156 -0.0163376 -1.33548 0.0328593 0.0188633 -0.0357435 0.00265758 -1.63748 -15932.3 -99872.1 125553 80396 111107 280965 
33665 2 -239.85 34.9147 -34.2284 -1.21688 -0.735536 0.998105 0.033408 0.0858383 -0.0119165 0.00380125 -1.38896 -209562 -123782 -79293.6 -39499.3 135671 -434657 
31232 2 -239.779 33.1931 -36.7762 -1.24905 -0.00947346 0.110967 0.0753776 -0.0372383 -0.0879356 0.00198062 -1.5665 19105.2 205205 297.478 240486 71596.6 -162527 
32810 2 -238.342 32.1853 -34.1282 -0.661123 -0.706003 -0.0440474 -0.0166024 0.0160367 -0.00904378 0.00118075 -1.57542 -80840.7 -116187 540915 -47903.8 -417054 48402.3 
29391 2 -238.194 35.943 -36.7587 -0.159863 -0.257294 0.814941 0.0331975 -0.167663 0.0351013 0.000952051 -1.34508 398838 147791 371516 -157642 -6845.31 -41011.4 
31097 2 -236.743 34.8481 -34.1511 -1.64427 1.37763 -0.217727 -0.167759 0.0298862 -0.109296 0.00585538 -1.1521 -734529 -338541 463065 135918 -132792 -331447 
33627 2 -236.624 33.1959 -36.7694 -2.31702 1.31652 -0.573073 0.0255106 0.0331173 0.00959889 0.00935852 -1.62827 119242 447311 605360 53392.7 -151026 -103039 
31817 2 -235.183 32.1671 -34.1796 -1.517 -0.787051 -0.12704 0.00608957 0.0346041 0.0023445 0.00369906 -1.47496 -424790 -191282 576505 34883.3 159060 44380.2 
32818 2 -235 35.8534 -36.8959 -0.901153 -0.315512 -0.101996 -0.0121213 0.0571031 -0.0488378 0.00116131 -1.17188 201748 -243361 -311743 271474 -503565 109145 
32000 2 -233.761 34.9357 -34.3653 -0.812752 -2.11997 -0.335545 0.106129 -0.105633 -0.00310716 0.00663445 -1.56157 -666852 -498357 -749319 1871.79 -521509 100369 
30283 2 -233.488 33.1784 -36.8863 0.00131754 0.399759 0.876327 0.0662015 -0.0351822 0.0636687 0.00116853 -1.73652 -155645 -556346 -446756 -142034 -277366 10962.3 
33630 2 -232.071 32.2862 -34.3073 0.71765 0.604126 0.226846 -0.0240859 0.0739586 0.167742 0.00117318 -2.55992 -687740 1.43551e+006 228624 -85460.8 -155971 -158264 
427 1 -232.128 34.6908 -32.1506 0.361863 -0.494706 -0.807974 0.012204 -0.0793298 0.0633153 0.00143807 -0.953998 -827689 -492857 -136406 9137.31 -302436 332402 
34258 2 -231.687 37.1167 -33.9019 0.305615 -0.683217 -0.756165 0.0305139 0.0334498 0.0962348 0.00142574 -1.80566 -248193 -209940 774720 39907.1 -130405 49371.5 
32728 2 -231.717 35.6625 -36.7649 0.3663 -0.883975 -1.56828 -0.0323879 -0.0530469 0.0390171 0.00425098 -1.96362 236306 -538267 614933 -286680 -350242 -122942 
3004 1 -230.303 33.1806 -37.0229 0.0167622 -1.45826 -0.799924 0.0267806 -0.0601593 0.103286 0.00386842 -1.23739 1.13515e+006 806195 575491 3438.54 -469194 -336341 
3792 1 -229.955 31.1147 -32.6459 -0.893666 0.384679 0.187569 -0.180516 -0.0718137 0.0605497 0.00137277 -1.88918 -491014 -1.21629e+006 -2.41864e+006 -56995 -566908 -689379 
30207 2 -229.885 34.639 -34.1241 -1.57363 -0.0481896 -0.411456 -0.0345393 -0.0549305 -0.0839248 0.0033351 -3.18987 1.1924e+006 434523 646532 47106.4 418762 -6910.39 
4591 1 -229.322 31.9873 -34.9102 0.295626 1.32911 0.118219 0.0216052 0.0270026 0.101278 0.00261174 -1.43374 -1.28992e+006 -777608 -1.25962e+006 603377 730100 -7950.81 
31921 2 -228.542 35.5265 -36.8367 -2.45599 -0.186788 -1.05235 -0.0237869 0.0973632 -0.109279 0.00903608 -2.4642 30656.8 257060 268450 -14477.6 -51475.1 454404 
1146 1 -227.48 32.7977 -33.1558 -0.926069 0.585543 0.499737 0.0189213 -0.000969735 0.0624953 0.0020277 -2.28471 107222 -361567 153541 440968 32588.7 -389687 
355 1 -227.615 35.3162 -32.0865 -0.344113 0.582388 -2.00789 0.147317 0.0513212 -0.118065 0.00627687 -1.87373 -664135 -1.15896e+006 -1.32594e+006 205051 254517 169893 
30116 2 -227.174 32.7631 -36.6356 -1.73784 2.07131 0.181392 -0.119289 0.0326004 -0.0799115 0.00924904 -2.36438 -163770 -1.1959e+006 883923 -493274 -189351 71627.1 
2006 1 -226.792 34.9652 -34.5619 -2.25368 -0.775727 -1.41481 0.0383533 -0.125074 -0.125061 0.0107418 -1.51847 398983 732819 -473557 -250551 -10863.1 218951 
32651 2 -225.595 37.2366 -33.0669 -0.55468 -0.691223 -1.27202 -0.076662 0.00847221 0.0926335 0.00302724 -1.58413 -345635 -334924 21575.1 76990.5 138410 199088 
1920 1 -225.444 31.4764 -31.9569 -1.20886 -0.118098 -0.100992 -0.0750727 -0.103625 0.354273 0.00207705 -1.77314 -260453 -289800 165511 607210 -275548 559950 
31033 2 -225.391 34.9711 -37.2459 -0.576298 0.0620065 1.77199 0.130395 0.0293364 0.0343378 0.00437798 -1.9685 40337.5 -630792 674094 -567965 284677 435994 
33459 2 -224.919 32.3777 -34.6175 -1.01536 -0.755312 -0.525217 0.0738518 0.0430063 -0.0507634 0.0023645 -2.52049 -245761 355567 -1.58694e+006 -196527 53447.1 -978294 
32652 2 -224.784 34.3275 -32.391 -0.243423 1.33444 0.529069 0.0601394 -0.055811 -0.0337504 0.00267004 -2.52761 210507 -189192 -522936 -370807 366269 -504350 
27969 2 -223.548 32.4828 -37.2568 -2.20842 -0.549065 0.255748 0.0193676 0.070134 0.043548 0.0066049 -1.74463 -1.10186e+006 -93503 -1.50474e+006 -290419 317049 193349 
31128 2 -282.427 38.0543 -33.3622 -1.53166 -0.0168102 0.756483 -0.076565 -0.0699615 -0.0553006 0.00367596 -1.28529 260910 548362 366592 12800.1 -512515 -373083 
29598 2 -280.95 38.8776 -36.2479 -1.09768 0.113509 -0.532682 -0.0473936 0.0262293 0.0330346 0.0018912 -1.20405 -84286.3 -38104.7 404756 211950 -377453 78522.3 
29516 2 -280.764 40.7872 -33.7308 -1.62844 0.0656194 -0.315336 -0.0498905 -0.0199542 -0.100033 0.00347066 -1.17588 -120232 112999 189702 218940 100819 282238 
29599 2 -279.377 41.4877 -36.4849 -0.370961 0.733989 0.797468 0.0506164 -0.0296948 -0.0199663 0.00165287 -1.09864 -71889.9 -20383.5 -11206.5 55998.7 -131163 66150.1 
29512 2 -279.337 38.0212 -33.8316 -1.61515 -0.0678517 -0.165419 0.0484033 -0.0149266 -0.0333378 0.00332596 -1.68469 -202874 287188 -41776.9 -131475 -166166 99990.2 
29511 2 -277.823 38.8077 -36.5119 -0.626042 -0.107814 0.298465 -0.00542191 0.0695934 -0.0336496 0.000620481 -1.70949 134487 128806 -1922.22 143428 -148847 149554 
30325 2 -277.731 40.6766 -33.9874 -0.109721 -0.574229 0.811571 0.0401066 0.037008 -0.01907 0.00126005 -1.45799 -56617.1 -303928 321312 -147792 -145115 96966.9 
29517 2 -276.19 37.9305 -34.0357 0.055151 0.186941 -0.207643 -0.0523325 -0.0425597 0.101841 0.000102152 -1.55097 -21319.5 259542 13714.6 74074.4 19262 24169 
29521 2 -276.192 41.4967 -36.6331 -0.374667 -0.0038567 -0.481856 -0.0404227 0.0064421 0.0692342 0.000469265 -1.2496 145164 -92524.3 -157255 139079 -91244.2 -33279.2 
29515 2 -274.658 38.8121 -36.6823 -1.03399 -1.38926 0.669789 -0.0761075 0.0160104 -0.0122162 0.00434258 -1.58796 -71538.5 -44815.2 77433.6 -58149.7 85847.9 -77892 
29519 2 -274.583 40.6274 -34.1018 -1.27768 0.418394 -0.625278 0.0414096 -0.0292582 0.116366 0.00276903 -1.49251 -49796.2 -166760 -49014.8 -49045.2 102719 81889.8 
29426 2 -273.063 37.8722 -34.0758 -1.0379 -0.993822 -0.0810827 0.0324619 -0.0433137 -0.084916 0.00260909 -1.52507 11683.4 241141 127779 -47614.1 -59952.5 -77939.6 
29600 2 -273.027 41.5046 -36.6587 -0.973431 -0.264615 -0.390134 0.0534945 0.0504514 0.0234553 0.00147338 -1.53668 -72517.9 -13642.3 50221.7 109972 142168 254368 
30412 2 -272.949 43.2926 -34 -0.935188 0.259262 0.257585 0.0336499 0.0304899 0.0135629 0.00126977 -1.19796 268588 -245046 597806 -46302.6 -164423 257267 
29518 2 -271.514 38.7813 -36.7544 -0.110881 -0.661053 0.396885 0.00442207 -0.0668048 0.0669025 0.000764279 -1.52907 -34593.4 7813.45 133592 -114018 66183.1 -2239.39 
29524 2 -271.395 40.5746 -34.1359 -1.57335 -0.324073 -0.583084 -0.013113 -0.0411406 -0.00128848 0.00367835 -1.57665 -52983.4 249990 -138138 -40443.8 191565 -77257.6 
29438 2 -269.837 41.4623 -36.7076 -0.437175 -0.0224717 -0.266374 -0.0325524 -0.0136894 0.0592969 0.000330727 -1.59201 3378.02 -85164.5 -102496 -95096.2 45970.4 158047 
29430 2 -269.892 37.7501 -34.168 -0.459481 -0.145539 -0.679596 -0.114571 0.0413171 -0.0279611 0.000874302 -1.52141 -56485 29917.3 -173404 -101823 -46426.3 -52170.8 
29529 2 -269.759 43.2618 -34.0264 -0.677436 0.500808 0.906736 0.00856233 -0.074486 -0.0969431 0.00192945 -1.51441 229064 -286668 -213812 88595.7 263697 93965.1 
29433 2 -268.348 38.67 -36.7374 -1.80643 0.0533967 0.576182 0.017723 0.134812 -0.0382741 0.00453179 -1.52487 -130645 5677.18 -26639.1 121577 106638 -1924.55 
30340 2 -268.273 40.5047 -34.121 -1.73375 -0.040012 -0.273514 0.0869625 -0.00785615 0.0371564 0.00388223 -1.5237 110258 105828 115625 -116865 -379.573 149040 
30247 2 -266.72 37.702 -34.1993 -1.00488 0.982142 1.13403 -0.0341031 0.0125733 0.0365422 0.00410655 -1.52662 -32663.1 -18810.7 -166040 84976.8 49336.8 -24521.2 
29536 2 -266.592 43.1635 -34.0061 -0.134399 0.21834 -1.06467 -0.0490119 0.0694806 0.012673 0.00151048 -1.62489 284692 46834.5 303864 -93995.3 -19274.5 14047.5 
29437 2 -266.676 41.4512 -36.6616 -2.06671 -0.205518 -0.701866 -0.0490645 -0.12894 -0.00349891 0.00605342 -1.52697 -67746.6 76989.5 -6896.63 -4363.45 67164 74220.7 
29434 2 -268.304 38.6122 -31.6309 -1.39021 -1.15282 0.401644 0.118629 0.00497235 0.0735974 0.00431133 -1.52232 -33269.3 189847 -254665 -120213 -26404.8 -161476 
29443 2 -265.172 38.6609 -36.7486 -2.48372 0.279993 0.898998 0.0931648 -0.0173919 0.0204121 0.00888651 -1.5241 41435.2 9129.66 -105758 28440.4 19007.2 18108.5 
29446 2 -265.035 40.406 -34.1099 -1.57192 1.40981 0.490844 -0.114986 0.0469147 0.0122086 0.00591901 -1.52288 51125.3 -138697 -115182 46839.1 105305 111309 
30356 2 -263.512 41.375 -36.6469 -1.14509 -0.0178311 0.93596 0.0125763 -0.00244994 -0.069978 0.00275529 -1.52536 -243520 27481.2 -67286.6 3607.17 88577.8 35417.6 
30251 2 -263.528 37.6547 -34.1577 -2.28425 -0.46241 -0.0978365 -0.022978 -0.0163782 -0.0138886 0.00685326 -1.52558 -57624.8 -97066.8 -14387.9 141435 83462.1 -17727.1 
30345 2 -263.419 43.1127 -34.0272 -1.23743 0.0931082 -0.91066 0.0325182 0.0534905 -0.0177393 0.00298406 -1.59826 21908.5 8994.69 -162083 -23588.9 219460 36067.5 
30415 2 -261.963 38.6119 -36.7166 -0.530481 -0.257526 -0.884411 0.0496718 -0.0612364 -0.037145 0.00142315 -1.52371 201967 31559.9 106882 -99127.6 7237.87 27239.2 
30344 2 -261.861 40.3795 -34.07 -1.23096 -0.461998 0.220712 -0.10518 -0.0161932 0.012586 0.0022387 -1.52916 -178951 -56156.8 -110935 2846.18 76750.3 141251 
30255 2 -260.342 37.5991 -34.1372 -1.15945 0.114953 0.0161243 -0.0530555 0.00354124 0.0953875 0.00171016 -1.5189 -10662.3 57850.3 125628 112520 19934.2 -76634.7 
29542 2 -260.37 41.325 -36.6296 -1.23007 0.466589 -0.0565386 0.190647 0.0239515 -0.0646154 0.00218398 -1.5168 7026.6 201419 23372.1 -136807 53556.4 29781.8 
29541 2 -260.226 43.0836 -34.0056 -1.14698 -0.562779 0.255567 -0.0205159 0.0368901 0.0473798 0.00213815 -1.58021 60417.8 -70820 11002.9 17387.2 125619 52380.9 
30248 2 -265.105 38.5629 -31.586 -0.0290777 0.450708 0.213157 0.0153301 -0.0339171 0.111371 0.000314148 -1.52903 96009.8 -76708 29551.9 2194.74 -12335.4 47276.8 
31166 2 -258.727 38.5281 -36.7154 -0.519983 0.97615 -0.0863985 -0.153624 0.109922 0.0609428 0.00155011 -1.52179 50991.5 120760 55170 -116246 43824.2 15679.2 
30416 2 -258.711 40.3334 -34.0432 -2.11914 -0.652219 0.361827 0.0636653 -0.0381177 -0.0884487 0.00635687 -1.51741 -164079 171841 163225 55775.9 90211 84728.8 
30262 2 -257.178 37.5079 -34.1259 -0.397995 0.0347523 -0.423411 -0.0423985 0.0895923 0.018034 0.00042683 -1.52005 -278316 -26682.8 71872.6 16280.3 -37005.1 -43549.3 
28640 2 -257.169 41.3089 -36.6574 -1.18869 -0.636437 -0.0545901 -0.00683718 -0.00890278 0.0416984 0.00229362 -1.5199 97154.9 11045.7 126827 17937.7 -72853.4 33854.4 
28735 2 -257.046 43.0738 -33.9724 -1.42797 -0.24968 -0.14252 -0.0881926 -0.0698843 0.0204718 0.00267238 -1.57847 -51842.6 329438 202812 22070.3 39781 64130 
28651 2 -255.598 38.559 -36.7446 -1.16266 1.05263 0.0191236 -0.0946442 -0.0236809 0.0330126 0.00309863 -1.526 -376122 2836.78 -42361 133015 6348.99 -159337 
28729 2 -255.573 40.2517 -34.1022 -0.478419 -0.315184 0.268955 0.0362671 0.0695859 0.0795378 0.000504516 -1.52325 -107491 68588.6 140683 51388.8 -10773.4 -71877.1 
28733 2 -254.073 37.4855 -34.1646 -1.98227 1.60453 1.04727 0.0726427 0.0267997 0.0102846 0.00957318 -1.52467 -384496 -131313 93706.6 86685.7 36422.2 -137327 
28646 2 -253.985 41.3001 -36.6634 -0.752161 0.159307 -0.0953826 -0.0321227 -0.040808 -0.020911 0.000755991 -1.54634 -48840.3 7096.94 103288 75273.1 -61786.8 -100029 
29610 2 -253.915 42.976 -34.0002 -1.97502 -0.328934 0.0488485 0.0679556 0.0844946 0.00866912 0.00505227 -1.58115 -52512.5 338437 52738.9 112462 42331.6 -74242.6 
30363 2 -252.494 38.5238 -36.779 -2.37904 -0.633754 1.33254 0.100415 0.0321103 0.103642 0.00987104 -1.52354 -278818 -125806 28789.6 42015.1 -20179.9 -53722.4 
30419 2 -252.417 40.1968 -34.0844 -0.953271 1.28243 0.779415 0.0537134 -0.0623332 -0.109652 0.00398112 -1.52029 -105052 -107855 -65137.2 59773.2 118160 -142733 
29458 2 -250.924 37.4493 -34.1999 -0.644699 0.0199452 1.01899 0.128812 0.0742529 0.0255047 0.0018318 -1.508 65221.5 -102396 -51948.2 143092 126955 -179183 
29554 2 -250.836 41.2193 -36.6461 -0.691367 0.730725 0.052537 -0.0074215 -0.0844072 -0.038969 0.00127804 -1.57609 -130572 -77347.2 101936 53163.7 67350.1 -96846.8 
29552 2 -250.749 42.8489 -33.9805 -1.00219 -0.975011 0.108525 -0.0408491 0.0525456 0.0341401 0.00247723 -1.57317 -21971.6 -231993 -58365 -141654 116357 -39100.4 
28661 2 -249.289 38.4882 -36.7598 -1.24196 -0.28228 1.30848 -0.0403958 0.012168 0.0245257 0.00419957 -1.52068 -48611.4 -62739 65107.2 42536.1 -2501.65 -58005.3 
29471 2 -249.207 40.1364 -34.0769 -1.02081 -0.0788582 0.0591372 -0.0866531 -0.0651708 -0.0548875 0.00132471 -1.51852 46105.6 -11771.3 42180.2 139687 75217.2 -130470 
30374 2 -247.681 41.1987 -36.6465 -0.954613 1.3911 0.725052 0.0156231 0.0013456 -0.0401233 0.00424727 -1.62363 -84303.9 -121837 -62598.9 153896 -13716.6 -39300.9 
30366 2 -247.686 37.4224 -34.1909 -0.0370755 -0.662027 0.0178839 -0.0143215 0.0469198 -0.0251738 0.000554156 -1.75942 -31109 -103920 -278345 -32228.7 -174962 -84441.5 
29474 2 -247.588 42.8065 -33.9539 -0.854014 -0.754738 0.66113 0.126437 -0.0829446 -0.0858114 0.0021866 -1.68363 197186 -559616 -45637.7 170548 111749 -112353 
29565 2 -246.133 38.4924 -36.7708 -1.12903 -0.189791 -0.703941 -0.0440607 -0.0932531 -0.0456355 0.00227502 -1.5302 -172230 -282243 -106155 35203.5 70955.7 -158996 
31904 2 -246.085 40.1297 -34.1577 -1.4303 -0.221889 0.320605 0.0618238 -0.0397949 0.0390898 0.00276815 -1.48993 -189268 181911 -142816 181400 -51236.8 -284514 
31094 2 -244.543 37.4374 -34.1161 -0.918303 -0.232311 -0.180311 -0.0534721 0.0400487 0.115999 0.00117105 -1.87493 -164001 288640 688710 363999 462875 -102187 
31179 2 -244.586 41.1796 -36.6941 -1.52445 -1.11222 -0.138795 0.0184723 0.0794874 -0.0344622 0.00450938 -1.352 -313701 -109306 -49522.7 -161762 -59135.1 -151749 
27948 2 -244.424 42.808 -34.0807 -0.556917 -0.425894 -0.0369733 -0.164986 -0.00503212 0.0442087 0.000620829 -1.14957 76872.8 170289 -106498 -21199.3 113548 -249765 
31191 2 -244.444 40.5062 -31.6655 -2.34499 1.06263 0.0362556 0.107026 -0.018148 -0.0140956 0.00834995 -1.1368 -211730 805714 155573 -158097 -99256.1 -112659 
32713 2 -243.017 38.5065 -36.728 -1.09097 -1.2228 0.486587 0.0735833 0.011521 -0.00764587 0.00368059 -1.43425 -9134.69 -134124 44891.8 16391.6 -10069.1 -161291 
31182 2 -241.494 37.5576 -34.1032 -1.1329 -0.417642 0.764947 0.0143411 -0.0211852 -0.0104234 0.00257322 -1.16251 -154023 -229033 669773 7955.24 -403066 112992 
34350 2 -239.868 38.5442 -36.6274 -1.16607 0.928678 -0.810827 -0.177824 -0.0159049 0.0192533 0.00362692 -0.950342 -227363 -117465 75184.7 84936.1 72582.4 -146796 
33450 2 -230.469 39.1029 -31.8674 -1.89766 0.511521 -0.344485 0.0449577 -0.0299423 0.0850239 0.00501467 -1.40095 -164353 -305056 654978 -37710.7 -167395 -150527 
30313 2 -230.155 38.1478 -36.5317 -0.761657 0.243552 0.4119 0.0892406 0.0993983 0.0161724 0.00101908 -1.1163 -418159 -581113 500980 -169073 -249986 176895 
31914 2 -228.609 37.4073 -33.8665 -1.26209 -0.724931 0.659568 0.0712646 0.0421554 -0.0685761 0.0032161 -2.14801 293601 -171921 409140 -491243 -154257 422154 
29526 2 -271.333 44.1339 -36.5714 -1.93065 -0.0787795 0.085464 -0.0204905 0.0273011 -0.0245594 0.00471178 -1.14847 -172805 -96191.9 374552 198950 -38133.4 -14172.3 
29602 2 -271.235 44.4205 -31.5956 -2.55335 -0.426322 0.39005 -0.0764054 0.00114972 -0.0523074 0.0086321 -1.36869 387208 604843 43611.3 -31707.5 150721 324776 
29530 2 -268.211 44.1508 -36.5954 -1.20666 -0.404514 0.174119 0.0958596 0.0386758 0.0654929 0.00207816 -1.54646 -197931 -93529.8 285512 105989 70417.9 106944 
29528 2 -268.098 45.8671 -33.9076 -1.51395 -0.065967 -0.721108 -0.0556083 -0.0906549 0.0603521 0.00354729 -1.0801 154058 -171200 358893 17569 -66228.1 -43191.8 
29531 2 -266.661 46.7965 -36.4678 -1.29308 -0.370531 -0.413278 0.0950609 -0.00210273 -0.0646359 0.00249404 -1.19387 -123936 -191128 -54487.3 -3672.27 146332 30692.4 
28727 2 -265.051 44.1361 -36.5942 -0.158599 0.176913 -0.399608 -0.0660419 0.0138552 0.0631643 0.00027223 -1.66489 10752.5 77217.1 276126 -176057 55664.4 -63071.9 
29533 2 -264.986 45.8247 -33.9832 -1.00216 0.0987548 0.436772 0.0116005 0.0110378 -0.0399483 0.00151754 -1.30311 426800 -247215 -124905 -81456.1 100897 -27513.9 
29535 2 -263.485 46.7676 -36.499 -1.14226 -0.787626 -0.272292 0.102734 0.0609687 0.0151372 0.00251808 -1.25332 180184 -334473 -75265.8 -76449.8 129874 -14788.3 
28652 2 -261.894 44.1067 -36.5409 -1.22688 -0.507938 0.248254 0.0663655 -0.0894847 -0.100767 0.00229845 -1.63111 29984.7 119333 14286.9 -50601.8 85267.2 63816 
29532 2 -261.8 45.7731 -33.964 -1.20942 -0.462627 0.318167 -0.102279 0.0295269 0.020839 0.00223937 -1.27457 279295 -265438 -159549 -94568.8 65751.1 -183874 
28731 2 -260.257 46.7282 -36.4405 -1.52549 1.07357 0.733735 -0.0184727 0.0185977 -0.0492276 0.00506079 -1.24014 62309.5 -270304 -124336 -16491.4 165809 25665.5 
30355 2 -258.703 44.0643 -36.5323 -0.802719 -0.412352 0.483125 -0.0286768 -0.0194531 0.0163503 0.00131972 -1.6237 46637.9 151778 108361 64876.6 77493 127386 
29545 2 -258.618 45.7606 -33.851 -0.535259 -0.041692 -0.331134 0.0572486 0.0390224 -0.0442725 0.000501149 -1.37269 553218 -191655 444789 55147.6 111337 -39006.9 
29608 2 -257.059 46.6808 -36.4177 -1.01356 0.716069 -0.112233 -0.0893798 0.0239944 0.0637518 0.00195559 -1.25385 -51216.2 -298706 120451 39933 -58597.5 -51443.7 
28737 2 -255.548 44.0249 -36.5404 -1.45499 1.11529 -0.530905 0.0457545 -0.04746 -0.00056649 0.0045881 -1.63211 -122526 -129211 -22331 -5435.88 103479 63772.4 
29544 2 -255.404 45.7201 -33.8477 -1.47932 -0.222608 -0.381357 0.00345797 -0.0549897 -0.0760674 0.0030019 -1.49401 398221 -233721 324436 -17182.8 112926 -111761 
30421 2 -253.941 46.6228 -36.4053 -0.858761 0.102981 -0.239775 0.041091 0.0137066 0.0147779 0.00101463 -1.02043 -475278 -206340 -177163 -35265.7 123660 -34444.1 
28755 2 -252.355 43.9454 -36.5307 -1.74605 -0.833407 0.298705 -0.0444848 0.0489957 0.0321395 0.00482708 -1.41444 -26737.4 -67440 -12583.6 -136736 101815 148233 
31903 2 -252.22 45.6423 -33.8724 -1.94331 -0.484781 -0.256681 0.0201189 -0.0608473 0.0663853 0.0051355 -1.36119 560206 111915 459080 72171.4 195881 29717.3 
29564 2 -249.21 43.8389 -36.4782 -2.24411 -0.879914 0.676342 -0.00185131 0.0636962 -0.0571998 0.00789431 -1.30463 -239465 -386531 -58928.4 19989 116066 66096.8 
29468 2 -249.076 45.4402 -33.7797 -0.786083 9.91986e-006 -0.753725 -0.0532076 0.0532716 0.0617352 0.00149382 -1.40137 -164351 -605592 195594 116369 260810 67428 
31837 2 -248.417 48.2267 -32.757 -0.822799 0.605986 0.239992 -0.0143997 -0.0227251 -0.0127345 0.00138775 -0.819543 236457 -193435 -95049.4 -47915 -226347 -44175.8 
28573 2 -246.071 45.5056 -33.8156 -0.670071 -0.924041 1.17016 0.0263287 0.049182 0.103162 0.00336557 -1.16617 -26307.1 368865 -35517.8 -451788 -76487.9 69812.3 
31190 2 -246.112 43.8759 -36.4787 -1.84648 0.531362 0.998137 0.0663426 -0.0282305 -0.045182 0.00590477 -1.30353 -220076 -160068 197972 -73638 -3883.18 35016 
30315 2 -226.13 45.0556 -37.2847 -3.22578 1.85462 1.13491 -0.0306837 -0.191199 0.14406 0.0190607 -1.40406 599131 -792172 -172991 402133 259541 149188 
29620 2 -276.525 -8.33982 -31.4514 -1 0 0 0 0 0 0.00125952 -1.08323 349585 211501 835072 -14767.8 -444.684 -50.0054 
30430 2 -276.525 -8.33982 -26.2095 -1 0 0 0 0 0 0.00125952 -1.08185 366687 203565 834894 -10690 1036.58 1044.24 
29624 2 -274.92 -9.26647 -28.8305 -1 0 0 0 0 0 0.00125952 -1.1886 403227 458237 580998 -256386 7520.83 7563.66 
29622 2 -273.315 -8.33982 -31.4514 -1 0 0 0 0 0 0.00125952 -1.48296 1.09619e+006 310934 882724 -43610 6144.52 13635.2 
30432 2 -273.315 -8.33982 -26.2095 -1 0 0 0 0 0 0.00125952 -1.48486 1.05816e+006 205520 885556 -115239 691.534 2192.02 
29627 2 -271.71 -9.26647 -28.8305 -1 0 0 0 0 0 0.00125952 -1.21915 284210 243456 172821 3047.71 1722.44 2123.89 
29625 2 -270.105 -8.33982 -31.4514 -1 0 0 0 0 0 0.00125952 -1.43987 553727 64473.7 775109 -18370.6 817.133 16665.6 
30435 2 -270.105 -8.33982 -26.2095 -1 0 0 0 0 0 0.00125952 -1.43795 549688 76076 785003 -35114.8 -53.5122 7011.48 
29630 2 -268.5 -9.26647 -28.8305 -1 0 0 0 0 0 0.00125952 -1.21627 219445 250587 182846 -6411.54 2940.88 1045.71 
29628 2 -266.895 -8.33982 -31.4514 -1 0 0 0 0 0 0.00125952 -1.44066 540813 -31195.6 773327 10663.5 -1375.69 21791.7 
30438 2 -266.895 -8.33982 -26.2095 -1 0 0 0 0 0 0.00125952 -1.43875 547720 74969 782263 -55202.3 3959.82 13878.2 
29633 2 -265.29 -9.26647 -28.8305 -1 0 0 0 0 0 0.00125952 -1.21658 219680 233619 185090 7345.06 3620.16 -3881.71 
29631 2 -263.685 -8.33982 -31.4514 -1 0 0 0 0 0 0.00125952 -1.4403 539432 -10744.3 781487 -34901.1 392.072 10111.9 
30441 2 -263.685 -8.33982 -26.2095 -1 0 0 0 0 0 0.00125952 -1.43949 534722 19420.7 782075 30202.2 -5515.76 24462.1 
29636 2 -262.08 -9.26647 -28.8305 -1 0 0 0 0 0 0.00125952 -1.21678 221047 254678 181175 -6721.75 -1459.7 4542.13 
29634 2 -260.475 -8.33982 -31.4514 -1 0 0 0 0 0 0.00125952 -1.43928 553179 39053.4 785625 -64063.7 3281.13 10172.3 
30444 2 -260.475 -8.33982 -26.2095 -1 0 0 0 0 0 0.00125952 -1.43703 558461 46440.7 791782 -61122.7 4156.01 17912.3 
29639 2 -258.87 -9.26647 -28.8305 -1 0 0 0 0 0 0.00125952 -1.21738 207322 228628 180582 -2576.45 1640.22 10167.2 
29637 2 -257.265 -8.33982 -31.4514 -1 0 0 0 0 0 0.00125952 -1.44026 535327 53572 789963 11939.7 2478.04 13062.5 
30447 2 -257.265 -8.33982 -26.2095 -1 0 0 0 0 0 0.00125952 -1.43799 544875 32024.4 790961 -27994.6 -35.7274 19826.6 
29642 2 -255.66 -9.26647 -28.8305 -1 0 0 0 0 0 0.00125952 -1.21534 218667 261761 184073 227.372 7030.97 8815.15 
29640 2 -254.055 -8.33982 -31.4514 -1 0 0 0 0 0 0.00125952 -1.43672 569203 121720 788634 -57305.1 3208.75 10946.9 
30450 2 -254.055 -8.33982 -26.2095 -1 0 0 0 0 0 0.00125952 -1.43765 531871 -17735 791647 -80484.1 2357.47 13889.8 
29645 2 -252.45 -9.26647 -28.8305 -1 0 0 0 0 0 0.00125952 -1.21678 212288 245003 180761 15024.7 -885.85 8165.71 
29643 2 -250.845 -8.33982 -31.4514 -1 0 0 0 0 0 0.00125952 -1.4388 519088 21984.8 777060 -56178.2 -278.304 4979.68 
30453 2 -250.845 -8.33982 -26.2095 -1 0 0 0 0 0 0.00125952 -1.43812 528084 -16083.1 789097 -79286.1 3094.48 4361.94 
29648 2 -249.24 -9.26647 -28.8305 -1 0 0 0 0 0 0.00125952 -1.21712 206426 224606 177723 -1097.92 477.636 1518.81 
29646 2 -247.635 -8.33982 -31.4514 -1 0 0 0 0 0 0.00125952 -1.43888 535014 13552.8 784993 19214 4787.01 -2397.38 
30456 2 -247.635 -8.33982 -26.2095 -1 0 0 0 0 0 0.00125952 -1.43745 546235 64963.7 788630 -64385.9 -1888.4 145.388 
29651 2 -246.03 -9.26647 -28.8305 -1 0 0 0 0 0 0.00125952 -1.21372 216027 242035 185748 1693.4 2557.6 -7400.17 
29649 2 -244.425 -8.33982 -31.4514 -1 0 0 0 0 0 0.00125952 -1.43884 514547 -12906.3 797453 -73588.7 8827.23 6325.36 
30459 2 -244.425 -8.33982 -26.2095 -1 0 0 0 0 0 0.00125952 -1.43364 547996 141499 796734 -95259.2 -539.246 1871.73 
29654 2 -242.82 -9.26647 -28.8305 -1 0 0 0 0 0 0.00125952 -1.2163 196316 240689 174148 -1887.93 2308.22 -15981 
29652 2 -241.215 -8.33982 -31.4514 -1 0 0 0 0 0 0.00125952 -1.43759 502458 9364.34 797466 -61627.5 2682.66 15957.1 
30462 2 -241.215 -8.33982 -26.2095 -1 0 0 0 0 0 0.00125952 -1.43255 572137 214261 807845 -42414.7 308.097 -1043.88 
29657 2 -239.61 -9.26647 -28.8305 -1 0 0 0 0 0 0.00125952 -1.21607 189743 231165 173939 4761.17 7321.37 -1026.71 
29655 2 -238.005 -8.33982 -31.4514 -1 0 0 0 0 0 0.00125952 -1.436 552044 135663 791566 14442.5 1028.6 2249.19 
30465 2 -238.005 -8.33982 -26.2095 -1 0 0 0 0 0 0.00125952 -1.43789 500506 55612.5 799654 -33221.7 692.352 -2865.17 
29660 2 -236.4 -9.26647 -28.8305 -1 0 0 0 0 0 0.00125952 -1.21616 197204 225550 176103 -5221.49 -8540.32 -7020.88 
29658 2 -234.795 -8.33982 -31.4514 -1 0 0 0 0 0 0.00125952 -1.44103 501875 14827.6 788769 11816.4 8051.26 3864.26 
30468 2 -234.795 -8.33982 -26.2095 -1 0 0 0 0 0 0.00125952 -1.43778 527712 117752 791611 -9570.07 8403.79 2822.29 
29663 2 -233.19 -9.26647 -28.8305 -1 0 0 0 0 0 0.00125952 -1.21765 187954 208902 169579 -30147.4 -2255.33 -12994.7 
29661 2 -231.585 -8.33982 -31.4514 -1 0 0 0 0 0 0.00125952 -1.43511 609180 240700 790578 61188.2 -4025.29 -2939.55 
30471 2 -231.585 -8.33982 -26.2095 -1 0 0 0 0 0 0.00125952 -1.43171 610262 300243 797045 128709 -528.068 9211.61 
29666 2 -229.98 -9.26647 -28.8305 -1 0 0 0 0 0 0.00125952 -1.21633 201556 215492 169049 -15956.1 -4282.86 -12614.8 
29664 2 -228.375 -8.33982 -31.4514 -1 0 0 0 0 0 0.00125952 -1.43676 585397 254544 794348 -17455.2 1156.24 -18773.4 
30474 2 -228.375 -8.33982 -26.2095 -1 0 0 0 0 0 0.00125952 -1.43382 585444 194150 792757 182887 1854.75 -8954.91 
29669 2 -226.77 -9.26647 -28.8305 -1 0 0 0 0 0 0.00125952 -1.21611 214684 281332 176261 -44313.9 -10215.4 16652.8 
29667 2 -225.165 -8.33982 -31.4514 -1 0 0 0 0 0 0.00125952 -1.43111 638124 328149 804506 82964.7 5902.96 -17533.5 
30477 2 -225.165 -8.33982 -26.2095 -1 0 0 0 0 0 0.00125952 -1.43087 689241 401431 807088 -45241.5 4315.52 -28503.7 
29672 2 -223.56 -9.26647 -28.8305 -1 0 0 0 0 0 0.00125952 -1.2163 205350 296685 165003 13374.7 -2714.58 -14377.9 
29621 2 -276.525 -6.48653 -28.8305 -1 0 0 0 0 0 0.00125952 -1.17573 318120 810739 730985 -159472 21320.6 14798.9 
29688 2 -276.525 -2.77994 -31.4514 -1 0 0 0 0 0 0.00125952 -1.13445 48737.7 339025 631840 76404.1 10609.3 -597.676 
29689 2 -276.525 -0.926647 -28.8305 -1 0 0 0 0 0 0.00125952 -1.13062 78732.6 387512 655703 -27679.4 9289.54 5433.2 
30498 2 -276.525 -2.77994 -26.2095 -1 0 0 0 0 0 0.00125952 -1.13426 -31341 346938 634191 76150.3 2305.7 373.18 
29690 2 -274.92 -5.55988 -31.4514 -1 0 0 0 0 0 0.00125952 -1.54083 552341 792143 556350 174276 2098.2 -2233.92 
29693 2 -274.92 -3.70659 -28.8305 -1 0 0 0 0 0 0.00125952 -1.52705 172990 504527 380006 -266521 -62629.7 -38973 
30500 2 -274.92 -5.55988 -26.2095 -1 0 0 0 0 0 0.00125952 -1.54678 391936 687613 554364 127474 -386.25 6211.55 
30501 2 -273.394 -2.82236 -26.248 -2.06629 -0.0443225 -0.604037 -0.00624774 0.0612453 0.105307 0.00583959 -1.60283 314645 120380 152398 -189739 -53166.8 -19660.6 
29691 2 -273.373 -2.78557 -31.4838 -1.53414 -0.0333865 0.0718946 0.0183611 -0.0350336 0.0797957 0.00297228 -1.59204 641566 267782 303568 -119974 -77270.5 32537.2 
29623 2 -273.315 -6.48653 -28.8305 -1 0 0 0 0 0 0.00125952 -1.67191 884045 833209 403070 -132732 -30773.6 -10913.2 
29694 2 -271.669 -5.57312 -31.4271 0.245906 -0.463599 1.17268 -0.176584 -0.0717999 -0.127351 0.00207891 -1.54213 425008 513138 243950 -64535 13626 -59977 
30504 2 -271.729 -5.60281 -26.2403 0.635403 -0.1021 -0.0893033 -0.0438078 -0.0520161 0.0752702 0.000531688 -1.55656 271663 329405 167314 -157712 2422.23 -39240.9 
29697 2 -271.801 -3.75395 -28.8471 -1.47312 0.117552 -0.104358 0.158174 0.139056 -0.0344471 0.00276437 -1.5253 280940 125752 134923 -133991 -28046.4 -99300.4 
29692 2 -273.387 -0.919721 -28.8341 -2.17627 0.20995 0.596125 -0.0262312 -0.116345 -0.0678738 0.00646836 -1.59985 454359 223661 150905 -24113.5 -59120.5 9915.2 
29695 2 -270.124 -2.82224 -31.4774 -0.13411 0.393871 0.903461 -0.117313 0.00210645 -0.0221338 0.00124612 -1.51231 315888 192596 298804 -140395 55216.3 -91266.4 
30505 2 -270.21 -2.84481 -26.2522 -0.0830976 -0.537541 -0.533631 0.134267 0.0161279 0.0112402 0.000731298 -1.51985 272352 64826.1 342662 -61967.5 50559.9 -10990.6 
29626 2 -270.105 -6.48653 -28.8305 -1 0 0 0 0 0 0.00125952 -1.61229 341177 854959 252313 -17703.2 -48206.7 8727.72 
29696 2 -270.183 -0.969699 -28.9145 -2.14298 -0.505798 0.767732 -0.0480656 0.000774039 0.0683996 0.00684876 -1.50969 285149 353401 265978 -64914.4 -60496.6 -99646.9 
29701 2 -268.531 -3.74273 -28.837 -1.23441 -0.247423 -0.617275 -0.0878561 0.014929 -0.0483537 0.00247623 -1.52268 221031 159110 274765 -62233.8 -40735 -10777.5 
30508 2 -268.525 -5.60212 -26.2068 -1.88025 -0.562734 -0.581049 0.0169832 -0.0468753 -0.0106229 0.00527692 -1.54697 211720 348956 201329 -125323 10449.3 6248.45 
29698 2 -268.482 -5.6206 -31.4648 -2.40111 -1.03347 -0.146626 -0.0824189 0.0537393 0.0146974 0.00863384 -1.54632 26469.9 404605 265306 -90455.8 4489.75 -46552.4 
29699 2 -266.952 -2.8521 -31.4984 -0.260051 -0.0758819 0.492062 0.00669184 0.0228919 -0.0637464 0.00039739 -1.52812 108864 173066 278167 -101234 -21062.5 -32589.3 
29629 2 -266.895 -6.48653 -28.8305 -1 0 0 0 0 0 0.00125952 -1.60974 378961 825110 391476 -3796.07 -22735.6 5682.83 
30509 2 -266.95 -2.87065 -26.233 -1.88046 0.494101 0.998315 -0.0442751 0.0329726 -0.0310328 0.00601659 -1.5247 169586 41352.5 256218 -145879 14440.2 -97388.2 
29700 2 -267.009 -0.959922 -28.9262 -1.09513 -0.157873 0.879535 -0.0120744 -0.0779276 0.0617525 0.00251629 -1.53123 -45141.3 74987.7 123913 -134494 68762.6 -81138.3 
29705 2 -265.358 -3.72056 -28.8785 0.730499 -0.464353 1.04257 0.0599652 -0.0591147 0.0561655 0.00231273 -1.52201 179991 229195 199211 -136598 -6039.63 -31460.1 
29702 2 -265.303 -5.6181 -31.4735 -2.10106 -0.565678 -0.0382821 -0.0182081 0.0242829 0.0203044 0.00596498 -1.55028 -21054.7 357450 247450 -87912 -972.541 -78519.2 
30512 2 -265.297 -5.6264 -26.2064 -0.0790911 0.884873 0.529487 -0.0391143 0.04231 -0.0637833 0.0013472 -1.54862 184671 338344 182990 -29658.3 8470.85 -62704.2 
30513 2 -263.763 -2.8325 -26.2752 -1.43759 -0.133925 0.386757 0.012297 -0.0131338 0.00165785 0.00281399 -1.52186 181007 190449 216398 -71760.6 24261.9 -66122.1 
29703 2 -263.747 -2.84941 -31.4771 -2.3967 0.385398 -0.311794 -0.0449764 0.0597905 -0.0530513 0.00754439 -1.5208 168474 219773 273699 -116640 59755.9 3513.91 
29632 2 -263.685 -6.48653 -28.8305 -1 0 0 0 0 0 0.00125952 -1.60898 355965 871335 265909 -97346.7 17683.2 -16777.1 
29704 2 -263.82 -0.943208 -28.8967 -0.865195 1.35938 0.0732959 0.0755694 -0.128359 0.00657114 0.00327708 -1.52782 213993 52364.3 154336 -137303 47309.2 -5580.86 
30516 2 -262.104 -5.59869 -26.2395 -1.60831 -0.696744 0.532345 0.0254831 -0.0162025 0.0579978 0.0042263 -1.54921 176735 454528 178041 -65572.1 347.063 -70069.3 
29709 2 -262.122 -3.73835 -28.8629 -0.344036 -0.451128 -0.486074 -0.0892697 0.00893378 0.023125 0.000702994 -1.5269 136802 121394 82721.6 -156296 40011.4 15460.4 
29706 2 -262.13 -5.61312 -31.4534 -1.71727 -0.628645 -0.61242 0.134983 0.0237022 -0.00952708 0.00468449 -1.54933 161596 436225 173756 -49022.8 1092.55 -30608.9 
29707 2 -260.53 -2.8259 -31.4416 -1.95055 0.473363 -1.03739 0.0379778 -0.0255491 -0.121013 0.0064297 -1.52219 229788 315210 155270 5807.23 -17944.5 -3207.32 
29708 2 -260.563 -0.988048 -28.8767 -2.27793 0.375627 1.02044 -0.0658927 0.0572756 -0.0662211 0.00802484 -1.52678 135357 -93189.9 147894 -81200 -43473 -78459.2 
30517 2 -260.56 -2.79711 -26.2621 -0.510426 0.662217 0.806855 0.0462033 -0.129636 0.0211073 0.00170045 -1.52578 191039 141359 75905.2 -117262 44589.9 -10977.3 
29635 2 -260.475 -6.48653 -28.8305 -1 0 0 0 0 0 0.00125952 -1.60867 337485 802690 298517 -73664.1 40796.1 -9783.07 
29710 2 -258.894 -5.62517 -31.4586 -0.752812 1.33482 1.3745 -0.0137427 0.0970485 0.00415258 0.00533751 -1.54696 271903 469934 223793 -60795 1747.48 -27735.8 
29713 2 -258.931 -3.74358 -28.8398 -2.46818 0.33034 -0.658771 0.0505009 -0.044923 0.0116433 0.00835694 -1.52202 60896.3 25372.6 323049 -89912.5 -19111.2 -3267.95 
30520 2 -258.896 -5.62729 -26.2041 -0.776445 0.749446 0.389773 -0.0132577 0.0727096 -0.0743937 0.0016581 -1.54724 183028 448298 129808 -112323 18408.2 -73855.7 
29711 2 -257.332 -2.81451 -31.5014 -1.81273 -0.903615 -0.0330585 0.0010916 -0.0714232 0.0156798 0.00516858 -1.52371 242439 229168 219671 -62808.2 -56480.1 -32717 
29712 2 -257.39 -1.00752 -28.8846 -2.72435 0.598991 -0.495613 0.0674722 0.0350806 -0.00908918 0.0101095 -1.52219 50776.1 38710.4 341093 -99990.6 -25143.3 -82819.1 
30521 2 -257.33 -2.83792 -26.2074 -1.5293 0.948278 -0.581088 -0.0719935 -0.0874268 -0.157959 0.00450361 -1.52483 138583 92486.6 171824 -151619 49353 -45252.4 
29638 2 -257.265 -6.48653 -28.8305 -1 0 0 0 0 0 0.00125952 -1.60654 323529 737145 344371 -96077.6 -19902.6 -11248.5 
29717 2 -255.731 -3.76841 -28.8806 -1.7467 -0.887876 0.194133 0.0351187 0.0816342 0.0570105 0.00488311 -1.51623 180853 17212.7 352455 -134967 -20444.4 -45501.3 
29714 2 -255.693 -5.5963 -31.479 -0.796272 -0.119965 0.344519 0.0328852 -0.0436886 0.0594957 0.000966218 -1.54773 253603 443942 105179 -89976.6 -1344.87 -51819.2 
30524 2 -255.7 -5.61735 -26.2141 -1.56123 0.250007 -0.426355 0.0218252 0.0211767 -0.0130412 0.00337766 -1.55255 82810.2 389078 195585 -88307.9 1111.32 -31512.5 
29716 2 -254.189 -0.997511 -28.925 -0.616212 0.624033 1.49014 0.0430742 -0.0392923 0.115818 0.00376552 -1.51789 262580 69995.7 362695 -71724.6 -31844.1 -35633.3 
29715 2 -254.105 -2.83549 -31.5087 -0.96223 -0.064141 -0.530013 -0.00225985 -0.0548009 0.050162 0.00152517 -1.52314 309673 138293 213474 -100736 -3643.64 -33991 
30525 2 -254.16 -2.8373 -26.2361 -1.34863 -0.133021 -0.132124 0.0242304 -0.0377252 -0.0340896 0.00233509 -1.52175 130708 253147 335016 -102096 32826 -86268.1 
29641 2 -254.055 -6.48653 -28.8305 -1 0 0 0 0 0 0.00125952 -1.60735 326158 738182 338709 -74675.9 -9004.37 -32136.6 
29721 2 -252.511 -3.75488 -28.8268 -1.7281 -0.165366 0.0761091 -0.0313551 -0.0080147 -0.0577054 0.00380309 -1.51807 172777 -17935.2 361759 -165254 6353.63 -40468.6 
29718 2 -252.471 -5.60623 -31.4634 -1.52795 -1.51705 1.22951 -0.0093686 -0.00762863 0.0182128 0.00774321 -1.54564 243198 407339 263909 -102537 12294.1 -11897.6 
30528 2 -252.511 -5.63477 -26.2114 -2.08864 1.14438 0.731486 0.0647747 0.0794839 -0.000429151 0.00781794 -1.55119 105264 368664 146077 -127141 13613.4 -11798.6 
29719 2 -250.875 -2.87558 -31.4783 -2.84455 -1.31111 -0.246971 -0.0847038 0.0317377 -0.00925712 0.0124333 -1.52392 188993 116781 318239 -128326 -2822.56 -55082.6 
29720 2 -250.976 -1.03782 -28.8624 -1.45841 0.358166 -0.165201 0.0708481 0.0521781 -0.00100049 0.0028749 -1.52255 204878 -87727.2 98498.9 -66370.4 103449 -30113.6 
30529 2 -250.953 -2.85476 -26.1868 -2.00908 1.57113 -0.37385 0.0169976 -0.0555703 -0.101841 0.008369 -1.52796 127391 91529.3 124036 -33440.4 4092.09 -38240.8 
29644 2 -250.845 -6.48653 -28.8305 -1 0 0 0 0 0 0.00125952 -1.60871 336184 819756 327977 -49161.4 -20174.4 -3356.57 
29725 2 -249.303 -3.74146 -28.8144 -1.06522 0.629351 -1.61308 0.00258301 -0.0748016 -0.0203362 0.00520533 -1.52266 154128 -18439.2 351347 -83282.5 -57177.7 48693.8 
30532 2 -249.309 -5.62475 -26.1986 -1.5048 0.331623 -0.00546956 0.0533106 0.0145882 -0.0476511 0.00299063 -1.54931 116549 309620 117298 -146278 15047.7 3409.85 
29722 2 -249.257 -5.63311 -31.4575 -1.46694 -0.247918 0.0823892 0.0092359 0.0595783 0.0185259 0.00279633 -1.54853 172630 343234 262166 -39407.9 -13898.5 -791.537 
30533 2 -247.747 -2.87955 -26.1831 -0.327627 0.87869 1.03865 0.00814241 0.0235267 -0.0978973 0.00246642 -1.53503 53146 -66510.4 30244.1 -57973.8 48805.8 -39941.7 
29723 2 -247.686 -2.87217 -31.4551 -1.54762 -0.194069 0.479825 0.028416 -0.0314287 0.0226538 0.00335411 -1.52694 168069 90672.1 198929 -55233.9 -82476.8 116251 
29724 2 -247.721 -1.0342 -28.8207 0.905153 -0.768225 -0.568294 -0.175061 -0.0450705 -0.103915 0.00218203 -1.52357 85327 -231925 62504.8 -216341 -68500.2 -71301.8 
29647 2 -247.635 -6.48653 -28.8305 -1 0 0 0 0 0 0.00125952 -1.60419 384453 798710 413852 -68066.7 -22279.8 16870.8 
29729 2 -246.104 -3.75786 -28.8256 -1.68736 -1.1947 -0.116227 -0.00208061 -0.100542 0.0129143 0.00540083 -1.52095 85789.1 -192935 193792 -198256 -60817 11569.4 
30536 2 -246.114 -5.59241 -26.1707 -2.46501 -1.31061 -0.678739 0.118244 -0.101486 -0.117522 0.0103969 -1.54579 181296 310586 181584 -131807 18235.5 43489.3 
29726 2 -246.044 -5.61373 -31.4601 -1.21363 1.07619 -2.10455 -0.0611503 -0.0329857 0.0187503 0.00889248 -1.55082 69282 321363 197242 -74778.4 -15656.3 -84.3125 
29728 2 -244.562 -1.07061 -28.8382 0.0952108 -1.34994 -1.03668 0.00218588 0.00716353 -0.0365477 0.00366031 -1.52733 -1329.97 -278929 101086 -321230 -25462.7 -34412.6 
30537 2 -244.56 -2.87156 -26.2139 -1.4282 -0.220456 0.810693 0.0921536 0.0477139 0.0140467 0.0034581 -1.52999 155974 77249.7 165940 -78535.6 1155.03 5631.1 
29727 2 -244.478 -2.89117 -31.4371 -2.09205 -0.680717 -0.56599 -0.0324841 0.0441551 -0.047741 0.00649961 -1.52864 130707 51094.7 217945 -110964 2102.29 43865.2 
29650 2 -244.425 -6.48653 -28.8305 -1 0 0 0 0 0 0.00125952 -1.60551 300974 689043 328346 -156588 -56576.6 27934.6 
29733 2 -242.885 -3.80314 -28.8248 -2.58751 0.00498986 0.649071 -0.0673172 0.0539508 -0.0515977 0.0089634 -1.52375 -7099.2 -333801 127272 -207560 -83550.4 49459.6 
30540 2 -242.891 -5.6025 -26.2166 0.44603 -0.355419 0.376624 0.101208 -0.0914214 0.0345223 0.000588335 -1.5454 389375 287224 84999.3 -135734 5025.78 9070.23 
29730 2 -242.875 -5.63656 -31.4552 -1.80071 -0.248135 0.362344 0.13804 0.037997 0.00628437 0.00432696 -1.5555 87797 263988 169794 -60476.9 7753.46 -6895.61 
29732 2 -241.36 -1.09909 -28.8801 0.153107 -0.615726 0.059133 -0.0547414 0.122858 0.0579584 0.000511435 -1.51683 163949 -177768 133024 -256629 -59046.1 1620.54 
30541 2 -241.354 -2.85894 -26.2329 -1.71506 -0.641585 0.0778248 0.00793421 -0.0477513 0.0266473 0.00423086 -1.52796 190252 50883.8 81085.9 -182092 -40733.6 -6656.43 
29731 2 -241.289 -2.87675 -31.4712 -1.31152 -0.141886 -0.396183 -0.0223197 0.014616 0.00483027 0.00238954 -1.52672 132040 200391 156817 -29909 -3425.84 -186343 
29653 2 -241.215 -6.48653 -28.8305 -1 0 0 0 0 0 0.00125952 -1.60741 254209 583812 366034 -97163 62587.8 27852.1 
29737 2 -239.703 -3.80332 -28.8206 -2.24167 0.536384 -1.46382 0.068354 0.0865323 -0.0626539 0.00939042 -1.52705 -3322.45 -260692 249644 -130509 -10352.8 -17468.5 
29734 2 -239.653 -5.62773 -31.4487 0.108066 -0.352932 -0.175191 0.0702433 -0.00422905 -0.00413823 0.000210253 -1.54847 325365 268876 148316 -110546 -4137.34 33354.7 
30544 2 -239.617 -5.60966 -26.2006 -0.103502 -1.57828 1.24054 -0.125877 -0.0632551 -0.0452863 0.00508923 -1.55118 358904 332879 60214.5 -135579 28441.2 6508.28 
29736 2 -238.163 -1.05529 -28.891 0.945788 1.46831 0.999218 -0.0378813 0.0509471 0.117269 0.00509965 -1.52018 238490 16720.3 134319 -119864 40864 685.997 
30545 2 -238.149 -2.84807 -26.2261 -0.111035 -0.743289 -0.353933 0.0736521 -0.0321093 0.00592174 0.000869163 -1.53377 194815 -47951.8 137036 -145523 77623.5 27255.3 
29735 2 -238.093 -2.87918 -31.4634 -0.264287 -0.70588 0.380509 0.0863392 0.0034158 0.0577956 0.000897912 -1.52122 345462 151199 116862 -100917 -16379.4 -143643 
29656 2 -238.005 -6.48653 -28.8305 -1 0 0 0 0 0 0.00125952 -1.60849 279977 648495 377333 -47699.1 2296.02 3888.37 
29741 2 -236.493 -3.7751 -28.7962 -1.20449 2.04646 -0.38497 0.0160541 0.0365301 -0.160237 0.0072888 -1.52178 99321.8 -94211.3 189582 -120899 -90735.4 -51055.8 
29738 2 -236.38 -5.6142 -31.453 -1.16696 0.30629 -0.269067 -0.142477 0.0187716 0.0397074 0.00192457 -1.54415 285327 427162 194032 -27466.4 -4796.72 57787.5 
30548 2 -236.43 -5.62104 -26.1898 -0.484717 0.279671 -0.179793 0.0602227 0.0235371 -0.0228746 0.000435154 -1.54907 344867 383106 154783 -125690 24625.4 98546.7 
29740 2 -234.965 -0.99209 -28.8251 -0.803793 -0.113552 -0.168499 -0.0792706 -0.0733602 -0.0219776 0.000865754 -1.51277 297992 -66558.6 13367.7 -291294 -55768.2 29545 
30549 2 -234.938 -2.84668 -26.248 0.212707 -1.26005 -0.375738 0.0462099 -0.0480626 0.21331 0.00223456 -1.52134 486569 128059 312538 -164194 -107271 -10916.7 
29739 2 -234.83 -2.82458 -31.4193 -0.117026 0.00856118 -0.615682 -0.104997 -0.09377 -0.0612469 0.000494779 -1.52513 401290 43990.1 268561 -158079 -110064 5371.52 
29659 2 -234.795 -6.48653 -28.8305 -1 0 0 0 0 0 0.00125952 -1.60998 286049 693948 366028 -71506.7 14166.7 63506.8 
29745 2 -233.292 -3.75505 -28.836 0.0107863 1.29729 -1.26093 0.0359339 -0.0284341 0.0826718 0.0041224 -1.52553 39895 -105715 149122 -230920 -61633.8 -21583.3 
29742 2 -233.205 -5.60509 -31.4329 0.602021 1.48495 -0.0625073 0.0651439 0.0185656 -0.085755 0.00323873 -1.54988 183317 496388 210960 -30098.6 1589.66 -25919.2 
30552 2 -233.173 -5.60434 -26.1737 1.17877 1.55175 -0.838526 -0.0861139 -0.0548507 -0.123099 0.00566853 -1.53404 526290 343930 256979 -165238 26214.2 30801.1 
29744 2 -231.77 -1.03822 -28.7999 -1.27884 -0.338785 2.08775 -0.105558 -0.0256157 0.0507586 0.00769427 -1.50477 287675 -382920 402484 -317492 -39975 71057.7 
30553 2 -231.699 -2.88497 -26.166 -0.520652 -0.0182478 1.48879 0.0139589 0.214092 0.0538313 0.00313355 -1.51651 631562 300375 299096 -170326 33386.2 46872.7 
29743 2 -231.601 -2.84225 -31.4351 -0.76382 1.33952 -1.24043 -0.1099 0.0573307 0.0300686 0.0049328 -1.53602 325465 100550 195453 50324.5 -16099.5 69149 
29662 2 -231.585 -6.48653 -28.8305 -1 0 0 0 0 0 0.00125952 -1.60409 358462 780647 398533 -111584 61377.7 38560.4 
29749 2 -230.114 -3.72379 -28.7692 -1.70606 -0.980741 -0.746041 0.175428 -0.170593 -0.0280469 0.00557849 -1.51689 181215 -396248 216738 -275624 39003.1 24199.4 
29746 2 -229.972 -5.53544 -31.4016 -2.76449 0.233059 -0.00450062 -0.033711 -0.199215 -0.0965303 0.00969421 -1.54365 204419 568323 292971 42533.9 4590.38 104272 
30556 2 -229.85 -5.57687 -26.2129 -2.38525 -0.247856 0.0717325 -0.47203 -0.0312547 0.0437866 0.0072498 -1.53681 147760 564865 249773 31709 -23289.2 32240.7 
29748 2 -228.583 -1.08638 -28.7587 -2.46732 -0.889909 -0.643191 0.068379 0.0267894 0.0225233 0.00918602 -1.48875 480717 -416046 342762 -407234 -78368.3 21014.1 
30557 2 -228.412 -2.78118 -26.0671 -1.18383 0.8443 1.09466 -0.0954833 0.111604 -0.0382007 0.00417227 -1.52429 686204 211812 597205 -49089.1 -13028.5 228764 
29747 2 -228.388 -2.81124 -31.4142 -2.09476 -0.18601 -1.315 -0.0500798 0.00137729 0.069575 0.00774837 -1.5373 261172 167421 98487.8 21241.6 -36645.2 102503 
29665 2 -228.375 -6.48653 -28.8305 -1 0 0 0 0 0 0.00125952 -1.6094 209937 803603 120904 -173496 107094 12333 
29753 2 -226.849 -3.7651 -28.8032 -0.139482 -1.25094 0.534192 0.0312385 0.0715017 0.0917441 0.00235489 -1.50927 503562 -323491 289293 -210719 -36394.3 177307 
29750 2 -226.778 -5.58063 -31.4015 0.250669 0.489188 0.912372 0.0932851 0.00693892 -0.0991131 0.001429 -1.54059 413486 738813 161364 117183 17115.5 107008 
30560 2 -226.774 -5.50083 -26.2044 -3.50473 -0.331573 -0.177491 0.190444 -0.17811 0.0740041 0.015649 -1.53959 -171110 836272 330924 66954.7 -1116.97 106063 
30561 2 -225.134 -2.71602 -26.0018 -3.36058 0.165767 -0.897072 -0.276541 -0.00420372 -0.0466301 0.0152726 -1.5138 488000 474483 793282 -74833.4 -79917.3 404454 
30650 2 -225.325 -1.05871 -28.7445 -1.19312 0.116995 -0.215989 0.00607753 0.0204246 0.193778 0.00186896 -1.48803 890956 -173392 66105.9 -323003 -86917.8 -110778 
29751 2 -225.167 -2.72785 -31.3352 -3.23634 1.64087 -1.28099 -0.140715 -0.222394 -0.0497258 0.01865 -1.52953 -125386 284554 -158603 219100 41357.8 25321.4 
29668 2 -225.165 -6.48653 -28.8305 -1 0 0 0 0 0 0.00125952 -1.60782 290318 840504 355915 -60241.5 -80558.6 36085.3 
29757 2 -223.583 -3.76523 -28.6972 -1.1865 0.894826 1.85331 -0.0694611 0.149521 0.114314 0.0071078 -1.5135 435540 -196846 146362 -152644 206193 305561 
29754 2 -223.541 -5.48071 -31.3771 -1.18453 -1.41382 -0.393275 -0.0654696 -0.302355 -0.115655 0.0044797 -1.53141 468810 642394 294239 -81539.4 -10850.4 174082 
30564 2 -223.584 -5.53963 -26.1778 -0.986494 0.837417 0.32436 0.114715 -0.152604 0.0218569 0.0022415 -1.53739 353678 702449 28700.1 20866.5 8013.02 150907 
29778 2 -276.525 2.77994 -31.4514 -1 0 0 0 0 0 0.00125952 -1.1326 -13727.7 358509 650665 39980.6 29088.9 -4314.92 
29779 2 -276.525 4.63324 -28.8305 -1 0 0 0 0 0 0.00125952 -1.13015 -154989 378108 656750 -30315.6 26256.5 6914.63 
30588 2 -276.525 2.77994 -26.2095 -1 0 0 0 0 0 0.00125952 -1.13438 -45903.2 360921 646900 60327 10651.5 3529.49 
29780 2 -274.92 0 -31.4514 -1 0 0 0 0 0 0.00125952 -1.53385 146315 390259 435398 241994 5206.11 13411.1 
29783 2 -274.92 1.85329 -28.8305 -1 0 0 0 0 0 0.00125952 -1.53182 -10271.1 302651 298553 -279961 -4730.48 -5187.03 
30590 2 -274.92 0 -26.2095 -1 0 0 0 0 0 0.00125952 -1.52985 219152 454548 416478 209339 20290.5 6363.6 
30591 2 -273.406 2.76123 -26.245 -1.39618 0.00493909 -0.425771 0.00659552 0.0186646 0.032229 0.00268356 -1.60246 230003 198861 169957 -137786 -79588.2 -27979 
29782 2 -273.448 4.62647 -28.8627 -2.07161 -0.638457 0.0261991 0.167668 -0.015441 0.0238244 0.00591959 -1.60364 186382 87776 135941 28808.4 -93315.7 21282.2 
29781 2 -273.405 2.75275 -31.4499 -1.78418 0.247867 0.460558 -0.0542253 0.0980445 -0.09891 0.00435397 -1.61108 125723 97553.6 6405.47 -31507.9 -109460 93237.6 
29787 2 -271.835 1.84854 -28.9053 -0.423782 -0.0119925 0.130328 0.135361 -0.0659146 0.170375 0.000247773 -1.52373 42842.9 189613 123961 -133614 -43393.1 -34254.7 
30594 2 -271.785 -0.0848284 -26.2557 0.26441 -1.04316 0.686633 0.0177592 0.114699 -0.00455314 0.00205246 -1.52489 174049 173862 304893 -70604.9 -82221.1 -53033.5 
29784 2 -271.802 -0.0123298 -31.473 -0.542219 0.466744 -0.973233 0.0720739 -0.110469 -0.0914474 0.00183768 -1.52528 186267 103680 209670 -138168 -62778 -33619.7 
29785 2 -270.269 2.72177 -31.5411 -1.48637 -0.387286 0.861327 0.161836 0.0420702 0.0166022 0.00390597 -1.51998 220063 205797 237500 -167210 -33558.1 96189 
30595 2 -270.251 2.70049 -26.2582 -0.822614 -1.1567 0.689342 0.0825959 0.0129666 -0.116901 0.003136 -1.51528 201563 378740 211839 -90553.6 55674.7 8455.1 
29786 2 -270.244 4.59557 -28.8974 -0.565643 0.0587663 0.558368 -0.0035655 -0.0332937 -0.0799131 0.000800021 -1.51583 245269 108854 367752 -8360.27 -67719.6 -37783.4 
30598 2 -268.577 -0.11582 -26.284 0.00163703 0.479889 0.590953 -0.144465 0.0693115 0.0237066 0.000729919 -1.51911 -24712.7 209377 305444 -156496 2821.67 -12147.1 
29791 2 -268.641 1.81205 -28.9193 -1.62938 1.09867 -1.21933 -0.00885318 -0.0787426 -0.0233123 0.00673683 -1.51723 181542 127434 442771 -86946.8 -30310.3 997.756 
29790 2 -267.066 4.52801 -28.997 -0.315541 -0.169706 -0.825158 0.00256388 0.017339 0.146485 0.00101927 -1.52061 76768.7 65439.2 254321 -95200.3 52877.8 1238.83 
30599 2 -267.06 2.65648 -26.2846 -2.03009 -0.726773 0.780553 -0.0144539 0.0449856 -0.0952523 0.00662347 -1.52752 33080.3 34498.6 242209 -96381.5 -24850.8 -42726.4 
29792 2 -265.45 -0.0623479 -31.5173 -0.363468 -0.421233 0.0695971 0.208618 -0.0611126 -0.0926025 0.00039598 -1.5316 -11184.6 74002.6 109626 -59935.7 13599.7 -13281.6 
29795 2 -265.446 1.7746 -28.9406 -1.49401 0.126533 0.177473 -0.0163221 0.0339921 0.0356598 0.00287117 -1.53263 129391 -138493 193664 -78343.9 -16824.5 -77911.8 
30602 2 -265.453 -0.100343 -26.2981 -0.496737 0.129767 -0.389713 0.145219 0.0397641 -0.0138811 0.000523283 -1.53102 -80764.8 17125.4 128563 -40390 18970.6 -44864.9 
29793 2 -263.842 2.67236 -31.559 -0.321519 -0.026768 0.586578 0.0289672 0.0179486 0.0118689 0.000564472 -1.52632 288210 158982 189794 -72304.4 -6675.39 -16209 
29794 2 -263.868 4.5048 -28.9455 0.171047 0.531047 0.728224 -0.00315859 0.0459202 -0.0178837 0.00105998 -1.52301 197053 103110 158892 -90526.6 -5383.16 -11330.1 
30603 2 -263.881 2.66046 -26.3277 -1.67735 1.51915 0.584925 0.0328333 0.00793763 0.0547045 0.00688131 -1.52714 127510 41331.2 249848 -2208.36 -7084.05 36921.5 
29796 2 -262.203 -0.0915152 -31.5024 -0.52758 -0.10339 0.320116 0.0541158 0.0712777 -0.0199993 0.000493107 -1.51863 404602 162485 164335 -36119.5 40771.4 -60542 
30606 2 -262.214 -0.0602445 -26.3001 -1.66986 0.54865 0.592272 -0.00330917 -0.0239668 0.0632956 0.00433303 -1.52719 194986 23118.3 271896 -71806.9 50515.6 8783.07 
29799 2 -262.216 1.76725 -28.9252 -0.207093 -0.325079 -0.327934 -0.0137296 0.0236978 -0.0168915 0.000322568 -1.52318 213487 25772.6 97278.9 -106648 -16964.3 -35264.8 
29797 2 -260.613 2.71912 -31.5209 -0.430624 0.40484 -0.0901439 -0.0418803 -0.117126 -0.0922084 0.000450225 -1.51895 269529 112574 317692 -57624.2 19627.9 -4583.02 
29798 2 -260.653 4.53683 -28.9223 -3.05801 -0.759499 0.953684 -0.043123 -0.0621294 -0.0197179 0.0136504 -1.52824 106646 -14854 92734.3 -120967 -26571.2 -59242.2 
30607 2 -260.664 2.67815 -26.32 0.478769 0.075791 0.514228 0.0134166 0.036426 -0.0323103 0.000628995 -1.52729 141932 87252.8 66040.4 -64537.4 -134473 11174.1 
29886 2 -262.277 5.45142 -31.5536 -2.0599 0.227632 0.951773 0.0144843 -0.0547948 -0.024204 0.00655058 -1.52473 245704 19423 236926 7092.85 24496.3 21108.3 
29882 2 -265.494 5.45344 -31.559 -1.58625 0.862415 -0.670114 0.147537 0.0133018 -0.0296165 0.00467156 -1.53097 -33564.8 150952 137949 -10254.8 90106.6 51254.4 
30696 2 -262.323 5.42016 -26.324 -2.78126 0.186452 -1.00263 0.0689762 0.038686 -0.00772734 0.0110528 -1.52482 147804 169625 150850 25240.4 -86101.6 -22891.7 
30692 2 -265.51 5.40242 -26.3277 -0.535804 -0.36034 -0.281381 0.118748 0.101697 -0.0287063 0.000624854 -1.52426 -121203 177971 249060 -17327.9 76349.1 63637.1 
29800 2 -258.932 -0.0222012 -31.5541 -0.353268 0.262142 -0.13148 -0.109677 -0.112541 0.104083 0.000265511 -1.52006 280691 178185 220921 -59552.4 -87223.8 -86177.5 
29803 2 -259.005 1.75137 -28.9208 0.14803 -0.440033 -0.393976 -0.0180276 0.0284514 0.0419306 0.000466978 -1.52733 181210 29521.1 273179 -126805 -29063 -42515.6 
30610 2 -259 -0.0813512 -26.2671 -0.54446 0.615522 0.499355 0.0190645 0.0233227 -0.0753749 0.00116463 -1.52981 103865 -11596.9 -6401.27 -136151 22231.5 -135830 
29802 2 -257.456 4.49943 -28.919 -1.68091 -0.512593 -0.858021 0.0228155 0.0604625 -0.0304367 0.00481693 -1.52046 203993 46948.3 185828 -130324 -21167.5 -4501.7 
29801 2 -257.388 2.70955 -31.5316 -0.832977 0.978319 -0.078478 -0.0419942 -0.0494603 -0.00887371 0.00208717 -1.53116 9889.66 -154073 154089 -160274 -13898.7 -48544.2 
30611 2 -257.453 2.69824 -26.2969 -1.26722 0.227026 -0.381134 0.0234933 -0.0354194 -0.0270222 0.00227046 -1.52444 115449 138076 152664 -77304.6 62237.6 34142.8 
29804 2 -255.76 -0.066085 -31.5414 -1.72399 0.235074 1.09516 0.00980534 -0.049492 0.0274669 0.00532368 -1.53073 103660 59072.9 159328 -104562 -59278.4 4868.8 
29807 2 -255.804 1.74197 -28.9204 0.051302 -0.943809 -0.583732 -0.0462594 -0.00343696 -0.00668908 0.00155443 -1.5226 141836 26248.8 216825 -76703 -87799 -48116 
30614 2 -255.833 -0.0876824 -26.2501 -1.18106 -0.412838 -0.814553 0.117143 -0.00645325 -0.100461 0.00280726 -1.51874 249704 -11436.4 255513 -164126 -35210.1 -42345.5 
29890 2 -259.048 5.42721 -31.5484 -1.72814 0.692265 1.48864 0.0201538 0.0456133 -0.037624 0.00715627 -1.52687 257371 -42146 230293 -125069 768.762 -2600.28 
30615 2 -254.274 2.64828 -26.318 -0.15485 -0.182375 -0.16523 0.0771162 0.0255133 0.0806374 0.00010648 -1.51358 238020 171582 332303 -181026 -63233.8 -47475.3 
29806 2 -254.249 4.48078 -28.9671 -0.565927 0.739139 -0.400684 -0.0469097 0.0335032 0.0721367 0.00129371 -1.52193 168814 112571 221085 -120664 -80991.2 10305.9 
29808 2 -252.534 -0.0941979 -31.5234 -1.76228 -0.256602 0.414557 0.0108405 -0.0201924 0.0386929 0.00421097 -1.52618 149070 74148 152186 -203244 -60526.5 -33837.2 
30618 2 -252.567 -0.101508 -26.2824 -0.299185 0.275601 -0.183108 -0.127479 0.0150211 0.0539987 0.000250639 -1.51868 319581 77963.5 302218 -90129.7 57700 -7581.62 
29811 2 -252.588 1.7278 -28.9179 -0.735958 0.89317 1.27552 -0.0945596 0.055216 -0.000545146 0.00373616 -1.5239 62294.2 73351.5 260845 -35174.7 63637.1 -28271.3 
30708 2 -252.703 5.38986 -26.3424 -1.33817 -0.324036 -0.244696 -0.0878492 0.0248278 0.0341244 0.0024631 -1.5236 55268.2 112658 270406 -111406 523.236 -101786 
29809 2 -251.001 2.66567 -31.5316 -2.05496 0.523091 1.31358 0.0404668 -0.0087092 0.0182803 0.00783669 -1.5165 352130 133516 221317 -157497 29150.1 58000.1 
29810 2 -251.066 4.51166 -28.9206 -1.9913 0.881432 1.06668 -0.182832 -0.081978 -0.0524103 0.00740597 -1.52382 -225426 -8545 151019 -181098 82346.3 -70063.3 
30619 2 -251.052 2.6501 -26.2773 0.00113775 0.410257 1.50301 -0.0629824 -0.0688502 -0.042894 0.0030573 -1.53214 33888 -147321 58380.5 -179639 53824.8 -92284.1 
30712 2 -249.558 5.37201 -26.2984 -3.18072 -1.16218 0.270321 0.0186153 0.105386 -0.0156274 0.0145357 -1.53111 -331095 -65645.1 136422 -218147 -12379 -56200.7 
29815 2 -249.442 1.74659 -28.8626 -2.27339 0.50328 0.670868 0.0311643 -0.070856 -0.0784988 0.00739547 -1.52842 -105752 81994.3 47081.2 -139159 -33297.2 -67826.5 
30622 2 -249.372 -0.119661 -26.2701 -1.53066 0.831413 1.09533 -0.129931 -0.0331058 0.0688724 0.0053327 -1.53345 -19006 -28043.2 194794 -137095 -13788.2 -4328.64 
29812 2 -249.339 -0.119747 -31.4256 -1.27679 0.388456 0.67447 0.0055675 0.074611 -0.130318 0.00281628 -1.52163 218169 199104 383125 -69864.3 100446 -34097.2 
29814 2 -247.962 4.4901 -28.9176 -1.64314 -0.626239 -0.360515 0.0901473 -0.0107734 0.0159236 0.00405824 -1.52374 -414384 123952 -12638.5 -145366 -116066 -99987.4 
30623 2 -247.896 2.61155 -26.2689 -0.909003 -0.497583 0.0334298 0.12242 0.10703 0.0103211 0.00135397 -1.53331 139073 -64825.4 115247 -170564 -12975.5 -55250.1 
29813 2 -247.769 2.65679 -31.49 -3.11267 0.553493 -0.61517 -0.150575 -0.00702002 -0.0332528 0.0130656 -1.52165 229458 201807 274091 -77484.8 14090.9 -50914.7 
29902 2 -249.485 5.43328 -31.521 -0.389979 -0.642931 1.04841 -0.048696 0.00812204 -0.134526 0.0020966 -1.52029 -81519.3 137306 58359.5 -214129 -68740 -55489.6 
29819 2 -246.274 1.67731 -28.8555 -1.37798 -1.81569 -0.679847 0.0478462 0.157311 -0.0619846 0.00712605 -1.52671 -82585.4 -41038 114557 -253759 -79127.6 -32463.3 
30626 2 -246.222 -0.130584 -26.249 -2.02269 -0.294491 -0.210122 0.097748 0.0113576 0.0646623 0.0053179 -1.53902 -100750 -39685.5 -120147 -58842.6 -94752.4 -6615.27 
29816 2 -246.144 -0.111408 -31.4673 -2.62895 0.302039 0.379797 -0.0502565 -0.0717195 0.076513 0.00900158 -1.53253 -5422.35 7956.42 75489.5 -76038.2 81345.4 -25027 
30716 2 -246.425 5.3945 -26.3417 -1.78779 0.349057 1.11647 0.00672735 0.0103537 0.21071 0.00574909 -1.51333 -158341 222694 262230 -59752.1 14385.2 -4327.2 
29818 2 -244.838 4.47968 -28.9175 -1.04238 -0.271273 -1.0214 0.0310844 -0.00553904 -0.0332754 0.00277522 -1.51103 -239820 362726 229235 -75225.3 60297.4 692.872 
30627 2 -244.678 2.62339 -26.2895 -0.0799534 0.97305 0.118028 -0.150838 0.0439646 0.0466828 0.00121814 -1.53059 181568 -73228.5 150224 -58978.5 46436.8 -21880.1 
29817 2 -244.618 2.62482 -31.5168 -3.03782 -0.0351417 -0.769059 0.0117353 0.154011 0.0713378 0.0123698 -1.52531 -3634.32 145230 188874 -100511 -140512 -36615.3 
29823 2 -243.135 1.66182 -28.8848 -1.06282 -0.879244 -0.508203 0.127673 0.111061 -0.0321572 0.00272171 -1.51579 73330.6 -61398.1 -40557.4 -262789 20728.2 -22043.9 
30630 2 -243.033 -0.08348 -26.2651 -0.590728 -0.328526 -0.139075 0.0616472 -0.165299 0.0512594 0.000599821 -1.52656 248318 43683.9 167120 -16705.3 -96605.1 44572.3 
29820 2 -242.979 -0.112853 -31.4554 -2.88358 -0.331594 -0.775442 0.1037 -0.0540811 -0.0818963 0.0113688 -1.5288 130584 47798.4 151683 -61374.4 -55824.8 -69093.3 
30720 2 -243.311 5.40005 -26.2546 -0.50541 0.35359 0.702292 0.00346536 0.0336333 -0.14553 0.00110042 -1.51792 -406053 79959.7 166718 -158045 29745.6 -78339.7 
30631 2 -241.526 2.64961 -26.3024 -1.57663 -0.0382754 0.360737 -0.139538 -0.071352 0.0881251 0.0032966 -1.52324 -91959.8 -61772.1 291485 -259796 -4765.42 37859.1 
29822 2 -241.756 4.45765 -28.9032 -1.23202 0.403409 0.451445 0.157907 0.060333 -0.0222762 0.00237346 -1.51291 -41153.6 279629 164849 -144088 -86303.9 -29876.8 
29821 2 -241.455 2.67005 -31.4959 -2.5311 1.04449 0.755812 -0.0489471 -0.0488419 0.0266871 0.0101626 -1.52363 38086.2 92679.1 216082 -166651 -37757.6 -81898.2 
29824 2 -239.766 -0.100554 -31.4941 -1.16519 0.167829 -0.533069 -0.0167396 -0.012997 0.0238968 0.0021034 -1.52831 278836 207870 39573.7 -53879.3 29910.4 -10802.1 
29827 2 -239.948 1.66052 -28.8785 -0.78358 1.2118 0.998834 -0.0294446 0.121525 -0.009312 0.00387946 -1.51515 72047 165181 155545 -186343 35130.4 -50553.7 
30634 2 -239.829 -0.14409 -26.2481 -0.665084 0.128853 -2.10751 -0.0413573 0.0738232 -0.0380279 0.00617231 -1.52951 246101 -7507.93 212363 -95373.7 -40138.9 44663.7 
29826 2 -238.605 4.51756 -28.9012 -0.542868 1.02198 0.665479 -0.0570332 -0.0550142 0.0478763 0.00224449 -1.52443 48142.9 43984.8 208946 -72703.4 -46494.2 -103523 
30635 2 -238.442 2.67359 -26.2527 -1.15542 0.497438 -1.15658 -0.0223504 -0.0051335 -0.0405823 0.00367795 -1.5258 -400687 112278 57723.6 -169154 76407.2 -39116.3 
29825 2 -238.302 2.72336 -31.464 -1.98492 -1.91864 -1.37556 0.0245919 -0.0960742 -0.0419362 0.0119821 -1.52572 173801 180048 208340 -169314 -19913 -90963.8 
29831 2 -236.829 1.78475 -28.8142 -0.516932 2.08757 -0.579768 0.0779504 -0.158068 -0.134378 0.00624883 -1.50814 13463.4 24381.2 198641 -267511 -70898.3 -37995.7 
30638 2 -236.666 -0.110281 -26.2269 -1.20906 0.582217 -0.341998 -0.000303282 0.0569764 -0.0245534 0.00241547 -1.53815 202827 64621.3 287543 -154476 1228.98 19645.7 
29828 2 -236.565 -0.0884343 -31.4413 -1.3701 -0.0756089 -0.134982 0.0248865 0.0563573 0.0171086 0.00239448 -1.5276 378921 312798 163120 -94841.6 83651.2 162787 
30728 2 -235.494 4.55065 -28.8616 -0.763607 -1.47171 0.152166 -0.0306993 -0.0504446 -0.0717783 0.0034916 -1.51206 -245323 -209066 298090 -288212 -49392.9 -63096.5 
30724 2 -240.238 5.42995 -26.2815 -0.234995 -0.0114219 -0.404817 0.193482 0.0827156 -0.00401152 0.000276124 -1.51397 -265548 -1924.87 304090 -47811.1 -54161.7 7413.24 
30639 2 -235.353 2.71055 -26.2172 -1.10585 0.21066 -0.722175 0.0197883 0.0271472 -0.109355 0.00225305 -1.52418 -359740 136756 53195.5 -218357 -161458 -17064.7 
29829 2 -235.13 2.73939 -31.4628 -0.306639 -0.561528 0.101514 0.0860266 -0.00737744 0.02318 0.000528552 -1.52047 602628 376879 240097 -152683 -149238 17088.6 
29835 2 -233.689 1.77617 -28.862 -0.396068 0.504494 -0.799309 -0.136165 -0.0850809 0.033016 0.00132285 -1.48134 -344378 -204961 325044 -424210 -177881 22188.9 
30642 2 -233.513 -0.0714161 -26.1846 -0.138227 0.44736 0.646714 0.170346 0.101294 -0.0443628 0.000802913 -1.51538 653086 408655 373682 -171438 -180913 12420.4 
29832 2 -233.339 -0.111078 -31.4406 -1.45533 -1.07051 0.98296 0.0729136 0.200599 0.0275074 0.00532798 -1.52205 498856 179490 366509 -258817 28968.9 51394 
29833 2 -231.909 2.71662 -31.5062 0.531352 -0.140405 -0.38772 -0.0620463 -0.0322453 -0.0255177 0.000569775 -1.51782 911372 182341 177398 -137431 -136439 130257 
29830 2 -232.438 4.53321 -28.9262 -0.742408 0.471631 -1.23045 0.0184034 0.16934 -0.00211482 0.00288129 -1.50947 -496351 36052 277416 -199547 -18047.8 125456 
30640 2 -232.301 2.8192 -26.2486 0.105742 -0.105895 0.718941 0.0538824 -0.214341 -0.101318 0.000679221 -1.51082 -401264 35474.4 94799.3 -138871 -145785 -36072.4 
30646 2 -230.681 1.74903 -28.8762 -0.350808 -1.6679 -1.42895 0.122201 0.126365 0.145306 0.00623063 -1.45266 -685672 -86676.9 218827 -266515 -200533 44023.6 
30559 2 -230.259 -0.014164 -26.168 -1.6075 0.234235 -0.0880628 -0.0838451 -0.0443054 -0.117141 0.00333352 -1.51847 953821 333883 444508 -122610 -113127 98875.7 
29836 2 -230.079 -0.0695104 -31.3929 -0.532555 1.12158 -0.506885 -0.0681048 0.0415637 0.023615 0.00226522 -1.53583 580212 264973 401609 -96292.9 39446.1 30331.5 
29834 2 -229.429 4.61149 -28.9873 -3.0593 0.516124 2.89803 -0.00834926 -0.112445 0.108333 0.0227019 -1.5021 -729388 390484 418135 -13528 16771 211959 
29838 2 -226.46 4.66447 -28.9732 0.153219 1.45448 1.55345 0.0736387 -0.10008 -0.0342745 0.00573356 -1.52058 -962846 241404 602917 264347 72557.8 -14377.3 
30643 2 -229.275 2.87164 -26.2715 0.637685 -0.815673 0.0509468 0.000285761 -0.00662492 -0.087549 0.00135343 -1.49059 -564795 -30327.8 313152 -179818 -85224.2 -76799.3 
29837 2 -228.656 2.74368 -31.5318 -0.241015 -1.29341 1.39372 -0.171533 0.109912 0.0970824 0.00462679 -1.51171 898180 90835.2 48997.4 -126657 -138150 58322.4 
29839 2 -227.708 1.77092 -28.8234 -0.0460569 -0.0582859 -0.0122529 0.0815836 0.0882805 0.0261154 7.13971e-006 -1.43371 -667504 64162.6 172149 -212532 -347641 98746.5 
30558 2 -227.034 0.053402 -26.2049 -1.44076 -0.778033 -1.6738 -0.0599354 -0.0463524 -0.11526 0.00690557 -1.50716 985818 10471.6 426111 -251859 -226669 156792 
29840 2 -226.837 -0.0209524 -31.333 -1.80316 1.43943 0.0184833 -0.122822 0.101563 0.146597 0.00670525 -1.54889 420308 262533 380723 48283.2 -6716.65 273039 
30647 2 -226.306 2.96212 -26.2692 -1.5548 -1.37512 1.539 0.179987 0.0515943 -0.0111171 0.00840968 -1.47608 -576679 -373601 19418.4 -242283 -89253.7 -107011 
29841 2 -225.444 2.90543 -31.4702 -2.87373 -0.36569 1.33199 -0.0925924 -0.090147 -0.210745 0.0128046 -1.53205 1.17411e+006 136603 203206 -182482 -241177 178019 
29843 2 -224.784 1.91144 -28.7573 -0.170738 0.773203 -0.488225 -0.121705 -0.121625 0.20218 0.00108993 -1.36336 -1.57457e+006 -353632 -123045 44795.4 -285484 294233 
30654 2 -223.813 0.130569 -26.2155 -2.06461 0.324337 -1.65841 -0.0103054 0.0520662 -0.163418 0.00896542 -1.47814 1.27375e+006 139689 435408 -402994 -276178 126829 
29752 2 -223.618 0.145901 -31.1943 -1.21986 -0.0796462 0.910394 0.0432777 -0.13283 0.134689 0.00292615 -1.53223 668336 826229 856225 -76344.6 96551.6 427340 
29842 2 -223.472 4.68549 -28.977 -0.436796 1.24533 0.52815 0.178859 0.00688466 -0.00184123 0.00254496 -1.5248 -357785 518918 917684 -37900.5 270195 251519 
29868 2 -276.525 8.33982 -31.4514 -1 0 0 0 0 0 0.00125952 -1.13161 -190566 366373 648491 26760.7 31057 -10267 
29869 2 -276.525 10.1931 -28.8305 -1 0 0 0 0 0 0.00125952 -1.13322 73265.1 346033 646494 -35457.5 27328.3 10019.4 
30678 2 -276.525 8.33982 -26.2095 -1 0 0 0 0 0 0.00125952 -1.13072 13010.1 375043 651416 42265.5 26370.3 -4938.67 
29870 2 -274.92 5.55988 -31.4514 -1 0 0 0 0 0 0.00125952 -1.52939 111968 407153 302031 227097 -22169.8 31229.1 
29873 2 -274.92 7.41318 -28.8305 -1 0 0 0 0 0 0.00125952 -1.53284 100622 269347 240786 -265447 -12908.9 -20427.7 
29960 2 -274.92 11.1198 -31.4514 -1 0 0 0 0 0 0.00125952 -1.52949 220845 318803 447125 271456 -56406.3 59446.7 
30680 2 -274.92 5.55988 -26.2095 -1 0 0 0 0 0 0.00125952 -1.53094 146002 416045 329377 247634 -23495.5 44047.4 
30770 2 -274.92 11.1198 -26.2095 -1 0 0 0 0 0 0.00125952 -1.5253 135482 427383 471483 241023 -56795.7 48013.6 
29872 2 -273.38 10.1602 -28.8841 -2.68851 -0.0292024 -0.408617 -0.0596741 0.0899797 0.0794913 0.00931527 -1.60073 448324 105859 95894.5 -41595.8 -114341 5249.24 
29871 2 -273.446 8.34243 -31.4564 0.0316315 -1.29521 0.0123447 0.166399 -0.0096136 -0.114495 0.00211437 -1.6021 176688 40873.2 133498 -44384.9 -95002.3 -52014.9 
30681 2 -273.4 8.32812 -26.2784 0.04544 -0.712117 -0.890912 -0.0478967 -0.00511358 0.12333 0.00164103 -1.60332 234281 60087.6 134017 -128361 -123350 -45939.1 
30684 2 -271.811 5.53261 -26.281 -1.03559 -0.299885 0.203894 -0.0234691 -0.086277 -0.0032222 0.0015164 -1.5343 61869.5 108516 157225 -87278.1 -35545.8 -48706.5 
29964 2 -271.781 11.1054 -31.5236 -0.577117 -0.275019 0.893348 -0.039148 -0.0125973 0.0319389 0.00151995 -1.5202 271109 220615 243519 -44948.3 -22231.1 18181.7 
29874 2 -271.813 5.55941 -31.4993 0.178481 -0.215592 0.330708 0.0123334 -0.0556766 0.0630424 0.000236415 -1.52988 24692.1 238701 89851.9 -78509.3 -100577 -102555 
30774 2 -271.812 11.0634 -26.265 -0.276046 -0.103473 -0.354982 0.0353377 0.0723299 -0.0102728 0.000268177 -1.53062 56515 211100 269981 -30793.5 -51521.4 18789.1 
29877 2 -271.803 7.38385 -28.8961 -1.38419 -1.23745 -1.57459 -0.0143619 -0.0122316 -0.00985382 0.00746464 -1.53307 43412.8 87851.4 30884.4 3134.64 -40565.3 -55576.7 
29875 2 -270.261 8.30947 -31.5368 -3.61737 -0.39062 -0.0660419 0.103005 -0.0242412 0.0136283 0.016679 -1.51959 258546 181961 225030 -105587 -6706.98 18242 
30685 2 -270.253 8.25862 -26.305 -1.19001 0.143993 -0.165768 0.129524 0.0736576 -0.000282386 0.00184434 -1.52698 69945.3 129492 139755 -103306 -71702.1 23882.4
[truncated: 8,838,491 more chars]
