# Supplementary material for: Atomistic insight into Al-Mg friction stir welding process via molecular dynamics simulation
Source: PLoS One. 2026 Jun 4;21(6):e0350194. doi: 10.1371/journal.pone.0350194 (PMC13235913; doi:10.1371/journal.pone.0350194)
Supplement: S4 File — (ZIP) [file pone.0350194.s004.zip › Supporting Information_Raw Data set/Rotate 16.dump]

ITEM: TIMESTEP
116500
ITEM: NUMBER OF ATOMS
58677
ITEM: BOX BOUNDS pp pp pp
-3.5000000000000000e+002 3.0000000000000000e+001
-2.0000000000000000e+001 1.2000000000000000e+002
-5.0500000000000000e+001 5.0500000000000000e+001
ITEM: ATOMS id type x y z vx vy vz fx fy fz c_10 c_11 c_peratom[1] c_peratom[2] c_peratom[3] c_peratom[4] 
27190 2 -279.025 -8.33982 -47.1772 -1 0 0 0 0 0 0.00125952 -1.08002 375330 223933 689569 2241.45 
26787 2 -277.42 -9.26647 -49.7981 -1 0 0 0 0 0 0.00125952 -1.32752 333066 403446 330742 -250680 
27194 2 -277.42 -9.26647 -44.5562 -1 0 0 0 0 0 0.00125952 -1.18926 412851 483547 579533 -242044 
27192 2 -275.815 -8.33982 -47.1772 -1 0 0 0 0 0 0.00125952 -1.48091 1.11697e+006 280395 931504 -62950.7 
26789 2 -274.21 -9.26647 -49.7981 -1 0 0 0 0 0 0.00125952 -1.40875 694711 317219 743697 -42018.4 
27197 2 -274.21 -9.26647 -44.5562 -1 0 0 0 0 0 0.00125952 -1.2195 286217 229831 171631 2728.96 
27195 2 -272.605 -8.33982 -47.1772 -1 0 0 0 0 0 0.00125952 -1.43533 626885 186101 849366 1994.69 
26791 2 -271 -9.26647 -49.7981 -1 0 0 0 0 0 0.00125952 -1.4042 601553 320969 704564 110474 
27200 2 -271 -9.26647 -44.5562 -1 0 0 0 0 0 0.00125952 -1.21783 207564 225802 170931 -302.263 
27198 2 -269.395 -8.33982 -47.1772 -1 0 0 0 0 0 0.00125952 -1.43113 624705 207313 808808 2778.26 
26793 2 -267.79 -9.26647 -49.7981 -1 0 0 0 0 0 0.00125952 -1.39242 338059 83745.8 -48124.1 40410.7 
27203 2 -267.79 -9.26647 -44.5562 -1 0 0 0 0 0 0.00125952 -1.21735 212552 248166 170512 825.588 
27201 2 -266.185 -8.33982 -47.1772 -1 0 0 0 0 0 0.00125952 -1.42422 643063 203222 777573 -308.093 
26795 2 -264.58 -9.26647 -49.7981 -1 0 0 0 0 0 0.00125952 -1.40274 405258 -79474.6 -237157 4337.88 
27206 2 -264.58 -9.26647 -44.5562 -1 0 0 0 0 0 0.00125952 -1.21801 201502 217937 167972 -1096.83 
27204 2 -262.975 -8.33982 -47.1772 -1 0 0 0 0 0 0.00125952 -1.42695 640216 208156 779686 97.0489 
26797 2 -261.37 -9.26647 -49.7981 -1 0 0 0 0 0 0.00125952 -1.39071 464617 234669 293890 -126792 
27209 2 -261.37 -9.26647 -44.5562 -1 0 0 0 0 0 0.00125952 -1.21709 203023 217658 169556 -3498.11 
27207 2 -259.765 -8.33982 -47.1772 -1 0 0 0 0 0 0.00125952 -1.43371 615397 207932 833990 4885.57 
26799 2 -258.16 -9.26647 -49.7981 -1 0 0 0 0 0 0.00125952 -1.40588 546130 294383 679864 1148.6 
27212 2 -258.16 -9.26647 -44.5562 -1 0 0 0 0 0 0.00125952 -1.21731 204744 232259 167746 -6646.57 
27210 2 -256.555 -8.33982 -47.1772 -1 0 0 0 0 0 0.00125952 -1.43397 625275 210099 852981 -2698.83 
26801 2 -254.95 -9.26647 -49.7981 -1 0 0 0 0 0 0.00125952 -1.39991 582343 310653 608955 146605 
27215 2 -254.95 -9.26647 -44.5562 -1 0 0 0 0 0 0.00125952 -1.21648 211309 229285 174037 6839.82 
27213 2 -253.345 -8.33982 -47.1772 -1 0 0 0 0 0 0.00125952 -1.42913 628997 213315 800491 6616.52 
26803 2 -251.74 -9.26647 -49.7981 -1 0 0 0 0 0 0.00125952 -1.39572 320219 18486.5 -147195 16962.5 
27218 2 -251.74 -9.26647 -44.5562 -1 0 0 0 0 0 0.00125952 -1.21693 210990 232372 174830 -3386.68 
27216 2 -250.135 -8.33982 -47.1772 -1 0 0 0 0 0 0.00125952 -1.42303 646612 228218 790066 6644.62 
26805 2 -248.53 -9.26647 -49.7981 -1 0 0 0 0 0 0.00125952 -1.39994 357438 -45346.2 -213955 387.924 
27221 2 -248.53 -9.26647 -44.5562 -1 0 0 0 0 0 0.00125952 -1.21638 210801 267737 175890 4422.61 
27219 2 -246.925 -8.33982 -47.1772 -1 0 0 0 0 0 0.00125952 -1.42669 639525 239114 793861 -7161.13 
26807 2 -245.32 -9.26647 -49.7981 -1 0 0 0 0 0 0.00125952 -1.3941 523688 278585 444994 -151360 
27224 2 -245.32 -9.26647 -44.5562 -1 0 0 0 0 0 0.00125952 -1.21829 194535 219788 169543 13672.7 
27222 2 -243.715 -8.33982 -47.1772 -1 0 0 0 0 0 0.00125952 -1.43339 619407 209905 840133 1030.2 
26809 2 -242.11 -9.26647 -49.7981 -1 0 0 0 0 0 0.00125952 -1.40504 510122 276669 619994 1179.41 
27227 2 -242.11 -9.26647 -44.5562 -1 0 0 0 0 0 0.00125952 -1.21686 211334 242675 172314 5403.12 
27225 2 -240.505 -8.33982 -47.1772 -1 0 0 0 0 0 0.00125952 -1.43518 617497 191200 837551 -5100.65 
26811 2 -238.9 -9.26647 -49.7981 -1 0 0 0 0 0 0.00125952 -1.395 535446 285607 474580 153507 
27230 2 -238.9 -9.26647 -44.5562 -1 0 0 0 0 0 0.00125952 -1.21707 214615 226117 177900 12308.6 
27228 2 -237.295 -8.33982 -47.1772 -1 0 0 0 0 0 0.00125952 -1.42839 638032 202802 786878 3237.65 
26813 2 -235.69 -9.26647 -49.7981 -1 0 0 0 0 0 0.00125952 -1.39927 348514 -36142.6 -206086 1543.2 
27233 2 -235.69 -9.26647 -44.5562 -1 0 0 0 0 0 0.00125952 -1.2185 214437 248686 168905 4937.15 
27231 2 -234.085 -8.33982 -47.1772 -1 0 0 0 0 0 0.00125952 -1.42432 643384 194282 783285 -2226.34 
26815 2 -232.48 -9.26647 -49.7981 -1 0 0 0 0 0 0.00125952 -1.39643 322867 6564.13 -161900 -13163.5 
27236 2 -232.48 -9.26647 -44.5562 -1 0 0 0 0 0 0.00125952 -1.21688 214222 231063 175265 7934.94 
27234 2 -230.875 -8.33982 -47.1772 -1 0 0 0 0 0 0.00125952 -1.43037 634599 205719 796683 939.666 
26817 2 -229.27 -9.26647 -49.7981 -1 0 0 0 0 0 0.00125952 -1.39892 575067 306966 584518 -150417 
27239 2 -229.27 -9.26647 -44.5562 -1 0 0 0 0 0 0.00125952 -1.21789 213647 250090 170522 18835.2 
27237 2 -227.665 -8.33982 -47.1772 -1 0 0 0 0 0 0.00125952 -1.43578 619639 182774 843738 -2280.58 
26819 2 -226.06 -9.26647 -49.7981 -1 0 0 0 0 0 0.00125952 -1.40565 536731 289643 664702 -3612.04 
27242 2 -226.06 -9.26647 -44.5562 -1 0 0 0 0 0 0.00125952 -1.2185 192282 195320 162845 -7801 
27240 2 -224.455 -8.33982 -47.1772 -1 0 0 0 0 0 0.00125952 -1.43494 616896 202888 835727 1245.84 
26785 2 -279.025 -6.48653 -49.7981 -1 0 0 0 0 0 0.00125952 -1.45814 584670 726780 -238257 -338598 
26830 2 -279.025 -0.926647 -49.7981 -1 0 0 0 0 0 0.00125952 -1.46512 356093 286607 452529 44644.1 
27191 2 -279.025 -6.48653 -44.5562 -1 0 0 0 0 0 0.00125952 -1.17704 289947 795519 724187 -184072 
27258 2 -279.025 -2.77994 -47.1772 -1 0 0 0 0 0 0.00125952 -1.12451 183044 339523 556749 78976.2 
27259 2 -279.025 -0.926647 -44.5562 -1 0 0 0 0 0 0.00125952 -1.13381 101599 364149 630078 -69572.8 
26832 2 -277.42 -3.70659 -49.7981 -1 0 0 0 0 0 0.00125952 -1.97413 462692 954585 318200 42559.8 
27260 2 -277.42 -5.55988 -47.1772 -1 0 0 0 0 0 0.00125952 -1.52298 488991 905985 568547 230475 
27263 2 -277.42 -3.70659 -44.5562 -1 0 0 0 0 0 0.00125952 -1.52824 325671 543005 462260 -263950 
26786 2 -275.815 -6.48653 -49.7981 -1 0 0 0 0 0 0.00125952 -2.19314 1.00823e+006 1.16635e+006 822694 -50327.5 
26831 2 -275.815 -0.926647 -49.7981 -1 0 0 0 0 0 0.00125952 -2.04374 1.00857e+006 519649 276540 350891 
27193 2 -275.815 -6.48653 -44.5562 -1 0 0 0 0 0 0.00125952 -1.67096 918692 999405 428407 -50501.1 
27261 2 -275.815 -2.77994 -47.1772 -1 0 0 0 0 0 0.00125952 -1.5674 830240 372138 346528 29894.6 
27267 2 -274.243 -3.70755 -44.5563 -1.03213 0.629229 0.972262 0.0425895 0.0111128 0.0186128 0.00303105 -1.52442 367018 313275 282752 -15897.5 
26834 2 -274.21 -3.70659 -49.7981 -1 0 0 0 0 0 0.00125952 -2.07046 583996 470821 805207 -48516.7 
27264 2 -274.21 -5.55988 -47.1772 -1 0 0 0 0 0 0.00125952 -1.53013 395152 592313 266416 5116.57 
26788 2 -272.605 -6.48653 -49.7981 -1 0 0 0 0 0 0.00125952 -2.15637 760747 1.03475e+006 1.1944e+006 -11824 
26833 2 -272.605 -0.926647 -49.7981 -1 0 0 0 0 0 0.00125952 -1.97984 391785 104860 -137127 -11474.9 
27196 2 -272.605 -6.48653 -44.5562 -1 0 0 0 0 0 0.00125952 -1.60489 401855 958699 384631 -27036.5 
27265 2 -272.605 -2.77994 -47.1772 -1 0 0 0 0 0 0.00125952 -1.50264 257652 259915 315826 14363.7 
27266 2 -272.598 -0.925333 -44.5466 -1.31614 0.988726 0.706411 -0.071249 -0.0216484 -0.035878 0.00404157 -1.52034 318906 245869 237881 21828.9 
27262 2 -275.854 -0.9147 -44.5443 -0.393359 0.211028 0.493574 -0.0278082 -0.0551944 -0.0546644 0.000557814 -1.59184 760139 316134 305124 24066.1 
26836 2 -271 -3.70659 -49.7981 -1 0 0 0 0 0 0.00125952 -2.05539 246591 411671 602200 78947 
27268 2 -271 -5.55988 -47.1772 -1 0 0 0 0 0 0.00125952 -1.52686 268808 605032 254156 -21769.7 
27271 2 -271.012 -3.69906 -44.5726 -1.53022 -0.820725 -0.474931 -0.0222361 -0.0884168 0.0726479 0.00408175 -1.52512 215428 148311 260952 -64540.6 
26790 2 -269.395 -6.48653 -49.7981 -1 0 0 0 0 0 0.00125952 -2.09069 324251 1.0781e+006 485993 87334.2 
26835 2 -269.395 -0.926647 -49.7981 -1 0 0 0 0 0 0.00125952 -1.97174 421129 426663 222558 -326419 
27199 2 -269.395 -6.48653 -44.5562 -1 0 0 0 0 0 0.00125952 -1.60874 333606 930128 318878 -37842.4 
27269 2 -269.395 -2.77994 -47.1772 -1 0 0 0 0 0 0.00125952 -1.50719 226420 228153 210692 -40922 
27270 2 -269.396 -0.975139 -44.5467 -1.39473 -0.396023 -0.841026 0.0485124 0.109842 -0.021688 0.00353854 -1.52406 241389 156805 264507 -26995 
27275 2 -267.797 -3.72636 -44.5387 -0.6577 0.811804 0.133736 0.0162423 0.0289775 -0.0790425 0.00139741 -1.52696 213664 130635 200960 38051.1 
26838 2 -267.79 -3.70659 -49.7981 -1 0 0 0 0 0 0.00125952 -1.95277 375806 536514 -223310 -228758 
27272 2 -267.79 -5.55988 -47.1772 -1 0 0 0 0 0 0.00125952 -1.52215 294257 635791 332263 -19630.7 
26792 2 -266.185 -6.48653 -49.7981 -1 0 0 0 0 0 0.00125952 -2.02692 925556 1.39124e+006 -4456.83 158336 
26837 2 -266.185 -0.926647 -49.7981 -1 0 0 0 0 0 0.00125952 -2.00487 361771 81209.5 165050 -2715.32 
27202 2 -266.185 -6.48653 -44.5562 -1 0 0 0 0 0 0.00125952 -1.60928 336570 888222 322857 14308.7 
27273 2 -266.185 -2.77994 -47.1772 -1 0 0 0 0 0 0.00125952 -1.50582 263996 229227 289763 -6167.85 
27274 2 -266.157 -0.944713 -44.5642 -1.09804 0.377578 -0.744791 -0.143375 0.00161358 0.0348653 0.00239683 -1.5256 173657 147413 252961 -3997.6 
26840 2 -264.58 -3.70659 -49.7981 -1 0 0 0 0 0 0.00125952 -1.94106 674762 692319 -333270 138476 
27276 2 -264.58 -5.55988 -47.1772 -1 0 0 0 0 0 0.00125952 -1.51994 300854 640985 366924 -1532.17 
27279 2 -264.582 -3.7083 -44.546 -2.63048 -0.101933 -0.503167 -0.0142553 -0.0465004 -0.0372767 0.00904714 -1.52589 101072 176038 226358 33034.7 
27278 2 -262.998 -0.927113 -44.5596 -1.73094 0.164527 0.404281 0.104331 -0.0359085 -0.00316996 0.00401366 -1.52913 116770 53701.8 197435 11349.3 
26794 2 -262.975 -6.48653 -49.7981 -1 0 0 0 0 0 0.00125952 -2.03761 665214 1.28459e+006 120577 -236236 
26839 2 -262.975 -0.926647 -49.7981 -1 0 0 0 0 0 0.00125952 -1.99333 324033 268506 233889 163794 
27205 2 -262.975 -6.48653 -44.5562 -1 0 0 0 0 0 0.00125952 -1.60483 374860 899629 411285 -7450.97 
27277 2 -262.975 -2.77994 -47.1772 -1 0 0 0 0 0 0.00125952 -1.50885 215258 232006 225902 32762 
27283 2 -261.403 -3.70633 -44.5596 -0.929242 -0.386889 -0.548941 0.101032 -0.048287 -0.000256309 0.00165565 -1.524 169851 203122 222929 -33098.2 
26842 2 -261.37 -3.70659 -49.7981 -1 0 0 0 0 0 0.00125952 -1.99266 140013 387324 106348 83608.5 
27280 2 -261.37 -5.55988 -47.1772 -1 0 0 0 0 0 0.00125952 -1.52653 275334 615798 273884 27212.1 
26796 2 -259.765 -6.48653 -49.7981 -1 0 0 0 0 0 0.00125952 -2.13538 346648 1.01523e+006 780520 38285.9 
26841 2 -259.765 -0.926647 -49.7981 -1 0 0 0 0 0 0.00125952 -1.97568 370405 311840 114229 265449 
27208 2 -259.765 -6.48653 -44.5562 -1 0 0 0 0 0 0.00125952 -1.60422 393868 937682 399469 -51203.4 
27281 2 -259.765 -2.77994 -47.1772 -1 0 0 0 0 0 0.00125952 -1.5055 234054 225467 133767 40875.4 
27287 2 -258.172 -3.73081 -44.6126 -1.07247 -1.04472 -1.24143 -0.0514817 0.0105257 0.180069 0.00476448 -1.5275 107301 73848 141465 -1354.19 
26844 2 -258.16 -3.70659 -49.7981 -1 0 0 0 0 0 0.00125952 -2.07041 623118 486776 1.00023e+006 -31587.7 
27284 2 -258.16 -5.55988 -47.1772 -1 0 0 0 0 0 0.00125952 -1.52966 279121 561585 151878 7663.95 
27282 2 -259.748 -0.967415 -44.5653 -0.884509 -1.03999 1.23453 -0.0846 0.0416545 0.017054 0.00426726 -1.5261 258731 165231 206198 -53624.9 
26798 2 -256.555 -6.48653 -49.7981 -1 0 0 0 0 0 0.00125952 -2.15308 611925 1.0279e+006 1.04177e+006 -28937.8 
26843 2 -256.555 -0.926647 -49.7981 -1 0 0 0 0 0 0.00125952 -1.97895 383710 151653 -44928.1 -71261.4 
27211 2 -256.555 -6.48653 -44.5562 -1 0 0 0 0 0 0.00125952 -1.60927 345408 858064 351738 12351.7 
27285 2 -256.555 -2.77994 -47.1772 -1 0 0 0 0 0 0.00125952 -1.50818 207926 223505 143661 -5853.91 
27286 2 -256.554 -0.967552 -44.5629 -1.61649 0.699899 -0.06675 0.00961497 0.101032 -0.0450825 0.00391376 -1.52824 187400 142421 92154.9 71254.9 
27291 2 -255 -3.71619 -44.5692 -0.174602 -0.446658 -0.570793 0.150544 -0.0114006 0.0198003 0.000700032 -1.5248 208956 171478 173646 48620.2 
26846 2 -254.95 -3.70659 -49.7981 -1 0 0 0 0 0 0.00125952 -2.03756 162108 376903 466692 60566.2 
27288 2 -254.95 -5.55988 -47.1772 -1 0 0 0 0 0 0.00125952 -1.52853 264917 596163 246629 -33071.2 
26800 2 -253.345 -6.48653 -49.7981 -1 0 0 0 0 0 0.00125952 -2.07045 398434 1.135e+006 354684 154263 
26845 2 -253.345 -0.926647 -49.7981 -1 0 0 0 0 0 0.00125952 -1.97401 409329 413589 273525 -298075 
27214 2 -253.345 -6.48653 -44.5562 -1 0 0 0 0 0 0.00125952 -1.60582 378164 894999 336046 -35157.6 
27289 2 -253.345 -2.77994 -47.1772 -1 0 0 0 0 0 0.00125952 -1.50765 217579 237605 191911 -4943.43 
27290 2 -253.325 -0.92021 -44.5808 -1.19325 -0.489456 0.705882 -0.163106 -0.135491 0.0522117 0.00272268 -1.52655 88358.1 103094 160375 -1491.5 
26848 2 -251.74 -3.70659 -49.7981 -1 0 0 0 0 0 0.00125952 -1.94377 501359 591165 -277298 -250244 
27292 2 -251.74 -5.55988 -47.1772 -1 0 0 0 0 0 0.00125952 -1.52072 301887 623690 284182 -1930.8 
27295 2 -251.768 -3.72011 -44.574 -0.357118 -0.160671 0.589091 -0.00934323 -0.045844 0.00882778 0.000630234 -1.52283 314650 137353 129875 -85651.6 
26802 2 -250.135 -6.48653 -49.7981 -1 0 0 0 0 0 0.00125952 -2.02604 965260 1.41539e+006 -10590.2 64441.5 
26847 2 -250.135 -0.926647 -49.7981 -1 0 0 0 0 0 0.00125952 -2.00321 427967 51906.2 183981 14570.8 
27217 2 -250.135 -6.48653 -44.5562 -1 0 0 0 0 0 0.00125952 -1.61 324859 825694 361490 -67111.5 
27293 2 -250.135 -2.77994 -47.1772 -1 0 0 0 0 0 0.00125952 -1.50808 238643 210957 231013 -7123.07 
27294 2 -250.167 -0.968936 -44.5956 -2.90396 -0.199534 1.58852 0.0715952 0.00322932 0.0532278 0.0138499 -1.53073 7675.37 172075 24460.9 -129356 
26850 2 -248.53 -3.70659 -49.7981 -1 0 0 0 0 0 0.00125952 -1.9404 615987 650617 -331490 222107 
27296 2 -248.53 -5.55988 -47.1772 -1 0 0 0 0 0 0.00125952 -1.51985 307657 604482 246011 3209.59 
27299 2 -248.524 -3.77825 -44.5614 -0.350603 0.325856 0.879115 -0.0602468 0.136316 -0.0604885 0.00126197 -1.52264 238988 109716 77512.4 -35617.3 
26804 2 -246.925 -6.48653 -49.7981 -1 0 0 0 0 0 0.00125952 -2.04966 524512 1.21836e+006 204259 -214298 
26849 2 -246.925 -0.926647 -49.7981 -1 0 0 0 0 0 0.00125952 -1.98501 372299 349273 259666 233241 
27220 2 -246.925 -6.48653 -44.5562 -1 0 0 0 0 0 0.00125952 -1.60957 310427 766084 382098 41453.7 
27297 2 -246.925 -2.77994 -47.1772 -1 0 0 0 0 0 0.00125952 -1.50429 231588 244718 302504 27229.6 
27303 2 -245.3 -3.74275 -44.5466 -1.11998 -0.31833 0.139578 -0.0567511 0.0627683 -0.041883 0.00173206 -1.52167 256168 216467 235197 17469.9 
26852 2 -245.32 -3.70659 -49.7981 -1 0 0 0 0 0 0.00125952 -2.01472 113380 364245 259531 7993.14 
27300 2 -245.32 -5.55988 -47.1772 -1 0 0 0 0 0 0.00125952 -1.52825 273909 594930 274287 28505.1 
26806 2 -243.715 -6.48653 -49.7981 -1 0 0 0 0 0 0.00125952 -2.14747 428627 1.01718e+006 881678 43768.1 
26851 2 -243.715 -0.926647 -49.7981 -1 0 0 0 0 0 0.00125952 -1.97956 366734 234107 39967.9 182091 
27223 2 -243.715 -6.48653 -44.5562 -1 0 0 0 0 0 0.00125952 -1.61117 303016 822004 327145 37538.4 
27301 2 -243.715 -2.77994 -47.1772 -1 0 0 0 0 0 0.00125952 -1.50203 235913 267902 316655 16107.4 
27302 2 -243.725 -0.931372 -44.5392 0.124767 -0.519615 1.09986 -0.00332004 -0.0575505 -0.119626 0.00188331 -1.52309 205683 276027 129026 -26401 
26854 2 -242.11 -3.70659 -49.7981 -1 0 0 0 0 0 0.00125952 -2.0734 709099 492933 1.07484e+006 -3541.15 
27304 2 -242.11 -5.55988 -47.1772 -1 0 0 0 0 0 0.00125952 -1.52728 281079 575689 219443 7461.2 
27307 2 -242.096 -3.72564 -44.5705 -0.886675 0.242329 0.892853 -0.029546 0.0232074 0.0265266 0.00206826 -1.52284 223349 203184 171052 -42735.3 
26808 2 -240.505 -6.48653 -49.7981 -1 0 0 0 0 0 0.00125952 -2.14963 453386 1.01873e+006 906539 -43132.5 
26853 2 -240.505 -0.926647 -49.7981 -1 0 0 0 0 0 0.00125952 -1.98027 369990 220085 35169 -162110 
27226 2 -240.505 -6.48653 -44.5562 -1 0 0 0 0 0 0.00125952 -1.60236 420488 963250 410975 63337.1 
27305 2 -240.505 -2.77994 -47.1772 -1 0 0 0 0 0 0.00125952 -1.50179 257284 259098 309029 -25780.2 
27306 2 -240.528 -0.943337 -44.5515 -1.09989 0.000854478 -0.126916 0.0767491 0.0278758 -0.0577895 0.00154401 -1.52446 250859 238140 158711 5696.14 
26856 2 -238.9 -3.70659 -49.7981 -1 0 0 0 0 0 0.00125952 -2.01948 118124 363483 294707 5616.14 
27308 2 -238.9 -5.55988 -47.1772 -1 0 0 0 0 0 0.00125952 -1.52418 268458 620613 295855 -25978.8 
27311 2 -238.865 -3.69042 -44.5355 -0.596063 0.675436 0.575582 -0.0919634 -0.0761865 -0.0463326 0.00143938 -1.51817 252033 333818 304429 19367.1 
26810 2 -237.295 -6.48653 -49.7981 -1 0 0 0 0 0 0.00125952 -2.054 501648 1.20415e+006 238432 206258 
26855 2 -237.295 -0.926647 -49.7981 -1 0 0 0 0 0 0.00125952 -1.98423 385131 364730 256288 -243696 
27229 2 -237.295 -6.48653 -44.5562 -1 0 0 0 0 0 0.00125952 -1.60678 336765 903612 295095 -34025.8 
27309 2 -237.295 -2.77994 -47.1772 -1 0 0 0 0 0 0.00125952 -1.50517 223497 243914 289177 -38090.3 
27310 2 -237.285 -0.907044 -44.5469 -0.759239 -1.50895 -0.280463 -0.0658571 -0.0618627 -0.0422929 0.00369295 -1.52631 221257 137640 227690 -53760.2 
27315 2 -235.676 -3.71067 -44.5428 -0.668055 -0.606024 -0.970628 -0.0175604 -0.00650759 -0.0520939 0.00221131 -1.52652 169702 151148 221386 -58465.4 
26858 2 -235.69 -3.70659 -49.7981 -1 0 0 0 0 0 0.00125952 -1.94218 603607 641885 -335006 -231477 
27312 2 -235.69 -5.55988 -47.1772 -1 0 0 0 0 0 0.00125952 -1.52101 301757 634408 374992 2414.33 
26812 2 -234.085 -6.48653 -49.7981 -1 0 0 0 0 0 0.00125952 -2.02739 970278 1.41807e+006 -2363.44 -43724.6 
26857 2 -234.085 -0.926647 -49.7981 -1 0 0 0 0 0 0.00125952 -2.0054 440351 51600.9 141503 -8409.18 
27232 2 -234.085 -6.48653 -44.5562 -1 0 0 0 0 0 0.00125952 -1.60602 391956 972984 331801 45729.8 
27313 2 -234.085 -2.77994 -47.1772 -1 0 0 0 0 0 0.00125952 -1.50448 270547 219572 318599 -1307 
27319 2 -232.45 -3.69442 -44.542 -2.78342 -0.463979 1.28782 -0.071701 -0.0883566 -0.00633976 0.0121181 -1.52722 146162 193711 310184 20745.5 
26860 2 -232.48 -3.70659 -49.7981 -1 0 0 0 0 0 0.00125952 -1.94411 525580 603681 -314412 250943 
27316 2 -232.48 -5.55988 -47.1772 -1 0 0 0 0 0 0.00125952 -1.52072 302258 646074 337865 9673.15 
26814 2 -230.875 -6.48653 -49.7981 -1 0 0 0 0 0 0.00125952 -2.06743 418708 1.1481e+006 327769 -165697 
26859 2 -230.875 -0.926647 -49.7981 -1 0 0 0 0 0 0.00125952 -1.9784 410131 407815 256152 288269 
27235 2 -230.875 -6.48653 -44.5562 -1 0 0 0 0 0 0.00125952 -1.60829 363489 915721 408754 -23991.8 
27317 2 -230.875 -2.77994 -47.1772 -1 0 0 0 0 0 0.00125952 -1.50864 225380 245354 243805 31620.3 
27318 2 -230.867 -0.934111 -44.5391 -0.608688 -0.34268 0.937055 -0.0195458 0.0327467 0.0422371 0.00172051 -1.52032 304394 222799 458786 -38366.8 
27314 2 -234.097 -0.96668 -44.5191 -0.0898976 -0.854373 -0.0478527 0.068768 0.159588 -0.123977 0.000932452 -1.52062 253328 234887 253330 -11012.8 
26862 2 -229.27 -3.70659 -49.7981 -1 0 0 0 0 0 0.00125952 -2.03605 150635 374559 427181 -52258.9 
27320 2 -229.27 -5.55988 -47.1772 -1 0 0 0 0 0 0.00125952 -1.5291 267122 611353 287173 27781.8 
27323 2 -229.269 -3.71002 -44.546 -1.03979 0.842792 -0.521933 0.0728136 0.0157702 0.0802233 0.0025995 -1.51416 293635 283450 487171 30677.6 
26816 2 -227.665 -6.48653 -49.7981 -1 0 0 0 0 0 0.00125952 -2.15379 576160 1.02615e+006 1.01144e+006 32289 
26861 2 -227.665 -0.926647 -49.7981 -1 0 0 0 0 0 0.00125952 -1.9791 381143 164300 -58368.1 87481.2 
27238 2 -227.665 -6.48653 -44.5562 -1 0 0 0 0 0 0.00125952 -1.60292 428165 1.02804e+006 447018 47260.8 
27321 2 -227.665 -2.77994 -47.1772 -1 0 0 0 0 0 0.00125952 -1.50167 280086 295275 291291 6637.3 
26864 2 -226.06 -3.70659 -49.7981 -1 0 0 0 0 0 0.00125952 -2.07262 652961 488862 1.02145e+006 24913.9 
27324 2 -226.06 -5.55988 -47.1772 -1 0 0 0 0 0 0.00125952 -1.53154 276243 581365 244588 -10747.3 
27327 2 -226.009 -3.68555 -44.5858 -1.85345 -0.201925 0.522515 -0.232324 -0.0516086 0.177463 0.00472203 -1.51205 136098 322485 400215 73413.1 
27322 2 -227.655 -0.936572 -44.5056 0.176061 0.0867874 -1.5601 -0.0183767 -0.0159757 -0.0866386 0.00311406 -1.51245 306568 357403 402863 30913 
26818 2 -224.455 -6.48653 -49.7981 -1 0 0 0 0 0 0.00125952 -2.13892 359681 1.01473e+006 803286 -40438.4 
26863 2 -224.455 -0.926647 -49.7981 -1 0 0 0 0 0 0.00125952 -1.97688 371582 296700 114465 -249700 
27241 2 -224.455 -6.48653 -44.5562 -1 0 0 0 0 0 0.00125952 -1.60956 345196 811900 506306 -40116.2 
27325 2 -224.455 -2.77994 -47.1772 -1 0 0 0 0 0 0.00125952 -1.50989 198428 247826 194250 -38674.5 
26875 2 -279.025 4.63324 -49.7981 -1 0 0 0 0 0 0.00125952 -1.49203 344501 314250 813953 -17243.3 
27348 2 -279.025 2.77994 -47.1772 -1 0 0 0 0 0 0.00125952 -1.12452 183435 343588 558887 58376.7 
27349 2 -279.025 4.63324 -44.5562 -1 0 0 0 0 0 0.00125952 -1.13499 52929.6 345875 628082 -67342.8 
26877 2 -277.42 1.85329 -49.7981 -1 0 0 0 0 0 0.00125952 -2.02445 463843 764174 647515 -142608 
27350 2 -277.42 0 -47.1772 -1 0 0 0 0 0 0.00125952 -1.50633 445057 585804 555052 246682 
27353 2 -277.42 1.85329 -44.5562 -1 0 0 0 0 0 0.00125952 -1.52872 365359 456614 462072 -228813 
27352 2 -275.862 4.64154 -44.5585 -0.814521 0.110437 0.518176 -0.0108874 -0.0304648 -0.0316265 0.00118917 -1.59628 704746 275195 232956 25542 
26876 2 -275.815 4.63324 -49.7981 -1 0 0 0 0 0 0.00125952 -2.03061 958027 567114 94972.2 -344831 
27351 2 -275.815 2.77994 -47.1772 -1 0 0 0 0 0 0.00125952 -1.56994 813696 353434 310217 -14263.7 
26879 2 -274.21 1.85329 -49.7981 -1 0 0 0 0 0 0.00125952 -1.94354 811304 701559 -297762 132723 
27354 2 -274.21 0 -47.1772 -1 0 0 0 0 0 0.00125952 -1.49999 396799 263665 387681 -5901.49 
27357 2 -274.229 1.86024 -44.5714 0.263414 0.566772 -0.910663 -0.00655976 -0.0142305 0.0195636 0.00153652 -1.52503 400695 266792 159412 -33016.6 
27356 2 -272.621 4.63146 -44.5882 -2.89942 0.551085 -0.708793 -0.01421 -0.0366514 0.0566469 0.0116036 -1.5296 224909 223980 104245 -19136.1 
26878 2 -272.605 4.63324 -49.7981 -1 0 0 0 0 0 0.00125952 -1.94774 504491 398908 -390429 87551.4 
27355 2 -272.605 2.77994 -47.1772 -1 0 0 0 0 0 0.00125952 -1.50388 261361 218855 270961 -1147.57 
27361 2 -270.992 1.83947 -44.5601 -0.0395217 -0.246512 -0.209775 -0.0821303 -0.000901193 -0.0279944 0.000133931 -1.52867 166315 249246 162472 -78169.8 
26881 2 -271 1.85329 -49.7981 -1 0 0 0 0 0 0.00125952 -1.94383 468962 550194 -388933 -144015 
27358 2 -271 0 -47.1772 -1 0 0 0 0 0 0.00125952 -1.50263 241488 260741 345290 -8813.1 
27360 2 -269.415 4.62254 -44.5837 -2.44904 -0.695483 -0.124542 0.0481659 0.0623762 0.0518767 0.00818307 -1.52122 333303 275045 142821 -26036.6 
26880 2 -269.395 4.63324 -49.7981 -1 0 0 0 0 0 0.00125952 -1.97804 298057 368055 136046 253066 
27359 2 -269.395 2.77994 -47.1772 -1 0 0 0 0 0 0.00125952 -1.51055 207473 195675 163976 38219.4 
27365 2 -267.809 1.82307 -44.5778 -1.07194 0.338033 0.599127 0.0530172 0.0263308 0.066664 0.00204329 -1.52496 190532 292463 213098 -4614.49 
26883 2 -267.79 1.85329 -49.7981 -1 0 0 0 0 0 0.00125952 -2.04274 151256 490871 576806 46812.5 
27362 2 -267.79 0 -47.1772 -1 0 0 0 0 0 0.00125952 -1.50505 242510 237073 232556 5800.35 
27364 2 -266.18 4.59506 -44.5786 -2.27674 -0.335061 0.392535 -0.0642509 0.0250391 0.0390692 0.00686426 -1.52464 248374 247103 143388 37413.8 
26882 2 -266.185 4.63324 -49.7981 -1 0 0 0 0 0 0.00125952 -2.0503 452312 212711 620509 -66979.5 
27363 2 -266.185 2.77994 -47.1772 -1 0 0 0 0 0 0.00125952 -1.50566 257235 205335 199973 -5568.69 
26885 2 -264.58 1.85329 -49.7981 -1 0 0 0 0 0 0.00125952 -2.07279 641048 652805 1.15272e+006 -22238.1 
27366 2 -264.58 0 -47.1772 -1 0 0 0 0 0 0.00125952 -1.50916 178593 221087 98645.8 -10956.9 
27369 2 -264.597 1.81532 -44.5401 -2.19341 -0.476897 0.657781 0.000399277 0.0760726 -0.061857 0.006891 -1.52975 87730.7 45437.8 226591 33380.5 
27368 2 -262.978 4.59937 -44.5475 -1.47481 0.490987 0.382286 -0.0707896 0.0140879 -0.0587606 0.00322723 -1.5293 135842 222679 186393 -38492.1 
26884 2 -262.975 4.63324 -49.7981 -1 0 0 0 0 0 0.00125952 -2.03007 231320 239750 413279 37131.2 
27367 2 -262.975 2.77994 -47.1772 -1 0 0 0 0 0 0.00125952 -1.5064 230788 232238 239819 4496.66 
27373 2 -261.402 1.82993 -44.5694 -2.25543 -0.32546 0.337549 0.0477188 -0.0138872 0.00644842 0.00668402 -1.5264 154719 201097 155502 -27022.9 
26887 2 -261.37 1.85329 -49.7981 -1 0 0 0 0 0 0.00125952 -1.99099 82227.6 389794 21424.4 10005.4 
27370 2 -261.37 0 -47.1772 -1 0 0 0 0 0 0.00125952 -1.50452 259665 255784 308874 -2450.52 
26886 2 -259.765 4.63324 -49.7981 -1 0 0 0 0 0 0.00125952 -1.95239 448627 452669 -103347 -328833 
27371 2 -259.765 2.77994 -47.1772 -1 0 0 0 0 0 0.00125952 -1.50434 211401 241346 218813 -2048.04 
27372 2 -259.801 4.61249 -44.5672 0.222654 -0.262755 0.38908 0.000836268 -0.0274872 -0.0549442 0.000340068 -1.52907 80141.5 160296 54011.6 -33528.9 
27377 2 -258.204 1.81624 -44.5706 -1.1133 -0.382182 -0.771078 0.0802577 0.0463255 -0.0248499 0.00249393 -1.5235 260295 222112 70492.2 -45612.2 
26889 2 -258.16 1.85329 -49.7981 -1 0 0 0 0 0 0.00125952 -1.94124 766025 769552 -247740 74168 
27374 2 -258.16 0 -47.1772 -1 0 0 0 0 0 0.00125952 -1.49888 238649 241210 282642 -11815.9 
27376 2 -256.586 4.61201 -44.5783 -1.84576 0.125408 -0.74022 -0.0119104 -0.0387614 -0.0260779 0.00500091 -1.529 149435 207115 29065.3 9056.74 
26888 2 -256.555 4.63324 -49.7981 -1 0 0 0 0 0 0.00125952 -1.94567 521808 423727 -314523 191742 
27375 2 -256.555 2.77994 -47.1772 -1 0 0 0 0 0 0.00125952 -1.50118 277001 242891 312032 8270.54 
27381 2 -254.952 1.83166 -44.5675 -0.762078 0.0915244 0.0217891 -0.138317 -0.0514449 -0.0304352 0.00074263 -1.52998 91840.2 158628 105703 -6619.16 
26891 2 -254.95 1.85329 -49.7981 -1 0 0 0 0 0 0.00125952 -1.95083 303462 466458 -340591 -114815 
27378 2 -254.95 0 -47.1772 -1 0 0 0 0 0 0.00125952 -1.50048 271907 273277 291292 12661.8 
27380 2 -253.391 4.58972 -44.6236 -0.923831 -0.489326 0.200769 0.081876 0.0540445 0.128132 0.0014273 -1.52949 109757 123778 -56782 -11497.5 
26890 2 -253.345 4.63324 -49.7981 -1 0 0 0 0 0 0.00125952 -1.99352 252934 323258 265742 158459 
27379 2 -253.345 2.77994 -47.1772 -1 0 0 0 0 0 0.00125952 -1.51135 198800 142925 10630.8 39676 
26893 2 -251.74 1.85329 -49.7981 -1 0 0 0 0 0 0.00125952 -2.05597 275283 561202 778884 46930.5 
27382 2 -251.74 0 -47.1772 -1 0 0 0 0 0 0.00125952 -1.51275 158044 200345 26875 3053.67 
27385 2 -251.799 1.81633 -44.5885 -1.38262 -0.841693 -0.809366 0.114913 0.0357839 0.0328182 0.00412514 -1.53381 -34577.3 50642.4 55649.8 -128623 
27384 2 -250.168 4.56918 -44.5906 -2.05146 0.581485 0.939207 -0.0736093 0.0981676 0.00195172 0.00683759 -1.52857 125254 139595 -23504.3 -10890.1 
26892 2 -250.135 4.63324 -49.7981 -1 0 0 0 0 0 0.00125952 -2.05099 587286 216804 754268 -24784.7 
27383 2 -250.135 2.77994 -47.1772 -1 0 0 0 0 0 0.00125952 -1.50787 259513 185496 121707 34975.7 
27389 2 -248.605 1.79995 -44.5838 -1.40448 0.651637 -0.539398 0.0659679 -0.0103113 -0.0109413 0.00338578 -1.53249 123260 71948.2 -1677.41 3442.11 
26895 2 -248.53 1.85329 -49.7981 -1 0 0 0 0 0 0.00125952 -2.0685 454699 622682 983350 -33235.9 
27386 2 -248.53 0 -47.1772 -1 0 0 0 0 0 0.00125952 -1.50526 209427 208565 100690 9822.19 
27298 2 -246.953 -0.959277 -44.5554 -1.45077 0.433788 -0.778877 0.0239352 -0.0172323 -0.0616966 0.00365204 -1.52219 234655 291850 126553 9760.4 
27388 2 -246.99 4.57128 -44.563 -2.35786 1.30335 0.0834038 0.0256335 0.0819568 -0.0560607 0.00915063 -1.53329 -15543.3 141412 91501.1 129180 
26894 2 -246.925 4.63324 -49.7981 -1 0 0 0 0 0 0.00125952 -2.01273 231983 273427 346268 -38793 
27387 2 -246.925 2.77994 -47.1772 -1 0 0 0 0 0 0.00125952 -1.50642 192930 222796 138562 5643.96 
27393 2 -245.399 1.84269 -44.5772 0.359338 -0.0192455 0.574892 0.110052 -0.0592041 -0.0387885 0.000579372 -1.51954 359716 219010 4112.3 48808.1 
26897 2 -245.32 1.85329 -49.7981 -1 0 0 0 0 0 0.00125952 -1.97129 156849 407325 -171072 55108.5 
27390 2 -245.32 0 -47.1772 -1 0 0 0 0 0 0.00125952 -1.50034 260714 244412 359721 -5316.01 
27392 2 -243.794 4.66508 -44.555 -1.10006 -0.306341 -0.0359662 0.107424 -0.226489 -0.113983 0.00164402 -1.52234 60833.8 167112 27939.1 104014 
26896 2 -243.715 4.63324 -49.7981 -1 0 0 0 0 0 0.00125952 -1.94625 509362 455561 -193306 -280876 
27391 2 -243.715 2.77994 -47.1772 -1 0 0 0 0 0 0.00125952 -1.5033 221533 285332 331218 -867.481 
27397 2 -242.128 1.84322 -44.5933 -0.413497 -1.75531 0.546431 -0.0921348 -0.0756191 0.0554423 0.00447214 -1.5234 308848 67454.7 72194.4 -175837 
26899 2 -242.11 1.85329 -49.7981 -1 0 0 0 0 0 0.00125952 -1.94227 799830 804606 -199895 8458.66 
27394 2 -242.11 0 -47.1772 -1 0 0 0 0 0 0.00125952 -1.49644 242164 238099 297170 20877.3 
27396 2 -240.604 4.56281 -44.5828 -1.36231 -1.58587 -2.28132 0.17275 0.127296 0.0334153 0.0120603 -1.52396 163527 46249 66279.3 -56621.3 
26898 2 -240.505 4.63324 -49.7981 -1 0 0 0 0 0 0.00125952 -1.94637 518954 452129 -198816 268761 
27395 2 -240.505 2.77994 -47.1772 -1 0 0 0 0 0 0.00125952 -1.50389 224704 224918 146960 -4882.26 
27401 2 -238.905 1.83835 -44.5589 -1.39501 0.718643 -0.713217 -0.102828 -0.0559591 -0.0120803 0.00374224 -1.53124 145050 82426 205835 -37808.5 
26901 2 -238.9 1.85329 -49.7981 -1 0 0 0 0 0 0.00125952 -1.96659 175996 415748 -224390 -63782.8 
27398 2 -238.9 0 -47.1772 -1 0 0 0 0 0 0.00125952 -1.50106 265814 285357 339018 5496.86 
27400 2 -237.374 4.5988 -44.5489 -0.102424 -0.242819 0.345432 0.107247 0.0209087 -0.0392624 0.000237766 -1.52166 371638 92921.3 217156 17404.4 
26900 2 -237.295 4.63324 -49.7981 -1 0 0 0 0 0 0.00125952 -2.01046 232740 283509 323159 55571.5 
27399 2 -237.295 2.77994 -47.1772 -1 0 0 0 0 0 0.00125952 -1.50749 210586 232508 191405 36184.7 
27405 2 -235.719 1.86201 -44.5564 -0.540111 -0.0726075 0.0369872 0.0882775 -0.0110851 -0.0330306 0.00037579 -1.52346 176944 195551 180535 -83887.1 
26903 2 -235.69 1.85329 -49.7981 -1 0 0 0 0 0 0.00125952 -2.06989 422314 616732 939221 34190.7 
27402 2 -235.69 0 -47.1772 -1 0 0 0 0 0 0.00125952 -1.50408 211008 245875 261535 -9182.69 
27404 2 -234.132 4.65178 -44.5849 -1.20485 -0.990304 -0.332335 0.0490395 -0.162456 0.0704703 0.00320273 -1.52302 368983 -45687.5 163037 -41587.9 
26902 2 -234.085 4.63324 -49.7981 -1 0 0 0 0 0 0.00125952 -2.0537 602881 220384 765086 16831.9 
27403 2 -234.085 2.77994 -47.1772 -1 0 0 0 0 0 0.00125952 -1.50126 274950 245784 283876 4467.45 
27409 2 -232.487 1.85864 -44.5411 0.381487 -1.73791 -0.246637 -0.0448628 -0.0502443 -0.0541848 0.00406408 -1.51636 310008 395970 267459 -13460.9 
26905 2 -232.48 1.85329 -49.7981 -1 0 0 0 0 0 0.00125952 -2.0626 301158 575884 797981 -41573.4 
27406 2 -232.48 0 -47.1772 -1 0 0 0 0 0 0.00125952 -1.50249 246961 258882 312058 14876.2 
26904 2 -230.875 4.63324 -49.7981 -1 0 0 0 0 0 0.00125952 -1.99888 247114 319094 264223 -134716 
27407 2 -230.875 2.77994 -47.1772 -1 0 0 0 0 0 0.00125952 -1.50939 209281 209325 169302 -17242.7 
27408 2 -230.873 4.63462 -44.5712 -1.91256 -1.51513 -0.493401 -0.0806121 -0.0514275 0.0544751 0.0078052 -1.52283 414487 148774 246189 -103928 
26907 2 -229.27 1.85329 -49.7981 -1 0 0 0 0 0 0.00125952 -1.95705 275401 455732 -289286 106074 
27410 2 -229.27 0 -47.1772 -1 0 0 0 0 0 0.00125952 -1.50376 286618 233096 301965 -13469.8 
27413 2 -229.276 1.83175 -44.6041 -0.545841 -0.711543 0.559288 0.0180253 0.0540359 0.156553 0.00140693 -1.52268 241810 297735 202615 -13939.9 
27412 2 -227.651 4.67004 -44.5574 0.579317 -0.281685 -0.501209 -0.0553301 -0.0896264 -0.0664465 0.000839046 -1.52341 366176 250908 89548.8 -13606.6 
26906 2 -227.665 4.63324 -49.7981 -1 0 0 0 0 0 0.00125952 -1.9477 523899 434265 -290917 -209317 
27411 2 -227.665 2.77994 -47.1772 -1 0 0 0 0 0 0.00125952 -1.50505 192714 246793 219586 6101.91 
26909 2 -226.06 1.85329 -49.7981 -1 0 0 0 0 0 0.00125952 -1.94221 775862 782999 -199826 -60988.6 
27414 2 -226.06 0 -47.1772 -1 0 0 0 0 0 0.00125952 -1.50247 264175 215073 320622 19299.6 
27417 2 -226.057 1.87038 -44.6064 -0.286121 -1.10353 0.57348 -0.0342258 -0.0439377 0.057878 0.00205117 -1.52386 265584 314602 -6822.69 19399.1 
27326 2 -224.443 -0.89572 -44.5757 -1.81022 1.32513 1.19408 -0.0580244 -0.112528 0.042993 0.00813487 -1.52434 88588.9 222232 182062 -47391.9 
27416 2 -224.369 4.65334 -44.5941 -1.52367 -1.15949 -1.00752 -0.254512 -0.0728648 0.011115 0.00589591 -1.52756 207165 139577 -27664.5 -126290 
26908 2 -224.455 4.63324 -49.7981 -1 0 0 0 0 0 0.00125952 -1.95184 461499 457850 -91119.3 322499 
27415 2 -224.455 2.77994 -47.1772 -1 0 0 0 0 0 0.00125952 -1.51004 214017 219536 220517 -1026.73 
26920 2 -279.025 10.1931 -49.7981 -1 0 0 0 0 0 0.00125952 -1.40771 497611 424818 -470956 -11218.1 
27438 2 -279.025 8.33982 -47.1772 -1 0 0 0 0 0 0.00125952 -1.11712 180433 369286 491499 67149.6 
27439 2 -279.025 10.1931 -44.5562 -1 0 0 0 0 0 0.00125952 -1.13332 63183.7 340119 632296 -56155.5 
26922 2 -277.42 7.41318 -49.7981 -1 0 0 0 0 0 0.00125952 -1.97237 573917 807813 423903 -430292 
27440 2 -277.42 5.55988 -47.1772 -1 0 0 0 0 0 0.00125952 -1.50381 449365 585014 487949 237624 
27443 2 -277.42 7.41318 -44.5562 -1 0 0 0 0 0 0.00125952 -1.52645 417362 454196 495333 -232558 
27530 2 -277.42 11.1198 -47.1772 -1 0 0 0 0 0 0.00125952 -1.5086 427450 560498 432753 295483 
27442 2 -275.863 10.1928 -44.5845 -0.775878 0.990874 0.058917 -0.01062 -0.0312169 0.0733157 0.00199922 -1.5935 690407 302724 243825 -26444.8 
26921 2 -275.815 10.1931 -49.7981 -1 0 0 0 0 0 0.00125952 -2.10898 838401 676710 679644 -8894.68 
27441 2 -275.815 8.33982 -47.1772 -1 0 0 0 0 0 0.00125952 -1.56869 843111 356714 350955 5645.11 
26924 2 -274.21 7.41318 -49.7981 -1 0 0 0 0 0 0.00125952 -2.03949 485459 159729 452933 66149.8 
27444 2 -274.21 5.55988 -47.1772 -1 0 0 0 0 0 0.00125952 -1.50878 350640 219624 222741 -5243.08 
27534 2 -274.21 11.1198 -47.1772 -1 0 0 0 0 0 0.00125952 -1.50795 378405 218324 213914 5826.32 
27447 2 -274.208 7.40073 -44.5407 0.817752 0.223775 -0.609414 -0.0907673 0.0528614 -0.104851 0.0013731 -1.52968 330095 254283 141591 -7559.89 
27446 2 -272.629 10.1952 -44.551 -0.584601 -0.26467 1.19473 -0.0419644 -0.0159633 -0.00613265 0.0023165 -1.52599 263762 162913 270202 19163.8 
26923 2 -272.605 10.1931 -49.7981 -1 0 0 0 0 0 0.00125952 -2.07575 721953 744851 1.3195e+006 6399.38 
27445 2 -272.605 8.33982 -47.1772 -1 0 0 0 0 0 0.00125952 -1.50611 207861 233196 192795 -550.284 
27451 2 -271.022 7.42437 -44.5538 0.763643 0.258282 -0.464401 0.0955443 -0.0319134 -0.0260297 0.00109015 -1.52192 278704 233582 206472 1550.05 
26926 2 -271 7.41318 -49.7981 -1 0 0 0 0 0 0.00125952 -2.02671 256095 211318 382824 -21949.7 
27448 2 -271 5.55988 -47.1772 -1 0 0 0 0 0 0.00125952 -1.50896 174005 220000 165773 24583.3 
27538 2 -271 11.1198 -47.1772 -1 0 0 0 0 0 0.00125952 -1.50919 215570 226869 223178 -4874.27 
27450 2 -269.426 10.1978 -44.5669 -1.90547 -0.485136 -0.93121 0.0527198 -0.0456017 0.0202071 0.00596172 -1.52198 268227 247717 193190 -28314.8 
26925 2 -269.395 10.1931 -49.7981 -1 0 0 0 0 0 0.00125952 -2.00099 45741.6 432541 125904 10130.8 
27449 2 -269.395 8.33982 -47.1772 -1 0 0 0 0 0 0.00125952 -1.50383 245078 254356 294929 -10945.3 
27455 2 -267.746 7.40106 -44.5792 -1.12802 -1.09491 -0.953627 -0.196968 -0.0090409 0.0627548 0.004258 -1.5183 250825 339857 203908 -33296.7 
26928 2 -267.79 7.41318 -49.7981 -1 0 0 0 0 0 0.00125952 -1.96073 409840 405921 611.75 355600 
27452 2 -267.79 5.55988 -47.1772 -1 0 0 0 0 0 0.00125952 -1.5053 227974 220761 187781 12929 
27542 2 -267.79 11.1198 -47.1772 -1 0 0 0 0 0 0.00125952 -1.50925 220183 205389 177894 -26422.7 
26927 2 -266.185 10.1931 -49.7981 -1 0 0 0 0 0 0.00125952 -1.93894 753064 759093 -276502 -40643.5 
27453 2 -266.185 8.33982 -47.1772 -1 0 0 0 0 0 0.00125952 -1.50171 205673 254532 211294 2463.24 
27454 2 -266.205 10.2057 -44.5595 -1.51398 -0.631773 -0.200584 -0.0216255 -0.0804555 -0.0570453 0.0034404 -1.53059 200158 164771 98860.6 -97466.8 
27459 2 -264.588 7.40054 -44.5961 -1.65799 -0.396174 0.791098 -0.0090372 -0.0541984 0.0410122 0.00444825 -1.53582 -69416.3 232924 7235.72 -69781.4 
26930 2 -264.58 7.41318 -49.7981 -1 0 0 0 0 0 0.00125952 -1.95271 460269 297317 -313764 -116608 
27456 2 -264.58 5.55988 -47.1772 -1 0 0 0 0 0 0.00125952 -1.50292 265124 231956 269065 -9122.32 
27546 2 -264.58 11.1198 -47.1772 -1 0 0 0 0 0 0.00125952 -1.50876 222184 221100 190662 30697.2 
27458 2 -263.002 10.1653 -44.5935 -0.427272 -0.296156 -0.141352 0.0390693 0.0386462 0.0624814 0.000365575 -1.52671 323297 177684 73839.8 -79653.9 
26929 2 -262.975 10.1931 -49.7981 -1 0 0 0 0 0 0.00125952 -1.94719 369567 488858 -403125 58186.3 
27457 2 -262.975 8.33982 -47.1772 -1 0 0 0 0 0 0.00125952 -1.50253 245031 225153 175185 1448.19 
27463 2 -261.408 7.36372 -44.5858 -0.587068 0.476908 0.495081 0.0905588 0.0863937 0.0171034 0.00102927 -1.52849 110013 209506 36662.4 45726.3 
26932 2 -261.37 7.41318 -49.7981 -1 0 0 0 0 0 0.00125952 -1.98044 329626 373865 217889 -252440 
27460 2 -261.37 5.55988 -47.1772 -1 0 0 0 0 0 0.00125952 -1.50591 229763 194322 146264 -20271.3 
27550 2 -261.37 11.1198 -47.1772 -1 0 0 0 0 0 0.00125952 -1.5044 233732 222880 186180 22603.3 
27462 2 -259.752 10.1716 -44.5575 -0.895098 -0.227945 -0.0311011 -0.147868 -0.0420471 -0.100828 0.00107579 -1.52072 306651 255579 46564.6 -44314.7 
26931 2 -259.765 10.1931 -49.7981 -1 0 0 0 0 0 0.00125952 -2.05078 208421 601140 736260 -17891.7 
27461 2 -259.765 8.33982 -47.1772 -1 0 0 0 0 0 0.00125952 -1.50542 213317 230585 176275 29265.7 
26934 2 -258.16 7.41318 -49.7981 -1 0 0 0 0 0 0.00125952 -2.03826 478878 135744 549475 41189 
27464 2 -258.16 5.55988 -47.1772 -1 0 0 0 0 0 0.00125952 -1.50746 231262 193846 166402 5650.67 
27554 2 -258.16 11.1198 -47.1772 -1 0 0 0 0 0 0.00125952 -1.50686 221503 227173 232732 13407.5 
27467 2 -258.187 7.38661 -44.5916 0.38298 0.622793 0.308787 -0.042747 0.0165437 0.01893 0.000793362 -1.52783 167102 119928 10084.2 8199.99 
27466 2 -256.551 10.1474 -44.6161 -0.50416 -0.0402185 0.108167 -0.0666618 0.0554369 0.0997652 0.000336914 -1.53234 120193 60482.7 -30842.6 -27963.6 
26933 2 -256.555 10.1931 -49.7981 -1 0 0 0 0 0 0.00125952 -2.07293 556185 717599 1.19046e+006 12280.6 
27465 2 -256.555 8.33982 -47.1772 -1 0 0 0 0 0 0.00125952 -1.50811 210669 167555 49447.8 -13654.7 
27471 2 -254.992 7.39069 -44.554 -1.07865 -0.388642 0.0271295 0.0421715 -0.0302259 -0.0916916 0.00165659 -1.53137 100633 119346 98980 38960.2 
26936 2 -254.95 7.41318 -49.7981 -1 0 0 0 0 0 0.00125952 -2.01107 265280 267033 348374 45612.7 
27468 2 -254.95 5.55988 -47.1772 -1 0 0 0 0 0 0.00125952 -1.5089 168720 229908 149115 34103.7 
27558 2 -254.95 11.1198 -47.1772 -1 0 0 0 0 0 0.00125952 -1.5081 211395 215279 122116 -44185.8 
27470 2 -253.341 10.1471 -44.5876 -2.21564 -0.2497 0.657144 -0.0807355 0.0696352 0.0328463 0.00680551 -1.53004 82359.8 118126 74150.4 20405.6 
26935 2 -253.345 10.1931 -49.7981 -1 0 0 0 0 0 0.00125952 -1.978 90865 392274 -126927 -5046.64 
27469 2 -253.345 8.33982 -47.1772 -1 0 0 0 0 0 0.00125952 -1.50466 241283 220563 205080 14515.8 
27475 2 -251.802 7.38537 -44.568 -0.984641 -0.102119 -0.710767 0.0878306 -0.0406555 -0.0484268 0.00187055 -1.52496 216010 192518 66217.6 21790.1 
26938 2 -251.74 7.41318 -49.7981 -1 0 0 0 0 0 0.00125952 -1.95525 454076 391429 -80830.2 308089 
27472 2 -251.74 5.55988 -47.1772 -1 0 0 0 0 0 0.00125952 -1.50255 234357 246111 203618 -3431.45 
27562 2 -251.74 11.1198 -47.1772 -1 0 0 0 0 0 0.00125952 -1.50648 211382 222835 166089 -22543.8 
27474 2 -250.167 10.1668 -44.5732 -1.97488 0.0508775 0.479814 0.0319678 -0.0336399 -0.0428698 0.00520553 -1.52727 113207 248176 33953 -15015.1 
26937 2 -250.135 10.1931 -49.7981 -1 0 0 0 0 0 0.00125952 -1.94092 822095 826063 -192998 -16042.2 
27473 2 -250.135 8.33982 -47.1772 -1 0 0 0 0 0 0.00125952 -1.49724 251799 237012 269233 19328.9 
27479 2 -248.579 7.36457 -44.5886 0.0359415 -0.606764 -0.753654 -0.0293649 0.0157559 0.013324 0.00118073 -1.52525 289565 214813 20183.8 -36358.7 
26940 2 -248.53 7.41318 -49.7981 -1 0 0 0 0 0 0.00125952 -1.95369 483062 349409 -184161 -207071 
27476 2 -248.53 5.55988 -47.1772 -1 0 0 0 0 0 0.00125952 -1.5011 268245 235297 220274 -2141.18 
27566 2 -248.53 11.1198 -47.1772 -1 0 0 0 0 0 0.00125952 -1.50051 266987 236444 293606 -1172.43 
27478 2 -246.931 10.1226 -44.563 -1.43181 -0.719712 -0.542565 -0.0803973 0.165197 -0.0892888 0.00360529 -1.52194 191449 240756 29914.8 41874.3 
26939 2 -246.925 10.1931 -49.7981 -1 0 0 0 0 0 0.00125952 -1.95772 203164 409079 -357360 36604 
27477 2 -246.925 8.33982 -47.1772 -1 0 0 0 0 0 0.00125952 -1.50398 196888 222508 160190 20179.7 
27483 2 -245.367 7.36287 -44.626 0.433963 1.11388 -0.168855 0.0227417 0.0758434 0.154772 0.00183582 -1.52498 275254 2287.74 -3553.17 217188 
26942 2 -245.32 7.41318 -49.7981 -1 0 0 0 0 0 0.00125952 -1.99553 297389 333435 329634 -159275 
27480 2 -245.32 5.55988 -47.1772 -1 0 0 0 0 0 0.00125952 -1.50608 234604 160351 90463.9 -7217.74 
27570 2 -245.32 11.1198 -47.1772 -1 0 0 0 0 0 0.00125952 -1.50533 240556 206427 164179 42126 
27482 2 -243.734 10.1719 -44.5648 -1.63863 -0.00262212 -0.583343 -0.0287753 -0.0902386 -0.0494038 0.00381053 -1.53028 -6895.78 236564 106198 70830.1 
26941 2 -243.715 10.1931 -49.7981 -1 0 0 0 0 0 0.00125952 -2.06253 351126 664695 934085 -16482.3 
27481 2 -243.715 8.33982 -47.1772 -1 0 0 0 0 0 0.00125952 -1.51052 197053 228578 147527 -1471.13 
27487 2 -242.105 7.38667 -44.6002 -0.975954 -1.64409 0.639438 -0.177905 -0.048007 0.0319762 0.00511918 -1.5278 160244 63966.3 -26169.4 -90023.3 
26944 2 -242.11 7.41318 -49.7981 -1 0 0 0 0 0 0.00125952 -2.03776 561495 131865 623554 3542.03 
27484 2 -242.11 5.55988 -47.1772 -1 0 0 0 0 0 0.00125952 -1.50977 217145 178585 101818 23464.8 
27574 2 -242.11 11.1198 -47.1772 -1 0 0 0 0 0 0.00125952 -1.50717 257798 194644 112958 6218.72 
27486 2 -240.577 10.1417 -44.5934 -1.48284 -0.60972 0.796483 0.119707 0.05916 0.00252154 0.0040367 -1.53876 -84412.9 -11779.6 -47044.6 -18000 
26943 2 -240.505 10.1931 -49.7981 -1 0 0 0 0 0 0.00125952 -2.06386 382180 674783 988081 15429.1 
27485 2 -240.505 8.33982 -47.1772 -1 0 0 0 0 0 0.00125952 -1.51117 157100 196168 -10763.5 -5980.78 
26946 2 -238.9 7.41318 -49.7981 -1 0 0 0 0 0 0.00125952 -1.99751 293426 322725 334231 138506 
27488 2 -238.9 5.55988 -47.1772 -1 0 0 0 0 0 0.00125952 -1.50626 238932 209671 138161 52425.4 
27578 2 -238.9 11.1198 -47.1772 -1 0 0 0 0 0 0.00125952 -1.51083 194193 190526 28506.8 15169 
27491 2 -238.946 7.35816 -44.6149 -3.38682 -0.600225 0.826494 -0.0356831 -0.029239 0.109861 0.0157615 -1.52759 -55931.7 139185 -2194.3 -1840.21 
28388 2 -237.398 10.1359 -44.6074 -1.16038 -0.738089 0.713566 0.153887 -0.0159891 0.0269512 0.0030234 -1.53017 220197 93802.6 -137252 19686 
26945 2 -237.295 10.1931 -49.7981 -1 0 0 0 0 0 0.00125952 -1.9599 178839 400704 -309079 -31664.3 
27489 2 -237.295 8.33982 -47.1772 -1 0 0 0 0 0 0.00125952 -1.50273 257955 246581 206724 -11779.8 
27495 2 -235.737 7.35779 -44.5569 -2.59962 -1.31517 1.35887 -0.0286206 0.117827 -0.0411726 0.0130161 -1.52671 25576.5 212754 153633 72067.3 
26948 2 -235.69 7.41318 -49.7981 -1 0 0 0 0 0 0.00125952 -1.95356 482062 362092 -181408 226426 
27492 2 -235.69 5.55988 -47.1772 -1 0 0 0 0 0 0.00125952 -1.5036 222708 238268 218523 31451.5 
27582 2 -235.69 11.1198 -47.1772 -1 0 0 0 0 0 0.00125952 -1.5022 243414 145516 84391.1 -1001.46 
27494 2 -234.131 10.1692 -44.5414 0.139147 0.0898182 2.05468 0.0226151 -0.0474421 -0.142959 0.00535186 -1.51995 343950 318961 51312.4 133497 
26947 2 -234.085 10.1931 -49.7981 -1 0 0 0 0 0 0.00125952 -1.94158 829094 834559 -199341 10953.1 
27493 2 -234.085 8.33982 -47.1772 -1 0 0 0 0 0 0.00125952 -1.49595 263958 293939 410855 -9678.51 
27499 2 -232.552 7.36479 -44.5329 -1.25757 -0.516989 1.63642 0.141884 0.0610116 -0.0394469 0.00570137 -1.52258 94571.3 165325 312248 -59745.2 
26950 2 -232.48 7.41318 -49.7981 -1 0 0 0 0 0 0.00125952 -1.95731 464676 391840 -122389 -293194 
27496 2 -232.48 5.55988 -47.1772 -1 0 0 0 0 0 0.00125952 -1.50363 218856 250772 207711 -7454.04 
27586 2 -232.48 11.1198 -47.1772 -1 0 0 0 0 0 0.00125952 -1.50066 246305 229425 298551 973.406 
26949 2 -230.875 10.1931 -49.7981 -1 0 0 0 0 0 0.00125952 -1.97726 108469 395755 -215213 10003.8 
27497 2 -230.875 8.33982 -47.1772 -1 0 0 0 0 0 0.00125952 -1.49443 277356 330659 453532 20395.5 
27498 2 -230.929 10.1403 -44.4981 -0.159185 -0.516238 1.18664 0.0438302 -0.0104233 -0.180854 0.00214112 -1.5224 254265 133789 259710 31338.1 
26952 2 -229.27 7.41318 -49.7981 -1 0 0 0 0 0 0.00125952 -2.01276 275642 284713 310054 -63419.2 
27500 2 -229.27 5.55988 -47.1772 -1 0 0 0 0 0 0.00125952 -1.50288 194576 283934 281508 -29508.1 
27590 2 -229.27 11.1198 -47.1772 -1 0 0 0 0 0 0.00125952 -1.50131 252194 221596 318382 45611.8 
27503 2 -229.338 7.40125 -44.4902 1.2084 0.928395 0.391105 0.111004 0.00238434 -0.17771 0.00311744 -1.51997 361854 67686.6 309088 -46087.2 
26951 2 -227.665 10.1931 -49.7981 -1 0 0 0 0 0 0.00125952 -2.07558 522174 718921 1.12082e+006 -11805.9 
27501 2 -227.665 8.33982 -47.1772 -1 0 0 0 0 0 0.00125952 -1.49838 246652 246713 303468 24298.1 
27502 2 -227.68 10.1198 -44.5396 -0.819193 -0.853259 0.665831 -0.0117916 0.0513359 -0.0573189 0.00232061 -1.52647 256228 99110.8 202471 48721.6 
26954 2 -226.06 7.41318 -49.7981 -1 0 0 0 0 0 0.00125952 -2.04032 506641 138380 537408 -32520.3 
27504 2 -226.06 5.55988 -47.1772 -1 0 0 0 0 0 0.00125952 -1.5007 239121 252471 255110 -81.7307 
27594 2 -226.06 11.1198 -47.1772 -1 0 0 0 0 0 0.00125952 -1.50372 255748 253639 404788 -6744.75 
27507 2 -226.056 7.41175 -44.5224 -0.808304 -0.162038 -1.20971 0.024937 -0.0922023 -0.128434 0.00269916 -1.51925 476137 44582.4 209426 -77839.6 
26953 2 -224.455 10.1931 -49.7981 -1 0 0 0 0 0 0.00125952 -2.05715 238596 621046 774427 20470.8 
27505 2 -224.455 8.33982 -47.1772 -1 0 0 0 0 0 0.00125952 -1.5091 205995 236912 255340 -10585 
27506 2 -224.447 10.1428 -44.5407 0.0139191 0.424662 0.812489 0.036057 0.0438234 -0.00178606 0.00105884 -1.51724 364339 312606 360028 -96287.6 
26965 2 -279.025 15.753 -49.7981 -1 0 0 0 0 0 0.00125952 -1.49697 351095 349178 915758 -74789.3 
27528 2 -279.025 13.8997 -47.1772 -1 0 0 0 0 0 0.00125952 -1.12752 171650 350067 607259 66638.9 
27529 2 -279.025 15.753 -44.5562 -1 0 0 0 0 0 0.00125952 -1.13556 -27649.6 351329 631715 -45152.8 
26967 2 -277.42 12.9731 -49.7981 -1 0 0 0 0 0 0.00125952 -1.9726 601208 781271 460957 198315 
27533 2 -277.42 12.9731 -44.5562 -1 0 0 0 0 0 0.00125952 -1.53081 387240 436154 436879 -272077 
27620 2 -277.42 16.6796 -47.1772 -1 0 0 0 0 0 0.00125952 -1.5081 433798 563656 461044 240746 
27532 2 -275.891 15.7529 -44.5727 -1.05874 -0.850472 -0.228476 0.0743174 -0.0245298 0.00689804 0.00238858 -1.59537 580301 244309 188219 -18416.5 
26966 2 -275.815 15.753 -49.7981 -1 0 0 0 0 0 0.00125952 -2.0281 922166 594422 27067.1 269085 
27531 2 -275.815 13.8997 -47.1772 -1 0 0 0 0 0 0.00125952 -1.56943 835911 374066 356475 8641.87 
26969 2 -274.21 12.9731 -49.7981 -1 0 0 0 0 0 0.00125952 -2.02125 465828 113916 328035 -6206.16 
27624 2 -274.21 16.6796 -47.1772 -1 0 0 0 0 0 0.00125952 -1.50427 377271 257983 265914 13922 
27537 2 -274.213 12.9553 -44.581 1.24909 0.132209 0.537011 -0.0783471 0.0526534 0.0944821 0.00235037 -1.52236 389140 212727 246886 -20251 
27536 2 -272.662 15.7407 -44.5694 -0.624889 -0.286859 0.191316 0.0135812 -0.0299907 0.0712624 0.000641568 -1.5199 337506 222942 282452 -100186 
26968 2 -272.605 15.753 -49.7981 -1 0 0 0 0 0 0.00125952 -1.94312 607133 563913 -370249 -90910.6 
27535 2 -272.605 13.8997 -47.1772 -1 0 0 0 0 0 0.00125952 -1.49865 264546 255067 269723 -12100.4 
27541 2 -271.003 12.956 -44.5453 -0.398894 0.537251 -1.19611 -0.0811922 0.0338106 -0.0396467 0.00236591 -1.5266 117174 182914 242671 -44356.3 
26971 2 -271 12.9731 -49.7981 -1 0 0 0 0 0 0.00125952 -2.00929 282619 209311 284989 -55299 
27628 2 -271 16.6796 -47.1772 -1 0 0 0 0 0 0.00125952 -1.50086 256642 262628 295106 -168.234 
27540 2 -269.443 15.7325 -44.5303 -1.50853 0.053406 0.685132 0.0243712 0.0212451 -0.0654649 0.00346106 -1.5225 304384 136924 284042 -10378.3 
26970 2 -269.395 15.753 -49.7981 -1 0 0 0 0 0 0.00125952 -1.98122 226829 364133 47502.2 -177566 
27539 2 -269.395 13.8997 -47.1772 -1 0 0 0 0 0 0.00125952 -1.50383 245531 270396 270196 898.161 
27545 2 -267.814 12.9774 -44.5922 -1.81914 -0.42164 -0.16581 -0.0213676 -0.0357159 0.090224 0.00442665 -1.52984 13795.1 179179 144469 32155 
26973 2 -267.79 12.9731 -49.7981 -1 0 0 0 0 0 0.00125952 -1.96796 399957 376284 87297.1 -335584 
27632 2 -267.79 16.6796 -47.1772 -1 0 0 0 0 0 0.00125952 -1.50291 258577 246208 292908 21147.6 
27544 2 -266.208 15.7599 -44.5406 -1.61399 -0.0551132 -0.398121 -0.100064 -0.0810421 -0.0792189 0.00348445 -1.52664 205409 85139.5 201471 -82988.5 
26972 2 -266.185 15.753 -49.7981 -1 0 0 0 0 0 0.00125952 -2.06097 507275 327409 746624 56460.3 
27543 2 -266.185 13.8997 -47.1772 -1 0 0 0 0 0 0.00125952 -1.50816 200119 236483 129397 2519.13 
27549 2 -264.635 12.9617 -44.5905 -1.64107 0.255058 0.397332 0.0637915 -0.0243955 0.0269299 0.0036728 -1.53415 -52702.3 143273 23629.1 -74030 
26975 2 -264.58 12.9731 -49.7981 -1 0 0 0 0 0 0.00125952 -1.96512 411584 185274 -199281 70352.9 
27636 2 -264.58 16.6796 -47.1772 -1 0 0 0 0 0 0.00125952 -1.50929 215496 199712 93174.7 7130.19 
27548 2 -263.019 15.7223 -44.6018 -2.71165 1.57072 0.438339 0.034112 0.00189382 0.108726 0.0126108 -1.53576 61918.2 -32895.5 98227.5 31746.7 
26974 2 -262.975 15.753 -49.7981 -1 0 0 0 0 0 0.00125952 -2.0403 208769 280402 497892 -71803.2 
27547 2 -262.975 13.8997 -47.1772 -1 0 0 0 0 0 0.00125952 -1.50973 182593 210300 54872 43823.8 
27553 2 -261.452 12.9497 -44.5855 -0.417079 -0.142803 0.386084 0.172485 -0.0100619 0.0488344 0.000432529 -1.52076 272367 223884 103939 23391.4 
26977 2 -261.37 12.9731 -49.7981 -1 0 0 0 0 0 0.00125952 -1.97532 387583 413103 248684 296557 
27640 2 -261.37 16.6796 -47.1772 -1 0 0 0 0 0 0.00125952 -1.50461 242006 224349 127724 -24158.9 
27552 2 -259.804 15.7237 -44.554 -1.71624 -0.201758 0.292644 -0.0414912 -0.0506695 -0.0968567 0.00386903 -1.52318 117393 259229 74257.5 53851.2 
26976 2 -259.765 15.753 -49.7981 -1 0 0 0 0 0 0.00125952 -1.94734 449536 509897 -189348 284701 
27551 2 -259.765 13.8997 -47.1772 -1 0 0 0 0 0 0.00125952 -1.49926 266983 266694 297145 4185.51 
27557 2 -258.198 12.9409 -44.5622 -1.81401 -0.380811 -0.0084139 -0.0395188 0.0326426 -0.0569713 0.00432734 -1.52461 251094 111288 94154 -87466.8 
26979 2 -258.16 12.9731 -49.7981 -1 0 0 0 0 0 0.00125952 -2.01856 420169 69463.4 322950 -26203.4 
27644 2 -258.16 16.6796 -47.1772 -1 0 0 0 0 0 0.00125952 -1.49942 247004 254332 273267 17169.5 
27556 2 -256.624 15.7099 -44.5899 -0.43578 -0.334694 -0.37381 0.064033 0.0128622 -0.000830605 0.000556276 -1.52799 122565 168848 -24865.3 -44105 
26978 2 -256.555 15.753 -49.7981 -1 0 0 0 0 0 0.00125952 -1.94063 591352 552854 -329916 -201577 
27555 2 -256.555 13.8997 -47.1772 -1 0 0 0 0 0 0.00125952 -1.4996 240721 224352 214231 23451.1 
27561 2 -255.007 12.9272 -44.5783 -0.687511 -0.0207969 -0.298995 0.0362091 0.0324396 -0.0119208 0.00070848 -1.52887 156804 185252 59998.8 -66064.1 
26981 2 -254.95 12.9731 -49.7981 -1 0 0 0 0 0 0.00125952 -1.99788 312792 289788 310799 -129111 
27648 2 -254.95 16.6796 -47.1772 -1 0 0 0 0 0 0.00125952 -1.50439 225643 220068 169893 29612.7 
27560 2 -253.404 15.6991 -44.5954 -1.85271 0.128396 0.143365 0.0449149 0.0272917 0.010094 0.00437 -1.53013 240225 120550 -45522.8 64120 
26980 2 -253.345 15.753 -49.7981 -1 0 0 0 0 0 0.00125952 -1.99897 170011 313816 227097 -89257.8 
27559 2 -253.345 13.8997 -47.1772 -1 0 0 0 0 0 0.00125952 -1.50304 237905 223950 162721 3742.3 
27565 2 -251.804 12.9399 -44.5715 -1.75919 0.756599 -0.828568 0.0622414 0.0240256 -0.0384997 0.00548356 -1.52989 197034 185457 63053.6 40265.6 
26983 2 -251.74 12.9731 -49.7981 -1 0 0 0 0 0 0.00125952 -1.96579 403326 318455 10527.1 -274911 
27652 2 -251.74 16.6796 -47.1772 -1 0 0 0 0 0 0.00125952 -1.50791 189270 207059 126395 19905.3 
27564 2 -250.159 15.7352 -44.6029 -2.99307 0.143907 1.15683 -0.0420241 -0.0153834 0.0670726 0.012995 -1.52897 228919 176314 13906.5 93406.5 
26982 2 -250.135 15.753 -49.7981 -1 0 0 0 0 0 0.00125952 -2.06367 645169 341971 931542 20160.1 
27563 2 -250.135 13.8997 -47.1772 -1 0 0 0 0 0 0.00125952 -1.50766 180652 169335 65040.2 32063 
27569 2 -248.59 12.9581 -44.5914 0.383919 -0.095915 0.263235 0.100389 -0.0811159 -0.0390677 0.000284508 -1.51958 367624 221857 -107519 -42705.7 
26985 2 -248.53 12.9731 -49.7981 -1 0 0 0 0 0 0.00125952 -1.96746 418751 245211 -74973.7 158599 
27656 2 -248.53 16.6796 -47.1772 -1 0 0 0 0 0 0.00125952 -1.51038 174843 194926 94254.2 -17789.6 
27568 2 -246.949 15.7239 -44.5926 -2.37071 -1.1763 -0.443549 -0.030282 0.0306048 0.0204548 0.00906941 -1.53097 160726 239206 22051.9 -84090 
26984 2 -246.925 15.753 -49.7981 -1 0 0 0 0 0 0.00125952 -2.02189 167266 281143 376538 -16066.4 
27567 2 -246.925 13.8997 -47.1772 -1 0 0 0 0 0 0.00125952 -1.50879 199573 204296 178092 21896.2 
27573 2 -245.302 12.9403 -44.6077 0.831627 -0.265339 0.062604 -0.182702 -0.0424722 0.0769388 0.000964699 -1.5224 288426 156969 -2425.63 -22434.3 
26987 2 -245.32 12.9731 -49.7981 -1 0 0 0 0 0 0.00125952 -1.98484 363086 374080 315567 227200 
27660 2 -245.32 16.6796 -47.1772 -1 0 0 0 0 0 0.00125952 -1.50743 211187 208519 136346 -13607.7 
27572 2 -243.754 15.6874 -44.5844 -0.79488 0.130133 0.162952 0.0982368 0.0969712 0.0363784 0.00085058 -1.52411 213833 206733 109804 -11347.7 
26986 2 -243.715 15.753 -49.7981 -1 0 0 0 0 0 0.00125952 -1.94117 538446 537676 -256152 272104 
27571 2 -243.715 13.8997 -47.1772 -1 0 0 0 0 0 0.00125952 -1.50488 208749 197642 87657.4 -30830 
27577 2 -242.121 12.9144 -44.602 -1.53044 -0.522724 -0.876899 -0.0594415 0.0550182 0.076434 0.00426275 -1.53298 1416.94 84712.7 40865.7 -34194.9 
26989 2 -242.11 12.9731 -49.7981 -1 0 0 0 0 0 0.00125952 -2.01699 495769 62958.5 384808 -2699.72 
27664 2 -242.11 16.6796 -47.1772 -1 0 0 0 0 0 0.00125952 -1.49877 268882 267048 318097 16407.2 
27576 2 -240.517 15.6911 -44.5907 -1.04336 -0.486098 -0.827873 -0.037645 0.0636447 -0.00649418 0.00253195 -1.52691 290143 224424 -31302.1 27216.1 
26988 2 -240.505 15.753 -49.7981 -1 0 0 0 0 0 0.00125952 -1.9406 550684 540394 -271316 -264660 
27575 2 -240.505 13.8997 -47.1772 -1 0 0 0 0 0 0.00125952 -1.50093 261153 206316 120617 9848.97 
27581 2 -238.945 12.9212 -44.6073 -0.754535 -0.704757 -0.380318 -0.00501956 0.0255659 0.0322064 0.00152483 -1.53527 -1244.61 162632 -82040.8 79352.9 
26991 2 -238.9 12.9731 -49.7981 -1 0 0 0 0 0 0.00125952 -1.98387 357743 361275 318564 -210850 
27668 2 -238.9 16.6796 -47.1772 -1 0 0 0 0 0 0.00125952 -1.50522 197930 210744 150890 24018.9 
27580 2 -237.3 15.7102 -44.6169 -1.60512 -1.28842 0.255141 -0.0230604 -0.0142105 0.00259629 0.00541784 -1.52725 240288 226939 -237389 57324.3 
26990 2 -237.295 15.753 -49.7981 -1 0 0 0 0 0 0.00125952 -2.01823 163065 283136 368254 247.095 
27579 2 -237.295 13.8997 -47.1772 -1 0 0 0 0 0 0.00125952 -1.5095 147928 164712 -18395.8 14293.9 
28389 2 -235.77 12.8879 -44.6456 -0.351581 1.19677 -0.199224 0.123705 0.0992672 0.148809 0.00200963 -1.52494 221519 166648 -219591 104005 
26993 2 -235.69 12.9731 -49.7981 -1 0 0 0 0 0 0.00125952 -1.96632 415204 258807 -23910.2 -181399 
27672 2 -235.69 16.6796 -47.1772 -1 0 0 0 0 0 0.00125952 -1.50887 182568 193443 106923 -3641.3 
28482 2 -234.064 15.6885 -44.6144 -1.56845 0.887921 0.973197 -0.166394 -0.00255723 0.025305 0.00528435 -1.52996 40801.4 232535 -161313 122355 
26992 2 -234.085 15.753 -49.7981 -1 0 0 0 0 0 0.00125952 -2.06378 660801 341944 955181 -15534.3 
27583 2 -234.085 13.8997 -47.1772 -1 0 0 0 0 0 0.00125952 -1.51099 175335 139521 5058.32 7408.9 
26995 2 -232.48 12.9731 -49.7981 -1 0 0 0 0 0 0.00125952 -1.96845 406548 310830 17662.6 256163 
27676 2 -232.48 16.6796 -47.1772 -1 0 0 0 0 0 0.00125952 -1.51291 181746 208994 194358 -39924.9 
27585 2 -232.477 12.947 -44.5943 -1.26582 0.107521 -0.314199 -0.0637903 -0.0916372 0.0652182 0.00215702 -1.52391 285147 167663 83279 90528.7 
27588 2 -230.905 15.7341 -44.5455 -2.67755 -0.887332 -0.293937 0.167057 -0.132854 -0.11475 0.0101303 -1.51623 -9998.5 358188 88796.1 -104500 
26994 2 -230.875 15.753 -49.7981 -1 0 0 0 0 0 0.00125952 -2.00403 168743 308617 232149 69590.3 
27587 2 -230.875 13.8997 -47.1772 -1 0 0 0 0 0 0.00125952 -1.50595 201801 255719 293175 -16404.8 
27593 2 -229.279 12.8645 -44.5326 -0.816874 -1.53581 0.708391 -0.0452553 0.137095 -0.0788424 0.00444334 -1.52015 186640 370101 219262 -77397.5 
26997 2 -229.27 12.9731 -49.7981 -1 0 0 0 0 0 0.00125952 -1.99893 327064 312489 301924 148042 
27680 2 -229.27 16.6796 -47.1772 -1 0 0 0 0 0 0.00125952 -1.50014 268714 302179 318814 2362.34 
26996 2 -227.665 15.753 -49.7981 -1 0 0 0 0 0 0.00125952 -1.9447 588438 557440 -322915 219752 
27591 2 -227.665 13.8997 -47.1772 -1 0 0 0 0 0 0.00125952 -1.49852 269402 249894 351371 14656.2 
27592 2 -227.707 15.6901 -44.5651 -0.79269 0.742847 1.47764 0.00629391 -0.0189244 0.0959316 0.00423653 -1.51704 317059 274074 355783 -52076.8 
27597 2 -226.088 12.9185 -44.5269 -0.834293 -0.585945 1.19343 0.0950892 -0.0131234 -0.0694378 0.00310301 -1.52137 246494 374548 292097 -8481.43 
26999 2 -226.06 12.9731 -49.7981 -1 0 0 0 0 0 0.00125952 -2.02209 445943 69635.4 323087 24759.4 
27684 2 -226.06 16.6796 -47.1772 -1 0 0 0 0 0 0.00125952 -1.50492 280762 309530 413112 10391.2 
27596 2 -224.469 15.6996 -44.5583 -1.90529 -0.122501 -0.559088 -0.0214824 -0.0902748 0.101975 0.0049848 -1.52443 200545 82724.6 438924 27327.1 
26998 2 -224.455 15.753 -49.7981 -1 0 0 0 0 0 0.00125952 -1.95067 474996 526966 -194231 -286013 
27595 2 -224.455 13.8997 -47.1772 -1 0 0 0 0 0 0.00125952 -1.49618 303247 291674 388247 -13897.1 
27010 2 -279.025 21.3129 -49.7981 -1 0 0 0 0 0 0.00125952 -1.45149 368613 274230 257085 -162758 
27618 2 -279.025 19.4596 -47.1772 -1 0 0 0 0 0 0.00125952 -1.1196 206209 363875 510312 52378.7 
27619 2 -279.025 21.3129 -44.5562 -1 0 0 0 0 0 0.00125952 -1.13333 57753.8 365917 634511 -40452.7 
27012 2 -277.42 18.5329 -49.7981 -1 0 0 0 0 0 0.00125952 -2.02196 476682 687318 625796 -120238 
27057 2 -277.42 24.0928 -49.7981 -1 0 0 0 0 0 0.00125952 -1.97148 417364 940970 230144 -201733 
27623 2 -277.42 18.5329 -44.5562 -1 0 0 0 0 0 0.00125952 -1.52999 223961 431845 458438 -252759 
27710 2 -277.42 22.2395 -47.1772 -1 0 0 0 0 0 0.00125952 -1.50518 435242 595090 470993 258556 
27713 2 -277.42 24.0928 -44.5562 -1 0 0 0 0 0 0.00125952 -1.52993 127606 455393 386890 -240502 
27622 2 -275.876 21.3131 -44.5854 -0.980464 -0.21013 0.122215 0.012541 -0.0305777 0.0817179 0.00128521 -1.59654 647627 184593 254245 -6825.54 
27011 2 -275.815 21.3129 -49.7981 -1 0 0 0 0 0 0.00125952 -2.05324 1.00392e+006 490431 377183 -291750 
27621 2 -275.815 19.4596 -47.1772 -1 0 0 0 0 0 0.00125952 -1.57216 823387 332515 244100 -22833.1 
27717 2 -274.294 24.0821 -44.56 -0.873236 -0.153235 0.300286 0.147365 0.00669909 0.00719558 0.00110358 -1.52421 330762 314070 235584 -38357.7 
27014 2 -274.21 18.5329 -49.7981 -1 0 0 0 0 0 0.00125952 -1.94158 767683 645289 -333238 -194042 
27059 2 -274.21 24.0928 -49.7981 -1 0 0 0 0 0 0.00125952 -2.07179 605928 591596 960263 44249 
27714 2 -274.21 22.2395 -47.1772 -1 0 0 0 0 0 0.00125952 -1.50995 330855 220589 148164 1651.53 
27627 2 -274.27 18.525 -44.5594 -0.309264 -0.79771 0.0274959 0.0131928 -0.00711346 -0.00484025 0.000922902 -1.53028 226458 267847 222753 -15734.6 
27626 2 -272.636 21.2934 -44.5731 0.362038 -0.665512 0.0335348 -0.0431199 -0.00750767 -0.00286771 0.000724351 -1.51928 383916 260162 102744 -62025.1 
27013 2 -272.605 21.3129 -49.7981 -1 0 0 0 0 0 0.00125952 -1.99903 411411 56970.6 104219 -10364.2 
27625 2 -272.605 19.4596 -47.1772 -1 0 0 0 0 0 0.00125952 -1.50477 271919 216323 267062 17937 
27631 2 -271.062 18.4882 -44.5433 -1.60392 -0.00610102 -0.802671 0.053641 0.0868678 -0.0522266 0.00405171 -1.52611 163482 220264 225094 16737.3 
27016 2 -271 18.5329 -49.7981 -1 0 0 0 0 0 0.00125952 -1.9442 483469 554225 -327467 227626 
27061 2 -271 24.0928 -49.7981 -1 0 0 0 0 0 0.00125952 -2.05735 257784 518627 728373 -54502.7 
27718 2 -271 22.2395 -47.1772 -1 0 0 0 0 0 0.00125952 -1.50603 199275 221394 164439 5007.25 
27721 2 -271.045 24.0637 -44.5869 0.59239 -0.422176 0.611598 -0.0418643 -0.0243089 0.0199149 0.00113761 -1.52799 258635 116011 38924.6 -107753 
27015 2 -269.395 21.3129 -49.7981 -1 0 0 0 0 0 0.00125952 -1.97409 415811 420424 265424 310408 
27629 2 -269.395 19.4596 -47.1772 -1 0 0 0 0 0 0.00125952 -1.5045 243541 231942 254385 45916.4 
27630 2 -269.4 21.2852 -44.5703 -0.940492 -0.0197518 0.962538 -0.068411 -0.00256812 0.00256677 0.00228149 -1.52339 308819 234664 130819 57454.9 
27635 2 -267.847 18.509 -44.5464 -0.939801 -0.0292071 -0.0798056 0.0750455 -0.0100644 -0.026558 0.00112153 -1.5197 265049 216746 259030 83452.4 
27018 2 -267.79 18.5329 -49.7981 -1 0 0 0 0 0 0.00125952 -2.04079 163536 367045 475648 -68482.2 
27063 2 -267.79 24.0928 -49.7981 -1 0 0 0 0 0 0.00125952 -1.95018 327781 482765 -327718 143105 
27722 2 -267.79 22.2395 -47.1772 -1 0 0 0 0 0 0.00125952 -1.50337 240034 261103 272231 -6267.37 
27725 2 -267.812 24.054 -44.5629 -0.256564 0.418128 0.235497 -0.0258557 -0.0205075 -0.0374746 0.000372962 -1.52803 260384 163740 126385 -30205 
27634 2 -266.174 21.2862 -44.5809 -3.27604 0.219024 -0.572212 -0.0858158 -0.0599561 0.0575208 0.0139905 -1.52711 157534 205529 169599 -2149.56 
27017 2 -266.185 21.3129 -49.7981 -1 0 0 0 0 0 0.00125952 -1.98443 376497 127221 -320.741 50157.4 
27633 2 -266.185 19.4596 -47.1772 -1 0 0 0 0 0 0.00125952 -1.50399 257493 247783 277807 13406 
27639 2 -264.617 18.4789 -44.5795 -1.50858 -0.122339 -0.459387 0.000227014 0.104957 0.0405363 0.00315108 -1.52795 215831 13995.3 140849 -59102.3 
27729 2 -264.597 24.0314 -44.583 -1.24029 0.917457 -0.498755 0.0338234 0.0336739 0.00374874 0.00331103 -1.5286 177529 192204 33560.4 -37904.4 
27020 2 -264.58 18.5329 -49.7981 -1 0 0 0 0 0 0.00125952 -2.06945 616589 485388 1.00243e+006 34267.9 
27065 2 -264.58 24.0928 -49.7981 -1 0 0 0 0 0 0.00125952 -1.94005 744129 746833 -261142 -93239.5 
27726 2 -264.58 22.2395 -47.1772 -1 0 0 0 0 0 0.00125952 -1.50032 242269 214898 206105 -20600.8 
27638 2 -262.982 21.234 -44.5722 -2.37445 0.477543 0.0980122 -0.0379019 0.06635 -0.0170004 0.00740053 -1.53175 19941.7 184441 71434.9 -2226.03 
27019 2 -262.975 21.3129 -49.7981 -1 0 0 0 0 0 0.00125952 -1.97715 362540 306065 147415 -250522 
27637 2 -262.975 19.4596 -47.1772 -1 0 0 0 0 0 0.00125952 -1.50768 217604 233248 149062 -7280.77 
27643 2 -261.414 18.4605 -44.5824 -0.3849 0.575872 -0.410202 0.0538324 0.0634546 0.0167603 0.000816221 -1.53105 255251 37047.2 57784.7 36633.6 
27733 2 -261.387 24.0151 -44.6036 -1.36533 0.707071 -0.00203456 -0.0138259 0.080058 0.0542894 0.00297761 -1.52802 203149 232808 -33949.5 23377.8 
27022 2 -261.37 18.5329 -49.7981 -1 0 0 0 0 0 0.00125952 -1.98916 127539 358898 84263.5 -68138 
27067 2 -261.37 24.0928 -49.7981 -1 0 0 0 0 0 0.00125952 -1.99236 84676.2 377642 78340.6 -17166.7 
27730 2 -261.37 22.2395 -47.1772 -1 0 0 0 0 0 0.00125952 -1.50445 241566 203323 158740 6433.69 
27642 2 -259.801 21.2358 -44.5843 0.0643796 0.417723 0.3946 0.0391343 0.0897008 -0.00414878 0.000421115 -1.5311 82402.6 155510 13902.2 93956.9 
27021 2 -259.765 21.3129 -49.7981 -1 0 0 0 0 0 0.00125952 -1.98848 329637 265655 221602 -180865 
27641 2 -259.765 19.4596 -47.1772 -1 0 0 0 0 0 0.00125952 -1.50639 220562 201650 150851 -20917.4 
27737 2 -258.18 24.0446 -44.5793 -1.58355 0.165673 -0.821271 -0.046059 -0.0271601 -0.0155976 0.00404252 -1.53249 102670 139910 43737.3 67572 
27647 2 -258.166 18.5191 -44.5814 -0.642339 0.669779 0.063994 -0.0728405 -0.0817494 -0.0448293 0.00108986 -1.53196 218147 45402.1 -32581.4 43247 
27024 2 -258.16 18.5329 -49.7981 -1 0 0 0 0 0 0.00125952 -1.93952 693947 688664 -298315 -117715 
27069 2 -258.16 24.0928 -49.7981 -1 0 0 0 0 0 0.00125952 -2.07107 649877 613397 1.15429e+006 23233.2 
27734 2 -258.16 22.2395 -47.1772 -1 0 0 0 0 0 0.00125952 -1.50815 200077 208262 95524.8 12173.1 
27646 2 -256.6 21.2819 -44.5788 -0.694014 0.237709 0.736567 0.0933066 -0.0417251 -0.0485555 0.00136115 -1.52896 209108 84838.9 -25456.3 -76916.3 
27023 2 -256.555 21.3129 -49.7981 -1 0 0 0 0 0 0.00125952 -1.9969 354938 90688.7 131633 20079 
27645 2 -256.555 19.4596 -47.1772 -1 0 0 0 0 0 0.00125952 -1.50614 215658 216510 180874 4599.08 
27741 2 -254.988 24.0307 -44.5926 -1.71983 -0.824843 -0.0810989 0.0771115 0.0423078 0.0116094 0.00459062 -1.53157 163865 127051 -23743.6 -25576.6 
27651 2 -254.965 18.477 -44.5874 -1.23085 -0.888128 0.036959 -0.0702146 0.0602777 -0.0386794 0.00290334 -1.53093 98518.7 213701 -80824.7 -1822.14 
27026 2 -254.95 18.5329 -49.7981 -1 0 0 0 0 0 0.00125952 -1.95135 348105 489908 -215869 197532 
27071 2 -254.95 24.0928 -49.7981 -1 0 0 0 0 0 0.00125952 -2.03868 140519 448723 536921 -53315.7 
27738 2 -254.95 22.2395 -47.1772 -1 0 0 0 0 0 0.00125952 -1.50633 193696 214616 114542 19372.7 
27650 2 -253.354 21.2547 -44.6177 -1.91442 -0.427349 -0.338354 -0.066392 0.0461304 0.0542668 0.00499037 -1.53249 231804 155616 -148774 24438.9 
27025 2 -253.345 21.3129 -49.7981 -1 0 0 0 0 0 0.00125952 -1.97122 421251 423286 278045 324425 
27649 2 -253.345 19.4596 -47.1772 -1 0 0 0 0 0 0.00125952 -1.50484 228452 182826 96066.1 26049.1 
27745 2 -251.756 24.05 -44.5987 -0.473023 -0.220539 0.731376 0.0185767 0.0534827 0.0164714 0.00101681 -1.52749 240210 184506 -70882.6 116637 
27028 2 -251.74 18.5329 -49.7981 -1 0 0 0 0 0 0.00125952 -2.0537 257450 408092 640821 -77755.9 
27073 2 -251.74 24.0928 -49.7981 -1 0 0 0 0 0 0.00125952 -1.94331 485778 560571 -346764 169179 
27742 2 -251.74 22.2395 -47.1772 -1 0 0 0 0 0 0.00125952 -1.50324 221473 215423 193814 -20259.7 
27655 2 -251.778 18.4821 -44.5706 -0.076991 1.1215 0.509384 0.0769696 0.036612 -0.0668524 0.00191846 -1.52904 130580 232454 -6238.67 150532 
27654 2 -250.136 21.302 -44.5756 -2.22646 0.0368372 -0.646858 -0.0264329 -0.056839 0.012898 0.00677231 -1.52665 111480 298376 142586 183058 
27027 2 -250.135 21.3129 -49.7981 -1 0 0 0 0 0 0.00125952 -1.98264 391624 84052.5 -71984 2727.92 
27653 2 -250.135 19.4596 -47.1772 -1 0 0 0 0 0 0.00125952 -1.50531 227284 231230 221558 14595.2 
27659 2 -248.562 18.5419 -44.597 0.522989 -0.0637954 0.114409 0.0357905 -0.131499 0.0871541 0.000366113 -1.52502 285219 139769 93425.3 -48368.2 
27030 2 -248.53 18.5329 -49.7981 -1 0 0 0 0 0 0.00125952 -2.06555 434565 460327 825072 55748.8 
27075 2 -248.53 24.0928 -49.7981 -1 0 0 0 0 0 0.00125952 -1.94009 656753 673357 -341151 -151688 
27746 2 -248.53 22.2395 -47.1772 -1 0 0 0 0 0 0.00125952 -1.50091 244833 269472 315155 -20121.4 
27749 2 -248.536 24.104 -44.5495 -0.949014 0.550413 0.0600396 -0.0262701 -0.159872 -0.0375336 0.00152047 -1.52495 109954 274285 214396 56485 
27658 2 -246.957 21.2676 -44.5536 -2.67959 -1.08658 0.74399 0.0746781 0.0660581 0.00198687 0.0112278 -1.52005 94497.4 287036 258921 -96061.8 
27029 2 -246.925 21.3129 -49.7981 -1 0 0 0 0 0 0.00125952 -1.97377 400131 376508 183121 -302226 
27657 2 -246.925 19.4596 -47.1772 -1 0 0 0 0 0 0.00125952 -1.50971 193575 204457 119365 -29559.5 
27753 2 -245.378 24.074 -44.5433 0.374097 0.239475 -0.695386 0.130463 -0.0771263 -0.0429854 0.000857553 -1.52341 215300 152755 235652 45334.8 
27663 2 -245.327 18.4882 -44.5865 -0.912258 -0.0892533 1.60788 -0.0351425 0.0585431 0.0747193 0.00431443 -1.52166 361286 257799 156496 -17593.6 
27032 2 -245.32 18.5329 -49.7981 -1 0 0 0 0 0 0.00125952 -1.97028 211283 410148 -70957.6 -130721 
27077 2 -245.32 24.0928 -49.7981 -1 0 0 0 0 0 0.00125952 -2.0148 68070.5 389005 250122 22392.8 
27750 2 -245.32 22.2395 -47.1772 -1 0 0 0 0 0 0.00125952 -1.50302 232331 280113 267728 17744.4 
27662 2 -243.756 21.2902 -44.586 -1.34758 0.641181 1.42532 0.010007 -0.0121334 0.0142933 0.00536383 -1.52755 149463 230065 15148.3 -8004.24 
27031 2 -243.715 21.3129 -49.7981 -1 0 0 0 0 0 0.00125952 -1.99609 318955 175845 184772 -102438 
27661 2 -243.715 19.4596 -47.1772 -1 0 0 0 0 0 0.00125952 -1.50884 210087 188203 162198 -12406.6 
27667 2 -242.113 18.5145 -44.5718 -1.44108 0.195605 0.469242 -0.0675313 -0.103605 -0.0282356 0.00294117 -1.52512 233434 304700 84707.4 -69018.4 
27757 2 -242.127 24.0686 -44.5825 -1.6806 0.40886 -0.187252 -0.0667479 -0.058032 0.0564408 0.0038121 -1.52806 295146 67317.2 150686 5002.16 
27034 2 -242.11 18.5329 -49.7981 -1 0 0 0 0 0 0.00125952 -1.94037 715659 707398 -293294 -10622.8 
27079 2 -242.11 24.0928 -49.7981 -1 0 0 0 0 0 0.00125952 -2.07399 738739 624613 1.25314e+006 1745.85 
27754 2 -242.11 22.2395 -47.1772 -1 0 0 0 0 0 0.00125952 -1.50903 173230 213214 78534 24875.9 
27666 2 -240.562 21.2819 -44.5745 -1.00512 0.225136 0.0504989 0.160599 -0.0465862 -0.0568883 0.00133949 -1.52592 276464 189788 8620.77 -42240.4 
27033 2 -240.505 21.3129 -49.7981 -1 0 0 0 0 0 0.00125952 -1.9958 320241 158644 175012 87641.8 
27665 2 -240.505 19.4596 -47.1772 -1 0 0 0 0 0 0.00125952 -1.5046 222714 214466 203194 13548.4 
27036 2 -238.9 18.5329 -49.7981 -1 0 0 0 0 0 0.00125952 -1.96692 229502 422923 -102134 143579 
27081 2 -238.9 24.0928 -49.7981 -1 0 0 0 0 0 0.00125952 -2.01935 70723.3 397470 346402 -28706.5 
27758 2 -238.9 22.2395 -47.1772 -1 0 0 0 0 0 0.00125952 -1.50479 228891 240157 227679 10100.6 
28565 2 -238.913 24.05 -44.6218 -2.62493 0.351187 0.0590073 0.00544682 -0.0937448 0.143282 0.00883812 -1.53445 193079 -30348.7 19231.4 -45509.1 
27671 2 -238.901 18.4838 -44.5806 -0.498661 0.152553 0.411294 -0.022727 0.0446615 -0.0416268 0.000555571 -1.52456 223947 320152 -23612.1 -4654.66 
27670 2 -237.261 21.2677 -44.5779 0.060245 -0.371915 -0.367039 -0.0701906 -0.00729417 -0.0283772 0.000348468 -1.5149 449437 346945 36113 48592.6 
27035 2 -237.295 21.3129 -49.7981 -1 0 0 0 0 0 0.00125952 -1.97452 405936 388278 216787 309091 
27669 2 -237.295 19.4596 -47.1772 -1 0 0 0 0 0 0.00125952 -1.50191 240859 208933 185798 16271.4 
27765 2 -235.674 24.0724 -44.5685 -1.11646 -0.352018 -0.282156 -0.0282412 -0.103687 -0.078743 0.00182631 -1.52614 174431 245127 24393.4 3295.21 
27675 2 -235.671 18.4933 -44.5765 -0.673688 -1.0809 0.180584 -0.128993 -0.0482106 -0.0218893 0.00208426 -1.5284 28317.1 277362 75305.2 -10534.1 
27038 2 -235.69 18.5329 -49.7981 -1 0 0 0 0 0 0.00125952 -2.06457 401244 453592 789703 -60345.9 
27083 2 -235.69 24.0928 -49.7981 -1 0 0 0 0 0 0.00125952 -1.93948 629695 656065 -330163 157520 
27762 2 -235.69 22.2395 -47.1772 -1 0 0 0 0 0 0.00125952 -1.4986 240028 267624 336815 -32018.6 
27037 2 -234.085 21.3129 -49.7981 -1 0 0 0 0 0 0.00125952 -1.98241 393660 79615.3 -100129 -1022.21 
27673 2 -234.085 19.4596 -47.1772 -1 0 0 0 0 0 0.00125952 -1.50467 252341 273873 312767 2843.67 
27674 2 -234.035 21.2802 -44.5451 -1.22088 -1.15314 0.249162 -0.102706 0.00170755 -0.0713814 0.00363037 -1.52385 269349 104212 183069 35049.9 
27678 2 -232.526 18.5072 -44.553 -3.62236 -0.623704 -0.736283 0.192611 -0.0736791 -0.0223877 0.0176995 -1.53116 -46134.7 280115 258941 96105 
27040 2 -232.48 18.5329 -49.7981 -1 0 0 0 0 0 0.00125952 -2.05762 285815 418186 652809 71889.9 
27085 2 -232.48 24.0928 -49.7981 -1 0 0 0 0 0 0.00125952 -1.94234 518910 577555 -335080 -170072 
27766 2 -232.48 22.2395 -47.1772 -1 0 0 0 0 0 0.00125952 -1.50338 264423 193846 180413 -10004.3 
27769 2 -232.466 24.0295 -44.6135 -1.44643 0.30251 -1.07336 0.0118335 0.082293 0.13968 0.00420147 -1.52046 136988 299552 112527 -41491.2 
27039 2 -230.875 21.3129 -49.7981 -1 0 0 0 0 0 0.00125952 -1.97181 425730 423112 254762 -325332 
27677 2 -230.875 19.4596 -47.1772 -1 0 0 0 0 0 0.00125952 -1.50733 262058 250379 224174 -21443.5 
27773 2 -230.833 21.2677 -44.5815 -1.35354 -0.981705 0.624918 -0.112102 -0.023464 0.11673 0.00401325 -1.52615 52980.5 124623 325608 68712.8 
27042 2 -229.27 18.5329 -49.7981 -1 0 0 0 0 0 0.00125952 -1.95719 327311 479970 -224815 -187076 
27087 2 -229.27 24.0928 -49.7981 -1 0 0 0 0 0 0.00125952 -2.03586 123677 435026 492953 48509 
27770 2 -229.27 22.2395 -47.1772 -1 0 0 0 0 0 0.00125952 -1.5113 239492 217255 200197 -26090.9 
27686 2 -229.275 24.0383 -44.5716 -0.875555 0.588752 0.347525 0.106311 0.0207123 -0.0201238 0.00155424 -1.51763 252554 400207 161990 -17145.3 
27687 2 -229.322 18.5042 -44.5268 -0.12484 -1.04639 0.767255 0.154377 -0.0434789 0.0591798 0.00214017 -1.50707 421054 272650 583856 46691.2 
27041 2 -227.665 21.3129 -49.7981 -1 0 0 0 0 0 0.00125952 -2.00014 351298 108269 129167 -31839.8 
27681 2 -227.665 19.4596 -47.1772 -1 0 0 0 0 0 0.00125952 -1.50839 291868 274004 359130 -21121.6 
27682 2 -227.656 21.2688 -44.5378 -1.61455 -1.39636 -0.996274 -0.0760526 -0.0310986 0.0812895 0.00698925 -1.50338 -33009.7 467093 570827 -16694.6 
28495 2 -226.079 18.4294 -44.4953 0.0823836 -1.18636 1.59892 -0.0835613 0.107629 0.0586695 0.00500127 -1.50329 453881 202603 815889 -95135 
27777 2 -226.026 24.0669 -44.5511 0.0321767 -0.0752068 -0.486722 -0.11328 -0.172564 -0.0206087 0.000306806 -1.51784 257224 360375 313715 -57983 
27044 2 -226.06 18.5329 -49.7981 -1 0 0 0 0 0 0.00125952 -1.9426 709670 699425 -334431 99140.6 
27089 2 -226.06 24.0928 -49.7981 -1 0 0 0 0 0 0.00125952 -2.0741 680497 618124 1.17543e+006 -20863.7 
27774 2 -226.06 22.2395 -47.1772 -1 0 0 0 0 0 0.00125952 -1.50891 259900 278566 280932 5536.21 
27043 2 -224.455 21.3129 -49.7981 -1 0 0 0 0 0 0.00125952 -1.99321 331005 256776 212391 165536 
27685 2 -224.455 19.4596 -47.1772 -1 0 0 0 0 0 0.00125952 -1.50682 292990 272194 333287 25575.1 
27690 2 -224.545 21.1847 -44.5369 -2.68434 -1.3918 -0.354238 0.231733 0.12696 0.104505 0.0116736 -1.50014 39476.1 438694 580001 -50755.1 
27055 2 -279.025 26.8728 -49.7981 -1 0 0 0 0 0 0.00125952 -1.41953 433397 268807 -273483 133128 
27708 2 -279.025 25.0195 -47.1772 -1 0 0 0 0 0 0.00125952 -1.11789 215477 366049 506427 63384.7 
27709 2 -279.025 26.8728 -44.5562 -1 0 0 0 0 0 0.00125952 -1.12998 24597.6 289534 526360 -50765 
27798 2 -279.025 30.5794 -47.1772 -1 0 0 0 0 0 0.00125952 -1.10715 154176 239789 469205 114335 
27102 2 -277.42 29.6527 -49.7981 -1 0 0 0 0 0 0.00125952 -1.99887 574138 656859 571756 51976.6 
27800 2 -277.42 27.7994 -47.1772 -1 0 0 0 0 0 0.00125952 -1.50658 447283 579211 463924 277496 
27803 2 -277.42 29.6527 -44.5562 -1 0 0 0 0 0 0.00125952 -1.51035 224804 144578 276692 -136217 
27712 2 -275.871 26.8837 -44.5764 -0.556355 -0.120228 -1.26144 -0.0129159 -0.0272569 0.0459375 0.00241224 -1.60029 586799 248583 248363 54458.9 
27056 2 -275.815 26.8728 -49.7981 -1 0 0 0 0 0 0.00125952 -2.09284 908069 415360 509857 58400.8 
27711 2 -275.815 25.0195 -47.1772 -1 0 0 0 0 0 0.00125952 -1.57298 808263 336034 257360 45405.9 
27801 2 -275.815 30.5794 -47.1772 -1 0 0 0 0 0 0.00125952 -1.56843 824513 352727 347034 12649 
27104 2 -274.21 29.6527 -49.7981 -1 0 0 0 0 0 0.00125952 -1.95906 599130 321817 -183713 197618 
27804 2 -274.21 27.7994 -47.1772 -1 0 0 0 0 0 0.00125952 -1.50193 383022 260924 257478 -4303.36 
27807 2 -274.212 29.6335 -44.5671 -0.851692 0.587526 0.261797 -0.023515 -0.00618571 -0.0220312 0.00143472 -1.52966 400617 135588 109819 70657.9 
27716 2 -272.653 26.8609 -44.558 -0.389691 1.52458 0.103211 0.0454972 -0.0504249 -0.020664 0.00313225 -1.52249 295629 280430 180758 73561.7 
27058 2 -272.605 26.8728 -49.7981 -1 0 0 0 0 0 0.00125952 -2.05555 596893 249463 769759 29234.4 
27715 2 -272.605 25.0195 -47.1772 -1 0 0 0 0 0 0.00125952 -1.50423 247788 218783 232242 16312 
27805 2 -272.605 30.5794 -47.1772 -1 0 0 0 0 0 0.00125952 -1.49915 240524 253542 288549 1725.53 
27106 2 -271 29.6527 -49.7981 -1 0 0 0 0 0 0.00125952 -1.95898 437167 373941 -56976.8 -310371 
27808 2 -271 27.7994 -47.1772 -1 0 0 0 0 0 0.00125952 -1.50179 245149 249273 286829 -902.265 
27811 2 -270.983 29.6368 -44.566 0.767677 0.852885 -1.02428 -0.0576781 -0.0645616 -0.0184173 0.00297988 -1.52408 297859 308330 118405 -26639.6 
27060 2 -269.395 26.8728 -49.7981 -1 0 0 0 0 0 0.00125952 -1.99315 234261 322052 214787 -150035 
27719 2 -269.395 25.0195 -47.1772 -1 0 0 0 0 0 0.00125952 -1.50891 211417 208168 183462 -28138.5 
27809 2 -269.395 30.5794 -47.1772 -1 0 0 0 0 0 0.00125952 -1.50393 224782 244565 227485 -6901.93 
27720 2 -269.438 26.802 -44.5641 -0.800632 -0.439142 0.441456 0.051773 0.12841 -0.0665724 0.00129572 -1.52725 274379 165377 35139.6 -6499.26 
27108 2 -267.79 29.6527 -49.7981 -1 0 0 0 0 0 0.00125952 -2.01119 273869 266337 361101 -56834.4 
27812 2 -267.79 27.7994 -47.1772 -1 0 0 0 0 0 0.00125952 -1.50747 202281 173483 133439 -3011.65 
27815 2 -267.77 29.5833 -44.586 -0.125879 -0.184649 0.582824 -0.101297 0.0861528 0.0263631 0.000490739 -1.52208 253372 349388 55675.9 -16072.9 
27062 2 -266.185 26.8728 -49.7981 -1 0 0 0 0 0 0.00125952 -1.94438 537391 456390 -329928 -189485 
27723 2 -266.185 25.0195 -47.1772 -1 0 0 0 0 0 0.00125952 -1.50436 249844 232600 242564 3906.2 
27813 2 -266.185 30.5794 -47.1772 -1 0 0 0 0 0 0.00125952 -1.50787 193761 205581 117079 10.5415 
27724 2 -266.202 26.8186 -44.5904 -0.685872 0.00167998 -0.242256 0.0011561 0.0175996 0.0687805 0.000666425 -1.52845 303572 171047 119880 23986.9 
27110 2 -264.58 29.6527 -49.7981 -1 0 0 0 0 0 0.00125952 -2.03298 447402 113503 487104 -43742.1 
27816 2 -264.58 27.7994 -47.1772 -1 0 0 0 0 0 0.00125952 -1.50907 210833 180744 139070 7423.38 
27819 2 -264.564 29.6071 -44.5973 -0.786805 -0.277307 -0.0864996 -0.0512166 0.0204159 0.047989 0.000886 -1.53186 130512 194449 23827.5 -15664.6 
27728 2 -262.986 26.8309 -44.5553 -0.247632 -0.716422 0.318572 0.037065 -0.0175208 -0.0997221 0.000851523 -1.52244 313300 316382 60784.2 20627.6 
27064 2 -262.975 26.8728 -49.7981 -1 0 0 0 0 0 0.00125952 -1.95053 441393 465089 -116999 322040 
27727 2 -262.975 25.0195 -47.1772 -1 0 0 0 0 0 0.00125952 -1.5035 227783 251825 220688 23997 
27817 2 -262.975 30.5794 -47.1772 -1 0 0 0 0 0 0.00125952 -1.50749 178122 211758 49068.7 -4825.59 
27823 2 -261.361 29.6283 -44.6054 -0.179686 0.296424 -0.108095 -0.0276842 -0.0694937 0.0822086 0.000166054 -1.52735 113284 278494 30475.2 -1974.24 
27112 2 -261.37 29.6527 -49.7981 -1 0 0 0 0 0 0.00125952 -1.9769 349807 386753 228654 274261 
27820 2 -261.37 27.7994 -47.1772 -1 0 0 0 0 0 0.00125952 -1.50589 218248 220409 168470 27805.4 
27066 2 -259.765 26.8728 -49.7981 -1 0 0 0 0 0 0.00125952 -2.03497 224374 239894 465629 -53531.2 
27731 2 -259.765 25.0195 -47.1772 -1 0 0 0 0 0 0.00125952 -1.50735 209918 175593 88112.3 20908 
27821 2 -259.765 30.5794 -47.1772 -1 0 0 0 0 0 0.00125952 -1.5038 238489 239737 150949 -20941.8 
27732 2 -259.754 26.8167 -44.6049 0.107491 -0.0397542 -0.78793 -0.0937839 0.0287723 0.102815 0.000798495 -1.52412 247172 230253 71777.7 27010.2 
27827 2 -258.164 29.5948 -44.5776 -0.718323 -0.854811 1.47499 -0.000919182 -0.0105085 -0.0274899 0.00431042 -1.5313 25258.6 181437 28053.6 -24703.8 
27114 2 -258.16 29.6527 -49.7981 -1 0 0 0 0 0 0.00125952 -1.95347 439948 258198 -313555 97290 
27824 2 -258.16 27.7994 -47.1772 -1 0 0 0 0 0 0.00125952 -1.50377 223680 251396 206845 -19046.5 
27736 2 -256.562 26.7989 -44.5779 -1.29993 -0.581144 -0.488427 0.00929937 0.0524459 -0.0184109 0.00285419 -1.53127 132603 128037 40298.5 -19966.6 
27068 2 -256.555 26.8728 -49.7981 -1 0 0 0 0 0 0.00125952 -2.05176 449546 239317 648153 68543 
27735 2 -256.555 25.0195 -47.1772 -1 0 0 0 0 0 0.00125952 -1.50834 220566 191071 126143 -4908.92 
27825 2 -256.555 30.5794 -47.1772 -1 0 0 0 0 0 0.00125952 -1.49966 248609 229944 164404 585.473 
27831 2 -254.99 29.5733 -44.5795 -1.33389 -0.0173922 0.00921222 0.104929 0.0260461 0.000146749 0.00224151 -1.53108 119392 107417 60880.1 60431.6 
27116 2 -254.95 29.6527 -49.7981 -1 0 0 0 0 0 0.00125952 -1.96072 406527 399181 26278.2 -356999 
27828 2 -254.95 27.7994 -47.1772 -1 0 0 0 0 0 0.00125952 -1.50242 234568 241724 190686 -10301.1 
27070 2 -253.345 26.8728 -49.7981 -1 0 0 0 0 0 0.00125952 -1.97649 285028 368824 100626 -244222 
27739 2 -253.345 25.0195 -47.1772 -1 0 0 0 0 0 0.00125952 -1.50525 213606 232453 173085 -15541.6 
27829 2 -253.345 30.5794 -47.1772 -1 0 0 0 0 0 0.00125952 -1.50685 210766 238664 214278 36230.6 
27740 2 -253.354 26.8218 -44.5676 -0.949827 0.319131 -0.0257847 0.0391503 -0.00636798 -0.0729611 0.00126541 -1.52498 329347 168939 21398.7 37759.6 
27835 2 -251.762 29.602 -44.5842 -1.63421 -0.517485 0.331406 0.0740506 -0.0184989 -0.0226162 0.00383936 -1.52646 311006 176285 -17769.8 -7507.25 
27118 2 -251.74 29.6527 -49.7981 -1 0 0 0 0 0 0.00125952 -2.0237 261411 204947 387265 9743.22 
27832 2 -251.74 27.7994 -47.1772 -1 0 0 0 0 0 0.00125952 -1.50407 226640 217551 229903 -31247.5 
27744 2 -250.079 26.8457 -44.5596 -0.345236 -0.0089698 -1.09768 -0.153971 -0.0225753 -0.0512648 0.00166782 -1.52003 353873 218920 106901 62539.1 
27072 2 -250.135 26.8728 -49.7981 -1 0 0 0 0 0 0.00125952 -1.94563 525960 441320 -408508 -79230.9 
27743 2 -250.135 25.0195 -47.1772 -1 0 0 0 0 0 0.00125952 -1.50026 254661 253227 282756 -6748.07 
27833 2 -250.135 30.5794 -47.1772 -1 0 0 0 0 0 0.00125952 -1.50487 196354 217477 118744 2143.56 
27120 2 -248.53 29.6527 -49.7981 -1 0 0 0 0 0 0.00125952 -2.0322 331412 144487 414444 -52115 
27836 2 -248.53 27.7994 -47.1772 -1 0 0 0 0 0 0.00125952 -1.50284 236332 238164 234218 -23067.2 
27839 2 -248.505 29.6149 -44.5633 0.633933 0.111021 -0.205263 -0.0114176 -0.0537553 -0.0356853 0.000574756 -1.52275 329738 203293 118025 -56803 
27074 2 -246.925 26.8728 -49.7981 -1 0 0 0 0 0 0.00125952 -1.96179 364636 430014 -45015.7 315174 
27747 2 -246.925 25.0195 -47.1772 -1 0 0 0 0 0 0.00125952 -1.5044 230331 249685 223390 20529.3 
27837 2 -246.925 30.5794 -47.1772 -1 0 0 0 0 0 0.00125952 -1.50423 236816 274757 265758 -24131.5 
27748 2 -246.857 26.839 -44.5436 -0.583302 0.404539 -1.61466 -0.18287 0.0493562 -0.0379421 0.00391839 -1.52916 43902.4 76472.9 222816 43912.4 
27843 2 -245.272 29.6094 -44.5426 0.496618 -1.17159 -0.989387 -0.0509272 -0.0386708 -0.034356 0.00327242 -1.52291 225800 13580.1 228119 -8398.15 
27122 2 -245.32 29.6527 -49.7981 -1 0 0 0 0 0 0.00125952 -1.96844 385600 409087 102999 337937 
27840 2 -245.32 27.7994 -47.1772 -1 0 0 0 0 0 0.00125952 -1.50292 256389 292761 285460 11254.8 
27752 2 -243.708 26.8299 -44.5372 -1.40403 -0.359056 -0.663814 0.0131634 -0.00890347 -0.0843083 0.00320028 -1.5242 -8248.46 155096 183793 57393.5 
27076 2 -243.715 26.8728 -49.7981 -1 0 0 0 0 0 0.00125952 -2.0463 287216 233417 492569 -81983.9 
27751 2 -243.715 25.0195 -47.1772 -1 0 0 0 0 0 0.00125952 -1.50598 243980 243051 270552 35854.3 
27841 2 -243.715 30.5794 -47.1772 -1 0 0 0 0 0 0.00125952 -1.50078 251024 277740 172828 13772.3 
27847 2 -242.088 29.5806 -44.5941 -0.462896 0.549946 -0.43259 -0.0561992 -0.0673211 0.0849756 0.000886508 -1.5207 150008 -10697.3 85310.5 -114287 
27124 2 -242.11 29.6527 -49.7981 -1 0 0 0 0 0 0.00125952 -1.95582 413330 232664 -376311 11421.8 
27844 2 -242.11 27.7994 -47.1772 -1 0 0 0 0 0 0.00125952 -1.50102 301132 267282 287648 -1533.21 
27756 2 -240.506 26.7789 -44.5695 -1.28719 0.649615 1.4275 -0.0473697 0.0963143 -0.0158507 0.00518494 -1.53505 -50778.3 37547 93362.2 -27498.4 
27078 2 -240.505 26.8728 -49.7981 -1 0 0 0 0 0 0.00125952 -2.04609 308701 232748 535520 83991.5 
27755 2 -240.505 25.0195 -47.1772 -1 0 0 0 0 0 0.00125952 -1.5107 159402 204247 38402.9 5657.38 
27845 2 -240.505 30.5794 -47.1772 -1 0 0 0 0 0 0.00125952 -1.50178 253753 259480 191131 1323.13 
28658 2 -238.879 29.5238 -44.6172 -1.44833 -0.140881 0.392283 -0.0901459 0.107909 0.136132 0.00286086 -1.52985 18347.9 100202 24103.7 -1992.38 
27126 2 -238.9 29.6527 -49.7981 -1 0 0 0 0 0 0.00125952 -1.96728 389284 409198 136376 -345483 
27848 2 -238.9 27.7994 -47.1772 -1 0 0 0 0 0 0.00125952 -1.504 240082 191394 54868 -9726.76 
34340 2 -237.344 26.7783 -44.5523 -2.02607 1.39885 -0.488116 0.167935 0.0814319 -0.14863 0.00793496 -1.53128 99389.9 -88870.5 -46111.2 79442.4 
27080 2 -237.295 26.8728 -49.7981 -1 0 0 0 0 0 0.00125952 -1.96082 346494 420939 -20156.6 -310149 
27759 2 -237.295 25.0195 -47.1772 -1 0 0 0 0 0 0.00125952 -1.5063 203638 255338 159836 -42345.5 
27849 2 -237.295 30.5794 -47.1772 -1 0 0 0 0 0 0.00125952 -1.50123 216027 273953 159065 12328.7 
27128 2 -235.69 29.6527 -49.7981 -1 0 0 0 0 0 0.00125952 -2.02912 312385 152989 412647 48486.6 
27852 2 -235.69 27.7994 -47.1772 -1 0 0 0 0 0 0.00125952 -1.50403 243730 197928 143925 10269.5 
30109 2 -235.704 29.5441 -44.5775 -0.843824 1.52877 -0.449444 -0.00302067 0.0945229 -0.0698692 0.00409491 -1.52578 58289.2 214919 -63073.6 105645 
28666 2 -234.076 26.8578 -44.593 -0.793807 0.461271 0.415251 -0.0336935 -0.158651 0.0179541 0.00127883 -1.5287 265353 58244.8 -18131.1 -50910 
27082 2 -234.085 26.8728 -49.7981 -1 0 0 0 0 0 0.00125952 -1.94413 523554 439966 -396510 51878.2 
27763 2 -234.085 25.0195 -47.1772 -1 0 0 0 0 0 0.00125952 -1.50294 240556 265824 268559 6938.4 
27853 2 -234.085 30.5794 -47.1772 -1 0 0 0 0 0 0.00125952 -1.50516 232910 225828 100865 -3966.29 
32642 2 -232.485 29.5893 -44.5736 -1.88004 0.427127 -0.777017 0.0518892 0.0345237 -0.0630589 0.00544204 -1.5327 72813.7 -140879 -7693.29 30239.8 
27130 2 -232.48 29.6527 -49.7981 -1 0 0 0 0 0 0.00125952 -2.02203 266951 192719 379628 -21489.3 
27856 2 -232.48 27.7994 -47.1772 -1 0 0 0 0 0 0.00125952 -1.50977 140041 219540 33061.3 29053.9 
27084 2 -230.875 26.8728 -49.7981 -1 0 0 0 0 0 0.00125952 -1.97382 297078 378082 107796 259185 
27767 2 -230.875 25.0195 -47.1772 -1 0 0 0 0 0 0.00125952 -1.50968 204075 226066 170785 16436.1 
27857 2 -230.875 30.5794 -47.1772 -1 0 0 0 0 0 0.00125952 -1.5089 208853 243880 156214 -2873.31 
27768 2 -230.865 26.8822 -44.6118 -0.581658 -1.48415 0.033604 0.0351476 -0.176798 0.115533 0.0032019 -1.52315 315667 253408 56251.6 18469 
27132 2 -229.27 29.6527 -49.7981 -1 0 0 0 0 0 0.00125952 -1.96094 398314 403970 42733.4 359391 
27860 2 -229.27 27.7994 -47.1772 -1 0 0 0 0 0 0.00125952 -1.5029 206082 257000 172054 -8567.5 
28578 2 -229.246 29.628 -44.5744 -1.46626 1.14706 0.474423 0.034899 -0.089268 -0.0730127 0.00464855 -1.52823 285978 12960 -19175.1 -14137.9 
27772 2 -227.606 26.8525 -44.5921 -1.734 -0.89281 -0.98295 -0.117267 -0.0656546 0.0370892 0.00600797 -1.52757 253427 250192 38038.9 12011.3 
27086 2 -227.665 26.8728 -49.7981 -1 0 0 0 0 0 0.00125952 -2.0531 415183 237934 634121 -73983.1 
27771 2 -227.665 25.0195 -47.1772 -1 0 0 0 0 0 0.00125952 -1.5059 266163 230716 304192 15630.1 
27861 2 -227.665 30.5794 -47.1772 -1 0 0 0 0 0 0.00125952 -1.49838 246287 234520 220652 -10279.2 
27134 2 -226.06 29.6527 -49.7981 -1 0 0 0 0 0 0.00125952 -1.95514 432633 250602 -326735 -80287.9 
27864 2 -226.06 27.7994 -47.1772 -1 0 0 0 0 0 0.00125952 -1.49972 242081 227509 190674 -40089.2 
28674 2 -225.983 29.5893 -44.5862 -0.227044 -0.734642 0.338448 -0.101804 0.0340914 -0.0294695 0.000888962 -1.52688 203869 210932 -60920.2 -68241.6 
28585 2 -224.412 26.7935 -44.5587 -1.68175 0.888509 0.0663116 -0.0321528 0.0931921 -0.0464869 0.00456215 -1.53173 46596.8 121812 123649 -78852 
27088 2 -224.455 26.8728 -49.7981 -1 0 0 0 0 0 0.00125952 -2.03716 233412 239028 454841 61971.6 
27775 2 -224.455 25.0195 -47.1772 -1 0 0 0 0 0 0.00125952 -1.51127 217185 248622 251574 -39315.5 
27865 2 -224.455 30.5794 -47.1772 -1 0 0 0 0 0 0.00125952 -1.49826 243834 262505 200327 -16493.1 
28698 2 -280.484 35.1909 -44.3895 -1.25153 0.135798 -0.413585 0.0101069 0.00319865 0.00169614 0.0022115 -1.29363 -245040 95434.7 -19701.9 -138326 
27100 2 -279.025 32.4327 -49.7981 -1 0 0 0 0 0 0.00125952 -1.49662 364700 540756 1.13379e+006 -17605.6 
27888 2 -279.025 36.1392 -47.1772 -1 0 0 0 0 0 0.00125952 -1.2554 415423 782076 788834 204279 
27799 2 -278.911 32.4544 -44.5443 -0.473128 0.186463 -0.65037 -0.0743346 -0.0041109 0.0824313 0.000858487 -1.32716 -237019 135452 487248 -175737 
27147 2 -277.42 35.2126 -49.7981 -1 0 0 0 0 0 0.00125952 -2.01824 585616 1.12034e+006 508202 -272812 
27890 2 -277.42 33.3593 -47.1772 -1 0 0 0 0 0 0.00125952 -1.50354 465633 621904 406304 127100 
27893 2 -277.392 35.1962 -44.5304 -0.290665 0.664412 -0.413093 0.0992771 -0.0358429 -0.0754543 0.000877349 -1.60195 160573 232965 469414 -78752.6 
27802 2 -275.826 32.3773 -44.558 -0.747133 -0.0883271 0.358877 0.0847192 0.0906541 -0.0328456 0.000875115 -1.56353 202034 181341 243133 36882.3 
27101 2 -275.815 32.4327 -49.7981 -1 0 0 0 0 0 0.00125952 -2.02579 787231 555404 -282934 -18654.4 
27891 2 -275.815 36.1392 -47.1772 -1 0 0 0 0 0 0.00125952 -1.61973 818582 952522 431175 -30074.6 
27149 2 -274.21 35.2126 -49.7981 -1 0 0 0 0 0 0.00125952 -1.99511 641361 798344 -50420.6 -153031 
27894 2 -274.21 33.3593 -47.1772 -1 0 0 0 0 0 0.00125952 -1.50446 402593 255774 261219 -523.11 
27897 2 -274.208 35.1692 -44.5742 -0.236523 0.152722 -0.807915 -0.00439669 -0.00736771 0.0520639 0.00092196 -1.52409 224102 266932 223116 -8456.44 
27103 2 -272.605 32.4327 -49.7981 -1 0 0 0 0 0 0.00125952 -1.94025 824365 828982 -205972 8488.77 
27895 2 -272.605 36.1392 -47.1772 -1 0 0 0 0 0 0.00125952 -1.5602 339699 769453 187786 -20595.1 
27806 2 -272.6 32.4167 -44.5731 -1.33118 0.975229 0.544446 -0.0400597 -0.066042 0.0196079 0.00380314 -1.52662 85062.9 214310 151273 35099 
27151 2 -271 35.2126 -49.7981 -1 0 0 0 0 0 0.00125952 -1.99198 483120 864667 67272.7 280331 
27898 2 -271 33.3593 -47.1772 -1 0 0 0 0 0 0.00125952 -1.51031 186570 230087 77735.2 31507 
27901 2 -270.998 35.1817 -44.5927 -0.623758 1.00094 0.237193 0.0255242 -0.0839341 0.0688327 0.00182278 -1.53199 1526.78 -36984.6 102999 97261.8 
27105 2 -269.395 32.4327 -49.7981 -1 0 0 0 0 0 0.00125952 -1.98028 80319.7 394543 -103887 2032.04 
27899 2 -269.395 36.1392 -47.1772 -1 0 0 0 0 0 0.00125952 -1.55985 302193 774727 210738 8214.99 
27810 2 -269.426 32.4221 -44.5988 -0.14401 -0.650709 -0.115881 0.10455 -0.102475 0.0618186 0.000576342 -1.52818 94887.6 186781 26640.3 -73456.1 
27905 2 -267.824 35.1809 -44.5772 -1.01342 0.621042 1.0859 0.102557 -0.0713787 0.00179238 0.00326454 -1.53027 158379 31753.9 96160.6 13847.5 
27153 2 -267.79 35.2126 -49.7981 -1 0 0 0 0 0 0.00125952 -2.03289 354578 791447 397319 97793.9 
27902 2 -267.79 33.3593 -47.1772 -1 0 0 0 0 0 0.00125952 -1.50607 212896 256427 159216 33238.8 
27814 2 -266.21 32.4021 -44.5687 0.187367 0.50966 0.159447 0.0376578 -0.0343587 -0.0482339 0.000403402 -1.52222 319926 368986 63886.5 2752.4 
27107 2 -266.185 32.4327 -49.7981 -1 0 0 0 0 0 0.00125952 -2.07246 574715 732331 1.19584e+006 -4430.06 
27903 2 -266.185 36.1392 -47.1772 -1 0 0 0 0 0 0.00125952 -1.549 351390 740510 269179 13990.7 
27155 2 -264.58 35.2126 -49.7981 -1 0 0 0 0 0 0.00125952 -2.05315 470026 572105 445749 15769.5 
27906 2 -264.58 33.3593 -47.1772 -1 0 0 0 0 0 0.00125952 -1.50463 235414 243773 230986 -3117.8 
27909 2 -264.577 35.1774 -44.5861 -1.58788 -0.124515 1.10478 -0.0232902 -0.0349481 0.000728113 0.00473251 -1.52486 298803 279243 37474.2 25284.6 
27109 2 -262.975 32.4327 -49.7981 -1 0 0 0 0 0 0.00125952 -2.04791 194762 606922 745171 9602.29 
27907 2 -262.975 36.1392 -47.1772 -1 0 0 0 0 0 0.00125952 -1.55559 305867 719297 244163 -18630 
27818 2 -262.982 32.3814 -44.5943 -0.369125 0.497478 -1.02685 0.0103438 0.000258159 0.0171052 0.00181139 -1.52998 264729 87051.9 -20407.4 -29899.1 
27157 2 -261.37 35.2126 -49.7981 -1 0 0 0 0 0 0.00125952 -1.99109 428829 747250 265596 -306969 
27910 2 -261.37 33.3593 -47.1772 -1 0 0 0 0 0 0.00125952 -1.50869 198552 184378 5518.54 -26828.1 
27913 2 -261.358 35.1103 -44.6109 -0.841839 0.0727422 -0.955333 -0.0182729 0.0944392 0.0640739 0.00204879 -1.52905 176905 92887.7 -52757.2 -56152.3 
27111 2 -259.765 32.4327 -49.7981 -1 0 0 0 0 0 0.00125952 -1.9445 383953 501752 -396735 -27973.2 
27911 2 -259.765 36.1392 -47.1772 -1 0 0 0 0 0 0.00125952 -1.55539 271225 582960 120480 -73127.9 
27822 2 -259.735 32.3861 -44.6126 -1.20881 -0.380343 -0.105447 -0.0453272 -0.0481152 0.0744028 0.00203664 -1.53408 171895 22493.8 -52364.8 2675.36 
27159 2 -258.16 35.2126 -49.7981 -1 0 0 0 0 0 0.00125952 -1.98192 465159 564581 -222770 -26784.3 
27914 2 -258.16 33.3593 -47.1772 -1 0 0 0 0 0 0.00125952 -1.50597 233144 215510 90919.6 -32363.6 
27917 2 -258.126 35.1208 -44.5981 -0.952973 0.135076 0.0278652 -0.0466714 0.0581272 0.0276994 0.0011678 -1.52699 80512 146361 -13977.9 -51478 
27113 2 -256.555 32.4327 -49.7981 -1 0 0 0 0 0 0.00125952 -1.93842 747307 757002 -256577 20890.8 
27915 2 -256.555 36.1392 -47.1772 -1 0 0 0 0 0 0.00125952 -1.54076 301627 644614 160915 7342.98 
27826 2 -256.539 32.3426 -44.5926 -0.842204 -0.371631 -0.386791 -0.0199288 0.0774224 0.0487915 0.00125577 -1.53012 52837.2 115226 51607 54190.9 
27921 2 -254.961 35.1493 -44.5795 -1.91214 -0.274392 0.129111 0.0493329 -0.060803 -0.0298441 0.00472099 -1.52553 27569.6 196230 29799.8 26031.7 
27161 2 -254.95 35.2126 -49.7981 -1 0 0 0 0 0 0.00125952 -1.992 464823 878217 132046 339515 
27918 2 -254.95 33.3593 -47.1772 -1 0 0 0 0 0 0.00125952 -1.50595 222251 247128 128316 35991.7 
27830 2 -253.373 32.3659 -44.5816 -1.42825 0.183036 0.130057 0.07019 -0.00784777 -0.0249221 0.0026328 -1.52695 146708 202659 -13591.4 12146.8 
27115 2 -253.345 32.4327 -49.7981 -1 0 0 0 0 0 0.00125952 -2.0012 42082.3 448290 163021 -5987.76 
27919 2 -253.345 36.1392 -47.1772 -1 0 0 0 0 0 0.00125952 -1.55367 317956 662052 230823 67381.7 
27163 2 -251.74 35.2126 -49.7981 -1 0 0 0 0 0 0.00125952 -2.04203 320997 677068 401927 13998.7 
27922 2 -251.74 33.3593 -47.1772 -1 0 0 0 0 0 0.00125952 -1.50509 225024 240603 137701 36334.7 
27925 2 -251.748 35.1181 -44.5936 -0.549979 -0.446407 0.154197 -0.00776996 -0.0230952 0.0188947 0.000661917 -1.52957 120907 131898 7440.15 -20881 
27117 2 -250.135 32.4327 -49.7981 -1 0 0 0 0 0 0.00125952 -2.07505 729945 760726 1.36478e+006 -2642.42 
27923 2 -250.135 36.1392 -47.1772 -1 0 0 0 0 0 0.00125952 -1.54806 342767 720691 161823 -10401.2 
27834 2 -250.142 32.3612 -44.5802 -0.916007 -0.44852 -0.719368 0.0108612 -0.0254911 -0.0246372 0.00196199 -1.52691 248125 135956 -14342.9 -23131.3 
27929 2 -248.533 35.0995 -44.5894 -1.94628 0.82798 -0.27668 0.0314619 0.0227942 0.00604395 0.00573096 -1.52766 130087 -4200.77 -18884.1 19132.4 
27165 2 -248.53 35.2126 -49.7981 -1 0 0 0 0 0 0.00125952 -2.03329 363575 515371 396129 4864.58 
27926 2 -248.53 33.3593 -47.1772 -1 0 0 0 0 0 0.00125952 -1.50581 246889 255859 193050 -20998.7 
27119 2 -246.925 32.4327 -49.7981 -1 0 0 0 0 0 0.00125952 -2.02946 88274.1 537364 493955 7640.98 
27927 2 -246.925 36.1392 -47.1772 -1 0 0 0 0 0 0.00125952 -1.54867 338482 650205 66816.9 -20608.1 
28647 2 -246.889 32.3617 -44.5678 -0.76402 -1.37029 0.293002 -0.0731235 -0.00275328 -0.00533903 0.00320832 -1.52209 180218 35568.8 113371 -36033.8 
27167 2 -245.32 35.2126 -49.7981 -1 0 0 0 0 0 0.00125952 -1.97313 388864 632879 195146 -340295 
27930 2 -245.32 33.3593 -47.1772 -1 0 0 0 0 0 0.00125952 -1.50536 246141 244782 106468 -53983 
27838 2 -245.309 35.097 -44.5932 -0.397765 0.544901 -0.110553 -0.0653693 0.0644318 0.0409859 0.000588643 -1.51894 51576.5 226088 42616.7 -73021.9 
27121 2 -243.715 32.4327 -49.7981 -1 0 0 0 0 0 0.00125952 -1.93981 576306 622158 -381364 -27172.6 
27931 2 -243.715 36.1392 -47.1772 -1 0 0 0 0 0 0.00125952 -1.53762 254107 477432 14484.1 -102714 
27842 2 -243.705 32.328 -44.5542 -1.02929 -0.0374539 0.666694 -0.00914436 0.0757782 0.0040817 0.00189597 -1.52451 -24134.2 108147 249477 -50621.5 
31094 2 -242.143 35.1108 -44.6002 -1.32035 -0.0376847 -0.926281 0.0465195 -0.0349139 -0.0361755 0.00327821 -1.51895 -124853 251400 -197408 19731.8 
27169 2 -242.11 35.2126 -49.7981 -1 0 0 0 0 0 0.00125952 -1.95543 416327 350696 -312418 3761.39 
27934 2 -242.11 33.3593 -47.1772 -1 0 0 0 0 0 0.00125952 -1.50184 293238 249647 214001 18975.9 
30279 2 -240.549 32.3041 -44.5533 0.0120773 0.2231 -0.96993 0.0806166 0.0872683 -0.105695 0.00124778 -1.51871 108425 90351.4 9025.82 -199861 
27123 2 -240.505 32.4327 -49.7981 -1 0 0 0 0 0 0.00125952 -1.93971 608874 644310 -369684 30136.2 
27935 2 -240.505 36.1392 -47.1772 -1 0 0 0 0 0 0.00125952 -1.50435 260310 285695 85085.3 -58049.2 
27171 2 -238.9 35.2126 -49.7981 -1 0 0 0 0 0 0.00125952 -1.96318 353427 280908 159571 311595 
27938 2 -238.9 33.3593 -47.1772 -1 0 0 0 0 0 0.00125952 -1.50266 258346 284408 247592 77322.3 
27859 2 -238.978 35.0722 -44.5552 -1.85201 -0.293097 -0.326787 0.0539921 -0.00694602 -0.153581 0.00456276 -1.52259 -70734.2 2790.92 -97365.2 -112636 
27855 2 -237.327 32.3246 -44.5673 -0.482671 0.407505 -0.161216 -0.0225407 -0.0933828 -0.11261 0.000535323 -1.52152 233805 44579.3 -73705.9 -138935 
27125 2 -237.295 32.4327 -49.7981 -1 0 0 0 0 0 0.00125952 -2.02473 74345.5 518185 442130 -5654.48 
27939 2 -237.295 36.1392 -47.1772 -1 0 0 0 0 0 0.00125952 -1.4947 283142 546287 237533 165793 
29483 2 -235.8 35.0407 -44.5788 -0.697238 -0.182193 -0.954467 0.17456 0.132516 -0.0308498 0.00180154 -1.51596 253585 36249.5 -62532.8 -83523.2 
27173 2 -235.69 35.2126 -49.7981 -1 0 0 0 0 0 0.00125952 -2.01242 296052 335110 377435 -58270.6 
27942 2 -235.69 33.3593 -47.1772 -1 0 0 0 0 0 0.00125952 -1.50018 258699 229713 160082 29201.5 
27127 2 -234.085 32.4327 -49.7981 -1 0 0 0 0 0 0.00125952 -2.07487 745053 762386 1.3914e+006 2762.08 
27943 2 -234.085 36.1392 -47.1772 -1 0 0 0 0 0 0.00125952 -1.49324 317753 488472 401506 68049.2 
28570 2 -234.052 32.3369 -44.597 -1.54984 -0.0518535 -0.69283 -0.181218 -0.0404471 0.000234489 0.00363332 -1.52677 153435 87533 -90444.1 28877.6 
27175 2 -232.48 35.2126 -49.7981 -1 0 0 0 0 0 0.00125952 -2.01516 241054 247804 357980 -5050.42 
27946 2 -232.48 33.3593 -47.1772 -1 0 0 0 0 0 0.00125952 -1.5057 191650 192816 -2585.67 -25519.7 
29476 2 -232.49 35.0628 -44.5871 -0.34492 0.842096 -0.436185 -0.0600088 0.108381 -0.0300687 0.00128263 -1.5193 195411 8458.78 -86103 -24607.8 
29470 2 -230.874 32.336 -44.6066 -1.55083 0.129405 -1.04192 0.0357525 0.0492554 0.0856311 0.00441764 -1.53633 25334.9 -125195 11327.2 16001.6 
27129 2 -230.875 32.4327 -49.7981 -1 0 0 0 0 0 0.00125952 -2.0053 42939.4 463709 239640 6308.67 
27947 2 -230.875 36.1392 -47.1772 -1 0 0 0 0 0 0.00125952 -1.505 284092 459215 208467 -767.275 
30217 2 -229.295 35.0895 -44.5642 -2.86631 0.168704 0.630548 0.055235 -0.0204643 -0.101869 0.0108845 -1.52631 25851.7 13293.3 -47581.7 -45802.3 
27177 2 -229.27 35.2126 -49.7981 -1 0 0 0 0 0 0.00125952 -1.96225 405236 446733 101878 -368785 
27950 2 -229.27 33.3593 -47.1772 -1 0 0 0 0 0 0.00125952 -1.50719 212689 240425 109516 -20910.2 
32633 2 -227.641 32.364 -44.6029 -0.678948 2.32711 -0.153106 0.0356915 -0.00570503 0.0244589 0.00743099 -1.53061 226758 81329.8 -88446.6 -92589.8 
27131 2 -227.665 32.4327 -49.7981 -1 0 0 0 0 0 0.00125952 -1.93995 720152 737790 -263844 -22268.1 
27951 2 -227.665 36.1392 -47.1772 -1 0 0 0 0 0 0.00125952 -1.50396 266546 395889 181306 27280.9 
29492 2 -226.062 35.1419 -44.5697 -1.65077 -0.81224 0.0223317 0.0269 0.0363529 -0.0384504 0.00426381 -1.51786 231194 172158 64392.3 -5068.81 
27179 2 -226.06 35.2126 -49.7981 -1 0 0 0 0 0 0.00125952 -1.95269 401325 243563 -302985 4403.19 
27954 2 -226.06 33.3593 -47.1772 -1 0 0 0 0 0 0.00125952 -1.50545 231006 239332 206160 1193.55 
31012 2 -224.412 32.3855 -44.5994 0.0575554 2.14168 -0.531776 -0.0810461 -0.0487977 -0.0281532 0.00613751 -1.5252 134463 1471.03 -190678 -66900.7 
27133 2 -224.455 32.4327 -49.7981 -1 0 0 0 0 0 0.00125952 -1.94387 424736 522410 -398539 29001.3 
27955 2 -224.455 36.1392 -47.1772 -1 0 0 0 0 0 0.00125952 -1.50269 223681 279572 126621 36448.2 
28788 2 -281.986 37.8722 -44.2068 -0.932985 0.0808842 -0.181081 -0.00664391 -0.00132849 -0.12924 0.0011459 -0.900309 -122328 -199877 -428322 -124996 
27145 2 -279.025 37.9925 -49.7981 -1 0 0 0 0 0 0.00125952 -1.38756 540052 150488 -380957 -208161 
27889 2 -278.894 37.8756 -44.4475 -1.46394 0.931591 0.374325 -0.0677721 -0.0179446 -0.0505349 0.00396886 -1.3694 121130 -172440 625569 105766 
27978 2 -277.42 38.9192 -47.1772 -1 0 0 0 0 0 0.00125952 -1.13465 358064 452472 420787 233150 
27146 2 -275.815 37.9925 -49.7981 -1 0 0 0 0 0 0.00125952 -1.90982 1.10941e+006 112084 610977 4232.46 
27892 2 -275.756 37.9317 -44.5396 -0.935242 0.188968 -0.496637 0.0396131 0.0485523 -0.0432319 0.00145731 -1.5187 414608 227178 741171 36039.6 
27979 2 -274.21 38.9192 -47.1772 -1 0 0 0 0 0 0.00125952 -1.3125 400988 329272 492918 48499.1 
28709 2 -274.037 40.5706 -44.3732 -0.134677 -0.572205 0.985217 -0.113369 -0.0548932 -0.085012 0.00165779 -1.17398 -18321.5 -270697 161204 68541.9 
27896 2 -272.55 37.8895 -44.5434 -2.05831 -0.158581 1.1103 -0.0974116 0.00404874 -0.0533578 0.0069205 -1.60259 174431 -108381 540940 43086 
27148 2 -272.605 37.9925 -49.7981 -1 0 0 0 0 0 0.00125952 -1.89241 1.0042e+006 48920.6 852636 -5242.81 
27980 2 -271 38.9192 -47.1772 -1 0 0 0 0 0 0.00125952 -1.32055 403332 312694 446270 -18620.7 
28717 2 -270.946 40.5373 -44.4216 -1.6629 -0.520876 -0.230614 0.0582857 0.063436 -0.0278058 0.00389156 -1.26269 92757.5 -511439 42394.5 19445.2 
27150 2 -269.395 37.9925 -49.7981 -1 0 0 0 0 0 0.00125952 -1.8277 620602 25555.4 169720 123198 
27900 2 -269.381 37.9094 -44.5581 -2.36198 -0.107776 -0.294831 0.025434 -0.00806654 -0.0454805 0.00715089 -1.59191 89797.2 -33292.3 483900 99440.1 
27981 2 -267.79 38.9192 -47.1772 -1 0 0 0 0 0 0.00125952 -1.31406 359844 327145 336056 17568.7 
28723 2 -267.773 40.6074 -44.442 -1.32851 -0.31902 1.13602 0.0167454 -0.0161787 0.0071414 0.00397661 -1.26136 352161 -136233 157324 -4163.29 
27152 2 -266.185 37.9925 -49.7981 -1 0 0 0 0 0 0.00125952 -1.80836 668823 75078.9 -537585 83410.1 
27904 2 -266.194 37.9132 -44.6044 -0.865403 0.488355 0.752673 0.0503429 -1.9491e-006 0.0333971 0.0019572 -1.59409 246402 104052 275165 -24005 
27982 2 -264.58 38.9192 -47.1772 -1 0 0 0 0 0 0.00125952 -1.30767 325198 305204 287151 -13377.5 
28794 2 -264.584 40.5872 -44.4246 -0.303341 0.395154 -0.469035 0.0409309 -0.0149051 -0.0458258 0.000589651 -1.23044 440882 -172388 99536.4 -91391.2 
27154 2 -262.975 37.9925 -49.7981 -1 0 0 0 0 0 0.00125952 -1.78471 719466 126470 -268892 -150683 
27908 2 -262.945 37.9297 -44.6017 -1.12244 -0.0399237 0.524559 -0.0689395 -0.0439807 0.00328354 0.00193541 -1.58903 252075 289763 251493 -41683.8 
27983 2 -261.37 38.9192 -47.1772 -1 0 0 0 0 0 0.00125952 -1.26904 191274 186193 179204 -87817.9 
28795 2 -261.326 40.6494 -44.4731 -0.574771 -0.4752 -0.810635 0.0057178 0.0120603 0.0300169 0.00152818 -1.31988 610259 282795 131364 100274 
27156 2 -259.765 37.9925 -49.7981 -1 0 0 0 0 0 0.00125952 -1.97481 528025 159903 577453 -129476 
27912 2 -259.773 37.8813 -44.6011 -0.847153 -0.564939 -0.673216 0.0712821 0.03445 0.0301111 0.00187674 -1.55125 250470 258725 268638 -116748 
28797 2 -259.602 43.3523 -44.3525 -1.01259 0.288892 0.00942806 -0.0276906 -0.102214 -0.0256549 0.00139667 -1.09122 -8230.16 -138899 -118772 -21910 
27984 2 -258.16 38.9192 -47.1772 -1 0 0 0 0 0 0.00125952 -1.39039 331412 246171 128863 71111.1 
28796 2 -258.132 40.6077 -44.4981 -1.54203 -0.68035 -0.515923 0.0164057 0.0390017 0.0655212 0.00391322 -1.59762 609470 106539 33261.3 112768 
30421 2 -256.572 41.5943 -46.9644 -1.47926 -0.0962738 -0.863361 0.000331838 0.00853618 0.0325144 0.00370661 -0.950643 -442760 -82226.7 -249728 -101536 
27158 2 -256.555 37.9925 -49.7981 -1 0 0 0 0 0 0.00125952 -1.85337 854598 163421 721713 -19016.1 
27916 2 -256.546 37.9131 -44.5859 -0.938229 -0.0431142 0.134461 0.000482523 0.0334596 -0.0669928 0.00113383 -1.57637 264671 283539 379447 108326 
28732 2 -256.505 43.2717 -44.3625 -0.370141 0.453826 -0.31596 -0.0472826 0.0154389 0.0306818 0.000557706 -1.08856 -130561 -226115 -46951.1 13408 
27985 2 -254.95 38.9192 -47.1772 -1 0 0 0 0 0 0.00125952 -1.41925 319748 333845 180334 -54129.8 
28741 2 -254.9 40.5983 -44.5089 -1.26792 0.657598 -0.702173 -0.0239364 -0.0188497 0.0260721 0.0031905 -1.46326 598223 -181372 149566 24729.8 
27160 2 -253.345 37.9925 -49.7981 -1 0 0 0 0 0 0.00125952 -1.78702 417676 -63193.8 -122048 133618 
27920 2 -253.343 37.895 -44.6197 -0.426332 0.0341707 -0.572205 0.0139079 -0.0541303 0.0805971 0.000642789 -1.57753 183058 2573.12 225287 45018.2 
27986 2 -251.74 38.9192 -47.1772 -1 0 0 0 0 0 0.00125952 -1.29182 192046 223284 86991.8 24653.9 
28747 2 -251.684 40.5291 -44.4743 -0.716602 -0.127742 0.415364 0.0243824 0.00297881 0.00998966 0.00088464 -1.24323 322692 -359296 -119270 37465.9 
27162 2 -250.135 37.9925 -49.7981 -1 0 0 0 0 0 0.00125952 -1.85499 837427 320783 -376673 246195 
27924 2 -250.137 37.8221 -44.6019 -0.696293 0.484819 -0.35993 0.0064074 0.144408 -0.0344005 0.00106986 -1.59108 196093 186666 118873 41105.2 
27987 2 -248.53 38.9192 -47.1772 -1 0 0 0 0 0 0.00125952 -1.3043 310635 292022 415042 18771.7 
27928 2 -248.492 40.5493 -44.4682 -1.50022 -0.364803 0.349404 -0.068194 -0.0313133 -0.00163362 0.00315613 -1.28227 374873 -213358 54954.3 91687.5 
27933 2 -246.939 37.8544 -44.6408 -1.23789 0.119114 0.0634508 0.0288954 -0.0577673 0.0895541 0.00195298 -1.59189 185265 82162.4 72567.2 -59671.4 
27164 2 -246.925 37.9925 -49.7981 -1 0 0 0 0 0 0.00125952 -1.86834 666049 340323 -8119.77 -250024 
27988 2 -245.32 38.9192 -47.1772 -1 0 0 0 0 0 0.00125952 -1.27359 241340 253036 225444 17033.1 
29478 2 -245.337 40.5002 -44.4224 -1.27635 1.00544 1.48388 -0.0294908 0.092668 -0.0427567 0.00609845 -1.24998 -64320 -535955 -104748 -31028.8 
31092 2 -243.729 37.8837 -44.6242 -0.76975 -0.379569 0.64493 -0.0299911 -0.102698 0.0204935 0.00145162 -1.57216 71279.4 -54011.6 -104621 -31284.5 
27166 2 -243.715 37.9925 -49.7981 -1 0 0 0 0 0 0.00125952 -2.16298 402320 168582 706643 -101462 
27932 2 -242.177 40.6307 -44.4603 -0.101138 0.864012 -0.850333 0.138717 0.00386018 -0.0491859 0.00186385 -1.40223 377305 -66454.2 240534 16511 
27989 2 -242.11 38.9192 -47.1772 -1 0 0 0 0 0 0.00125952 -1.47623 152293 240228 499319 -63118 
28659 2 -242.053 40.6 -49.9816 -0.551312 -0.371989 -0.548097 0.0767035 -0.028929 0.0232194 0.000935483 -1.54813 -22158.1 -147918 608465 169308 
30382 2 -240.558 43.3194 -44.378 -1.17544 0.259733 -0.565143 0.0670184 -0.00336604 -0.0298665 0.00222747 -1.13625 -70831.6 -39789.9 330.286 107002 
27851 2 -240.535 37.9058 -44.6394 -1.32427 -0.283063 -0.620927 -0.0185833 -0.0158841 0.124173 0.00279532 -1.54659 110164 418058 -83798.7 -41897.9 
27168 2 -240.505 37.9925 -49.7981 -1 0 0 0 0 0 0.00125952 -2.03763 469297 284113 749723 157697 
28756 2 -240.492 41.5715 -47.0361 -1.45445 -0.00879399 0.470273 -0.0156587 -0.0303985 -0.085661 0.00294307 -1.28891 -226507 -323457 745216 -36156.9 
29477 2 -238.959 40.6301 -44.4593 0.387674 -0.696258 0.00870794 -0.0480146 -0.0576262 -0.0535728 0.000799973 -1.59474 234511 356712 -274212 -147499 
27990 2 -238.9 38.9192 -47.1772 -1 0 0 0 0 0 0.00125952 -1.55283 389438 -88609.9 73349.3 -114152 
30373 2 -238.802 40.8272 -49.6139 -0.88643 0.402465 0.600129 -0.0634098 0.0285993 0.0164563 0.00164731 -2.36104 352453 1.00346e+006 50873.4 75639.7 
27858 2 -237.392 37.7895 -44.5427 -0.131152 -0.561238 0.611129 0.0329706 0.0210329 -0.0151442 0.000888801 -1.51967 30296.9 -165496 113436 -240777 
27862 2 -237.308 41.5433 -46.8707 -2.72132 1.18921 -0.643302 -0.0983499 -0.00525864 0.0520285 0.01163 -2.06952 -198079 -820726 -434493 -382977 
27170 2 -237.295 37.9925 -49.7981 -1 0 0 0 0 0 0.00125952 -2.29244 512433 226552 -39836.5 23224.5 
351 1 -236.808 43.2302 -49.0265 -0.70134 0.188119 -0.136804 0.0477323 -0.114023 0.0453417 0.0007634 -1.5008 -488516 319603 -991411 -85219.7 
9042 1 -235.913 40.5413 -49.4767 -1.60569 -1.51667 0.112864 -0.0628483 0.108058 -0.0226171 0.00683904 -1.36099 760538 205433 -251184 -748805 
32043 2 -235.796 40.4476 -44.4568 -0.614167 -0.574736 -2.16536 -0.0136902 0.00379681 0.139329 0.00679672 -1.40499 33795.6 -479989 278120 -354260 
27991 2 -235.69 38.9192 -47.1772 -1 0 0 0 0 0 0.00125952 -1.77524 263068 117252 -23985.2 398217 
28762 2 -234.161 42.0066 -47.3832 -0.492557 0.174424 1.14729 -0.0129526 0.0328363 0.0382647 0.00200177 -2.08883 1.44768e+006 1.85468e+006 1.61085e+006 270434 
29565 2 -234.159 37.8085 -44.5475 -0.221829 -0.617219 -0.0543874 0.0482187 -0.00711452 0.000770227 0.000545529 -1.48653 405491 205404 192902 92666.6 
27172 2 -234.085 37.9925 -49.7981 -1 0 0 0 0 0 0.00125952 -2.23001 433704 -72558.3 -602515 -520701 
31097 2 -234.28 42.914 -44.216 -1.082 0.123997 1.52838 -0.0489881 -0.111363 -0.00612091 0.0044361 -1.3637 -133632 -1.66756e+006 -136153 -96608.1 
28764 2 -232.669 40.6348 -49.7521 -0.0349558 -0.773396 -0.168565 -0.00776952 -0.042479 -0.0137298 0.000790697 -1.69644 728922 -582616 -155572 592735 
27992 2 -232.48 38.9192 -47.1772 -1 0 0 0 0 0 0.00125952 -1.46852 315167 531320 -320834 66205.3 
30203 2 -232.519 40.4902 -44.5415 0.386539 0.993704 0.517916 -0.018631 -0.0219254 0.0825229 0.00176974 -1.64624 343433 -411797 96158.6 345435 
28673 2 -230.914 37.8401 -44.601 -1.08574 -0.184328 1.0115 -0.0568621 -0.0581235 0.166437 0.0028162 -1.78124 -49909.7 -231456 105914 205805 
27174 2 -230.875 37.9925 -49.7981 -1 0 0 0 0 0 0.00125952 -1.89062 115398 -310372 -183920 -221972 
29578 2 -231.9 43.6062 -49.2181 0.393374 -0.374706 0.575368 -0.0235066 -0.0229935 0.0700184 0.000788706 -2.34519 370702 155854 1.3263e+006 -570703 
27863 2 -230.777 41.746 -46.8583 -0.93246 -0.848997 1.15754 0.0237091 0.0240774 -0.0581312 0.00369061 -1.71478 1.13214e+006 696371 686602 12836.2 
31205 2 -229.56 40.8073 -49.6253 -1.62192 -0.497091 -0.175251 0.0688388 -0.0222735 0.0207882 0.00366321 -2.02453 561267 362597 -487212 -232878 
2064 1 -229.462 40.4423 -44.4953 -0.639413 -0.838185 -0.239653 -0.0267276 0.019889 -0.00789321 0.00163429 -0.713797 776056 791977 893831 -269388 
27993 2 -229.27 38.9192 -47.1772 -1 0 0 0 0 0 0.00125952 -1.72623 230811 328671 295041 195264 
28679 2 -228.171 43.0395 -44.7972 -1.76198 0.664143 -0.475856 0.0554603 0.0651647 0.0337577 0.00475103 -1.74269 275481 -41564.3 -225348 684844 
28586 2 -227.799 37.8495 -44.5625 -0.937582 1.51198 -0.624654 0.0987037 -0.0215764 -0.0397277 0.00447801 -1.7253 12354.3 -41249.8 125641 -457126 
27176 2 -227.665 37.9925 -49.7981 -1 0 0 0 0 0 0.00125952 -2.02577 511787 197096 505077 -25604.8 
28776 2 -227.54 41.6184 -47.4072 -2.49082 -0.271443 -1.34922 -0.00300231 0.181747 -0.0866413 0.0101999 -1.66164 835295 682610 1.24381e+006 332302 
33545 2 -226.368 40.5169 -44.5858 -0.710394 0.339618 -1.89614 -0.0234245 -0.0961263 0.125872 0.00530929 -1.68041 552087 -1.13315e+006 460792 -251072 
27994 2 -226.06 38.9192 -47.1772 -1 0 0 0 0 0 0.00125952 -1.4856 236774 388712 150109 382776 
29579 2 -225.792 40.6082 -49.9607 -0.900672 0.22875 -0.13522 0.020842 -0.041292 0.1127 0.00111067 -2.23758 -85726.1 -372213 834266 1.07167e+006 
27968 2 -225.034 43.1568 -44.6074 -2.36315 -0.618988 -0.348567 -0.0252246 -0.0477893 -0.201172 0.00766935 -1.40895 275308 -1.16669e+006 32634.4 -337031 
28697 2 -224.517 37.926 -44.5884 -0.724803 -0.805874 -0.18579 -0.0889569 0.00286269 0.141682 0.00152312 -1.50798 155794 191364 335294 -12022.8 
27178 2 -224.455 37.9925 -49.7981 -1 0 0 0 0 0 0.00125952 -2.05001 47994.9 -771779 622065 223490 
29484 2 -224.322 41.7088 -47.2898 -1.34577 -0.621132 -0.859152 -0.109457 -0.0978918 0.0811509 0.00369673 -1.51171 79064.8 534900 429529 460211 
30288 2 -239.245 44.0897 -50.0914 -0.580148 1.32968 0.237349 0.0691318 -0.06437 0.0710626 0.00272177 -1.82135 119296 663243 166768 450710 
28752 2 -238.926 44.1952 -46.9885 -0.51049 0.315238 0.906963 0.0223525 -0.0247024 0.0315835 0.00148945 -1.81913 -377806 -145243 680448 -115280 
29485 2 -237.61 46.5619 -45.4856 -1.40759 0.273075 -1.01079 -0.0292968 -0.00647359 0.0608689 0.00387627 -1.41134 -64233.2 309027 571690 389547 
9831 1 -237.105 45.9304 -48.5345 -1.66262 0.12752 -0.285816 0.00695514 0.0480463 0.0268841 0.00400205 -1.55049 563575 255256 417593 499672 
28804 2 -235.943 44.2693 -46.4703 -0.216751 0.0708981 1.2001 -0.0528886 -0.0523463 -0.0695873 0.00187952 -2.35992 -1.77227e+006 -1.33936e+006 -1.98433e+006 -70397.2 
30383 2 -234.882 47.5844 -49.8478 -1.3098 0.270833 0.56258 -0.0514622 -0.00284058 0.0176303 0.00265181 -2.05562 319591 17070.2 14914.7 246840 
31192 2 -234.833 47.0951 -46.7711 -0.715866 0.438911 0.536834 -0.00844778 -0.0110803 0.0424541 0.00125108 -1.96411 641410 -380828 754820 222881 
8187 1 -234.608 44.8824 -48.7915 -0.724767 -0.750205 0.312973 0.0419126 0.0826055 -0.0341462 0.00165835 -1.32263 -561521 -647133 -1.05007e+006 -432446 
27944 2 -233.215 49.386 -47.8785 -1.09305 1.33814 -0.489053 0.0437289 -0.0280583 0.00958144 0.00406138 -1.12503 -490561 -231967 695112 -287018 
28767 2 -232.963 44.8094 -46.2453 0.264322 0.286352 0.0885629 0.0643902 -0.0164397 -0.0736596 0.000201154 -1.72919 -546738 698465 438645 -104886 
28761 2 -232.201 46.5866 -48.6767 0.260327 -0.398492 -0.798067 0.0187012 0.00513442 -0.019892 0.00108757 -2.1477 393294 -146973 -779941 31768 
31186 2 -230.928 47.6962 -46.2382 -0.867911 -0.365836 -0.412389 0.0901611 0.0659654 -0.0317222 0.00133153 -1.53438 650306 573883 -244207 -57061.9 
31198 2 -230.403 49.3691 -48.8866 -2.81219 -1.6712 0.110167 -0.0569302 0.0548351 -0.000910834 0.0134938 -1.28364 -340601 -348967 414938 405412 
33536 2 -230.023 44.7429 -46.599 -0.60345 1.33744 0.982793 -0.0458872 0.00432575 0.118622 0.00392817 -1.33211 -607243 -453597 -1.20349e+006 -13456.3 
32006 2 -229.001 46.7848 -48.4829 -0.997869 -0.0291692 0.182875 -0.0198971 -0.0270586 -0.0210445 0.00129735 -1.56009 -248245 -1.32081e+006 202760 -235007 
28772 2 -228.883 43.8695 -49.1311 -1.48402 -0.528746 0.146152 0.111434 -0.00283743 0.057791 0.0031529 -2.0657 -680533 -799690 -856810 848430 
28765 2 -227.844 47.8834 -45.4662 -1.18404 0.0735473 0.0220999 0.0292447 0.0317775 -0.064825 0.00177322 -1.674 406601 761277 903602 222878 
28770 2 -227.394 49.3635 -48.1977 -1.90559 -0.112117 -0.353824 0.0526606 0.0504898 0.0701418 0.00474716 -1.27857 -299746 -444082 607874 -311830 
28671 2 -226.909 45.1815 -46.7165 -2.61597 -0.164155 -0.85992 -0.0478203 -0.0492211 0.0541268 0.00958455 -1.52686 651828 787038 137450 336388 
29615 2 -226.145 46.7796 -49.3528 -0.954861 -0.0468313 -0.614305 0.0211883 0.0470506 -0.0343295 0.00162644 -1.2244 169197 -153084 137256 -222220 
28685 2 -225.675 43.7771 -49.0322 -1.03948 -0.469926 0.41451 -0.0488003 -0.0441463 0.00379747 0.00185547 -1.76138 6610.65 -207872 -103728 211543 
29490 2 -225.026 47.8865 -46.6285 -0.733113 0.108044 1.02542 0.0866169 -0.126959 0.0466232 0.00201599 -1.41989 -185063 696413 -4287.19 159187 
28000 2 -279.025 -8.33982 -41.9353 -1 0 0 0 0 0 0.00125952 -1.0821 378210 214746 835572 -920.91 
28004 2 -277.42 -9.26647 -39.3143 -1 0 0 0 0 0 0.00125952 -1.18851 418359 486024 583789 -236810 
28002 2 -275.815 -8.33982 -41.9353 -1 0 0 0 0 0 0.00125952 -1.48786 1.04698e+006 160979 876722 -133131 
28007 2 -274.21 -9.26647 -39.3143 -1 0 0 0 0 0 0.00125952 -1.21922 282175 224966 173092 -4746.12 
28005 2 -272.605 -8.33982 -41.9353 -1 0 0 0 0 0 0.00125952 -1.44118 573252 99644.6 781859 -30473.1 
28010 2 -271 -9.26647 -39.3143 -1 0 0 0 0 0 0.00125952 -1.21844 195419 223025 167628 182.509 
28008 2 -269.395 -8.33982 -41.9353 -1 0 0 0 0 0 0.00125952 -1.44098 563129 103456 784768 9100.64 
28013 2 -267.79 -9.26647 -39.3143 -1 0 0 0 0 0 0.00125952 -1.21606 211223 235975 177080 -1571.91 
28011 2 -266.185 -8.33982 -41.9353 -1 0 0 0 0 0 0.00125952 -1.44027 566821 105611 783632 -43213.1 
28016 2 -264.58 -9.26647 -39.3143 -1 0 0 0 0 0 0.00125952 -1.2177 209915 234893 177704 -771.282 
28014 2 -262.975 -8.33982 -41.9353 -1 0 0 0 0 0 0.00125952 -1.43957 565103 106718 783212 -2371.36 
28019 2 -261.37 -9.26647 -39.3143 -1 0 0 0 0 0 0.00125952 -1.21795 210912 235511 176542 -11531.8 
28017 2 -259.765 -8.33982 -41.9353 -1 0 0 0 0 0 0.00125952 -1.43921 564813 109520 777827 5126.3 
28022 2 -258.16 -9.26647 -39.3143 -1 0 0 0 0 0 0.00125952 -1.21611 216511 243072 180583 -14577 
28020 2 -256.555 -8.33982 -41.9353 -1 0 0 0 0 0 0.00125952 -1.43835 582828 99880.7 779992 9946.23 
28025 2 -254.95 -9.26647 -39.3143 -1 0 0 0 0 0 0.00125952 -1.21584 223494 242246 184030 9931.03 
28023 2 -253.345 -8.33982 -41.9353 -1 0 0 0 0 0 0.00125952 -1.43868 560655 26655.2 783288 -54640.7 
28028 2 -251.74 -9.26647 -39.3143 -1 0 0 0 0 0 0.00125952 -1.21741 230187 274065 187448 6869.58 
28026 2 -250.135 -8.33982 -41.9353 -1 0 0 0 0 0 0.00125952 -1.43995 514768 -34316.2 790549 -97845.4 
28031 2 -248.53 -9.26647 -39.3143 -1 0 0 0 0 0 0.00125952 -1.2174 216225 239811 183618 6484.3 
28029 2 -246.925 -8.33982 -41.9353 -1 0 0 0 0 0 0.00125952 -1.44014 504738 -14965.4 798366 -65085.8 
28034 2 -245.32 -9.26647 -39.3143 -1 0 0 0 0 0 0.00125952 -1.2184 211594 251990 179296 2668.87 
28032 2 -243.715 -8.33982 -41.9353 -1 0 0 0 0 0 0.00125952 -1.43996 511772 10554.2 789910 63195.5 
28037 2 -242.11 -9.26647 -39.3143 -1 0 0 0 0 0 0.00125952 -1.21647 212935 246807 182815 -9981.19 
28035 2 -240.505 -8.33982 -41.9353 -1 0 0 0 0 0 0.00125952 -1.43961 572341 90301.8 788782 730.152 
28040 2 -238.9 -9.26647 -39.3143 -1 0 0 0 0 0 0.00125952 -1.21708 207194 241936 175098 4834.19 
28038 2 -237.295 -8.33982 -41.9353 -1 0 0 0 0 0 0.00125952 -1.44306 549354 5084.52 787646 14823.4 
28043 2 -235.69 -9.26647 -39.3143 -1 0 0 0 0 0 0.00125952 -1.21714 208697 229855 178264 -2967.54 
28041 2 -234.085 -8.33982 -41.9353 -1 0 0 0 0 0 0.00125952 -1.44103 606260 95093 781756 -45621.8 
28046 2 -232.48 -9.26647 -39.3143 -1 0 0 0 0 0 0.00125952 -1.21724 225900 277993 181317 22473.9 
28044 2 -230.875 -8.33982 -41.9353 -1 0 0 0 0 0 0.00125952 -1.44425 569189 18126.8 770344 -70889.5 
28049 2 -229.27 -9.26647 -39.3143 -1 0 0 0 0 0 0.00125952 -1.21871 230200 291179 188065 19681.4 
28047 2 -227.665 -8.33982 -41.9353 -1 0 0 0 0 0 0.00125952 -1.44527 553674 22835.1 760539 -98935.8 
28052 2 -226.06 -9.26647 -39.3143 -1 0 0 0 0 0 0.00125952 -1.2212 219274 290636 178213 10784.2 
28050 2 -224.455 -8.33982 -41.9353 -1 0 0 0 0 0 0.00125952 -1.44084 575736 146271 771389 -39692.2 
28001 2 -279.025 -6.48653 -39.3143 -1 0 0 0 0 0 0.00125952 -1.17583 318581 808814 734148 -168703 
28068 2 -279.025 -2.77994 -41.9353 -1 0 0 0 0 0 0.00125952 -1.13614 10107.9 357453 628008 68026.7 
28069 2 -279.025 -0.926647 -39.3143 -1 0 0 0 0 0 0.00125952 -1.13338 86966.5 361546 636714 -56820.6 
28070 2 -277.42 -5.55988 -41.9353 -1 0 0 0 0 0 0.00125952 -1.54732 330618 743366 547517 149718 
28073 2 -277.42 -3.70659 -39.3143 -1 0 0 0 0 0 0.00125952 -1.52819 340254 576123 398964 -245644 
28071 2 -275.877 -2.80673 -41.935 -0.861826 1.21118 -0.0163421 0.0384692 0.0701452 -0.00226572 0.00278349 -1.59708 614471 279729 255335 -74927.2 
28003 2 -275.815 -6.48653 -39.3143 -1 0 0 0 0 0 0.00125952 -1.67343 894635 955135 390425 -71280.9 
28072 2 -275.862 -0.893786 -39.3478 -1.47062 -0.137619 0.581638 -0.0327233 -0.146078 0.0629123 0.00317396 -1.59248 619964 292921 265777 14273.5 
28074 2 -274.251 -5.60218 -41.9379 -2.78621 1.06694 -0.280964 0.0813828 0.0313568 0.00385788 0.0113108 -1.55203 320193 494248 253715 -73435.1 
28077 2 -274.245 -3.72257 -39.315 0.404697 0.364913 -0.504824 0.00943006 0.0399236 -0.000638571 0.000694986 -1.5209 362863 318871 287345 -74893.5 
28006 2 -272.605 -6.48653 -39.3143 -1 0 0 0 0 0 0.00125952 -1.60563 408869 885429 457703 -53985.6 
28075 2 -272.639 -2.8239 -41.9265 -0.423941 0.557279 -0.179178 0.0219265 0.0441461 -0.0405139 0.000657959 -1.51663 434881 369354 266450 38618.4 
28076 2 -272.644 -0.934185 -39.3254 -0.767438 0.624404 0.0540594 -0.048425 -0.035046 0.00653587 0.00123655 -1.51714 256888 303784 340771 -51116.6 
28081 2 -271.019 -3.73489 -39.316 0.0063677 1.01363 0.102051 -0.0590732 0.0186722 0.0552021 0.00130725 -1.52055 159490 180760 296516 -81494.6 
28078 2 -271.01 -5.59925 -41.9359 -1.51437 -0.130842 0.431157 -0.0306954 0.0136971 -0.0210664 0.00314416 -1.54933 250344 504708 266272 -10413 
28079 2 -269.409 -2.82095 -41.9274 -0.952115 0.595519 0.30342 -0.0117317 0.0506615 -0.0409288 0.00170442 -1.52714 338848 236348 118818 59486.3 
28009 2 -269.395 -6.48653 -39.3143 -1 0 0 0 0 0 0.00125952 -1.61109 316040 839070 401064 -1304.82 
28080 2 -269.454 -0.960723 -39.3361 -0.25653 -0.11644 0.720558 0.125798 0.0323307 0.0547196 0.00075391 -1.52071 276411 226131 240504 31585.6 
28082 2 -267.814 -5.58472 -41.9581 -0.789632 0.469597 -0.0274232 0.0523076 -0.0537918 0.0898867 0.00106403 -1.55194 211568 476356 188857 693.452 
28085 2 -267.826 -3.72866 -39.324 -1.35389 -0.233924 -0.811032 0.0566641 0.00479163 0.0313571 0.00320613 -1.52311 168734 193356 340729 -38331 
28084 2 -266.196 -0.963909 -39.3472 -0.332189 0.252985 -0.54768 -0.0940779 0.00215334 0.0833352 0.000597395 -1.52294 251727 156906 117547 -39170.6 
28083 2 -266.183 -2.80097 -41.9503 -1.09018 -0.355513 0.566522 -0.0107979 -0.0126142 0.047101 0.00206034 -1.52134 378621 283129 172645 -4540.5 
28012 2 -266.185 -6.48653 -39.3143 -1 0 0 0 0 0 0.00125952 -1.60563 376939 875686 386572 -33308.9 
28086 2 -264.605 -5.59976 -41.939 -0.709399 0.217768 0.698005 0.0762374 0.0459822 0.013777 0.00130723 -1.54451 339948 571062 234020 19061.2 
28089 2 -264.604 -3.72933 -39.3056 -1.06739 -0.786806 0.151902 0.00504048 -0.00588761 -0.0680695 0.00224378 -1.52003 159710 193478 338793 -2619.85 
28088 2 -263 -0.946156 -39.3141 -0.664691 -0.348911 0.198594 -0.00132299 -0.035647 -0.0305862 0.000759479 -1.52669 130621 120236 267883 1393.58 
28087 2 -262.937 -2.79099 -41.9516 -1.14181 -0.199089 0.2859 -0.214216 -0.011369 0.0487355 0.00179496 -1.52447 108649 316174 154518 32544.2 
28015 2 -262.975 -6.48653 -39.3143 -1 0 0 0 0 0 0.00125952 -1.60994 315482 808062 287958 -27657.1 
28090 2 -261.371 -5.58834 -41.9154 -0.0515182 0.682136 -0.790676 -0.0214711 -0.0509703 -0.101436 0.00137682 -1.54598 315344 460502 206190 -6144.79 
28093 2 -261.422 -3.7299 -39.3435 -1.89159 0.594522 0.743261 0.0827844 -0.00924632 0.124185 0.00564767 -1.52665 125187 117116 145384 -65312 
28091 2 -259.783 -2.81917 -41.925 -1.9454 -0.111401 -0.505911 0.090603 0.00551819 -0.104316 0.00510473 -1.52432 20839.6 213376 265404 719.328 
28018 2 -259.765 -6.48653 -39.3143 -1 0 0 0 0 0 0.00125952 -1.60996 355630 864522 282273 -27845 
28092 2 -259.803 -0.972383 -39.3532 -1.37412 0.448756 -0.4078 -0.00761808 0.0513491 0.0713067 0.00284132 -1.52274 98754.5 217373 269095 15380.3 
28094 2 -258.155 -5.58702 -41.9444 -1.39876 -0.00672276 -0.636896 -0.0438237 -0.0184245 0.015091 0.00297525 -1.54296 233741 513967 337896 -33140.2 
28097 2 -258.194 -3.73484 -39.2916 0.150127 0.347278 0.663534 -0.0275358 0.0115603 -0.0823142 0.000734824 -1.52337 151549 110962 208888 -30762.2 
28095 2 -256.599 -2.80741 -41.9579 -1.15007 0.36501 0.0871845 0.0212697 -0.0465024 0.051156 0.0018433 -1.52398 106013 142310 288491 -7258.48 
28021 2 -256.555 -6.48653 -39.3143 -1 0 0 0 0 0 0.00125952 -1.60711 367523 806276 290604 -32572.4 
28096 2 -256.633 -0.952718 -39.324 -0.964435 -0.993583 0.840675 0.0824488 -0.059647 -0.0290985 0.00330507 -1.5277 64850.5 138093 233068 -22161.3 
28101 2 -255.021 -3.72447 -39.3106 0.0185102 -0.213915 -0.207519 0.0283933 -0.0119027 -0.092156 0.000112306 -1.5298 112636 57547.8 160220 -165741 
28098 2 -254.955 -5.58652 -41.9392 -1.05866 1.29525 1.67737 -0.0573172 -0.0392839 0.0145715 0.00706839 -1.54827 94074 475379 289534 -65605.2 
28100 2 -253.418 -0.996742 -39.3388 -0.642896 0.940407 0.0828873 0.00380414 0.0964585 -0.0174701 0.0016431 -1.52218 175064 102682 139402 -27774.5 
28099 2 -253.395 -2.82591 -41.9472 -1.25014 -0.124839 -0.704995 0.0267421 0.0117547 -0.0614622 0.00261406 -1.52349 199054 145644 245521 -1225.15 
28024 2 -253.345 -6.48653 -39.3143 -1 0 0 0 0 0 0.00125952 -1.61192 284223 794317 139247 -117841 
28105 2 -251.812 -3.7492 -39.3599 0.704386 1.405 -0.419827 0.113624 -0.00169331 0.0563522 0.00333324 -1.52375 254179 666.31 268139 -68621.1 
28102 2 -251.78 -5.61867 -41.9369 -2.20635 -0.300425 0.226479 0.059496 0.020189 -0.039513 0.00630961 -1.55166 53401.9 361586 179540 -90072.4 
28104 2 -250.232 -0.99527 -39.3673 0.705921 0.221964 -0.245253 0.0476562 0.0118825 0.00695221 0.000765461 -1.52027 134949 154672 200220 -49717.7 
28103 2 -250.174 -2.86706 -42.0098 -1.82523 0.391015 -0.636101 -0.0558753 0.0636968 0.117267 0.00489823 -1.53004 92428.6 170286 131133 -10989.4 
28027 2 -250.135 -6.48653 -39.3143 -1 0 0 0 0 0 0.00125952 -1.60604 355746 876951 263863 -28033.9 
28109 2 -248.57 -3.71718 -39.3796 -0.207161 -0.372688 -1.29372 -0.087843 -0.134705 0.0950726 0.00233706 -1.51683 284250 11892.2 193978 -156080 
28106 2 -248.589 -5.63879 -41.9133 -0.27762 0.163506 0.0775214 0.158448 0.0524903 -0.107881 0.000138316 -1.55129 264531 275135 106289 -45044 
28108 2 -247.019 -1.00803 -39.3931 0.210519 0.491325 -0.100665 -0.0302945 0.0580469 0.0443492 0.000372631 -1.52776 25500.1 -107654 252385 -189104 
28107 2 -246.991 -2.85914 -41.9853 -1.74981 0.701017 1.5467 0.128664 0.0212494 0.0186613 0.00748851 -1.52645 174510 332688 -80424.2 4267.74 
28030 2 -246.925 -6.48653 -39.3143 -1 0 0 0 0 0 0.00125952 -1.60825 306112 862095 278203 -81381.9 
28113 2 -245.36 -3.74305 -39.3852 -1.76043 -0.0783666 0.492039 -0.0292748 -0.0623018 0.0734388 0.00421605 -1.52101 261060 -1434.66 164689 -151960 
28110 2 -245.328 -5.65347 -41.945 -1.25234 0.341675 -0.969408 -0.0320961 0.141066 0.00687524 0.00330605 -1.54723 378468 358673 130514 -27856.6 
28112 2 -243.849 -0.994071 -39.3711 -1.01699 -0.0662245 0.023381 0.183903 0.0159807 0.0160125 0.00130889 -1.52297 171819 62522.7 94298.7 -77161.3 
28111 2 -243.744 -2.84309 -41.9446 -0.500502 0.450831 0.475225 0.0408888 0.00418173 -0.0217245 0.000855955 -1.5247 281088 259677 131961 13002.6 
28033 2 -243.715 -6.48653 -39.3143 -1 0 0 0 0 0 0.00125952 -1.6117 306704 817996 268839 -866.986 
28114 2 -242.106 -5.5974 -41.939 -1.99229 0.540735 -0.608603 -0.0242505 -0.0351646 -0.00217191 0.00583409 -1.54982 244356 429613 232145 12831.6 
28117 2 -242.101 -3.75968 -39.3135 -1.21767 -0.573305 1.37107 -0.228481 -0.0301564 -0.104349 0.00464917 -1.52399 67296.1 -54703 46855.8 -161775 
28116 2 -240.625 -1.02221 -39.3394 0.885684 0.323536 -0.732209 0.00333449 0.145806 -0.0682821 0.00179512 -1.52537 190122 23871.6 -37050.3 -129857 
28115 2 -240.54 -2.82512 -41.9512 -1.46405 -1.15074 0.0305882 0.0599036 -0.0227719 -0.00562528 0.00436872 -1.5288 212845 146433 91583.9 -5322.97 
28036 2 -240.505 -6.48653 -39.3143 -1 0 0 0 0 0 0.00125952 -1.61283 260210 708964 308240 -31503.8 
28121 2 -238.951 -3.75336 -39.3529 -2.74802 0.130565 -0.472161 0.0691668 0.0143805 0.0756577 0.00981368 -1.52828 -12108.2 -40063.9 171417 -129547 
28118 2 -238.891 -5.61532 -41.9003 -1.70333 -0.760154 -0.401035 -0.0614817 0.0668445 -0.16984 0.00458465 -1.54888 108717 521831 131223 27766 
28120 2 -237.425 -0.982609 -39.3671 -1.00335 -0.673644 -1.7231 0.0443727 0.07577 0.071643 0.00557913 -1.51874 339150 117241 -7330.8 -86049 
28119 2 -237.32 -2.77178 -41.9407 0.695773 0.584846 -0.0423452 0.0511333 -0.0919353 -0.0107627 0.0010428 -1.52611 322181 302579 41655 64278.1 
28039 2 -237.295 -6.48653 -39.3143 -1 0 0 0 0 0 0.00125952 -1.60495 371533 884190 379879 15638.5 
28125 2 -235.708 -3.7112 -39.3358 -0.353731 -0.142437 -0.337906 -0.074817 -0.0538261 0.041755 0.000326964 -1.51291 169558 263435 416347 -67564.6 
28122 2 -235.726 -5.59391 -41.9795 -1.31428 0.0961057 -0.814927 0.0969866 0.0374653 0.164372 0.00302371 -1.54737 115416 603076 214017 -7909.59 
28123 2 -234.09 -2.78546 -41.933 -1.30039 -0.652742 -0.360267 -0.0485852 -0.0661829 0.032834 0.00283 -1.52753 260997 252918 75071.3 -18015 
28042 2 -234.085 -6.48653 -39.3143 -1 0 0 0 0 0 0.00125952 -1.60352 399339 903692 420316 -31804.4 
28129 2 -232.525 -3.71303 -39.2703 -0.5574 -0.47176 0.706356 0.0550982 0.0832416 0.0512269 0.00130006 -1.51222 185288 421773 508715 -38079.5 
28126 2 -232.522 -5.58951 -41.9144 -3.00955 0.781967 -1.09208 0.0346912 0.0257141 -0.0454396 0.0136803 -1.55057 108204 581470 327463 -6948.59 
28045 2 -230.875 -6.48653 -39.3143 -1 0 0 0 0 0 0.00125952 -1.60968 359148 1.01745e+006 301472 -18837.7 
28127 2 -230.905 -2.79542 -41.8796 -1.22501 -0.54633 0.496276 0.0626444 0.0223307 0.00276405 0.00257623 -1.52031 282717 363328 453021 25228.2 
28124 2 -234.197 -0.926054 -39.3543 -0.133968 0.0945196 -0.37577 0.0370942 -0.0159045 0.0903583 0.000211705 -1.51152 407689 224008 171199 -102070 
28130 2 -229.347 -5.59694 -41.9174 -3.3407 1.24107 0.185698 0.170715 0.0788569 0.02598 0.01604 -1.53911 212400 592913 462854 -15907 
28133 2 -229.326 -3.66784 -39.1827 -1.42993 -1.66472 1.61793 0.113536 0.0156154 0.00175489 0.00936285 -1.49582 454605 650622 702543 13268.9 
28048 2 -227.665 -6.48653 -39.3143 -1 0 0 0 0 0 0.00125952 -1.5973 427259 1.15262e+006 359195 -54783.8 
28131 2 -227.688 -2.81216 -41.7982 -2.10833 -0.179308 -0.544246 0.0159295 0.0474233 -0.169537 0.00601221 -1.49442 489755 446467 668951 79627.7 
28134 2 -226.124 -5.59218 -41.9232 -0.163062 0.045009 -1.34461 0.121087 0.0286601 0.025117 0.00231322 -1.53701 426936 507060 541267 -65764.4 
28137 2 -226.049 -3.65877 -39.211 0.713552 -0.47597 -0.683515 -0.0177981 -0.0151968 0.0295554 0.00151507 -1.48926 541753 585207 574992 48748.8 
28135 2 -224.442 -2.8701 -41.9048 0.294146 -1.10606 1.22783 -0.113334 0.186104 0.0676456 0.00354862 -1.51747 353272 214400 436748 22076.2 
28051 2 -224.455 -6.48653 -39.3143 -1 0 0 0 0 0 0.00125952 -1.60768 338686 1.12483e+006 273208 4540.01 
28158 2 -279.025 2.77994 -41.9353 -1 0 0 0 0 0 0.00125952 -1.13503 18703.9 372416 637021 53253.9 
28159 2 -279.025 4.63324 -39.3143 -1 0 0 0 0 0 0.00125952 -1.13406 -5148.29 334050 630011 -54407.8 
28160 2 -277.42 0 -41.9353 -1 0 0 0 0 0 0.00125952 -1.52909 361471 503432 355776 267242 
28163 2 -277.42 1.85329 -39.3143 -1 0 0 0 0 0 0.00125952 -1.52968 364937 376149 447559 -218698 
28161 2 -275.871 2.78812 -41.949 -0.566663 -0.482751 -0.0668673 0.0060979 -0.0410204 0.0316303 0.0007036 -1.59681 621993 327374 314221 -40801.4 
28162 2 -275.877 4.62596 -39.3197 -0.928398 -0.0649671 -0.308026 -0.00246689 0.00882601 -0.0178783 0.00121043 -1.59412 558963 274186 315835 16816.5 
28167 2 -274.232 1.8528 -39.3098 -0.598705 0.0792813 -0.488498 -0.0900075 -0.0544372 -0.0596019 0.000759947 -1.52529 310786 106418 338670 -133259 
28164 2 -274.224 -0.0234271 -41.9618 -0.625275 -0.70005 -1.16384 -0.0250764 0.0377436 0.0577577 0.00281574 -1.52114 437596 344893 203300 -50210.4 
28165 2 -272.662 2.76233 -41.9579 -2.09632 -0.197502 0.126094 0.0600239 -0.0111239 -0.0330945 0.00560418 -1.52297 314873 280138 189758 -15872.4 
28166 2 -272.685 4.58789 -39.3549 -1.05367 -0.112315 0.0529256 0.0686583 0.0994735 0.0683922 0.00141775 -1.52153 254728 100521 285115 -96490 
28168 2 -270.984 -0.0176332 -41.9466 -1.68037 0.567897 0.179686 -0.0976939 -0.0181294 0.00142025 0.00400332 -1.52706 236530 322812 126196 8868.19 
28171 2 -271.023 1.83919 -39.3634 -2.51763 -0.233038 0.532213 -0.0561744 0.013114 0.0718357 0.00840859 -1.523 123762 163296 293633 -19332.7 
28170 2 -269.457 4.62017 -39.3519 -1.39083 -0.167004 0.84132 0.0298916 -0.0394655 0.0243842 0.00336305 -1.52161 381189 129772 217617 -29581.5 
28169 2 -269.433 2.7877 -41.98 -3.47706 -0.31778 -0.231653 0.0413548 -0.0549673 0.0720598 0.0154222 -1.52295 306218 198162 162931 -92315.2 
28175 2 -267.832 1.83933 -39.3372 -2.12411 0.499576 -1.21383 0.00727334 -0.0311879 0.00823546 0.00785287 -1.52726 113691 312788 215317 3621.31 
28172 2 -267.782 -0.00111545 -41.9331 -0.690724 -0.138807 -0.0345303 -0.0661681 -0.0645223 -0.0546272 0.000626684 -1.52579 207529 331566 256307 -29116.1 
28173 2 -266.191 2.75819 -41.9309 -1.29907 0.444427 1.08718 -0.0880606 0.00345803 -0.0558046 0.00386299 -1.52544 260629 115064 215629 -66402.2 
28174 2 -266.198 4.60197 -39.3136 0.467541 0.0727646 0.223951 -0.0991431 0.00866096 -0.0629348 0.000345162 -1.51921 336775 269241 175458 -25094.7 
28179 2 -264.64 1.80638 -39.3249 -2.29001 -0.0646726 0.487965 0.0788499 0.0602723 0.07038 0.00691028 -1.52714 121554 136364 248702 33457.8 
28176 2 -264.592 -0.0159167 -41.9235 -0.136179 0.325341 -0.167854 0.0681093 -0.0533142 -0.0517009 0.00019216 -1.5336 168581 154848 88407.8 -67086.3 
28178 2 -263.001 4.58043 -39.3467 -0.807616 0.0675744 -0.503862 -0.176541 0.0361892 0.0482874 0.00114703 -1.52322 5687.54 265404 214055 -19509.6 
28177 2 -262.996 2.74003 -41.9463 -0.923915 -0.377634 0.995399 -0.0518929 0.015261 -0.0280777 0.00250272 -1.53488 83738.5 110635 16637.5 -3296.62 
28183 2 -261.443 1.81857 -39.3705 -1.02855 -0.847953 0.869466 0.0780773 -0.0336353 0.121563 0.00319023 -1.52087 207502 153362 195522 -23251 
28180 2 -261.363 -0.0251854 -41.9613 -0.281555 0.251305 -0.589686 -0.0335227 -0.00921468 -0.00299153 0.000617361 -1.5272 310008 125172 171501 -52073.3 
28182 2 -259.858 4.61871 -39.3724 -1.6284 0.375242 -0.53772 0.112164 -0.033306 0.0263272 0.00388138 -1.52792 -17128.2 234985 139702 870.68 
28181 2 -259.812 2.76315 -41.9686 -0.42591 -0.180921 1.2089 0.0456387 -0.0469578 0.0209931 0.0021104 -1.53011 145652 146885 144919 -111569 
28184 2 -258.142 -0.0272865 -41.9694 -0.371531 0.039305 1.31954 -0.146557 -0.0173631 0.0491797 0.00236886 -1.52537 155381 181659 146777 -27893.8 
28187 2 -258.224 1.81803 -39.3533 0.0338677 -0.746373 0.0416671 -0.079037 0.036929 -0.0913652 0.000705274 -1.52114 172089 236376 135710 -20860.5 
28186 2 -256.653 4.61814 -39.4264 -2.13192 0.254551 -0.146747 -0.0150558 -0.0623117 0.0248853 0.00583336 -1.5211 148607 243623 244592 -18094.5 
28185 2 -256.588 2.72853 -41.9984 -2.07172 0.106665 0.268362 -0.0372506 0.0645022 0.048012 0.0055109 -1.52348 200575 190082 102728 -77156.4 
28191 2 -255.049 1.80775 -39.3786 0.19226 -0.850059 0.242607 0.0298358 0.00334885 0.0310998 0.00103082 -1.52655 33026.8 246837 134332 -75698.1 
28188 2 -254.974 -0.0598645 -41.9507 -1.19149 0.10616 -0.327886 0.0314182 0.0399121 -0.0260867 0.00193766 -1.52911 100863 139232 217841 -17823.2 
28190 2 -253.468 4.59804 -39.381 -1.463 -0.764152 0.120773 0.111358 -0.0484549 -0.0328129 0.00344967 -1.52375 171802 194391 75580.2 61406.7 
28189 2 -253.387 2.71795 -41.972 -1.67159 0.656674 -0.506964 0.000761017 0.0327961 -0.0191199 0.00438622 -1.52584 97014.9 214093 108005 19439.8 
28195 2 -251.872 1.80005 -39.3616 -0.495389 -0.423494 0.1919 0.0386251 -0.0240772 -0.0195851 0.000581371 -1.52204 72596.9 192142 156638 -51067.4 
28192 2 -251.763 -0.0658075 -41.9661 -1.46819 0.723227 -0.496808 -0.0412707 0.0219525 0.00374855 0.00368468 -1.52807 131586 208548 166343 -25709.9 
28194 2 -250.247 4.54227 -39.3957 -1.29533 -0.799263 -0.165895 -0.14151 0.089369 -0.0263223 0.00295259 -1.52759 112953 113265 105900 -75595.1 
28193 2 -250.202 2.71922 -42.0034 -1.16903 -0.556313 -0.907126 -0.0764519 -0.013397 0.0478952 0.00314751 -1.52929 21985.3 173446 60012.1 -21167.1 
28199 2 -248.701 1.78118 -39.3805 -0.366918 -0.356153 -0.0305515 0.0672618 -0.0623021 -0.030729 0.000330507 -1.52749 110520 95006 42270.8 -98292 
28196 2 -248.591 -0.0786018 -41.9771 0.564818 0.232187 -1.21713 0.0300183 0.00833816 -0.00212302 0.00233556 -1.52534 274963 209049 117779 -39069.4 
28198 2 -247.097 4.54203 -39.4344 -1.41305 -1.14597 -0.650457 0.118321 -0.00913003 0.0907409 0.00470184 -1.52685 139662 127281 26930.7 2541.03 
28197 2 -247.046 2.6846 -41.9831 -0.854103 0.450208 1.27475 0.118779 0.0407285 -0.0286471 0.0032208 -1.53188 134972 204125 -58472.4 21929.7 
28203 2 -245.496 1.73067 -39.4214 -1.70203 -0.626945 -0.315553 0.0517038 0.109911 0.0857135 0.00426918 -1.52352 219867 23813.3 119671 -107419 
28200 2 -245.321 -0.0649359 -41.9902 -0.963526 0.395186 1.04154 -0.18433 -0.0541706 0.00878169 0.00273235 -1.52236 325106 82174.9 -159520 -5536.49 
28202 2 -243.875 4.48803 -39.4187 0.68037 0.92078 1.00105 -0.0104652 0.114653 0.0479794 0.00291307 -1.52317 375990 176668 169518 41834 
28201 2 -243.8 2.67328 -42.0233 -1.41431 0.104997 0.176805 0.0336718 0.126935 0.0493056 0.00257265 -1.5254 278248 161996 -165.685 -66631.6 
28207 2 -242.272 1.77556 -39.4047 0.21728 0.288082 0.302171 0.00535997 -0.0739696 0.0687499 0.000278995 -1.52159 265941 100668 18064 20935.4 
28204 2 -242.098 -0.0618196 -41.9624 -1.70223 0.32873 -1.3428 -0.168595 -0.0260471 0.00459043 0.00605674 -1.52602 129174 73999.5 32600.2 -17475.3 
28206 2 -240.662 4.55684 -39.3568 0.0241158 -0.776442 -0.280109 -0.065706 -0.0675761 -0.0923965 0.000858871 -1.5184 420306 24685.7 -58957.8 -95457.6 
28205 2 -240.577 2.69199 -41.955 -0.73135 0.73981 -0.118778 -0.00985911 0.0970414 -0.0687325 0.00138081 -1.52901 217682 -13766.3 73784.3 -54391.6 
28211 2 -239.079 1.79547 -39.3544 -0.937995 0.5577 -0.477083 0.0269755 -0.0338512 -0.0783117 0.00178659 -1.52613 370468 99512.7 -228272 -42942.2 
28208 2 -238.931 -0.0325349 -41.9361 -0.93857 0.0719473 -0.26196 -0.0151072 -0.0190333 -0.0736768 0.00120248 -1.53144 80326 61838.6 111403 97391.1 
28210 2 -237.425 4.52226 -39.3525 -1.71366 -0.555015 0.583887 -0.101796 0.0337463 0.00455862 0.00451613 -1.53029 435340 103936 104587 -31751.3 
28209 2 -237.355 2.7184 -41.9415 -0.182375 1.1938 -0.574062 -0.0147995 0.0765297 -0.0769218 0.00225197 -1.52582 275046 41470.2 -71408.4 114000 
28128 2 -230.926 -0.872769 -39.2653 -0.304807 -0.473349 0.539689 -0.0621881 -0.0516529 0.0728261 0.000766077 -1.51049 625506 414616 409708 -4960.03 
28215 2 -235.852 1.79545 -39.3816 0.62911 0.757957 -0.56639 0.00921675 -0.0115939 -0.0356718 0.00162613 -1.52291 481255 -167893 -284451 37850.2 
28212 2 -235.7 0.0154779 -41.9638 -2.11477 -0.355342 -0.371359 -0.0661303 -0.10253 0.0313315 0.00596561 -1.53372 121047 117673 -45026 50705.2 
28214 2 -234.247 4.51017 -39.3481 -2.04825 1.30221 -0.000783523 0.0769983 0.101908 0.0541895 0.00741995 -1.52913 511885 33557.2 -144702 -22528.9 
28213 2 -234.124 2.78471 -41.9639 -3.16468 0.398997 -1.88366 -0.107439 -0.133604 -0.0796676 0.0172838 -1.52698 91486.4 -109850 -44545.9 -55415 
28219 2 -232.615 1.86408 -39.3876 0.223861 -0.815283 -0.908309 -0.00140252 -0.0975628 -0.110662 0.00193944 -1.50154 716725 -212920 -438027 -9875.57 
28216 2 -232.503 -0.00726263 -41.9044 -2.20317 -0.502609 0.793835 0.0270293 -0.00713772 -0.0930376 0.00722554 -1.53198 245442 238871 211919 -31335.3 
28217 2 -230.913 2.77051 -41.9545 -1.13343 0.0158184 -1.63272 0.0280366 -0.041627 0.00314442 0.00497599 -1.52037 206982 164878 271396 -32839.9 
29116 2 -230.954 4.57695 -39.3237 1.026 0.526997 0.446663 -0.0332704 -0.0759872 -0.0194402 0.00192695 -1.52733 922567 76770.9 71202.9 -199851 
28223 2 -229.32 1.8609 -39.3462 -0.923478 -1.60552 0.319971 0.0131572 0.017892 -0.0641187 0.00444974 -1.46358 1.12545e+006 47502.5 73324.5 -61113.5 
28220 2 -229.273 -0.0150091 -41.8769 -2.44494 -1.3555 0.000457972 -0.0189028 -0.0222836 -0.0593456 0.00984327 -1.51993 326206 275816 498551 -42469.7 
28132 2 -227.636 -0.865382 -39.1686 0.896349 0.0630329 1.17053 -0.020398 0.0842342 -0.109418 0.00274266 -1.48057 891432 523077 731243 80975.5 
28218 2 -227.597 4.54877 -39.3169 0.117552 -0.754019 0.405592 -0.197579 0.016258 -0.137448 0.000940693 -1.51771 1.09613e+006 160351 244436 -77683.5 
28221 2 -227.71 2.76442 -41.9985 -2.87881 -2.09178 -0.365675 0.0877805 -0.0378871 0.11164 0.0161178 -1.50951 410966 320796 479579 -112718 
28224 2 -226.043 -0.0446782 -41.9453 -4.79567 -0.447965 -0.939019 -0.0798743 0.0229764 0.0938111 0.0303303 -1.51707 115881 466715 452776 -91008.7 
28227 2 -225.953 1.85886 -39.4256 -2.1718 -1.06863 -2.69716 -0.0710763 -0.0575155 -0.110659 0.0165417 -1.46603 929839 7642.19 -2848.59 129323 
28225 2 -224.468 2.7606 -42.0839 -1.44744 -2.07589 -0.63763 0.101364 -0.00335073 0.144485 0.00857856 -1.52015 413626 296654 -127804 -6715.22 
28136 2 -224.352 -0.892599 -39.2873 -1.96825 -0.0788102 -0.25737 -0.171168 -0.0362698 -0.0226252 0.00497064 -1.52153 393460 210692 292924 12078.5 
28222 2 -224.333 4.58256 -39.4499 -1.88967 -1.08964 -0.524037 -0.110369 -0.0106586 0.0289743 0.00633888 -1.5124 719897 155064 77478.7 23931.5 
28248 2 -279.025 8.33982 -41.9353 -1 0 0 0 0 0 0.00125952 -1.13245 161053 363699 635762 75105.1 
28249 2 -279.025 10.1931 -39.3143 -1 0 0 0 0 0 0.00125952 -1.13158 23462.9 339901 645576 -52586.5 
28250 2 -277.42 5.55988 -41.9353 -1 0 0 0 0 0 0.00125952 -1.52882 344588 452501 431142 278527 
28253 2 -277.42 7.41318 -39.3143 -1 0 0 0 0 0 0.00125952 -1.52404 389831 445337 538367 -242977 
28340 2 -277.42 11.1198 -41.9353 -1 0 0 0 0 0 0.00125952 -1.52549 134794 521999 502044 229593 
28251 2 -275.831 8.33487 -41.9467 -0.108038 -0.263164 -0.114589 -0.158781 -0.00228951 0.0152037 0.000118468 -1.594 693017 264094 309600 -52727.6 
28252 2 -275.883 10.1749 -39.3094 -2.11101 -0.155666 0.258475 -0.018199 0.00662822 -0.0257587 0.00572753 -1.59462 494377 310403 196283 -18479.7 
28254 2 -274.23 5.55686 -41.9707 -0.518508 0.566486 -0.555101 -0.0883903 -0.034262 0.0748368 0.00113091 -1.53068 216072 170084 189042 15897 
28257 2 -274.235 7.39647 -39.3153 -0.775811 -0.686828 -0.223216 -0.0707044 -0.0113574 -0.00669965 0.00141499 -1.51935 342086 355864 384354 -27769.1 
28344 2 -274.304 11.1266 -41.9333 -0.0566918 -0.2684 0.226375 0.114958 0.0143688 -0.0432347 0.000159327 -1.52653 202972 253924 331317 -1560.06 
28256 2 -272.688 10.2025 -39.3489 -0.575754 0.188198 -0.13433 0.0285531 -0.140647 0.058777 0.000484858 -1.52126 260744 158848 128932 -84473.6 
28255 2 -272.647 8.34083 -41.9444 -1.4403 -0.816415 -1.14659 0.0400868 0.00869415 0.0519786 0.00510818 -1.52372 227916 202296 171013 -82354.4 
28261 2 -271.031 7.37078 -39.3221 -0.89683 -0.105185 0.217173 -0.117608 0.043216 -0.0685549 0.00108638 -1.52482 45923.1 206381 235005 -17295.1 
28348 2 -271.078 11.1128 -41.9288 -0.996046 -0.054334 0.388833 0.0955435 -0.0625519 -0.0348628 0.00144372 -1.53034 232945 61708.5 162586 -41931.3 
28258 2 -271.06 5.5559 -41.9681 -0.485779 -0.385358 1.49524 0.0752164 0.000406265 0.0278352 0.00330023 -1.52705 145780 294172 220046 52073.7 
28259 2 -269.41 8.34825 -41.942 -1.00219 0.171517 -0.0351431 -0.0754953 -0.0937818 -0.0833984 0.00130365 -1.51833 325361 243511 193164 -63444.7 
28260 2 -269.457 10.13 -39.3144 -1.2922 -0.333062 0.536663 -0.0195072 0.0860485 -0.0594451 0.00260559 -1.53105 262337 63546.3 133510 -34386.1 
28265 2 -267.858 7.39037 -39.3729 -1.71919 -0.41065 0.508149 0.136598 -0.0676043 0.0884786 0.00426026 -1.53066 21433.4 77067.6 97576.6 8965.11 
28352 2 -267.84 11.0763 -41.9519 -1.32165 0.152185 -0.46066 0.00892753 0.0328881 -0.0164099 0.00249652 -1.52492 277959 156105 211814 -103393 
28262 2 -267.826 5.53058 -41.9391 -1.45978 0.338894 0.00163031 -0.00508769 0.0129373 -0.0815886 0.00282865 -1.52093 195820 209358 296389 -94692.6 
28263 2 -266.188 8.28318 -41.9738 -1.38024 0.223933 -0.100506 -0.0796073 0.0864366 0.0295314 0.00247534 -1.5258 131391 137961 144695 -61554.1 
28264 2 -266.249 10.1393 -39.3248 -2.02552 0.818949 0.100077 0.0184726 0.0129572 -0.0691999 0.00602482 -1.52705 270060 79544.5 284029 -17791.7 
28266 2 -264.636 5.51774 -41.9724 -0.9654 -0.169209 0.191719 0.0804008 0.0138156 0.052249 0.00125622 -1.5282 84477.3 134769 235701 -29422.5 
28269 2 -264.637 7.39353 -39.3648 -1.60342 -0.25792 0.0304622 0.0359607 -0.0795999 0.0311618 0.0033231 -1.5204 159681 247658 260148 13736.2 
28356 2 -264.634 11.0568 -41.9701 -1.23502 -0.599968 0.49088 0.0693682 0.0519503 0.030391 0.00267798 -1.52098 287755 215645 209372 -7210.87 
28268 2 -263.006 10.1624 -39.3608 -1.30688 -0.166829 0.485657 -0.154538 0.0139219 -0.016477 0.00248329 -1.52212 161950 98951.8 282275 -19568.1 
28267 2 -262.999 8.29091 -42.013 -0.832354 0.184696 0.719247 -0.0644274 0.06089 0.129533 0.00156714 -1.52679 27691.3 151040 180581 74048.4 
28360 2 -261.4 11.087 -41.9683 0.0722527 -0.317327 0.739454 -0.0952301 0.00138161 -0.0409756 0.000822099 -1.52228 237214 214579 169863 -11859.9 
28270 2 -261.451 5.53317 -41.936 -0.0278047 -0.298234 -1.06233 0.0720471 -0.0105284 -0.0944837 0.00153441 -1.5339 96405.1 78452.3 38343.3 10779.8 
28273 2 -261.463 7.39678 -39.3513 -1.567 -0.079718 0.007005 0.086971 -0.0433775 0.00137469 0.00310081 -1.52546 229969 104934 201118 44698 
28272 2 -259.839 10.152 -39.3814 -1.70016 0.626695 -0.341975 -0.00103687 -0.00703358 0.0155772 0.00428265 -1.52918 -39067.1 187940 168744 -10803.6 
28271 2 -259.833 8.29791 -41.9726 -1.31619 -0.618454 -0.313645 0.0509593 0.0122426 -0.0340631 0.00278758 -1.52756 81074.4 184658 148621 69796.9 
28274 2 -258.252 5.52777 -42.0202 0.423557 0.223337 -0.14064 0.11915 0.0183123 0.119434 0.000313695 -1.51737 348636 185003 3466.91 -56700.1 
28277 2 -258.233 7.38687 -39.3921 -1.91417 0.20643 -1.1515 -0.0942459 -0.0611773 -0.0293816 0.00633869 -1.52193 179943 107684 86099.5 -13158 
28364 2 -258.212 11.0941 -42.0128 -0.526174 -0.534991 0.511183 0.0323679 -0.0514822 0.0973044 0.00103832 -1.52536 142014 135882 -51372 -39371.5 
28276 2 -256.667 10.1445 -39.4303 -1.7297 -0.416653 -0.480282 0.0703614 0.0457708 0.0729884 0.00427749 -1.53089 70057.9 33144.1 56866.5 -17839.7 
28275 2 -256.626 8.3113 -41.9979 -1.11499 0.0793793 0.645442 0.00932791 -0.0536938 -0.0310411 0.00209848 -1.52669 160390 251130 -71248.9 -47005.8 
28278 2 -254.961 5.49274 -42.0159 -0.337383 0.526329 0.807949 -0.13674 0.0842016 0.0490047 0.00131447 -1.52219 290596 265637 -18856.5 -45823.6 
28281 2 -255.043 7.37384 -39.4364 -0.0118919 0.740862 0.974803 -0.0689893 0.00646752 0.0532769 0.00188834 -1.52885 -3728.48 107066 3789.92 -4198.76 
28368 2 -255.001 11.0667 -42.011 -0.765976 -0.0405314 -0.239913 -0.0194971 0.0434057 0.0159249 0.000813548 -1.52864 239951 113578 43992.2 -10535.3 
28279 2 -253.412 8.32382 -41.9677 -0.569791 0.835621 0.610301 -0.00143223 -0.0388485 -0.0918835 0.00175752 -1.5304 53965.2 171486 -123479 63966 
28280 2 -253.456 10.1678 -39.4008 -1.44536 0.429518 1.0801 -0.0208783 -0.0504062 0.0372849 0.00433295 -1.52978 166167 69385.5 21396.5 40016.3 
28285 2 -251.878 7.38267 -39.3996 -0.309768 -0.315785 0.191641 0.0703607 -0.0855153 0.0102681 0.000292716 -1.52645 41308 253979 -50255.5 -42015 
28282 2 -251.793 5.52038 -42.0064 -0.288708 -0.0372991 -0.481777 -0.0201698 -0.0684972 0.0511763 0.000399082 -1.5225 197467 246117 232584 -51390.1 
28372 2 -251.779 11.0931 -41.9772 -0.896471 -0.495133 0.176325 -0.0781332 -0.0462827 -0.0632828 0.00136016 -1.5325 170221 135400 -73604.8 -10667.8 
28283 2 -250.231 8.28704 -41.9748 -0.609684 -0.934833 -0.371871 0.0786114 0.0299283 -0.0444734 0.00174307 -1.52559 150556 213922 66932.5 -59484.1 
28284 2 -250.262 10.1516 -39.3897 -0.643192 -0.905196 0.750655 -0.0456419 -0.106568 -0.0340153 0.0022628 -1.52494 112139 166558 -13801.1 -68015.6 
28289 2 -248.693 7.30805 -39.3946 -2.35685 -0.437707 0.199147 0.0370786 0.114114 -0.0250098 0.00728757 -1.52221 247383 235867 117768 -49653.1 
28286 2 -248.6 5.48455 -41.9994 0.931638 0.125851 -0.0146733 -0.0135464 0.0639168 -0.0199612 0.00111342 -1.52624 153341 196105 -86750.9 -10330.9 
28376 2 -248.598 11.0659 -42.0145 -0.931446 0.297581 0.756498 0.0281853 0.00593018 0.0356719 0.00192509 -1.52305 216008 161406 -29245.5 21591 
28288 2 -247.086 10.1094 -39.4369 -1.08996 -0.32713 0.298803 0.0253553 -0.045692 0.0609775 0.00174356 -1.51887 273660 362917 120893 -24542 
28287 2 -247.021 8.27348 -42.0128 -0.109941 -0.938412 -1.2026 0.0407166 -0.0541512 0.0443108 0.00294596 -1.52189 286522 205156 -15471.6 -13736.1 
28290 2 -245.374 5.48725 -41.9918 -1.08413 -0.373156 0.243986 -0.112696 -0.0214926 -0.0242166 0.00173072 -1.51907 256911 312184 -147964 32869.2 
28293 2 -245.474 7.29474 -39.4337 -1.71391 -1.42575 0.152982 -0.117128 0.0413656 -0.0035359 0.00628957 -1.52189 174297 187436 -129814 -126428 
28380 2 -245.352 11.0554 -41.9919 -0.363793 0.618881 0.488767 -0.113454 0.00819509 -0.0347934 0.000949994 -1.52024 294462 171912 -74687.7 -18269 
28292 2 -243.884 10.0861 -39.4281 -1.90868 -0.559834 0.751379 -0.0029113 0.00845044 0.0805664 0.00569435 -1.52406 286461 135148 -25405.9 -53289.3 
28291 2 -243.796 8.26254 -42.0091 -0.825706 0.598555 0.640074 -0.0189049 -0.00659878 -0.0498399 0.00182599 -1.53112 187593 208165 81143.2 25667.4 
28294 2 -242.163 5.48026 -41.9868 -1.40912 -0.339631 0.322033 -0.0515721 0.000462501 0.0105442 0.00277683 -1.52464 156016 263720 6611.07 10554.4 
28297 2 -242.31 7.29967 -39.4029 -0.471862 0.48364 -0.642234 0.117775 0.0445874 0.0462491 0.00109455 -1.52282 388098 308694 140324 57570.3 
28384 2 -242.132 11.0456 -41.9666 -1.59306 1.58195 -0.384621 -0.171572 0.00385905 -0.107285 0.00653482 -1.52846 111516 67841.8 -84034.1 1284.14 
29194 2 -240.673 10.0769 -39.3932 -0.670017 -1.31724 -0.209469 0.00552962 -0.0982865 -0.0794039 0.00280611 -1.5146 398264 285279 -179769 25704.1 
28295 2 -240.608 8.27548 -42.0107 0.608545 0.877931 -0.417808 0.0737113 -0.073146 0.0680436 0.00165709 -1.52333 142254 221920 76948.8 -3219.99 
28301 2 -239.073 7.27371 -39.4059 -0.619511 0.392193 -1.08258 0.00580104 0.103969 0.058887 0.00215326 -1.52016 573794 200962 204937 -161018 
28296 2 -238.96 11.0399 -42.0235 0.126491 0.447213 -1.69213 -0.0520631 -0.0130812 0.0702468 0.00387846 -1.52697 99163.9 125363 104567 53677.5 
28298 2 -238.973 5.44756 -41.9612 -0.268431 -0.630605 0.924613 -0.027779 0.079035 -0.0757764 0.00166839 -1.51863 237918 171439 107319 -17292.1 
29198 2 -237.484 10.0497 -39.3877 -1.72179 -0.416225 -0.622475 0.00482499 -0.0933138 -0.121891 0.00444015 -1.52367 498844 243811 65609.8 -185847 
28299 2 -237.416 8.25114 -42.0191 0.501208 0.6827 0.648209 0.081554 -0.0308455 0.0818697 0.00143266 -1.51354 366567 192167 68453.7 -6768.55 
28305 2 -235.841 7.27882 -39.3985 -0.929875 0.119235 -0.985762 -0.0731992 0.0332809 0.0356819 0.00233088 -1.5177 587238 243927 86210.3 -123303 
28302 2 -235.719 5.50098 -41.9427 -1.0742 1.34742 0.6294 -0.189439 -0.00814144 -0.119294 0.00423903 -1.52508 150533 136373 -38377.6 81392.5 
27490 2 -235.764 10.9952 -42.0202 -0.704815 -0.546174 1.29578 -0.0791872 0.0156681 0.0485336 0.00311619 -1.51528 229825 129557 29309.2 -19740.7 
28300 2 -234.249 10.0378 -39.3911 -0.214624 0.206938 -0.853758 -0.0195347 -0.0194178 0.0391632 0.00103002 -1.52534 634874 169182 127964 -63792.1 
28303 2 -234.122 8.27701 -41.9725 -0.867066 -0.382654 0.835692 -0.124591 -0.0822622 0.0405974 0.00201096 -1.52336 339437 77350.1 -81665.3 -16557.6 
29113 2 -232.628 7.30098 -39.3453 -0.306442 0.935216 0.014648 -0.0465967 -0.113175 0.0540981 0.00122016 -1.53382 561264 203492 35538.1 -127859 
28392 2 -232.507 11.006 -41.9455 -1.21233 0.695425 1.92819 -0.121013 0.00459205 -0.0396774 0.00714304 -1.52545 176625 -93168.9 -117415 -108394 
28306 2 -232.556 5.4741 -41.8974 -1.86228 0.649691 -2.04815 0.0926128 0.142497 -0.158691 0.0101833 -1.52897 32227.2 -38575.9 205170 -61058.1 
28308 2 -231.011 9.98285 -39.352 0.124871 0.353604 0.874069 0.0126933 0.0580407 0.161705 0.00113939 -1.51996 637714 117265 65725.1 -78888.6 
28307 2 -230.921 8.25012 -41.8885 -2.25288 -0.261428 -0.139302 -0.079861 -0.059575 -0.159827 0.00650315 -1.52844 225741 -77152.1 -183980 64084.5 
28309 2 -229.365 7.27853 -39.3107 -2.80604 0.488232 0.0843535 0.0677357 -0.0618808 0.0918774 0.0102265 -1.53468 635483 156270 269173 -236718 
28396 2 -229.281 10.9461 -41.9283 -2.23583 0.381788 -0.970918 -0.0291837 0.0876329 0.0453124 0.00766718 -1.53287 225919 6868.32 135487 54948.1 
28310 2 -229.327 5.52917 -41.9328 -1.02654 0.711871 -1.3129 0.0577665 -0.0873647 0.0554905 0.00413656 -1.51669 316927 80307.8 211629 -24598.6 
28312 2 -227.754 9.98564 -39.2821 -3.3067 1.29429 0.498391 0.0264344 0.0102445 0.026278 0.0161947 -1.51702 783535 69840.3 421465 42059.3 
28311 2 -227.677 8.24185 -41.9173 -0.425516 -0.271947 -2.17267 -0.0302652 0.0360992 0.00707018 0.00626674 -1.52824 237241 -116228 19880.2 126300 
28313 2 -226.12 7.29703 -39.3112 -3.11636 1.37261 0.686096 0.121393 -0.0238698 -0.0651845 0.0151979 -1.51518 865613 185511 238310 24947.9 
28314 2 -226.098 5.5132 -41.9613 -1.34865 0.139226 -0.0327614 0.158626 -0.0154741 0.0338531 0.00231666 -1.51262 428320 63222.9 181518 31347.8 
28400 2 -226.073 10.9997 -41.9376 -1.52956 -0.614098 -0.104572 0.0481261 -0.0114879 0.0579797 0.00343546 -1.51852 385217 189355 229688 64008.3 
28317 2 -224.453 10.0421 -39.3268 1.3664 2.90188 -1.49969 0.0505257 -0.0643479 0.0423099 0.0157906 -1.495 1.08261e+006 393949 331582 31702.3 
28315 2 -224.431 8.23831 -41.9379 0.0664334 2.20805 1.42796 0.036092 0.0712424 0.00800049 0.00871458 -1.50593 538331 216270 293631 105332 
28338 2 -279.025 13.8997 -41.9353 -1 0 0 0 0 0 0.00125952 -1.13504 58197.2 363866 626246 53015.1 
28339 2 -279.025 15.753 -39.3143 -1 0 0 0 0 0 0.00125952 -1.13283 19005.2 355730 645127 -40262.6 
28343 2 -277.42 12.9731 -39.3143 -1 0 0 0 0 0 0.00125952 -1.5296 384949 429506 490759 -278041 
28430 2 -277.42 16.6796 -41.9353 -1 0 0 0 0 0 0.00125952 -1.53188 137630 366406 468282 287837 
28341 2 -275.872 13.9191 -41.9666 -1.97828 0.496754 0.458174 0.0063325 -0.0794303 0.0942965 0.00550443 -1.5881 661806 159157 399310 -38877.4 
28342 2 -275.882 15.7298 -39.3 -0.515907 -0.249694 0.897145 -0.00455652 0.0646088 -0.0796511 0.00142751 -1.59591 536536 255240 203697 5376.07 
28347 2 -274.232 12.9666 -39.287 -1.04278 0.880807 -1.07822 -0.133809 0.0240142 -0.104665 0.00381102 -1.52737 298702 176619 245142 51966.4 
28434 2 -274.287 16.6699 -41.9359 -1.10927 0.430989 0.372229 0.0199334 -0.0262306 -0.0436935 0.00195827 -1.52964 158211 150283 281566 -96064.8 
28346 2 -272.685 15.7601 -39.3187 -1.75996 0.494326 -0.256756 0.0168705 -0.0868539 0.0323385 0.00429212 -1.52268 207983 255568 155363 -112705 
28345 2 -272.63 13.8846 -41.9102 -2.46252 -0.206401 -0.721191 -0.123499 0.0243899 -0.097478 0.00834649 -1.51742 272432 203146 294997 -12229.6 
28351 2 -271.046 12.931 -39.3332 -0.640042 -1.03799 0.0426858 -0.0502468 0.0657837 0.0428866 0.00187528 -1.52597 -6852.76 208418 42970 -110568 
28438 2 -271.091 16.654 -41.9188 -1.05349 0.971145 0.818026 0.0817661 -0.0490362 -0.0779639 0.00342857 -1.53032 138332 120087 87271.5 -67840.8 
28350 2 -269.481 15.7165 -39.3051 -0.948203 0.0552798 -0.111433 0.00323112 -0.041806 -0.051495 0.00115191 -1.52617 216374 217886 139607 -76106.2 
28349 2 -269.438 13.854 -41.9437 -2.09642 -0.627981 -0.180628 0.0150834 0.0314025 0.025035 0.00607337 -1.52544 187623 221050 183392 -131818 
28442 2 -267.876 16.6141 -41.9061 -1.37936 0.621697 -0.305245 0.0890109 0.0497625 -0.107816 0.00300058 -1.52157 336203 244301 113148 6393.6 
28355 2 -267.874 12.893 -39.3519 -1.78889 -0.469078 -0.30044 0.0398353 0.0561395 0.0299293 0.00442143 -1.52522 -17193.8 251439 171646 22335.9 
28354 2 -266.264 15.6822 -39.3529 -1.30696 0.824678 -0.535141 -0.000825374 -0.0228547 0.0353437 0.00336872 -1.52365 213175 195681 250340 80174.4 
28353 2 -266.214 13.8394 -41.9885 -2.01083 0.810526 -0.190194 -0.0989847 0.0487055 0.0711035 0.00596578 -1.52578 145832 197453 123466 4771.46 
28359 2 -264.695 12.9151 -39.3624 -2.20241 0.388209 1.03617 0.107303 -0.0191553 0.0231606 0.00765151 -1.52105 137158 165454 276019 13557.8 
28446 2 -264.629 16.6341 -41.9688 -0.645172 -0.452969 0.075952 -0.0278257 -0.0166956 0.0431012 0.000789966 -1.52596 244884 148935 101898 -35540.4 
28358 2 -263.054 15.6758 -39.3604 -1.03253 -0.460942 -0.315346 -0.0041489 0.0408666 0.0363359 0.00173565 -1.52128 259006 112483 206491 107209 
28357 2 -263.035 13.8633 -41.9903 -0.790833 0.136519 0.307207 -0.00611701 -0.030776 0.0500932 0.000930067 -1.52521 120352 264651 181565 49546.9 
28450 2 -261.423 16.6315 -41.9491 -0.382098 0.331719 1.27285 -0.0728904 -0.038962 -0.0519168 0.00236308 -1.52975 31062.5 92048.1 179520 75805.7 
28363 2 -261.476 12.9416 -39.3533 -1.42195 0.91941 -0.5549 0.0663019 -0.0448674 -0.00153983 0.00399917 -1.52379 280342 33113 174415 -7373.08 
28362 2 -259.819 15.6775 -39.376 -0.722715 -0.716533 -0.420035 -0.137293 0.015576 0.0365855 0.00152675 -1.53137 54429.7 35130.2 63325 -12095.8 
28361 2 -259.835 13.8549 -41.9448 0.444042 -0.565042 0.031543 0.00949043 0.0100755 -0.121082 0.000651726 -1.5271 147796 101835 75924.8 27691.7 
28367 2 -258.254 12.9129 -39.3864 -0.367709 1.17713 -0.914005 -0.0522752 -0.0319822 -0.0315873 0.00296773 -1.52578 181621 15451.6 -58506.4 -13823.9 
28454 2 -258.271 16.6558 -42.0154 -0.989609 -0.153005 -0.162394 0.187474 -0.110246 0.0834591 0.00129618 -1.52882 9350.25 100308 -83379.3 -2823.3 
28365 2 -256.621 13.8548 -41.9697 -0.659519 -0.127216 0.228138 -0.0534101 -0.00603253 -0.0605507 0.000633786 -1.52881 139753 143960 16994.4 -115079 
28366 2 -256.666 15.685 -39.4018 -0.923112 0.267253 0.615448 0.0489888 0.0121859 -0.00390814 0.00164031 -1.52797 71956.3 54676.5 143062 -9290.26 
28371 2 -255.047 12.9138 -39.4076 -1.1076 -1.02995 0.354234 -0.0699411 -0.00895327 0.0268764 0.00303929 -1.52738 117139 97348 2269.46 29063 
28458 2 -255.051 16.5976 -42.0301 0.0561514 -0.458641 0.631722 0.0535401 0.0885162 0.103359 0.000771552 -1.52605 254108 60303.6 25223.9 21946 
28370 2 -253.464 15.6925 -39.4132 -1.82213 0.411832 0.464876 0.000598044 -0.0580548 0.064495 0.00466759 -1.52688 156963 -23755.7 132449 8631.67 
28369 2 -253.43 13.8559 -41.9822 -1.2008 0.275031 0.475503 0.0151685 -0.0520787 -0.081006 0.00219618 -1.53059 85022.1 36070.4 -75941.3 -19948.5 
28462 2 -251.825 16.5881 -42.0027 1.29924 0.894408 -0.763201 0.0217431 0.0743912 0.00166458 0.0038673 -1.52661 289002 56545.6 56024.8 -22607.3 
28375 2 -251.862 12.9228 -39.43 -2.59104 0.303236 -0.485317 0.00244865 0.00952534 0.106469 0.00886825 -1.53052 47226.1 97921.9 -3732.1 -16254.3 
28374 2 -250.25 15.6953 -39.4105 -1.92051 0.632156 -0.611482 0.0346033 -0.0832791 0.0397631 0.00561985 -1.52472 295672 65499.3 161851 62106.2 
28373 2 -250.206 13.8536 -42.0094 -1.65742 -0.477037 0.123205 0.00295785 0.0373736 0.0229956 0.00376567 -1.53055 95208.1 118431 7569.77 11581.5 
28379 2 -248.674 12.8977 -39.4082 -2.32294 -0.216237 0.65413 0.0388448 0.0376919 -0.0495181 0.00739422 -1.52733 211381 157278 136544 -37912.7 
28466 2 -248.579 16.6429 -41.9952 0.783987 -0.0194167 1.36428 -0.0342208 -0.0691777 -0.0049276 0.00311891 -1.52266 209020 119059 182210 65317.7 
28378 2 -247.029 15.6805 -39.4246 -1.50321 -0.784274 -0.477112 -0.0648962 -0.0155702 0.0568387 0.00390747 -1.52128 356516 193366 130241 2059.49 
28377 2 -247.006 13.8339 -42.0372 -1.24296 0.299687 1.2718 0.0411408 0.00815413 0.1029 0.00409625 -1.52355 181362 274477 134064 2944.29 
28383 2 -245.47 12.8958 -39.3991 -0.956769 -0.425238 -0.706481 -0.00116173 -0.0371721 0.00772573 0.00200937 -1.52384 417813 224536 101615 -27207.3 
28470 2 -245.374 16.6303 -41.9813 -0.105015 -1.28605 -0.971259 0.059539 -0.0429187 -0.0233171 0.0032852 -1.52212 287836 205082 93448.4 65300.8 
28382 2 -243.822 15.6371 -39.4024 -1.01414 -1.8251 -0.399121 -0.0482009 0.00327682 0.0655471 0.00569148 -1.52042 362756 294977 162148 -112790 
28381 2 -243.807 13.8112 -41.9679 -0.450734 0.046578 0.0886017 0.0779664 0.0222403 -0.0927721 0.000268506 -1.52798 146907 116101 41914.3 -111280 
28387 2 -242.254 12.8159 -39.3797 -0.237018 0.0173641 1.13884 -0.0105073 0.124343 -0.00616186 0.00170468 -1.5221 504717 138561 -29228.1 -103327 
28474 2 -242.135 16.5612 -41.9992 0.489225 -0.801885 -0.118488 -0.113405 0.0927136 -0.0232983 0.00112903 -1.51824 322966 203596 67861.6 28250.8 
28386 2 -240.642 15.5823 -39.4115 -1.22188 0.409228 -0.125305 0.0546625 0.0577892 0.00694674 0.00211116 -1.5197 453982 310784 27679.2 20531.9 
28385 2 -240.607 13.7981 -41.9996 -0.388111 0.533263 -0.100944 0.0831366 0.0107756 -0.0354865 0.000560723 -1.52346 207698 6680.44 4940.39 56320.2 
29195 2 -239.021 12.8566 -39.4365 -0.12458 -0.930196 -0.189286 -0.128336 -0.109828 -0.00788452 0.00115449 -1.52178 459273 167856 34321.7 -49017.1 
28478 2 -238.92 16.5635 -42.0251 -2.19761 0.552197 0.557003 -0.0891247 -0.0168961 0.0816111 0.00685766 -1.53039 177626 2857.2 66755.9 56846.9 
29288 2 -237.414 15.5779 -39.4206 -1.53675 -0.629993 -0.329154 -0.0414087 -0.105385 -0.117903 0.00361083 -1.52936 460964 -19475.4 -75664.8 -179054 
28391 2 -237.382 13.8082 -42.0492 0.713601 -0.559297 -0.202909 0.00778832 -0.093828 0.0657884 0.00108723 -1.52585 163018 61632.6 78066.2 -58662.7 
29199 2 -235.855 12.773 -39.4291 -1.19483 -1.2341 0.849317 -0.00121592 -0.0206351 -0.0404301 0.00462492 -1.52356 449693 136054 115212 -180771 
28479 2 -235.715 16.4939 -42.0442 -1.58306 0.294567 0.359568 -0.0354718 0.113914 -0.062046 0.00342858 -1.52518 158909 -610.852 -249796 -38671.2 
29289 2 -234.216 15.4648 -39.4838 -1.04863 -0.645747 0.930114 0.0664254 0.0720628 0.0728325 0.00299981 -1.52029 632286 112755 -107544 -59885.5 
28390 2 -234.191 13.7284 -42.0527 0.222246 0.602813 -0.393524 0.129936 -0.0432135 0.0336366 0.00071495 -1.51689 394968 53993.5 135910 7011.23 
29205 2 -232.588 12.756 -39.3761 -2.6484 -0.0835176 0.104692 -0.0809835 -0.037502 0.0627793 0.00885684 -1.52653 654365 242469 199670 -85479.8 
27679 2 -232.484 16.4522 -42.015 -1.4731 0.258241 -0.972114 -0.0987262 0.0688214 0.104761 0.00400743 -1.51932 186610 296675 -235375 -5246.01 
28393 2 -230.933 15.4765 -39.3256 -3.38674 1.22737 1.63957 -0.14684 -0.0132553 -0.0552138 0.0197299 -1.52995 578860 321941 108959 -51531.2 
27589 2 -230.898 13.6927 -41.9412 -1.04906 -0.40201 -0.527425 -0.00596844 0.124227 -0.0347484 0.00194005 -1.5182 360306 120156 177074 -77180.1 
28395 2 -229.348 12.7145 -39.3072 -3.32239 0.834929 0.651588 -0.0421502 0.0205378 0.0130145 0.0153157 -1.52573 529324 339698 392722 66565.8 
28490 2 -229.3 16.506 -41.8753 -0.506279 -0.041023 0.211329 0.046412 0.0535745 -0.0878783 0.000381207 -1.51291 294594 360869 384781 24249 
28397 2 -227.742 15.5114 -39.262 -2.80006 0.284638 -0.580969 0.0757262 -0.0777868 -0.0766688 0.0104022 -1.52476 582419 460490 223506 137202 
28401 2 -227.685 13.746 -41.9369 1.04646 0.420549 0.602211 -0.0627616 0.0226571 0.0976509 0.00205881 -1.5146 337970 260942 308970 61374.7 
28399 2 -226.138 12.739 -39.2902 -0.729592 1.41958 0.834687 0.0747068 0.0746987 0.0396042 0.00408615 -1.51459 827633 469404 464315 59667.4 
28494 2 -226.072 16.5259 -41.9036 -1.97329 0.300829 -0.220766 -0.0829942 0.0709985 0.109653 0.00507978 -1.50777 399939 223634 603938 39984.1 
28407 2 -224.473 13.8101 -41.8752 -0.563173 0.346945 0.292115 0.0608854 -0.100757 -0.0308192 0.000658559 -1.5076 508474 236750 501486 42180.7 
28398 2 -224.509 15.5856 -39.218 -1.09264 1.5651 -0.282368 0.047667 -0.0728207 0.0076312 0.00468935 -1.51125 1.16233e+006 804617 395837 -46913.4 
28428 2 -279.025 19.4596 -41.9353 -1 0 0 0 0 0 0.00125952 -1.13354 -46515.4 341110 640720 48699.4 
28429 2 -279.025 21.3129 -39.3143 -1 0 0 0 0 0 0.00125952 -1.13391 -566.781 351746 638701 -32002 
28433 2 -277.42 18.5329 -39.3143 -1 0 0 0 0 0 0.00125952 -1.52972 272521 444405 366243 -303826 
28520 2 -277.42 22.2395 -41.9353 -1 0 0 0 0 0 0.00125952 -1.53221 243941 336839 430651 248752 
28523 2 -277.42 24.0928 -39.3143 -1 0 0 0 0 0 0.00125952 -1.51326 165335 281637 347524 -162977 
28432 2 -275.898 21.3073 -39.3326 -0.515398 -0.453493 0.110551 0.0526107 -0.0178321 0.0204594 0.000608993 -1.59984 530021 84703.7 134572 -11463.2 
28431 2 -275.901 19.4663 -41.9408 -1.1809 0.129461 0.0830654 0.0408056 -0.0205607 -0.0369646 0.00178623 -1.59969 446953 188024 220007 -40937.8 
28524 2 -274.254 22.2081 -41.9473 -0.774085 0.273322 -0.0851715 -0.0778581 0.0101498 -0.0390958 0.000857942 -1.52641 269239 197811 270522 -75964.3 
28437 2 -274.262 18.539 -39.3596 -0.655739 -0.0235341 0.550875 -0.0562191 -0.0587901 0.084812 0.000924499 -1.53065 247232 210722 151238 -19341.8 
28527 2 -274.27 24.0468 -39.3466 -0.757263 -0.116449 0.434037 -0.0538274 0.00505704 -0.00768199 0.000976624 -1.53084 203822 125608 184803 -135891 
28436 2 -272.659 21.2737 -39.3341 -0.933402 -0.100616 -0.177422 -0.0337131 -0.00504085 -0.0262462 0.00114974 -1.52111 311372 159643 252943 -54671.7 
28435 2 -272.694 19.4172 -41.9615 -2.17763 -0.0987843 -0.172816 0.0699065 0.070782 -0.00454812 0.00602261 -1.52397 255511 114552 57417.4 -33736.7 
28441 2 -271.062 18.4991 -39.3648 -1.63316 -0.0221264 0.369089 -0.00538365 0.0171013 0.104176 0.00353161 -1.52679 174949 47579.2 177026 -61409.2 
29339 2 -271.064 24.0246 -39.3743 -1.33281 0.351545 0.160153 0.0317183 -0.0887389 0.0617574 0.00242533 -1.529 39647.6 26134.5 181230 -38792.8 
28528 2 -271.062 22.1787 -41.983 -0.428293 -0.16535 0.193535 0.0644815 -0.0225884 0.0665204 0.000312652 -1.52398 183696 219579 209476 -53990.3 
28440 2 -269.435 21.2417 -39.3365 -1.45555 0.753812 0.366293 -0.0863323 0.0118456 -0.0562782 0.00355313 -1.52144 200292 116818 231421 -81533.2 
28439 2 -269.442 19.3994 -41.9549 -0.510465 -0.0906631 0.434804 -0.0302249 0.0488445 0.0286058 0.000576669 -1.52543 320929 206744 144140 -12593.9 
28532 2 -267.827 22.1695 -41.9553 -0.582534 -0.356207 -0.160393 -0.00931334 0.0200969 -0.0597965 0.000619627 -1.52272 335870 162948 94956.4 -38132 
28445 2 -267.827 18.4707 -39.3373 -2.29706 -0.167022 2.20617 -0.0625939 -0.00462744 0.0304769 0.0128113 -1.52969 185068 55000 149109 2477.95 
29346 2 -267.855 23.987 -39.3864 -1.27229 -0.246553 -0.558564 -0.00302234 0.0466375 0.0261856 0.00250834 -1.5198 169765 167306 221400 -26521.4 
28444 2 -266.243 21.2161 -39.3482 -0.636101 -0.154593 0.237603 0.0151675 0.0448157 0.0627378 0.00061084 -1.52642 89365 103881 208065 -27581.9 
28443 2 -266.223 19.4154 -41.9469 -1.73332 0.314972 0.53997 -0.0228607 -0.0730257 -0.0675641 0.0042763 -1.52626 222208 195224 158794 21500.1 
29350 2 -264.652 23.9962 -39.3561 -0.69523 0.26049 0.909803 0.0394619 -0.0323851 -0.00699367 0.0017368 -1.52321 181453 127758 284840 58540.5 
28449 2 -264.628 18.4488 -39.3497 -1.48157 0.749678 0.42355 -0.00691626 0.0197545 0.0514361 0.00369851 -1.52219 245919 120299 238821 37797.3 
28536 2 -264.587 22.1442 -41.9584 -0.55561 0.933535 -1.85688 -0.0633189 0.056684 -0.000966351 0.00582928 -1.52759 255955 138873 211327 -30896 
28447 2 -263.009 19.3767 -41.9664 -1.25327 -1.03046 0.140347 0.00855999 0.040843 0.0408985 0.00334054 -1.52713 193009 97743.4 272394 31939.2 
28448 2 -263.041 21.2221 -39.3291 -1.05745 -0.823837 -0.547353 0.00581858 -0.0312818 -0.0823466 0.00264058 -1.52341 129877 148124 214144 -42580.1 
28453 2 -261.397 18.4525 -39.3433 -0.99612 -0.182734 0.199096 -0.164073 -0.069909 -0.0876394 0.00134175 -1.52619 129992 131223 70235.6 -71342.3 
28540 2 -261.395 22.1652 -41.9938 -0.517202 0.883223 0.018872 -0.0487659 -0.0427203 0.0406292 0.0013199 -1.52598 121909 90125.8 106012 29166.6 
28547 2 -261.446 23.9623 -39.375 -0.792172 -0.197086 -0.371101 0.0139076 0.0636634 -0.0153309 0.00101277 -1.52481 201552 157879 145345 -19542.2 
28452 2 -259.851 21.188 -39.4061 -1.44573 0.642852 0.00523321 0.0137017 0.0968296 0.0576795 0.00315309 -1.5336 7983.59 47223.2 161198 -26928.7 
28451 2 -259.812 19.39 -42.0011 -0.532392 1.21032 0.308727 -0.027629 0.0496256 0.00893116 0.00232208 -1.53353 117742 -45279.4 -5708.78 103605 
29355 2 -258.242 23.9765 -39.4107 -2.33681 0.0560354 -1.07029 0.00536911 -0.0192923 0.0288613 0.00832458 -1.53012 122459 11231.6 27273.2 94723.3 
28457 2 -258.236 18.4425 -39.4289 -1.62986 0.202847 0.719196 0.0430783 0.0127173 0.0895192 0.00404914 -1.53096 26758.6 -5750.85 71045.8 11215.3 
28544 2 -258.198 22.1693 -41.9963 -0.760955 -1.0828 1.09784 -0.0323617 -0.0179467 -0.00117203 0.00372407 -1.53058 111087 143530 -20854.5 34683.5 
28456 2 -256.671 21.2261 -39.3882 -0.173242 -0.536489 0.955253 0.127672 -0.0427383 -0.039703 0.00154964 -1.52361 239201 73477.7 132142 -14080.2 
28455 2 -256.592 19.3981 -42.0018 -2.25732 -0.484681 -0.742988 -0.00910966 0.00373762 0.0514055 0.00740903 -1.52696 159250 171753 69727.6 -7608.1 
28461 2 -255.014 18.4293 -39.391 0.325297 -0.990127 -0.39725 -0.0922932 0.0661076 -0.0574152 0.00156681 -1.51604 225106 165099 250383 -2611.77 
29359 2 -255.019 23.9514 -39.3827 -0.180695 -0.404924 -1.79408 0.0397497 0.0536989 -0.0531281 0.00430168 -1.52046 293450 148244 184597 51272.4 
28548 2 -254.986 22.1622 -42.0151 -0.267221 -0.497009 -1.62037 -0.0130695 0.0127486 0.0448038 0.00370803 -1.52314 201339 169794 106439 4907.11 
28459 2 -253.394 19.3864 -42.0221 -0.784523 -0.724308 -0.252086 -0.00455276 -0.0581108 0.128941 0.00151601 -1.52156 150215 193294 90239.3 -18994.2 
28460 2 -253.424 21.2008 -39.4133 -0.588118 -0.741462 -0.681956 0.000777245 -0.0329142 0.0145308 0.00171384 -1.51688 343993 114905 189368 -23557.8 
28465 2 -251.812 18.411 -39.3617 0.320187 1.23965 0.404914 -0.0587926 0.0935123 -0.0623539 0.00227116 -1.52897 138926 59567.7 269735 1919.72 
28555 2 -251.797 23.9381 -39.3697 -1.52579 -0.386986 -0.83319 -0.020297 0.0390661 -0.105671 0.00399519 -1.5215 233564 135705 133643 -24318.5 
28552 2 -251.783 22.1355 -42.0427 -0.771651 -0.128507 0.0133308 0.0371318 -0.00397268 0.175589 0.000770998 -1.52219 243675 111676 124145 -62672.3 
28464 2 -250.188 21.1784 -39.3996 -1.15462 0.373146 0.463814 -0.0334268 0.0637648 0.0970594 0.00212543 -1.52648 345813 74809.3 185541 57571.2 
28463 2 -250.185 19.3376 -41.9589 -0.0133144 -0.419008 0.803626 -0.000136113 0.103016 -0.0521784 0.00103477 -1.52505 214629 102890 173926 50144.5 
28469 2 -248.607 18.4495 -39.3134 -1.81669 -0.224195 0.686676 0.0675302 -0.0673949 -0.0395682 0.00481406 -1.53475 256833 87334.4 232902 57765.9 
28556 2 -248.529 22.1117 -41.926 -1.38644 0.145276 0.361572 -0.0643313 0.0815899 -0.0828799 0.00261233 -1.52066 294339 199663 147497 43685.2 
28559 2 -248.567 23.9523 -39.3255 -0.241343 0.664008 0.517139 -0.0538871 -0.0142279 0.0162971 0.000965529 -1.53054 229758 213381 114168 -26735.4 
28467 2 -246.964 19.3741 -41.9263 -0.820736 1.02413 0.329627 0.0416268 0.0503221 -0.102672 0.00230632 -1.52232 233606 10698.7 247485 146360 
28468 2 -246.949 21.191 -39.308 -2.54002 -0.0301529 1.45153 -0.0593501 0.0300745 -0.0349105 0.0107809 -1.53527 205716 136940 129937 13893.8 
28473 2 -245.394 18.4425 -39.3459 -0.953656 0.000797045 -0.0622365 0.038513 -0.0418153 -0.0182956 0.00115036 -1.51734 467157 199631 95569.1 -29385.8 
28563 2 -245.372 23.9646 -39.3205 -1.73331 0.30271 0.0101186 0.00116679 0.0105758 -0.000930883 0.00389957 -1.53004 154719 110214 126024 -34657.4 
28560 2 -245.312 22.18 -41.9457 -0.180118 0.310535 -1.50397 -0.120822 -0.0796121 0.00444442 0.00301127 -1.52145 220058 156616 230895 2152.85 
28471 2 -243.735 19.4137 -41.966 -1.60889 -1.28792 0.711193 -0.0809724 -0.106633 -0.0147107 0.00598656 -1.52295 185258 211250 191535 -44406.9 
28472 2 -243.776 21.2137 -39.315 -1.59446 0.00331392 -0.36844 0.0180272 -0.0833649 -0.0603068 0.00337307 -1.52908 163954 251073 268259 -104402 
28477 2 -242.177 18.4002 -39.4085 0.327377 0.00531238 1.42578 -0.0610164 -0.0431128 0.075018 0.00269543 -1.51467 556384 269129 173835 -182816 
29371 2 -242.171 23.9706 -39.3292 -0.26195 -0.92195 -1.1698 0.0444336 -0.0467278 -0.0737717 0.00288056 -1.52198 345169 220308 344421 -129552 
28564 2 -242.132 22.1379 -42.0024 -0.423445 -1.09909 1.30844 -0.0267179 0.0894771 0.10841 0.00390364 -1.52358 71280.2 160799 118469 -121319 
28475 2 -240.537 19.3249 -41.9893 -1.22568 -0.716394 0.335834 0.0268102 0.0984045 0.00751699 0.00268062 -1.52415 116656 270127 -12789.5 -7960.26 
28476 2 -240.587 21.159 -39.4298 0.112352 -1.55822 0.41913 0.127766 0.0523022 0.176467 0.00329534 -1.51152 482821 405476 453924 -96325.3 
28481 2 -238.941 18.3405 -39.3849 -1.78828 -0.405944 -0.712111 -0.125821 0.054781 -0.064166 0.00487414 -1.52454 551395 406474 24621.4 -80474.7 
29375 2 -238.906 23.9193 -39.443 -0.588085 -1.21869 0.589337 -0.107045 0.0288879 0.154549 0.00274369 -1.52044 361113 343256 58992 -118343 
28571 2 -238.903 22.1508 -42.0407 -1.5417 -0.111469 1.44942 -0.0406637 -0.108577 0.0750712 0.00565534 -1.51757 249040 329600 32347.1 63837.8 
28568 2 -237.352 19.3188 -41.9766 -0.291797 0.380253 1.37493 0.101844 0.0542318 -0.10437 0.00267041 -1.51386 218012 277802 -90135.2 -67071 
29379 2 -237.337 21.1341 -39.4098 0.349447 -1.44975 0.877234 -0.0634985 -0.0841234 0.00463468 0.00377026 -1.52254 429064 520472 65611.8 -187708 
28480 2 -235.75 18.2348 -39.4898 -1.78191 -1.22383 -0.572752 -0.109835 0.125655 -0.0551731 0.00629888 -1.50816 242535 254146 -547583 -256059 
28572 2 -235.688 22.092 -41.9751 -2.1761 0.23692 2.30656 0.038251 -0.00889437 -0.0400275 0.0127359 -1.5147 264106 313927 -31790.9 -64049 
28573 2 -235.711 23.9127 -39.4515 -1.40883 0.321903 1.53628 0.0486565 0.0188633 0.0400234 0.00560307 -1.5275 162795 286281 -159443 -7002.05 
28483 2 -234.114 19.2874 -41.9922 -0.246687 0.58856 0.729938 -0.000621663 0.0515305 0.0682979 0.00118403 -1.51703 271845 381441 -183479 -18607.6 
29385 2 -234.12 21.0727 -39.3366 0.0807725 -0.470672 0.197479 0.0337487 0.0486259 -0.228397 0.00033636 -1.53909 364340 583810 32688.1 -105758 
27584 2 -232.567 18.2138 -39.4552 -1.21898 -0.0814632 0.532337 0.0193724 0.0601641 0.270427 0.00223682 -1.53075 559128 570954 16469.7 -34653.1 
28576 2 -232.438 22.0526 -41.9259 -1.2192 -0.454001 1.06389 -0.13963 0.094141 -0.0672216 0.00355743 -1.51251 162904 370795 299546 8534.35 
29386 2 -232.514 23.9729 -39.4337 -1.59939 -0.246492 -1.16381 0.144308 -0.0156648 0.0553844 0.00500439 -1.51084 433036 452742 38841.2 83146.3 
28484 2 -230.909 21.0642 -39.2621 -0.74056 0.381636 0.950632 -0.00454273 0.0824553 0.0281172 0.00201243 -1.53299 394237 912719 269639 -55039.7 
27683 2 -230.902 19.2871 -41.8707 -1.21034 0.44112 -0.516757 0.0525563 -0.0611176 -0.155867 0.00242651 -1.50772 268019 170642 237106 30864.7 
28486 2 -229.322 18.2507 -39.1883 -3.19151 1.48118 0.695928 -0.151397 0.0427997 -0.245856 0.0162024 -1.53145 515847 461525 -64754.3 -23387.3 
28580 2 -229.308 22.0503 -41.8837 -1.41978 0.216206 1.08559 0.145525 0.104604 -0.0639613 0.00408214 -1.51295 92885.2 267784 517465 103341 
30200 2 -229.271 24.0061 -39.4404 -1.03927 -0.0758551 -0.357692 -0.123924 0.0203504 0.111456 0.00152879 -1.51222 247035 383484 -200755 40842.3 
28488 2 -227.702 21.1996 -39.0893 -0.271376 0.611751 1.20116 0.0577162 -0.00815685 0.00482738 0.00238132 -1.53716 603816 855625 1.05643e+006 125988 
28487 2 -227.71 19.3345 -41.7366 -0.723626 0.518157 -0.768098 0.0634526 -0.0488165 -0.249392 0.00174077 -1.48106 551271 415270 725724 96591.8 
28489 2 -226.151 18.3826 -39.187 -1.40582 0.603387 0.817555 0.18806 -0.139077 0.0937576 0.00378965 -1.50002 806269 824470 390171 65324.2 
30204 2 -226.091 24.035 -39.3382 -0.800482 -1.38949 0.869317 0.149884 0.0383685 -0.0857878 0.00419061 -1.49464 561249 412172 -45120.6 -752.233 
28491 2 -226.086 22.0991 -41.8421 -0.526402 -0.760105 0.187469 0.0594866 -0.0257404 0.00125667 0.00112097 -1.48647 478568 557449 785231 -65477.2 
29301 2 -224.381 21.2182 -39.0092 0.126075 -1.44769 0.0111715 -0.158723 -0.185875 -0.014919 0.00265988 -1.51457 795419 1.02149e+006 1.46511e+006 -161978 
28492 2 -224.398 19.2578 -41.7511 1.86581 0.110303 0.716105 -0.174013 0.143776 -0.0862763 0.00504592 -1.47482 588646 394699 860369 -140162 
28609 2 -280.53 29.7029 -39.1993 -0.346191 -0.220839 0.312579 0.0724669 0.0262551 -0.0512252 0.00033544 -1.26719 -127293 150012 41115.9 -147428 
28518 2 -279.025 25.0195 -41.9353 -1 0 0 0 0 0 0.00125952 -1.11663 -186427 170782 484703 98930 
28519 2 -279.025 26.8728 -39.3143 -1 0 0 0 0 0 0.00125952 -1.33545 85643.6 434491 668664 -150197 
28608 2 -278.935 30.6125 -41.9015 -0.832043 0.0354334 0.918326 -0.051448 -0.0448708 0.0351266 0.00193572 -1.30976 -78383 35222.3 466157 55133.2 
28610 2 -277.42 27.7994 -41.9353 -1 0 0 0 0 0 0.00125952 -1.52206 306320 220702 376742 241156 
28613 2 -277.42 29.6527 -39.3143 -1 0 0 0 0 0 0.00125952 -1.57321 277549 158782 214554 51400.3 
28521 2 -275.93 25.0212 -41.9573 -1.92484 0.361143 -0.21512 0.178292 -0.0246668 0.040125 0.00488907 -1.59788 335606 182930 182002 -75630.8 
28522 2 -275.871 26.864 -39.3434 -1.14854 0.21362 0.0995112 0.0218869 -0.0484821 0.0672675 0.00173144 -1.56042 505270 235214 242587 -9896.33 
28614 2 -275.825 30.4967 -41.9658 -0.88019 0.265755 0.450909 0.0812186 0.0660852 0.0685561 0.00132083 -1.56828 110207 -18907.2 177355 5217.77 
28525 2 -274.231 27.7456 -41.9466 -1.13334 0.449704 -0.120625 -0.0446848 -0.0335886 -0.00210834 0.00189085 -1.52395 296129 62893.5 234117 -5429.67 
29424 2 -274.197 29.5737 -39.3102 -1.33666 0.0220962 -0.300805 -0.0119819 -0.0157359 -0.065899 0.0023649 -1.52169 178392 80026.1 240539 7367.5 
28531 2 -272.686 24.9575 -41.9501 -1.36455 0.681901 0.403876 -0.00414717 0.042022 -0.0839774 0.00313634 -1.5242 223832 129699 137423 21862.3 
28526 2 -272.647 26.7592 -39.3331 -0.701376 -0.31409 -1.36656 -0.0046013 0.12024 -0.0114063 0.00309598 -1.52373 259077 41936.4 238019 18602.8 
28618 2 -272.63 30.4737 -41.9548 -1.8836 0.682416 0.27518 0.0783067 0.0850235 0.0265604 0.00515063 -1.52053 146254 122461 262658 -2356.66 
28530 2 -271.012 27.7246 -41.9642 -1.80282 0.77462 -0.570224 -0.103929 0.0311044 0.0468796 0.00525894 -1.52929 30918.8 103166 207548 121302 
29343 2 -271.005 29.5216 -39.3141 -1.73157 -1.35258 -0.401159 -0.00782027 0.0441952 -0.0783516 0.00628339 -1.52422 117348 154959 286211 46598.8 
28622 2 -269.417 30.5065 -41.9695 -0.802841 -0.501626 -0.796819 0.0420429 -0.076244 0.0169961 0.00192845 -1.52349 158104 39252 252131 45559.2 
28535 2 -269.432 26.7607 -39.357 0.163343 -1.14929 -0.0734364 0.00572968 -0.0192745 -0.00677576 0.00170405 -1.52882 225064 -19027.8 183781 -28746.7 
28529 2 -269.507 24.9527 -41.9966 -0.859406 -0.56893 -0.912427 0.196354 -0.0506746 0.0982938 0.00238651 -1.52598 293408 104017 52955.3 27290.5 
29348 2 -267.831 29.5045 -39.3437 -0.93534 -0.238371 0.549339 0.132692 0.0420348 -0.0797032 0.00155356 -1.52335 249992 18052.9 152552 -6041.63 
28533 2 -267.843 27.7261 -41.9683 -0.24902 -0.172776 0.334977 0.0998913 -0.0707089 -0.0343945 0.000257033 -1.52161 196809 255251 156757 13736.8 
28539 2 -266.217 24.9285 -41.9936 -1.12621 0.281707 0.867248 -0.0365569 0.0460285 0.0433321 0.00264477 -1.51787 378977 329471 67734.9 -39977 
29347 2 -266.196 26.7559 -39.4045 -0.540629 0.539409 0.684304 -0.102422 0.0413883 0.0352488 0.0013244 -1.52172 212544 132801 111063 106108 
28538 2 -266.198 30.4708 -41.9963 0.462388 -0.53934 -0.209502 -0.012205 0.0342389 0.0545884 0.000690948 -1.52191 260892 104945 177300 56988.4 
28537 2 -264.597 27.7403 -41.9904 -0.156123 0.322751 -0.244486 -0.00483752 -0.102877 0.0142364 0.000237188 -1.52312 230135 187402 72233.2 41525.4 
29352 2 -264.546 29.5309 -39.395 -1.60408 -0.0534905 -0.485679 -0.196188 -0.0468323 0.0161769 0.00354153 -1.52693 213941 5225.74 17306 6195.01 
28543 2 -263.011 24.9209 -41.9983 -1.31924 0.725494 0.621719 -0.0230251 0.0532186 0.0766208 0.00334186 -1.52256 176099 212756 183510 -9863.87 
29351 2 -263.016 26.754 -39.3596 -1.64566 0.00723557 1.06402 0.0641679 -0.0544415 -0.097298 0.00483703 -1.52308 173978 204064 203195 53705.9 
28542 2 -262.98 30.4963 -41.9868 -1.25399 0.878189 0.014154 0.0396191 -0.053446 -0.0458625 0.00295218 -1.52805 144646 40415.6 98686.5 -23256.1 
30259 2 -261.364 29.5156 -39.3891 -1.00743 -1.07595 0.696572 -0.0743631 -0.0338798 -0.0578741 0.00334755 -1.53122 -10423.4 74234.3 2198.68 -24163.9 
28541 2 -261.382 27.7079 -41.9784 -0.723894 -0.781872 -0.292401 0.00297445 0.0211086 -0.0291232 0.00153768 -1.51748 292414 255702 191878 14439.8 
28546 2 -259.781 26.7345 -39.4012 -0.728079 -0.199223 1.06063 -0.125293 -0.00401989 0.0117977 0.00213454 -1.52481 166867 103856 50245.4 71269.5 
28551 2 -259.826 24.9274 -41.9959 -1.13568 0.00347935 0.201549 0.0656813 0.0310029 -0.0173937 0.00167567 -1.52507 160317 135425 106843 54322.6 
28634 2 -259.768 30.4843 -42.0139 -1.22972 0.23403 0.220377 0.0131876 -0.0699655 0.0357781 0.0020348 -1.52245 172237 59621.3 63522.4 75595.9 
28545 2 -258.156 27.707 -41.9906 -0.585968 -0.42883 1.17169 -0.0808001 -0.0266226 -0.0324339 0.00239323 -1.52853 153303 86813.7 17174.8 42424.5 
31069 2 -258.197 29.4992 -39.4115 -0.884258 -0.444364 0.692916 0.0408389 0.00076722 -0.0173735 0.00183827 -1.5328 -41084.7 85901.7 -66321.1 987.882 
29452 2 -256.6 24.9432 -41.9875 -0.52013 0.289251 -0.224615 0.0466004 -0.0575604 0.00440357 0.000509667 -1.52985 235552 93268.7 35727.4 16005.7 
29448 2 -256.598 26.7267 -39.3971 -0.383397 0.545843 -0.116026 -0.0178444 -0.00401099 -0.0427562 0.000577362 -1.53063 69166.9 47599.2 -134130 -31044.1 
28645 2 -256.551 30.4569 -41.9768 -0.360629 0.254163 0.872494 0.0103661 -0.0108234 -0.0276997 0.00120397 -1.52633 189878 -8622.67 34890.7 45218.7 
28550 2 -254.954 27.6913 -41.9802 -0.194505 -0.0295339 0.448861 -0.0198402 -0.00438808 -0.0299611 0.000302512 -1.53008 106206 61093.2 -9508.79 41057.8 
30261 2 -254.991 29.4815 -39.4007 -0.221406 0.264237 -0.243199 0.0802665 0.00900202 -0.00718196 0.000224179 -1.52818 217130 25539.6 15861.7 2270.28 
28549 2 -253.366 24.925 -42.0187 -2.25478 -0.800573 -1.00293 -0.0466359 -0.0487441 0.0876997 0.00847757 -1.5209 170159 149745 101340 14517.7 
29364 2 -253.373 26.715 -39.4144 -1.31495 -0.440149 0.473141 -0.00880243 0.010763 0.0280078 0.00270379 -1.52582 162375 210904 50613 59454.3 
30263 2 -253.322 30.4456 -42.0129 0.0992096 -0.731021 -1.16041 -0.105728 -0.0390939 0.0905021 0.00238147 -1.5257 141963 -59939.2 63610.7 14474.6 
28554 2 -251.738 27.695 -41.9995 -1.01763 -0.149315 -0.135964 0.0281629 -0.0905736 0.0374847 0.00135568 -1.5247 158521 121429 34734.9 -71330.8 
30266 2 -251.748 29.4858 -39.4074 -0.406688 0.509628 -8.51244e-005 -0.0433647 -0.0716756 0.018167 0.000535441 -1.52372 189400 -11377.3 -15511.2 105770 
28553 2 -250.178 24.8735 -41.9564 -2.44964 0.0389998 1.04694 0.00774312 0.0944761 0.00992879 0.00894048 -1.52579 22775.6 247042 221773 -39257.9 
29456 2 -250.173 26.7273 -39.3451 -1.54991 0.144618 0.409158 -0.0158427 -0.0706724 -0.0582573 0.00326285 -1.52908 109592 149185 218613 -1352.25 
29459 2 -250.111 30.4185 -41.9782 -0.00237006 1.02159 0.122481 -0.0147134 0.0759443 -0.00631201 0.0013334 -1.52825 101778 129565 107063 -23357.8 
28646 2 -248.527 27.6373 -41.952 -1.11611 -0.0837941 0.469065 -0.0022893 0.111464 0.00659879 0.00185494 -1.52548 193916 64620.3 116534 99441.7 
30275 2 -248.543 29.4701 -39.3791 -0.0998905 -0.861859 0.871177 0.00861583 -0.0623077 0.0562731 0.00190405 -1.51602 153278 -147880 169723 46915.6 
28557 2 -247.005 24.9159 -41.9102 -1.56127 0.0615128 0.221211 0.180616 -0.00899736 -0.0438047 0.00313654 -1.5286 54596.4 109780 101583 150583 
28654 2 -246.965 26.7251 -39.3002 -0.898883 0.706663 -0.824789 0.0518309 0.0221261 0.028946 0.00250347 -1.5158 161070 165450 327980 103471 
31089 2 -246.911 30.4348 -41.9685 -0.285405 -0.152616 0.928409 -0.0596923 0.00082516 0.0379687 0.00121756 -1.52009 81916.3 116335 34811.9 18925.7 
31902 2 -245.357 29.5209 -39.2738 -0.0430156 0.356511 0.984702 0.0264573 -0.0348984 -0.0326868 0.00138369 -1.73145 225951 377423 207574 147433 
28562 2 -245.321 27.7177 -41.9269 -1.9117 1.73692 -0.931598 -0.00362517 -0.0532234 0.0826366 0.00949597 -1.51761 212825 219569 227996 153163 
29464 2 -243.768 26.736 -39.2815 -1.03959 -0.290428 -0.263065 0.00246038 0.063317 -0.0854861 0.00155462 -1.52009 246045 233482 371211 -24611.1 
28561 2 -243.786 24.9431 -41.9465 -1.50253 -1.18533 0.0754134 0.13109 -0.00683549 0.0421136 0.00462025 -1.51924 386440 191298 279665 -68944.3 
29465 2 -243.691 30.4412 -41.8585 0.261924 0.257191 -0.511783 0.0167478 -0.0204354 -0.0518108 0.000499617 -1.75682 252154 -28373.1 626705 -20560.5 
28657 2 -242.094 27.7038 -41.9733 -1.84023 -0.151473 -0.656863 -0.108958 -0.0464541 0.153214 0.00483764 -1.518 93535.8 212790 418715 -7344.55 
31095 2 -242.138 29.488 -39.2542 -0.909804 -0.152218 0.378501 0.00195376 0.00376002 -0.0361355 0.00125218 -1.6804 335606 217537 493474 -182031 
28567 2 -240.535 24.8898 -41.9525 -0.296044 0.951384 0.785404 -0.0525742 0.0172797 -0.0888498 0.00202736 -1.52241 327377 14113.9 144327 -45261.9 
29472 2 -240.569 26.7151 -39.3608 -0.999452 -0.554087 -0.312509 0.00795641 -0.058606 -0.078669 0.00176783 -1.50205 212946 61168.8 -83867.1 -232023 
28566 2 -240.476 30.3826 -42.0027 -0.919 -0.411936 0.331757 -0.0918749 0.0338378 -0.0651374 0.0014161 -1.52221 -81772.8 -91857.6 -229013 -68260.6 
30285 2 -238.943 29.4122 -39.455 -1.33856 0.757873 -0.525011 0.00133415 -0.0176734 0.10643 0.00332735 -1.48351 269560 -132219 -205795 -174441 
27761 2 -238.923 27.6011 -41.9666 -1.35349 0.689082 0.352656 0.0317395 0.0700916 -0.0158183 0.00306207 -1.53301 -26339 -42802.8 82484 18757.2 
28577 2 -237.31 30.3676 -42.0014 -2.06517 -0.447716 0.397399 -0.00972891 -0.00625214 -0.0281473 0.00582312 -1.53739 11535.7 129423 37618.3 2502.71 
30282 2 -237.269 26.6689 -39.369 -1.3663 -0.871773 -0.439633 0.00203236 0.0502039 -0.0802399 0.00355188 -1.52737 320843 202799 175736 28698 
28569 2 -237.298 24.9084 -42.0139 -1.42638 0.16104 -1.37029 -0.0308111 -0.13101 0.0627475 0.00496024 -1.52981 148976 -44888.6 -92330.7 -27829.3 
29384 2 -235.632 29.4138 -39.4597 -0.205437 -0.467232 -0.807517 -0.160394 0.0225752 0.0578741 0.00114943 -1.5219 191538 -176787 -355161 -28629.2 
27760 2 -235.718 27.6273 -41.992 -2.64579 -0.21294 0.509856 0.0938101 -0.0267671 -0.0341918 0.00920139 -1.52553 116200 -91271.3 -98996.9 -88986.2 
34257 2 -234.112 30.3676 -42.029 -2.1593 -0.785555 -0.223802 0.130943 0.0785041 0.00290749 0.00671294 -1.52279 67654.3 -2751.53 -288743 27099.2 
33541 2 -234.064 26.7433 -39.3607 -0.603441 -1.17644 0.480707 0.00338102 -0.0391646 -0.0790421 0.00249288 -1.53392 283942 222961 290337 112054 
27764 2 -234.08 24.8885 -42.021 -1.95823 -0.520727 -0.247252 0.0479337 0.0121877 0.0746521 0.00524834 -1.51306 240872 419097 70945.1 -56563.1 
33335 2 -232.419 29.5353 -39.4253 -2.52401 -0.389326 1.15842 0.0228852 -0.0262875 0.0168054 0.00990501 -1.53797 240864 163704 141497 119794 
29387 2 -232.489 27.6584 -41.9823 -1.2548 0.936008 -0.0201147 0.0638617 0.0167556 -0.0453286 0.00308714 -1.52061 321183 237071 41045.2 61517.7 
28579 2 -230.841 24.8888 -42.0186 -1.02565 -0.449614 0.252438 -0.155081 0.0308053 -0.0203041 0.00165984 -1.50936 127707 420935 -59987.5 82084.6 
29388 2 -230.848 30.4596 -42.0148 -1.41742 0.558005 0.480596 -0.0262212 -0.0699289 0.0437858 0.00321354 -1.51618 286366 134484 -70262.4 32288.3 
30914 2 -230.856 26.7705 -39.4432 -1.12905 -0.784188 -0.28203 0.0265085 -0.0314125 -0.0103688 0.0024803 -1.52353 237440 347563 -222081 52371.4 
31914 2 -229.172 29.5418 -39.4542 -2.29808 0.167838 -0.548459 -0.091452 0.113561 0.0687297 0.00706607 -1.53167 174556 157804 88866.1 153371 
28581 2 -229.232 27.6906 -42.0096 -0.205568 -0.367287 -0.33152 -0.0939391 0.0143406 -0.0542537 0.000361562 -1.52998 158014 180490 -52527.6 49172.4 
29298 2 -227.68 24.9138 -41.9921 -2.00026 0.530902 0.201742 0.152514 -0.00735603 0.00396674 0.00544566 -1.52054 144884 519632 31183 119014 
28583 2 -227.593 30.4406 -42.0265 -0.537799 0.954015 1.64306 -0.116696 0.149334 0.0608801 0.00491087 -1.52484 -59844.3 53865.7 -22176.6 97194.1 
33369 2 -227.65 26.8079 -39.4158 -0.558487 1.18514 -0.756151 -0.0267164 -0.155442 0.0875905 0.00288207 -1.54134 204365 112541 173881 7402.13 
30931 2 -226.05 27.7328 -41.9662 1.04208 -0.738835 1.96558 0.12496 -0.18097 -0.0695948 0.00692143 -1.52954 99024.5 201127 2828.93 94536.1 
27867 2 -226.006 29.4965 -39.3781 -1.61377 -0.80412 -0.366973 0.121869 0.089482 -0.107061 0.00426414 -1.52575 24101.3 -154908 -272089 54846.3 
32817 2 -224.414 26.7693 -39.3651 -0.953836 -1.82319 1.02441 -0.0081351 -0.0757481 -0.134679 0.00665435 -1.52555 244447 358289 6222.05 81915.4 
33538 2 -224.471 30.5414 -41.9801 -2.43144 1.12062 -0.544433 0.191043 -0.254197 0.00223325 0.00940119 -1.52349 12668 -29156.4 100427 30395.8 
29390 2 -224.422 24.9063 -41.996 -0.731664 -0.645922 0.62324 -0.0110441 -0.0636705 0.184006 0.00168898 -1.50576 401189 527464 210650 -102789 
29598 2 -283.513 35.1871 -39.1254 0.162811 0.221793 0.837272 -0.0584761 -0.0234162 0.0640141 0.000978297 -1.20292 -298582 -139651 -39859.7 -158554 
29508 2 -282.021 32.4826 -39.1701 -0.162253 -0.203961 -0.805619 -0.00975695 -0.00515188 -0.00102343 0.000903008 -1.29025 -213319 259123 39753.5 -169304 
28699 2 -282.033 36.0598 -41.7611 -1.11094 0.441694 -0.846475 0.0547945 -0.0125929 0.0915696 0.00270269 -1.3185 -160194 93849.3 -14418.5 163500 
28700 2 -280.481 33.3406 -41.8047 -0.1079 -1.01413 -0.43511 -0.0182326 0.0728703 -0.0427239 0.00154848 -1.35139 4916.78 54805.2 239867 -40807.5 
28703 2 -280.44 35.2038 -39.218 -1.23594 -0.683995 0.132326 0.0341802 -0.101361 0.0245017 0.0025353 -1.6343 -97471.4 179772 266432 32206.4 
28612 2 -278.935 32.4172 -39.2733 -1.27699 -0.199064 -1.01305 0.0820356 -0.0263422 0.0108942 0.00339642 -1.59565 100088 66701.9 127393 67553.9 
28701 2 -278.916 36.0371 -41.8687 -1.1 0.570628 1.08642 0.0374976 0.112539 0.0158689 0.00342075 -1.68024 330439 368859 288119 40963 
28616 2 -277.289 35.1141 -39.264 -0.904084 -0.334318 -0.0843311 0.0045608 -0.0113788 -0.0428946 0.00117922 -1.52081 -101215 -3588.21 258313 94870.8 
28611 2 -277.349 33.3015 -41.9117 -1.51644 0.141452 0.0145753 -0.0617278 0.0250052 -0.066461 0.00292186 -1.59206 148997 89703.8 342646 62026.7 
28617 2 -275.728 32.3423 -39.3506 -2.02622 0.833777 0.353427 -0.0607569 -0.0376094 0.0734337 0.00620395 -1.52462 158393 -2631.63 190100 30899.5 
28704 2 -275.741 36.0577 -41.9151 -0.9154 -0.0422524 -0.31427 -0.00391566 -0.041786 -0.0462562 0.00118207 -1.54144 235739 171155 333264 -63903.5 
28615 2 -274.195 33.2615 -41.9573 -0.591278 0.648204 0.648166 0.0774064 0.0209877 -0.0115116 0.0014987 -1.51732 105732 222742 205501 32136.6 
28621 2 -274.147 35.0822 -39.3026 -1.19884 0.690674 -0.352687 0.0820387 0.00275647 -0.0368713 0.00256771 -1.52442 -68521.1 34510.4 301215 -39429.5 
29432 2 -272.534 32.3228 -39.3363 -1.36183 -0.577608 -0.0469233 -0.0746317 -0.0652947 -0.00194516 0.00275887 -1.52122 113170 60661.2 284319 -49970.2 
28708 2 -272.52 35.9899 -41.9447 0.507757 -0.188882 -0.794183 -0.131245 0.0378314 0.0387798 0.00116407 -1.51622 99491.3 126132 387537 70714.6 
28619 2 -270.978 33.2379 -41.9639 -0.514773 -0.328691 0.070786 -0.0484024 0.020589 0.0243022 0.000476147 -1.52429 28124.5 -57256.4 233211 114606 
28625 2 -270.968 35.0408 -39.2981 -1.35588 -0.287277 -0.0168829 0.0504353 0.0394235 -0.0770823 0.0024198 -1.52453 -39378.2 21637.3 135983 -37610.7 
28534 2 -269.354 32.2796 -39.3351 0.214102 0.254573 -0.423099 -0.0901638 -0.00869913 -0.00356271 0.000364832 -1.52848 -38470.5 52453.2 235469 9192.11 
28623 2 -269.371 35.9775 -41.9292 -0.233303 0.897019 0.610282 -0.0290493 0.0801748 -0.0539629 0.00155112 -1.52346 -100797 74395.7 288996 59679.8 
28626 2 -267.804 33.2456 -41.9854 -0.258091 0.0716192 0.211231 0.0575584 -0.0257931 0.0315835 0.000146556 -1.52451 120777 -23391.6 128885 26981.2 
29436 2 -267.802 35.0272 -39.3439 -0.710331 0.695728 -0.799846 0.0798042 0.0337639 -0.0209769 0.00205095 -1.52748 63621.3 116889 98908.8 -4634.51 
29443 2 -266.193 32.2665 -39.3917 -0.863245 -0.212363 0.505879 0.0363315 0.00426797 0.00108922 0.00131771 -1.52771 62638.7 143330 197304 -392.107 
28633 2 -266.194 35.9908 -41.9753 -1.47816 -0.419433 0.00150779 0.0553978 -0.00920709 -0.00175947 0.00297358 -1.51978 67861.6 48381 261171 22276.6 
28630 2 -264.562 33.2435 -42.0002 -0.50031 0.0918538 -0.683496 -0.0536692 -0.0120343 0.027712 0.000914302 -1.52326 256654 64566.4 50310.6 22218.7 
29440 2 -264.596 35.0207 -39.39 -1.61022 -0.0855772 0.571539 0.0320477 0.0303795 0.00395036 0.00368633 -1.52492 151672 127402 164888 70956.9 
29444 2 -262.985 32.2736 -39.3874 -1.03918 0.639205 -0.628272 0.0431007 0.017917 -0.0272697 0.00237193 -1.52883 127267 -37251.6 72034.5 -71149.2 
29441 2 -262.951 35.9779 -42.0089 0.524811 0.215449 0.238994 -0.00955841 0.00763897 -0.00555651 0.000477311 -1.51961 143055 56352.1 105979 3333.34 
28637 2 -261.331 33.2122 -42.0062 -1.09523 0.236317 0.374917 -0.0815932 0.0245847 -0.0126622 0.00175821 -1.52797 181605 -122427 106561 -4879.52 
30256 2 -261.396 35.0206 -39.4326 -0.96623 -0.0533245 -0.0200132 0.0627454 -0.0075575 0.0778458 0.00117997 -1.52785 121500 35860.2 88867.2 -10019.4 
28641 2 -259.764 32.2575 -39.4067 -0.714485 -0.358139 0.589361 -0.026239 0.0299131 -0.040136 0.00124201 -1.53203 170157 -13383.9 -59115.1 -31450 
29445 2 -259.731 35.9337 -42.0172 -0.861272 -0.163257 0.242258 -0.0553824 0.126037 -0.0367608 0.00104179 -1.52297 92707.9 70585.8 10517.3 16954.3 
30260 2 -258.186 35.0153 -39.4376 -0.458846 0.34689 -0.189741 0.0962942 -0.0126827 0.0873683 0.000462084 -1.52557 201772 19195.9 -78251.4 16711.8 
28638 2 -258.114 33.2049 -41.9952 -0.986928 0.265776 -0.200163 -0.0363386 -0.00912724 -0.0327858 0.00136624 -1.52846 97530.4 -75307.2 87818.5 39193.5 
30262 2 -256.54 32.2573 -39.3818 -0.683391 -0.63585 0.0785733 -0.0513257 0.00348662 -0.110144 0.00110523 -1.52327 194304 74131.7 -191920 9552.16 
29453 2 -256.532 35.9688 -41.9888 -0.175435 0.498884 0.195416 -0.0149438 0.00177446 -0.0130623 0.000400338 -1.52353 26872.4 83926.4 40622.9 -44841.7 
28642 2 -254.915 33.1952 -41.9666 -0.740731 -0.490236 0.189873 -0.0596482 0.0258909 -0.0407188 0.00103919 -1.52549 35473.8 84884.3 137278 -26619.5 
29549 2 -254.932 35.0066 -39.4084 -0.539398 0.00879187 0.0646852 -0.0263503 -0.0349378 -0.0234785 0.000371824 -1.52635 109065 32397 -77582.5 -8479.69 
28650 2 -253.331 35.9544 -42.0196 0.676414 -0.736894 -0.416448 -0.00849183 -0.0221389 0.0213737 0.00147865 -1.52595 -14522.6 92795.7 -10775.5 -49056.1 
30267 2 -253.322 32.1976 -39.3599 -0.892495 0.0659118 -0.373531 -0.0349717 0.066489 -0.123812 0.00118447 -1.52627 147505 -6826.21 20176.4 19662.6 
29458 2 -251.768 34.9526 -39.4151 -0.185914 -0.0908511 1.09651 0.0516891 -0.0373303 -0.011469 0.00156829 -1.51741 -92817.5 -132251 -130980 -9284.72 
28649 2 -251.736 33.1622 -41.9849 -1.03884 -1.09172 -0.838449 0.0306403 0.0411176 0.0108643 0.00374585 -1.5223 18527 36893.8 131015 -130115 
29457 2 -250.145 35.9076 -41.9831 -0.887011 0.138184 1.97711 0.0314608 0.048036 -0.046566 0.00593842 -1.51859 85397.7 314.199 88216.3 23335.5 
30271 2 -250.102 32.2205 -39.3444 -0.825787 0.786466 -0.0537459 -0.0842354 0.0144177 -0.0299339 0.00164158 -1.70788 -18156.7 -196543 342531 -29860.1 
28558 2 -248.54 33.2024 -41.9997 -0.00732653 0.65988 -0.174523 0.0790356 -0.0971025 0.0720072 0.000586876 -1.51914 175855 43718.1 87830.3 -10765.5 
30269 2 -248.553 34.8859 -39.345 -0.58645 0.855678 -0.687053 -0.000850249 0.0702377 -0.0660119 0.00194992 -1.68884 -13869 -215468 184089 -97509.1 
29368 2 -246.978 32.2015 -39.339 -1.22696 -0.205828 -0.210396 0.138714 -0.0216092 0.104083 0.00200522 -1.8619 341673 -432900 422345 -100441 
28653 2 -246.924 35.924 -41.9879 -0.387708 -0.638744 -0.0601269 0.0249136 -0.108114 -0.0605487 0.000707757 -1.50515 275230 179762 223933 -94841.8 
31908 2 -245.3 33.1415 -41.9198 -0.266799 0.0470105 -0.469437 -0.033699 0.0529098 -0.0502454 0.000369999 -1.71115 186251 125134 274097 8259.81 
30277 2 -245.342 34.8464 -39.3828 0.160304 0.135747 -0.422826 0.0547681 0.0561562 0.00440735 0.000280754 -1.70559 -177734 66689 -124376 -253851 
1253 1 -243.766 32.1528 -39.349 0.0463173 -0.167426 0.201756 -0.031431 0.0202536 0.125048 9.91092e-005 -0.837999 1.70097e+006 1.15849e+006 1.21721e+006 -138464 
31993 2 -243.704 35.9283 -42.0366 0.199464 0.763461 0.1161 -0.0730295 -0.0419958 0.0154054 0.000801227 -1.507 107470 37724.3 -139592 55972 
30286 2 -242.223 34.8266 -39.3719 0.159885 0.35563 0.0785947 -0.0253202 0.0322659 0.0149472 0.000199272 -1.72576 -123139 -41739.8 154953 223709 
31183 2 -242.15 33.1494 -41.9317 -0.765241 0.603636 -0.7586 0.052226 -0.0430462 0.00577345 0.00192132 -1.70684 98979 103543 333562 -40150.4 
32727 2 -240.574 32.1398 -39.373 -0.138269 0.351051 -0.583268 -0.127689 -0.0216941 0.0336882 0.000607788 -1.67059 370123 -229020 349328 -91782.5 
30272 2 -240.543 35.9052 -42.0462 -0.424551 -0.885947 0.417769 -0.0799126 -0.0159682 0.0948829 0.00143544 -1.51294 -21723.7 153663 -207615 39026.9 
31727 2 -239.05 34.8762 -39.4384 0.0526523 -0.82394 -0.5012 0.111961 -0.0810794 0.0739864 0.00117494 -1.51865 81003.6 -385131 -103920 37404.3 
32042 2 -238.955 33.1301 -42.0106 -0.761088 -0.865296 0.572546 -0.0141766 0.00491892 0.0693181 0.00208551 -1.53217 142266 -43266.6 -146695 -56057.4 
33534 2 -237.389 32.1622 -39.465 0.225026 -1.39806 -1.27652 0.0677876 -0.049776 0.0435627 0.00457798 -1.50928 174059 -340261 -98931 -220650 
30194 2 -237.364 35.8507 -41.9483 -1.01058 0.0329262 0.988373 0.0344221 0.0878972 -0.165728 0.00251807 -1.541 45103.2 108401 -195711 8239.43 
28582 2 -235.841 34.8119 -39.4456 -0.75714 -0.689268 0.563252 0.0685255 -0.070612 0.0100393 0.00172 -1.51061 70268.4 -556175 -302550 -224575 
34441 2 -235.716 33.0994 -42.0322 -0.527103 -0.23258 0.262839 -0.027418 0.0430568 0.014533 0.000505086 -1.52414 152465 29704.3 -289059 -40778.2 
28589 2 -234.148 35.8639 -42.0477 0.62179 0.712444 0.331981 -0.027303 -0.144973 0.0586718 0.00126507 -1.51173 240821 -174845 -190907 -52037.1 
31911 2 -234.146 32.1338 -39.4512 -0.920303 0.246409 0.146309 0.01809 0.102619 0.0493811 0.0011702 -1.53545 167123 -149064 -38368.1 -43775.1 
31104 2 -232.533 34.8623 -39.4225 -0.185395 -0.986341 0.0515257 -0.0372248 0.264287 -0.00769927 0.00127198 -1.5234 524085 180848 41557.3 82330 
31108 2 -232.509 33.1416 -41.9853 -1.45512 -0.601728 -1.44203 0.0637408 -0.00453066 -0.0885266 0.00574201 -1.52221 251896 112410 -67776.4 62966.2 
32631 2 -230.797 32.2861 -39.4225 -0.861641 -1.23044 -1.20666 0.0280723 -0.117321 -0.004832 0.0046759 -1.52166 321529 -23818 -99115.5 78406.4 
31841 2 -230.877 35.8859 -42.0206 -1.1551 -1.16621 -0.00497648 -0.0372809 -0.00913866 0.0947276 0.00339355 -1.50888 348223 286113 -11757.2 -644.903 
32639 2 -229.23 33.1748 -42.0001 -0.155793 -0.194493 -1.35957 0.0232826 -0.0165918 -0.0271125 0.00240633 -1.52009 291397 -681.876 28792.4 -96757.2 
32726 2 -229.108 34.9163 -39.4053 -0.424364 -0.953655 -0.588268 -0.01418 -0.00782159 -0.0231357 0.00180817 -1.52332 259947 -415632 94753.5 142531 
28590 2 -227.62 35.9218 -41.9848 -0.608551 -0.319097 -0.363632 -0.0109599 0.149237 0.0872898 0.000761234 -1.52296 318124 73836.7 227203 39575.1 
27882 2 -227.482 32.2528 -39.3809 0.456763 -0.897704 -1.55516 0.0167444 -0.0134088 -0.0763906 0.00432396 -1.5233 340893 110521 328620 322405 
33631 2 -226.002 33.2258 -42.0295 -0.700324 -0.224479 0.0917109 -0.0801489 0.0663081 0.040175 0.000691797 -1.51607 -5435.3 -77200.1 -114001 332976 
31915 2 -225.828 35.0229 -39.4529 0.263618 -0.201749 0.782701 -0.0138501 0.0586055 -0.0223766 0.000910402 -1.73576 403223 481364 -405855 148575 
31843 2 -224.314 32.2839 -39.368 -1.53483 1.33992 0.25067 -0.12543 0.0752905 -0.0155127 0.00530749 -1.74586 13910.7 -26500.3 12318.1 116860 
27875 2 -224.372 36.0798 -41.9493 -0.149551 -0.798284 0.209805 -0.0443169 -0.0640012 -0.0663312 0.000886248 -1.71712 70246.9 435135 211881 137295 
29599 2 -281.986 37.8718 -39.1231 -1.24215 0.616106 0.554658 0.0726071 0.0227927 -0.0869463 0.00280893 -1.3856 97074.3 -40349.3 290628 96644.9 
28702 2 -280.434 38.7315 -41.7324 0.134918 0.706684 -0.915989 0.074386 -0.0494375 0.0889955 0.00170871 -1.29596 -134591 115914 70634.8 116869 
29600 2 -280.293 40.4877 -39.0677 -1.09077 -0.605278 1.68045 -0.0931607 0.0540816 -0.0860094 0.00551673 -1.14232 -121362 -503351 -290777 -43977.5 
28707 2 -278.781 37.8585 -39.2232 -0.430385 0.30688 0.357246 -0.084469 -0.0517081 0.0288301 0.000512663 -1.59803 203305 -222438 300132 101082 
28789 2 -277.267 38.7784 -41.8441 -1.14592 -0.642069 0.23052 -0.0366968 0.0432937 0.0238376 0.0022401 -1.41262 328684 284904 338459 242525 
28706 2 -277.175 40.6067 -39.1736 -0.861808 -0.355123 0.658919 -0.0812029 -0.0707033 0.00600562 0.00164115 -1.44756 83101.2 20942.8 165238 -6241.08 
28620 2 -275.65 37.8615 -39.271 -1.03075 -0.404469 -0.21296 -0.0769844 -0.0165266 0.0408066 0.00160135 -1.55281 -133384 162292 223146 -115408 
28790 2 -275.53 41.4365 -41.7171 -1.70181 -0.650973 0.483817 -0.0799293 0.0637886 -0.0316978 0.00447633 -1.15271 -564727 -18663.9 -220270 145129 
28714 2 -275.573 43.2624 -39.1054 -1.61552 -0.473059 0.449766 0.0682704 0.0108603 -0.0194181 0.00382385 -1.18721 -16182.1 -330393 53311.4 -89419 
28705 2 -274.094 38.7332 -41.8578 -1.49425 -0.10527 -0.165268 0.0850066 -0.00537152 -0.068106 0.00286058 -1.61339 -28764.7 63333.1 240171 83842.7 
28715 2 -274.037 40.5561 -39.2243 -0.629404 -0.811728 -0.361197 0.0451498 -0.0391463 0.0624346 0.00149318 -1.63781 -170938 -78910.9 65731.8 -8169.42 
28629 2 -272.502 37.8108 -39.2508 -0.674721 -0.646681 -0.458991 0.0393676 -0.0251786 -0.0642778 0.00136547 -1.52394 -104116 123170 231652 13230.2 
28791 2 -272.467 41.4502 -41.8201 -1.77111 -0.342686 0.0644631 0.0208911 0.0148335 0.0980796 0.00410403 -1.36327 -307673 2480.72 50999.9 7308.48 
28792 2 -272.457 43.2296 -39.162 -1.28634 0.059863 -0.198938 0.0417594 0.0285234 0.0510413 0.00213844 -1.27433 378958 -322709 222929 9168.73 
28712 2 -270.942 38.7424 -41.8877 -1.23379 -0.0448538 -0.505292 0.0391848 0.00507596 -0.0409215 0.00224139 -1.59628 139587 264881 248601 -11168.8 
28713 2 -270.896 40.5542 -39.2705 -0.754901 0.561672 -0.588594 0.0450368 -0.0293781 0.0599978 0.00155147 -1.57991 27559.6 31812.7 181731 39725.1 
28632 2 -269.332 37.8205 -39.3079 -1.53488 0.151519 -0.799682 0.0269306 -0.0418546 -0.00152005 0.00380161 -1.52214 51585.7 176649 213897 58719.4 
28716 2 -269.314 41.4814 -41.8263 -0.229575 0.115581 -0.75865 0.0340602 -0.0533648 0.00910736 0.000808125 -1.45069 61309.8 236561 172501 60880.9 
28793 2 -269.229 43.2241 -39.1758 0.294143 0.439307 -0.313149 -0.0270949 0.0420028 -0.0604489 0.00047556 -1.37884 559365 -285155 217684 98430.7 
28627 2 -267.755 38.7229 -41.9593 -0.592739 0.101011 0.513754 -0.0567982 0.0537923 0.0752656 0.000787811 -1.5764 126345 230100 328217 -101165 
28628 2 -267.695 40.5443 -39.2809 -1.30107 -0.352924 -0.154354 0.023028 0.0146037 -0.0110817 0.00231896 -1.58309 143785 335478 285470 97748.9 
29437 2 -266.145 37.79 -39.3308 -0.892668 0.805133 0.375731 0.0138054 0.0177828 -0.0989606 0.00199793 -1.51997 140407 169726 98552 101784 
28720 2 -266.125 41.3904 -41.8175 -0.266765 -0.635903 0.303872 0.0789682 0.0270533 -0.0195151 0.000715247 -1.55821 4845.16 -100023 -47036.2 164598 
28750 2 -266.016 43.2385 -39.1974 -0.0724414 0.85454 -0.412874 -0.0387624 -0.0616005 0.0245813 0.00114106 -1.49145 458000 -224267 83961.8 99856.5 
29447 2 -264.481 40.5414 -39.315 -1.52393 1.0461 0.457832 -0.024852 -0.0348061 0.0107022 0.0045674 -1.56937 179835 468441 203989 108000 
28631 2 -264.557 38.6931 -41.97 -0.861095 -0.00216451 0.277095 0.0357109 0.01007 0.0492354 0.00103063 -1.56782 109146 9459.68 312076 65706.1 
28749 2 -262.816 43.2207 -39.204 -0.290525 -0.126406 0.340242 -0.0959344 -0.078733 -0.0564249 0.000272242 -1.48634 407585 -148207 151984 -3858.22 
29451 2 -262.928 37.7795 -39.3777 -0.822762 0.360712 -1.35607 -0.0551488 -0.0106555 -0.0313932 0.00333265 -1.52346 122157 154468 110418 77199.6 
28636 2 -262.894 41.3952 -41.8472 -0.237394 -0.115593 -0.0400824 0.0307168 0.0139571 -0.0360424 8.98339e-005 -1.5422 201739 -25998.8 63622.2 208713 
28635 2 -261.337 38.7113 -41.9852 -1.00121 1.14675 0.313725 0.042728 -0.0172998 0.000723619 0.00304284 -1.55256 86210.5 97509.9 209639 27208.7 
31159 2 -261.272 40.5082 -39.3326 -0.422792 0.866641 0.37547 -0.0301328 0.0144007 0.0213594 0.00134869 -1.58395 113235 240572 113483 43293.5 
28728 2 -259.675 41.432 -41.8779 -1.2774 0.476874 -0.102148 0.0160697 -0.0248661 -0.0351417 0.00235478 -1.67928 191776 -27312.4 105562 199453 
30418 2 -259.736 37.7601 -39.4148 -1.49474 -0.0240846 -0.0888144 0.0120441 -0.0124013 0.0324949 0.00282473 -1.5256 48845.9 71702.3 53563.9 71801 
29606 2 -259.632 43.1585 -39.2623 -1.10604 0.758419 0.664908 -0.0138437 0.0439188 -0.00645517 0.00282212 -1.37368 573445 -266689 277693 -33664.9 
29544 2 -258.13 38.7193 -41.9681 -0.80008 0.595614 -0.234328 0.000671593 -0.0474546 -0.0461714 0.00132223 -1.53016 157325 193808 136964 109157 
28798 2 -258.077 40.4721 -39.3363 -0.936939 -0.090634 0.0839855 0.0373692 0.0267744 -0.00887568 0.0011249 -1.58587 148514 941.263 -54736.1 151681 
28744 2 -256.472 41.4058 -41.9024 0.0277834 1.17198 -0.926017 -0.0823632 0.0254498 -0.0417693 0.00281101 -1.56692 332648 127646 388510 -92891.5 
28639 2 -256.523 37.7545 -39.3768 -1.12755 1.05551 0.0527416 0.00772815 -0.0365551 -0.00777387 0.00300803 -1.52659 111891 77789.9 55450.4 59715 
30367 2 -256.398 43.131 -39.3571 -0.632847 0.467919 -1.25428 0.00353061 -0.0175561 -0.0214858 0.00276169 -1.12593 615191 -245555 -140388 54849.3 
28644 2 -254.928 38.6932 -41.9625 -1.03521 1.05849 -0.442118 0.0498223 0.0455807 -0.0589466 0.00300712 -1.56885 51183.3 152844 227212 94621.9 
28736 2 -254.865 40.4604 -39.3216 -1.35264 0.497473 -0.555064 0.0497497 -0.0937734 0.00355403 0.00300423 -1.58508 182409 -164150 -64011.2 120208 
28733 2 -253.264 41.3641 -41.8429 -0.196345 -0.261992 -0.0287363 -0.0297244 0.023534 -0.0204106 0.000136049 -1.34033 194470 -22050.4 283242 19294 
29550 2 -253.306 37.7218 -39.4107 -1.52965 0.266329 -0.487143 0.0114547 0.0692316 0.102471 0.0033353 -1.52714 34405.6 122113 109451 88675.2 
30365 2 -253.11 43.0788 -39.2152 -0.134177 -0.502146 -0.675368 -0.0253186 0.0503642 -0.0495579 0.000914757 -1.153 788641 -439795 -348456 75478.1 
29554 2 -251.735 38.677 -41.9942 -0.914359 0.394091 0.144302 0.0856912 0.025104 0.0592931 0.00127486 -1.59914 102023 255966 238398 70995.4 
28743 2 -251.607 40.4467 -39.298 -0.656663 -1.1893 0.486763 0.00165396 -0.0929239 -0.021579 0.00262305 -1.63436 310427 -24683.4 352722 282671 
30371 2 -250.084 41.3868 -41.8813 -1.4039 -0.609752 1.52958 -0.0649976 -0.0516579 -0.0318537 0.0058975 -1.33907 -88505.8 42327.4 -73846.9 -45728.2 
28664 2 -250.14 37.6529 -39.3984 -1.87824 -0.704444 -0.0291208 0.0752179 -0.0226731 -0.0125527 0.0050694 -1.51052 51951.9 78653.2 126250 -63884.9 
28651 2 -249.804 43.0324 -39.149 0.00642289 0.148052 -0.412748 -0.0107594 0.0495181 0.0485537 0.000242233 -1.18155 1.26874e+006 -201342 325478 -121090 
28652 2 -248.538 38.637 -42.0493 -0.466148 0.478044 0.325032 0.0267951 0.0140492 0.107491 0.00069458 -1.60549 264376 400057 -23643.2 40980.8 
29610 2 -248.481 40.291 -39.4614 -0.684404 -0.310597 0.913659 -0.0432424 -0.023721 -0.030671 0.00176289 -1.47248 -127197 -432038 -732021 -76411.6 
28662 2 -246.87 41.3529 -41.845 -1.59007 -0.375594 0.27163 -0.0503066 0.0332608 -0.0244464 0.00345509 -1.26731 84160.5 90541.2 22903 57964.1 
30280 2 -246.907 37.5962 -39.4043 -1.89614 0.118327 0.142073 -0.0411831 -0.0385202 0.0170545 0.00457148 -1.53107 19455.7 -109406 2231.11 6048.99 
31179 2 -245.336 38.628 -42.0065 0.104256 0.108494 -0.77056 0.0455376 0.0115594 -0.0218023 0.00077637 -1.6026 181490 120675 -132627 10919.3 
29613 2 -245.232 40.281 -39.4355 -1.34644 -0.643841 0.0830453 0.0137598 0.00554661 -0.0862763 0.00281418 -1.47432 -59005.1 -726989 -801820 151816 
32728 2 -244.85 43.242 -39.0693 -0.018297 -0.695065 -0.440861 -0.0426406 -0.0535402 0.0306557 0.000853712 -1.29798 1.10122e+006 231138 649752 -234112 
31193 2 -243.725 37.5641 -39.4375 -1.3663 1.165 0.496111 -0.0428296 0.0427142 -0.0552175 0.00437066 -1.52763 -116780 -297874 -119445 94887.3 
27854 2 -243.688 41.4419 -41.828 -2.22991 0.326933 0.00772357 0.0270849 0.0522614 -0.0500048 0.00639764 -1.36443 139073 375973 16566.8 137555 
27846 2 -242.127 38.6753 -42.063 -0.698879 -0.104806 -1.23005 -0.0129598 0.0027821 0.193277 0.00253469 -1.58097 229427 472092 -16057 -84600.3 
28757 2 -242.11 40.3012 -39.4533 -1.2231 1.27998 -0.141518 0.0135533 -0.0333852 -0.0108099 0.00397295 -1.47673 -362157 -115046 -779902 16781.6 
30381 2 -241.739 43.282 -39.9668 -0.559746 0.624591 0.087896 0.00812345 0.0291056 -0.0491539 0.000895713 -1.30468 895930 -443674 -243831 203258 
31816 2 -240.563 37.5352 -39.4248 0.280173 0.765522 -0.665647 -0.0517221 -0.0207262 -0.0103149 0.00139505 -1.47878 -319610 -476478 25744.9 91815.6 
28753 2 -240.44 41.417 -41.8868 -1.03442 0.295981 -0.513439 0.0706796 -0.0714168 -0.0391745 0.0017901 -1.55187 -80169.7 135346 -188151 442116 
30378 2 -239.078 40.2278 -39.2524 -0.274011 1.09198 0.78673 0.060892 -0.0559198 0.0382754 0.00237603 -1.44156 120116 -749110 397220 -276672 
31098 2 -238.952 38.635 -41.9356 -0.382302 0.32254 0.443288 -0.0156357 -0.048363 -0.0601708 0.000562617 -1.54702 -20498.1 7288.66 65026.3 -28725.7 
32002 2 -238.297 43.0061 -39.4768 0.707743 0.068645 -0.910092 0.06027 -0.0364055 0.0217935 0.00168005 -1.47588 290768 -705711 -1.03906e+006 -84373.1 
29480 2 -237.41 37.5656 -39.3545 -1.2919 -0.202484 0.0144389 -0.00900757 0.0474021 0.0461849 0.00215404 -1.53944 -208870 -258853 -27274 62742.2 
31195 2 -237.463 43.4291 -44.1548 -1.67156 1.1019 0.64175 -0.114918 0.0858548 0.0568411 0.00556723 -1.60365 494590 1.09643e+006 96784.5 -344944 
33626 2 -237.339 41.3344 -41.8513 -1.89902 -0.594477 -1.49272 -0.138221 -0.0240327 -0.0644213 0.00779375 -1.49914 -241294 -114939 -248482 -216287 
31020 2 -235.932 40.3479 -39.2098 -0.55097 -0.839069 -0.330587 -0.00928103 -0.136803 0.0621478 0.00140675 -1.48717 724796 -275141 -196801 -603425 
30197 2 -235.796 38.6206 -41.9049 -1.39885 0.115986 0.317551 0.108059 0.0451656 -0.0771147 0.00260856 -1.5311 119332 238586 35005.5 319621 
29573 2 -235.444 43.2251 -38.4297 -1.16924 -1.6234 0.21831 0.0196633 0.0987767 0.0197943 0.00510132 -1.56151 311169 365272 1.01974e+006 -270005 
34437 2 -234.316 37.4647 -39.4378 -1.27259 -0.821063 1.29189 0.15229 0.0409686 0.0715664 0.004991 -1.49579 -92208.7 -414929 -500644 -384791 
32045 2 -234.181 41.433 -41.4863 -0.798455 1.77407 0.706739 0.0411264 0.107092 -0.0964187 0.00539619 -1.50231 212598 949824 694173 17893 
32729 2 -232.629 39.9828 -39.1848 0.773752 1.39182 -0.0874317 -0.0907313 -0.0602018 0.00411533 0.00320359 -1.37731 -285748 -846391 -442879 247699 
30376 2 -232.578 38.5532 -41.8942 -1.68575 0.666135 0.685234 -0.028136 0.0264265 -0.0896178 0.00472953 -1.5267 359694 97632.1 524693 -466984 
31105 2 -232.112 42.8784 -39.3244 -0.163021 0.936205 0.628712 -0.0622526 -0.0877089 -0.0660294 0.00163528 -1.75001 1.04982e+006 -823867 602745 -369360 
32004 2 -231.127 41.2175 -41.9044 -1.62501 -0.0959614 -0.285432 0.020745 -0.0585095 0.0149665 0.00344015 -1.65877 -798819 -538082 65859 -271414 
31197 2 -231.183 43.3026 -44.0991 -0.565098 0.497408 -0.836828 0.00735761 -0.00913609 -0.0689369 0.00159585 -1.61956 -4703.81 469570 -263465 -668487 
29383 2 -230.745 37.4881 -39.3761 -1.14897 0.127873 -0.7168 -0.24101 -0.148803 0.0447406 0.00233048 -1.47229 17723.6 -530290 12333.2 197144 
28670 2 -229.721 40.332 -39.3108 -0.300771 -0.102995 -0.628964 0.0746796 0.113989 0.0386418 0.00062556 -1.54112 -612367 -44352.3 131010 -985521 
31011 2 -229.33 38.6272 -41.9368 -3.23671 -0.293951 0.963328 -0.0113553 -0.00390047 -0.157814 0.0144727 -1.74573 41058.5 -174762 158536 -90149.3 
31201 2 -228.606 43.0444 -38.6078 0.174716 0.526639 0.276982 0.0512218 -0.0540182 -0.094113 0.000484403 -1.67513 843827 -1.00612e+006 588710 195108 
27961 2 -228.122 41.4535 -42.0646 -2.85563 0.0496593 0.684578 0.0404279 0.0309413 -0.0260672 0.0108643 -1.70354 -205755 -19077.4 216092 -351648 
31121 2 -227.632 37.7665 -39.3282 -0.324141 0.159404 1.56095 0.00836924 -0.0382766 -0.0499672 0.00323323 -1.51007 154127 370547 217994 -298418 
30206 2 -226.691 40.6998 -39.5585 -0.356891 -1.23165 1.16322 0.161874 -0.0100116 -0.0111801 0.0037753 -1.39197 302410 -40424.5 -678161 -122990 
33625 2 -226.135 38.7296 -41.9531 -2.55795 1.50031 -0.171142 -0.0502342 0.122935 -0.0640221 0.0111132 -1.5187 175248 309121 217340 2151.21 
29498 2 -224.868 41.6871 -41.9341 -0.671658 1.54609 1.20775 -0.0592057 -0.0524586 0.0262291 0.00541617 -1.4885 661843 712227 284660 -203674 
27965 2 -224.469 37.9136 -39.3939 -1.29859 -0.0770603 -0.438191 0.119822 -0.0710985 -0.120028 0.00237328 -1.59881 -251146 1.04375e+006 -516918 -26189.3 
29572 2 -267.542 44.0563 -41.7126 -0.42376 0.116783 1.27155 -0.0560862 0.0392194 -0.0334683 0.0022798 -0.951189 -447247 -159043 -123995 87165.3 
28801 2 -264.42 44.0262 -41.7529 -0.164584 0.337917 0.515674 -0.0620927 -0.0125124 -0.00250335 0.000512869 -1.05679 -264432 -44625.7 -95850.2 102461 
28746 2 -261.274 44.0443 -41.7967 -1.33145 0.0677661 0.208257 0.0533666 -0.0100307 -0.00197073 0.00229322 -1.18186 -133128 -113282 206568 50921.4 
29555 2 -258.119 44.083 -41.815 -1.841 -0.236307 -1.23452 0.0556031 -0.0030621 0.0477818 0.00625878 -1.20638 -377446 -115636 -282657 -101016 
30283 2 -239.934 45.4723 -38.7092 -0.0491726 0.371455 0.913548 -0.0919455 0.0587111 -0.0150197 0.00122799 -1.40591 242654 153161 578560 -60496.7 
27866 2 -239.276 44.3732 -41.7574 -1.20367 0.0370594 -0.701676 -0.00557452 0.015001 -0.0652091 0.00244665 -1.28351 333489 168539 -55816.6 230748 
30388 2 -237.415 46.6805 -42.3972 -0.286812 1.0753 0.332236 -0.052607 0.00217292 -0.0705009 0.00169898 -1.15501 -315058 402114 80300 175237 
31188 2 -236.871 45.9543 -39.3395 -0.88362 0.309669 -0.372342 -0.0537968 0.038163 0.109558 0.00127881 -1.41851 870780 30959.8 762716 263702 
28682 2 -236.035 44.0524 -41.4725 -1.08434 -0.3576 -0.0812326 0.0257607 0.0409418 0.036736 0.00165031 -1.57455 260531 112732 206571 -9062.96 
31107 2 -235.171 45.6246 -43.9559 0.0174949 -0.932191 0.983363 0.096163 0.0677171 -0.0430568 0.00231284 -1.53319 -1.07749e+006 -1.65774e+006 -740372 159115 
29584 2 -234.997 48.6303 -44.064 -0.822394 -0.2336 -0.725388 -0.0123291 0.00774442 -0.00396555 0.00158333 -1.17142 1.09013e+006 -154339 117938 389210 
29564 2 -234.559 47.1793 -41.4189 -0.433038 0.682504 -0.0565257 0.0162693 0.0179973 -0.0302111 0.00082691 -1.42472 151889 -76199.3 -753162 426640 
29563 2 -233.637 45.6106 -39.1014 -0.727284 -0.182249 0.247035 -0.00290616 0.103161 0.0546994 0.00078491 -1.5272 863905 -554258 49479.9 475826 
32819 2 -233.165 48.5917 -39.0561 -1.23725 -0.833272 0.300294 -0.0114205 -0.0357961 0.00980761 0.00291616 -1.04803 -477765 -362270 -179083 -185115 
30387 2 -233.039 44.4884 -41.8752 -0.365837 0.0863725 0.781182 0.0547215 -0.000944871 -0.00238938 0.00094658 -1.4951 -217848 922139 -588375 -186537 
32047 2 -232.474 49.4539 -41.9121 -0.55928 -0.398252 0.988475 -0.0167541 -0.00658785 -0.0766101 0.00182439 -1.33558 442726 421638 -82306.7 499210 
30377 2 -232.454 46.8709 -43.81 -1.20888 -0.485078 -0.542734 -0.0234657 -0.00459117 0.0529925 0.00250803 -1.58761 206132 1.0384e+006 792960 -669065 
30291 2 -231.074 46.8646 -40.9399 0.441947 -0.278045 0.55218 0.0494159 0.0284812 0.043443 0.000727409 -1.58862 2.0214e+006 892336 1.21606e+006 -160388 
28807 2 -230.232 48.272 -38.3575 -1.87148 0.196584 -0.643233 0.0704037 0.0131471 0.0825274 0.00498116 -1.32494 -211819 -9464.21 -186261 -28042.7 
31917 2 -230.033 48.6575 -43.3992 -1.90985 -0.596597 -0.947138 -0.107366 0.0207558 0.0213712 0.0061723 -1.53914 -1.49804e+006 -1.18082e+006 -449428 32700.8 
32048 2 -229.97 43.977 -41.2607 -0.890547 -0.444544 0.303167 0.0339971 -0.00839424 0.0647377 0.00136356 -1.44089 -289645 96831.9 83132.7 -178050 
30290 2 -230.689 45.1832 -37.9948 -0.467202 -0.414013 0.116493 0.090087 0.0613345 -0.112327 0.000507906 -1.80536 -147593 -295404 535068 -311138 
29581 2 -229.313 45.7686 -43.7836 -0.139363 0.362939 1.16099 -0.0357852 -0.0821306 -0.0877844 0.00188808 -1.49057 899448 -253792 242391 -466954 
31100 2 -229.135 49.9334 -40.7171 -1.816 -0.619882 0.127847 0.0620696 0.0260872 -0.106252 0.00465826 -1.4851 1.20957e+006 577938 360771 461190 
29487 2 -227.987 45.8328 -39.5559 0.826549 0.130015 1.07937 -0.0820846 0.0284676 -0.0553772 0.00234916 -1.39014 892382 -512184 212199 -589370 
31202 2 -227.622 47.5572 -42.0266 -0.0744972 0.303132 0.77919 0.0311931 -0.023985 0.00183867 0.000887426 -1.49915 -161076 419159 391864 -458691 
29577 2 -227.2 48.5029 -38.5458 -0.110326 1.46154 -0.351245 -0.112766 -0.0490985 0.0192917 0.00286118 -1.56462 -639257 -245224 323958 -43060.7 
30424 2 -227.045 44.2691 -42.1521 0.608565 -0.0972554 0.381408 0.134003 0.0508064 0.0448804 0.000661601 -1.42232 89863.7 173594 -47757.1 -488079 
28778 2 -225.941 49.843 -40.8678 -0.05809 0.843479 -0.716876 0.0778778 0.0427474 -0.0164142 0.00154762 -1.71249 560709 -889431 290143 -462531 
29582 2 -225.68 45.9897 -44.0852 -1.83494 1.08033 -0.729498 -0.162534 -0.00289249 0.0523509 0.00638108 -1.43999 281995 -1.80833e+006 394741 -381350 
28805 2 -225.375 48.7165 -43.7076 -0.891317 0.422391 1.11542 0.135216 -0.0720129 -0.00751279 0.00279237 -1.5209 -1.39625e+006 -1.86174e+006 -573149 62826 
31015 2 -225.228 44.0395 -39.6841 -0.586964 0.975334 1.54407 -0.0189458 0.0813055 -0.10835 0.00463496 -1.46807 1.39261e+006 1.19629e+006 185309 -176715 
29494 2 -224.801 46.9451 -40.9665 -0.859288 -0.316284 -0.948686 0.00397453 -0.137735 -0.0627845 0.00218957 -1.4896 975695 705773 932200 350207 
31110 2 -224.566 47.2911 -37.9644 -0.182138 0.36421 0.159884 -0.0475095 -0.0454027 0.00189348 0.000241054 -1.44297 -1.72366e+006 239018 97319.8 -474807 
28810 2 -279.025 -8.33982 -36.6934 -1 0 0 0 0 0 0.00125952 -1.08229 383158 224780 835248 5250.68 
28814 2 -277.42 -9.26647 -34.0724 -1 0 0 0 0 0 0.00125952 -1.18842 420731 490648 585097 -233465 
28812 2 -275.815 -8.33982 -36.6934 -1 0 0 0 0 0 0.00125952 -1.48754 1.04373e+006 173191 873290 -125960 
28817 2 -274.21 -9.26647 -34.0724 -1 0 0 0 0 0 0.00125952 -1.21905 289663 229176 178617 2622.86 
28815 2 -272.605 -8.33982 -36.6934 -1 0 0 0 0 0 0.00125952 -1.43821 588252 160216 778301 -48609.7 
28820 2 -271 -9.26647 -34.0724 -1 0 0 0 0 0 0.00125952 -1.21931 201377 226195 171962 5347.51 
28818 2 -269.395 -8.33982 -36.6934 -1 0 0 0 0 0 0.00125952 -1.44133 536786 75533.1 778681 47568.1 
28823 2 -267.79 -9.26647 -34.0724 -1 0 0 0 0 0 0.00125952 -1.21843 206425 232994 174663 -23279.2 
28821 2 -266.185 -8.33982 -36.6934 -1 0 0 0 0 0 0.00125952 -1.44004 559794 66479.6 786318 10650.3 
28826 2 -264.58 -9.26647 -34.0724 -1 0 0 0 0 0 0.00125952 -1.21607 217565 254480 183587 -14277.3 
28824 2 -262.975 -8.33982 -36.6934 -1 0 0 0 0 0 0.00125952 -1.44054 517402 -44263.2 785670 20098 
28829 2 -261.37 -9.26647 -34.0724 -1 0 0 0 0 0 0.00125952 -1.21705 216613 242463 182619 -10023.5 
28827 2 -259.765 -8.33982 -36.6934 -1 0 0 0 0 0 0.00125952 -1.43759 547581 49498.8 788574 39973.1 
28832 2 -258.16 -9.26647 -34.0724 -1 0 0 0 0 0 0.00125952 -1.21503 219713 252884 185740 -20332.5 
28830 2 -256.555 -8.33982 -36.6934 -1 0 0 0 0 0 0.00125952 -1.43433 607532 179458 797286 21452.3 
28835 2 -254.95 -9.26647 -34.0724 -1 0 0 0 0 0 0.00125952 -1.21313 216364 260778 188845 9068.21 
28833 2 -253.345 -8.33982 -36.6934 -1 0 0 0 0 0 0.00125952 -1.43774 530737 28727.6 795551 -77443 
28838 2 -251.74 -9.26647 -34.0724 -1 0 0 0 0 0 0.00125952 -1.21686 192356 220822 172801 14791.6 
28836 2 -250.135 -8.33982 -36.6934 -1 0 0 0 0 0 0.00125952 -1.43736 553210 58907.2 786849 -35251.7 
28841 2 -248.53 -9.26647 -34.0724 -1 0 0 0 0 0 0.00125952 -1.2158 195198 218570 173494 1720.05 
28839 2 -246.925 -8.33982 -36.6934 -1 0 0 0 0 0 0.00125952 -1.43766 553929 90322.7 784388 -31332.7 
28844 2 -245.32 -9.26647 -34.0724 -1 0 0 0 0 0 0.00125952 -1.21563 210705 242203 179309 15951.1 
28842 2 -243.715 -8.33982 -36.6934 -1 0 0 0 0 0 0.00125952 -1.4381 528598 23771 783944 -90751.7 
28847 2 -242.11 -9.26647 -34.0724 -1 0 0 0 0 0 0.00125952 -1.21808 216361 236530 189320 7538.06 
28845 2 -240.505 -8.33982 -36.6934 -1 0 0 0 0 0 0.00125952 -1.43844 520024 38380.5 789069 12245.8 
28850 2 -238.9 -9.26647 -34.0724 -1 0 0 0 0 0 0.00125952 -1.21816 209737 244498 176130 -30792.6 
28848 2 -237.295 -8.33982 -36.6934 -1 0 0 0 0 0 0.00125952 -1.43801 578088 172482 785019 -22497.9 
28853 2 -235.69 -9.26647 -34.0724 -1 0 0 0 0 0 0.00125952 -1.21599 200730 226995 176535 -33851.6 
28851 2 -234.085 -8.33982 -36.6934 -1 0 0 0 0 0 0.00125952 -1.44095 605877 194641 800560 99358.9 
28856 2 -232.48 -9.26647 -34.0724 -1 0 0 0 0 0 0.00125952 -1.21745 199069 267275 170779 -28874.9 
28854 2 -230.875 -8.33982 -36.6934 -1 0 0 0 0 0 0.00125952 -1.44742 587979 134321 855992 -1360.3 
28859 2 -229.27 -9.26647 -34.0724 -1 0 0 0 0 0 0.00125952 -1.21524 182542 301031 171724 -13260.7 
28857 2 -227.665 -8.33982 -36.6934 -1 0 0 0 0 0 0.00125952 -1.45052 624972 194517 878289 -33434.8 
28862 2 -226.06 -9.26647 -34.0724 -1 0 0 0 0 0 0.00125952 -1.21697 185144 283036 171956 20557.2 
28860 2 -224.455 -8.33982 -36.6934 -1 0 0 0 0 0 0.00125952 -1.44706 582165 155434 823919 -1878.82 
28811 2 -279.025 -6.48653 -34.0724 -1 0 0 0 0 0 0.00125952 -1.17536 315441 789735 735189 -178264 
28878 2 -279.025 -2.77994 -36.6934 -1 0 0 0 0 0 0.00125952 -1.13225 91998.8 363077 628033 77490.6 
28879 2 -279.025 -0.926647 -34.0724 -1 0 0 0 0 0 0.00125952 -1.13329 17959.9 383083 653180 -28343.6 
28880 2 -277.42 -5.55988 -36.6934 -1 0 0 0 0 0 0.00125952 -1.54494 319975 795138 542043 185256 
28883 2 -277.42 -3.70659 -34.0724 -1 0 0 0 0 0 0.00125952 -1.529 312443 456311 403608 -296627 
28881 2 -275.858 -2.78419 -36.7132 -1.83454 0.259715 0.323374 -0.0956039 -0.0108848 0.0501611 0.00445562 -1.59678 535129 221061 382897 -78248.2 
28813 2 -275.815 -6.48653 -34.0724 -1 0 0 0 0 0 0.00125952 -1.67049 930358 989166 385611 -51792.3 
28882 2 -275.9 -0.938534 -34.073 -0.0874886 -0.658301 -0.310317 0.0327041 -0.0205043 -0.0141876 0.000676753 -1.60342 458823 178398 107820 -42237.6 
28887 2 -274.246 -3.71714 -34.056 -1.83515 -0.641112 -1.04988 -0.0684291 -0.00421086 -0.0364568 0.00614777 -1.52692 210948 274004 244927 -89997.6 
28884 2 -274.266 -5.58298 -36.6874 -0.862155 -0.321634 -0.414262 0.154678 -0.0246015 -0.00847077 0.00128266 -1.54584 428617 511333 248273 -90028.6 
28885 2 -272.665 -2.8035 -36.6652 -1.65809 -0.492407 -0.673654 0.0364745 0.000315683 -0.103143 0.00433972 -1.5152 291068 411266 329002 -75844.7 
28816 2 -272.605 -6.48653 -34.0724 -1 0 0 0 0 0 0.00125952 -1.60766 362911 858260 363565 -75499.9 
28886 2 -272.687 -0.915418 -34.084 0.323392 -0.893179 -0.646993 -0.0499779 -0.0630094 0.041692 0.00166376 -1.52177 292900 152052 310121 -108603 
28888 2 -270.978 -5.60426 -36.6763 -0.732928 -0.304152 -0.118609 -0.114767 0.0454157 -0.0321736 0.000810827 -1.53874 458158 527588 288022 -65247.7 
28891 2 -271.073 -3.71026 -34.0443 -0.593596 0.687001 -0.379686 0.0836835 -0.0590877 -0.0548881 0.00121983 -1.51956 157636 192499 204434 -157707 
28889 2 -269.446 -2.8125 -36.6758 0.2307 -0.0956684 -0.939423 0.0228991 7.33446e-005 -0.0735821 0.00119011 -1.51927 326249 292282 290287 -89387 
28819 2 -269.395 -6.48653 -34.0724 -1 0 0 0 0 0 0.00125952 -1.60901 339534 958087 282350 -37000.1 
28890 2 -269.479 -0.971648 -34.0993 -0.600813 -0.601822 -0.0358361 0.0426011 0.102976 0.00544775 0.000912459 -1.5237 284787 147052 252506 -46943.1 
28895 2 -267.818 -3.72168 -34.0835 -0.754959 -0.890651 -1.52856 -0.0459542 -0.0138192 0.0388506 0.00465988 -1.52241 212215 182055 204411 -20887.5 
28892 2 -267.758 -5.59575 -36.6861 -0.184523 0.170172 -0.274415 -0.0935165 -0.00982224 -0.0247414 0.000174205 -1.54782 331545 482859 233278 -65107.5 
28894 2 -266.254 -0.93106 -34.0677 -1.59955 0.246779 0.0669211 -0.013554 -0.127595 -0.0933494 0.00330491 -1.52729 189371 127606 147820 -111069 
28893 2 -266.216 -2.82235 -36.6997 -1.09817 -1.07411 -0.0813331 0.00321462 0.0133906 -0.00277659 0.00298042 -1.52115 225752 237436 268487 -81423.4 
28822 2 -266.185 -6.48653 -34.0724 -1 0 0 0 0 0 0.00125952 -1.61075 293329 753886 299585 -34042.7 
28896 2 -264.542 -5.62312 -36.686 -1.35727 0.28736 -0.251065 -0.112429 0.0680159 -0.0359114 0.00250367 -1.55204 189567 430798 192349 -18887 
28899 2 -264.638 -3.75191 -34.0789 -1.02385 -0.964543 0.797699 0.0440959 0.0568762 -0.0131438 0.00329356 -1.52481 164295 114562 236969 -154012 
28897 2 -263.011 -2.82581 -36.7015 -0.797916 -0.125185 1.11995 -0.00396467 -0.0233894 -0.0192997 0.00240143 -1.52476 163478 246589 156819 -21775 
28825 2 -262.975 -6.48653 -34.0724 -1 0 0 0 0 0 0.00125952 -1.6095 344993 821262 285858 -28020.1 
28898 2 -263.04 -1.00227 -34.0972 -1.68899 0.0270463 0.322816 -0.0205222 0.0890582 -0.0469885 0.0037252 -1.53241 171549 72197.1 29994.9 -25287.6 
28900 2 -261.356 -5.62735 -36.7024 -0.841785 -0.533437 0.220481 -0.0414747 0.0676704 -0.00206641 0.00131213 -1.55176 119588 400583 240858 -57093.7 
28903 2 -261.419 -3.74298 -34.1066 -1.16755 -0.233437 0.731273 0.0194769 -0.0448929 0.0254957 0.00245911 -1.53086 177158 2960.99 87803.3 -93117.9 
28902 2 -259.837 -0.998206 -34.1198 -0.411864 0.0220231 -0.64899 0.00851723 0.00737825 0.0434943 0.000744758 -1.52827 90066.3 66254.6 79312.1 -58791.4 
28901 2 -259.822 -2.84269 -36.7026 -0.556294 -0.427442 -0.124617 0.0519165 0.0418808 -0.0636301 0.000639456 -1.52808 170184 215706 177397 36595.4 
28828 2 -259.765 -6.48653 -34.0724 -1 0 0 0 0 0 0.00125952 -1.61157 320697 763473 218905 -29689.4 
28904 2 -258.158 -5.59464 -36.7076 -1.07905 0.325047 -0.259919 -0.01509 -0.0876466 0.0362401 0.00168468 -1.55222 151567 346748 107131 -40743.3 
28907 2 -258.184 -3.77181 -34.1061 0.42401 -0.352599 0.670652 -0.0945542 0.0778455 0.0870658 0.000949531 -1.52565 161204 -14984.4 155289 -97577.6 
28906 2 -256.656 -0.990713 -34.1378 -0.837079 -0.993621 -0.690824 0.00543973 -0.034529 0.100997 0.00272714 -1.51721 53744 96041.4 108646 -172253 
28905 2 -256.613 -2.83159 -36.6759 0.125088 -0.0529592 -0.547138 0.0661208 0.0294471 -0.102794 0.00040029 -1.52973 210878 139407 27712.5 -87862.3 
28831 2 -256.555 -6.48653 -34.0724 -1 0 0 0 0 0 0.00125952 -1.60718 313148 572536 326869 -69787.6 
28911 2 -254.993 -3.80899 -34.0796 0.142183 -0.249901 -0.656764 -0.013472 0.18002 -0.0502387 0.0006474 -1.52269 31245.8 -53784.5 283436 -123749 
28908 2 -254.946 -5.58621 -36.7418 -1.21925 0.501684 0.633784 -0.0985053 -0.0809068 0.145424 0.0026953 -1.55405 45098.9 432350 134180 -41735 
28910 2 -253.48 -1.02947 -34.1338 -0.003816 0.708195 1.28812 -0.0171886 0.051173 -0.00571782 0.00272157 -1.52128 -33618.3 195406 184076 -71709.1 
28909 2 -253.397 -2.83166 -36.7398 -0.131194 0.972944 -0.255046 0.00220498 0.0118199 0.0583214 0.00129589 -1.52751 241316 173938 118115 -14902.6 
28834 2 -253.345 -6.48653 -34.0724 -1 0 0 0 0 0 0.00125952 -1.60594 296393 571524 331607 -86570 
28915 2 -251.811 -3.78725 -34.1289 -0.637182 0.445719 -1.17785 0.00361949 0.0645042 0.0386366 0.00250896 -1.52447 42852.2 -179225 166728 -173122 
28912 2 -251.795 -5.62949 -36.7119 -1.57402 0.202269 -0.0669025 0.163864 0.0767775 -0.000926948 0.00317769 -1.5495 100645 415553 157715 -48271.6 
28914 2 -250.34 -1.02809 -34.1163 -0.815626 0.336967 0.39795 0.0513213 0.0425338 -0.0449262 0.00118037 -1.52157 -104161 -8425.3 130255 -192425 
28913 2 -250.192 -2.83702 -36.7251 -1.82024 -0.642387 0.302882 -0.0758632 -0.00816832 -0.0581141 0.00480843 -1.52603 119493 305817 255560 66768.6 
28837 2 -250.135 -6.48653 -34.0724 -1 0 0 0 0 0 0.00125952 -1.60981 310830 683816 359731 -74601.1 
28919 2 -248.62 -3.7625 -34.1088 -1.58266 -0.202915 0.942885 0.00667473 -0.0312255 0.0799145 0.00432648 -1.52197 111100 -186586 160691 -247520 
28916 2 -248.564 -5.60131 -36.6813 -0.286342 -0.67452 0.260172 -0.00369164 -0.0587801 -0.121286 0.000761578 -1.54439 245701 340860 230847 -98047.6 
28918 2 -247.19 -1.03234 -34.1417 0.477348 0.595243 1.02243 0.151265 0.0489955 -0.00518923 0.00204991 -1.52007 123102 -33015.6 126571 -238653 
28917 2 -247.041 -2.85292 -36.7465 -1.03111 -1.08251 -0.733346 0.130151 0.0395334 -0.0240345 0.00349242 -1.5262 67863.2 127797 238696 -127047 
28840 2 -246.925 -6.48653 -34.0724 -1 0 0 0 0 0 0.00125952 -1.60406 368730 784873 423587 -88398.8 
28923 2 -245.41 -3.7544 -34.1263 -0.897154 0.389631 -0.0162846 -0.0595069 0.0154639 0.0335408 0.00120531 -1.51385 213800 -29069.6 338303 -232534 
28920 2 -245.354 -5.60012 -36.7298 -0.248645 -1.34039 -1.06466 0.00482551 -0.0413393 0.064592 0.00376843 -1.54675 259874 385641 231231 -127843 
28922 2 -243.973 -1.00171 -34.1117 2.05971 0.85435 0.717137 -0.0550749 -0.0283389 -0.125685 0.00691048 -1.5172 52911.2 -76224.9 107745 -195482 
28921 2 -243.814 -2.85711 -36.7773 0.114008 0.28879 0.243972 -0.0113497 0.0303712 0.128564 0.000196384 -1.52395 233725 186366 301066 -127066 
28843 2 -243.715 -6.48653 -34.0724 -1 0 0 0 0 0 0.00125952 -1.60681 359148 766457 348792 -68083.8 
28927 2 -242.229 -3.7398 -34.0987 -2.14635 1.1253 1.208 0.0251227 -0.0519019 0.0122277 0.00923527 -1.51225 217305 82440.9 412970 -217751 
28924 2 -242.14 -5.64048 -36.6959 -1.19403 -0.425139 0.063368 0.0106722 0.0926323 -0.00265839 0.00202843 -1.55145 231197 341640 148473 -78871.6 
28926 2 -240.842 -0.955798 -34.1355 -1.24811 -0.915666 -1.96575 -0.0522358 -0.128085 -0.00371583 0.00788507 -1.50994 -355059 -54552.8 196081 -249973 
28925 2 -240.638 -2.83484 -36.7335 -1.76361 0.235304 0.258378 0.100805 0.0142769 0.124179 0.00407131 -1.53071 223344 230230 90362.4 -80742.1 
28846 2 -240.505 -6.48653 -34.0724 -1 0 0 0 0 0 0.00125952 -1.61115 291876 727494 194399 -141582 
28931 2 -239.034 -3.74562 -34.1032 -1.83504 -0.531679 0.377428 0.0411359 0.0196393 0.0206564 0.00477674 -1.50668 422927 -25544.6 173800 -278187 
28928 2 -238.935 -5.59085 -36.6671 0.202828 -0.514766 -0.893819 0.0582848 -0.0493782 -0.135567 0.00139181 -1.5468 395781 459390 248775 -99019.7 
28930 2 -237.795 -0.92104 -34.1702 -1.66646 -1.08984 0.0109148 -0.02162 -0.0616191 0.0538038 0.00499392 -1.48112 -698855 108489 344731 -321452 
28929 2 -237.421 -2.81962 -36.7449 -1.20521 -1.07357 0.906499 0.0667182 0.0838723 0.0942293 0.00431615 -1.51556 549081 452774 414509 -159740 
28849 2 -237.295 -6.48653 -34.0724 -1 0 0 0 0 0 0.00125952 -1.6068 369863 760822 334701 -108035 
28935 2 -235.806 -3.75257 -34.0823 -0.194214 -0.691302 -0.61844 -0.164647 -0.104303 -0.0558261 0.00113115 -1.5008 468717 -237605 117464 -452042 
28932 2 -235.674 -5.60061 -36.6855 -0.570773 -0.808481 -0.139728 -0.0794898 0.0627934 -0.0414534 0.00125819 -1.54339 443408 619443 217831 -19796.3 
28933 2 -234.179 -2.75674 -36.6419 -0.026031 0.686857 1.2306 0.0129333 0.0684239 -0.0678899 0.00250243 -1.5181 586043 659425 533966 -105871 
28852 2 -234.085 -6.48653 -34.0724 -1 0 0 0 0 0 0.00125952 -1.60851 283216 615352 406532 -202092 
28939 2 -232.602 -3.79432 -34.0734 -1.41518 0.920073 -0.639964 0.0123119 0.1486 0.0683647 0.00410454 -1.50212 598834 -173014 58384.7 -387032 
28936 2 -232.449 -5.57749 -36.6635 -1.99864 1.19204 0.164655 -0.14332 0.0191103 -0.113819 0.00685508 -1.55428 192468 733112 121813 42273.9 
28937 2 -230.921 -2.65634 -36.5478 0.818918 0.205929 0.088514 -0.0868035 0.0273665 0.0057242 0.000907946 -1.5147 590681 1.03151e+006 876539 -49735.4 
28855 2 -230.875 -6.48653 -34.0724 -1 0 0 0 0 0 0.00125952 -1.59776 223210 610447 537378 -174321 
28934 2 -234.818 -0.903847 -34.1338 -1.40338 0.587445 1.64282 0.0370393 0.174853 0.0251851 0.00631448 -1.44165 -1.00099e+006 -48999.9 31565.6 -196391 
28943 2 -229.313 -3.80677 -34.0348 -1.51122 0.71148 0.326139 -0.0250808 -0.096693 0.101124 0.003648 -1.45042 962483 -769386 369232 -162983 
28940 2 -229.311 -5.60334 -36.6482 -0.348964 0.647317 -0.267014 0.176463 0.112309 -0.125359 0.000770941 -1.52906 227753 792349 -11831.7 -41047.1 
28941 2 -227.692 -2.51397 -36.4717 -2.62985 -0.338977 -2.83053 0.0380757 -0.0374618 0.0373932 0.0189468 -1.48929 813950 1.29878e+006 1.09816e+006 53535.4 
28858 2 -227.665 -6.48653 -34.0724 -1 0 0 0 0 0 0.00125952 -1.58285 317861 669369 765693 37406.5 
28944 2 -226.056 -5.6101 -36.7051 0.331836 -1.3377 -1.10871 -0.0588861 0.112152 0.0368741 0.00394079 -1.52084 409972 760248 12502.5 -2232.19 
28947 2 -225.992 -3.80106 -34.102 -1.01379 -0.588016 0.233817 -0.00834093 0.0189966 0.0828451 0.00179885 -1.48483 790593 -358451 134562 199931 
28861 2 -224.455 -6.48653 -34.0724 -1 0 0 0 0 0 0.00125952 -1.60454 250598 591341 541962 149458 
28945 2 -224.441 -2.61797 -36.5954 -0.377129 -4.14484 1.14606 0.0761891 -0.0728137 -0.0404272 0.0234715 -1.52508 520462 828552 506932 -16476.6 
28968 2 -279.025 2.77994 -36.6934 -1 0 0 0 0 0 0.00125952 -1.13197 48556.1 371429 637895 43593.2 
28969 2 -279.025 4.63324 -34.0724 -1 0 0 0 0 0 0.00125952 -1.13175 -15520.5 356841 651793 -45017.1 
28970 2 -277.42 0 -36.6934 -1 0 0 0 0 0 0.00125952 -1.5301 50895.2 435426 458739 235983 
28973 2 -277.42 1.85329 -34.0724 -1 0 0 0 0 0 0.00125952 -1.53035 169865 495436 394377 -213334 
28971 2 -275.882 2.78035 -36.7002 -0.929826 0.403197 -0.68227 -0.049155 -0.000374833 0.0138774 0.00188 -1.60525 452897 137234 241786 -46500.6 
28972 2 -275.903 4.66127 -34.0787 -0.28832 0.0481975 0.290833 -0.0119576 -0.140691 -0.00408106 0.000214162 -1.60583 307470 138523 54856 44624.9 
28977 2 -274.301 1.85043 -34.0807 -1.75052 0.0607026 -1.04725 0.0224432 -0.00806946 0.0193401 0.00524554 -1.53008 168705 239232 251129 -31677 
28974 2 -274.323 -0.0141912 -36.6864 -0.305907 -0.287104 -0.104781 0.193508 0.017771 -0.0577421 0.000235513 -1.52629 220330 228902 278408 -50448.1 
28976 2 -272.731 4.61731 -34.1136 0.0637247 -0.355066 0.356886 0.0960292 -0.0468553 0.116106 0.000324326 -1.52683 205770 146898 69008 -60703.5 
28975 2 -272.695 2.77222 -36.6955 -1.56158 0.767995 -1.47942 0.0677247 -0.0857183 -0.0684758 0.00657096 -1.52107 299710 145537 189435 -24270.6 
28978 2 -271.078 -0.0107363 -36.7292 0.194226 0.50125 -0.0585703 0.0509144 -0.00388059 0.0404388 0.00036829 -1.51761 426025 361332 243871 -13444.1 
28981 2 -271.097 1.81798 -34.1043 -1.86988 0.3786 0.155358 0.00606095 0.0368902 -0.0343029 0.0046148 -1.5187 144322 149363 185609 -147193 
28979 2 -269.432 2.75801 -36.7336 0.101595 0.0200888 0.127796 -0.138768 -0.000951857 -0.0353874 3.40789e-005 -1.52026 283882 323535 122991 22656.6 
28980 2 -269.496 4.57872 -34.1147 -1.51751 -0.702152 0.0119626 -0.0708773 0.0425135 0.00185507 0.00352163 -1.52078 259194 72583.6 301516 -65258.3 
28985 2 -267.889 1.81782 -34.1724 -1.15783 0.0726852 -0.0597767 -0.0150208 -0.0791595 0.227265 0.00169962 -1.52982 94284.4 47785.5 78342.7 4206.83 
28982 2 -267.811 -0.0481091 -36.7257 -0.0502433 0.086752 0.821068 -0.107679 -0.0280443 -0.0374145 0.000861766 -1.52259 372183 182628 263610 -65696.6 
28984 2 -266.313 4.55835 -34.102 0.0246428 0.0824291 0.831619 0.0493225 0.00452141 -0.0124832 0.000880392 -1.53312 152719 35297.8 178790 -82235.2 
28983 2 -266.252 2.72472 -36.697 -1.16066 -0.214169 -0.0180247 0.074247 0.0365115 -0.110323 0.00175492 -1.53061 92843 157142 46741 -104606 
28989 2 -264.689 1.79549 -34.0892 -0.351996 0.226524 0.128325 0.0935415 0.00664116 -0.0399617 0.000241426 -1.53009 140469 54583.5 39886.5 -121249 
28986 2 -264.615 -0.0575898 -36.7028 -0.181116 0.0740397 0.969969 0.00190974 0.0469289 0.000791638 0.00123322 -1.52484 262685 230911 254476 -42998.2 
28988 2 -263.09 4.55318 -34.0816 -0.086383 0.0527676 0.336591 -0.0310181 0.0148225 -0.0977632 0.000155601 -1.52172 284815 170382 29528.6 -99913.5 
28987 2 -263.027 2.7291 -36.6734 -0.941838 0.180347 1.17233 -0.0517126 -0.040372 -0.135355 0.00288925 -1.51802 215651 211722 299586 20701.3 
28993 2 -261.472 1.76285 -34.0944 -1.03998 0.463922 0.650775 -0.0419705 0.0614172 -0.0377638 0.00216674 -1.52153 93832.1 249062 50943.5 -6497.54 
28990 2 -261.387 -0.0511043 -36.704 -0.139515 -0.00596416 0.884424 -0.0714287 0.0202835 -0.0765898 0.00100976 -1.52059 240399 208394 217677 -4550.07 
29080 2 -261.459 5.51751 -36.7477 -0.0797938 0.27343 0.227295 -0.0386363 0.0155682 0.0204689 0.000167256 -1.52344 166497 191988 167448 -13172.6 
28992 2 -259.877 4.57441 -34.169 -0.871926 0.377501 -0.399652 -0.101952 -0.0398137 0.0746162 0.00133822 -1.52283 234973 178106 169203 -21296.5 
28991 2 -259.853 2.74708 -36.7656 -0.585014 -0.374063 -0.23879 0.00457451 -0.0333463 0.0403387 0.000679113 -1.52323 102637 229910 269543 -13586.4 
28997 2 -258.313 1.78679 -34.1208 -2.92748 -0.817258 0.14117 0.00900544 0.0151788 -0.100394 0.0116606 -1.52657 -61633.2 80927.2 183133 -88829.4 
28994 2 -258.202 -0.0314447 -36.7289 -0.563707 -0.150632 -1.04194 -0.0646277 -0.0325094 0.000427861 0.00179618 -1.5282 171482 273005 118886 26125.2 
28996 2 -256.695 4.52627 -34.1923 -2.95062 -0.0930646 -0.314959 -0.221039 0.0857664 0.0599897 0.0111014 -1.52247 -265456 -12890 160833 -91724.2 
28995 2 -256.675 2.75526 -36.7886 -2.18734 0.824994 0.0139829 0.0327025 -0.0667168 0.0362105 0.0068836 -1.52857 14625.1 130200 113876 -71022.3 
29001 2 -255.167 1.76928 -34.1504 -0.190398 -1.16463 0.00620251 0.103573 -0.0372249 -0.0328378 0.00175408 -1.52704 -21088.5 -59979.9 164021 -111057 
28998 2 -255.009 -0.0520866 -36.7443 -1.15163 0.456583 -0.684573 -0.00860525 0.0181241 0.00571768 0.00252327 -1.52307 269471 272325 145735 -67476.1 
28999 2 -253.494 2.72842 -36.7595 -0.950489 0.645653 0.55562 0.00583271 -0.0090451 -0.0743151 0.00205177 -1.526 111148 201778 54089.7 -371.217 
29000 2 -253.615 4.52185 -34.198 -0.0696877 -0.201437 0.791481 0.0513188 0.0897978 0.0411146 0.000846238 -1.52571 -424673 61232.5 162000 -36932.1 
29005 2 -251.99 1.77539 -34.1593 -1.10058 -0.00387189 -0.979929 -0.0296667 -0.05941 0.0292198 0.00273511 -1.52482 8994.83 64541.9 92201.2 -76756.5 
29002 2 -251.783 -0.0406394 -36.7478 -1.93505 0.409605 0.300867 -0.121528 -0.0329933 0.00534143 0.00504148 -1.52395 271090 231440 178578 -21780.4 
29004 2 -250.501 4.54511 -34.1654 -1.29184 -0.267485 -0.0134211 0.12925 -0.0444346 -0.0287288 0.0021923 -1.52157 -157917 43993.9 42537.1 -94166.5 
29003 2 -250.326 2.75992 -36.7662 -0.79122 0.870501 -0.802501 0.0658953 -0.0746008 -0.0105236 0.00255406 -1.52783 38043.4 70427.3 38520.8 -42972.4 
29009 2 -248.857 1.73478 -34.1733 0.0859098 -0.645156 -0.648972 0.0410239 0.0389161 0.00968233 0.001064 -1.5179 72540.9 144720 221354 -156241 
29006 2 -248.613 -0.0427092 -36.7676 -1.67753 0.176767 0.0358054 -0.132711 -0.0736627 -0.0208623 0.00358538 -1.52324 56497.8 192834 199180 -69681.2 
29096 2 -248.747 5.50843 -36.7969 -1.72576 0.238707 -0.817315 -0.0386549 -0.0558277 0.00728523 0.0046643 -1.52365 -182527 46453.8 54609.9 -75791.7 
29008 2 -247.337 4.49127 -34.1974 0.420213 -0.577351 -0.33907 0.0152787 0.061806 -0.0501222 0.000787048 -1.51993 57354.8 180589 74200.9 7425.42 
29007 2 -247.148 2.71243 -36.8304 0.024845 0.734251 -0.153852 -0.018397 0.0359146 0.0835918 0.000709627 -1.52025 6352.34 131326 193299 -166870 
29013 2 -245.681 1.73363 -34.2019 -1.21903 0.387007 1.6179 -0.0220799 0.00908426 0.0265273 0.00535724 -1.52786 46842.6 44742.2 98994.9 -53200 
29010 2 -245.464 -0.0949295 -36.7521 -1.39034 -0.858259 0.261871 -0.0443453 0.000768487 -0.0474507 0.00344886 -1.52263 -7909.31 216410 229812 -53261.2 
29012 2 -244.197 4.50541 -34.2219 -1.08378 -0.919157 0.227562 -0.0666184 0.090286 0.0830041 0.00260872 -1.52778 -216980 147761 44697.4 -40301.2 
29011 2 -244.016 2.70938 -36.8027 -2.15866 -0.510244 1.90198 0.030631 -0.0295789 0.00167275 0.0107534 -1.52067 -102180 224266 127922 -92131.5 
29017 2 -242.544 1.76847 -34.1393 0.108598 -0.091951 0.640971 -0.162684 -0.0165277 -0.108205 0.000542969 -1.52638 -435787 -183029 104854 -213635 
29014 2 -242.313 -0.0607913 -36.7479 -2.56918 -0.215308 0.106445 -0.021818 0.0327726 -0.0369949 0.00838634 -1.52848 -11636.4 232938 258454 -68968.1 
29016 2 -241.127 4.54441 -34.1381 -1.12142 1.24749 -0.694258 0.103469 0.124879 -0.0643171 0.00415111 -1.52505 -213556 -28013.1 187657 -33959.2 
29015 2 -240.908 2.7576 -36.7751 -0.891678 -1.23767 -0.00656435 -0.00632732 0.0217322 -0.0309464 0.00293085 -1.51982 -316443 208272 -26724.8 -105471 
29021 2 -239.519 1.8302 -34.1839 -0.892766 0.7167 -0.586742 0.206341 -0.00939861 0.041941 0.00208445 -1.52575 -530044 -91100.5 65687.4 -117357 
29018 2 -239.176 -0.00723347 -36.7872 -2.06867 -0.248224 -1.53371 0.0601711 -0.100436 0.0655775 0.00843031 -1.52343 206369 168264 -55044.4 -191802 
29020 2 -238.02 4.65874 -34.1541 0.697276 1.27954 1.91504 0.108618 -0.169335 0.0859727 0.00729359 -1.53016 24485.6 -81243.6 130049 93844.4 
29019 2 -237.826 2.7781 -36.7461 0.52351 0.531267 -1.44666 -0.00127313 0.133967 0.0124588 0.00333663 -1.49881 -588363 206960 -67241.2 -256132 
29025 2 -236.451 1.88562 -34.1202 0.741284 -0.859881 -0.442317 0.0770269 0.0238159 -0.079674 0.00186981 -1.51731 -200138 137157 72670.5 -53378.1 
29022 2 -235.989 0.0648598 -36.781 -0.526296 1.30597 -0.0141178 -0.0324535 -0.110522 0.0361345 0.00249731 -1.51442 653115 292579 39128.2 -169350 
29922 2 -234.898 4.71985 -34.0447 -0.313948 -0.693732 -0.578503 -0.326102 -0.0197053 -0.233931 0.00115182 -1.51148 -533824 -70245.2 268172 43496 
29023 2 -234.836 2.91912 -36.7256 -1.85277 -0.34768 -0.229901 0.0290463 0.0718916 0.0653339 0.00454243 -1.46593 -860962 250210 105200 -410240 
29029 2 -233.423 1.94909 -34.1373 0.116758 -0.204157 -0.917414 -0.0975036 -0.00717642 -0.0729246 0.00112974 -1.51975 -609449 37014.1 232611 230964 
28938 2 -231.914 -0.802952 -34.0885 -0.898316 0.641937 0.233274 0.0708825 -0.120838 0.0361021 0.00160396 -1.39969 -1.17338e+006 -59767.7 47671.4 195650 
29026 2 -232.79 0.152945 -36.7772 -0.273074 0.50495 0.535627 0.000916733 0.00443116 0.0106099 0.000776418 -1.48683 1.0903e+006 537012 -56086.9 -170514 
29837 2 -231.971 4.78574 -34.1487 -0.230749 0.461546 -0.977662 0.104312 0.0207049 0.148045 0.00153925 -1.50744 -1.16548e+006 170116 285763 129010 
29027 2 -231.915 3.10215 -36.7579 -0.828893 0.275664 -0.482616 -0.000564453 -0.00667172 0.00208931 0.00125444 -1.4162 -1.21503e+006 58844.6 -366932 -507249 
29033 2 -230.479 1.99745 -34.2496 -0.570403 -1.25647 1.87745 -0.0748532 -0.00441454 0.235626 0.00683778 -1.51237 -1.04977e+006 339224 271712 118625 
29030 2 -229.484 0.257742 -36.6423 -0.628859 -0.723631 -0.198581 0.00833784 -0.0841468 -0.0475408 0.0012073 -1.47032 1.67874e+006 640185 372742 -135494 
29028 2 -229.054 4.82977 -34.0581 0.710257 1.66113 -0.666597 0.191316 0.143284 -0.15919 0.0046705 -1.50998 -764484 415084 -161241 -57270.6 
29751 2 -229.058 -0.897922 -33.8459 -1.03551 -0.311271 0.439292 -0.219204 0.171842 -0.139393 0.00171564 -1.34492 -2.26797e+006 -550501 -366174 15598.3 
29031 2 -229.084 3.34173 -36.7377 -0.676958 0.798169 0.927193 0.176921 -0.00106462 -0.0229968 0.0024624 -1.38611 -1.68919e+006 -465672 -408008 -135416 
29841 2 -227.547 1.96083 -34.3452 -1.54265 -0.559282 0.0399497 -0.0614723 0.115651 -0.0307421 0.00339333 -1.52246 -898688 911945 952529 233123 
28942 2 -226.243 -0.803416 -33.94 -2.50314 -0.590185 1.53875 0.0361042 -0.117425 -0.0677146 0.0113127 -1.35073 -2.71713e+006 -561001 -612580 -46350 
29037 2 -226.16 3.35565 -36.8328 0.673621 1.04607 0.580983 -0.1164 -0.0149282 0.105442 0.0023749 -1.38911 -1.69355e+006 -389708 -450891 148774 
29032 2 -226.073 4.89067 -34.2069 -0.054594 0.403274 -0.995765 -0.124288 0.00294988 0.0680083 0.00145746 -1.51759 -682239 190456 61908.6 20412.9 
29034 2 -225.836 0.289742 -36.6931 -2.39415 -2.90438 -1.40499 -0.0483774 -0.0265444 -0.0628028 0.0203303 -1.47038 1.28942e+006 614800 204587 146014 
29845 2 -224.606 2.0662 -34.2638 -2.83586 2.81378 -0.0915236 -0.083494 -0.153319 -0.0383443 0.0201117 -1.52257 -1.24063e+006 395264 448883 -187992 
29058 2 -279.025 8.33982 -36.6934 -1 0 0 0 0 0 0.00125952 -1.13449 62137 374509 639722 62023.4 
29059 2 -279.025 10.1931 -34.0724 -1 0 0 0 0 0 0.00125952 -1.13123 -25009.1 358256 645131 -5699.43 
29060 2 -277.42 5.55988 -36.6934 -1 0 0 0 0 0 0.00125952 -1.52966 140043 380826 400627 239787 
29063 2 -277.42 7.41318 -34.0724 -1 0 0 0 0 0 0.00125952 -1.52988 260220 302177 399915 -228456 
29150 2 -277.42 11.1198 -36.6934 -1 0 0 0 0 0 0.00125952 -1.53206 28345.3 466870 385272 278891 
29062 2 -275.913 10.1939 -34.0767 0.118305 0.561497 -1.00334 0.0849423 -0.0992813 0.0145457 0.00168268 -1.59927 452491 57798.6 106232 -70180.9 
29061 2 -275.877 8.32593 -36.6616 -0.84431 -0.134846 -1.04328 -0.00406456 0.0035594 -0.110119 0.00229166 -1.59671 596226 160921 244837 -100105 
29067 2 -274.257 7.39797 -34.0753 -1.70847 -0.754571 -0.0120723 -0.0871332 0.0361878 -0.028513 0.0043937 -1.53573 107014 159809 110547 -39173.3 
29064 2 -274.294 5.53032 -36.6742 -1.39342 0.997337 0.746009 0.0166991 0.0674581 -0.144266 0.00439929 -1.53409 44871.4 77994.7 158298 10038.6 
29154 2 -274.322 11.0929 -36.7124 -0.448293 0.103277 0.140492 0.144935 0.00208895 0.0333007 0.000291416 -1.52845 138739 228630 162866 -60674.8 
29065 2 -272.661 8.29149 -36.7093 -0.982607 -0.105285 -1.1918 -0.0315708 0.0452725 -0.0201126 0.00301904 -1.51679 362504 208629 228640 -82582.2 
29066 2 -272.677 10.1596 -34.1065 0.146613 -1.26356 1.04101 -0.100464 -0.00373344 -0.0022174 0.00340295 -1.52017 248197 106190 230103 -89231.7 
29158 2 -271.11 11.0566 -36.752 -0.469555 0.586715 1.67268 0.0750671 0.0523965 0.113915 0.00423522 -1.51815 283767 248965 193613 -95466 
29071 2 -271.084 7.36946 -34.0974 -1.87961 0.13405 -0.236047 0.0139871 -0.0516822 -0.045406 0.00454262 -1.52516 -51190.6 160598 242275 19047.7 
29068 2 -271.108 5.51157 -36.7264 -0.457379 0.0299466 0.486157 0.12927 0.0168782 0.00481665 0.0005623 -1.52253 260497 204659 239756 16150.2 
29069 2 -269.421 8.28225 -36.7364 -0.249769 -1.07903 0.551801 -0.11882 -0.000462999 0.0608653 0.00192854 -1.52678 313355 86565.1 107009 -4965.48 
29070 2 -269.501 10.119 -34.1124 -0.37285 0.193563 1.0364 -0.0594531 0.0387862 -0.0172607 0.00157516 -1.52321 26232.2 230842 215613 -141207 
29072 2 -267.849 5.54381 -36.7429 -0.246959 0.0922437 0.486845 -0.0369439 -0.0790451 0.00941589 0.000386061 -1.52789 237147 205578 239045 22082.3 
29162 2 -267.866 11.0387 -36.6943 0.499174 0.450988 0.282874 -0.052959 0.0599581 -0.0733684 0.000670798 -1.52683 238984 161138 187780 -67280.3 
29075 2 -267.908 7.32723 -34.1139 -1.83908 -0.305449 1.34405 0.0306593 0.0578385 0.0494822 0.00665275 -1.52439 -34064 137463 255831 -6399.95 
29073 2 -266.205 8.29191 -36.7375 -0.343159 0.210213 -0.943399 -0.121594 -0.0407762 0.0167567 0.00132495 -1.5282 163225 109628 197613 -21429.1 
29074 2 -266.335 10.1101 -34.1116 -2.00112 -0.0110896 0.0620962 0.0904021 -0.00918377 0.023202 0.00504873 -1.53069 1616.53 228372 101907 13724.9 
29076 2 -264.656 5.48163 -36.7069 -0.313751 0.593097 -0.229735 0.0614951 0.0872056 -0.0257415 0.000633516 -1.51618 219267 283580 241737 25841.4 
29079 2 -264.747 7.31504 -34.1088 -1.16049 0.211967 0.975523 0.120024 0.0473447 -0.061268 0.00295145 -1.52758 47812.5 180261 72583.4 -26115.9 
29166 2 -264.676 11.075 -36.7153 -0.848575 0.234402 -0.2973 0.0138176 -0.0434434 -0.11134 0.00108748 -1.52812 142805 -45433.3 125241 -43922.2 
29078 2 -263.149 10.1024 -34.1449 -2.05779 0.275476 0.124759 0.0220573 0.0353946 0.0580829 0.0054486 -1.52522 176362 149653 77202.3 47001.7 
29077 2 -263.044 8.32211 -36.7456 -1.04158 0.246401 0.734873 -0.02346 -0.115096 0.0018368 0.00212308 -1.51617 134899 263178 81180.9 65206.4 
29083 2 -261.549 7.34257 -34.1509 -0.15092 1.0251 0.375267 0.0297893 -0.0124774 -0.0156817 0.00152959 -1.52463 137642 142160 56015.1 14815.5 
29170 2 -261.46 11.0694 -36.752 -1.80975 -0.275639 0.252316 -0.0652168 0.0016696 0.00984274 0.00430104 -1.52466 97360.2 185950 158064 -89322.5 
29082 2 -259.947 10.1294 -34.1589 -1.733 0.419913 -0.663834 -0.0750331 -0.085912 -0.0192854 0.00455983 -1.53091 58176.1 71396.6 46285.8 -61801.8 
29081 2 -259.827 8.26986 -36.7455 -2.15492 -0.526447 -0.177437 -0.209034 0.106481 -0.111567 0.00623752 -1.52918 -74615.7 51233.5 102947 41022.5 
29084 2 -258.271 5.52961 -36.7727 -1.57597 -0.375051 -1.51608 0.0612689 -0.0710678 -0.0513853 0.0062004 -1.53048 128336 26271.7 143144 43618.3 
29174 2 -258.314 11.0687 -36.7916 -1.58103 1.38611 -0.274229 -0.00304789 -0.00823488 0.0179699 0.00566302 -1.52699 -126192 33195.3 100570 -67173.7 
29087 2 -258.364 7.34249 -34.1868 -1.00437 -0.746726 1.02293 -0.0105848 -0.0415129 0.0819438 0.0032908 -1.52045 -155222 136947 -52032.3 -89870.2 
29086 2 -256.79 10.1032 -34.2282 -1.13037 -1.17731 1.06351 -0.0391775 0.0112229 0.092629 0.00477969 -1.53087 -130847 24931.4 20545.8 -48404.2 
29085 2 -256.705 8.30654 -36.8235 0.284731 -0.45012 -0.351223 0.0606794 -0.0767305 0.0212864 0.000512671 -1.53001 -212271 89911.7 68862.8 -105658 
29088 2 -255.092 5.50689 -36.823 -0.678905 0.451527 0.347793 -0.0208772 0.0179034 0.044805 0.000989664 -1.52738 159330 96911.6 58381.3 -119211 
29091 2 -255.258 7.29825 -34.1952 0.351267 -0.510623 1.29041 0.156815 0.059466 -0.00519646 0.00258111 -1.52156 -53554.7 106129 271767 -64571.8 
29178 2 -255.149 11.0505 -36.8038 -1.27429 -0.264435 2.16312 0.0497296 0.0293895 -0.0206604 0.00802668 -1.52289 18248.2 95145.1 130289 -60755.1 
29895 2 -256.84 8.27787 -31.5945 0.120942 0.558978 0.941331 0.0511943 -0.0868335 0.0393161 0.00152803 -1.52277 -26627.9 65744.3 117046 42462.1 
29988 2 -255.29 11.0496 -31.602 -1.98747 -0.331265 -0.230318 0.0628563 -0.124723 0.0125219 0.00518015 -1.51995 -143455 125035 135743 -32778 
29089 2 -253.55 8.25369 -36.8158 -0.944669 -0.476388 1.56622 0.00633504 0.0843166 0.0331518 0.0044995 -1.52485 -62285.8 70308.7 122003 -4645.21 
29090 2 -253.653 10.0646 -34.2027 -1.0206 -0.0177208 1.87408 -0.0219676 0.0775158 0.0295911 0.00573599 -1.51834 -77254.5 234561 190960 71551.5 
29095 2 -252.096 7.31372 -34.1648 -0.829264 0.384603 -0.334808 0.0546248 -0.0407765 -0.0840636 0.00119364 -1.52892 99560.1 34035.7 113005 56765.4 
29092 2 -251.889 5.52332 -36.8003 -1.64244 0.318289 0.667573 -0.149167 -0.0737538 0.0238453 0.0040866 -1.52585 28595.2 -1560.92 155609 -6613.18 
29182 2 -251.973 11.0531 -36.7882 0.568011 0.330484 1.10782 -0.0426793 -0.0094739 -0.0157583 0.00208969 -1.52555 -78129.7 141868 147705 14372.2 
29094 2 -250.515 10.078 -34.1685 -1.83311 0.909695 0.227524 0.0309304 -0.0278854 -0.105638 0.00533986 -1.52287 -66381.1 223521 -4317.22 -64922.9 
29093 2 -250.397 8.26832 -36.7752 -2.22269 0.259041 1.00729 0.100034 0.0653384 -0.0462342 0.00758489 -1.52249 10324.4 40384.3 161592 -70740.4 
29099 2 -248.914 7.28215 -34.1946 -0.0255959 0.00991894 -0.577822 -0.0388916 0.0661375 -0.00405178 0.000421475 -1.52483 66995 149682 55196.7 -41791.1 
29186 2 -248.836 11.0504 -36.8097 -1.01555 0.914563 -0.286821 0.0596012 0.0127454 0.0205518 0.0024561 -1.51747 -174758 164244 -40902.2 18891.7 
29899 2 -253.677 8.21297 -31.5573 -1.23667 -0.146694 0.576759 -0.128358 0.10623 -0.132547 0.00237234 -1.52669 -141650 -93425.6 -49638 -91987.3 
29992 2 -252.161 10.9797 -31.5749 -2.58587 -0.461699 0.814927 -0.0875499 0.108191 -0.0746615 0.00952699 -1.52527 -431414 160947 1419.48 -1169.14 
29996 2 -249.105 11.034 -31.6035 -0.458085 0.260463 0.797927 0.175479 0.00887315 0.0340142 0.00115167 -1.52237 -464087 -1907.21 31686.7 71526.8 
29098 2 -247.362 10.0766 -34.2245 1.05513 -0.866091 0.219584 -0.00987348 0.0421987 0.0381647 0.00240773 -1.52168 119965 188408 19192.8 -11700.5 
29097 2 -247.212 8.27158 -36.8096 -0.280876 0.0379248 -0.900269 -0.101543 0.0398425 -0.0537557 0.001122 -1.52187 -79983.7 30459 100616 -49293.2 
29100 2 -245.629 5.51401 -36.8119 -1.15816 0.251265 0.484895 -0.00382525 -0.116255 -0.0473848 0.00206509 -1.52412 -283176 45628.3 177490 -77040.2 
29103 2 -245.782 7.30423 -34.2027 0.87992 0.566956 2.03265 -0.00254607 -0.00346331 0.0264456 0.00658398 -1.52471 -75690.1 273282 118701 41450.8 
29190 2 -245.712 11.08 -36.8104 -0.154588 1.02743 -0.415445 0.0836057 -0.0179042 -0.034549 0.00157705 -1.52305 -120501 157585 91307.3 -42870.5 
30000 2 -244.204 10.1024 -34.2296 0.679891 -0.975997 1.69551 -0.142106 -0.0358445 0.0794953 0.00540282 -1.52619 -130334 51947.7 155507 46879.6 
29101 2 -244.118 8.28128 -36.8516 -0.703608 0.660565 -0.640558 0.186286 0.0919025 0.142969 0.00168993 -1.51973 -22584.6 94239 67839.8 -59766.3 
29107 2 -242.676 7.34163 -34.1765 -0.113432 0.0744613 0.105879 -0.017667 -0.0659819 -0.0671375 3.73088e-005 -1.52637 -151384 -26142.3 158398 7199.26 
29102 2 -242.576 11.1014 -36.7827 0.272965 -0.0235166 -0.0862644 0.0575274 -0.0648575 -0.0182751 0.000103916 -1.51718 26739.5 253407 26276.8 -76758.4 
29104 2 -242.52 5.53764 -36.7647 0.938314 1.41351 -0.0633081 0.091956 -0.0322456 -0.0892301 0.00363051 -1.52011 -112839 274792 142705 -1098.32 
29908 2 -245.994 11.0851 -31.6044 -0.775682 -0.489843 -0.0313512 0.0103616 -0.0229757 0.0793108 0.00106128 -1.51679 -117254 112771 165776 -95696.7 
29912 2 -242.907 11.1257 -31.5488 -0.543176 -0.509362 -0.530985 0.0356915 -0.0372743 -0.062204 0.0010535 -1.51487 -98376.1 293333 137495 -64454.4 
29914 2 -242.829 5.54027 -31.562 -2.44736 -0.0104248 1.1542 0.150007 -0.0573859 -0.000143559 0.00922199 -1.51863 -457943 145104 204319 -153379 
30004 2 -241.115 10.0722 -34.1703 -0.972504 -0.355383 0.20336 -0.0301491 0.196041 0.0221392 0.00140237 -1.52123 -326882 75908.8 293704 -42402.8 
29105 2 -240.932 8.34254 -36.7704 -0.229171 0.611111 0.145583 -0.27951 -0.0686547 -0.114477 0.000563219 -1.51219 -203193 154237 7521.1 -21154.5 
29111 2 -239.578 7.33721 -34.1747 0.47441 1.14444 -0.783131 0.0114032 0.036631 0.117144 0.00270558 -1.52761 -221527 -161223 -917.434 177299 
29108 2 -239.407 5.57121 -36.7575 -1.4627 -0.335613 0.119544 -0.0500039 -0.0697567 -0.0342454 0.00285461 -1.50373 -348467 134141 -170578 -105075 
29106 2 -239.467 11.1331 -36.8323 -2.95585 -1.14351 -0.518108 -0.0631699 0.0578412 0.139512 0.0129896 -1.5077 -454332 75569.7 27026.1 -179255 
29110 2 -238.07 10.1523 -34.141 0.113947 0.358327 1.27435 0.198696 -0.0260551 -0.205764 0.00222349 -1.52812 -162235 -59485.8 54350 69912.8 
29109 2 -237.92 8.37423 -36.7434 -0.597801 -0.478713 -0.923806 -0.0168656 0.0019562 0.00208251 0.00181364 -1.49926 -854142 -48028.4 252551 -107864 
29115 2 -236.478 7.41906 -34.0685 -0.64484 0.22448 0.554731 -0.0340849 0.118055 -0.192461 0.000974786 -1.52762 -122974 6852.59 136090 -39994.2 
29202 2 -236.468 11.1737 -36.7794 -1.32952 -0.146194 0.644348 0.014379 0.103834 0.0862531 0.0027762 -1.48276 -834414 -78855.1 56731 -70302.9 
29112 2 -236.38 5.66213 -36.7088 0.574562 -0.475043 -0.446968 0.0393312 -0.0929057 0.00995622 0.000951651 -1.4935 -554278 195981 224552 -183716 
29915 2 -241.319 8.32225 -31.5426 -1.40944 -0.90449 -0.0849774 0.0309775 0.0464364 0.00446304 0.00354158 -1.51112 -486152 250021 105226 -110953 
30006 2 -239.822 11.2277 -31.5582 0.488513 0.619017 0.207994 -0.190848 -0.0377753 0.058566 0.000837691 -1.51237 -329070 426528 136556 -42776.9 
30011 2 -234.947 10.255 -34.1231 0.626196 0.935106 -1.76279 -0.123482 -0.0892944 -0.0843815 0.00550911 -1.52912 -33842.7 -1880.17 75075 15550.9 
28304 2 -234.953 8.47943 -36.7518 0.177299 -0.795632 -1.08176 0.032799 0.0241239 0.0782398 0.00231081 -1.47595 -864437 -140553 223037 -95507.1 
30012 2 -233.438 7.51892 -34.1178 -0.118437 -0.251073 -0.804146 -0.0968327 0.0410894 0.0701838 0.000911533 -1.52502 -565673 -124847 121701 -40358.1 
30013 2 -233.508 11.2999 -36.7213 -1.28306 0.223104 0.114575 0.10888 -0.00505052 -0.00180919 0.00215269 -1.46954 -870791 -160467 216590 -117788 
29024 2 -233.411 5.80383 -36.7346 -1.37076 1.60609 0.951778 -0.132967 -0.119251 -0.00333561 0.00675652 -1.47387 -962386 -126845 -7528.48 -226017 
29206 2 -232.008 8.60626 -36.6589 -1.80236 0.53995 -0.0542457 -0.083994 0.216874 -0.151882 0.00446244 -1.46222 -1.19991e+006 -508205 -21716.5 -111015 
30015 2 -231.908 10.3373 -34.0739 -0.633454 0.790293 -1.86091 -0.340731 -0.00129087 -0.0450968 0.00565372 -1.51652 -1.03099e+006 -323390 14239.3 -80792.4 
29119 2 -230.527 6.00028 -36.6859 -1.81095 -0.377843 -0.808071 -0.0816929 -0.0973161 0.057026 0.00513287 -1.44118 -1.7378e+006 -575537 -149333 1575.77 
29204 2 -230.565 11.4023 -36.6912 -0.531721 -0.268514 -0.0812375 0.0978855 0.0854169 -0.0813171 0.000455224 -1.47309 -1.01968e+006 -588572 -63009.5 154005 
29923 2 -230.462 7.6429 -34.0846 -1.24243 1.54379 1.14664 -0.0242648 -0.202647 0.0917467 0.00660202 -1.51525 -935996 -96314.6 -376050 -28889.7 
30016 2 -229.02 10.4721 -34.1003 -1.52186 -2.09166 -0.498712 0.274356 -0.144085 0.219578 0.00874079 -1.49201 -1.23266e+006 -364283 -82209.5 -14906.7 
29114 2 -229.105 8.76947 -36.6126 -2.17437 -1.18279 -1.20807 0.150411 0.105685 -0.224667 0.00955512 -1.46703 -1.36866e+006 -646233 -168132 90355.7 
29927 2 -227.513 7.69341 -34.081 0.30218 -0.993413 -0.484844 -0.0289437 0.0756508 0.0105589 0.00165407 -1.50212 -810115 243331 -219871 15715.3 
29209 2 -227.59 11.5607 -36.6434 0.0318838 2.00809 -2.20737 0.117757 -0.0394668 -0.0893017 0.0112171 -1.49592 -893938 -598549 -82012.6 256753 
29120 2 -227.666 6.09868 -36.6765 -2.37964 0.270217 0.574092 0.216401 -0.0127524 -0.0414811 0.00763932 -1.48282 -1.60351e+006 -432256 -13407 91548 
29117 2 -226.128 8.85977 -36.6721 0.262243 0.312479 0.546377 0.0360722 0.0458455 0.0733252 0.000585602 -1.49596 -1.0159e+006 -189541 274333 124065 
29118 2 -226.03 10.5181 -34.0052 1.18545 0.0862098 -0.773408 -0.0389893 -0.260225 -0.119496 0.00253273 -1.49009 -933255 -138837 206899 -7877.01 
29124 2 -224.708 6.07763 -36.8036 1.48682 0.303837 -0.341071 0.20657 -0.0337233 0.0901798 0.00304711 -1.49938 -789499 -55345.1 120472 73018 
29210 2 -224.576 11.592 -36.6543 0.890092 -0.739157 -1.12082 0.0503187 -0.0167523 -0.0488366 0.00326826 -1.49551 -442280 -115811 196686 -5550.66 
29123 2 -224.562 7.60838 -34.0538 0.129293 -0.648842 -0.198293 0.0294801 0.187434 -0.223728 0.00060083 -1.49745 -748847 211909 167175 -89348.6 
29148 2 -279.025 13.8997 -36.6934 -1 0 0 0 0 0 0.00125952 -1.13284 41885.9 366239 642017 36993 
29149 2 -279.025 15.753 -34.0724 -1 0 0 0 0 0 0.00125952 -1.13121 79826.4 353921 638451 -30927.4 
29153 2 -277.42 12.9731 -34.0724 -1 0 0 0 0 0 0.00125952 -1.53099 71784.6 378342 388871 -227699 
29240 2 -277.42 16.6796 -36.6934 -1 0 0 0 0 0 0.00125952 -1.52878 236840 382489 428987 267094 
29152 2 -275.876 15.7454 -34.0697 -0.84743 0.296481 0.0339871 -0.0387874 -0.0487537 -0.0542531 0.00101667 -1.59495 569169 229768 199392 -43751.9 
29151 2 -275.881 13.9102 -36.6984 -1.10603 -0.171095 -1.13345 -0.0394896 -0.055881 0.0482036 0.00319575 -1.60071 465080 169563 147189 -34246.3 
29157 2 -274.312 12.908 -34.0826 -1.76709 0.368559 0.719421 0.0619162 0.121373 -0.0363347 0.00475594 -1.53034 31520.3 242846 194428 -21661.3 
29244 2 -274.271 16.6691 -36.7092 -1.2263 0.410614 0.400826 -0.0739086 0.00281554 0.0215289 0.00230881 -1.53006 42354.5 87832.2 273974 -36573.7 
29156 2 -272.683 15.735 -34.1038 -1.02489 -0.824853 -0.424148 -0.141936 -0.055646 0.0558021 0.00240654 -1.52849 102059 101461 45755.7 -53434.1 
29155 2 -272.699 13.8833 -36.6804 -1.37269 -0.546989 -0.691886 0.0472017 -0.0579586 -0.0767943 0.00335307 -1.52181 217301 254515 166617 -6961.83 
29161 2 -271.132 12.946 -34.0962 0.189074 0.0992928 0.317424 0.0982855 -0.0913059 -0.0695553 0.00018435 -1.51946 94615.8 212589 177717 -72111.8 
29248 2 -271.109 16.6513 -36.6964 -1.86997 0.0867194 1.46283 0.0847747 -0.0444993 -0.102175 0.00710893 -1.52433 589.44 209042 101111 -94078.5 
29160 2 -269.513 15.6967 -34.116 -1.99131 0.984932 0.649495 -0.0281565 -0.0267644 -0.00220652 0.00674756 -1.53299 -93470.1 72102.1 187933 -104575 
29159 2 -269.475 13.8197 -36.7452 -0.0651319 -0.301555 -0.368972 -0.0554162 0.0332523 0.128039 0.000291349 -1.5155 259346 337082 238301 -87740.4 
29252 2 -267.901 16.6109 -36.7158 -1.08949 -0.286507 -0.386215 0.0301529 -0.0116537 -0.0336639 0.00178628 -1.52046 162840 253388 174515 -31251.7 
29165 2 -267.93 12.9036 -34.0692 -1.02378 0.455088 0.412464 0.00359676 -0.0157434 -0.146814 0.00179526 -1.52252 186643 139200 108441 -38109.6 
29163 2 -266.295 13.8104 -36.7217 -0.158265 -0.461051 0.416711 -0.0276523 0.0796318 -0.022544 0.000517994 -1.52587 97654.5 170328 253171 34167.9 
29164 2 -266.346 15.6582 -34.101 -2.42133 -0.561591 0.17939 0.0485372 0.0402957 -0.0463094 0.00782209 -1.5239 33603.1 215632 161501 -48834.3 
29169 2 -264.726 12.8849 -34.1354 -1.35967 0.574671 -0.00682799 -0.08356 -0.0307852 0.107383 0.00274447 -1.53048 9966.76 107764 95105.2 -7595.86 
29256 2 -264.705 16.6049 -36.7299 -0.652454 -0.616758 -1.04328 0.0209115 -0.00943002 -0.00364749 0.00238618 -1.51854 212519 291272 256065 67086.7 
29167 2 -263.106 13.8176 -36.7365 -0.312734 -0.0183995 0.910919 0.0182499 0.0305467 -0.0548228 0.00116873 -1.52781 79310 76105.5 83287.1 -69363.9 
29168 2 -263.152 15.6365 -34.1424 -1.7513 -0.123187 -0.374584 0.0245982 0.0852528 0.0528544 0.00405884 -1.52576 145234 148890 150989 -3104.03 
29173 2 -261.573 12.8843 -34.1205 -1.24104 -1.21108 0.70887 0.0659136 -0.00905947 -0.0556236 0.00442014 -1.5299 -51672.5 170938 109645 96815.1 
29260 2 -261.504 16.5869 -36.7441 -1.54595 -0.534555 -0.316432 -0.00158305 0.00832934 -0.0358483 0.00349623 -1.52594 130710 37516.1 193379 15509 
29172 2 -259.938 15.6602 -34.1471 -1.32298 -0.119156 0.507806 -0.0894918 -0.0496504 -0.012858 0.00254716 -1.52367 45736.7 147234 24340.7 80219.7 
30070 2 -261.574 16.5422 -31.542 -1.49246 -0.30138 -0.169991 -0.0987452 0.0314924 0.0106199 0.0029563 -1.52401 -98900.9 145371 136936 12827.9 
29171 2 -259.91 13.8501 -36.7323 0.401755 0.817334 -0.776464 -0.0310732 -0.0646572 -0.0836752 0.00180405 -1.5273 18574.6 6058.88 206595 -14534 
29177 2 -258.404 12.8728 -34.1353 -1.88679 0.604741 -0.0856625 0.0395882 0.029921 -0.0785595 0.00495372 -1.52743 -77550.1 46679.5 175873 -26710.2 
29264 2 -258.313 16.5867 -36.7923 -1.01041 0.185503 -0.269123 0.027708 0.0601051 0.0426721 0.00142044 -1.52675 -16650 41116.6 123140 20558.8 
29176 2 -256.79 15.6248 -34.1942 -1.42888 -0.597041 1.02845 -0.115846 0.0408096 0.0269615 0.00435273 -1.52372 -296064 88123.2 140877 51574.4 
29175 2 -256.762 13.8056 -36.8224 -1.33436 0.160231 -0.264417 0.120688 0.0589856 0.102734 0.00236299 -1.52591 11647.3 24723.6 94106.9 -5805.33 
29181 2 -255.257 12.8905 -34.1791 -1.15144 0.47359 0.421833 0.0672852 -0.0852904 -0.0428785 0.0021765 -1.52637 -14750.8 -41370.4 259333 -12613.9 
29268 2 -255.15 16.5926 -36.7722 -1.74993 0.510514 0.355481 0.00321014 -0.00976664 -0.077061 0.00434437 -1.52625 23146.6 198792 79660.7 21398.7 
29985 2 -256.86 13.7743 -31.5354 0.301886 0.453512 0.606912 -0.0199837 0.0315502 -0.0264197 0.000837769 -1.53054 -28465.2 -76234.4 125108 -6270.16 
29179 2 -253.564 13.8214 -36.7989 0.102661 0.164858 0.840465 -0.0323622 0.0353096 -0.00814739 0.000937206 -1.52024 120471 152166 184376 -14694.1 
29180 2 -253.685 15.6271 -34.1524 -2.78728 0.258266 0.480828 0.218639 0.0565282 -0.0118516 0.0101603 -1.5242 -107118 -32611.1 207070 115205 
29185 2 -252.096 12.8853 -34.1846 -0.743285 -0.467862 0.327499 0.0276863 -0.0826712 0.0483374 0.00110664 -1.5243 20981.5 192798 213818 48787.8 
29272 2 -251.98 16.5813 -36.7635 -0.716997 -0.185854 0.45352 0.0205101 -0.00945764 -0.0518854 0.000950063 -1.52473 -53992.9 75966.9 97146.7 131755 
29184 2 -250.491 15.6444 -34.1521 -0.0593019 1.1494 0.24447 0.0340145 -0.00249625 0.0173311 0.00174368 -1.52706 205612 154856 224214 73536.2 
29183 2 -250.406 13.8224 -36.8164 -0.586815 0.262668 -0.3402 -0.00705511 0.0328589 -8.21611e-005 0.000666389 -1.52231 -31994.2 92301.8 120393 18679.1 
29189 2 -248.958 12.8668 -34.2273 -0.89221 -0.479573 0.711 0.128682 0.0182061 0.0830904 0.00192901 -1.52166 127666 215685 174002 76828.5 
29276 2 -248.839 16.5871 -36.7454 -0.886492 -0.551726 -0.128705 0.100382 0.0760915 -0.0639803 0.00139408 -1.51743 -68634.6 20171.4 118142 179723 
29989 2 -253.681 13.8053 -31.5423 -0.591322 -0.193898 -0.157571 -0.0936678 -0.09756 -0.074262 0.000519031 -1.5263 -66328.5 28193.1 26077.7 -115917 
29993 2 -250.573 13.7908 -31.5485 -2.23786 0.202307 0.237894 -0.160026 0.0451694 -0.0984689 0.00643054 -1.51701 -678175 65671.8 16216.7 148113 
29188 2 -247.312 15.6588 -34.1716 -1.16351 0.354463 -2.29446 -0.021938 -0.0410363 0.0708855 0.00849414 -1.52343 180832 289516 181916 78104.7 
29187 2 -247.244 13.8754 -36.8304 -1.25514 0.987787 1.16228 -0.0382537 -0.105963 0.0992938 0.00491463 -1.52132 -124456 113806 132591 64097.4 
29280 2 -245.689 16.6562 -36.7702 -0.435122 0.648308 -1.83241 0.0481939 -0.00101549 0.0519136 0.00499698 -1.52061 -19847.5 85864.7 288073 20249.3 
29193 2 -245.778 12.8613 -34.186 -1.49296 -0.414783 -0.194176 -0.109929 0.106526 -0.0041297 0.00307156 -1.52113 104410 218878 175581 36690.6 
29192 2 -244.181 15.6954 -34.1606 -0.0810169 -0.893414 0.26404 -0.0522909 -0.0820851 0.00802817 0.00110141 -1.52119 9791.43 271799 83102.9 -27850 
29191 2 -244.136 13.8856 -36.7443 -2.91138 0.455927 0.660598 0.0786244 -0.0373322 -0.138997 0.0114873 -1.51947 -187686 181587 94628.9 -5990.39 
30003 2 -244.483 13.9019 -31.5196 -0.751609 -0.473615 -1.17799 0.0622216 0.0155684 -0.170086 0.00274184 -1.51393 -395487 291416 109453 -16004.3 
29997 2 -247.561 13.851 -31.553 -1.41858 -1.60015 0.63812 0.157167 -0.0186306 -0.0956836 0.00627245 -1.50611 -579445 291647 197960 50056.8 
30001 2 -242.672 12.8793 -34.1643 -0.675356 -0.919134 0.230825 0.120662 0.0585651 0.0217811 0.00170563 -1.51908 81964.6 258046 135586 -89270.6 
29284 2 -242.558 16.667 -36.7687 0.385338 -0.637598 -0.779368 0.097276 -0.0553758 -0.0403101 0.0014641 -1.51437 114469 93600.4 190036 7759.19 
30090 2 -245.97 16.675 -31.5144 -1.05914 -0.242307 -1.06576 -0.0784896 0.0201571 0.0403894 0.00291747 -1.50304 -490624 377643 39760.3 67536 
30002 2 -242.951 16.8176 -31.5886 0.0403582 -1.38683 -0.372753 0.0927641 -0.040745 0.174424 0.0025995 -1.49931 -263685 641943 31588.4 -218095 
29197 2 -241.011 13.9036 -36.7684 0.552309 -0.44712 0.743289 0.00273078 -0.0434375 -0.0228475 0.00133186 -1.5072 -25859.3 204271 62222.5 -45015.8 
30094 2 -241.05 15.6683 -34.1602 0.849553 -0.666581 -0.241482 0.0316317 -0.0133666 -0.036781 0.00154213 -1.52888 83097.7 178054 157217 -3925.83 
30005 2 -239.528 12.8661 -34.2083 -0.530645 0.706803 -1.35444 -0.141 0.140338 0.0391893 0.00329447 -1.5164 -70932.7 89877.9 102723 80203 
29196 2 -239.415 16.6651 -36.8115 -0.0885114 0.847571 0.13895 -0.0564587 0.00188504 0.120064 0.000938992 -1.50786 -86411 -117874 34424.7 97007.3 
30098 2 -237.944 15.6499 -34.2124 0.301169 1.31897 0.81879 -0.0270634 0.121265 -0.00171798 0.0031498 -1.50399 -95006.4 -21815 53320.7 228529 
29201 2 -237.926 13.938 -36.8105 -0.498405 0.199983 0.125945 -0.0182009 -0.0835394 -0.00500196 0.000383225 -1.51054 -343254 -165789 -193106 -58792.8 
30009 2 -236.479 12.9519 -34.2079 -0.586404 0.915609 0.717991 0.0708698 -0.0552339 -0.0113895 0.00213831 -1.51381 -335921 -244444 121733 124924 
29291 2 -236.374 16.7054 -36.8409 -0.676571 -0.349479 -0.121669 -0.0332151 -0.0116893 0.148604 0.000749019 -1.50448 -478612 -318470 4291.82 -166883 
30904 2 -236.837 16.9251 -31.6176 -0.692918 -0.645077 -1.6241 0.018081 -0.0167647 -0.00610347 0.00445108 -1.51657 -110554 569588 -24912 8990.88 
30811 2 -241.442 14.0095 -31.535 -0.234671 -0.287239 0.615452 0.0178567 -0.0858171 -0.038241 0.000650362 -1.50145 -283756 534647 89874.9 -165547 
31715 2 -239.879 16.8173 -31.5309 0.146903 0.215373 -0.362337 0.000127092 0.0352329 0.00634478 0.000250964 -1.49287 -203194 344641 -18853 89649.2 
30812 2 -238.404 14.0746 -31.5462 0.353784 -1.14872 -0.443316 0.170634 -0.0505734 0.0278869 0.00206718 -1.51837 -80337.1 351065 361767 -8249.69 
30101 2 -234.899 15.7117 -34.2244 0.0748951 2.19638 -0.631851 -0.0684625 0.0459357 0.00213657 0.00658591 -1.51726 -337411 -345696 147781 -1138.69 
29200 2 -234.901 13.9931 -36.8352 -2.3658 0.612463 1.09675 -0.0978388 -0.0283638 0.129263 0.00903702 -1.49568 -576472 -324713 50191.7 -31151.1 
30102 2 -233.423 13.0549 -34.123 -0.55464 1.27446 0.607646 -0.12537 -0.12289 -0.0829452 0.00289829 -1.52475 -681928 -354106 151930 -63878.4 
30099 2 -233.354 16.6804 -36.8234 -2.19744 0.373675 1.54646 -0.144198 0.0570036 -0.114946 0.00926996 -1.48433 -1.09705e+006 -804234 -68211.1 -4432.53 
29292 2 -231.918 14.062 -36.702 -3.43631 -0.05984 -0.917981 -0.0482813 -0.0130016 -0.0440683 0.0159386 -1.46199 -974412 -709669 -18092.6 94864 
29203 2 -231.865 15.7672 -34.1003 -0.0701024 0.93988 -0.772829 0.0606832 -0.0915895 -0.0337802 0.00187108 -1.52032 -674740 -1.16709e+006 -67225.2 212653 
30908 2 -235.289 14.1193 -31.5766 0.0676476 0.622904 -0.608382 -0.0842087 -0.0373577 -0.0177012 0.000960652 -1.52205 73147.4 260487 -20260.2 -24921.2 
28394 2 -230.46 16.8359 -36.6555 -0.88912 -0.728845 -2.10377 0.22379 0.0150865 0.0425586 0.00723923 -1.47432 -1.04097e+006 -695795 -135476 -64302.8 
30017 2 -230.455 13.1155 -34.0829 -2.28601 -0.365286 1.09417 0.0936595 0.0507183 0.0180138 0.00825804 -1.50369 -1.1219e+006 -768847 -39812.7 210258 
29296 2 -228.977 14.1963 -36.6422 -2.57825 0.0826345 0.273417 -0.087214 0.136889 -0.0629876 0.00847521 -1.47661 -1.19909e+006 -520661 11390.6 199395 
30923 2 -228.838 15.873 -34.0083 0.971276 -0.487068 -1.28541 -0.155502 -0.0017866 -0.0557053 0.00356809 -1.50112 -768403 -856490 220049 175521 
29297 2 -227.482 16.9917 -36.6216 -2.06614 1.52478 -1.16 0.00413074 0.108905 0.0991211 0.00999995 -1.51348 -900134 -641285 121437 153941 
29213 2 -227.485 13.2131 -34.0562 -2.5376 0.00544103 -1.06136 0.0377201 -0.0417758 0.0942568 0.00952941 -1.49256 -1.04505e+006 -687476 7780.97 200907 
29207 2 -226.033 14.3478 -36.6372 -1.49277 1.08181 -1.14004 0.0512174 -0.111239 0.0640647 0.00591768 -1.49518 -1.32312e+006 -404268 351059 120053 
31010 2 -225.889 15.9514 -33.9212 -1.44238 -1.85963 -0.310835 -0.165428 0.00101328 0.00278775 0.00709775 -1.49043 -1.27389e+006 -556504 572346 -111564 
29217 2 -224.525 13.1807 -34.0101 -1.49573 0.0402576 0.571856 0.110417 0.131467 0.04233 0.00323173 -1.49617 -836053 -447519 236145 -102639 
29300 2 -224.491 17.0276 -36.5031 0.725083 0.0629702 1.21247 -0.165888 0.00441646 -0.0306685 0.00251878 -1.49742 -1.24522e+006 -935385 91447.2 -217946 
29238 2 -279.025 19.4596 -36.6934 -1 0 0 0 0 0 0.00125952 -1.13189 62988.7 351107 637149 58986.6 
29239 2 -279.025 21.3129 -34.0724 -1 0 0 0 0 0 0.00125952 -1.12916 42536.8 326638 634937 -32782.5 
29243 2 -277.42 18.5329 -34.0724 -1 0 0 0 0 0 0.00125952 -1.52539 133659 447698 503877 -231925 
29330 2 -277.42 22.2395 -36.6934 -1 0 0 0 0 0 0.00125952 -1.52733 174846 384999 431467 261961 
29333 2 -277.42 24.0928 -34.0724 -1 0 0 0 0 0 0.00125952 -1.49348 182121 236333 355435 -104069 
29242 2 -275.881 21.3039 -34.0809 -0.656409 0.776899 0.0664159 -0.0877855 -0.0240871 -0.00703647 0.00130846 -1.59937 364307 141203 289024 5830.59 
29241 2 -275.87 19.4468 -36.7308 -0.428565 0.0182462 -0.254172 -0.0929862 0.0198367 0.0856644 0.000313122 -1.59537 442480 192963 275240 -91828.7 
29247 2 -274.32 18.517 -34.0673 0.248241 0.562328 1.01367 0.0268789 -0.055041 -0.0812687 0.00177008 -1.5317 -34031.9 106751 165065 -105457 
29337 2 -274.27 24.0511 -34.0971 -1.45454 0.302905 0.701569 -0.0686605 -0.02197 -0.00671623 0.00340025 -1.53039 181872 46060.8 194219 -172096 
29334 2 -274.291 22.2126 -36.7201 -0.48327 0.0214074 0.866269 0.00802015 -0.0489054 -0.0103892 0.00123991 -1.53173 96050 68149 242202 -64574.7 
29245 2 -272.714 19.4122 -36.6989 -2.2317 0.706192 -0.618753 0.0540008 0.0335371 -0.0871701 0.00738336 -1.52488 112487 69324.9 255844 -68265.6 
29246 2 -272.727 21.2556 -34.1045 -0.908732 -0.129986 0.80212 0.0274686 0.0246614 -0.00158757 0.00187175 -1.53106 -2744.43 89809.9 142552 -46352.9 
29251 2 -271.145 18.48 -34.1117 -1.40932 0.053233 0.287772 0.0619294 -0.0275373 0.0599909 0.00260951 -1.53264 -3743.93 -39862.9 150232 -110804 
29338 2 -271.1 22.1468 -36.7244 -2.21814 -0.0191804 0.534487 0.0454117 0.0249968 -0.0491165 0.00655726 -1.5247 75313.6 97383.6 136545 -5012.06 
30155 2 -271.063 23.9806 -34.1422 -2.02869 -0.565385 0.303744 -0.0516378 -0.0210478 0.0500318 0.00570249 -1.53097 52622.1 37098.3 112273 -41265.2 
29250 2 -269.545 21.1792 -34.1268 -1.94201 0.441102 0.321302 0.0576431 0.100847 0.000893417 0.00512525 -1.53381 -52882.6 5730.76 66084.6 52583.2 
29249 2 -269.498 19.3823 -36.7491 -0.629415 0.339712 -0.176061 -0.00514289 -0.0346992 0.0340748 0.00068337 -1.52968 215580 -11093.3 130552 -45209.8 
29255 2 -267.96 18.4452 -34.1092 -1.31388 0.989594 0.47494 0.104616 -0.0196165 0.001673 0.00369182 -1.53265 147656 -43284.5 166624 -27425.6 
30157 2 -267.872 23.9549 -34.136 -2.2048 0.0664329 -0.103575 -0.104257 0.0217128 -0.0261659 0.00614175 -1.53182 -72380.3 9333.5 57182.5 106345 
29342 2 -267.9 22.1159 -36.7095 0.0128102 -0.0943159 0.22036 0.0169144 0.0832619 -0.129468 7.25709e-005 -1.52987 106250 58709.5 117344 8423.56 
29253 2 -266.283 19.3742 -36.693 -0.249632 -0.242632 1.17175 0.0127797 -0.0294903 -0.12366 0.00188196 -1.52333 279207 73828.4 149535 43708.3 
29254 2 -266.364 21.1991 -34.1339 -2.26989 -0.312089 0.283502 0.146709 -0.037696 0.0942999 0.00671343 -1.52814 129920 -80662.9 -10300.2 72138.6 
29259 2 -264.727 18.4556 -34.1053 -1.67943 -0.989759 -0.24081 -0.0214439 -0.0756792 -0.0224929 0.00485934 -1.5208 257927 164864 133338 -9992.17 
30161 2 -264.711 23.9257 -34.1599 -0.912412 -0.764289 0.834211 0.0527471 0.0682031 0.104953 0.00266078 -1.52806 54384.7 24193.1 188259 91482.1 
29258 2 -264.695 22.1427 -36.7317 -1.1435 -0.844293 -0.652759 0.00761351 -0.0452679 -0.0736778 0.00308144 -1.52602 234696 96251.2 31283.9 -37073.1 
30160 2 -263.134 21.1932 -34.1383 -1.37706 0.381635 0.295914 0.0325815 -0.0581432 -0.00070941 0.00268216 -1.52541 234301 -58473 110877 -23774.2 
29257 2 -263.045 19.3812 -36.7375 -0.0413426 -0.554968 0.56598 -0.132562 -0.0403068 -0.0115048 0.000793536 -1.52063 193961 178720 82587.3 5954.34 
29263 2 -261.529 18.416 -34.1421 -0.675477 -0.327405 -0.315548 0.0129497 0.0349504 0.00901079 0.000835103 -1.52087 248964 200320 163159 67420.8 
30076 2 -261.499 23.9199 -34.1134 -1.13476 0.904265 0.607775 0.04462 0.0329214 -0.109767 0.00311701 -1.52779 177984 -108665 55262 46207.8 
29262 2 -261.458 22.1325 -36.7517 -0.519935 0.672893 -0.236224 -0.0615084 -0.0630831 -0.000721209 0.000981063 -1.5284 66656 -10628.7 135450 -73111.5 
29261 2 -259.874 19.3335 -36.788 0.540435 0.527529 0.221954 0.00751581 0.086416 0.0888544 0.000780422 -1.52759 -75286.4 125808 98813.9 -19944 
30164 2 -259.898 21.1982 -34.176 -1.58074 -0.16254 0.0955518 -0.0839055 -0.0987559 0.0651475 0.00319197 -1.52626 161541 89888.1 178298 68706.3 
29267 2 -258.32 18.4289 -34.1722 -1.20534 -0.0492421 0.110379 -0.0655293 -0.0516969 -0.0289606 0.00184829 -1.52679 126100 118632 142518 11981.6 
30169 2 -258.264 23.9252 -34.1628 -0.411794 1.20185 0.0860059 -0.129393 -0.00146971 -0.0263556 0.00204221 -1.52567 102481 -89472.4 210041 6870.65 
29354 2 -258.303 22.126 -36.7919 -0.455028 0.166721 0.825723 0.0812142 -0.0198205 -0.0211279 0.00115456 -1.52857 50500.5 -25907.4 108333 166618 
29266 2 -256.73 21.1819 -34.1897 -0.441368 0.311001 1.04311 0.0412912 -0.00912941 0.042545 0.00173765 -1.52716 64922.6 3945.53 157591 42142.3 
29265 2 -256.716 19.3876 -36.8136 -0.632955 0.456201 -0.350899 0.0935023 -0.114951 0.0462933 0.000921818 -1.52265 163824 109291 194815 18126.9 
29271 2 -255.155 18.4011 -34.1755 0.519447 0.385028 0.798616 -0.0939726 0.0363765 -0.0322497 0.00132987 -1.52651 38964.3 7876.41 150890 53207.6 
29358 2 -255.066 22.1112 -36.7658 -1.54064 -0.225875 0.0174612 0.00744306 0.057034 -0.0221227 0.0030542 -1.52116 308860 147467 241803 30844.4 
30175 2 -255.102 23.9648 -34.1361 0.713262 -0.296961 -0.463139 -0.0173441 -0.0991049 -0.0755703 0.00102201 -1.52496 58061.2 102992 333809 43293.7 
30168 2 -255.255 22.0829 -31.5382 -1.68189 -0.194977 0.552978 0.0391966 -0.000803653 -0.0230514 0.00399591 -1.51957 -166447 148841 215509 102543 
29270 2 -253.548 21.1658 -34.1412 -0.788429 0.264561 -0.53917 -0.0108401 0.00759039 -0.0201983 0.00123724 -1.52404 181712 22865.2 286723 -16054.6 
29269 2 -253.497 19.3492 -36.7885 -1.44593 0.577714 1.04018 -0.0239997 0.0340289 0.00566695 0.00441642 -1.52371 190951 56923.3 88928.7 84327.5 
30173 2 -251.968 23.8832 -34.1767 -1.10075 -0.096152 0.727503 0.0849849 -0.0429515 -0.0925134 0.00220435 -1.51833 91566.2 -146097 -130218 -35212.6 
29275 2 -251.995 18.4144 -34.2011 -1.55606 -0.155894 -0.566339 -0.0361182 -0.0765589 0.09155 0.0034843 -1.52449 -28236.9 29832.7 32258 77397.2 
29362 2 -251.858 22.0932 -36.8061 -0.594233 -0.115726 0.0243509 -0.0385501 -0.0152194 0.0773904 0.000462367 -1.52349 255536 -34239.6 93682.4 4916.86 
29274 2 -250.376 21.1588 -34.1444 -1.32189 -0.742898 0.00251941 0.0769491 0.0402755 0.0677757 0.00289601 -1.52603 380414 -60292.2 362576 -10166.2 
29273 2 -250.283 19.3725 -36.7622 -2.25496 -0.179017 0.613626 -0.101788 -0.000302891 0.0131446 0.00691908 -1.52497 562.376 106417 56652.6 198512 
29279 2 -248.819 18.4306 -34.1347 -1.04923 0.564332 0.850496 -0.0159846 -0.00383778 0.0226294 0.00269878 -1.5326 36390.9 156112 83050.5 139265 
29369 2 -248.744 23.8621 -34.1452 -0.655671 0.160998 -0.00471273 0.0362441 0.10518 0.0401212 0.000574148 -1.50198 569304 -117965 -159932 88071.5 
29366 2 -248.625 22.1294 -36.7231 -1.37639 -0.687781 0.411397 -0.0938979 -0.0739395 -0.0268711 0.00319506 -1.51922 214664 -261717 247240 169458 
29277 2 -247.135 19.4271 -36.6724 -2.43627 -0.185246 0.81105 -0.0319203 -0.103892 -0.0251561 0.0083475 -1.51958 -329428 29201.7 303635 237749 
29278 2 -247.094 21.2117 -33.9853 -0.633389 0.929607 0.868805 -0.0625389 0.0679096 -0.0457948 0.00254445 -1.52837 634246 -98106.9 649256 262273 
29283 2 -245.685 18.4689 -34.0381 -1.21013 -0.231317 -1.01503 0.197341 -0.0590771 -0.0367707 0.00320951 -1.52861 208503 75972.9 502204 191248 
29370 2 -245.444 22.1477 -36.6936 -2.11042 -0.372267 -0.444589 -0.0469758 0.127746 0.125397 0.00603321 -1.52669 -24443 -57635.8 442117 247028 
30180 2 -245.427 23.9457 -33.9634 -0.155579 0.632706 0.227152 0.0381101 -0.0445824 0.0386812 0.000599682 -1.45245 854297 236889 1.02483e+006 136502 
29281 2 -244.046 19.413 -36.7026 -1.74446 2.0042 0.19877 0.160708 -0.0320521 -0.138192 0.00894191 -1.51144 -204206 -188048 8506.44 281809 
29286 2 -243.897 21.1692 -34.1065 -1.30703 -0.207506 1.3377 -0.0441394 0.0254256 0.0377192 0.00445974 -1.51553 528176 -61866.8 12526.9 115922 
29287 2 -242.515 18.4319 -34.1895 -2.30107 0.157976 -0.470107 0.0529182 0.0345488 0.0322433 0.00697886 -1.50139 213552 -57094 -218736 130363 
29374 2 -242.289 22.1624 -36.7348 -0.639437 1.21451 -0.0334293 0.040665 -0.0256521 -0.0894377 0.00237423 -1.52117 193211 -48600.2 -27941 197679 
30278 2 -242.204 23.8958 -34.1824 -0.685606 0.224688 1.17751 0.0416098 0.0453419 0.0641377 0.00240198 -1.42201 314933 53777 -57152.3 327050 
30910 2 -242.857 22.4662 -31.5047 -1.46982 0.974174 0.0476955 -0.0556793 -0.0125322 -0.0575466 0.00391919 -1.43622 -361464 762759 179055 -236603 
29285 2 -240.878 19.4021 -36.7751 0.657095 -0.00528104 -0.301132 0.0238637 0.0289835 -0.013939 0.000658076 -1.50616 69356.5 -12028.9 292608 149847 
30096 2 -240.713 21.1968 -34.2092 -0.656068 0.710623 -0.515837 0.0134071 -0.0489575 -0.0181562 0.00151331 -1.51703 606881 -92146.8 -114191 165207 
30095 2 -239.353 18.4191 -34.1408 -0.207189 0.68832 -0.0351413 -0.0300187 -0.00225517 -0.102196 0.000652363 -1.51837 309175 100799 335798 101239 
29381 2 -239.083 22.2256 -36.7639 -0.708451 -0.617553 -0.188984 -0.0662246 -0.0315602 -0.0449796 0.00115748 -1.51045 441929 -26343 593353 213849 
31009 2 -239.053 24.0749 -34.173 -1.43753 0.997782 -0.390398 0.0231643 -0.0299771 -0.0137428 0.00404868 -1.35088 857780 535482 249981 -179749 
31013 2 -239.859 22.4778 -31.6416 -1.38497 0.120426 -0.146805 -0.0213815 -0.000632942 -0.0630147 0.00246135 -1.64181 -903178 -403870 -350282 -542075 
30905 2 -238.235 19.7734 -31.6043 -0.731211 -0.207716 0.18748 -0.0639636 0.0051113 0.0291389 0.000772039 -1.88754 -57928.7 722110 -50815.4 282456 
29378 2 -237.779 19.4685 -36.7723 0.0549014 0.671935 -1.03415 -0.0616231 -0.00843913 0.0519511 0.00191946 -1.49157 -402422 2785.24 165586 215726 
30191 2 -237.521 21.3028 -34.1634 0.0620775 -0.572693 0.226035 -0.0450962 -0.00738869 -0.0485723 0.000482297 -1.55132 869756 148374 443131 -224878 
30188 2 -236.256 18.4911 -34.2265 -2.40751 0.780763 0.334833 -0.115655 -0.0114296 -0.0592169 0.0082093 -1.49654 -266997 255991 8811.27 251051 
28575 2 -235.871 22.1322 -36.8734 0.000219248 -0.0475934 0.96228 -0.138798 0.155622 0.0529456 0.00116915 -1.52244 103739 -388216 -183276 397501 
31716 2 -241.332 19.6437 -31.6241 0.645789 -0.545394 -1.10511 -0.0166297 -0.0593614 0.0895385 0.00243812 -1.52886 394811 546324 36459 -28209.4 
31731 2 -236.817 22.7212 -31.4559 0.305334 -0.779382 0.268484 0.0353809 0.0317049 -0.0119447 0.00097329 -1.88411 -394219 988299 462726 227330 
30106 2 -235.649 23.7956 -34.2278 0.586952 -0.727719 -0.115951 -0.00324432 0.132329 0.0498082 0.00111786 -1.44535 250105 -503862 407452 558306 
31002 2 -235.212 19.7786 -31.6504 0.251751 0.366982 1.22701 0.0137903 0.0256359 -0.0832128 0.00214572 -1.78965 -365699 807381 235307 -215784 
29290 2 -234.786 19.3408 -36.9348 -0.390375 0.603079 0.289813 0.028174 -0.0090885 0.193574 0.000755822 -1.43596 -1.08668e+006 -1.04168e+006 -728658 -49096.7 
30998 2 -234.297 21.0807 -34.4759 -0.961531 0.408806 -0.593401 0.103863 -0.145607 0.0951602 0.00181848 -1.47674 603586 -1.0642e+006 -595253 531412 
30919 2 -233.853 22.5109 -31.9365 -0.776301 -0.635309 -0.451241 0.0385169 0.0366329 -0.0897215 0.00152386 -1.50046 -776881 139656 -472204 -131740 
30192 2 -233.274 18.347 -34.2829 -0.7724 0.721156 0.0620141 -0.00522518 0.0608367 0.0210848 0.00141131 -1.44623 -980917 -1.22617e+006 -582810 300817 
29382 2 -232.716 22.295 -36.8574 -1.71024 1.90539 0.693289 0.0573045 0.0916609 -0.00258432 0.00886207 -1.48619 179043 -897425 -331659 428585 
29294 2 -232.54 24.0324 -34.3449 -0.281791 1.57184 0.375315 -0.0718731 -0.0944693 0.131373 0.00338931 -1.48343 68847.4 -455734 -638823 311420 
30920 2 -232.159 19.7254 -31.8115 0.394546 1.56274 -0.148581 -0.112002 0.0889367 0.0723905 0.00329981 -1.5186 -717552 361999 -32393.4 16804.5 
28485 2 -231.864 19.4968 -36.7318 -0.00840788 0.781943 -1.5364 0.126687 -0.0034517 -0.00969047 0.00374332 -1.46076 -825581 -764608 277469 163280 
33537 2 -231.088 21.3586 -34.2641 -0.837299 -0.453424 0.313501 -0.150906 -0.0620294 -0.147116 0.00126575 -1.53333 1.12036e+006 -460645 297916 218293 
30103 2 -230.297 18.4997 -34.0693 0.151919 -0.566067 0.868068 -0.0742771 0.0539684 -0.160761 0.00138176 -1.46371 -1.17051e+006 -841156 -244914 259693 
29389 2 -229.58 22.5011 -36.7805 -2.22159 1.00834 -0.263259 0.0562709 -0.0303663 -0.0143283 0.00758424 -1.46298 637528 -1.05577e+006 -261795 259187 
30104 2 -229.444 24.1214 -34.1645 -1.32965 0.101589 -0.867114 -0.00995743 0.0101595 0.00728085 0.00318681 -1.50673 202563 -480488 -281732 354182 
29293 2 -228.935 19.6535 -36.5978 0.833629 0.130037 -1.12988 0.0352339 -0.0551829 0.151996 0.00250453 -1.41793 -1.23501e+006 -947232 -14814.7 24331.1 
31820 2 -227.862 21.516 -34.2892 -0.260388 -0.854754 0.697408 0.049182 -0.0831545 0.00267256 0.00161821 -1.48248 985511 -482238 83868.3 282672 
33440 2 -227.416 18.6118 -33.9298 -2.76406 -0.632932 -1.39529 0.0747303 -0.0524721 -0.031646 0.0125794 -1.41481 -1.43037e+006 -870315 -24922.1 -106937 
31730 2 -226.001 19.7406 -36.3883 -2.09097 0.3748 1.14088 -0.0751067 -0.0511867 -0.079329 0.00732315 -1.42527 -1.79356e+006 -801448 209548 -20605.9 
30123 2 -226.151 24.268 -33.8087 -0.320639 1.02249 0.262748 0.00766447 0.0681456 -0.0155547 0.00153325 -1.50787 1.26205e+006 494000 1.41234e+006 30123 
31821 2 -226.128 22.6719 -36.5997 1.6543 -0.548105 2.42182 -0.0147963 -0.0483099 -0.0289872 0.0112126 -1.40771 923520 -727796 168137 19689.3 
30112 2 -227.901 22.8421 -31.5738 0.750365 1.62843 -1.65163 -0.189193 0.0971885 0.089014 0.00748494 -1.41141 -911999 246157 30355.3 -65600.4 
30110 2 -224.503 18.6499 -33.8171 -1.41552 -0.172345 1.60674 0.0606314 -0.0709371 -0.0994993 0.00581269 -1.43177 -1.49221e+006 -981528 -618298 -118545 
34274 2 -224.393 21.5945 -34.2607 -1.12226 -0.558158 0.153655 0.0190261 0.137458 0.183478 0.00200845 -1.47552 939506 -83348.3 173893 -23531.8 
29510 2 -282.042 30.6202 -36.6323 -0.562748 -0.627636 0.510429 -0.0173188 0.0369782 0.0288612 0.00122318 -1.25272 -107689 -129092 -100807 -81141.2 
29419 2 -280.545 29.6369 -34.0401 -1.12311 0.0155614 -1.1075 0.0613394 0.0652571 -0.0205577 0.00313389 -1.41568 -246630 119873 445205 -27098.2 
29418 2 -280.498 27.8579 -36.659 0.113755 -0.122334 0.196832 0.0179063 0.0109885 -0.0344376 8.39449e-005 -1.25041 -247869 -109275 -85379.8 -11884.5 
29328 2 -279.025 25.0195 -36.6934 -1 0 0 0 0 0 0.00125952 -1.20778 89931.8 339943 429582 2780.25 
29329 2 -279.025 26.8728 -34.0724 -1 0 0 0 0 0 0.00125952 -1.4302 -59316.5 204020 578876 -37887.7 
29421 2 -278.943 30.5706 -36.6739 0.112369 -0.324979 -0.955479 -0.0370193 -0.0582585 0.0236834 0.00129879 -1.63083 164087 -6144.17 253972 157217 
29420 2 -277.42 27.7994 -36.6934 -1 0 0 0 0 0 0.00125952 -1.61548 319483 331518 430436 232516 
29423 2 -277.42 29.6527 -34.0724 -1 0 0 0 0 0 0.00125952 -1.55417 360249 31866.3 170061 176582 
29331 2 -275.862 25.0016 -36.7229 -1.21187 0.423528 0.145232 -0.0567942 0.0302524 0.0564141 0.00210225 -1.57747 419588 177906 278413 2113.37 
29332 2 -275.886 26.87 -34.0884 -1.05932 0.354326 0.36912 0.0277792 -0.0999714 -0.000417823 0.0017431 -1.54618 348395 230668 208457 -28378.6 
29336 2 -275.763 30.5007 -36.7091 -1.61373 -0.494076 1.07406 -0.0199628 -0.0129738 0.00985739 0.00504039 -1.52486 51991.6 -130848 178988 74623.7 
29335 2 -274.224 27.7383 -36.6981 -0.52908 0.334966 -0.522083 0.00285936 -0.0906792 -0.0747133 0.000837199 -1.52057 101011 71370.9 161880 19792 
30145 2 -274.17 29.5463 -34.1132 -2.06922 -0.176826 0.16764 -0.0342502 -0.0302343 0.0387469 0.0054676 -1.53112 121640 -174401 8965.69 10147 
29341 2 -272.679 24.9145 -36.7301 -1.48091 0.291303 0.0677998 0.0332246 0.0883724 -0.0102807 0.00287491 -1.52463 101446 79117.2 161902 -31137.4 
30151 2 -272.681 26.7428 -34.1021 -1.08248 0.178048 0.492835 0.120005 0.0578044 -0.0158168 0.00182171 -1.52637 168181 4253.11 190602 -11506.3 
30149 2 -272.564 30.4632 -36.7013 -2.44083 -0.522104 0.248675 0.00978703 -0.00759753 -0.033695 0.00792502 -1.53021 10986.3 -12782.4 125747 6805.69 
29345 2 -271.031 27.6777 -36.7244 -1.16026 -0.310418 1.17902 0.00776529 -0.0416845 0.00330139 0.00356777 -1.52701 178011 121480 119633 79302.9 
30959 2 -270.971 29.4834 -34.1075 -1.55223 0.234698 -0.196318 -0.0636003 0.000266659 0.0472536 0.00315264 -1.5258 126539 68230.3 183395 25544.5 
30158 2 -269.453 26.7136 -34.136 -2.04532 0.248921 -0.722914 0.0418154 0.0264356 -0.0105209 0.00600528 -1.5265 225491 -54756.5 169083 51007.5 
30153 2 -269.477 24.8968 -36.7659 0.266427 0.125921 -0.180108 0.00184702 0.0050092 0.0316601 0.000150233 -1.52252 95523.1 192778 193710 30857.7 
30250 2 -269.368 30.4263 -36.7071 -1.52173 0.462867 0.822358 -0.0567135 -0.0278034 -0.0550803 0.00403826 -1.53213 -3692.07 -11135.5 53294.7 54144.2 
30162 2 -267.815 27.6582 -36.7559 -1.8884 0.151769 0.872664 -0.0691879 -0.00885406 0.0153624 0.0054797 -1.52709 59907.4 -37433.5 214557 115186 
30972 2 -267.785 29.4435 -34.1257 -1.29432 0.532178 0.283929 0.015096 0.0431298 0.0251614 0.00256828 -1.52554 25467.5 40380.8 253899 84885.3 
29349 2 -266.32 24.9101 -36.7727 -1.5669 -1.19676 -0.00428609 0.156499 -0.0718737 0.0337529 0.0048963 -1.52423 139163 87003.3 239677 75723.2 
29353 2 -266.242 26.6972 -34.1098 -1.47158 0.98868 -0.56953 -0.00154092 -0.00574584 -0.0720919 0.00436727 -1.52154 188663 12213.8 257003 105375 
29356 2 -266.192 30.4079 -36.7829 -0.385583 0.427908 -0.667722 0.0115164 -0.0276312 0.0553328 0.000979441 -1.52792 -17578.9 13513 233774 30122.3 
31173 2 -264.603 29.4367 -34.1595 -0.55033 -0.498873 0.277279 -0.0317757 0.0299013 0.0548924 0.000791759 -1.52056 61065.8 106083 358126 31821.6 
30254 2 -264.648 27.6396 -36.7837 -0.994854 0.308744 0.469151 0.0558917 -0.0373155 0.0800398 0.00164387 -1.52479 62898.7 89199.6 223409 46099.3 
30165 2 -263.044 26.6863 -34.1128 -0.68484 0.14109 0.202808 -0.0575534 -0.0188655 -0.106734 0.0006676 -1.51997 112026 101285 248000 108676 
29357 2 -263.057 24.8704 -36.7275 0.577954 0.0157883 -0.198973 -0.0312551 0.0521975 -0.0583738 0.000470896 -1.52158 298381 106704 213485 -16667.5 
31074 2 -263.011 30.3751 -36.7979 -1.66741 -0.747664 -0.0293955 0.0567324 0.0633506 0.0741195 0.00420695 -1.52678 40613.2 103465 84892.5 27636.3 
30258 2 -261.434 27.6292 -36.7881 -0.481709 -1.60078 0.310568 -0.0020529 -0.0230687 0.0403408 0.00364125 -1.52362 81467.4 86832.9 179504 29866.9 
31167 2 -261.428 29.4333 -34.1686 -0.682305 0.094547 0.376438 -0.0107142 -0.00484549 -0.0852254 0.000776096 -1.52234 -4945.11 144555 134844 45381 
31068 2 -261.468 27.5727 -31.5251 -1.12913 0.168556 0.064281 0.00219433 -0.0171096 -0.0484726 0.00164678 -1.53091 -293573 -64251.1 62098.7 52544.8 
30171 2 -259.878 26.6535 -34.1814 -0.697397 -0.235648 0.867433 0.0104192 0.0462911 -0.00123648 0.00163023 -1.52556 19646.7 145189 178328 30588.1 
29360 2 -259.856 24.8496 -36.7905 -1.33158 -1.10693 0.647491 -0.0133597 0.0910601 0.0452417 0.00430459 -1.52521 122987 -125676 225815 23824.1 
31077 2 -259.815 30.3863 -36.8265 -2.21915 -0.911037 -0.0354889 -0.00607984 -0.0159499 0.0592809 0.0072496 -1.52683 42442.5 -6089.31 -97503.6 37240.8 
31080 2 -259.855 30.2974 -31.6304 -1.41765 0.425985 1.18237 0.00764803 -0.0039707 0.0443461 0.00452064 -1.52534 -212209 -254629 -28345.4 43695.9 
31065 2 -258.263 27.62 -36.8156 -0.877731 -0.605574 1.5815 0.0595537 0.0168636 0.0172788 0.00458248 -1.53168 43155.6 62143.4 -19153 45087.5 
31072 2 -258.254 29.4375 -34.2319 -1.70687 -0.134973 0.300696 -0.0431585 -0.0749772 -0.0342138 0.00380633 -1.52741 -77846.3 -2451.01 -47719.5 81262.6 
31176 2 -256.683 30.295 -31.6832 -1.28857 0.371305 -0.222816 -0.0305683 -0.0646121 -0.0236513 0.00232751 -1.49881 -131405 -264971 -19982.1 90664.1 
29361 2 -256.658 24.8707 -36.8175 -0.190088 0.691967 0.762238 0.0231469 -0.0578234 0.0770592 0.00138038 -1.52598 206903 57897.6 116007 32238.2 
30182 2 -256.699 26.678 -34.235 -0.364257 0.300551 0.239324 0.0457692 0.0358015 0.0873336 0.00035303 -1.528 126312 -85008.6 209468 16041.9 
30170 2 -256.633 30.3789 -36.8435 -2.06294 -0.36384 -0.242426 0.0214898 -0.00216067 -0.0275497 0.00560092 -1.53152 64929.3 51717.2 -316441 115206 
31901 2 -255.093 29.4073 -34.324 -1.40972 0.126493 -0.311992 0.0766678 -0.0272978 0.145422 0.0026458 -1.50671 -33980.4 -79366.6 -399706 67022.1 
30174 2 -255.044 27.6078 -36.8486 -1.93039 -0.376958 0.109718 0.0375611 -0.0199758 0.0591695 0.00488761 -1.51527 175099 -52182.1 -129183 -26680.5 
31815 2 -255.169 27.5977 -31.6035 -1.01249 -0.728898 -0.740908 0.0397086 -0.0455208 0.024892 0.00265175 -1.71308 -100638 -338442 229656 70199.8 
31085 2 -253.555 30.2416 -31.7315 -0.635031 0.374247 -0.510403 -0.0996743 -0.0126065 0.01132 0.00101245 -1.88683 -691485 -118832 -383486 -97826.5 
30177 2 -253.495 26.673 -34.1415 0.17214 -0.0357832 1.64107 0.0792804 0.0752825 0.00479669 0.00343097 -1.75295 274008 -21775.2 350749 -59456.3 
29365 2 -253.429 24.8902 -36.7744 -0.743224 0.101539 0.65847 -0.120619 -0.103647 -0.0471311 0.00125483 -1.5207 62236.2 54513.5 51024.1 -9975.6 
30907 2 -253.375 30.3321 -36.8023 -1.41853 -0.602994 -0.516362 -0.0277598 -0.0285831 -0.0562104 0.00332821 -1.51606 153993 -94626.5 -163618 17241.1 
30178 2 -251.831 27.5986 -36.7721 -1.23778 0.239065 0.995309 0.0408697 0.0733203 0.011894 0.0032494 -1.50885 155619 29232.5 268160 77551.8 
29372 2 -251.778 29.3706 -34.1133 -0.479308 0.117174 1.16085 0.0531115 -0.0309906 0.0643727 0.00200395 -1.78564 360716 279803 711526 111386 
31088 2 -250.309 26.6155 -34.1693 -0.457383 -0.254533 -0.234427 -0.0478416 -0.0511672 -0.08928 0.000414309 -1.94663 304344 -154235 -100127 -97430 
29363 2 -250.26 24.8223 -36.7644 -0.0906652 -0.457533 -0.550294 0.0741849 0.0878869 0.00497626 0.000655428 -1.5201 102647 -54855.6 -14399.9 111280 
30274 2 -250.199 30.3679 -36.8191 -1.38691 0.142199 0.320595 0.119761 -0.0588233 0.0711219 0.00257762 -1.69321 -25561.4 91716.8 -305324 321572 
31997 2 -250.701 24.9127 -31.6296 -0.637355 -0.871687 -0.727741 -0.0707685 -0.0125047 0.08943 0.00213572 -1.84034 -1.5173e+006 290631 -338548 -292910 
2717 1 -249.393 27.746 -31.7109 -0.905103 -0.592118 0.0960311 -0.0252577 0.0330195 0.0510082 0.00164855 -1.40738 740591 1.09466e+006 106499 -323452 
30186 2 -248.651 29.3395 -34.1359 -2.36073 0.299104 0.502388 -0.0469221 -0.0625757 0.051515 0.0074499 -1.79638 -575456 -181706 -140399 -124631 
29367 2 -248.617 27.6169 -36.7255 -1.06532 0.365151 1.44568 0.0064987 -0.0743659 -0.00725467 0.00422977 -1.50809 286066 187089 198155 15501.4 
30179 2 -247.008 24.8623 -36.6819 -1.22205 -0.527564 1.98815 -0.00973347 0.0330106 -0.00716615 0.00721007 -1.51551 270297 -55189.4 232118 22027.8 
30270 2 -247.04 30.3838 -36.6555 -1.13937 -0.395335 0.267007 0.00772938 0.0271394 -0.0556142 0.0019217 -1.70435 285639 330219 205396 -327399 
31084 2 -247.071 26.6136 -34.0495 -0.376814 0.904507 0.00810433 -0.0676689 -0.00706005 0.0282486 0.00120937 -1.85942 920036 139384 365668 160175 
32003 2 -247.55 30.5551 -31.5817 -0.828985 -0.674109 -0.0862008 -0.0339454 -0.0862368 -0.0165077 0.00144727 -2.77615 -594659 -326205 -796496 -575778 
31996 2 -245.532 29.4128 -33.9521 -1.37003 -0.238034 0.128989 0.0852852 0.0414138 0.00395957 0.0024564 -2.11694 -127333 576614 723733 151380 
30187 2 -245.372 27.6239 -36.5969 -2.02477 0.00447502 0.993733 -0.0504041 0.0769171 -0.0332399 0.00640745 -1.52031 388690 149876 736641 27675.2 
34475 2 -243.828 28.2184 -31.7225 -1.07563 -0.15749 -1.22414 -0.00914833 -0.0200337 0.0630311 0.00337588 -2.94653 -1.51433e+006 -907835 -1.44697e+006 31398 
31000 2 -243.781 30.3325 -36.689 -0.8754 0.418111 -1.05618 -0.0871893 0.0364155 0.00243425 0.0025904 -1.85597 258702 -397640 513756 -121526 
29373 2 -243.816 24.9104 -36.7194 -0.930624 0.769072 -0.600468 0.0145035 -0.0951687 0.00719619 0.00228992 -1.5199 242635 -45169.7 -41825.2 259548 
29380 2 -243.644 26.5928 -34.1158 -0.517104 -1.38286 1.13986 0.00526526 -0.00953872 0.0520307 0.00438184 -1.68682 1.20336e+006 -186450 -38649.4 229880 
1278 1 -242.485 29.3805 -34.127 -0.364554 0.196571 -0.182459 0.11237 0.0135244 -0.0359422 0.000286399 -1.12296 722444 815680 661573 -202857 
30185 2 -242.156 27.6626 -36.6735 -1.31672 -0.532064 0.175908 0.0385514 0.0444888 0.0492785 0.00257923 -1.70811 176005 -126718 469923 206322 
4574 1 -241.126 28.4533 -31.6856 -0.27918 -0.261185 0.314197 -0.116994 -0.0362968 0.00185327 0.000342395 -1.16118 -382226 -57328 -117761 -158029 
29468 2 -240.616 24.9512 -36.7557 0.128826 -0.304608 -0.786708 0.0260012 -0.0448611 0.0510248 0.000917296 -1.5121 249205 -42202.1 370165 146347 
29475 2 -240.354 30.2715 -36.2693 0.10234 -0.0182897 0.80025 -0.164149 0.00787042 -0.0225479 0.000820208 -2.09768 1.22333e+006 1.19226e+006 1.59157e+006 -162263 
31003 2 -240.314 27.1099 -34.1932 -0.966197 0.122783 0.976678 -0.0230095 0.0453947 0.0872153 0.00239625 -2.16265 1.29332e+006 1.45267e+006 502853 423347 
32636 2 -239.714 30.1456 -33.2477 -0.173199 0.0218301 -0.0303239 0.0504808 0.113514 -0.0499633 3.95411e-005 -3.04859 -2.40064e+006 -892136 -751040 517135 
32542 2 -238.897 27.5571 -36.8941 -1.22085 1.29767 -0.355893 0.0641851 -0.0251021 0.0522991 0.00415777 -1.78769 -166651 -423097 -421390 -143406 
33665 2 -237.959 27.8264 -31.7533 0.206897 -0.248311 0.764749 -0.0670748 -0.0522664 0.0931829 0.000868193 -2.3188 1.69009e+006 -84076.7 953997 -287849 
1960 1 -237.842 28.9747 -34.6346 -1.45377 -0.630347 0.0508069 -0.0524296 -0.00343896 -0.102834 0.00351422 -0.463802 -999478 -1.51704e+006 -355868 575219 
30189 2 -237.345 24.8395 -36.8366 -0.50464 -0.388662 -0.44635 -0.0570378 -0.0724044 -0.0419306 0.000761943 -1.53036 191236 -361556 -181396 51475.8 
29393 2 -237.308 30.2881 -37.021 -1.87531 0.00181665 -0.861589 0.086357 0.0869929 -0.0334548 0.00536445 -1.727 -248746 -720558 -1.15585e+006 -120326 
31910 2 -237.067 26.4333 -34.2996 0.0482803 0.420572 -0.0466081 0.0362986 -0.090003 -0.105968 0.000228456 -1.6655 -71866.6 -1.38794e+006 -1.22803e+006 299635 
3717 1 -237.418 30.4533 -31.5608 -1.17449 1.73657 -0.507026 -0.029043 0.0985061 0.0122841 0.00650478 -1.26295 -716635 -1.87528e+006 -3831.4 -719351 
29299 2 -235.696 27.6609 -36.7353 -0.822408 0.713808 0.549696 -0.135161 0.106416 -0.0148293 0.00187421 -1.68059 389516 122678 516049 -30616.3 
30925 2 -235.269 29.4326 -33.5529 -1.10414 1.6895 1.18153 0.041281 -0.0972664 -0.0162313 0.00688899 -2.70427 300941 1.24593e+006 1.18192e+006 -228387 
32552 2 -235.214 26.1379 -31.8423 -0.569627 -1.03192 -0.869815 -0.012949 0.0462316 0.03123 0.00270281 -2.08245 -136055 1.22341e+006 -178177 98619.8 
30918 2 -234.209 24.9178 -36.8705 -1.36099 0.715124 0.793942 -0.0218099 0.0492832 0.0367462 0.00377105 -1.50722 -32376.5 -401601 -166334 476743 
38759 2 -234.053 30.2995 -36.8208 -0.910108 -0.169724 0.25829 -0.0728735 0.0142321 0.067208 0.00116356 -1.46133 290502 -804847 547818 127761 
31014 2 -233.863 26.7767 -34.415 -1.24307 0.974881 -0.297831 -0.0337697 -0.0270279 0.140654 0.00325498 -1.6831 -350772 32305.9 -1.00065e+006 355786 
1204 1 -233.106 30.7728 -31.731 -1.01753 0.3279 0.649396 -0.121304 0.0999939 -0.0892191 0.00218764 -1.64011 850515 -74953.5 224792 44082.7 
4495 1 -232.915 28.1185 -31.8431 -0.485285 -0.904546 0.445112 -0.0242176 -0.0531657 -0.0199558 0.00175033 -1.64993 248533 -807802 219809 -234850 
31007 2 -232.439 27.7712 -36.8448 -0.534584 -0.962705 -0.915054 0.0971335 0.0437325 -0.0828719 0.00258189 -1.45817 -360964 -616198 -167529 530653 
28587 2 -232.164 29.6154 -34.2709 -0.594028 -0.768908 -0.483114 0.0103925 -0.054183 -0.0319524 0.00148307 -1.98715 -181066 -32658.3 -135878 408553 
30195 2 -231.04 25.1406 -36.7736 -1.85908 -0.0316361 -0.742359 0.0336567 -0.00242173 -0.0580525 0.00504849 -1.49988 25921.8 -577344 399164 379418 
30927 2 -232.227 25.3171 -31.6143 -0.861024 -0.646789 1.39635 0.0286437 0.119641 0.0844408 0.00391646 -2.01523 312436 -565202 95982 393773 
30196 2 -230.843 26.8873 -33.9772 -1.49291 0.940441 -0.151588 -0.0388559 -0.0311355 -0.0464133 0.00395008 -1.7159 -83707.7 190447 1.26805e+006 263794 
30835 2 -230.745 30.493 -36.8471 -1.29138 -0.67997 0.321795 -0.0966478 -0.0222477 -0.125407 0.00281323 -1.50003 50966.7 -534242 -242999 142651 
32657 2 -230.036 28.7303 -31.498 0.183938 -0.528494 -0.297949 -0.0142911 -0.044545 -0.0595684 0.000506215 -2.1426 1.50513e+006 -279817 63684.2 -710918 
30116 2 -229.326 27.8337 -36.8648 -0.444422 -0.659983 1.7011 0.0490823 -0.11076 0.0621447 0.0044421 -1.49574 -58231 -353689 46942 458833 
30932 2 -229.073 29.653 -34.228 -0.685242 1.17174 1.66705 -0.0267268 0.00284169 -0.0339978 0.00582097 -1.69486 -342361 104466 -281223 -250500 
31741 2 -227.785 26.8549 -34.3697 0.946709 -0.0895422 0.43236 0.0153851 -0.0407929 -0.0419235 0.0013744 -1.36617 -333242 183638 -1.09856e+006 143593 
30119 2 -227.877 25.1016 -36.7973 -1.25447 0.0834134 -1.17648 0.0590374 0.0208443 -0.086216 0.00373418 -1.4661 370306 -915465 237264 151361 
3666 1 -227.616 30.3779 -31.6846 0.1386 -0.287485 -0.487706 0.00750312 0.00879703 0.0881271 0.000474995 -0.957243 286490 996318 195035 -46057.5 
31743 2 -227.488 30.4106 -36.753 -1.31689 -0.987119 -0.211089 0.0318538 0.049161 -0.0324398 0.00346764 -1.50396 60362.5 -48630.7 224532 190251 
30836 2 -226.406 27.3796 -31.9061 -0.904352 -1.61328 -0.103208 0.0751228 0.0761154 -0.0713784 0.00432163 -1.72144 658469 359417 -1.38038e+006 -267658 
31832 2 -226.033 27.6675 -36.8268 -0.123501 0.00165737 1.04303 0.00672042 0.106281 0.0942215 0.00138947 -1.51315 98876.8 -61967.1 52373 280618 
33362 2 -225.848 29.7216 -34.0122 -0.943702 0.370133 -0.37104 -0.0272506 -0.0980645 0.0304181 0.00146764 -1.93801 349596 682151 1.26721e+006 382467 
31831 2 -224.348 30.4146 -36.8593 -0.585598 -0.20507 -1.38181 -0.0197262 0.0823682 0.00464034 0.00288981 -1.48887 -178167 -154469 -274107 404696 
31021 2 -224.301 25.0877 -36.734 -0.148771 0.112721 -0.815333 0.0470084 -0.0763102 0.0860158 0.000881168 -1.45861 368629 -636271 477708 -122640 
30312 2 -224.381 26.9522 -34.2682 1.50595 -0.945023 -1.55699 -0.0912757 -0.223642 -0.116696 0.00703465 -1.45205 489423 134651 -454780 -125234 
29513 2 -285.164 32.4809 -33.8357 -1.25834 -0.20151 0.234246 0.0113075 -0.0187017 -0.0742099 0.00211461 -1.04818 -165375 41258.7 135580 -65594.6 
30323 2 -285.018 36.0845 -36.5449 -0.343485 0.00160008 -0.502979 -0.0566409 0.0761958 0.0122827 0.000467246 -1.08603 -342828 -120953 -102147 101424 
29509 2 -283.597 33.363 -36.5619 -0.598348 0.132748 -0.513769 0.0288603 -0.042313 0.00638189 0.000805588 -1.36613 -98963.7 -146478 79288 152239 
29517 2 -283.592 35.1622 -33.9697 -1.86185 0.151688 -0.73208 0.0199149 0.0453057 -0.00619333 0.00507011 -1.54569 -100450 354656 168691 -117404 
29422 2 -282.064 32.4034 -34.0281 -0.894405 0.282417 0.325976 0.00597368 0.0168127 0.0939377 0.00124186 -1.53197 4351.86 133568 305025 -52388.7 
29511 2 -281.959 36.0467 -36.5584 -0.956119 0.682355 -0.823251 -0.0651859 -0.0231062 -0.0589402 0.00259148 -1.65567 -153735 63311.7 158466 125717 
29514 2 -280.478 33.3116 -36.6315 -0.898013 -0.519411 0.222069 0.00545377 0.00839484 -0.00987121 0.00141762 -1.62036 139090 -14202.5 214380 118126 
29426 2 -280.449 35.123 -33.9942 -1.4581 0.391338 0.412485 -0.014396 -0.0107049 -0.0166335 0.00308499 -1.53031 78828.2 290.936 -79816.3 135910 
29427 2 -278.921 32.3818 -34.0448 -0.301617 -0.0209628 -0.25453 -0.0243645 -0.0612448 -0.0238569 0.000196734 -1.54522 87361.8 -156969 136475 210811 
29518 2 -278.824 36.0092 -36.5959 -0.562085 0.0149069 -0.376873 0.00601343 0.0247983 -0.0684067 0.000577105 -1.5185 -101905 -19982.8 173630 22985.8 
29425 2 -277.3 33.2464 -36.6873 -0.429355 -0.392657 0.265753 0.00418847 0.0318304 0.0242023 0.000515331 -1.52357 55561.1 -171229 211249 27522.4 
29431 2 -277.269 35.0379 -34.0288 -1.591 0.0131363 0.00646404 0.0133976 0.100781 -0.0170782 0.00318845 -1.52256 -31168 47385.1 86455.5 -37389.8 
29428 2 -275.706 32.2983 -34.0778 -0.434611 0.129561 -0.58146 -0.0751694 0.0298031 0.00965357 0.000684886 -1.52795 -41774 -119081 146563 8999.61 
29429 2 -275.661 35.9796 -36.6422 -0.514601 0.181812 1.08424 -0.0629488 0.00306418 -0.0667372 0.00185582 -1.52495 -145247 -9111.82 137479 -421.289 
29340 2 -274.128 33.2107 -36.7006 -0.83516 -0.0314706 0.0845208 0.00855024 -0.00207806 -0.0339837 0.000888748 -1.53188 -29017.7 -102551 179990 927.107 
29344 2 -274.1 35.0255 -34.0752 -1.7883 -0.46485 -0.585198 0.0665276 -0.00931288 0.0871667 0.00473144 -1.52621 -36503.5 -17648.7 92130.4 48127.9 
30242 2 -272.56 32.2631 -34.0756 -0.262826 0.0289065 -0.871273 0.0943387 0.00701655 -0.0152684 0.00104418 -1.53034 -49420.4 -42570.9 114572 -37860.2 
30247 2 -272.502 35.9194 -36.6703 -1.01433 0.561244 0.102731 -0.0110497 0.0717739 -0.0206774 0.0017059 -1.52945 -172395 -83280 22608.1 59447.1 
30246 2 -270.944 33.188 -36.6944 0.207408 0.0544965 -0.0169303 0.0188124 -0.0483825 -0.0236489 5.82836e-005 -1.52992 39450.4 -115748 129686 20305.1 
30253 2 -270.906 34.9779 -34.0674 -0.301063 0.418601 -0.341285 -0.0233243 0.02579 -0.000670847 0.000481565 -1.52568 26073 -7467.67 159308 80112.3 
30154 2 -269.368 32.214 -34.1045 -1.50982 -0.288102 0.61263 0.0245333 0.0212986 0.0351095 0.00344839 -1.52635 54159.9 -19771.5 101545 11539.1 
31057 2 -269.347 35.9315 -36.7131 -1.49875 0.987319 -0.647544 0.0544436 -0.00902435 0.0343712 0.00458511 -1.52889 -98067.6 41894.4 145106 24916.3 
30257 2 -267.74 34.9656 -34.1141 -0.714032 -0.743863 -0.106135 0.033054 0.0234965 -0.011717 0.00135328 -1.524 89756.6 48116.3 223623 80200.4 
30251 2 -267.752 33.1565 -36.7328 -1.08577 0.843748 -0.0839554 -0.0488802 0.0325137 0.0061612 0.00239038 -1.5298 11512.9 -31765.3 166653 -21729.1 
31060 2 -266.183 32.2013 -34.1231 -1.16453 -0.437715 -0.773245 0.0164624 -0.0436074 -0.0310059 0.00270245 -1.52444 86534.3 72828 204972 35188.1 
30255 2 -266.172 35.9111 -36.7733 -0.739736 -0.0325853 0.129787 0.0391862 -0.0613587 0.0937639 0.000711773 -1.5266 9005.19 -85656.8 140258 -15693.3 
30166 2 -264.583 33.1485 -36.7751 0.32923 -0.499946 0.14335 0.013091 -0.000227018 -0.0107504 0.000477216 -1.52542 59163.7 65763.2 161885 4135.13 
31154 2 -264.551 34.9402 -34.1659 -0.501692 0.171174 0.0420338 -0.0268429 -0.0143639 -0.0117134 0.000356143 -1.52585 118112 -81644.6 105308 1128.87 
31162 2 -262.987 32.1979 -34.1839 -0.468071 0.220953 -0.300702 -0.0094956 -0.0474616 -0.0101829 0.000451326 -1.52266 126246 59080.2 208302 58999.6 
30351 2 -262.97 35.8921 -36.7813 -1.74656 0.606334 -0.521842 0.0244968 -0.0456579 -0.080206 0.00464815 -1.52887 61916.4 -107761 62197.2 100354 
30354 2 -261.334 34.9305 -34.2384 -0.849199 0.387854 0.925385 -0.0812688 -0.052438 0.0888043 0.00217633 -1.52888 67449.2 -184458 -43494.4 13895.4 
31158 2 -261.379 33.152 -36.8222 -1.19159 0.102773 0.804335 -0.0505433 -0.0575111 -0.0231374 0.00261652 -1.52466 43981.6 36680.2 -47842.6 65807.4 
31078 2 -261.411 33.0305 -31.6069 -0.70987 0.750096 0.647391 -0.0179765 0.0297175 -0.0631978 0.00187123 -1.52365 -159197 -138722 72289.2 95580.4 
31082 2 -259.793 32.1918 -34.2724 -0.5419 -0.176231 0.633619 -0.0701148 -0.0444562 0.0665814 0.000914644 -1.52527 -8534.48 -57466.7 -89486.6 84347.3 
30349 2 -259.768 35.8803 -36.823 -0.631645 0.308174 0.756446 0.0805344 -0.00710315 -0.0268199 0.00134284 -1.52607 137038 -136357 98803.7 94301.9 
30988 2 -258.283 33.0213 -31.7014 -0.917998 1.08154 -0.596176 0.0836473 0.126959 -0.00845425 0.00298239 -1.51523 -297531 -119920 -243616 164106 
30355 2 -258.188 33.1451 -36.8522 -1.4679 0.36277 0.358748 0.0552073 -0.0238475 0.0565338 0.00304177 -1.52906 64342.1 -48565.2 -102024 40333.2 
31076 2 -258.122 34.9212 -34.2452 -1.54744 -0.0524889 0.338236 -0.0734058 0.0033931 0.0290281 0.00316357 -1.52964 110386 -65208.9 111459 33418 
31985 2 -256.611 32.1595 -34.2656 0.124411 0.511602 -1.06752 0.0131038 0.0189382 -0.0241112 0.00178451 -1.53646 63803.9 -197376 22488.3 68038.2 
30264 2 -256.521 35.842 -36.8334 -0.577614 0.248836 -0.35412 -0.0375734 0.0613477 -0.00697706 0.000656156 -1.51884 276436 2729.83 -51098.6 23185.9 
31181 2 -256.566 35.7484 -31.6061 -0.374235 0.497432 0.703304 0.0100152 -0.0369126 -0.130244 0.00111105 -1.50474 -32993.6 -160011 103564 53857.1 
30352 2 -259.776 35.7721 -31.6496 -1.5895 0.395149 1.12521 0.0284705 -0.00388504 0.0486264 0.00497353 -1.52861 -21591 -112320 -51388.7 71237.8 
31995 2 -255.081 33.0295 -31.6866 -1.26742 -0.106167 0.139431 -0.0620162 -0.0389911 0.00983802 0.00206192 -1.50148 -549740 -26571.3 -109426 -15557.1 
30273 2 -254.942 33.1177 -36.847 -1.68136 0.00765823 0.226978 -0.0388479 -0.0598672 0.0596088 0.00362559 -1.52192 118817 -12259.4 -275674 78820.1 
30265 2 -254.941 34.859 -34.242 -1.39761 -0.238243 -0.199282 0.051475 0.0652919 0.0221154 0.00258175 -1.52796 76055.7 -130782 21443.5 565.327 
32811 2 -253.394 32.1206 -34.2854 -0.429963 0.0119421 -0.147423 0.0198251 -0.0218835 0.0375375 0.000260399 -1.51778 388472 32613.8 -270255 75585.3 
31172 2 -253.268 35.8119 -36.8156 -0.841345 -0.126798 -0.399932 -0.082191 0.0610034 0.0306402 0.00111327 -1.51281 208519 32418.4 -4224.6 2469.65 
30366 2 -252.058 33.1042 -31.7254 -1.76806 -0.110045 -0.615025 0.0471923 0.0139946 -0.0436522 0.00442895 -1.67197 -1.0055e+006 -955033 -1.02151e+006 147450 
31091 2 -251.716 33.0717 -36.7969 -1.85801 -0.807215 0.953757 -0.00749776 0.0455176 -0.0100331 0.00631454 -1.72327 187124 -345692 -159518 65665.3 
29462 2 -251.703 34.8546 -34.1767 -1.04423 0.0124129 0.253921 0.160133 -0.0438332 0.054111 0.00145481 -1.80967 604653 -251282 132636 -133416 
31174 2 -250.16 32.1088 -34.2324 -0.0601528 0.370207 0.819557 -0.0294028 -0.00680464 0.0931387 0.00102316 -2.18205 197444 147127 107114 130977 
34431 2 -250.093 35.7431 -36.7814 -1.28547 -0.202735 0.1136 -0.0363643 0.0830843 0.0354704 0.00214929 -1.93095 -253585 342440 107599 -100505 
2061 1 -249.157 33.3791 -31.7994 -1.1126 0.200705 -0.00951097 0.0439019 0.00501348 -0.00664786 0.00178728 -1.45816 57898.6 888655 1.14334e+006 -21637 
1131 1 -248.589 33.084 -36.6936 -0.220231 0.196817 0.676843 0.0975742 0.00532777 0.0084894 0.000762524 -1.04846 1.39204e+006 1.23851e+006 1.51014e+006 22708.7 
2932 1 -248.608 34.7818 -34.2171 -0.543344 -0.422561 0.291745 0.0175073 -0.0213274 -0.011271 0.000781459 -1.25092 851604 1.24779e+006 1.51237e+006 104615 
29461 2 -247.323 36.2168 -31.8375 -1.21123 0.433929 -0.723877 -0.0245953 -0.0279218 -0.0739714 0.00274495 -2.15445 442654 -20862.6 -322614 617463 
31818 2 -247.029 32.1774 -34.0646 -1.3131 0.901459 0.332395 -0.135627 0.0921124 0.0285059 0.00333438 -2.08272 427509 -76239.9 781158 -436920 
33624 2 -247.004 35.7146 -36.7808 -1.45635 -1.03356 0.489783 -0.00502798 -0.066817 -0.00896092 0.00431901 -1.89762 -209362 240277 100672 227970 
29479 2 -245.505 34.8428 -34.0564 -1.62087 0.425589 0.600408 -0.0350831 0.0107812 0.022319 0.00399122 -1.79149 -88077.8 -73414.7 714902 -155926 
31090 2 -245.415 33.0466 -36.7495 1.1331 0.364565 0.725667 0.0027693 -0.000148387 -0.127215 0.00244776 -1.87365 347002 -185311 190821 10053.3 
31187 2 -244.023 36.502 -31.9452 -1.26311 -0.0875172 0.171395 0.0217531 0.116341 0.0855852 0.00205613 -1.68711 868571 -445791 -609871 -184656 
30368 2 -243.907 35.8993 -36.7427 -0.0418035 0.177796 -0.782072 -0.0152773 -0.0695215 -0.0713695 0.000812384 -1.50087 243600 379811 200947 -128108 
34350 2 -243.855 32.1675 -34.1413 -1.27373 -0.534143 -0.116639 0.0238946 -0.0555743 -0.0217162 0.00241991 -2.28595 198054 345346 -99977.8 223135 
27945 2 -242.479 34.991 -34.2812 -0.932829 0.905159 -0.462805 0.0489704 -0.0308642 0.0251957 0.00239771 -1.84646 -384856 162477 -729267 12151.4 
31231 2 -242.273 33.0279 -36.8035 0.644899 0.00260683 -0.311036 0.018912 -0.00491493 -0.0853613 0.000645686 -1.95308 174176 82139.5 128439 -467994 
29303 2 -241.884 31.452 -32.0336 -0.710495 -0.0406377 0.70064 -0.176637 0.0580051 0.0831601 0.00125618 -3.11432 -1.86948e+006 131003 -1.52719e+006 1.01899e+006 
32814 2 -241.061 35.2952 -31.7703 -1.04877 -0.339818 0.650574 0.0370843 -0.108609 0.070842 0.00206389 -1.99876 -444026 1.39246e+006 -7311.5 -131343 
1128 1 -240.708 32.7004 -34.3594 -1.76249 0.601883 0.0963832 0.0354239 -0.0295243 0.0153498 0.00486289 -0.8056 958047 374112 548843 -392637 
32807 2 -240.629 35.6448 -36.7617 -0.88842 0.204149 -0.264938 0.0288539 -0.0482737 -0.0522861 0.00113503 -1.60234 148773 184518 284186 139801 
30199 2 -239.038 32.8758 -31.7301 -1.37347 -0.129625 0.181345 0.000920488 0.0396877 -0.0779697 0.00243855 -2.81604 309382 -21711.2 293581 361455 
33443 2 -238.995 33.0353 -36.8259 -0.734495 -0.21086 -0.962029 0.0370495 -0.020154 0.0518612 0.00190117 -1.73767 92288.5 -279099 282181 28373.4 
29570 2 -238.858 34.8445 -34.1182 0.329768 -0.681989 -0.0221561 0.100659 -0.128242 0.050683 0.000723399 -1.74728 243467 -193561 661536 -86542.1 
28760 2 -238.701 37.141 -31.7739 -1.179 -1.69674 -0.0504573 0.0972749 -0.0174869 -0.0445407 0.00538007 -1.54 -690765 -141215 -242299 -58090.7 
31008 2 -237.461 31.8978 -34.3419 0.698719 0.162746 -1.3575 -0.0622241 0.0677006 -0.0364495 0.0029693 -2.11323 994340 582389 -87898.7 -202811 
33441 2 -237.412 35.679 -36.8376 -0.638494 -0.202003 -0.114933 0.0905088 -0.00868062 -0.0236917 0.000581506 -1.52184 243336 65517.6 -79972.8 55257.6 
31912 2 -235.751 32.9131 -36.8254 0.413146 -0.343155 -0.847742 -0.168454 0.0819619 0.00677575 0.00126847 -1.49948 155822 -410535 386207 -323479 
34349 2 -235.657 32.3517 -31.9796 0.568965 0.0624312 0.044673 0.0773665 0.0738143 0.123063 0.000415155 -2.56859 -1.69475e+006 -496601 -1.34341e+006 -1.16684e+006 
31913 2 -235.678 34.6712 -34.1444 0.352203 -0.0462328 -0.65544 0.0141009 -0.0204838 -0.00258587 0.000700023 -1.46254 439444 371232 553761 455932 
33535 2 -234.292 35.5701 -36.8807 -1.13518 0.935653 -0.0951835 -0.0243836 -0.00531603 0.0223527 0.00273712 -1.51497 -256453 -654112 -263126 -589940 
31734 2 -233.94 32.1128 -34.3543 -0.256373 0.0581655 -1.0249 0.133312 -0.00407766 0.0131489 0.00141008 -1.67158 -297396 -663287 -777453 295516 
31102 2 -233.199 36.6712 -31.7769 -0.115133 1.21032 -0.604786 0.00402406 0.0280969 -0.0046831 0.00232241 -1.44161 894314 -609753 -643480 411465 
32721 2 -232.579 34.8472 -34.4011 -1.73598 1.02557 -0.169211 -0.0641992 -0.0427089 0.131882 0.00515651 -1.46073 -431743 -960515 10905.2 -336112 
31023 2 -232.544 32.97 -36.9317 0.0689037 0.343609 -1.10896 0.0649167 0.0776639 -0.0148499 0.00170364 -1.49489 -277040 -682028 -680896 -271168 
31833 2 -233.121 33.735 -31.606 -0.984282 0.459835 1.14262 -0.139619 -0.121188 -0.0498022 0.00313094 -1.77385 -208889 -327947 421835 -470608 
31017 2 -231.009 37.2309 -34.1374 -0.046853 0.336233 0.465154 0.0071077 -0.125841 -0.0092531 0.000417676 -1.54851 -622294 -1.16829e+006 324541 -683137 
33540 2 -230.846 35.4476 -36.8518 0.529144 0.156001 1.02692 0.117011 -0.0218281 0.0830946 0.00171154 -1.50343 -72616 -749815 277466 -66810.2 
34185 2 -230.747 32.4258 -34.3228 -1.66812 0.032044 1.18125 -0.0939189 0.035813 0.0550099 0.00526352 -1.51221 652091 551811 91627.3 414780 
28773 2 -230.366 34.9209 -32.0215 -2.41569 0.570916 -1.43777 -0.0816908 -0.122132 -0.038453 0.0103642 -1.55406 -511263 243378 -227909 67727 
31025 2 -229.065 33.0433 -36.8491 0.636238 -0.99904 0.905147 0.141311 0.122595 0.00785964 0.00279887 -1.48012 62635.2 -420687 -278148 242304 
32731 2 -228.736 35.079 -34.435 0.106237 0.584901 0.311512 -0.0984351 0.0141083 -0.0698152 0.000567331 -1.44836 273324 390264 -445086 171355 
29496 2 -227.53 36.5356 -31.9735 -0.371502 0.217298 -0.682868 0.0406744 0.0194674 0.0431967 0.000820627 -1.51684 633888 89116.7 -425496 -196064 
34047 2 -227.521 32.2821 -34.133 0.132103 -0.540424 0.825835 -0.0909585 -0.198638 -0.00708987 0.00124883 -1.94492 14878.7 -1.09152e+006 433036 -118973 
30208 2 -227.339 35.7274 -36.9767 -1.64301 0.274079 -0.365745 0.0312867 -0.104047 -0.0901748 0.00366313 -1.33982 -637753 -581805 -1.14561e+006 626470 
30214 2 -225.7 34.6003 -33.6455 -0.547626 -0.514321 -0.0223376 0.0277792 0.14031 -0.0565535 0.000711526 -1.80459 132333 -635322 1.59278e+006 -205323 
32009 2 -225.8 33.1589 -36.691 -0.0370919 1.11736 0.388244 -0.024006 -0.031575 0.0819944 0.00176408 -1.50033 302887 89478.8 789456 419455 
13337 1 -225.436 32.1753 -31.8927 -0.235617 -0.709414 0.381292 0.0596609 -0.132197 -0.0640224 0.000984578 -0.812215 272484 -640753 -147475 436767 
38750 2 -224.263 36.154 -36.7817 -2.34038 0.522323 0.852345 -0.0277205 0.0244554 -0.0631172 0.00815748 -1.66658 594218 1.12896e+006 1.00665e+006 15715.4 
28687 2 -224.213 36.7666 -32.191 -0.898154 0.17382 -1.02782 0.0611088 0.112952 0.0234877 0.00238465 -1.38513 755100 -419695 -520046 -347203 
41087 2 -223.94 32.2163 -34.2806 -1.0572 0.191024 -0.909677 -0.00398776 0.0511032 -0.0634208 0.00249597 -2.04752 60975.9 -584467 -107813 319663 
30321 2 -285.116 37.9354 -33.9285 -0.622145 -0.2068 -0.451407 0.0377759 -0.0441768 -0.0799904 0.00079803 -1.25881 -80800.7 -12470.1 180036 -130728 
29512 2 -283.498 38.7559 -36.541 -1.15701 0.333325 -0.095228 -0.0119909 0.0502173 0.0247809 0.00183744 -1.29999 -176987 113445 -172581 262507 
30409 2 -283.455 40.5635 -33.9623 -1.12399 -0.386353 0.537699 -0.0227038 0.123794 -0.0330613 0.00214337 -1.38165 -35944.4 -253314 -67981.2 134223 
30325 2 -281.995 37.8904 -33.9957 -0.954754 -0.584469 -0.478442 0.0599033 -0.0671624 0.0330366 0.00186669 -1.62093 118174 -32515.5 55551 124943 
29516 2 -281.894 41.442 -36.5297 -0.825982 0.0496394 0.274836 -0.0205484 -0.0439124 0.0448413 0.000957542 -1.18839 -278088 22505.4 74395.3 89416.4 
30410 2 -281.814 43.2475 -33.9724 -0.847141 -0.240603 -0.060035 0.0431842 0.0166316 0.00306832 0.000981343 -1.07589 193903 -281871 66346.5 66528.7 
29515 2 -280.378 38.7392 -36.5716 -0.895494 -0.296649 0.359359 0.0392664 0.016791 0.01695 0.00128351 -1.63636 29722.3 -38059.7 26038.1 28278 
29520 2 -280.312 40.5787 -33.9747 -0.890428 0.313878 0.606288 -0.046254 0.0450251 -0.0363688 0.00158569 -1.63476 77105.6 30067.8 117774 222876 
29521 2 -278.822 37.8526 -33.9913 -0.769329 0.646917 1.12181 0.0911146 -0.136762 -0.00693553 0.00285762 -1.51815 116234 -104012 -11176 -25741.9 
29601 2 -278.78 41.4847 -36.5301 0.327028 0.813578 0.402868 0.125303 0.0496293 -0.0131751 0.00117281 -1.45432 152309 240279 -24580.8 110966 
29524 2 -278.619 43.3412 -33.9503 -0.63599 -0.649396 0.726138 -0.0459815 -0.00224724 0.0179496 0.00170473 -1.49908 651492 230740 -11086.5 353334 
28711 2 -277.218 38.7431 -36.6139 -0.816722 0.70508 0.141755 -0.0411098 0.0317698 -0.0234799 0.00149161 -1.55128 51884.8 179388 279266 -161314 
29519 2 -277.18 40.5533 -33.9935 -1.02162 -0.577776 0.164011 0.0278372 -0.0187853 0.015787 0.0017689 -1.5496 -12701.7 106757 241506 -210232 
29430 2 -275.617 37.7893 -34.0196 -0.562394 -0.737371 0.196457 -0.0648758 0.0192538 -0.00682777 0.0011318 -1.52162 145340 -336.318 36928.8 11306.1 
28710 2 -275.595 41.4344 -36.6059 0.249398 -0.00093575 0.580026 -0.0304253 0.0284645 0.0176375 0.000502083 -1.63886 57473.7 168407 82350.7 -70728.3 
29526 2 -275.497 43.1108 -33.9955 -1.17413 -0.658966 -1.19464 -0.0209847 0.0141444 0.0148546 0.0040808 -1.565 -133254 -1.11643e+006 253964 106793 
29433 2 -274.054 38.6904 -36.6386 -1.29898 -0.448141 0.24712 0.0195748 0.0382101 -0.0129808 0.00245511 -1.52485 -70872.8 2856.97 42633.6 -49173.7 
29522 2 -273.974 40.483 -34.0098 -1.03371 0.269844 0.173299 0.0148073 -0.0250087 -0.0186244 0.00147539 -1.53986 -67060.3 -224434 104152 257223 
28624 2 -272.451 41.4241 -36.6243 -0.303711 -1.27663 -0.544402 0.00751554 0.00516478 -0.0036596 0.0025422 -1.63746 -6421.85 111882 242317 -4699.65 
30249 2 -272.423 37.7504 -34.0776 -1.99906 0.290044 0.81466 -0.0308794 -0.0302211 0.109124 0.00597518 -1.52388 4779.95 -38485 98064.7 109912 
29602 2 -272.37 43.2134 -33.994 -1.15708 -0.203233 -0.783816 -0.020227 0.0280976 -0.000939126 0.00251212 -1.44429 83431.7 -127814 249851 1390.82 
30340 2 -270.876 38.6934 -36.6465 -0.386445 -0.860109 0.78473 -0.0208741 -0.0296079 -0.0847813 0.00189548 -1.5226 -56056 16274.1 85555.1 -24348.6 
30243 2 -270.82 40.526 -34.0483 0.211554 0.0140606 -0.911918 0.00741964 -0.0745041 0.0246731 0.00110403 -1.55403 21509.6 178063 46038.9 -44854.9 
29438 2 -269.281 41.389 -36.6702 0.136647 0.368995 -0.802242 0.0935031 0.0483602 0.0596833 0.00100563 -1.62193 140001 64531.3 106572 20475.5 
31061 2 -269.248 37.7376 -34.0782 -0.959846 0.0449297 -0.354644 -0.0677246 0.00958614 0.00315874 0.00132135 -1.52339 -17407.7 110489 79181.2 32522.4 
29527 2 -269.211 43.1811 -34.0415 -0.614323 -0.534199 0.292853 0.0611246 0.0270187 0.0447923 0.00094278 -1.44553 107215 -230768 358705 -31838.8 
30252 2 -267.634 40.4811 -34.0726 0.0470604 -0.34381 -0.407982 -0.0315995 0.00722308 -0.0544471 0.000361317 -1.55167 92034 233356 80594.8 -24519 
30347 2 -267.698 38.667 -36.6931 -0.620013 0.0253661 0.0207703 0.00185048 0.0153871 -0.0134172 0.000485532 -1.51969 -12401.8 -26325.2 86874 54867.1 
31157 2 -266.072 37.7104 -34.1247 -1.08577 -0.688037 0.381454 -0.0690189 -0.0323981 -0.0241671 0.00226436 -1.52949 -134827 23221.7 120281 53415.1 
29446 2 -266.049 41.3768 -36.6733 -0.313677 0.433586 -0.0978336 -0.0853637 -0.0497081 0.0241911 0.000372768 -1.61585 133167 84071.2 117627 -16398.8 
29534 2 -266.031 43.1691 -34.0211 -0.240084 0.147059 0.453483 0.05826 -0.0241426 -0.0240944 0.000358854 -1.43552 341395 -154036 293511 -29652.6 
30348 2 -264.447 40.425 -34.1222 -1.38288 -0.435025 0.726329 -0.00351967 0.0417858 0.0141461 0.00331147 -1.55042 30994.2 313911 -18475.5 -22138.6 
30344 2 -264.513 38.6095 -36.7562 -0.159275 -0.0156962 -0.360349 -0.00287245 0.0505741 0.0175547 0.000195812 -1.52155 -47631.1 -226177 18632.7 -26248.1 
29450 2 -262.874 41.2818 -36.7056 -0.975676 -0.997452 -0.28143 0.0184455 0.164743 0.0304196 0.00255185 -1.63104 104465 133209 79689 -46282.4 
29542 2 -262.916 37.6559 -34.182 -0.890925 0.969711 0.283693 0.0340581 0.0511692 0.0469203 0.00228548 -1.5291 -105767 -57495.5 103170 27127 
28724 2 -262.833 43.1126 -34.0553 -0.881412 -1.14197 -0.211158 -0.0200148 -0.0173898 0.0561486 0.00267719 -1.45988 428855 -121962 456453 -61141.9 
29552 2 -261.26 40.3739 -34.1415 0.0658204 0.839548 -0.238527 -0.0134842 0.071555 -0.00337949 0.000964877 -1.57057 143169 195141 67708.5 55832.1 
29455 2 -261.293 38.6051 -36.7909 -0.922383 -0.451073 -0.280461 -0.0386061 0.0158669 0.0540494 0.00142693 -1.52807 -18404.1 -77961.5 60401.8 219170 
29454 2 -259.736 37.6415 -34.1864 -1.83447 -0.0880025 0.0531565 0.0872563 0.0117871 -0.0709153 0.00425194 -1.52569 5973.33 -168464 -39581.7 -25530.1 
29548 2 -259.661 41.3135 -36.7102 -0.341605 -0.238992 0.129892 0.0294351 -0.0226974 -0.0267739 0.000240169 -1.5216 171999 -50466.8 63172.5 127937 
28738 2 -259.632 43.0276 -34.0823 -1.13159 -0.0819151 0.166449 -0.000109346 0.0192963 0.082918 0.00165616 -1.35496 317011 -160145 229130 -45691.5 
29449 2 -258.118 38.6065 -36.779 -1.0334 1.05131 -0.204491 0.0691137 -0.0762592 -0.012045 0.0027898 -1.54182 87899.6 66280 12408.7 120648 
28648 2 -258.052 40.3185 -34.1454 -0.277657 0.535844 0.628983 -0.0482234 -0.00281433 0.00628069 0.000957034 -1.56341 148148 -247252 -108648 -49561.5 
28799 2 -256.447 42.9316 -33.9984 -1.19371 0.744835 0.137115 0.0303661 0.0975114 0.021191 0.00251716 -1.23435 -16144.7 -373462 -280127 -53850.2 
28742 2 -256.494 37.6206 -34.2256 -0.24381 -0.155931 0.175752 0.0394971 -0.0220504 0.0832531 0.0001444 -1.52506 280083 36201.6 171521 21486.4 
28745 2 -256.455 41.2928 -36.7224 -0.223396 0.986231 0.670494 0.0327567 0.0427684 -0.0221969 0.00185416 -1.39816 253135 182582 414243 15146.5 
31166 2 -258.113 38.4679 -31.5965 -1.97481 -0.328055 -0.340299 0.0283718 -0.048277 0.0207784 0.00519337 -1.52612 -86894.7 -137595 67049.4 37833.2 
28660 2 -254.801 40.3265 -34.158 -0.771401 0.646152 -0.293929 -0.140639 -0.0651008 0.0181385 0.00138417 -1.56997 102743 -19834.5 -83872.6 60358.3 
28643 2 -254.87 38.5714 -36.7761 -1.36489 0.0389847 0.385388 0.00512007 -0.00660729 -0.0274638 0.00253537 -1.54018 183639 234164 -2511.12 -57242.4 
30380 2 -253.281 43.0827 -34.081 -0.136797 -0.444756 -0.164826 -0.0773518 -0.0186995 0.0343193 0.00030693 -1.33756 -262521 97592.7 655787 89231.2 
28737 2 -253.219 41.2953 -36.7138 -0.74999 0.186568 -1.13872 -0.0234102 -0.00123155 0.0139083 0.00238551 -1.53752 370717 118391 89483.5 -14380 
29557 2 -253.272 37.5567 -34.196 -0.782921 -0.623998 -0.675009 0.0332622 0.0346346 0.00571949 0.00183635 -1.51988 420500 -34527.4 109114 30411.8 
29467 2 -251.674 40.3406 -34.1315 -0.823301 0.263961 0.182862 0.0764747 -0.0290223 -0.0107513 0.000983605 -1.57858 220922 283643 162521 -264887 
29551 2 -251.642 38.5678 -36.7661 -1.55336 0.456126 0.14855 0.00799082 -0.0339881 0.0691985 0.00332895 -1.51135 295273 504192 252947 -32811.1 
29469 2 -250.285 43.0534 -33.941 -0.220237 -0.381247 -0.466228 0.0352253 -0.0385936 0.0217061 0.000517942 -1.4556 -994720 93768.7 22850.4 -314373 
28661 2 -249.952 41.3181 -36.6616 -1.21719 -0.261751 -0.780409 -0.156516 -0.0148314 0.0524673 0.00271944 -1.57531 275527 152324 135608 225488 
28751 2 -249.98 37.505 -34.1616 -0.338363 -0.016825 -0.79116 -0.0170701 0.0268893 0.0236052 0.000932933 -1.7644 866215 277292 508587 -455676 
29568 2 -248.496 40.2577 -34.2199 -0.272877 0.166009 -0.0870426 0.0206458 0.017106 -0.00819463 0.000138039 -1.47955 250639 -298491 -444664 -315335 
30276 2 -248.477 38.5863 -36.8686 -0.667205 -1.1771 0.761654 -0.0457126 -0.0285168 -0.04878 0.00303651 -1.51832 -91668.2 332488 -449591 230969 
31178 2 -248.763 38.8673 -31.5559 -0.745619 -0.172824 0.290323 -0.150566 0.0392523 0.0174358 0.000844007 -1.46161 -547969 -281336 -83073.2 340348 
28665 2 -247.62 43.1075 -34.8748 0.17656 -0.129728 2.17566 0.0483229 0.0343772 -0.0893377 0.0060224 -1.521 -1.60863e+006 -508384 -521643 238588 
29571 2 -247.42 41.9466 -31.947 -0.419825 -0.21959 1.0079 -0.101885 0.00402068 0.00424201 0.00156223 -1.5937 -28783.4 834001 543773 -214639 
31180 2 -246.923 41.5204 -37.2487 -1.23907 -0.906287 1.08212 0.0228096 0.0108382 -0.0348943 0.00444311 -1.4745 285164 587473 -811399 36236.7 
31175 2 -246.832 37.6243 -34.4644 -0.615083 0.361931 -0.0947621 -0.0197553 -0.0137392 0.0690848 0.00065281 -1.55538 556585 107549 -1.33304e+006 196275 
29559 2 -245.807 39.1481 -32.1537 -0.901884 -0.888949 0.312058 0.0812168 0.0655811 -0.037471 0.00214245 -1.43669 -318913 -301415 -1.28462e+006 -457433 
29561 2 -245.487 40.8564 -34.6591 0.165424 -1.31646 -0.144814 0.00417236 0.0125898 -0.0371248 0.00224372 -1.50367 164879 382740 -314811 56630 
29463 2 -245.32 38.6901 -36.9058 -1.5451 -0.32584 0.907342 0.0738088 0.0968836 0.00127643 0.00417754 -1.50461 291789 582974 -671151 19992 
28677 2 -245.125 43.5458 -33.1169 -1.27166 -1.22143 0.209657 0.00861833 -0.0375886 -0.0732058 0.00397123 -1.50508 437589 325258 -674858 -385059 
30210 2 -243.603 38.1915 -34.373 0.235529 1.05132 -0.188127 0.0498806 0.0440237 0.0722699 0.00150657 -1.47332 1.0645e+006 1.01283e+006 -554876 329020 
32000 2 -243.364 41.3097 -36.932 -0.587482 0.201822 0.835752 -0.0804107 -0.0586953 -0.0196494 0.00136576 -1.51703 348355 585281 461614 384207 
28802 2 -243.274 40.8748 -32.6195 -0.948421 0.446569 -0.253285 0.0160792 -0.0878763 -0.0366604 0.00146492 -1.54955 -587673 20912.7 463237 -19974.6 
27948 2 -242.194 43.0437 -34.4584 -0.697369 1.11506 0.690222 -0.0368152 0.0632031 -0.104766 0.0027786 -1.8409 1.05449e+006 -856892 708643 158800 
29556 2 -242.067 38.4122 -36.969 -0.780442 0.0233168 0.395745 -0.0120717 0.0173435 0.0181273 0.000965103 -1.41722 -206447 -591975 -1.07361e+006 -166515 
32001 2 -241.234 38.8564 -32.0047 -1.54213 0.158304 0.0295643 -0.0384057 -0.00261215 -0.000254525 0.003028 -1.52729 489654 219146 -494559 810236 
27850 2 -241.042 40.3614 -34.9353 -1.51253 0.0743074 0.51339 0.00834062 0.0296362 0.0476253 0.00322037 -1.69847 369469 -184597 506056 284244 
30369 2 -240.46 37.3849 -34.3256 0.247468 0.425229 -0.615681 0.0077233 0.0216189 -0.0132217 0.000782315 -1.44489 -27280.1 -964915 -1.34822e+006 513994 
28755 2 -240.36 41.7676 -32.2382 -0.667016 -0.0189183 0.288834 -0.00683688 -0.0137436 0.0383298 0.000665898 -1.77563 -632360 -941183 -674140 179183 
33627 2 -240.372 42.3364 -37.2566 0.755673 -0.42578 -0.133552 0.109708 0.0671678 -0.0191653 0.000970038 -1.84502 375433 1.0487e+006 1.02789e+006 113568 
2854 1 -239.103 42.7666 -34.6518 -0.746 -0.620629 0.243036 0.00564696 -0.116423 -0.116365 0.00139929 -0.580918 348434 365631 -880608 657593 
29481 2 -238.914 38.4244 -36.7189 -0.833653 0.49939 -0.379449 -0.070938 0.0202878 0.0483567 0.0013708 -1.4954 366998 44430.9 311622 -281845 
34344 2 -238.422 39.8881 -33.6214 -0.989218 0.122133 -0.734213 -0.0751746 0.062279 -0.0901345 0.00193026 -1.75912 -20883.5 307262 595560 623413 
28668 2 -237.441 41.1474 -36.5411 -1.42436 -0.223747 -0.261204 -0.0392175 -0.0550762 -0.00877862 0.00270431 -1.77 561732 152711 922153 -190230 
32008 2 -237.29 42.6229 -32.5939 -1.51079 -0.0799605 -0.810676 0.00159962 0.00520921 0.08816 0.00371065 -1.51404 361998 758210 -114090 -219541 
33447 2 -237.145 37.3844 -34.3124 -0.868396 0.382718 -0.243961 0.0497865 0.00390074 -0.0619813 0.00120926 -1.41227 -286206 -1.23126e+006 -595160 218453 
27949 2 -235.694 43.1717 -35.2314 -1.17626 -0.875437 -0.454307 -0.0487021 0.169806 0.0735761 0.0029679 -1.68196 -126935 -505986 14921.5 -66260.5 
27957 2 -235.66 38.4893 -36.7916 -0.413286 0.756938 0.607509 -0.0668164 -0.0021994 -0.00787664 0.00140163 -1.52313 95736.7 413500 -213411 287632 
30108 2 -235.387 40.3301 -34.1187 -0.199234 0.137809 -0.821854 0.0788371 -0.0270068 -0.0451165 0.00092465 -1.43663 883155 332280 814080 157216 
29495 2 -234.137 37.5127 -34.3608 0.772171 0.263331 -1.6328 0.0411913 0.0719254 -0.0706113 0.00419623 -1.46918 -330957 101495 -900177 533688 
29405 2 -233.85 41.1312 -36.7494 0.0795497 0.465577 -0.971622 0.0228132 -0.0633691 0.0449953 0.00147003 -1.70142 703665 410371 -210553 342850 
29400 2 -232.848 42.3903 -34.155 -2.14267 -0.272573 1.26395 0.0427874 -0.0289456 0.000260958 0.00788825 -1.57192 400464 388313 -107705 42223.4 
32720 2 -232.521 37.935 -36.9386 -0.15406 -0.636947 0.959862 -0.0587585 -0.00739128 0.0837165 0.00170132 -1.41269 -114085 -790418 -454669 -439403 
30292 2 -232.481 39.5557 -32.6884 0.501846 -0.838473 0.48679 -0.0502576 0.0288662 0.050759 0.00150116 -1.25107 1.17678e+006 159567 40079.9 228682 
27871 2 -231.285 39.9955 -35.3759 -0.319791 0.85934 0.458141 -0.136398 0.0324591 -0.0657485 0.00132328 -1.75278 -667697 -1.18609e+006 -441543 -303377 
31099 2 -235.86 38.4037 -31.6471 0.0629183 -0.86973 -0.115756 -0.00620792 -0.027977 0.0401209 0.0009746 -1.39055 829888 289754 693442 -234851 
2838 1 -230.928 42.4307 -36.705 0.260065 0.013118 0.394244 0.0912299 -0.0342993 0.127079 0.000312129 -0.619949 584591 -206463 1.46537e+006 735739 
28681 2 -229.816 41.9703 -33.7034 -1.16683 -0.080174 -1.12045 0.0377731 0.0142682 -0.0445218 0.00330413 -1.45279 610191 -51250.7 585458 -261116 
28591 2 -229.203 37.9551 -36.5855 -0.32681 0.735891 -0.363754 -0.0568756 0.0270024 0.068624 0.000983251 -1.43878 450339 -1.14399e+006 1.16112e+006 -3643.33 
30207 2 -228.82 39.1273 -33.5483 -1.36003 -0.381043 -0.470533 0.133857 0.00627636 -0.116141 0.00279144 -1.43549 419781 94995.3 824868 -417574 
31920 2 -228.61 40.7713 -36.5408 1.42001 0.560816 0.440484 0.1154 0.024171 0.0268332 0.00318024 -1.72989 -384951 -1.25091e+006 -71349.5 -424721 
37583 2 -226.9 42.821 -32.538 0.0599758 0.12886 0.676271 -0.0830355 0.0662232 -0.0531243 0.000601475 -1.49716 467543 189495 159644 14326.2 
31739 2 -226.506 37.4654 -34.6693 0.718927 0.209163 -1.87287 -0.133529 -0.0417727 0.0762576 0.00512403 -1.47054 254467 106096 100748 -109421 
31033 2 -226.43 40.8189 -34.6241 -0.961325 -0.905856 0.622477 0.003587 0.0344474 0.0604197 0.00268554 -1.82161 194014 551362 -1.38425e+006 -581948 
38760 2 -226.004 39.2895 -32.0644 -0.711005 -1.21427 -0.765916 -0.00337118 -0.0198165 -0.0361018 0.00323269 -1.2045 390877 353221 -64259 -197420 
31825 2 -225.951 42.3546 -37.2768 -1.43457 -0.610049 1.58506 -0.12162 0.0408222 -0.0408941 0.00622524 -1.75609 -705217 -641079 -1.11676e+006 188900 
34436 2 -228.245 43.5953 -35.5772 -1.80627 0.532465 0.765344 0.00735648 -0.1711 -0.000798385 0.00520418 -1.97812 573005 -201631 241412 -750965 
29396 2 -225.765 39.1807 -37.0627 0.0424963 -0.291233 -0.95 -0.174763 -0.0486832 0.0352781 0.00124582 -1.50011 648621 289910 -856066 268587 
2851 1 -225.28 43.5567 -34.7958 -1.44919 -0.079863 0.0256344 -0.0592067 -0.114124 -0.0777728 0.00294632 -0.518421 -523286 -430578 -429408 -314174 
28689 2 -223.864 38.7511 -34.4236 -0.983348 1.48544 0.649472 -0.0727569 0.0995295 -0.0560817 0.00452839 -1.57748 63764 514538 -205050 -451477 
40067 2 -224.014 41.504 -32.9046 -0.0932955 1.94177 1.58135 0.0974952 0.100419 -0.00223874 0.00790958 -1.72506 585936 529776 121119 -446986 
29523 2 -277.112 44.1719 -36.5266 -1.42653 0.84467 1.02031 0.0757228 -0.0829924 0.0392908 0.0047729 -1.1597 -368203 77767.8 37334.7 13519.2 
28729 2 -276.557 45.8339 -33.9434 -1.65238 0.0757813 0.511395 -0.00297704 0.0234585 -0.0170485 0.00377558 -0.906883 520088 -306303 181435 79305.2 
28719 2 -274.002 44.1006 -36.5247 -0.618227 -0.431891 -0.63738 -0.0377745 0.0566646 -0.00167709 0.00122802 -1.29564 105969 -114448 186664 -116610 
29528 2 -273.952 44.121 -31.4517 -0.841343 0.47534 -0.304383 0.00272107 0.0236352 -0.0402355 0.00129284 -1.27007 24278.9 -77620.7 180123 -74826.9 
28718 2 -270.831 44.056 -36.5873 -0.714302 -1.18158 -0.0143911 0.00250609 0.00772657 -0.0382261 0.00240135 -1.24568 -102865 -234058 -117812 28612.7 
29530 2 -267.63 44.0375 -36.6094 -0.0861665 -0.437687 -0.473691 -0.0382635 -0.0339967 -0.0180129 0.000533252 -1.23384 -102823 -137307 -18949.3 25929.9 
29607 2 -264.454 43.9941 -36.5991 -0.690678 -0.514867 -0.246864 0.0843324 -0.0108039 -0.0234187 0.00101148 -1.22868 -163861 -176428 -205111 -132895 
28734 2 -261.288 43.9115 -36.6334 0.0259749 0.0321356 0.00809433 -0.0227089 0.050166 0.0300146 2.23301e-006 -1.11679 -515872 -235748 -220383 16891.9 
30372 2 -251.512 43.9048 -36.6627 -1.34146 0.816185 0.016788 0.0510441 0.0240257 0.0247518 0.00310593 -1.1629 -232868 -410156 -17315 -49971.2 
27937 2 -249.289 45.6389 -35.4038 -0.702774 0.716604 0.794559 -0.0499932 0.0208039 0.0564033 0.00206402 -1.19701 -57182.2 -4213.66 114196 124130 
28803 2 -248.191 44.8838 -32.5218 -0.397277 -0.537878 0.312739 0.00398205 0.00994223 0.0558749 0.000686371 -1.28009 810053 -260025 -88787.4 -150754 
31093 2 -244.948 43.5913 -36.0443 -0.893793 -0.322397 0.542311 -0.0245683 0.0248367 0.122023 0.00150753 -1.55375 -1.48014e+006 -946458 -1.64981e+006 22638.1 
27940 2 -247.435 44.5965 -37.5506 -2.44653 1.31446 0.0092531 0.0168697 -0.0969868 0.021707 0.00971516 -1.38963 608429 632556 503557 138253 
32806 2 -247.414 47.7007 -36.8603 -1.09861 -0.0106425 0.276255 -0.00920331 0.0377419 -0.0132865 0.00161644 -0.992517 -15482.6 -33052.8 -152832 163085 
29614 2 -246.302 45.905 -34.7718 -0.374829 0.323662 0.445693 0.00508765 0.0250108 0.0855671 0.000559094 -1.5223 -338010 -224963 270315 425548 
30374 2 -244.828 46.181 -37.5013 -0.947444 -0.319135 0.271448 0.0677202 0.047924 -0.0707494 0.00135169 -1.40481 20340.3 -425807 400270 243678 
28763 2 -244.621 48.455 -35.5761 -0.17174 1.47112 -1.25025 0.0120697 -0.0431892 -0.0333379 0.00473177 -1.00763 398469 -58140.1 -94755.5 -53762.7 
29474 2 -243.265 45.8305 -34.6462 -0.8068 0.926283 -1.35981 -0.0628581 -0.0813568 -0.0100357 0.00422947 -1.36661 181829 -17143.3 1.04886e+006 119876 
32816 2 -242.533 44.3769 -37.3525 -0.689978 -0.617908 -0.699896 0.0770527 0.0538936 0.0421259 0.00169749 -1.47582 -1.81727e+006 -563191 -974364 377701 
30293 2 -241.93 47.354 -36.9694 -0.786972 -0.0475283 -0.311432 -0.0075246 0.0228047 -0.0251231 0.000905057 -1.1367 952992 -21039.8 9981.8 -22670.7 
28669 2 -240.342 45.1552 -35.5883 -0.559108 -0.573929 -0.188823 0.0547671 0.0136663 0.0109234 0.000853511 -1.8315 -637341 -202852 -388405 -76758 
28678 2 -240.086 44.6414 -32.6664 -0.651787 0.282962 -0.289791 -0.0530992 0.0677874 0.0203198 0.000741696 -1.40976 742342 -205107 -295588 -249930 
31190 2 -238.46 47.2328 -36.6555 -0.764268 0.0942077 -0.0753128 -0.0162062 -0.0293963 5.50502e-005 0.000754013 -1.09761 199708 -162556 96191.7 -346511 
29611 2 -237.883 44.2289 -36.8936 -0.85462 -0.0436501 -0.15623 0.0262732 -0.0374189 -0.0649043 0.000953064 -1.87067 -970160 -790811 -1.31128e+006 235098 
32007 2 -237.504 45.4178 -34.182 -1.51922 -0.000379838 -0.564797 0.0535054 -0.115425 0.0121123 0.0033088 -1.5189 482638 514384 103241 319738 
31119 2 -235.505 46.0622 -36.5623 -0.85619 0.322808 0.368377 0.00109047 -0.0207389 -0.17127 0.00122547 -1.44798 641447 432842 330826 45529.4 
31016 2 -233.961 45.3822 -34.0278 -1.15607 0.59074 0.328277 0.00377532 0.00454959 0.0314907 0.0022586 -1.11473 493342 102111 -126206 47953 
30392 2 -233.193 44.0853 -36.6282 -0.66099 -0.274376 0.613928 -0.0309566 -0.0285848 -0.00849875 0.00111983 -1.86074 -1.49397e+006 -1.33442e+006 -1.96823e+006 -73034.5 
28787 2 -232.466 47.0434 -36.4131 -2.0819 -1.13689 0.21998 -0.0365935 0.000859492 0.0293857 0.00714804 -1.30454 235259 11400.9 496133 489523 
30202 2 -230.947 44.7588 -34.8571 -1.60625 -1.03262 -0.535937 0.00937445 -0.0172957 0.0147901 0.0049544 -1.62609 -6358.73 447644 366925 -199499 
32818 2 -228.912 46.7914 -36.1127 -0.620915 -0.679549 -0.218905 0.0779064 0.0625842 0.0955528 0.00112757 -1.41359 260845 412276 57640 199197 
31923 2 -226.937 45.6799 -33.8355 -1.10884 0.166332 0.220885 0.00887334 0.00720001 0.112135 0.00164492 -1.56485 -93702.6 51958.2 -117644 -295178 
31834 2 -226.432 45.3622 -36.9559 -1.46767 -0.207577 -0.46799 0.158913 0.00602489 0.119596 0.00304319 -1.7615 -478974 30560.7 425495 -480403 
37439 2 -226.219 48.1856 -35.5434 -0.0267851 -0.0110323 -0.392651 0.0312692 -0.0145973 -0.0531913 0.000195243 -1.33435 -170457 -362775 -109353 341307 
30304 2 -224.357 44.6189 -32.2948 -0.881876 2.05268 -0.268516 0.10051 -0.061006 0.0683068 0.0063773 -1.43539 672652 -131031 -259135 -10453.7 
31112 2 -224.074 46.1934 -34.865 -0.22354 0.286273 -0.18986 -0.0110424 0.0316865 -0.0462432 0.00021156 -1.74593 91372.3 127763 51432.9 514707 
45045 2 -223.425 21.978 3.10235 -2.15062 0.306375 -0.77877 0.142169 -0.0446576 -0.040256 0.0067076 -1.76227 183851 -166168 -88731 42742.7 
44040 2 -295.544 -19.6452 -13.9036 -26.1366 -0.00309319 23.4283 0 0 0 1.55174 0 -2.75705e+006 -0.0386152 -2.21527e+006 -326.288 
29620 2 -279.025 -8.33982 -31.4514 -1 0 0 0 0 0 0.00125952 -1.08195 381248 214005 835356 423.214 
30430 2 -279.025 -8.33982 -26.2095 -1 0 0 0 0 0 0.00125952 -1.0826 371977 218130 835574 -2075.72 
29624 2 -277.42 -9.26647 -28.8305 -1 0 0 0 0 0 0.00125952 -1.18883 417449 489119 582722 -236298 
29622 2 -275.815 -8.33982 -31.4514 -1 0 0 0 0 0 0.00125952 -1.48736 1.04768e+006 122893 875375 -146476 
30432 2 -275.815 -8.33982 -26.2095 -1 0 0 0 0 0 0.00125952 -1.48576 1.07657e+006 207313 873377 -92971.3 
29627 2 -274.21 -9.26647 -28.8305 -1 0 0 0 0 0 0.00125952 -1.21828 291096 225883 181631 1420.78 
29625 2 -272.605 -8.33982 -31.4514 -1 0 0 0 0 0 0.00125952 -1.4411 544868 42721.1 788407 -53959.5 
30435 2 -272.605 -8.33982 -26.2095 -1 0 0 0 0 0 0.00125952 -1.43799 584213 89503.9 779674 -63949.8 
29630 2 -271 -9.26647 -28.8305 -1 0 0 0 0 0 0.00125952 -1.2172 211480 250135 178247 7188.1 
29628 2 -269.395 -8.33982 -31.4514 -1 0 0 0 0 0 0.00125952 -1.43928 548870 82681.3 785597 -37008.4 
30438 2 -269.395 -8.33982 -26.2095 -1 0 0 0 0 0 0.00125952 -1.43929 536224 45201.2 784012 -83559 
29633 2 -267.79 -9.26647 -28.8305 -1 0 0 0 0 0 0.00125952 -1.21815 203501 223508 176024 3325.08 
29631 2 -266.185 -8.33982 -31.4514 -1 0 0 0 0 0 0.00125952 -1.43879 546115 88593.1 785142 51532.1 
30441 2 -266.185 -8.33982 -26.2095 -1 0 0 0 0 0 0.00125952 -1.43669 572191 107295 785023 -53339.5 
29636 2 -264.58 -9.26647 -28.8305 -1 0 0 0 0 0 0.00125952 -1.21838 206666 221932 172625 -12739.5 
29634 2 -262.975 -8.33982 -31.4514 -1 0 0 0 0 0 0.00125952 -1.43723 585707 113550 782413 3350.66 
30444 2 -262.975 -8.33982 -26.2095 -1 0 0 0 0 0 0.00125952 -1.44081 521989 18269.5 780249 -20404.2 
29639 2 -261.37 -9.26647 -28.8305 -1 0 0 0 0 0 0.00125952 -1.21522 226807 265593 185017 -15059.2 
29637 2 -259.765 -8.33982 -31.4514 -1 0 0 0 0 0 0.00125952 -1.44018 566300 19532.8 784267 -2543.3 
30447 2 -259.765 -8.33982 -26.2095 -1 0 0 0 0 0 0.00125952 -1.43745 574351 107405 780066 -75103.4 
29642 2 -258.16 -9.26647 -28.8305 -1 0 0 0 0 0 0.00125952 -1.21618 218320 244706 182752 2422.19 
29640 2 -256.555 -8.33982 -31.4514 -1 0 0 0 0 0 0.00125952 -1.43898 538224 -21535.7 799396 -98130.1 
30450 2 -256.555 -8.33982 -26.2095 -1 0 0 0 0 0 0.00125952 -1.43704 532185 25556.1 797298 -25224 
29645 2 -254.95 -9.26647 -28.8305 -1 0 0 0 0 0 0.00125952 -1.21532 209815 237850 182106 -3707.22 
29643 2 -253.345 -8.33982 -31.4514 -1 0 0 0 0 0 0.00125952 -1.43551 562342 103567 801332 -97984 
30453 2 -253.345 -8.33982 -26.2095 -1 0 0 0 0 0 0.00125952 -1.43558 534987 36250.7 802078 -67462.8 
29648 2 -251.74 -9.26647 -28.8305 -1 0 0 0 0 0 0.00125952 -1.21623 203493 236005 179558 14212.4 
29646 2 -250.135 -8.33982 -31.4514 -1 0 0 0 0 0 0.00125952 -1.43703 533805 107414 787970 -52493.6 
30456 2 -250.135 -8.33982 -26.2095 -1 0 0 0 0 0 0.00125952 -1.43604 555504 52665.6 796203 4364.91 
29651 2 -248.53 -9.26647 -28.8305 -1 0 0 0 0 0 0.00125952 -1.21558 211327 234209 179769 -546.651 
29649 2 -246.925 -8.33982 -31.4514 -1 0 0 0 0 0 0.00125952 -1.43523 590580 173128 792968 -9549.25 
30459 2 -246.925 -8.33982 -26.2095 -1 0 0 0 0 0 0.00125952 -1.43443 554326 -2528.11 799560 -122559 
29654 2 -245.32 -9.26647 -28.8305 -1 0 0 0 0 0 0.00125952 -1.21599 222478 250105 189573 22926.3 
29652 2 -243.715 -8.33982 -31.4514 -1 0 0 0 0 0 0.00125952 -1.43898 509753 -88659.3 786234 -102146 
30462 2 -243.715 -8.33982 -26.2095 -1 0 0 0 0 0 0.00125952 -1.43574 564242 18526 802457 -68414.2 
29657 2 -242.11 -9.26647 -28.8305 -1 0 0 0 0 0 0.00125952 -1.21842 211631 208828 184665 -14941.1 
29655 2 -240.505 -8.33982 -31.4514 -1 0 0 0 0 0 0.00125952 -1.44073 485654 -128415 794419 20049.1 
30465 2 -240.505 -8.33982 -26.2095 -1 0 0 0 0 0 0.00125952 -1.43717 577113 66641.8 808264 -30008.5 
29660 2 -238.9 -9.26647 -28.8305 -1 0 0 0 0 0 0.00125952 -1.21479 220407 247590 185205 -55269 
29658 2 -237.295 -8.33982 -31.4514 -1 0 0 0 0 0 0.00125952 -1.43951 603683 133720 805371 72587.5 
30468 2 -237.295 -8.33982 -26.2095 -1 0 0 0 0 0 0.00125952 -1.43697 655606 228701 804103 66693.1 
29663 2 -235.69 -9.26647 -28.8305 -1 0 0 0 0 0 0.00125952 -1.21318 222032 216381 178581 -22669 
29661 2 -234.085 -8.33982 -31.4514 -1 0 0 0 0 0 0.00125952 -1.44436 596585 213594 806600 9598.59 
30471 2 -234.085 -8.33982 -26.2095 -1 0 0 0 0 0 0.00125952 -1.43854 650036 245843 796810 -28194.3 
29666 2 -232.48 -9.26647 -28.8305 -1 0 0 0 0 0 0.00125952 -1.21643 217132 208758 176421 -23958.3 
29664 2 -230.875 -8.33982 -31.4514 -1 0 0 0 0 0 0.00125952 -1.42942 691502 551767 802263 30432.6 
30474 2 -230.875 -8.33982 -26.2095 -1 0 0 0 0 0 0.00125952 -1.44126 604238 238613 808831 -50995.8 
29669 2 -229.27 -9.26647 -28.8305 -1 0 0 0 0 0 0.00125952 -1.21874 175075 163710 159916 -2864.25 
29667 2 -227.665 -8.33982 -31.4514 -1 0 0 0 0 0 0.00125952 -1.42226 704940 598353 795795 1689.41 
30477 2 -227.665 -8.33982 -26.2095 -1 0 0 0 0 0 0.00125952 -1.44003 582807 154065 800061 -53220.1 
29672 2 -226.06 -9.26647 -28.8305 -1 0 0 0 0 0 0.00125952 -1.2176 198754 179002 172765 30006.4 
29670 2 -224.455 -8.33982 -31.4514 -1 0 0 0 0 0 0.00125952 -1.43906 651310 418274 797312 8678.28 
30480 2 -224.455 -8.33982 -26.2095 -1 0 0 0 0 0 0.00125952 -1.44609 588966 234919 819380 5969.08 
29621 2 -279.025 -6.48653 -28.8305 -1 0 0 0 0 0 0.00125952 -1.176 301013 788830 730144 -182188 
29688 2 -279.025 -2.77994 -31.4514 -1 0 0 0 0 0 0.00125952 -1.13617 -70102.8 352862 627082 81894.7 
29689 2 -279.025 -0.926647 -28.8305 -1 0 0 0 0 0 0.00125952 -1.13203 32281.7 357493 653865 -40075.4 
30498 2 -279.025 -2.77994 -26.2095 -1 0 0 0 0 0 0.00125952 -1.13629 -72936.8 346736 625045 70576.9 
29690 2 -277.42 -5.55988 -31.4514 -1 0 0 0 0 0 0.00125952 -1.54546 315241 732941 546698 148228 
29693 2 -277.42 -3.70659 -28.8305 -1 0 0 0 0 0 0.00125952 -1.52505 378259 483061 459597 -271164 
30500 2 -277.42 -5.55988 -26.2095 -1 0 0 0 0 0 0.00125952 -1.54275 381341 805184 547605 184849 
29692 2 -275.89 -0.934012 -28.819 -0.842783 0.178231 0.703329 -0.0164912 -0.0515984 -0.0558838 0.00155767 -1.59952 465737 227942 142451 -32174 
29691 2 -275.902 -2.79857 -31.4822 -1.94793 0.288782 0.54542 0.0660989 0.00463004 0.141728 0.00525886 -1.59577 419602 199039 221857 -147982 
30501 2 -275.898 -2.7726 -26.2054 -0.487249 0.551712 -1.17674 0.0601486 -0.060167 0.00850422 0.00242647 -1.59597 467260 218206 230572 -69329.3 
29623 2 -275.815 -6.48653 -28.8305 -1 0 0 0 0 0 0.00125952 -1.66647 972165 1.00014e+006 427724 -33205.9 
30504 2 -274.236 -5.57902 -26.1858 -1.04234 0.921131 -0.087308 -0.014646 -0.0205368 -0.0688701 0.00244671 -1.54777 298901 556654 280815 -112141 
29694 2 -274.254 -5.61429 -31.44 -0.0891117 0.896466 0.490101 0.0504908 0.0666474 -0.0330798 0.00132475 -1.5555 271814 467973 222971 -128820 
29697 2 -274.235 -3.71649 -28.823 -0.757436 -0.257883 -0.608503 -0.135717 -0.0127228 -0.00194921 0.00127273 -1.52063 257073 258599 318570 -114813 
30505 2 -272.689 -2.78969 -26.2084 -0.835256 0.0893874 0.0502932 -0.00693147 -0.0701795 -0.0179785 0.000891956 -1.52269 133704 168349 245162 -156246 
29695 2 -272.698 -2.81327 -31.4349 -1.07057 0.246008 -0.382385 0.0518688 0.0336638 -0.0466541 0.00170395 -1.51941 315679 350442 174324 -46106.5 
29626 2 -272.605 -6.48653 -28.8305 -1 0 0 0 0 0 0.00125952 -1.6088 350432 757412 326608 -97370 
29696 2 -272.688 -0.935961 -28.8414 -0.0568648 -0.244081 0.27745 -0.0131854 -0.0557882 0.00637434 0.000176065 -1.52221 207176 110089 197035 -116599 
29698 2 -271.044 -5.61072 -31.4516 -0.813854 0.310602 0.822673 0.0935938 0.0495355 -0.00672116 0.00180819 -1.54638 363774 506986 177644 -66966.8 
29701 2 -271.064 -3.75587 -28.8396 -0.48913 -0.703941 -0.124197 0.013608 0.0659835 -0.0225782 0.000944898 -1.52564 -14251.8 67734.2 266150 -167127 
30508 2 -271.038 -5.60134 -26.2128 -1.94287 -0.0555296 -0.404406 0.00422225 -0.00441223 0.00882939 0.00496424 -1.55035 138590 449230 195598 -129948 
29700 2 -269.498 -0.993861 -28.8712 -0.132018 -0.149074 -0.252213 -0.0251635 0.0701274 0.0548096 0.000130062 -1.52559 151854 55680.1 307709 -99955.4 
29699 2 -269.454 -2.80487 -31.4765 -0.553799 -0.711761 -0.234132 -0.0388212 -0.0390919 0.0109139 0.00109341 -1.51964 346408 380446 124014 -46121.2 
30509 2 -269.502 -2.83355 -26.2409 -1.00556 0.092255 -0.450701 0.0355166 0.012046 0.0151937 0.00154014 -1.52949 29789.5 136606 223459 -74360.3 
29629 2 -269.395 -6.48653 -28.8305 -1 0 0 0 0 0 0.00125952 -1.60947 328488 816524 299679 -47726.5 
29705 2 -267.87 -3.72598 -28.8741 -1.7897 0.0755936 -0.682415 0.023677 -0.0619058 0.0721173 0.00462803 -1.52633 3768.35 73312.7 224016 -84244.2 
29702 2 -267.784 -5.61669 -31.4712 -1.27112 -0.32266 0.465227 -0.073101 0.0697805 0.048119 0.00243881 -1.54439 399589 497998 222859 -63410.1 
30512 2 -267.851 -5.60623 -26.2417 -0.99999 0.0657509 0.378563 0.106474 -0.0242901 0.0567784 0.00144544 -1.54661 256137 346775 183079 -151448 
29703 2 -266.248 -2.80408 -31.4512 -0.291087 0.101794 -1.01025 -0.00305375 -0.0266918 -0.102866 0.00140525 -1.52665 172308 249329 55566 -76323.1 
29704 2 -266.297 -0.970265 -28.8714 -1.06116 1.12591 0.0191367 0.00205027 0.0490118 0.0322176 0.00301542 -1.52692 133416 4944 270767 -7512.99 
30513 2 -266.33 -2.84259 -26.2049 -1.55026 -0.491843 0.0447793 0.148471 0.0327466 -0.102038 0.00333421 -1.52245 138290 232272 285006 -87835.8 
29632 2 -266.185 -6.48653 -28.8305 -1 0 0 0 0 0 0.00125952 -1.60796 346485 874071 283625 -54734.5 
30516 2 -264.588 -5.61405 -26.2412 -0.165341 -0.257893 -1.29566 -0.152483 -0.0051973 0.0723442 0.00223258 -1.54664 209704 339048 216227 -160161 
29706 2 -264.566 -5.58348 -31.4389 -0.744638 0.565952 0.455941 -0.0579005 -0.0329084 -0.0333378 0.00136364 -1.54531 338552 545542 260819 -53714.2 
29709 2 -264.69 -3.70458 -28.8436 -1.99179 1.05957 -0.187202 0.113543 -0.0740699 -0.0128161 0.00645499 -1.52116 179334 120808 210054 -90115.2 
29708 2 -263.093 -0.956531 -28.8731 -1.72215 0.235922 -0.358126 0.0241524 -0.0742404 -0.00477532 0.0039671 -1.52935 84938.4 43877.1 207169 9784.66 
29707 2 -263.038 -2.80214 -31.5023 -0.212126 0.241604 -0.493826 -0.0306981 -0.106212 0.0900675 0.000437348 -1.52835 87365.1 70772.4 182482 -72997.9 
30517 2 -263.12 -2.84641 -26.245 0.537643 -0.262506 0.230025 0.12927 0.0207782 0.0238298 0.000517512 -1.5179 272260 37502.9 237046 -109622 
29635 2 -262.975 -6.48653 -28.8305 -1 0 0 0 0 0 0.00125952 -1.6056 338752 852537 318500 -81539.3 
29713 2 -261.473 -3.73497 -28.8754 -0.374439 0.584553 -0.203469 0.0826894 -0.00383223 0.0448921 0.000659115 -1.51189 415790 159887 319503 -145935 
29710 2 -261.347 -5.6046 -31.4846 -1.0065 -0.269148 0.0279465 -0.162818 -0.00862608 0.0737265 0.00136818 -1.54353 70349 425878 178782 -108272 
30520 2 -261.422 -5.59572 -26.1879 -1.02533 0.498249 0.93441 0.0845203 -0.0372692 -0.0862118 0.00273651 -1.54231 172499 404229 254984 -167619 
30521 2 -259.865 -2.86577 -26.2564 -0.638929 0.217437 -0.355782 -0.0750396 0.0213193 0.0245858 0.000733152 -1.51772 275251 97141.2 353526 -115642 
29712 2 -259.902 -0.971408 -28.8955 -1.90493 -0.243469 -0.531212 -0.020871 -0.08884 -0.0132131 0.00500055 -1.5226 59276.7 141727 97075.7 -113902 
29711 2 -259.863 -2.83019 -31.4987 0.00598567 -0.633737 -0.476181 0.166544 -0.00431485 0.0367693 0.000791489 -1.51847 271770 173704 303868 -96434.4 
29638 2 -259.765 -6.48653 -28.8305 -1 0 0 0 0 0 0.00125952 -1.60309 441285 877633 440798 -66139.3 
29717 2 -258.197 -3.74639 -28.847 -0.24888 -1.53068 0.961463 -0.199319 -0.0538306 -0.0978785 0.00419335 -1.51663 202457 10555.1 205190 -201815 
30524 2 -258.184 -5.61942 -26.203 -2.47299 0.892459 1.10885 -0.0127723 0.0212972 -0.0566819 0.0102547 -1.54735 250164 384110 145228 -46461 
29714 2 -258.187 -5.61606 -31.4732 -2.34916 -0.215383 -1.17612 -0.0139266 0.0476557 0.0649235 0.00875139 -1.55297 -161809 447369 190161 -81491.3 
29716 2 -256.73 -1.00421 -28.926 -2.07082 -0.151935 0.695853 0.0743182 0.051586 0.0274275 0.00604012 -1.52487 16041.8 -95703.2 -14955.9 -233186 
30525 2 -256.684 -2.81556 -26.288 -0.274569 -0.673768 -0.206336 0.0828614 -0.13261 0.0915807 0.000720351 -1.52651 27601.4 69892.9 76246.8 -158134 
29715 2 -256.615 -2.83309 -31.4774 0.00928745 -0.205035 1.00217 -0.0660832 -0.0273508 -0.0797756 0.00131804 -1.52365 334075 186311 238206 -48187.4 
29641 2 -256.555 -6.48653 -28.8305 -1 0 0 0 0 0 0.00125952 -1.6077 318996 697889 298384 -88700.2 
29721 2 -255.027 -3.7791 -28.8573 -0.596423 -0.96429 -0.118829 -0.0354845 0.0619677 -0.00203755 0.00163699 -1.52465 -71741.7 -37648.3 197221 -181247 
30528 2 -254.982 -5.61872 -26.1836 -1.29411 -0.260439 -0.652974 -0.00826604 0.00307201 -0.130875 0.00273179 -1.55107 256343 363637 152176 -170197 
29718 2 -255.049 -5.62495 -31.4484 -2.13554 0.529065 0.171676 0.261226 0.0367942 -0.0133322 0.00613374 -1.55255 48784.3 338297 26255.8 -78592.3 
29720 2 -253.551 -1.02519 -28.9387 -1.37054 0.0684989 0.545385 -0.0476842 0.0683827 0.139333 0.00274641 -1.52698 -74643.1 5822.53 66608.3 -75044.3 
29719 2 -253.421 -2.84741 -31.4873 -0.236746 0.656366 0.679211 -0.0845011 -0.0599737 -0.0691991 0.00119426 -1.53126 147872 171194 104762 5669.1 
29644 2 -253.345 -6.48653 -28.8305 -1 0 0 0 0 0 0.00125952 -1.60239 357901 631722 414522 -126812 
30529 2 -253.507 -2.84817 -26.2539 -1.10841 1.27879 0.921254 -0.00464409 -0.065699 -0.0174486 0.00467606 -1.52439 46240.5 33989.6 163094 -216709 
30532 2 -251.768 -5.63767 -26.2062 0.0370325 0.457344 -0.586863 -0.0851989 -0.00569846 -0.0602884 0.000698961 -1.54985 127519 185018 117218 -219751 
29725 2 -251.881 -3.77215 -28.8601 0.163146 0.824062 0.0435463 0.168546 -0.00586696 0.0151831 0.000891224 -1.51413 122457 -167495 278522 -228447 
29722 2 -251.809 -5.6097 -31.4806 -0.586738 0.914454 0.758624 0.0604352 -0.0307613 0.0687696 0.00221171 -1.54663 334844 316845 166730 -114189 
29724 2 -250.433 -1.02589 -28.8988 -0.531539 -0.582171 0.595623 0.055472 -0.0230614 -0.0511336 0.00122957 -1.51957 -96014.8 33015.7 180855 -280758 
30533 2 -250.338 -2.89083 -26.2357 -0.897697 0.622183 0.103585 0.0437212 0.0308944 -0.0760807 0.00151608 -1.52803 -10947.5 -136486 197970 -212144 
29723 2 -250.26 -2.85516 -31.5124 -2.64795 -0.580826 0.136275 -0.0226195 -0.022642 0.0815318 0.00927956 -1.52779 62891 83682.6 265233 -166155 
29647 2 -250.135 -6.48653 -28.8305 -1 0 0 0 0 0 0.00125952 -1.60407 404999 827392 339597 -81117.6 
29729 2 -248.633 -3.74756 -28.8567 -0.614891 1.02538 0.341224 -0.244924 -0.0770248 -0.0312911 0.00194713 -1.51469 94322.2 -173719 23449.9 -328554 
29726 2 -248.583 -5.59574 -31.4239 0.491269 -0.710645 0.846576 0.0638499 -0.0440317 -0.139318 0.00184274 -1.5396 448737 438556 208562 -103501 
30536 2 -248.585 -5.59797 -26.1963 -2.05614 -0.823021 0.579248 0.00506041 -0.11863 -0.0916907 0.00660062 -1.55227 82460.4 244021 212775 -165768 
29728 2 -247.278 -1.00824 -28.9105 -2.53954 0.422036 -0.0578743 0.00404869 0.0481629 0.0334125 0.00835149 -1.51973 -171654 -282768 115581 -312226 
30537 2 -247.173 -2.85292 -26.2934 -2.19149 0.100301 0.39732 0.0372234 0.0365361 0.176475 0.00626049 -1.52074 -107954 -8225.62 161553 -316821 
29727 2 -247.076 -2.82641 -31.4741 -2.25051 0.19316 -1.58417 0.0197625 -0.0834652 -0.104563 0.00958706 -1.53135 108847 53990.6 175505 -178832 
29650 2 -246.925 -6.48653 -28.8305 -1 0 0 0 0 0 0.00125952 -1.60589 371238 711365 296649 -128655 
29733 2 -245.501 -3.75155 -28.8766 -0.408321 -0.547924 0.0873594 0.0998814 0.0025527 0.0574792 0.00059774 -1.51855 -41413.5 -49078.1 182974 -268234 
30540 2 -245.412 -5.63422 -26.237 -1.94392 0.127223 0.198058 0.125248 0.0620034 0.0660397 0.0048293 -1.5478 270466 284760 204781 -224219 
29730 2 -245.325 -5.59369 -31.4771 0.199589 -1.61794 0.382866 -0.110891 -0.0460477 0.0560095 0.00353189 -1.54277 413458 440938 233092 -120754 
29732 2 -244.162 -0.96284 -28.9 -0.851852 0.1015 -0.101497 0.0553381 -0.0951498 0.00906605 0.000939923 -1.51867 -82527.8 -108708 345887 -175407 
30541 2 -244.049 -2.83583 -26.199 -0.67488 -0.664489 -0.28625 -0.049526 -0.056089 -0.167473 0.001233 -1.51719 -249092 116196 289584 -249340 
29731 2 -243.898 -2.8156 -31.4862 -0.779536 -0.516693 -0.754482 0.0638987 -0.0571914 0.0108964 0.00181861 -1.51654 330503 99666.6 170887 -254445 
29653 2 -243.715 -6.48653 -28.8305 -1 0 0 0 0 0 0.00125952 -1.60514 452564 815777 194287 -102642 
29737 2 -242.342 -3.70651 -28.8464 1.52872 -0.602394 1.07172 -0.128276 -0.15263 -0.0188512 0.00484718 -1.49911 -106391 -62441.5 302942 -387139 
29734 2 -242.13 -5.67683 -31.4207 -0.695459 -0.185454 0.774517 -0.0334844 0.251626 -0.0963015 0.00140806 -1.54662 236242 350617 309233 -148247 
30544 2 -242.187 -5.62471 -26.2303 -1.74351 0.229203 0.129775 0.0345696 0.0222007 0.026278 0.00391608 -1.54886 528885 282041 265792 -212408 
29736 2 -241.058 -0.963731 -28.9015 -0.516057 -0.696374 0.887341 -0.114446 -0.0200947 -0.00747802 0.00193793 -1.50388 -489012 -203616 183234 -404006 
30545 2 -240.992 -2.78751 -26.1969 0.241459 -1.31108 0.341281 0.171424 -0.0243565 -0.0868278 0.00238517 -1.50895 -395483 -14353.9 236704 -321485 
29735 2 -240.692 -2.86579 -31.4734 -0.517742 -1.57978 0.268397 -0.106464 0.101371 -0.0542057 0.00357172 -1.52294 371404 426549 273271 -97696.8 
29656 2 -240.505 -6.48653 -28.8305 -1 0 0 0 0 0 0.00125952 -1.59787 425908 457483 240153 -257867 
29741 2 -239.27 -3.78479 -28.8488 -2.71537 -0.914274 1.3317 0.0571852 0.141414 0.0153411 0.0125732 -1.48635 -531446 -198197 312267 -478639 
29738 2 -238.94 -5.64289 -31.481 -1.51528 0.717047 -1.22956 0.0208618 0.090951 0.10655 0.0054437 -1.56133 221799 273662 296202 -155729 
30548 2 -238.969 -5.60876 -26.2111 -1.6646 0.505174 -0.575836 -0.0136633 -0.00415179 0.0515243 0.00422907 -1.54426 558283 334277 365802 -231960 
30549 2 -237.924 -2.73767 -26.2339 -0.214028 -0.656291 -1.38747 0.0493757 0.0250914 -0.00983532 0.00302485 -1.51041 -193969 55948.2 442070 -282037 
29739 2 -237.565 -2.82914 -31.4751 -1.64032 0.2656 -1.53942 0.0385732 0.133368 -0.093194 0.00646262 -1.51872 372306 397488 314957 -134292 
29659 2 -237.295 -6.48653 -28.8305 -1 0 0 0 0 0 0.00125952 -1.59681 603027 426191 444436 -276888 
29745 2 -236.248 -3.71498 -28.8548 -1.10865 -0.279714 0.199686 -0.140419 0.0882636 0.0301581 0.00169683 -1.43733 -1.12874e+006 -301689 228593 -466334 
29740 2 -238.06 -0.93059 -28.8969 -1.57095 -0.579756 0.783976 0.0913008 -0.0527521 0.0224408 0.00430579 -1.50225 -495186 237170 305297 -206163 
29743 2 -234.395 -2.67438 -31.5631 -0.512204 0.425524 -0.0415736 0.124725 -0.0698418 0.208141 0.000560676 -1.52083 858655 408405 473547 -194999 
30552 2 -235.754 -5.52388 -26.1844 -0.51989 0.271695 -0.23067 -0.0655698 -0.145867 -0.0475048 0.000500422 -1.54377 572563 560778 738124 -229791 
29742 2 -235.719 -5.58144 -31.4204 -0.979584 0.482919 -0.143901 -0.0832638 0.0591408 -0.0527546 0.00152843 -1.55879 231360 705203 394514 -92704.7 
30553 2 -234.909 -2.63156 -26.2857 -0.988128 0.450746 0.302642 -0.185498 0.0497428 0.204595 0.00160105 -1.48124 -1.03668e+006 -203264 98652.2 -278664 
29662 2 -234.085 -6.48653 -28.8305 -1 0 0 0 0 0 0.00125952 -1.58078 589812 306775 370198 -302068 
29749 2 -233.375 -3.63677 -28.7938 -1.01763 0.856408 -0.473581 0.141935 0.0229539 -0.0992028 0.00251059 -1.37427 -1.55251e+006 -405474 590061 -313199 
30556 2 -232.563 -5.52169 -26.1935 -1.24875 -0.0887891 -0.743695 0.0411068 0.0626932 -0.0444061 0.00267059 -1.55047 701090 944011 1.006e+006 -226040 
29746 2 -232.566 -5.53491 -31.3979 0.0341672 0.222767 -0.449167 0.153233 0.0682345 0.0290568 0.000318083 -1.5356 396394 943384 571337 -194617 
30559 2 -232.05 -2.48245 -26.1793 -1.75117 -0.202208 0.269673 0.0688903 -0.0468654 -0.252858 0.00400554 -1.44122 -1.51295e+006 -30537.2 -73779.4 -218309 
29747 2 -231.134 -2.62718 -31.5335 -0.377534 -0.334786 -1.03477 -0.0239527 0.09978 -0.14525 0.00166932 -1.49236 1.5317e+006 762127 508426 -147841 
29665 2 -230.875 -6.48653 -28.8305 -1 0 0 0 0 0 0.00125952 -1.57237 647812 366579 348847 -225162 
30557 2 -230.552 -3.5592 -28.7399 -1.99754 1.46223 -0.627801 -0.110102 -0.0660682 0.166294 0.00821513 -1.29714 -2.33677e+006 -634872 -199825 -167640 
29753 2 -227.521 -2.59074 -31.619 0.0483804 1.1667 -1.19737 0.0298725 -0.0402832 -0.00992496 0.00352317 -1.48703 1.37456e+006 481726 283709 146978 
30560 2 -229.336 -5.51519 -26.2195 0.101995 -0.0857242 2.88187 0.0622687 -0.0635709 0.00604936 0.0104829 -1.52976 815808 680549 1.15555e+006 -119988 
29750 2 -229.283 -5.40971 -31.2725 1.1809 -0.0803777 1.20612 0.0139646 0.0584749 -0.178706 0.0035968 -1.49771 864736 1.4446e+006 821511 -20565.4 
30563 2 -229.194 -2.47335 -26.264 -1.29513 -1.3766 0.529446 0.0736737 0.0783309 0.0093553 0.00485254 -1.42738 -1.51773e+006 -310033 -387039 -120239 
29668 2 -227.665 -6.48653 -28.8305 -1 0 0 0 0 0 0.00125952 -1.57146 627160 327439 344340 58225.3 
30561 2 -227.747 -3.54015 -28.7782 -1.572 -1.65921 -0.613883 -0.0443323 -0.12629 0.0773772 0.0070546 -1.29197 -2.68111e+006 -816342 -346980 -46332.3 
30567 2 -226.315 -2.45933 -26.3319 -3.82712 1.46241 -0.605152 -0.00875437 -0.0854824 0.0427408 0.0216029 -1.44028 -1.61827e+006 -230556 -496861 245446 
30564 2 -226.062 -5.5592 -26.2061 -0.845148 1.71176 0.688908 -0.0430206 0.105392 -0.0791201 0.00518795 -1.54088 636026 844437 1.0275e+006 40763.4 
29754 2 -225.962 -5.47006 -31.3457 -2.09647 0.396625 1.3863 -0.22508 0.0622889 -0.101112 0.00815453 -1.52359 405561 1.24672e+006 703903 118326 
29757 2 -224.941 -3.62341 -28.8299 -2.60552 -0.169692 2.07026 -0.0794918 0.0670856 -0.0990204 0.0139851 -1.32157 -2.12653e+006 -526889 298641 269034 
29671 2 -224.455 -6.48653 -28.8305 -1 0 0 0 0 0 0.00125952 -1.56739 609358 165108 200729 260171 
29755 2 -224.226 -2.59074 -31.6444 1.48816 -0.731202 -0.789474 -0.0608875 -0.126493 0.11918 0.00424778 -1.53258 1.0126e+006 468308 722257 172326 
29778 2 -279.025 2.77994 -31.4514 -1 0 0 0 0 0 0.00125952 -1.13346 -1007.71 381486 641548 58765.3 
29779 2 -279.025 4.63324 -28.8305 -1 0 0 0 0 0 0.00125952 -1.13072 -81631.5 342867 646416 -38974.9 
30588 2 -279.025 2.77994 -26.2095 -1 0 0 0 0 0 0.00125952 -1.13345 18070.2 344738 642295 48340.1 
29780 2 -277.42 0 -31.4514 -1 0 0 0 0 0 0.00125952 -1.53035 -7131.1 413831 431134 223352 
29783 2 -277.42 1.85329 -28.8305 -1 0 0 0 0 0 0.00125952 -1.53159 156034 287808 426064 -319100 
30590 2 -277.42 0 -26.2095 -1 0 0 0 0 0 0.00125952 -1.5322 122318 378334 439209 260784 
29782 2 -275.922 4.5859 -28.8476 -0.618456 0.327266 -0.973731 0.0455989 0.0935508 0.0471469 0.00181086 -1.59981 251918 93565.4 179744 -65717.3 
30591 2 -275.891 2.76448 -26.2101 -1.53309 0.526148 -0.817681 0.000398234 0.0546195 -0.0178683 0.00415111 -1.6006 425391 150107 105938 -24496 
29781 2 -275.905 2.77631 -31.4705 -2.30612 -0.13917 -0.0756721 0.0162691 -0.0196509 0.0347417 0.00672996 -1.6029 322839 52229.8 171829 -89581.3 
29784 2 -274.334 -0.0226587 -31.4399 -0.848103 -0.604518 1.26695 0.174581 0.0299508 -0.0517736 0.00338796 -1.52499 179563 286785 310326 -11546.7 
29787 2 -274.289 1.83682 -28.8262 -0.885128 -0.53685 -0.847629 -0.023379 0.00813784 -0.0558416 0.00225471 -1.53235 106859 143148 232741 -12291.9 
30594 2 -274.295 -0.00969857 -26.2293 -1.19735 -0.659348 0.459395 0.0148719 -0.0476286 0.0688908 0.00261908 -1.53485 85068.6 79008.8 223811 -37596.1 
29785 2 -272.716 2.77588 -31.4609 -0.800758 0.239203 -0.0824413 -0.0393618 -0.123186 -0.0643419 0.000888247 -1.52205 209123 144091 263743 -61054.8 
29786 2 -272.745 4.62023 -28.8705 -1.41177 -0.490853 0.679015 0.0448353 -0.0743704 0.0606072 0.00339451 -1.52347 165309 173500 71523.9 -74504.7 
30595 2 -272.688 2.72813 -26.2268 -1.3108 0.0323095 -0.173291 -0.0932848 0.0601146 0.00190564 0.00220323 -1.52419 26072.4 177495 288321 -112195 
29788 2 -271.101 -0.0222145 -31.4727 -0.793683 0.0665197 0.353095 0.00178999 -0.0650668 -0.0182065 0.000956017 -1.52139 300013 226523 168998 -92044.7 
29791 2 -271.122 1.80918 -28.8683 -0.944686 -0.0586643 -0.512085 -0.00325115 0.00240462 -0.0123391 0.00145865 -1.5261 -87884.1 147295 162234 -166005 
30598 2 -271.116 -0.0620768 -26.2094 -1.51082 0.157237 1.1143 0.108928 0.0699343 -0.102404 0.00446997 -1.52842 76623.8 64548.5 214206 -81943 
29789 2 -269.52 2.71517 -31.5277 -1.64692 0.303922 0.342916 0.0503596 0.072509 0.0614057 0.00368069 -1.52297 219854 134119 224387 -62878.5 
29790 2 -269.545 4.56261 -28.8925 -1.49835 0.478618 -0.127513 0.0115263 -0.0080664 0.0181523 0.00313668 -1.52845 147414 97989.8 226299 -52667.7 
30599 2 -269.544 2.70383 -26.2862 -1.5231 -0.310686 0.842108 0.070676 -0.0105985 0.0988414 0.00393664 -1.52556 -53676.3 176440 202019 -17569.1 
29792 2 -267.871 -0.0114737 -31.4922 -0.902946 0.00621001 -0.162273 -0.0522878 -0.112319 -0.0431962 0.00106011 -1.52518 294158 112710 161599 -51906.6 
29795 2 -267.964 1.76677 -28.9002 -1.30099 0.150536 0.617115 0.154689 0.0638985 0.0876201 0.00264004 -1.51641 217366 97950.8 200736 -17078.8 
30602 2 -267.901 -0.0675507 -26.23 -2.01164 1.05539 -1.67478 -0.064385 -0.02763 -0.0921269 0.0100326 -1.52091 202373 68537.6 225639 -83321.8 
29793 2 -266.277 2.69369 -31.498 0.72303 -0.212703 0.6999 -0.103271 0.0794999 0.0112872 0.00133241 -1.52576 161190 78249.6 238006 -66302.6 
29794 2 -266.34 4.52083 -28.8628 -1.32017 -0.313255 0.982791 -0.0385506 0.013266 -0.0256657 0.0035353 -1.52045 92737.3 261352 227542 36289.1 
30603 2 -266.369 2.66687 -26.2214 -1.38553 -0.110346 -0.578736 0.119894 0.0653246 -0.136124 0.00285507 -1.52195 138914 82307.5 242300 -83211.6 
29796 2 -264.642 -0.0612319 -31.5069 0.122624 1.25936 -0.249437 -0.0638629 0.0281522 0.109997 0.00209488 -1.5305 145668 20678.6 114452 -34074 
29799 2 -264.702 1.77948 -28.8683 -0.999288 0.0405913 0.474466 -0.127922 -0.0400961 -0.0311177 0.00154334 -1.52207 190171 -59746.1 161729 -56840.7 
30606 2 -264.698 -0.0799033 -26.2602 -1.96856 -0.0694054 0.890747 -0.103479 -0.0103561 0.0944524 0.00588632 -1.52172 95256.3 107229 285047 -1999.91 
29797 2 -263.11 2.71025 -31.4797 -0.460606 -0.0597465 -0.678189 -0.00237596 -0.0383399 -0.0723604 0.000851015 -1.5343 -67972.9 66817.8 47312.4 -105231 
29798 2 -263.176 4.52512 -28.9172 -0.907004 -0.621418 0.00931293 0.00940652 0.102786 0.0894889 0.00152263 -1.52782 -8537.43 60519.3 149206 -120821 
30607 2 -263.153 2.66342 -26.2767 0.369704 -0.242694 -0.618515 -0.0034137 0.0596711 0.0539005 0.000728181 -1.52328 151687 177258 212430 -88507 
29803 2 -261.517 1.79165 -28.8948 -1.632 0.72326 -0.413882 -0.0797072 -0.0932486 0.0358375 0.00422923 -1.53257 -116982 -84161.6 165333 -113960 
29800 2 -261.461 -0.065468 -31.4947 -1.75468 -0.190445 -0.484018 -0.0108261 0.0587992 -0.00952756 0.0042187 -1.53375 46106.4 38183.3 104225 -74126.7 
30610 2 -261.514 -0.102357 -26.249 -0.808687 0.314193 -0.470237 -0.00822277 0.00631261 -0.0302964 0.00122654 -1.52522 21209.9 145891 253680 -66623.1 
29802 2 -260.011 4.5173 -28.9458 -0.669671 0.188335 -1.3854 -0.0111848 0.0701643 0.0266752 0.00302694 -1.5287 -62975.5 -180648 68456.8 -161891 
30611 2 -259.979 2.66533 -26.2709 -1.32822 -0.575895 0.299095 -0.0333528 0.00780614 -0.0446508 0.00275241 -1.52719 -55021.7 94089.3 211436 -55879 
30696 2 -264.759 5.45708 -26.2608 -1.86741 -0.299365 -0.292516 -0.0255331 -0.0564501 -0.0692079 0.00461288 -1.52563 -80742.1 160331 131550 -94986.8 
29886 2 -264.748 5.49677 -31.4963 -1.23381 -0.651468 -0.852547 0.0265466 -0.0771895 0.00746086 0.00336735 -1.5361 -57374.4 39247.6 97986.9 27336.7 
30700 2 -261.592 5.45059 -26.3185 -1.82283 -0.965267 -0.0587049 -0.0374549 -0.0625255 0.0196513 0.00536291 -1.52953 -185294 130182 218815 -4640.05 
29890 2 -261.593 5.4949 -31.5351 -1.5666 0.577353 0.563048 0.172905 -0.00133582 0.0351532 0.00391029 -1.52516 97636.1 37980.8 52025.1 -71895.6 
29801 2 -259.957 2.73397 -31.526 -1.14705 0.652697 -0.461208 0.0831932 -0.0288575 -0.0318628 0.00246166 -1.52708 -39896.8 131250 -38073.6 -77016 
29804 2 -258.274 -0.0423539 -31.5241 -2.01447 -0.557513 0.701598 -0.0287356 -0.0334797 0.020402 0.00612269 -1.5267 123392 230570 136099 -74365.1 
29807 2 -258.378 1.79087 -28.9253 -0.516437 0.301231 0.0509555 0.0426028 -0.0486655 -0.00548437 0.000453481 -1.52871 -135369 22635.5 169358 -113831 
30614 2 -258.341 -0.104341 -26.3367 -2.02006 0.0322284 0.968754 0.0229393 0.0365804 0.152538 0.006323 -1.53196 -79667.5 -51101.6 192573 -105854 
30704 2 -258.477 5.441 -26.3603 -1.08943 -0.155346 0.00625069 0.0705658 -0.029185 0.140917 0.00152531 -1.53002 -283205 81704.8 71413.3 -20667.3 
29805 2 -256.77 2.74138 -31.5472 0.469847 0.827921 0.149268 0.0215136 -0.0861924 0.0554391 0.00116945 -1.52597 -6585.06 87356.1 124331 -55443 
29806 2 -256.845 4.54168 -28.9246 -0.773769 -0.319107 1.52271 0.0288952 -0.0874339 -0.0690497 0.00380274 -1.52127 19554 -34567.5 -34962.5 -138541 
30615 2 -256.836 2.65804 -26.3164 -2.5521 1.1039 -0.424587 -0.00819355 -0.00663258 0.00209287 0.00996544 -1.52561 -273776 -15023.8 121652 -150054 
29808 2 -255.086 -0.0661307 -31.5317 -0.936959 -0.415837 0.856665 -0.124779 -0.0114631 -0.0284169 0.00224785 -1.52453 -105775 83058.5 91080.2 -163361 
29811 2 -255.223 1.737 -28.9284 -0.0949486 0.000256379 -0.177069 -0.00837227 0.0915628 -0.024815 5.08453e-005 -1.52335 -79143.9 152236 143011 -103305 
30618 2 -255.17 -0.0851963 -26.3055 0.15756 0.278035 -0.270758 -0.00465141 -0.101767 0.0227951 0.000220968 -1.52228 -16396 -141826 314853 -223668 
30708 2 -255.343 5.41152 -26.3389 -0.737909 -0.143266 -0.548971 0.0775356 0.0358419 0.00275006 0.00109125 -1.51818 -113038 65245.9 119640 -197170 
29898 2 -255.213 5.49305 -31.5474 -1.49924 0.690479 0.204663 -0.0879655 -0.0603743 -0.0634971 0.00348431 -1.52482 -223537 -44565.9 154155 -128859 
29894 2 -258.358 5.47925 -31.554 -1.1353 0.991939 -1.24165 -0.0941195 0.057209 -0.0309224 0.00480448 -1.52154 183632 117763 256220 -14898.4 
29809 2 -253.631 2.70747 -31.549 -0.688686 -0.67317 0.389106 0.0152422 -0.00488847 -0.0292737 0.00135883 -1.53321 -121725 -50943.7 153257 -109995 
30619 2 -253.714 2.64183 -26.3038 -1.98075 -0.993731 -0.0378597 0.0313451 0.0435955 -0.0336953 0.00618713 -1.5189 -415437 -83883.5 66350.8 -260520 
29810 2 -253.664 4.51544 -28.9657 -1.94093 0.615597 0.337575 -0.292388 0.00579538 0.0869908 0.0053657 -1.52537 -388390 202.403 53937.9 13581.3 
30712 2 -252.2 5.39811 -26.3529 -1.415 0.571663 0.289083 -0.0370064 -0.0333863 0.00904355 0.00303869 -1.52326 -349014 -349892 -4635.79 -120233 
29815 2 -252.101 1.77918 -28.9063 -0.170098 -0.039879 -0.510549 0.0265501 -0.151402 -0.0468715 0.000366751 -1.53024 -230095 3277.6 66230 -78451.2 
30622 2 -252.023 -0.134845 -26.2869 -1.23005 -0.235025 1.05337 -0.139751 0.0393837 0.0242207 0.0033728 -1.52475 -395145 -87543.1 299106 -228115 
29812 2 -251.975 -0.041733 -31.525 -1.80029 1.06327 -0.845733 0.103847 -0.0869837 0.00236397 0.00640699 -1.52686 -182957 97688.1 168800 -169932 
29813 2 -250.493 2.69723 -31.5235 -1.22773 0.082345 -0.117041 0.107312 0.000967925 -0.0955162 0.0019243 -1.52508 55441.4 22959.7 166163 -148567 
29814 2 -250.62 4.53987 -28.9739 -1.62736 0.491708 1.59625 0.188015 -0.0867181 0.0906183 0.00684936 -1.52263 -591984 -119819 129917 -43193.5 
30623 2 -250.625 2.65168 -26.3045 -1.8989 -0.542909 -0.402351 0.220008 0.0477748 -0.0111624 0.00511675 -1.523 -201065 -2882.88 210738 -104654 
30716 2 -249.091 5.41692 -26.3133 -0.89824 0.602112 -0.177382 -0.0261382 -0.121901 -0.109555 0.00151248 -1.52291 -407850 -230925 230213 18325.3 
29819 2 -248.967 1.73305 -28.9345 -0.223533 -0.462535 -1.04753 -0.0448308 0.0289688 -1.17768e-005 0.0017145 -1.51276 -106786 88871.5 197527 -157605 
29816 2 -248.81 -0.0986638 -31.5256 -1.13645 -0.216016 1.0801 -0.00372036 0.0797127 -0.00101936 0.00315486 -1.52671 2443.13 71793.6 124606 -132895 
30626 2 -248.96 -0.113934 -26.2815 0.905272 -0.0820292 0.555235 0.259667 0.0671841 -0.0180391 0.00142896 -1.52217 -237406 120885 198838 -161885 
29906 2 -248.988 5.46254 -31.5871 -1.12716 0.0193334 0.191069 0.0831637 -0.00668795 0.015886 0.00164667 -1.52313 -120678 70436.5 807.706 -10066.1 
29902 2 -252.121 5.45818 -31.5835 -2.45702 -0.14426 -0.398937 0.0743862 -0.0155103 -0.0249121 0.00783028 -1.5369 -430397 -137080 -140288 -26994 
29817 2 -247.314 2.68057 -31.6045 -0.0332155 0.0407948 0.42136 -0.127123 -0.00215345 0.106324 0.000227106 -1.52371 -25459.2 78960.1 127158 -72181.3 
29821 2 -244.216 2.72459 -31.5715 -0.556603 -0.277717 -0.0240151 -0.00442091 -0.0488383 -0.00723699 0.000488076 -1.52851 -313443 76471.3 111723 -159578 
29818 2 -247.513 4.51258 -28.9788 -2.39978 -0.40941 -0.152455 -0.0609294 -0.0340042 0.00872261 0.00749387 -1.51562 -459921 -8630.67 264944 -112359 
30627 2 -247.459 2.67813 -26.3436 -1.4429 -0.317712 -0.398208 -0.0676593 -0.109216 0.0629063 0.00294913 -1.51852 7548.94 46977.4 219780 -92584 
29820 2 -245.662 -0.0709638 -31.5594 -2.07624 -0.258545 0.143587 0.0545453 0.0201928 0.0337965 0.00553963 -1.53297 -32997.9 5957.19 145352 -119040 
29823 2 -245.859 1.74235 -28.9689 -1.50927 0.0754532 0.010177 0.0258378 0.0594725 0.0592939 0.00287637 -1.51932 -311242 -83920.8 230798 -97577.2 
30630 2 -245.793 -0.0850412 -26.2919 -0.89176 -0.477548 -0.318585 -0.0497191 -0.0336628 -0.0505117 0.00141669 -1.52316 -100702 -109898 65057.1 -205257 
30720 2 -246.015 5.4344 -26.3133 -1.19891 -0.468719 0.0899494 0.0767247 0.0561837 -0.0524466 0.00209732 -1.51463 -373039 106505 256232 -129597 
30631 2 -244.349 2.65596 -26.3112 -1.80212 -0.370766 -0.0542935 -0.0777188 0.155651 -0.0494935 0.00426729 -1.51806 -437653 62619.3 320414 -116208 
29822 2 -244.464 4.54917 -28.9656 -0.163168 -0.730574 0.220156 0.199533 -0.102222 0.123147 0.000766833 -1.51403 -369394 -21127.9 262785 -10503 
29824 2 -242.516 -0.0512184 -31.5317 -2.09018 -0.627523 -0.979404 -0.0675159 0.0152173 0.0517991 0.00720681 -1.52506 -286155 -55758.7 -6787.11 -268135 
29827 2 -242.765 1.78716 -28.9499 -1.48574 1.09925 0.667179 -0.158245 -0.000144628 0.029372 0.00486286 -1.51035 -699957 10539 80646 -211521 
30634 2 -242.704 -0.0633819 -26.2467 -1.0461 -1.20884 -0.878372 -0.00935685 -0.002151 -0.0602704 0.00419062 -1.5252 -435639 -212293 331971 -167419 
29910 2 -245.861 5.46663 -31.6062 -1.97477 0.841691 0.00475365 -0.138081 0.0971937 -0.030407 0.0058041 -1.5186 -406984 172079 -9733.36 -102231 
30724 2 -242.94 5.51178 -26.2803 -0.217093 -0.790578 -0.181632 -0.0910961 -0.128315 -0.0802258 0.000888128 -1.51259 -578080 87840.2 153062 42851.9 
29828 2 -239.471 0.0256064 -31.5217 -2.25641 -0.726755 0.749242 -0.0425289 -0.0966791 -0.0139272 0.00778496 -1.51099 -747976 178496 211172 -185994 
29825 2 -241.145 2.74046 -31.5396 -0.472409 -0.509 0.720703 -0.0842974 0.115228 0.015767 0.00126161 -1.52143 -611184 4351.88 -105319 -234828 
29826 2 -241.365 4.58502 -28.9136 -2.99927 0.434742 -0.87805 -0.0754961 -0.00137191 -0.0875061 0.0125392 -1.52836 -411736 -129808 165374 30247.9 
30635 2 -241.333 2.71514 -26.3109 -0.927975 -0.62374 1.25793 0.0775652 0.0389039 0.154244 0.0035677 -1.512 -560631 -42794.4 230175 -166457 
29831 2 -239.784 1.84638 -28.9088 -1.94024 0.560865 -0.810992 0.287997 -0.017618 0.0333507 0.0059661 -1.51796 -765595 -67401.7 77417.8 -10465.1 
30638 2 -239.661 -0.0115174 -26.2871 -1.5593 0.20204 -1.64276 0.119673 0.087832 0.132648 0.00651284 -1.51336 -313773 87190.4 301934 -131870 
29829 2 -238.136 2.82916 -31.555 -0.564023 0.809304 -0.548685 0.0774934 0.0292736 0.0270158 0.00160481 -1.51831 -600316 13847.8 133875 -66693.3 
30639 2 -238.269 2.83892 -26.2347 0.0668302 0.414678 0.763376 0.00404152 -0.129168 -0.0745431 0.000956185 -1.51098 -244862 92281.4 354303 -112838 
30728 2 -238.316 4.65117 -28.9483 -1.3618 1.25053 -1.07526 0.0840343 -0.0563842 0.209692 0.00576167 -1.51627 -483678 91841.9 -10109.4 172703 
29832 2 -236.487 0.0967408 -31.5183 -0.959538 0.340271 0.653755 0.120739 -0.0532829 -0.00610295 0.0018438 -1.50105 -598845 267313 184797 -157765 
29835 2 -236.734 1.9011 -28.8877 -1.07928 -0.12663 1.33036 0.0148385 -0.00518101 0.0149894 0.00371651 -1.51923 -281045 201208 427307 -46758.6 
30642 2 -236.586 0.0780839 -26.2268 -1.6611 0.449482 1.08187 -0.195493 0.0283759 -0.0443366 0.005204 -1.50389 -488061 167554 540173 -169877 
29833 2 -235.106 2.96738 -31.5194 0.125362 0.0335445 0.253458 -0.139405 -0.0789577 0.131347 0.000102124 -1.5037 -634159 266070 28258.2 -178539 
29744 2 -235.044 -0.877637 -28.908 0.596502 -1.83594 -1.56981 -0.147096 0.0841142 -0.0429825 0.00779742 -1.50021 -832624 216910 448631 -72857.7 
29834 2 -235.262 4.73877 -28.8702 -1.16722 0.338617 -1.22107 0.0282597 0.0221499 0.0294862 0.00373833 -1.52445 -334205 151408 238260 69816.6 
30640 2 -235.206 2.90999 -26.2185 -0.802612 0.0165322 -0.879407 -0.130821 0.0375997 0.0460529 0.00178576 -1.51151 -511295 -176096 311756 42296.4 
30643 2 -233.717 2.00111 -28.8519 -1.95635 -0.164428 1.05374 0.0930344 -0.0488791 -0.090358 0.00625313 -1.5291 -413894 245969 181685 75103.8 
30646 2 -233.631 0.207826 -26.2471 -0.89473 -0.485573 0.745749 0.106719 -0.062806 -0.00606891 0.00200574 -1.50402 -925433 -255153 489114 -36935 
29836 2 -233.5 0.244711 -31.5233 -0.0196927 -0.0405666 0.156081 -0.136202 -0.0168585 -0.0203825 3.32446e-005 -1.47003 -897432 44240.7 19909.8 -375599 
29839 2 -232.155 3.09166 -31.4962 -1.96201 -0.139257 -0.350565 0.0363408 0.103891 -0.0475363 0.00502772 -1.50415 -916890 -131852 344471 68802.5 
30736 2 -232.21 4.832 -28.8408 -1.69703 0.675958 -0.682439 -0.0598164 -0.0557406 0.00752197 0.0047894 -1.51732 -588474 172872 74774.6 40577 
30644 2 -232.196 2.9901 -26.2311 -1.86853 -0.467887 -0.160486 0.00199275 0.00228438 -0.0229676 0.00470564 -1.50963 -770485 -419764 161370 17477 
29748 2 -232.137 -0.817277 -28.9674 -1.08917 1.0523 -0.81203 0.0903339 0.104247 0.134595 0.00371939 -1.49797 -1.27367e+006 281971 632481 75878.1 
30647 2 -230.697 2.05727 -28.9091 -2.24569 -0.341674 0.38343 -0.102061 -0.061978 0.0966236 0.00668413 -1.52963 -572018 58977.1 -88314.3 -29660.1 
30558 2 -230.656 0.283909 -26.3031 -3.80869 -1.50228 -0.422963 -0.0131709 -0.0785774 -0.117741 0.0213386 -1.50376 -808485 -143174 530844 -22823.7 
29840 2 -230.639 0.432661 -31.5326 -2.32034 0.0737099 -0.0440845 0.0863051 -0.0870965 -0.0367987 0.00679049 -1.42696 -1.416e+006 -342779 -205164 -37721.6 
29843 2 -229.175 3.1709 -31.536 -2.87372 0.988791 0.637487 0.0277103 -0.118021 -0.0249871 0.0121447 -1.48574 -733127 -498003 113742 96093.1 
29842 2 -226.177 3.18539 -31.6367 -1.3591 0.472236 -0.987448 -0.131074 -0.103577 0.0253237 0.00383549 -1.49319 -746013 -70114.5 694828 117992 
30648 2 -229.184 3.0592 -26.2743 -0.568218 0.33126 0.367345 -0.0239059 -0.0464422 -0.0150296 0.000714837 -1.50741 -777161 -175598 75834 4888.68 
30740 2 -229.219 4.82133 -28.9192 -0.558899 -0.806003 0.181991 0.217138 0.11972 0.154701 0.00125338 -1.52029 -397890 14259.7 186646 -9081.13 
30650 2 -229.193 -0.788423 -29.0512 0.539966 -0.602364 0.544249 0.00846 0.0907797 0.0255754 0.00119731 -1.51944 -1.06902e+006 415292 785903 40039.4 
30562 2 -227.706 0.239334 -26.406 -0.00913602 0.918577 -0.504547 0.00432815 0.155066 0.0159214 0.0013835 -1.5102 -739554 -143714 433058 130596 
29752 2 -227.722 0.490042 -31.5541 -1.41842 -0.254363 -0.525407 0.154014 0.0522727 0.18255 0.00296322 -1.43335 -1.09577e+006 -496364 -339959 -1851.48 
30653 2 -227.712 2.085 -28.9007 -0.803119 -0.181792 -0.553122 -0.0216706 -0.0299966 -0.106508 0.00123936 -1.50492 -770628 204690 -95355.6 -2523.11 
30743 2 -226.135 4.84973 -28.9051 0.786786 0.962462 -0.183012 -0.0946964 0.00374023 0.00411319 0.0019886 -1.51831 -136211 -35615 452764 54348.3 
30654 2 -226.237 -0.816124 -29.0563 -1.16636 -0.808566 1.37464 0.0046987 0.162443 -0.0954091 0.00491693 -1.5192 -1.11032e+006 343064 807812 -95814.6 
31550 2 -226.201 3.09116 -26.3141 -3.43563 -0.342528 -0.103254 -0.030796 -0.103004 0.0601241 0.015028 -1.50137 -894235 36678.7 -133553 117254 
30657 2 -224.745 0.269867 -26.3725 -3.24043 0.528727 -0.0258813 -0.25057 -0.0574559 -0.140881 0.0135784 -1.49753 -1.08015e+006 -237676 268838 36071.5 
29844 2 -224.781 0.388051 -31.6005 0.0360339 -0.132188 1.11156 -0.0686495 0.044692 0.0783138 0.00157987 -1.45157 -965214 -520777 -266340 38037.2 
30651 2 -224.769 2.03848 -28.9424 -2.51432 -0.701979 -0.855625 0.169838 -0.00489056 -0.0952182 0.00950519 -1.52333 -677603 117267 -15777.2 3581.08 
29868 2 -279.025 8.33982 -31.4514 -1 0 0 0 0 0 0.00125952 -1.1302 200509 361616 652309 38601.2 
29869 2 -279.025 10.1931 -28.8305 -1 0 0 0 0 0 0.00125952 -1.12898 -196515 364709 648633 -39640.3 
30678 2 -279.025 8.33982 -26.2095 -1 0 0 0 0 0 0.00125952 -1.13501 -28681.1 359501 649579 53939.7 
29870 2 -277.42 5.55988 -31.4514 -1 0 0 0 0 0 0.00125952 -1.52816 -7994.74 439898 374055 296162 
29873 2 -277.42 7.41318 -28.8305 -1 0 0 0 0 0 0.00125952 -1.52638 122823 353405 486160 -311681 
29960 2 -277.42 11.1198 -31.4514 -1 0 0 0 0 0 0.00125952 -1.53104 99802 361621 400572 198664 
30680 2 -277.42 5.55988 -26.2095 -1 0 0 0 0 0 0.00125952 -1.52938 200718 428740 414059 248217 
30770 2 -277.42 11.1198 -26.2095 -1 0 0 0 0 0 0.00125952 -1.53109 -16646.8 354946 283013 276717 
30681 2 -275.909 8.33764 -26.19 -2.22788 0.0565002 0.0154774 0.00248184 -0.0261675 -0.112651 0.00625588 -1.60493 247212 84070.3 64232 -67888.3 
29871 2 -275.844 8.34081 -31.4564 -2.56017 -0.389431 0.601588 -0.213409 -0.0178561 -0.0400534 0.00890229 -1.5971 497935 156464 208635 -54330.3 
29872 2 -275.951 10.1606 -28.8118 0.431879 0.105233 -0.868808 0.156546 0.0576344 -0.0636505 0.00119959 -1.60066 124549 66007 190262 -13326.9 
29964 2 -274.307 11.0853 -31.4558 0.731861 -0.826364 0.45336 0.035497 0.0231829 -0.0322191 0.00179359 -1.52946 34356.8 73673.9 234820 -30106.4 
30684 2 -274.288 5.55411 -26.2557 -1.36447 -0.439879 0.286299 -0.0515836 -0.0994133 0.0336537 0.00269189 -1.52689 135939 209133 164621 -65576.6 
29874 2 -274.341 5.52625 -31.47 0.598194 0.216977 0.792225 0.106631 0.0513392 -0.00462197 0.0013005 -1.53679 -104985 59946.5 175962 37930.2 
30774 2 -274.328 11.1013 -26.2137 -2.09559 -0.173668 -0.739696 0.0240288 -0.0270415 -0.0460848 0.00625828 -1.53178 -161275 147411 223563 -10419.2 
29877 2 -274.326 7.37915 -28.8636 -1.44195 0.398857 -0.768397 0.0608126 -0.00251138 0.0185707 0.00356283 -1.52865 130727 91399.4 191921 -19151.8 
29875 2 -272.688 8.2898 -31.4983 -0.901919 -0.906735 -0.476143 -0.012276 0.0208603 0.0996722 0.00234565 -1.52434 78856.2 139381 200320 3670.03 
29876 2 -272.78 10.1303 -28.8655 -0.590516 0.225335 0.905593 0.0980383 0.030383 -0.0064731 0.00153609 -1.51823 278052 228246 165861 -43692.3 
30685 2 -272.744 8.30575 -26.2677 -2.42657 0.122104 0.727722 0.000706306 -0.0307915 0.0501076 0.00810217 -1.52811 11264.3 71506.1 145328 -139489 
29879 2 -269.503 8.2631 -31.4778 -1.47995 0.388952 -0.517743 0.016029 -0.0067558 -0.0473167 0.00328682 -1.5245 219513 181869 176634 -68625.4 
29878 2 -271.169 5.50683 -31.476 -0.285323 1.03816 0.436419 0.171779 0.0234994 -0.073605 0.00169989 -1.52285 149713 72813.6 223060 -55214.2 
30688 2 -271.122 5.48325 -26.258 -0.00386601 -0.810666 -0.000172844 0.00857217 0.0640416 -0.0555696 0.000827748 -1.52832 18010.2 126598 97695.4 -69710.7 
29968 2 -271.134 11.0574 -31.4932 -0.866842 0.802689 -0.311107 0.0434946 0.0213111 0.025743 0.00187984 -1.52316 55678.2 255193 199778 -44506.2 
29881 2 -271.102 7.35699 -28.8593 -1.33321 0.223807 1.05718 -0.153258 -0.0148872 -0.072204 0.0037095 -1.52733 -14760.9 105558 95503.6 -105451 
30778 2 -271.197 11.0605 -26.251 -2.25094 0.554227 0.111546 0.159582 0.011617 -0.0744159 0.00678418 -1.5286 -61602.1 89722.5 145770 -51175.9 
29880 2 -269.559 10.1157 -28.8735 -2.43135 -0.669206 -0.898034 -0.0395771 0.0450929 -0.0323017 0.00902543 -1.52305 131461 83914.8 139871 -91813.9 
30689 2 -269.576 8.2778 -26.2895 -1.63418 0.0370539 -0.646738 0.108814 -0.0259142 0.0993723 0.00389213 -1.52247 100614 242160 47550.1 -117517 
30692 2 -267.923 5.47241 -26.2633 -0.890053 -0.629916 -1.74197 -0.0765575 0.014565 -0.0117058 0.00531951 -1.52666 93604.2 258050 201990 -44146.2 
29882 2 -267.916 5.47913 -31.4783 -1.09542 -0.281423 0.517654 -0.049575 -0.0103939 -0.0462972 0.00194862 -1.52236 216437 258639 158337 -28053.9 
29885 2 -267.947 7.31721 -28.8866 -1.62177 0.110779 0.184256 0.0585589 0.0529466 0.0466838 0.00337094 -1.52516 -80322.3 205862 158248 -379.869 
29972 2 -267.948 11.0244 -31.5091 0.432034 0.21754 -0.119547 -0.00677559 0.0380374 0.0725269 0.000312699 -1.52547 55936.8 221021 125514 -66610.4 
30782 2 -267.992 11.0434 -26.2693 -1.81436 -0.472581 -0.391047 -0.000452375 -0.0268468 0.0564532 0.00462012 -1.52994 91631.8 153180 147449 -8744.2 
29883 2 -266.273 8.25507 -31.4989 -0.410217 0.038196 0.307938 -0.244029 0.0370794 0.0112967 0.000333221 -1.52386 55184.4 79396.7 134145 4375.77 
30693 2 -266.372 8.26176 -26.2506 1.23956 0.384356 -0.77129 -0.0210321 -0.0345309 -0.0304581 0.00287061 -1.52016 169083 205050 277764 -102544 
29884 2 -266.399 10.1337 -28.8758 0.123013 -1.29362 1.38977 0.0229826 -0.133861 -0.0208353 0.0045595 -1.52922 -14009.4 115873 132144 -12939.8 
29976 2 -264.781 11.0292 -31.481 -1.32716 0.683225 0.0823357 0.066023 -0.00754152 -0.120769 0.00281493 -1.52772 1052.46 -14550.7 195491 -46394.8 
30786 2 -264.823 11.0211 -26.2659 -1.32309 -0.519782 1.31228 0.119835 -0.0170846 -0.0146824 0.00471413 -1.52251 167052 142710 150636 -89536.1 
29889 2 -264.789 7.33077 -28.8937 -1.05666 -0.203793 0.892219 0.0428709 -0.0303156 0.0633359 0.00246124 -1.52224 -52173.7 263089 180233 -32597.4 
29887 2 -263.139 8.26836 -31.5378 -0.802005 0.552125 0.157973 -0.0608906 -0.000175665 0.0646411 0.00122552 -1.52843 -229381 26563.6 180124 -4149.41 
30697 2 -263.191 8.19304 -26.2634 -0.495183 -0.179919 0.538051 -0.0307166 0.108405 -0.0778966 0.000714243 -1.52213 81414.8 82422.6 145607 -83337.3 
29888 2 -263.222 10.1006 -28.8801 -0.739734 0.148686 -0.92721 0.0566606 -0.0609697 -0.0309057 0.00179989 -1.52376 124970 169462 244463 -19708 
29980 2 -261.603 11.0195 -31.5338 -0.943867 0.898419 0.420528 -0.00652418 -0.0223985 -8.32136e-006 0.00236145 -1.53136 -2769.93 -113404 127684 -44142 
29893 2 -261.624 7.30719 -28.9263 -0.382431 -0.449407 0.828561 -0.0349923 0.0205209 0.00486759 0.00130327 -1.52506 -129144 177090 190977 -28337.1 
30790 2 -261.596 10.9513 -26.2999 -0.506413 0.532987 0.332177 -0.101091 0.114343 0.0078003 0.000819783 -1.51801 147287 111413 183909 -2855.07 
29891 2 -259.993 8.25706 -31.5692 -0.731802 0.920991 0.471494 0.0205942 -0.0654698 0.00830668 0.00202287 -1.5239 -127643 65336.8 118502 -40236.3 
30701 2 -260.02 8.23065 -26.3295 -0.866847 1.2647 -1.3642 -0.0989242 -0.0960962 0.0112474 0.00530501 -1.52849 -247918 -111722 143323 39326.6 
29892 2 -260.03 10.0744 -28.9796 -1.3469 0.395034 -1.05072 -0.0258317 -0.0325628 0.123563 0.003872 -1.52775 23193.6 36781 144224 35860 
29984 2 -258.425 11.0015 -31.5783 -1.67094 -0.311833 0.0459463 -0.0132102 0.0560803 0.0636115 0.00364175 -1.52991 -166585 -143859 14115.9 -34698.3 
29897 2 -258.504 7.2709 -28.9388 -1.6422 0.51983 0.780177 0.141698 0.110135 -0.0906215 0.00450367 -1.52734 -130198 27754.5 108481 23673.6 
30794 2 -258.449 10.9543 -26.3277 -0.2008 0.430698 -0.4489 -0.0540982 0.0511779 -0.000752035 0.000538233 -1.52468 -87577 -188285 287126 -93565.2 
30705 2 -256.909 8.22725 -26.3449 -1.72171 0.44664 0.383913 0.0214867 -0.158883 -0.000629871 0.00417045 -1.52571 -366373 -14314.2 133312 10616.7 
29896 2 -256.874 10.0409 -28.9749 -1.67415 -0.528351 1.21165 -0.122647 0.0545 0.0284053 0.00573082 -1.52437 -195605 104026 114977 51325.5 
30798 2 -255.306 10.9305 -26.3465 -0.251993 -0.61517 1.28521 -0.0178086 -0.0401212 -0.0373561 0.00263704 -1.52732 -206647 -240038 72947 -94184.9 
29901 2 -255.341 7.28371 -28.9707 0.887921 -0.82983 0.0943075 0.0554632 -0.0208245 0.049486 0.00187154 -1.52306 80895.8 -147731 89221.1 -114953 
29903 2 -250.56 8.20463 -31.5732 -2.60028 1.40828 0.155821 -0.0283756 0.0669587 -0.0492024 0.0110447 -1.53606 -467661 -42911.8 -27688.2 131.258 
29900 2 -253.776 10.009 -28.9865 -2.48578 -0.150087 0.94767 -0.00420596 0.0692127 0.0308704 0.00894218 -1.52278 -514220 -35178.9 80601.1 -11995.2 
30709 2 -253.792 8.13887 -26.3403 -2.35951 -1.30241 -0.164085 0.00529133 0.0582607 -0.0905093 0.00918252 -1.52291 -411345 -43107.3 215131 -27046 
30802 2 -252.185 10.9037 -26.407 -1.40127 -0.876027 0.964212 -0.186479 -0.0527725 0.150542 0.00461071 -1.51535 -397265 -21979.2 15836.3 -110409 
29905 2 -252.169 7.27177 -29.003 -0.113891 1.4087 -0.12279 -0.105889 0.00795117 0.122304 0.00253475 -1.53218 -179115 -215266 -77859.4 37126.2 
29904 2 -250.69 10.0558 -28.9957 -1.92761 1.6748 1.17193 0.0899021 -0.143468 0.0229379 0.00994272 -1.52503 -742951 -83828.9 -79243.1 118881 
30713 2 -250.703 8.0907 -26.3638 -1.90814 -0.218856 -0.498791 0.0925133 0.256744 -0.00250508 0.00495959 -1.52061 -485208 -88058.9 165521 -1882.23 
30714 2 -249.127 10.9208 -26.374 -2.22184 1.10734 1.38327 -0.103895 -0.0727346 0.0486574 0.0101722 -1.51732 -850899 -120320 1423.03 171303 
29909 2 -249.072 7.27643 -28.9713 -2.21784 -0.625242 -0.0401686 -0.0575376 -0.0251168 -0.0399442 0.00668976 -1.52289 -401477 -62593.1 -16475.4 -114667 
29911 2 -244.377 8.3145 -31.5816 -0.262237 -1.405 0.018571 -0.0584295 -0.0113418 0.0321599 0.00257336 -1.51752 -348426 230508 194690 -55045.4 
29907 2 -247.485 8.30036 -31.591 -0.66114 0.22088 -0.519867 0.0856934 -0.157545 -0.0243144 0.000952391 -1.51797 -271655 208084 95732.3 -102392 
30717 2 -247.618 8.17472 -26.3799 -0.0676812 0.588155 0.542712 0.178926 -0.0589386 0.00793525 0.000812444 -1.52301 -164150 -242796 15783.1 -167701 
30806 2 -247.642 10.0591 -28.9883 -1.64754 -0.813325 0.488777 0.18239 0.0425681 0.0031136 0.00455287 -1.5177 -436766 14435.8 104230 75002 
30718 2 -246.093 10.9148 -26.3156 -2.96456 -0.310517 0.536443 0.13074 0.145017 -0.0297992 0.0115533 -1.50465 -750322 -145262 157278 146070 
29913 2 -245.988 7.27235 -29.0014 -1.17034 -0.76689 -0.287401 0.0126308 0.125578 0.123262 0.00256994 -1.51625 -229762 -48924.1 398447 26140.6 
30810 2 -244.562 10.0854 -28.9341 -1.03427 -0.426664 0.190179 0.0778188 -0.025813 -0.0410285 0.00162215 -1.51879 -223195 146278 244765 -4161.7 
30721 2 -244.475 8.24354 -26.2696 -1.54882 -0.175221 -0.538947 -0.161812 -0.0968798 -0.172739 0.00342589 -1.5147 -234617 -241239 202691 -12220.4 
30817 2 -243.023 10.9929 -26.2898 -0.122096 0.733159 -0.498836 0.0824081 0.0924094 -0.0513207 0.00100921 -1.50732 -485056 -251297 245788 120724 
29917 2 -242.891 7.31258 -28.9147 0.00251714 0.372562 0.453031 -0.105344 0.0607332 -0.0459682 0.000433331 -1.52483 -229150 -121048 208233 -78230.5 
29918 2 -239.742 5.55589 -31.5201 -0.570954 -1.02462 -1.6227 -0.147847 0.122432 -0.111567 0.00504941 -1.51107 -568190 140919 -8132.35 4059.68 
29919 2 -238.293 8.45877 -31.571 -0.606765 0.0839357 -0.849043 0.0213208 -0.0788195 0.179562 0.00138054 -1.51864 -504590 175932 23036.4 -31960.3 
30725 2 -241.426 8.29972 -26.3135 -0.304873 -0.922861 -1.23139 -0.0226082 -0.0579093 0.00522796 0.0030996 -1.51179 -737633 -184474 2293.38 19297.7 
30007 2 -241.476 10.1011 -28.9506 -1.53135 -0.530021 -0.367312 0.107248 0.133492 0.0620198 0.00347738 -1.51624 -151738 124112 210559 29739.8 
30726 2 -239.978 11.1493 -26.3085 -0.262239 -0.261586 0.21113 -0.0390541 -0.0514922 -0.0126735 0.000228946 -1.51814 -336384 223013 227066 -21560.1 
30636 2 -239.932 5.52544 -26.3072 -1.5037 -1.67643 0.159062 0.182253 0.051446 0.0869153 0.00641954 -1.51639 -515082 -48603.7 225977 -31894.2 
29916 2 -239.804 7.38471 -28.9074 -0.63575 0.394564 -1.78803 -0.0599866 0.0515232 -0.0810304 0.0047319 -1.52231 -372321 -44365.1 94234.1 48232.9 
31535 2 -238.418 8.36208 -26.2671 0.109581 -1.20899 0.067106 0.176287 0.0417072 -0.00815084 0.00186179 -1.50109 -235579 254503 162301 2520.6 
30008 2 -238.382 10.2359 -28.9273 -0.995605 0.450698 -0.487615 0.0101571 0.0178647 0.0653527 0.00180379 -1.51463 -159028 73167.4 452330 66712 
30819 2 -236.796 11.2908 -31.5768 -1.0339 0.381702 0.186822 0.0678606 0.059517 0.155385 0.00157383 -1.51503 -443310 285668 165810 -101543 
29830 2 -236.743 5.7138 -31.47 0.495153 1.12873 1.48199 0.187485 -0.0629777 -0.0587758 0.00467975 -1.52105 -360092 178992 -49914.5 -122166 
32532 2 -236.94 11.2443 -26.2067 1.05473 -0.642999 -0.00600598 0.0386163 0.0221767 -0.181908 0.00192195 -1.5259 -236404 480930 277636 -181655 
30731 2 -236.743 7.53851 -28.8872 -1.33133 1.10031 0.708845 -0.196318 -0.0748098 0.0530537 0.00439013 -1.50553 -650334 78845.7 289621 34515.8 
31539 2 -236.848 5.62966 -26.2767 -0.0157602 0.270649 -0.448699 0.0191444 0.115087 0.0200408 0.000346153 -1.51716 -127131 89254.1 365038 12808.1 
29921 2 -235.243 8.55456 -31.4864 -0.281381 0.280475 0.867343 0.0573624 0.0154274 0.0616874 0.00114632 -1.51332 -398841 128912 -35163.6 -87783.5 
30010 2 -233.73 11.3665 -31.5169 0.360941 -0.705311 -0.205311 0.00623133 -0.0726338 0.0450271 0.000843745 -1.51424 -274827 22356.5 -73010.5 -70097.2 
31628 2 -235.297 8.48866 -26.1916 -0.192221 -0.537683 -0.166872 -0.120104 0.0174007 -0.0755502 0.000445742 -1.52465 -98242 266466 219548 -34646.8 
29920 2 -235.308 10.3518 -28.8468 0.403943 -0.716236 -0.01561 -0.00176628 -0.0074541 -0.100134 0.000851948 -1.5077 -228337 -22372.1 380307 -63063.2 
30732 2 -233.752 5.71974 -26.2099 -0.415574 0.977978 -0.325224 -0.0385005 0.140302 0.0644129 0.00155539 -1.52458 -194308 166454 476569 115383 
31631 2 -233.849 11.3323 -26.2659 -0.689784 -0.359765 0.081899 0.011887 -0.0266005 0.0475508 0.000770749 -1.5373 792.756 310577 381676 -185879 
30729 2 -233.755 7.58136 -28.8407 -2.89654 0.557125 -0.64852 0.140563 0.0785456 0.0610674 0.011488 -1.504 -735717 194059 172670 126293 
29926 2 -233.657 5.82527 -31.4374 0.532992 -0.74413 0.809813 -0.0491301 0.00332092 -0.0442657 0.00188123 -1.5172 -123324 -56436.3 -10480.6 -45731.9 
30730 2 -232.229 8.58366 -26.2083 -1.12052 0.21602 0.266135 -0.181561 -0.012487 -0.0586382 0.00172939 -1.51997 -601581 464147 140312 131867 
30823 2 -232.213 10.407 -28.9076 -2.7729 1.0897 -0.726069 -0.151507 0.0154228 0.157503 0.011844 -1.52458 -550920 154580 116826 216069 
29925 2 -232.191 8.61839 -31.4846 -0.366183 0.307068 0.352452 -0.0543626 0.0119572 0.0468883 0.000444111 -1.51664 -432705 -65949.1 103454 -11435.8 
30829 2 -230.724 11.3708 -26.2583 -3.25731 1.38924 -1.82278 -0.0315511 0.0380701 -0.0256253 0.0199792 -1.50338 -136888 615655 -16860.6 281730 
30733 2 -230.718 7.6388 -28.8154 -1.93702 -1.07711 -0.0249162 -0.0200085 -0.0753628 -0.0853508 0.00618782 -1.51641 -667798 -57547.7 57982.4 -20669.9 
30739 2 -230.699 5.76068 -26.2266 -1.35674 2.00479 -0.26633 -0.0699862 0.0114999 -0.0159286 0.00747002 -1.52072 -547103 -317793 167012 -181933 
30014 2 -230.663 11.4319 -31.4606 -1.98043 -1.52217 0.0523012 0.0762216 0.00648113 0.0320872 0.00786173 -1.53419 -267412 -96169 13997.2 67086.5 
29838 2 -230.61 5.92313 -31.4589 0.611368 0.669163 -0.589533 -0.207502 -0.109678 -0.0942797 0.0014725 -1.51556 -436524 -179522 142934 130078 
30831 2 -229.253 8.49745 -26.1927 -1.90782 0.0156683 -2.85355 0.220779 0.0671753 -0.13327 0.0148406 -1.52008 -750184 -415848 12115.4 -251056 
30737 2 -229.212 10.3791 -28.8973 -1.10484 -0.103973 0.774984 0.0744283 0.0198076 0.161928 0.00230754 -1.49252 -780193 -67994.9 -109105 -59637.1 
29929 2 -229.173 8.67109 -31.4768 -1.09645 -0.807533 1.71251 0.181596 0.00812717 -0.029253 0.0060293 -1.52378 -359319 -298925 8263.4 -149355 
30825 2 -227.707 11.1702 -26.2435 -0.664847 2.29451 -3.21846 0.102992 -0.10051 0.017468 0.0202344 -1.43099 -478184 -827964 214318 -257207 
31548 2 -227.656 5.83202 -26.206 -1.79196 0.0249903 0.133023 0.0109189 -0.0644894 -0.13113 0.00406755 -1.51612 -421954 -280499 290130 -15065.8 
30019 2 -227.577 11.3849 -31.4332 0.640201 -0.386656 1.13006 -0.24148 0.15145 -0.0939544 0.00231296 -1.52895 -371634 4048.37 -44135.9 5175.05 
31547 2 -227.684 7.59355 -28.852 0.515393 0.179018 -1.33965 -0.00652727 0.0669838 0.0274116 0.00263532 -1.51114 -384113 134889 404766 23899 
29930 2 -227.589 5.93492 -31.526 -2.06424 -0.825576 -1.13922 -0.00375095 -0.0508813 0.070967 0.00785999 -1.50969 -492548 -198774 52214.5 -2576.78 
30826 2 -226.173 10.3643 -28.8311 -2.25777 0.533811 2.43735 0.0963994 0.00630843 0.1225 0.0142617 -1.51421 -489124 233774 -30655.5 82627.2 
29928 2 -226.074 8.64989 -31.4773 -0.541695 2.11795 0.697276 -0.0893939 0.0655976 0.111659 0.00663179 -1.52265 -402031 -221783 -23842.3 139374 
30738 2 -226.126 8.51445 -26.1204 0.63037 0.621586 0.312893 0.00825292 0.18644 -0.072445 0.00111044 -1.50622 -124833 -43157.6 447651 91372.2 
30741 2 -224.642 7.59662 -28.806 -0.378263 -0.159667 0.0848255 -0.0729846 0.0485471 0.0226565 0.000221388 -1.50874 -673281 -30636.4 391736 -74369.3 
29933 2 -224.562 5.90292 -31.491 -2.15478 -0.346017 1.83541 -0.113429 -0.169069 0.0301858 0.0102418 -1.51183 -787071 -437857 13470.6 43441 
30020 2 -224.575 11.491 -31.3167 -2.17525 -0.455181 -1.85981 0.0493948 -0.111283 -0.0892845 0.0105772 -1.51714 -546099 366801 344777 -121587 
31551 2 -224.587 5.80107 -26.1798 -2.61593 -0.171481 -0.586405 -0.126343 -0.0125165 -0.189962 0.00908917 -1.51628 -762705 -283004 147018 121706 
29924 2 -224.566 11.3504 -26.1098 0.381887 -1.40401 -0.477736 -0.106006 -0.102829 -0.102822 0.00295395 -1.52721 242233 228263 27064.4 192367 
29958 2 -279.025 13.8997 -31.4514 -1 0 0 0 0 0 0.00125952 -1.13187 53263.6 374465 645807 47109.8 
29959 2 -279.025 15.753 -28.8305 -1 0 0 0 0 0 0.00125952 -1.12903 -105522 356353 651765 -25374.4 
30768 2 -279.025 13.8997 -26.2095 -1 0 0 0 0 0 0.00125952 -1.13264 34039.2 365661 653516 32358.5 
29963 2 -277.42 12.9731 -28.8305 -1 0 0 0 0 0 0.00125952 -1.52728 209449 343665 434940 -267910 
30050 2 -277.42 16.6796 -31.4514 -1 0 0 0 0 0 0.00125952 -1.52843 184922 490942 435785 231732 
30860 2 -277.42 16.6796 -26.2095 -1 0 0 0 0 0 0.00125952 -1.53104 154437 381068 315408 240001 
29962 2 -275.926 15.7321 -28.8189 -1.41339 0.0713075 -0.781426 0.0409238 -0.0307417 -0.0960243 0.0032916 -1.60102 186774 111457 184742 -51472 
30771 2 -275.892 13.8827 -26.2096 -1.20463 -0.116134 -0.229857 -0.052956 0.0522438 -0.0412349 0.00191126 -1.60531 321350 92758.2 85308.2 -43265.7 
29961 2 -275.886 13.8648 -31.4742 -2.70587 0.659703 0.163838 -0.0465733 0.0777425 0.0779129 0.00980381 -1.59912 349358 106845 196097 -132535 
30054 2 -274.306 16.626 -31.464 -0.437691 -0.146982 0.620731 -0.025261 0.0615913 -0.0152166 0.000753802 -1.5288 27341.6 105834 170163 -52164.7 
29967 2 -274.293 12.9435 -28.8434 -1.00953 1.02627 0.0449342 -0.0618029 -0.0398313 -0.0143436 0.00261272 -1.52725 117619 199425 313156 -26483.2 
30864 2 -274.296 16.6544 -26.2675 -1.80392 0.836426 -0.127972 -0.0831091 0.000383352 0.134089 0.00500043 -1.5325 -76885.5 102977 122798 7807.63 
29965 2 -272.715 13.8695 -31.5025 -2.53456 0.988393 -0.116233 -0.0147622 -0.0771408 0.043709 0.00933862 -1.52555 68340 100373 169690 -9873.36 
29966 2 -272.769 15.6985 -28.8883 -2.48446 -0.230456 -0.132076 0.162971 -0.00368383 0.0332763 0.00786329 -1.52171 184444 153081 50202.9 -33832.8 
30775 2 -272.733 13.8733 -26.23 -1.30272 -0.149233 0.895245 0.0236088 -0.0505447 -0.0592804 0.00317501 -1.52327 52721.7 59738.5 190970 -55853.3 
30058 2 -271.121 16.6072 -31.4908 -1.07581 -0.0848236 -0.272804 -0.012763 0.0659317 0.00412171 0.00156053 -1.52918 -58151.6 94558.6 212332 -54880.9 
29971 2 -271.122 12.9052 -28.8782 -0.12231 -0.71158 0.050648 -0.0630397 0.0146686 0.00715848 0.000659826 -1.51825 28102.8 300040 327744 -32879.6 
30868 2 -271.165 16.618 -26.2988 -1.43726 0.860907 -0.619887 0.0782755 -0.00156598 0.067184 0.00401931 -1.51915 -35975.8 118745 301416 -121686 
29969 2 -269.534 13.8455 -31.5105 -2.78898 -0.148471 -0.0494213 0.0355736 -0.0602197 0.0860758 0.00982789 -1.52538 94806.3 203982 81811.6 -24806.3 
30779 2 -269.547 13.8271 -26.2691 -1.7431 0.505928 0.0384434 -0.0456804 -0.0216893 -0.00889456 0.00415119 -1.52553 38703.6 136608 77234.6 -65385 
29970 2 -269.526 15.6736 -28.8867 -1.04686 -0.250474 0.229127 -0.103472 0.00891287 0.0288825 0.00152547 -1.52528 218676 110636 108328 -50897.1 
30062 2 -267.956 16.6102 -31.483 -0.76163 -0.280755 0.417872 0.086168 -0.0811559 -0.0651869 0.00104983 -1.52705 -36103.2 71563.9 86309.9 2821.03 
29975 2 -267.96 12.889 -28.8743 0.177545 1.06737 -0.711862 -0.0218572 0.0114792 -0.10538 0.0021129 -1.53233 -139595 45050.7 186171 28946.7 
30872 2 -267.959 16.559 -26.2533 -0.840344 0.113824 -0.383437 0.00272307 0.0771656 -0.0724027 0.00109094 -1.52287 94204.2 92903 124431 6000.68 
29973 2 -266.33 13.7989 -31.5004 -1.23416 -0.290082 0.311785 -0.0893241 0.0426489 0.000750332 0.00214685 -1.52691 63584.3 120438 59108.6 -39052.2 
29974 2 -266.345 15.6415 -28.8919 -0.49351 0.356084 0.35888 -0.00119345 0.0473821 -0.00859889 0.000628679 -1.52581 62497.9 83402.6 169035 75960.5 
30783 2 -266.382 13.8017 -26.2991 -0.459342 0.465967 0.678443 0.0398218 0.0155694 0.0735148 0.00111896 -1.52983 -20280.7 92796.9 106877 52171.6 
30066 2 -264.778 16.5817 -31.523 -2.3495 -0.184182 -0.146649 0.0595968 -0.0458265 0.0454168 0.00702252 -1.5213 75548 152604 165710 -81690 
30876 2 -264.775 16.5861 -26.2793 -0.858852 -0.040409 0.495797 -0.0721667 -0.0908603 -0.0376313 0.00124072 -1.52609 33803.2 207959 172267 -47765.6 
29979 2 -264.8 12.8652 -28.9111 0.182206 -0.549798 1.05164 0.0913778 0.0291061 0.0788729 0.00181551 -1.52877 -36660.6 -37990.7 -9298.53 60528.8 
29977 2 -263.161 13.7725 -31.5089 0.122906 0.605769 0.725482 -0.0606085 0.0847753 -0.00029496 0.00114413 -1.52662 -76928.8 103382 161062 -10774.6 
30787 2 -263.194 13.7747 -26.3177 -1.06956 -0.487127 1.59898 -0.0878637 -0.022641 0.0540763 0.00495994 -1.51945 12882.9 244019 172554 -51081.1 
29978 2 -263.169 15.6393 -28.9184 -2.52617 -0.315692 0.218029 -0.0301793 -0.0228713 0.00876961 0.00822306 -1.5238 60312.1 162389 198158 -28569.9 
30880 2 -261.622 16.5417 -26.2916 -0.666226 0.340105 0.323813 0.0757241 -0.0739942 -0.0749286 0.000836803 -1.52865 -17931.2 -17823.9 54328.6 -34934.2 
29983 2 -261.598 12.8422 -28.8949 -0.898593 -1.0345 0.353007 -0.0685426 0.0332551 -0.0198414 0.00252189 -1.52501 -43655.7 164992 84809 62336.6 
30791 2 -260.05 13.7596 -26.2833 -1.26371 -0.537981 -0.408522 0.00469036 -0.0371535 -0.0664881 0.00258612 -1.52347 -236143 174999 171094 -52086.3 
29981 2 -260.019 13.7566 -31.5061 0.115038 -0.37019 -0.364169 0.0546046 0.0801346 -0.0932707 0.00035631 -1.53115 -154091 -228.28 72047.3 5169.23 
29982 2 -259.992 15.6426 -28.9402 -1.12803 0.0080993 0.0835457 -0.11469 -0.103459 0.0823438 0.00161156 -1.52658 -172203 47264.1 134699 40965.3 
30074 2 -258.458 16.5416 -31.5652 -1.89326 0.149044 -0.375895 0.119406 0.0242482 0.0297303 0.00472061 -1.52393 -311538 111820 67636.4 -6287.59 
29987 2 -258.475 12.8332 -28.9298 -2.13032 0.597027 0.189567 0.0860385 -0.0415535 -0.0226138 0.00621021 -1.52514 -101387 149725 71320.2 -33999.3 
30884 2 -258.442 16.4795 -26.3193 -0.544972 -0.829565 0.207576 -0.126702 -0.00584397 0.0488952 0.00129511 -1.52346 -170801 -42458.7 159333 -116813 
30795 2 -256.914 13.6756 -26.3565 -1.14036 -0.0461781 0.0201438 0.00876087 0.0948254 0.0877314 0.00164109 -1.52703 -406892 -49744.1 93122.4 -66007.7 
29986 2 -256.877 15.5942 -28.9217 -3.01253 0.00418621 0.0605674 -0.0438065 0.00119537 -0.0737076 0.0114352 -1.52408 -465798 170848 22282.6 18343.4 
30078 2 -255.342 16.534 -31.5629 -0.120551 0.0101681 0.362706 0.14021 0.0733107 0.0088054 0.000184131 -1.52628 -27874.3 70242.9 113878 27024.5 
29991 2 -255.3 12.798 -28.9662 -1.31677 -0.489293 -0.808705 -0.0332003 0.0189004 0.0276821 0.00330914 -1.52634 4768 111411 10734.2 10742.3 
30888 2 -255.346 16.4674 -26.3219 -2.68776 0.281848 -0.196775 -0.100313 -0.0586432 -0.0144336 0.00924764 -1.52165 -645919 -101039 61229.7 -38341.7 
30799 2 -253.828 13.6807 -26.3223 -0.814029 -0.869332 0.170887 0.198692 -0.0491847 -0.137265 0.00182326 -1.52327 -231552 -114004 128015 -216725 
29990 2 -253.795 15.5986 -28.9618 -1.24857 -0.754532 -0.49586 0.0730833 -0.028232 0.0737372 0.00299025 -1.52119 -429179 184471 66066.2 4843.55 
30082 2 -252.151 16.5674 -31.5222 -1.36757 0.174839 0.940439 -0.071516 0.033173 -0.117702 0.00350806 -1.52485 -51888.9 -14382 230911 -42546.5 
30892 2 -252.271 16.4239 -26.3303 -1.92578 -0.16374 -0.0175073 0.12001 -0.0354694 -0.00758121 0.00470524 -1.50699 -465327 -156927 2571.2 -73809.6 
29995 2 -252.168 12.7857 -28.9682 -1.42133 0.600657 -0.69208 -0.153458 0.0978106 0.0455545 0.00360215 -1.52767 -205829 -88968.5 51100.5 18931.4 
30803 2 -250.688 13.6295 -26.302 -1.35498 -0.0827188 0.519258 -0.0247603 0.0963731 -0.0538144 0.00266068 -1.51856 -163133 -302575 239054 -203654 
29994 2 -250.689 15.5626 -28.9473 -0.353577 0.117931 -1.16644 0.0750152 0.0589257 0.0783334 0.00188867 -1.51722 -262940 131855 91102.3 55108.3 
30086 2 -249.04 16.6475 -31.5325 -1.75023 -0.32956 0.144646 -0.0505863 -0.112324 -0.0120427 0.00402143 -1.51789 -311074 180085 195675 119637 
29999 2 -249.085 12.8212 -28.9527 -1.22344 0.451841 0.261793 -0.00116314 0.0292819 0.0269494 0.00222873 -1.53302 -419049 -47425.1 34854.5 75261.6 
30896 2 -249.138 16.3055 -26.2829 -0.382726 -0.0162398 -0.560958 -0.105336 0.0615731 0.0666845 0.000581162 -1.71285 -453456 -626854 310884 -97332.5 
30809 2 -247.567 13.6391 -26.3146 -0.701787 0.508886 1.68498 -0.0603949 -0.0529558 -0.0248004 0.00452247 -1.51192 -459449 -395433 128880 57215 
29998 2 -247.585 15.6121 -28.9264 -0.739647 1.58952 -0.13844 0.0676424 -0.033673 -0.0745982 0.00389548 -1.52408 -219507 47593.4 -123157 152234 
31630 2 -246.03 16.3359 -26.3596 -2.26177 0.468759 1.49328 0.0268856 -0.0792283 -0.00744164 0.00952853 -1.69552 -920956 -678940 -605942 359065 
30807 2 -245.997 12.8687 -28.957 -1.60325 0.255891 0.722114 -0.129573 -0.0501247 0.0166318 0.00397672 -1.52179 -417067 166984 44798.6 84287.6 
34152 2 -244.503 13.679 -26.3172 -1.30689 0.48824 -0.487136 -0.0326518 -0.000386398 -0.10223 0.00275033 -1.48244 -736878 -177211 -71814 276467 
30900 2 -244.473 15.682 -28.9429 -1.7389 -0.636521 -0.712573 0.0426162 -0.107702 0.000499541 0.00495832 -1.52844 -272553 99441.7 -20224.1 68338.2 
34243 2 -243.016 16.6138 -26.3178 -0.769096 -0.649776 -1.42801 0.0454231 -0.0719517 0.103077 0.00384524 -1.91842 -997437 -77187.9 207849 229341 
30813 2 -242.948 12.8808 -28.9389 -1.52483 0.142608 0.349984 -0.0557963 0.025824 0.0510859 0.00310842 -1.5151 -637479 223939 142423 27315.5 
30821 2 -241.512 13.9084 -26.3056 -1.37539 0.0584936 -0.226705 -0.0887123 -0.0483339 0.155181 0.00245167 -1.49552 -1.06516e+006 152636 381074 33698.3 
31710 2 -241.438 15.6929 -28.9297 -0.317251 0.617671 0.144638 -0.0778864 0.0689015 -0.161235 0.000633646 -1.51969 -489532 -340630 -124699 7019.97 
31813 2 -240.056 16.7895 -26.3979 -0.658922 1.31762 -0.827285 -0.0341631 0.081245 0.0463122 0.00359555 -1.63706 -999476 527094 -260918 -303671 
30815 2 -239.943 12.9752 -28.9026 -1.38868 0.569472 -0.568531 0.0653598 -0.0439906 -0.131393 0.00324446 -1.51744 -667610 -32338.7 38881.1 160562 
30911 2 -238.406 15.8135 -28.8874 -0.724448 -0.119573 -0.735432 -0.0825931 0.0561245 -0.0906092 0.00136026 -1.49603 -696565 57520.8 342072 77302.1 
31721 2 -238.559 14.0165 -26.3174 -2.12356 0.357946 0.46115 0.328525 -0.0340701 -0.101386 0.00610904 -1.50897 -558806 410497 -242568 -141212 
34240 2 -237.031 17.0769 -26.3538 -0.861476 1.48591 -0.777715 0.0832484 -0.0855258 0.136164 0.00447746 -1.45054 -380135 1.16353e+006 670605 -189397 
30816 2 -236.895 13.0658 -28.9226 0.211592 0.0721052 0.420534 0.0238105 -0.0162644 -0.0618843 0.000285683 -1.50306 -305672 44085.1 295277 15942.2 
29295 2 -233.735 16.9185 -31.5903 -0.414118 -0.311476 0.0657083 -0.157702 0.0224062 -0.0241109 0.000343632 -1.52424 -298774 520613 -124027 -143879 
33542 2 -235.489 14.1035 -26.3623 0.0176374 0.123742 -0.891545 -0.0224709 0.0502989 0.0599059 0.00102081 -1.50913 -3355.85 383683 93464.7 -371224 
30100 2 -235.432 15.8807 -29.0343 -0.240929 0.760054 1.09359 0.0969508 0.0670794 6.62381e-005 0.00230702 -1.4913 -496663 164063 -388522 -216860 
30827 2 -233.981 16.8219 -26.5363 0.425059 -0.561664 -0.17478 -0.104395 -0.0789372 0.101501 0.000663375 -1.6544 -715524 335491 -617129 -285595
[truncated: 7,658,508 more chars]
