# Supplementary material for: Atomistic insight into Al-Mg friction stir welding process via molecular dynamics simulation
Source: PLoS One. 2026 Jun 4;21(6):e0350194. doi: 10.1371/journal.pone.0350194 (PMC13235913; doi:10.1371/journal.pone.0350194)
Supplement: S4 File — (ZIP) [file pone.0350194.s004.zip › Supporting Information_Raw Data set/Rotate 4.dump]

ITEM: TIMESTEP
102000
ITEM: NUMBER OF ATOMS
58677
ITEM: BOX BOUNDS pp pp pp
-3.5000000000000000e+002 3.0000000000000000e+001
-2.0000000000000000e+001 1.2000000000000000e+002
-5.0500000000000000e+001 5.0500000000000000e+001
ITEM: ATOMS id type x y z vx vy vz fx fy fz c_10 c_11 c_peratom[1] c_peratom[2] c_peratom[3] c_peratom[4] c_peratom[5] c_peratom[6] 
27190 2 -264.525 -8.33982 -47.1772 -1 0 0 0 0 0 0.00125952 -1.08009 376269 225041 689895 3287.04 -9256.77 16876.5 
26787 2 -262.92 -9.26647 -49.7981 -1 0 0 0 0 0 0.00125952 -1.32752 333063 403444 330743 -250682 -57690.1 63414.2 
27194 2 -262.92 -9.26647 -44.5562 -1 0 0 0 0 0 0.00125952 -1.18913 416562 491927 579424 -236515 7574.73 7138.38 
27192 2 -261.315 -8.33982 -47.1772 -1 0 0 0 0 0 0.00125952 -1.48126 1.11563e+006 277026 930231 -65258.3 69332.3 4424.33 
26789 2 -259.71 -9.26647 -49.7981 -1 0 0 0 0 0 0.00125952 -1.40875 694701 317187 743676 -42031.8 126653 -273619 
27197 2 -259.71 -9.26647 -44.5562 -1 0 0 0 0 0 0.00125952 -1.21788 294414 236716 177568 9702.64 9259.61 11793.4 
27195 2 -258.105 -8.33982 -47.1772 -1 0 0 0 0 0 0.00125952 -1.43459 629272 199271 856527 1462.21 -1730.01 39333.9 
26791 2 -256.5 -9.26647 -49.7981 -1 0 0 0 0 0 0.00125952 -1.4042 601548 320919 704542 110482 -265466 -264647 
27200 2 -256.5 -9.26647 -44.5562 -1 0 0 0 0 0 0.00125952 -1.21992 191854 198782 161133 3988.46 2746.42 -3709.35 
27198 2 -254.895 -8.33982 -47.1772 -1 0 0 0 0 0 0.00125952 -1.43143 623091 212076 813452 5228.31 -71016.1 2005.82 
26793 2 -253.29 -9.26647 -49.7981 -1 0 0 0 0 0 0.00125952 -1.39242 338050 83731.3 -48097.9 40415.3 -102377 134669 
27203 2 -253.29 -9.26647 -44.5562 -1 0 0 0 0 0 0.00125952 -1.21666 206665 237003 172079 -10636.9 -1331.04 6557.86 
27201 2 -251.685 -8.33982 -47.1772 -1 0 0 0 0 0 0.00125952 -1.42502 645886 211952 783733 2735.81 -27872 -4318.29 
26795 2 -250.08 -9.26647 -49.7981 -1 0 0 0 0 0 0.00125952 -1.40274 405263 -79476.1 -237157 4345.3 1476.94 300472 
27206 2 -250.08 -9.26647 -44.5562 -1 0 0 0 0 0 0.00125952 -1.21713 207089 264019 165242 11689.4 3385.26 2315.77 
27204 2 -248.475 -8.33982 -47.1772 -1 0 0 0 0 0 0.00125952 -1.42618 640805 208810 781249 -8948.82 60610.3 -13799 
26797 2 -246.87 -9.26647 -49.7981 -1 0 0 0 0 0 0.00125952 -1.39071 464635 234727 293892 -126770 275702 -72521.1 
27209 2 -246.87 -9.26647 -44.5562 -1 0 0 0 0 0 0.00125952 -1.2206 196916 195139 170303 12730.6 4670.66 7063.18 
27207 2 -245.265 -8.33982 -47.1772 -1 0 0 0 0 0 0.00125952 -1.43278 613243 186538 822577 -970.393 33831.4 6965.48 
26799 2 -243.66 -9.26647 -49.7981 -1 0 0 0 0 0 0.00125952 -1.40588 546145 294511 679896 1150.53 28963 -240292 
27212 2 -243.66 -9.26647 -44.5562 -1 0 0 0 0 0 0.00125952 -1.2166 231421 284885 186930 -39249.4 -20420.9 28168.9 
27210 2 -242.055 -8.33982 -47.1772 -1 0 0 0 0 0 0.00125952 -1.43441 622357 196874 841130 -2458.82 -12568.5 27827.8 
26801 2 -240.45 -9.26647 -49.7981 -1 0 0 0 0 0 0.00125952 -1.39991 582357 310703 608952 146576 -332490 -226278 
27215 2 -240.45 -9.26647 -44.5562 -1 0 0 0 0 0 0.00125952 -1.2158 202824 219163 175259 -7155.57 -4216.47 11511.2 
27213 2 -238.845 -8.33982 -47.1772 -1 0 0 0 0 0 0.00125952 -1.42888 632274 230786 802140 5463.36 -79139.6 1267.33 
26803 2 -237.24 -9.26647 -49.7981 -1 0 0 0 0 0 0.00125952 -1.39572 320232 18485.5 -147213 16970.6 -57663.5 208455 
27218 2 -237.24 -9.26647 -44.5562 -1 0 0 0 0 0 0.00125952 -1.2155 207908 233502 176461 4202.67 3938.88 15256.5 
27216 2 -235.635 -8.33982 -47.1772 -1 0 0 0 0 0 0.00125952 -1.42296 644353 217745 784948 472.27 -11220 -27.97 
26805 2 -234.03 -9.26647 -49.7981 -1 0 0 0 0 0 0.00125952 -1.39994 357435 -45296.6 -213928 389.976 17549.7 271002 
27221 2 -234.03 -9.26647 -44.5562 -1 0 0 0 0 0 0.00125952 -1.21754 215095 226385 183969 12442.7 12294.8 23977 
27219 2 -232.425 -8.33982 -47.1772 -1 0 0 0 0 0 0.00125952 -1.42595 634649 209389 785516 8501.65 84830.6 -13807.7 
26807 2 -230.82 -9.26647 -49.7981 -1 0 0 0 0 0 0.00125952 -1.3941 523673 278554 444938 -151397 332922 -151056 
27224 2 -230.82 -9.26647 -44.5562 -1 0 0 0 0 0 0.00125952 -1.21931 213771 255742 175580 -33302.1 -6501.27 18084.1 
27222 2 -229.215 -8.33982 -47.1772 -1 0 0 0 0 0 0.00125952 -1.43159 624136 229747 850803 7744.08 28936.4 43073.2 
26809 2 -227.61 -9.26647 -49.7981 -1 0 0 0 0 0 0.00125952 -1.40504 510083 276521 619844 1162.9 641.122 -209960 
27227 2 -227.61 -9.26647 -44.5562 -1 0 0 0 0 0 0.00125952 -1.21394 214301 239995 183902 -25075.1 -3588.12 30337 
27225 2 -226.005 -8.33982 -47.1772 -1 0 0 0 0 0 0.00125952 -1.43218 623302 241150 853570 8036.24 -17417.7 50284.6 
26811 2 -224.4 -9.26647 -49.7981 -1 0 0 0 0 0 0.00125952 -1.395 535397 285483 474420 153524 -338861 -165388 
27230 2 -224.4 -9.26647 -44.5562 -1 0 0 0 0 0 0.00125952 -1.21588 214661 263538 180313 4813.34 12608 20031.3 
26785 2 -264.525 -6.48653 -49.7981 -1 0 0 0 0 0 0.00125952 -1.45814 584661 726749 -238279 -338606 -221507 235128 
26830 2 -264.525 -0.926647 -49.7981 -1 0 0 0 0 0 0.00125952 -1.46451 355993 286548 452026 45278.3 -241053 -632423 
27191 2 -264.525 -6.48653 -44.5562 -1 0 0 0 0 0 0.00125952 -1.1762 293796 796617 737743 -181094 34075.1 28110.5 
27258 2 -264.525 -2.77994 -47.1772 -1 0 0 0 0 0 0.00125952 -1.12527 166075 336567 554031 81008.7 -5807.01 -61236.9 
27259 2 -264.525 -0.926647 -44.5562 -1 0 0 0 0 0 0.00125952 -1.13567 -8643.29 380214 631808 -43851.3 16835.5 8760.99 
26832 2 -262.92 -3.70659 -49.7981 -1 0 0 0 0 0 0.00125952 -1.97364 462118 954891 319843 42866.5 497521 132153 
27260 2 -262.92 -5.55988 -47.1772 -1 0 0 0 0 0 0.00125952 -1.51935 491529 924634 573323 235867 59190.3 -17201.4 
27263 2 -262.92 -3.70659 -44.5562 -1 0 0 0 0 0 0.00125952 -1.52708 392500 406172 244756 -343153 -158721 -92052.1 
26786 2 -261.315 -6.48653 -49.7981 -1 0 0 0 0 0 0.00125952 -2.19326 1.00753e+006 1.16653e+006 823418 -50854.7 617085 -137844 
26831 2 -261.315 -0.926647 -49.7981 -1 0 0 0 0 0 0.00125952 -2.04305 1.01003e+006 519610 292499 352595 102827 263915 
27193 2 -261.315 -6.48653 -44.5562 -1 0 0 0 0 0 0.00125952 -1.66841 952084 1.03313e+006 453167 -34121.6 -14831.5 -4428.75 
27261 2 -261.315 -2.77994 -47.1772 -1 0 0 0 0 0 0.00125952 -1.57148 863390 335708 341918 19903.4 -12258.2 2167.14 
26834 2 -259.71 -3.70659 -49.7981 -1 0 0 0 0 0 0.00125952 -2.06853 584404 471081 802640 -46821.5 170950 202126 
27264 2 -259.71 -5.55988 -47.1772 -1 0 0 0 0 0 0.00125952 -1.52758 400139 630690 244994 17949.3 -5773.63 30269.4 
27267 2 -259.69 -3.71177 -44.5615 -0.53021 -1.77645 -0.838038 -0.203783 -0.139876 0.022369 0.00521338 -1.52916 217843 -37364.7 257659 -117258 -18983.6 -73567.8 
26788 2 -258.105 -6.48653 -49.7981 -1 0 0 0 0 0 0.00125952 -2.15542 761287 1.0339e+006 1.19428e+006 -12238.2 -38965.2 -267292 
26833 2 -258.105 -0.926647 -49.7981 -1 0 0 0 0 0 0.00125952 -1.97597 395237 105431 -140502 -10216 31604.6 560992 
27196 2 -258.105 -6.48653 -44.5562 -1 0 0 0 0 0 0.00125952 -1.60382 349112 901261 357339 -34583.7 -124689 -19687.7 
27265 2 -258.105 -2.77994 -47.1772 -1 0 0 0 0 0 0.00125952 -1.51096 203156 245759 131307 35268.8 -50431.9 119609 
27266 2 -258.221 -0.989962 -44.5397 -3.54083 -0.51062 -0.687865 0.146631 0.145683 -0.0828761 0.0167155 -1.53048 -144319 -15750.5 185224 -131182 8515.07 -118920 
27271 2 -256.53 -3.69448 -44.6197 0.583753 -0.17838 0.994726 0.0564225 -0.152129 0.24593 0.00171555 -1.52251 50995.4 42794.1 255580 -131713 -7762.57 -27530.9 
26836 2 -256.5 -3.70659 -49.7981 -1 0 0 0 0 0 0.00125952 -2.05446 246779 412031 629104 80856.8 -381097 181465 
27268 2 -256.5 -5.55988 -47.1772 -1 0 0 0 0 0 0.00125952 -1.53152 269870 593103 212712 -12626.9 10876 -24496 
26790 2 -254.895 -6.48653 -49.7981 -1 0 0 0 0 0 0.00125952 -2.09004 323905 1.07732e+006 489437 88013.8 -568441 -41181.4 
26835 2 -254.895 -0.926647 -49.7981 -1 0 0 0 0 0 0.00125952 -1.97167 420027 428385 257748 -325678 36572.5 9941.71 
27199 2 -254.895 -6.48653 -44.5562 -1 0 0 0 0 0 0.00125952 -1.60341 368737 929241 424114 -58255.6 55697 124.207 
27269 2 -254.895 -2.77994 -47.1772 -1 0 0 0 0 0 0.00125952 -1.51235 209387 215836 67207.4 -42513.9 56828.4 18952.5 
27270 2 -255.051 -0.953949 -44.5911 0.391306 -1.0892 -0.614462 0.340585 -0.00133008 0.147759 0.00216263 -1.51189 438268 23677.1 232436 -27348.8 -42577.2 -50821.1 
27275 2 -253.309 -3.71883 -44.5552 -2.19583 1.40751 0.310361 -0.0216936 -0.0316121 0.0292253 0.0086895 -1.51513 317330 177482 298669 -163631 -13039.1 -54358.9 
26838 2 -253.29 -3.70659 -49.7981 -1 0 0 0 0 0 0.00125952 -1.95205 373269 537496 -206999 -225745 -316057 -25963.5 
27272 2 -253.29 -5.55988 -47.1772 -1 0 0 0 0 0 0.00125952 -1.5225 299087 649512 276564 -2863.94 -52772.3 -16179.3 
26792 2 -251.685 -6.48653 -49.7981 -1 0 0 0 0 0 0.00125952 -2.02665 924665 1.39085e+006 -9616.62 157784 -5669.65 192072 
26837 2 -251.685 -0.926647 -49.7981 -1 0 0 0 0 0 0.00125952 -2.00574 358578 82871.9 197137 -4292.49 16562.4 -623689 
27202 2 -251.685 -6.48653 -44.5562 -1 0 0 0 0 0 0.00125952 -1.60777 334243 969451 406759 -41858.5 -58268.8 12026 
27273 2 -251.685 -2.77994 -47.1772 -1 0 0 0 0 0 0.00125952 -1.50425 293022 202013 225152 -28365.3 -9294.75 -127973 
27274 2 -251.719 -1.01555 -44.5772 1.51262 -1.35112 1.12789 0.0514964 0.230457 0.0421988 0.00678338 -1.5033 655746 185016 164831 -23796.1 -50857.9 19632 
26840 2 -250.08 -3.70659 -49.7981 -1 0 0 0 0 0 0.00125952 -1.94073 670773 693953 -340723 137075 -22235.1 -7954.52 
27276 2 -250.08 -5.55988 -47.1772 -1 0 0 0 0 0 0.00125952 -1.5207 315452 651191 367121 -4392.24 15972.1 -36040.9 
27279 2 -250.051 -3.74379 -44.543 1.08629 2.04683 -0.369241 -0.0377454 0.114105 -0.0711016 0.00693475 -1.52453 306986 62998.6 178053 101011 44563 58708.1 
26794 2 -248.475 -6.48653 -49.7981 -1 0 0 0 0 0 0.00125952 -2.0377 664829 1.28456e+006 120671 -236742 282632 174702 
26839 2 -248.475 -0.926647 -49.7981 -1 0 0 0 0 0 0.00125952 -1.99334 323645 267447 243819 162313 -233953 -466648 
27205 2 -248.475 -6.48653 -44.5562 -1 0 0 0 0 0 0.00125952 -1.60885 320468 877895 310694 108537 3095.19 -36672 
27277 2 -248.475 -2.77994 -47.1772 -1 0 0 0 0 0 0.00125952 -1.50726 209798 220165 168043 27457.4 -10614.9 -20266.4 
27278 2 -248.434 -0.947412 -44.5629 -0.892051 -1.89119 -2.23422 -0.145127 -0.0267994 -0.015232 0.0117943 -1.51735 351065 140532 180397 150078 -48956.6 -190802 
26842 2 -246.87 -3.70659 -49.7981 -1 0 0 0 0 0 0.00125952 -1.99484 146877 387725 120181 82981.4 581496 74106.6 
27280 2 -246.87 -5.55988 -47.1772 -1 0 0 0 0 0 0.00125952 -1.52485 277770 641291 363350 23275.9 53990.5 21584.4 
27283 2 -246.844 -3.66666 -44.5649 -1.02778 -1.09584 -0.34753 0.00337721 -0.191387 0.10483 0.00299511 -1.51743 279486 126667 389944 40253.8 49970.7 39460.2 
26796 2 -245.265 -6.48653 -49.7981 -1 0 0 0 0 0 0.00125952 -2.13753 348312 1.01919e+006 791860 39247.9 414107 -167505 
26841 2 -245.265 -0.926647 -49.7981 -1 0 0 0 0 0 0.00125952 -1.97555 373007 316567 98787.8 261085 98104.8 375062 
27208 2 -245.265 -6.48653 -44.5562 -1 0 0 0 0 0 0.00125952 -1.60685 283959 905143 103989 9474.05 171438 -93498.4 
27281 2 -245.265 -2.77994 -47.1772 -1 0 0 0 0 0 0.00125952 -1.49882 264270 261932 293770 -12574.4 63550 39767.1 
27282 2 -245.224 -0.961908 -44.5399 -1.18329 1.80683 0.278153 -0.0935554 0.0353694 -0.0550089 0.00597285 -1.52255 58557.2 133811 241969 -129809 55518.8 -81195.8 
26844 2 -243.66 -3.70659 -49.7981 -1 0 0 0 0 0 0.00125952 -2.07074 626612 486326 909467 -30983.7 80480.4 212469 
27284 2 -243.66 -5.55988 -47.1772 -1 0 0 0 0 0 0.00125952 -1.52113 277648 633157 352688 7610.74 -6558.36 80185.6 
27287 2 -243.627 -3.75516 -44.463 -3.72572 -0.203758 0.414649 -0.0989747 0.1279 -0.263508 0.0177522 -1.5166 87593.4 202438 298750 26693.8 -31338.7 -14472.8 
26798 2 -242.055 -6.48653 -49.7981 -1 0 0 0 0 0 0.00125952 -2.15544 613116 1.03286e+006 1.04539e+006 -31010.1 -98587.2 -241788 
26843 2 -242.055 -0.926647 -49.7981 -1 0 0 0 0 0 0.00125952 -1.98243 386733 158153 -8557.95 -68451.9 4801.5 545013 
27211 2 -242.055 -6.48653 -44.5562 -1 0 0 0 0 0 0.00125952 -1.61205 361585 731564 350514 75022.4 20447.2 -13427 
27285 2 -242.055 -2.77994 -47.1772 -1 0 0 0 0 0 0.00125952 -1.49473 325674 282034 470021 8413.63 12588 -15268.8 
26846 2 -240.45 -3.70659 -49.7981 -1 0 0 0 0 0 0.00125952 -2.03939 167092 376595 435579 61580 -534373 156139 
27288 2 -240.45 -5.55988 -47.1772 -1 0 0 0 0 0 0.00125952 -1.52766 254947 592752 286738 -25064 -9772.13 15361.3 
27291 2 -240.442 -3.74756 -44.5166 0.654138 0.738231 1.1682 -6.06176e-005 0.150544 -0.0933801 0.00294421 -1.51789 65275.7 355213 312845 51324.2 93927.7 -64781 
26800 2 -238.845 -6.48653 -49.7981 -1 0 0 0 0 0 0.00125952 -2.07045 399422 1.13628e+006 349391 153100 -519797 36725.4 
26845 2 -238.845 -0.926647 -49.7981 -1 0 0 0 0 0 0.00125952 -1.97518 410419 414510 256476 -295329 163367 -164070 
27214 2 -238.845 -6.48653 -44.5562 -1 0 0 0 0 0 0.00125952 -1.60803 389355 741863 411596 -15725.8 21308.1 18036.2 
27289 2 -238.845 -2.77994 -47.1772 -1 0 0 0 0 0 0.00125952 -1.50267 262691 277012 254537 -20826.4 932.481 14684 
27286 2 -242.083 -0.91683 -44.5887 0.487365 0.616515 0.829375 0.093932 -0.0940651 0.11322 0.00164427 -1.51097 254194 354894 224495 -69526 -125383 -47651.5 
27295 2 -237.278 -3.75456 -44.5649 0.369034 1.47816 0.160956 -0.0269611 0.0656998 0.0486438 0.00295616 -1.52823 -221741 72916 263274 -90915.2 -72721.5 -76189.3 
26848 2 -237.24 -3.70659 -49.7981 -1 0 0 0 0 0 0.00125952 -1.944 506744 592092 -289504 -251486 -164735 -24274.6 
27292 2 -237.24 -5.55988 -47.1772 -1 0 0 0 0 0 0.00125952 -1.52462 292656 611678 249988 -1842.25 -56128.3 -62084.1 
26802 2 -235.635 -6.48653 -49.7981 -1 0 0 0 0 0 0.00125952 -2.02653 966934 1.41534e+006 -8922.97 66146.7 12132.9 195940 
26847 2 -235.635 -0.926647 -49.7981 -1 0 0 0 0 0 0.00125952 -2.00348 429889 54932.9 156955 14286.4 -14103.3 -642157 
27217 2 -235.635 -6.48653 -44.5562 -1 0 0 0 0 0 0.00125952 -1.60938 365209 790829 374364 -54390.9 -3201.47 -5958.08 
27293 2 -235.635 -2.77994 -47.1772 -1 0 0 0 0 0 0.00125952 -1.50817 248903 241572 218983 36789.5 -42404.2 -42536.1 
27299 2 -234.14 -3.70967 -44.5228 0.333537 0.500058 1.11362 0.288806 -0.124627 -0.101745 0.00201707 -1.51534 127179 113343 230882 -23094 4500.28 -94761.3 
26850 2 -234.03 -3.70659 -49.7981 -1 0 0 0 0 0 0.00125952 -1.94023 616708 652562 -359178 221314 15509.8 -5370.05 
27296 2 -234.03 -5.55988 -47.1772 -1 0 0 0 0 0 0.00125952 -1.51614 299881 677795 382690 -1803.91 31267.1 7391.5 
26804 2 -232.425 -6.48653 -49.7981 -1 0 0 0 0 0 0.00125952 -2.05096 524999 1.21933e+006 213983 -213757 412597 127630 
26849 2 -232.425 -0.926647 -49.7981 -1 0 0 0 0 0 0.00125952 -1.98328 374225 355325 262169 233872 -249094 -344758 
27220 2 -232.425 -6.48653 -44.5562 -1 0 0 0 0 0 0.00125952 -1.6058 311374 903743 130481 -138115 -91683.2 -72058.8 
27297 2 -232.425 -2.77994 -47.1772 -1 0 0 0 0 0 0.00125952 -1.49985 301425 285904 321874 57730.4 -51292.2 -35399.8 
27298 2 -232.428 -1.00882 -44.551 0.0556309 1.19469 -0.0415313 -0.265829 0.0493452 -0.133176 0.00180376 -1.53019 7050.95 -194907 -13656.4 -90256.1 -166087 -41258.5 
27294 2 -235.683 -0.985306 -44.5531 -1.51864 -2.29422 -0.244278 0.0180441 0.057516 0.0425301 0.00960934 -1.51959 87829.6 -46598.5 365209 -56516.1 -71965.3 -84707.9 
26852 2 -230.82 -3.70659 -49.7981 -1 0 0 0 0 0 0.00125952 -2.01278 117484 364769 265740 9271.27 593851 118407 
27300 2 -230.82 -5.55988 -47.1772 -1 0 0 0 0 0 0.00125952 -1.52507 279786 638403 336042 24084.4 27956.7 13877.6 
27303 2 -230.878 -3.73884 -44.543 -2.78909 -1.50595 -0.578258 0.0581324 -0.0303381 -0.172403 0.0130755 -1.52995 87212.6 -100510 -46805.6 41762.2 33976.8 -38558 
26806 2 -229.215 -6.48653 -49.7981 -1 0 0 0 0 0 0.00125952 -2.14605 428603 1.01604e+006 878204 45380.6 248336 -207644 
26851 2 -229.215 -0.926647 -49.7981 -1 0 0 0 0 0 0.00125952 -1.97594 367325 234484 48744.1 182861 66737.6 490741 
27223 2 -229.215 -6.48653 -44.5562 -1 0 0 0 0 0 0.00125952 -1.60787 333059 810043 201517 25007.5 119579 -27392.8 
27301 2 -229.215 -2.77994 -47.1772 -1 0 0 0 0 0 0.00125952 -1.50117 210001 259935 97203.3 68799.8 -180980 118334 
27302 2 -229.282 -0.974793 -44.5604 -1.71647 0.487179 0.381104 0.0547785 -0.048773 -0.101829 0.00419273 -1.53679 -53706.9 6046.63 -9174.31 -56756.2 -197068 -87303.3 
27307 2 -227.69 -3.74191 -44.6479 -2.77645 0.666173 -0.776493 -0.0197994 0.0208908 0.224569 0.0110276 -1.53149 -1060.08 -20842.8 -92663.7 -117727 -215938 -80452.3 
26854 2 -227.61 -3.70659 -49.7981 -1 0 0 0 0 0 0.00125952 -2.07139 708914 492865 1.11499e+006 -1442.19 6855.51 221153 
27304 2 -227.61 -5.55988 -47.1772 -1 0 0 0 0 0 0.00125952 -1.52829 288060 529351 85353.3 10399.3 5940.51 -88247.1 
27306 2 -226.049 -0.992899 -44.5937 -2.75912 0.876295 -0.26011 -0.0208873 0.075784 0.0777814 0.0106408 -1.52391 96016.4 210728 108469 56321.3 64425.6 -85736 
26808 2 -226.005 -6.48653 -49.7981 -1 0 0 0 0 0 0.00125952 -2.14735 453187 1.01879e+006 903543 -40457.7 -210959 -217994 
26853 2 -226.005 -0.926647 -49.7981 -1 0 0 0 0 0 0.00125952 -1.97883 372717 216955 69006.8 -163075 -39996.4 508931 
27226 2 -226.005 -6.48653 -44.5562 -1 0 0 0 0 0 0.00125952 -1.61142 325302 672362 319034 -162080 19072.2 -14611.9 
27305 2 -226.005 -2.77994 -47.1772 -1 0 0 0 0 0 0.00125952 -1.508 178334 203008 95567.5 9745.49 19315.8 24720.5 
26856 2 -224.4 -3.70659 -49.7981 -1 0 0 0 0 0 0.00125952 -2.019 115576 365134 302130 8364.24 -588567 128836 
27308 2 -224.4 -5.55988 -47.1772 -1 0 0 0 0 0 0.00125952 -1.52415 279174 582807 225012 -40858.1 -32540.7 -41839.8 
27311 2 -224.528 -3.78179 -44.5539 0.70736 1.53637 -0.780418 0.323905 0.128906 -0.122874 0.00437033 -1.52381 184224 -44599.2 -21782.5 -36578.2 9517.38 -136248 
27262 2 -261.377 -0.963261 -44.5752 0.294273 0.557178 -0.870639 -0.0619244 0.0880102 0.0214319 0.00145481 -1.59526 426403 265810 192263 -54512.8 -54552.9 -19870.2 
26875 2 -264.525 4.63324 -49.7981 -1 0 0 0 0 0 0.00125952 -1.49268 345055 314285 815799 -17378.6 -290147 347962 
27348 2 -264.525 2.77994 -47.1772 -1 0 0 0 0 0 0.00125952 -1.12229 198328 340796 563273 56055.6 11043.4 61709.4 
27349 2 -264.525 4.63324 -44.5562 -1 0 0 0 0 0 0.00125952 -1.13287 140523 369264 630300 -65694.9 14123.9 5239.13 
26877 2 -262.92 1.85329 -49.7981 -1 0 0 0 0 0 0.00125952 -2.02442 464826 763679 650325 -141958 -518412 99267.3 
27350 2 -262.92 0 -47.1772 -1 0 0 0 0 0 0.00125952 -1.50699 454598 566180 513329 249895 -52454 15101.9 
27353 2 -262.92 1.85329 -44.5562 -1 0 0 0 0 0 0.00125952 -1.52635 261439 590673 423496 -246487 -46818.1 -24390.4 
27352 2 -261.337 4.65443 -44.5252 0.656719 -2.39447 -2.09058 -0.145845 -0.0535809 -0.131907 0.0132694 -1.59477 640032 272647 250833 62069.8 25857.8 9213.61 
26876 2 -261.315 4.63324 -49.7981 -1 0 0 0 0 0 0.00125952 -2.03093 961122 566730 72019.3 -343681 -254240 -71315.5 
27351 2 -261.315 2.77994 -47.1772 -1 0 0 0 0 0 0.00125952 -1.5671 833656 369695 322032 -14298.9 -78018.1 19150.9 
26879 2 -259.71 1.85329 -49.7981 -1 0 0 0 0 0 0.00125952 -1.94335 815661 700709 -294760 131503 660.511 -19399 
27354 2 -259.71 0 -47.1772 -1 0 0 0 0 0 0.00125952 -1.50429 439722 257887 335608 -7985.67 -53787.5 -49741.6 
27357 2 -259.772 1.8477 -44.5828 0.6737 -2.9354 0.142171 -0.00394624 -0.053773 0.080888 0.0114498 -1.53329 156335 194325 207660 -23634.4 -47310.7 48344.4 
27356 2 -258.171 4.59251 -44.525 -4.82444 -2.4023 0.165481 0.0245682 0.0850834 -0.153276 0.0366188 -1.52576 -23256.7 277429 126084 -83662.9 -125113 -65854.5 
26878 2 -258.105 4.63324 -49.7981 -1 0 0 0 0 0 0.00125952 -1.94727 508166 398695 -433038 86284.1 -13798.6 -206256 
27355 2 -258.105 2.77994 -47.1772 -1 0 0 0 0 0 0.00125952 -1.50154 237150 245218 259117 9358.59 -40259.4 -58298.7 
26881 2 -256.5 1.85329 -49.7981 -1 0 0 0 0 0 0.00125952 -1.94427 469260 551675 -380090 -144224 156515 -20452.7 
27358 2 -256.5 0 -47.1772 -1 0 0 0 0 0 0.00125952 -1.50058 233952 219384 140402 72119.6 -122813 -35536 
27361 2 -256.612 1.7814 -44.5676 0.186417 1.28925 -1.2943 0.146848 0.130135 0.0233991 0.00424724 -1.51947 314790 232384 189762 129001 -132452 -86522.1 
26880 2 -254.895 4.63324 -49.7981 -1 0 0 0 0 0 0.00125952 -1.9806 300798 370653 149080 252668 389405 110984 
27359 2 -254.895 2.77994 -47.1772 -1 0 0 0 0 0 0.00125952 -1.50772 242457 217920 317554 47113.7 -19118.5 -90187.1 
27360 2 -254.963 4.63102 -44.5977 -0.6113 -0.994716 1.50397 0.0305545 -0.13181 0.131942 0.00456586 -1.51775 222974 410462 170395 6819.41 9005.53 41020 
27365 2 -253.283 1.78399 -44.5754 0.514227 -0.832574 0.214803 -0.0970404 0.00918345 -0.0301459 0.00126424 -1.51189 554988 308441 43141.5 -77105.4 47896 -69631.5 
26883 2 -253.29 1.85329 -49.7981 -1 0 0 0 0 0 0.00125952 -2.04427 147910 491231 588851 45975.7 549051 -39958.2 
27362 2 -253.29 0 -47.1772 -1 0 0 0 0 0 0.00125952 -1.50425 228890 220669 189965 40153.8 -59399.4 -89627.4 
26882 2 -251.685 4.63324 -49.7981 -1 0 0 0 0 0 0.00125952 -2.04885 451125 216339 588232 -64407 80025.9 470323 
27363 2 -251.685 2.77994 -47.1772 -1 0 0 0 0 0 0.00125952 -1.50891 198426 252975 248480 -12292 -13631.9 50462.2 
27364 2 -251.78 4.55718 -44.513 -2.27123 0.307035 0.201925 0.186562 0.0530365 -0.146615 0.00666729 -1.52203 199952 96333.6 216817 43022.5 -83838.1 35949.1 
26885 2 -250.08 1.85329 -49.7981 -1 0 0 0 0 0 0.00125952 -2.07497 639106 653994 1.20871e+006 -22926.9 -86474.4 -81068.5 
27366 2 -250.08 0 -47.1772 -1 0 0 0 0 0 0.00125952 -1.50762 210266 207907 148448 837.59 19817 -104661 
27369 2 -250.016 1.82152 -44.6097 -2.57997 0.0721635 -1.32935 -0.223711 -0.036178 0.160008 0.010616 -1.51834 345888 188308 131869 34306.9 -15193.8 22309.1 
26884 2 -248.475 4.63324 -49.7981 -1 0 0 0 0 0 0.00125952 -2.03071 234079 241676 459946 36600.4 -419133 394035 
27367 2 -248.475 2.77994 -47.1772 -1 0 0 0 0 0 0.00125952 -1.50873 199181 178476 25028.3 -57640.5 119432 16416.6 
27368 2 -248.54 4.60328 -44.6117 -1.40616 0.743365 2.18673 0.0300563 -0.0505996 0.166906 0.00920916 -1.53508 253129 -57518.3 123454 -72895.8 -94089.4 -11351.8 
26887 2 -246.87 1.85329 -49.7981 -1 0 0 0 0 0 0.00125952 -1.98822 82166.1 389705 21306.7 11637.2 -598464 20649.4 
27370 2 -246.87 0 -47.1772 -1 0 0 0 0 0 0.00125952 -1.51079 245485 268971 354425 -14208.6 18824.4 -10580 
27373 2 -246.835 1.849 -44.573 -0.805139 1.80653 1.07325 -0.214901 -0.126277 -0.105742 0.00637776 -1.53832 -270438 144843 -111058 -189686 -53882 -73261.5 
27372 2 -245.342 4.59467 -44.5712 -2.73528 0.298774 -2.09079 0.247551 0.00568613 -0.0441359 0.0150417 -1.5316 208404 -394502 -3960.31 206624 -17043.5 50540.6 
26886 2 -245.265 4.63324 -49.7981 -1 0 0 0 0 0 0.00125952 -1.95086 448445 453491 -108311 -329291 -174373 -172664 
27371 2 -245.265 2.77994 -47.1772 -1 0 0 0 0 0 0.00125952 -1.50416 219779 268407 103434 -26399.5 -95865.7 -15364.6 
27377 2 -243.736 1.83548 -44.5852 1.71229 -1.36667 2.07499 0.239653 -0.0139877 0.0408634 0.0114683 -1.5174 -25385.1 64412.4 77069.4 -4386.24 -158318 -68249.1 
26889 2 -243.66 1.85329 -49.7981 -1 0 0 0 0 0 0.00125952 -1.94032 765805 771628 -243964 75977.2 17402.4 -18496.2 
27374 2 -243.66 0 -47.1772 -1 0 0 0 0 0 0.00125952 -1.49826 214828 232585 169414 40680.3 -94050 -13112.6 
27290 2 -238.815 -0.916088 -44.5583 -1.56197 -0.305561 -3.15896 -0.22039 -0.249612 -0.056319 0.0157593 -1.51559 75778.9 111230 38813.3 -35237.9 -110665 -124914 
27376 2 -242.06 4.58471 -44.5422 -1.05214 0.983999 0.978316 -0.134114 -0.0104471 -0.122124 0.00381929 -1.51147 461812 292946 112736 -73487.3 -111532 -78692.4 
26888 2 -242.055 4.63324 -49.7981 -1 0 0 0 0 0 0.00125952 -1.94616 521300 422498 -335728 191457 7720.47 -228985 
27375 2 -242.055 2.77994 -47.1772 -1 0 0 0 0 0 0.00125952 -1.49808 325915 279340 353724 12346.9 20224.1 -96854.1 
27381 2 -240.425 1.80734 -44.5832 -1.79449 -0.543377 1.30398 -0.303861 0.0378884 0.0535429 0.00656938 -1.52605 -20731.5 25271.6 124773 -8411.82 -83167.4 -89544.1 
26891 2 -240.45 1.85329 -49.7981 -1 0 0 0 0 0 0.00125952 -1.95267 303347 469505 -333323 -116328 323546 -1517.17 
27378 2 -240.45 0 -47.1772 -1 0 0 0 0 0 0.00125952 -1.5039 274617 223380 242849 -11858.4 109609 -41706.6 
27380 2 -238.845 4.57045 -44.5221 -6.41677 -0.857113 1.2297 -0.214426 0.145702 -0.13654 0.0546905 -1.52117 -323524 97176.3 179221 -9257.37 48545.9 -105327 
26890 2 -238.845 4.63324 -49.7981 -1 0 0 0 0 0 0.00125952 -1.99145 256968 323646 209144 158558 483463 228562 
27379 2 -238.845 2.77994 -47.1772 -1 0 0 0 0 0 0.00125952 -1.51285 195852 229174 123828 46174 32929.7 24585.8 
27385 2 -237.332 1.83483 -44.5497 1.00188 1.24044 0.946738 0.22098 -0.0493473 0.0126564 0.0043312 -1.52007 -98952.3 -184313 309839 -121876 -213216 26476.7 
26893 2 -237.24 1.85329 -49.7981 -1 0 0 0 0 0 0.00125952 -2.05668 278648 563436 756664 46767.3 399458 -58943.3 
27382 2 -237.24 0 -47.1772 -1 0 0 0 0 0 0.00125952 -1.51297 205986 283665 217600 -11337.4 25489.3 41401.1 
27384 2 -235.74 4.56878 -44.6031 -2.77825 -0.125064 -2.22814 0.0914163 0.0117695 0.155719 0.0159946 -1.51604 -343401 179952 161796 -108066 -146241 -10110.8 
26892 2 -235.635 4.63324 -49.7981 -1 0 0 0 0 0 0.00125952 -2.05085 593973 217945 764227 -22895.2 31193.5 492864 
27383 2 -235.635 2.77994 -47.1772 -1 0 0 0 0 0 0.00125952 -1.50873 334274 228522 237495 68532.9 -78510.3 -50199 
27389 2 -234.104 1.73067 -44.5903 -0.403886 -1.97213 -0.399608 -0.0947739 0.0696423 0.0909846 0.00530524 -1.52295 150329 44757.8 131045 -235181 -96862.8 -145925 
26895 2 -234.03 1.85329 -49.7981 -1 0 0 0 0 0 0.00125952 -2.06935 457865 626263 1.00044e+006 -28537.9 -182336 -79678.6 
27386 2 -234.03 0 -47.1772 -1 0 0 0 0 0 0.00125952 -1.50147 296614 219199 116317 29925.3 16479.1 -139722 
27388 2 -232.609 4.48145 -44.5346 -3.59687 -1.28203 0.962207 0.290395 0.198648 -0.14127 0.0195313 -1.51439 65211.8 254026 67124.5 78249.7 45933.9 -62433.7 
26894 2 -232.425 4.63324 -49.7981 -1 0 0 0 0 0 0.00125952 -2.0102 233919 271708 337387 -34771.5 -490416 332811 
27387 2 -232.425 2.77994 -47.1772 -1 0 0 0 0 0 0.00125952 -1.51053 258916 257596 145713 13951.9 -62076.8 -17901.8 
27393 2 -230.929 1.73336 -44.6128 -1.13721 1.29275 0.772306 0.088313 0.143316 0.0949662 0.00448502 -1.53581 13001.6 -164407 -67175.9 -8390.11 5230.09 -101830 
26897 2 -230.82 1.85329 -49.7981 -1 0 0 0 0 0 0.00125952 -1.96873 160176 409934 -143417 56611.9 -500554 29567.7 
27390 2 -230.82 0 -47.1772 -1 0 0 0 0 0 0.00125952 -1.50428 269915 245836 156842 22239.1 -73442.8 -120988 
27392 2 -229.384 4.51045 -44.6376 -2.67046 -0.590769 1.8722 0.00389528 0.0441363 0.25503 0.0138365 -1.51309 228430 88728.1 5883.18 -36029.6 24143.8 -135893 
26896 2 -229.215 4.63324 -49.7981 -1 0 0 0 0 0 0.00125952 -1.94732 517375 456020 -126667 -279249 -90724.7 -224243 
27391 2 -229.215 2.77994 -47.1772 -1 0 0 0 0 0 0.00125952 -1.50165 302846 177744 -59029.5 68705.3 -81123.2 -190749 
27397 2 -227.73 1.79554 -44.5918 -3.40133 0.536722 -0.187585 -0.00170408 -0.0444743 -0.0012903 0.0149785 -1.52455 138788 -29451.7 -74478.9 -112992 -169471 46221.3 
26899 2 -227.61 1.85329 -49.7981 -1 0 0 0 0 0 0.00125952 -1.93807 799383 804440 -196395 9462.06 13528.9 -9464.85 
27394 2 -227.61 0 -47.1772 -1 0 0 0 0 0 0.00125952 -1.50275 270000 282455 300387 32441.2 -57594.8 -24667.4 
27396 2 -226.208 4.53942 -44.5844 -1.71453 -0.0312057 -1.06641 -0.00623526 0.00688308 -0.0562933 0.00513609 -1.53564 70553.8 -430329 -156959 -161028 -234594 18844.9 
26898 2 -226.005 4.63324 -49.7981 -1 0 0 0 0 0 0.00125952 -1.94389 517360 458179 -196754 270291 89842.1 -223788 
27395 2 -226.005 2.77994 -47.1772 -1 0 0 0 0 0 0.00125952 -1.50959 226399 262139 36617.1 115723 -117916 -9165.49 
27401 2 -224.546 1.83732 -44.6178 -0.908261 -1.74419 -1.80316 0.148962 -0.212515 0.13085 0.00896588 -1.52027 311077 -6071.35 -63318.1 -158888 -100584 -100464 
26901 2 -224.4 1.85329 -49.7981 -1 0 0 0 0 0 0.00125952 -1.96683 176871 417098 -173977 -62828 488553 24841.2 
27398 2 -224.4 0 -47.1772 -1 0 0 0 0 0 0.00125952 -1.49829 269276 283521 305024 27252 111897 -43092.7 
26920 2 -264.525 10.1931 -49.7981 -1 0 0 0 0 0 0.00125952 -1.40787 497831 424884 -471320 -11255.2 -192967 -79391 
27438 2 -264.525 8.33982 -47.1772 -1 0 0 0 0 0 0.00125952 -1.11658 194127 366262 492012 67721.8 -5399.45 -24794.1 
27439 2 -264.525 10.1931 -44.5562 -1 0 0 0 0 0 0.00125952 -1.13119 128056 386352 640718 -43173 26830.9 14302.5 
26922 2 -262.92 7.41318 -49.7981 -1 0 0 0 0 0 0.00125952 -1.9729 575242 808908 423187 -430840 213272 70549.6 
27440 2 -262.92 5.55988 -47.1772 -1 0 0 0 0 0 0.00125952 -1.50188 479456 596902 554468 221496 73896.7 40268.1 
27443 2 -262.92 7.41318 -44.5562 -1 0 0 0 0 0 0.00125952 -1.52635 257775 438461 499940 -244489 14127.9 -12127.1 
27530 2 -262.92 11.1198 -47.1772 -1 0 0 0 0 0 0.00125952 -1.5076 430269 557162 456109 277138 -15407.9 -7796.53 
27442 2 -261.366 10.1971 -44.57 -2.6762 0.471583 -0.0883368 -0.0343225 -0.0750945 0.0159413 0.00931065 -1.59753 667014 93382.3 254966 -35570.2 -80798 -54545.3 
26921 2 -261.315 10.1931 -49.7981 -1 0 0 0 0 0 0.00125952 -2.10889 838101 679074 668909 -8830.92 704474 15362.4 
27441 2 -261.315 8.33982 -47.1772 -1 0 0 0 0 0 0.00125952 -1.56853 841731 362452 343437 21947.8 40261.5 -16684.3 
26924 2 -259.71 7.41318 -49.7981 -1 0 0 0 0 0 0.00125952 -2.04028 487114 159713 432831 65259.8 121828 -546133 
27444 2 -259.71 5.55988 -47.1772 -1 0 0 0 0 0 0.00125952 -1.50107 400409 274231 355508 -30949.2 -22917.4 23754.9 
27534 2 -259.71 11.1198 -47.1772 -1 0 0 0 0 0 0.00125952 -1.50658 364532 236359 296092 17055.4 -61127.4 55109 
27447 2 -259.767 7.43434 -44.5157 -0.694236 1.18897 -1.62558 0.0895571 -0.0700871 -0.174011 0.00571583 -1.52321 280533 379513 160319 -18539.5 -98617.2 -88697.1 
27446 2 -258.084 10.2009 -44.5889 -0.218407 0.707057 -0.775552 -0.134732 -0.0753216 0.0777758 0.00144733 -1.51435 348201 170578 150821 93741.3 -134721 -105403 
26923 2 -258.105 10.1931 -49.7981 -1 0 0 0 0 0 0.00125952 -2.07806 722480 747463 1.35141e+006 5597.08 -50477.5 33767.3 
27445 2 -258.105 8.33982 -47.1772 -1 0 0 0 0 0 0.00125952 -1.4997 242072 223055 192322 6835.49 -56788.3 -55638.4 
26926 2 -256.5 7.41318 -49.7981 -1 0 0 0 0 0 0.00125952 -2.02809 259428 214017 388591 -20272.6 -308469 -492899 
27448 2 -256.5 5.55988 -47.1772 -1 0 0 0 0 0 0.00125952 -1.50203 213230 230215 223957 71405.4 -127422 39149.3 
27451 2 -256.552 7.40523 -44.5421 -2.41828 -1.63554 0.540589 0.0587519 -0.0292548 -0.0579893 0.011103 -1.5178 413474 180870 213021 63399.4 -90077.1 17667 
27538 2 -256.5 11.1198 -47.1772 -1 0 0 0 0 0 0.00125952 -1.50972 196475 214140 259204 -42163.5 115637 36634.7 
26925 2 -254.895 10.1931 -49.7981 -1 0 0 0 0 0 0.00125952 -2.00152 47160.5 432946 113492 10902.6 -639278 -20582.9 
27449 2 -254.895 8.33982 -47.1772 -1 0 0 0 0 0 0.00125952 -1.50455 254161 261601 362385 -26452.5 -32410.9 -66653.4 
27450 2 -254.863 10.1475 -44.5377 -0.336143 -0.624809 1.37204 -0.100221 -0.0224807 -0.110812 0.00300506 -1.51994 178219 408180 154573 -64103.4 10680.3 -119498 
27455 2 -253.257 7.33021 -44.5544 -0.266568 -2.90581 -0.723675 -0.185097 0.138583 0.0550571 0.0113841 -1.51652 394517 179614 342581 5475.68 -49225.8 -79390.5 
26928 2 -253.29 7.41318 -49.7981 -1 0 0 0 0 0 0.00125952 -1.96199 413290 409872 -10044.4 353111 -136684 174761 
27452 2 -253.29 5.55988 -47.1772 -1 0 0 0 0 0 0.00125952 -1.50474 245514 222500 180407 -13427.1 -20865.1 -1532.99 
27542 2 -253.29 11.1198 -47.1772 -1 0 0 0 0 0 0.00125952 -1.50548 249743 247711 316887 -27601.7 -8650.23 -66230.9 
26927 2 -251.685 10.1931 -49.7981 -1 0 0 0 0 0 0.00125952 -1.94137 757655 764163 -250067 -41848.6 2599.58 16713 
27453 2 -251.685 8.33982 -47.1772 -1 0 0 0 0 0 0.00125952 -1.50041 238872 276414 337673 1849.17 -8701.56 -94131.4 
27454 2 -251.691 10.1339 -44.5451 0.627459 -1.03894 -2.31419 0.0257202 0.0539576 -0.0866305 0.00860069 -1.52524 98203.5 300091 120914 -1942.04 47854.7 -89387.5 
26930 2 -250.08 7.41318 -49.7981 -1 0 0 0 0 0 0.00125952 -1.95394 460993 303255 -327099 -115008 2176.38 337493 
27456 2 -250.08 5.55988 -47.1772 -1 0 0 0 0 0 0.00125952 -1.49787 273244 270219 243230 58507 -124590 47054.4 
27546 2 -250.08 11.1198 -47.1772 -1 0 0 0 0 0 0.00125952 -1.50389 246391 198216 188831 30807.1 -30778.6 -150700 
27459 2 -250.087 7.34398 -44.5464 -0.126138 1.00578 1.35102 -0.0307834 0.0148142 0.000568413 0.00359308 -1.51456 303006 250619 298649 60518.5 -80235 -98953.8 
26929 2 -248.475 10.1931 -49.7981 -1 0 0 0 0 0 0.00125952 -1.94905 371693 493497 -379637 58612 229678 13922.4 
27457 2 -248.475 8.33982 -47.1772 -1 0 0 0 0 0 0.00125952 -1.49803 313309 241095 310994 -29309.1 96272.3 -158922 
27458 2 -248.505 10.0988 -44.5791 -1.57979 -0.242316 -1.80209 -0.00252565 0.0256869 -0.0825567 0.00730767 -1.51244 224183 385032 -117307 -132906 -260554 -181888 
27463 2 -246.828 7.27349 -44.572 -2.40848 0.252967 1.16345 -0.276324 0.301883 -0.015569 0.00909167 -1.52481 309.881 -54779.6 33640.6 45870.1 -53098.8 -167191 
26932 2 -246.87 7.41318 -49.7981 -1 0 0 0 0 0 0.00125952 -1.97943 331378 376306 213576 -255146 358780 -179380 
27460 2 -246.87 5.55988 -47.1772 -1 0 0 0 0 0 0.00125952 -1.51012 189584 208832 19244.7 -8221.99 15492.8 -54960.8 
27550 2 -246.87 11.1198 -47.1772 -1 0 0 0 0 0 0.00125952 -1.50322 286129 195747 264402 15973.7 46227.3 -147251 
27462 2 -245.259 10.0704 -44.552 0.121312 -0.366072 -1.50195 -0.188684 0.170673 -0.0961716 0.0030286 -1.5259 45071.9 254033 49418.5 69356.5 21471.9 -213794 
26931 2 -245.265 10.1931 -49.7981 -1 0 0 0 0 0 0.00125952 -2.05041 213582 600577 738529 -18598.6 489982 24461.3 
27461 2 -245.265 8.33982 -47.1772 -1 0 0 0 0 0 0.00125952 -1.50828 210433 193709 82287.4 31425.2 -8365.36 -73678.3 
27467 2 -243.689 7.37596 -44.5914 -0.669057 -1.07662 -2.68083 0.0948251 -0.11462 0.0882131 0.0110757 -1.52901 -62798 72600.6 114716 141343 -49269.5 -39108.2 
26934 2 -243.66 7.41318 -49.7981 -1 0 0 0 0 0 0.00125952 -2.03725 480974 138164 551590 39686.3 38661.5 -564678 
27464 2 -243.66 5.55988 -47.1772 -1 0 0 0 0 0 0.00125952 -1.5058 254374 231595 219895 7682.98 -32592.8 -65134.3 
27554 2 -243.66 11.1198 -47.1772 -1 0 0 0 0 0 0.00125952 -1.50269 283744 222479 213257 13248 -32373.7 -28714.9 
27466 2 -242.13 10.1597 -44.5675 -2.5901 2.02268 1.74049 0.0151874 -0.000369538 -0.0640811 0.017418 -1.52564 -234920 170805 -2469.42 110976 -175200 -71236.2 
26933 2 -242.055 10.1931 -49.7981 -1 0 0 0 0 0 0.00125952 -2.07092 559791 717284 1.16123e+006 10740.5 -128548 38650.9 
27465 2 -242.055 8.33982 -47.1772 -1 0 0 0 0 0 0.00125952 -1.51214 164089 177362 -36844.2 31047.1 -91134.5 54344.7 
27471 2 -240.519 7.39997 -44.6307 -2.80634 0.155108 0.289063 0.0461048 -0.126362 0.177197 0.0100549 -1.52003 124521 77959.4 -18671.6 -159011 -119050 -14504.6 
26936 2 -240.45 7.41318 -49.7981 -1 0 0 0 0 0 0.00125952 -2.01473 267329 270806 406787 48062.8 -409622 -429681 
27468 2 -240.45 5.55988 -47.1772 -1 0 0 0 0 0 0.00125952 -1.50309 277575 216495 269344 5026.38 68435 -109010 
27558 2 -240.45 11.1198 -47.1772 -1 0 0 0 0 0 0.00125952 -1.50856 268831 263273 235725 2573.02 -46324.9 69241 
27470 2 -238.989 10.1347 -44.5722 -3.81121 -2.13102 0.0429556 0.080758 -0.0260101 -0.0247721 0.024017 -1.54112 -281113 -166463 48240.2 -140495 -118962 -35352 
26935 2 -238.845 10.1931 -49.7981 -1 0 0 0 0 0 0.00125952 -1.97718 94917 393295 -144809 -3977.5 -549144 -15347.1 
27469 2 -238.845 8.33982 -47.1772 -1 0 0 0 0 0 0.00125952 -1.50424 271253 267176 209831 -6040.63 -5506.74 -18062.4 
27475 2 -237.301 7.36932 -44.5612 -5.81648 0.58048 0.425087 -0.148781 -0.0946486 -0.094353 0.0432633 -1.5273 -30163.3 -79359.2 17814.3 -225073 -132257 -41282.3 
26938 2 -237.24 7.41318 -49.7981 -1 0 0 0 0 0 0.00125952 -1.9538 454578 394766 -89544.6 313335 -73548.5 293167 
27472 2 -237.24 5.55988 -47.1772 -1 0 0 0 0 0 0.00125952 -1.50431 278668 267751 200850 69603.6 -125615 56262 
27562 2 -237.24 11.1198 -47.1772 -1 0 0 0 0 0 0.00125952 -1.4996 325472 221267 187765 8181.49 -67962.1 -157564 
27474 2 -235.841 10.0895 -44.5225 0.329939 1.16357 0.589813 0.238195 0.0932346 -0.193335 0.00228052 -1.5156 162934 -83282.1 21327.4 -120073 -185281 28464.1 
26937 2 -235.635 10.1931 -49.7981 -1 0 0 0 0 0 0.00125952 -1.93885 826382 827772 -231188 -14216.8 15616.7 12272.5 
27473 2 -235.635 8.33982 -47.1772 -1 0 0 0 0 0 0.00125952 -1.49685 285881 274673 172922 53122.3 -128180 26954.4 
27479 2 -234.128 7.30245 -44.6624 -2.77581 -1.10516 -2.42189 -0.108366 0.147956 0.227803 0.0186308 -1.51219 -102167 171592 -257164 -74162.1 -274989 -105600 
26940 2 -234.03 7.41318 -49.7981 -1 0 0 0 0 0 0.00125952 -1.95396 486892 350708 -132344 -207318 45036.9 355273 
27476 2 -234.03 5.55988 -47.1772 -1 0 0 0 0 0 0.00125952 -1.50316 330542 145640 38275.2 32085.7 44758.3 -174331 
27566 2 -234.03 11.1198 -47.1772 -1 0 0 0 0 0 0.00125952 -1.49301 337978 265092 182119 87115.1 -155230 -21550.5 
27478 2 -232.618 10.1628 -44.6114 0.948402 2.74801 -0.888399 0.0339791 -0.0342256 0.125216 0.0116383 -1.51785 281006 133035 19619.1 135777 -174788 195245 
26939 2 -232.425 10.1931 -49.7981 -1 0 0 0 0 0 0.00125952 -1.9565 214127 408400 -309950 34168 386749 4319.06 
27477 2 -232.425 8.33982 -47.1772 -1 0 0 0 0 0 0.00125952 -1.50546 269047 224390 34871.5 65086.8 -33567.9 3501.96 
27483 2 -230.995 7.3439 -44.6259 -2.68383 0.206309 -1.3969 0.0384989 -0.0337153 0.0452509 0.0115836 -1.51141 -162697 513009 -280159 152561 -219953 -137867 
26942 2 -230.82 7.41318 -49.7981 -1 0 0 0 0 0 0.00125952 -1.99365 297846 328233 334743 -154589 434134 -312938 
27480 2 -230.82 5.55988 -47.1772 -1 0 0 0 0 0 0.00125952 -1.50126 311984 168442 29916.7 75306.8 -105654 -67079.3 
27570 2 -230.82 11.1198 -47.1772 -1 0 0 0 0 0 0.00125952 -1.50102 282174 181559 -207378 129012 -255974 132404 
27482 2 -229.456 10.2273 -44.6417 -0.44186 0.142323 -1.56692 -0.134755 -0.140826 0.0316015 0.00336384 -1.50063 -179593 288199 -550881 -19964.8 -372452 223335 
26941 2 -229.215 10.1931 -49.7981 -1 0 0 0 0 0 0.00125952 -2.06322 350284 661598 969848 -15554.6 316489 34683.5 
27481 2 -229.215 8.33982 -47.1772 -1 0 0 0 0 0 0.00125952 -1.51568 397126 268533 301301 56779.3 4409.65 -17545.9 
27487 2 -227.864 7.26426 -44.5222 -1.87858 0.28085 -0.475875 0.0381907 0.0505339 -0.202861 0.00482948 -1.51721 -66404.3 122329 -10544.7 -127397 -107177 -169935 
26944 2 -227.61 7.41318 -49.7981 -1 0 0 0 0 0 0.00125952 -2.03477 558167 124788 553567 2584.16 10954.4 -584506 
27484 2 -227.61 5.55988 -47.1772 -1 0 0 0 0 0 0.00125952 -1.51065 331646 293562 104755 89143.5 -32718.6 32932.6 
27574 2 -227.61 11.1198 -47.1772 -1 0 0 0 0 0 0.00125952 -1.50971 431595 188291 104714 28249 -104422 109004 
27486 2 -226.404 10.0041 -44.5928 -0.78734 -0.542661 -4.18683 0.00798015 0.196265 0.0324247 0.0232304 -1.50411 -682907 371862 -296023 187098 -178853 -9604.52 
26943 2 -226.005 10.1931 -49.7981 -1 0 0 0 0 0 0.00125952 -2.06413 381040 677898 971149 18716.2 -278342 13095.7 
27485 2 -226.005 8.33982 -47.1772 -1 0 0 0 0 0 0.00125952 -1.50374 332676 237749 84013.4 113459 -55094.8 -101317 
27491 2 -224.712 7.23595 -44.5496 -2.12258 -0.319771 -2.10711 0.141836 0.0488204 -0.00913626 0.0113955 -1.50615 412894 -178324 95160.2 -187175 -170924 1422.72 
26946 2 -224.4 7.41318 -49.7981 -1 0 0 0 0 0 0.00125952 -1.99697 302540 321255 304640 140653 -447016 -334497 
27488 2 -224.4 5.55988 -47.1772 -1 0 0 0 0 0 0.00125952 -1.50822 261041 261951 52122.6 148680 -199723 71517.9 
27578 2 -224.4 11.1198 -47.1772 -1 0 0 0 0 0 0.00125952 -1.503 424315 192013 16795.8 84736.1 -171737 148936 
26965 2 -264.525 15.753 -49.7981 -1 0 0 0 0 0 0.00125952 -1.49764 349885 349319 917624 -75141 -312465 -292762 
27528 2 -264.525 13.8997 -47.1772 -1 0 0 0 0 0 0.00125952 -1.12582 168804 352344 602091 72713.4 6181.46 -18912.9 
27529 2 -264.525 15.753 -44.5562 -1 0 0 0 0 0 0.00125952 -1.13166 182452 336665 635201 -56119.2 21298.5 11672.6 
26967 2 -262.92 12.9731 -49.7981 -1 0 0 0 0 0 0.00125952 -1.97412 602947 781601 465067 198138 53675.6 73383.1 
27533 2 -262.92 12.9731 -44.5562 -1 0 0 0 0 0 0.00125952 -1.52793 374603 521139 386876 -179246 -64762.5 -37755.3 
27620 2 -262.92 16.6796 -47.1772 -1 0 0 0 0 0 0.00125952 -1.50477 450666 561500 513892 238651 -31285 5185.95 
26966 2 -261.315 15.753 -49.7981 -1 0 0 0 0 0 0.00125952 -2.03092 923626 598512 38034.5 267874 -346710 46775.1 
27531 2 -261.315 13.8997 -47.1772 -1 0 0 0 0 0 0.00125952 -1.56275 862749 398767 495856 -9588.45 -24757.5 5272.51 
27532 2 -261.316 15.781 -44.5689 -0.5717 -0.154471 -0.0291751 -0.192778 -0.138195 0.0147424 0.000442788 -1.58667 684215 373132 232959 -60058.9 -9954.3 -636.052 
27537 2 -259.731 12.908 -44.5109 -2.09084 0.991726 0.141941 0.0245036 0.209098 -0.233112 0.00677027 -1.52387 391961 142427 96893.9 2591.53 9396.95 38844 
26969 2 -259.71 12.9731 -49.7981 -1 0 0 0 0 0 0.00125952 -2.02089 465246 113398 275791 -6230.95 92982.5 597185 
27624 2 -259.71 16.6796 -47.1772 -1 0 0 0 0 0 0.00125952 -1.49386 387627 308950 318086 -13932.6 17405 -20510.5 
27536 2 -258.145 15.7105 -44.525 -2.04553 -1.18975 -0.863132 0.0202909 0.0880743 -0.0875041 0.00799124 -1.51378 193444 362643 279882 72153.1 -167713 49842.8 
26968 2 -258.105 15.753 -49.7981 -1 0 0 0 0 0 0.00125952 -1.94418 608877 566712 -394318 -89540.2 -22737.8 82852.3 
27535 2 -258.105 13.8997 -47.1772 -1 0 0 0 0 0 0.00125952 -1.49695 275604 243883 403614 17221.6 -45718.8 19002.3 
27541 2 -256.474 12.9849 -44.5806 -0.727133 -0.207154 0.419496 -0.142162 -0.135203 0.0166368 0.00094163 -1.52726 112365 135202 49469.8 -102391 -27350.5 1800.57 
26971 2 -256.5 12.9731 -49.7981 -1 0 0 0 0 0 0.00125952 -2.01152 286476 210455 316662 -56704.6 -252010 534101 
27628 2 -256.5 16.6796 -47.1772 -1 0 0 0 0 0 0.00125952 -1.49783 272219 306600 464704 7831.45 -15867.3 -2695.05 
26970 2 -254.895 15.753 -49.7981 -1 0 0 0 0 0 0.00125952 -1.98187 229487 364297 63766 -178598 488840 -70514 
27539 2 -254.895 13.8997 -47.1772 -1 0 0 0 0 0 0.00125952 -1.5062 195687 239530 222720 -10564.5 91910 57440.4 
27540 2 -254.948 15.7452 -44.5393 -2.42473 -0.647439 0.480072 0.0843688 0.0531605 -0.0618389 0.00822335 -1.52576 238147 75955.2 239815 -156061 -91624.6 13762.3 
27545 2 -253.323 12.9578 -44.5579 -0.923614 -0.94241 0.602459 0.0776198 -0.0216967 -0.00214763 0.00265022 -1.53187 194625 266572 246697 -103271 -66315.4 6601.66 
26973 2 -253.29 12.9731 -49.7981 -1 0 0 0 0 0 0.00125952 -1.96704 398713 376376 67448.9 -333953 -11035.5 -247619 
27632 2 -253.29 16.6796 -47.1772 -1 0 0 0 0 0 0.00125952 -1.50399 233106 258865 304880 53436.2 -20711.9 -37292.1 
26972 2 -251.685 15.753 -49.7981 -1 0 0 0 0 0 0.00125952 -2.06362 507535 327827 784885 57461.3 101504 -306709 
27543 2 -251.685 13.8997 -47.1772 -1 0 0 0 0 0 0.00125952 -1.50665 230962 165739 44705.1 14557.6 -68983.8 -57648.2 
27544 2 -251.679 15.6916 -44.588 -0.485372 0.677254 -2.41035 -0.123054 0.118717 0.0906447 0.00819195 -1.5188 286043 254536 143886 -41240.2 -13938.1 -703.346 
26975 2 -250.08 12.9731 -49.7981 -1 0 0 0 0 0 0.00125952 -1.96701 412670 186446 -168954 71895 17737.4 -478856 
27636 2 -250.08 16.6796 -47.1772 -1 0 0 0 0 0 0.00125952 -1.50743 229692 247296 193451 -29806.2 44535 495.062 
27549 2 -250.093 12.9213 -44.6123 -0.353582 -0.464206 -1.15719 -0.0420266 -0.0176128 0.122591 0.00211548 -1.53159 251379 217674 39087.5 -25594.6 -92149.1 -13499 
26974 2 -248.475 15.753 -49.7981 -1 0 0 0 0 0 0.00125952 -2.03953 207792 278537 468635 -72812.1 -444226 -249836 
27547 2 -248.475 13.8997 -47.1772 -1 0 0 0 0 0 0.00125952 -1.51167 160809 206044 91627.3 25632.4 -22251.1 37446.4 
27548 2 -248.513 15.6993 -44.5535 0.355511 -1.08561 1.32702 0.0300904 0.0617386 -0.130113 0.00386157 -1.53158 108114 231590 -12127.6 -21038.8 -117704 -1668.13 
27553 2 -246.892 12.9212 -44.614 -1.75748 -0.65209 1.11048 -0.0169674 0.00403372 -0.0199266 0.00597909 -1.52923 270919 270121 -309171 -46911.2 -112395 3168.89 
26977 2 -246.87 12.9731 -49.7981 -1 0 0 0 0 0 0.00125952 -1.97624 389895 413712 287105 295750 222078 149849 
27640 2 -246.87 16.6796 -47.1772 -1 0 0 0 0 0 0.00125952 -1.5075 195790 236031 160984 33162.8 -173010 -6691.07 
27552 2 -245.314 15.7496 -44.6295 -1.05224 0.531244 1.6488 0.0920694 -0.141704 0.19175 0.00517406 -1.52478 192129 163894 24559.9 8259.09 85464.7 -41975.9 
26976 2 -245.265 15.753 -49.7981 -1 0 0 0 0 0 0.00125952 -1.95003 453573 508825 -138357 287659 -224920 105748 
27551 2 -245.265 13.8997 -47.1772 -1 0 0 0 0 0 0.00125952 -1.50281 226001 203636 149128 -14504.1 -44637.1 -32598.1 
26979 2 -243.66 12.9731 -49.7981 -1 0 0 0 0 0 0.00125952 -2.0194 421029 69322.4 345083 -27063 8488.61 631258 
27644 2 -243.66 16.6796 -47.1772 -1 0 0 0 0 0 0.00125952 -1.4962 234483 320810 258032 -10366.9 35706 36636.7 
27557 2 -243.681 12.9145 -44.5852 0.111804 0.200002 1.01442 -0.0770643 0.0788976 0.0595069 0.00136222 -1.52236 342978 279423 136518 4684.16 -36785.9 -26018 
27556 2 -242.086 15.6831 -44.5663 -1.30073 -0.709532 2.79734 -0.0831054 0.146136 0.0647938 0.0126209 -1.50314 436306 370035 278406 -81126.1 -81427.1 8845.27 
26978 2 -242.055 15.753 -49.7981 -1 0 0 0 0 0 0.00125952 -1.94232 590151 557111 -336611 -201817 -13844.2 99205.8 
27555 2 -242.055 13.8997 -47.1772 -1 0 0 0 0 0 0.00125952 -1.50038 302794 204338 241165 -19439.2 80683.3 -39478.6 
27561 2 -240.463 12.9407 -44.5464 -1.34391 1.43897 1.63657 -0.321391 -0.0417791 -0.213562 0.00825626 -1.52125 -118639 72623.3 -106224 10764 -250598 -64854.4 
26981 2 -240.45 12.9731 -49.7981 -1 0 0 0 0 0 0.00125952 -1.99755 315498 291830 286607 -130366 -320542 453406 
27648 2 -240.45 16.6796 -47.1772 -1 0 0 0 0 0 0.00125952 -1.49493 301532 314759 345874 21752.6 -2303.77 28842.7 
27560 2 -238.883 15.6964 -44.6095 -2.68416 1.24974 1.83856 -0.127605 0.0737005 0.0930012 0.0152992 -1.52792 -1225.87 263671 -24664.8 -113315 -122691 -51202.4 
26980 2 -238.845 15.753 -49.7981 -1 0 0 0 0 0 0.00125952 -2.00168 175821 316694 244226 -89280 558920 -143477 
27559 2 -238.845 13.8997 -47.1772 -1 0 0 0 0 0 0.00125952 -1.50973 271679 175934 181569 -10230.7 24717.4 -91225.6 
27565 2 -237.378 12.8352 -44.5582 -5.02942 0.176832 -0.75589 0.147428 0.212304 -0.0883982 0.0326186 -1.52389 -392066 270527 -15926.1 45384.5 -115862 -200464 
26983 2 -237.24 12.9731 -49.7981 -1 0 0 0 0 0 0.00125952 -1.96637 410897 319377 2823.7 -274865 19439.6 -381186 
27652 2 -237.24 16.6796 -47.1772 -1 0 0 0 0 0 0.00125952 -1.50106 211487 246574 59299.1 46703.1 -80053.4 106911 
27564 2 -235.758 15.7216 -44.6193 -2.50825 1.32436 1.61911 0.0175863 -0.201714 0.112533 0.013435 -1.5192 -176550 208678 -88009 139605 -254173 -105566 
26982 2 -235.635 15.753 -49.7981 -1 0 0 0 0 0 0.00125952 -2.06605 654336 346677 956426 19426.1 42344.8 -326295 
27563 2 -235.635 13.8997 -47.1772 -1 0 0 0 0 0 0.00125952 -1.49699 374675 237348 213886 -5730.73 -20267.8 -148580 
27569 2 -234.212 12.8713 -44.5107 -0.939853 1.56892 -0.160255 -0.0632081 0.166706 -0.259165 0.00424523 -1.51162 45616.1 236469 -31729 37253.1 -219095 -35991 
26985 2 -234.03 12.9731 -49.7981 -1 0 0 0 0 0 0.00125952 -1.96565 427964 250533 -104637 160242 12433.2 -478174 
27656 2 -234.03 16.6796 -47.1772 -1 0 0 0 0 0 0.00125952 -1.50638 244467 246299 109759 -17851 -96276.7 9910.68 
27568 2 -232.617 15.7263 -44.5703 -2.77752 -0.233257 -1.4642 0.140133 -0.0233942 -0.0882805 0.0124854 -1.51841 173187 174243 -111591 182464 -198039 -65377.9 
26984 2 -232.425 15.753 -49.7981 -1 0 0 0 0 0 0.00125952 -2.02286 172869 290231 392519 -15228.3 -543447 -224873 
27567 2 -232.425 13.8997 -47.1772 -1 0 0 0 0 0 0.00125952 -1.49433 247317 256372 17358.9 67916.1 -267234 61156.9 
27573 2 -231.07 12.9893 -44.6183 0.130524 0.587353 0.759547 0.216008 -0.106877 0.154711 0.0011826 -1.52122 132303 150158 -79879.7 108463 -180027 73273.6 
26987 2 -230.82 12.9731 -49.7981 -1 0 0 0 0 0 0.00125952 -1.98343 374830 373959 334167 223481 314620 300397 
27660 2 -230.82 16.6796 -47.1772 -1 0 0 0 0 0 0.00125952 -1.50101 313531 228182 223121 7408.14 -124710 -138833 
27572 2 -229.351 15.7024 -44.5516 -0.923508 1.04561 -0.332937 0.0128209 0.0626529 -0.158034 0.00259086 -1.52198 589702 398005 -75718.2 33276.7 -106978 -124403 
26986 2 -229.215 15.753 -49.7981 -1 0 0 0 0 0 0.00125952 -1.93981 541377 536786 -265085 269001 -88873.1 107617 
27571 2 -229.215 13.8997 -47.1772 -1 0 0 0 0 0 0.00125952 -1.49427 359650 235101 39840.9 18173.9 -218949 86428.9 
27577 2 -227.856 12.9321 -44.6032 0.261579 0.640421 0.162479 -0.122399 0.0883032 -0.0548974 0.000636009 -1.50965 -239503 62884.2 -346228 697.342 -231804 236818 
26989 2 -227.61 12.9731 -49.7981 -1 0 0 0 0 0 0.00125952 -2.01623 499312 57357.4 379200 -3916.25 7172.89 661843 
27664 2 -227.61 16.6796 -47.1772 -1 0 0 0 0 0 0.00125952 -1.49198 279507 268186 140101 22359.5 -149449 -62126.7 
27576 2 -226.142 15.7612 -44.6138 1.1503 -0.207487 2.27751 -0.169616 -0.170551 -0.137734 0.00825396 -1.5243 314656 335367 -566295 -113730 -447779 -278243 
26988 2 -226.005 15.753 -49.7981 -1 0 0 0 0 0 0.00125952 -1.94061 552524 534638 -251903 -264350 73013.5 113568 
27575 2 -226.005 13.8997 -47.1772 -1 0 0 0 0 0 0.00125952 -1.48435 439773 246037 -34846.2 42333.4 -119366 63939.2 
27581 2 -224.858 12.8725 -44.568 -3.68708 -1.02462 -0.565104 -0.0542911 0.0156218 -0.218924 0.0188471 -1.47148 -989185 441723 -632246 150858 -342879 314059 
26991 2 -224.4 12.9731 -49.7981 -1 0 0 0 0 0 0.00125952 -1.98461 364880 358819 270358 -204714 -332829 321501 
27668 2 -224.4 16.6796 -47.1772 -1 0 0 0 0 0 0.00125952 -1.5087 222370 270729 126657 4872.64 -28575 -56318.3 
27010 2 -264.525 21.3129 -49.7981 -1 0 0 0 0 0 0.00125952 -1.4518 368871 274348 256787 -162436 -219827 548675 
27618 2 -264.525 19.4596 -47.1772 -1 0 0 0 0 0 0.00125952 -1.12115 161000 357653 500440 64144 -20851.1 84303.7 
27619 2 -264.525 21.3129 -44.5562 -1 0 0 0 0 0 0.00125952 -1.13448 25311 335892 627126 -43356.8 17659.6 2581.96 
27012 2 -262.92 18.5329 -49.7981 -1 0 0 0 0 0 0.00125952 -2.02371 476934 688998 633643 -119194 -511055 177873 
27057 2 -262.92 24.0928 -49.7981 -1 0 0 0 0 0 0.00125952 -1.97298 418263 942156 231216 -201102 530635 108391 
27623 2 -262.92 18.5329 -44.5562 -1 0 0 0 0 0 0.00125952 -1.52582 493482 396596 408070 -306669 -52508.9 -45063.1 
27710 2 -262.92 22.2395 -47.1772 -1 0 0 0 0 0 0.00125952 -1.50385 453639 593053 527557 261628 32543.9 30031.6 
27713 2 -262.92 24.0928 -44.5562 -1 0 0 0 0 0 0.00125952 -1.53 172237 438906 481113 -327885 -10964.9 -10646.4 
27622 2 -261.375 21.2886 -44.563 -0.851689 -1.4063 -1.30815 -0.0170434 0.022713 -0.0615545 0.0055599 -1.59524 561842 223916 111774 -141212 -56649.4 43175.9 
27011 2 -261.315 21.3129 -49.7981 -1 0 0 0 0 0 0.00125952 -2.05431 1.00398e+006 494353 370157 -290874 251851 -363447 
27621 2 -261.315 19.4596 -47.1772 -1 0 0 0 0 0 0.00125952 -1.57074 863598 349739 428907 -52588.6 69040.5 -65280.2 
27627 2 -259.667 18.5048 -44.5118 0.934978 -0.142546 1.80415 -0.184197 -0.039138 -0.111229 0.0052263 -1.5264 286044 73441.3 332407 -147536 62293.5 -130442 
27717 2 -259.779 24.0461 -44.5072 -0.302454 -1.13243 -1.6213 0.144542 0.13972 -0.163099 0.00504119 -1.51223 442133 398679 279042 20914.9 -89851.5 89464.7 
27014 2 -259.71 18.5329 -49.7981 -1 0 0 0 0 0 0.00125952 -1.9418 769983 649058 -353279 -195539 3721.9 -5848.66 
27059 2 -259.71 24.0928 -49.7981 -1 0 0 0 0 0 0.00125952 -2.07234 605482 591756 930488 42893.6 176059 -99268.4 
27714 2 -259.71 22.2395 -47.1772 -1 0 0 0 0 0 0.00125952 -1.50421 357482 246074 204813 -5735.22 -79001.2 19533.8 
27626 2 -258.167 21.2432 -44.5982 -1.61194 0.878059 -1.01429 0.0342889 0.291918 0.126741 0.00553951 -1.52465 158545 -23378.7 143969 -3855.24 -55087.3 53554.2 
27013 2 -258.105 21.3129 -49.7981 -1 0 0 0 0 0 0.00125952 -1.99979 415023 60606.8 119323 -11283.5 20672.1 -634185 
27625 2 -258.105 19.4596 -47.1772 -1 0 0 0 0 0 0.00125952 -1.50346 269624 183831 206441 19064.8 7657.57 -168643 
27016 2 -256.5 18.5329 -49.7981 -1 0 0 0 0 0 0.00125952 -1.94456 487118 555472 -332458 230043 175126 -18750.5 
27061 2 -256.5 24.0928 -49.7981 -1 0 0 0 0 0 0.00125952 -2.05462 260626 517054 732568 -58438.8 -411836 -76595.8 
27718 2 -256.5 22.2395 -47.1772 -1 0 0 0 0 0 0.00125952 -1.50833 186909 223355 80400.6 43017.3 -82285.9 16701.9 
27631 2 -256.503 18.5708 -44.5212 0.130164 -0.558023 1.98643 -0.0290755 -0.138067 -0.196058 0.00538347 -1.5177 37687.9 195977 78992.1 138615 -109649 83621.6 
27721 2 -256.522 24.0695 -44.5759 -0.880671 -0.18951 -1.17844 -0.0783374 0.0843531 -0.00749029 0.00277121 -1.52315 253384 81439.8 89038.1 195116 -22243.5 49893.8 
27015 2 -254.895 21.3129 -49.7981 -1 0 0 0 0 0 0.00125952 -1.97244 414822 419795 258584 309582 -108117 -114987 
27629 2 -254.895 19.4596 -47.1772 -1 0 0 0 0 0 0.00125952 -1.50634 245275 243951 327610 25548.7 -27988.2 33342.8 
27630 2 -254.973 21.3568 -44.5748 -4.21737 -0.638593 -0.0828867 0.102898 -0.147728 -0.0445317 0.0229244 -1.52812 88302.2 100489 13840.6 -12311.5 -179865 24966.6 
27725 2 -253.318 24.1062 -44.6534 0.396998 1.74466 0.855132 0.0824507 -0.127109 0.298008 0.00495329 -1.52317 240200 111360 22745.2 5309 -53345 -30362.5 
27635 2 -253.316 18.5056 -44.5357 -1.0472 -2.15717 0.108652 0.0199171 0.00641009 -0.0101317 0.00725712 -1.51376 239023 316772 391530 -185225 -9451.82 -1371.17 
27018 2 -253.29 18.5329 -49.7981 -1 0 0 0 0 0 0.00125952 -2.04145 165790 365834 481214 -65566.5 524980 113553 
27063 2 -253.29 24.0928 -49.7981 -1 0 0 0 0 0 0.00125952 -1.95066 329149 480366 -274757 141618 -307973 4357.99 
27722 2 -253.29 22.2395 -47.1772 -1 0 0 0 0 0 0.00125952 -1.50567 244793 217379 167118 8102.02 -121620 -62790.1 
27634 2 -251.744 21.2551 -44.5857 1.42302 0.430113 0.271043 0.0197785 0.0947756 0.0976591 0.00287605 -1.5186 274974 285623 215229 -43247.4 -9519.24 -118191 
27017 2 -251.685 21.3129 -49.7981 -1 0 0 0 0 0 0.00125952 -1.98539 378619 127822 12354.1 51481.1 -6161.54 572290 
27633 2 -251.685 19.4596 -47.1772 -1 0 0 0 0 0 0.00125952 -1.49934 282537 225521 229249 5526.6 -30717 -20873.9 
27729 2 -250.076 24.0391 -44.5575 -1.26665 -1.24541 -1.37472 -0.0637634 0.1661 -0.0486397 0.00635464 -1.51095 455872 379134 113854 46837.3 10511.5 58339.1 
27639 2 -250.097 18.4948 -44.5452 0.172195 -0.907415 -0.271907 -0.0715633 0.0172589 -0.000336518 0.00116756 -1.51941 211191 241681 350676 -43057.5 -61324.9 49884.1 
27020 2 -250.08 18.5329 -49.7981 -1 0 0 0 0 0 0.00125952 -2.07131 618108 485723 988499 34270.7 -84021.8 170909 
27065 2 -250.08 24.0928 -49.7981 -1 0 0 0 0 0 0.00125952 -1.94249 746276 748505 -256771 -96336.7 -13696.1 -16893.2 
27726 2 -250.08 22.2395 -47.1772 -1 0 0 0 0 0 0.00125952 -1.4976 289032 230927 381019 -16790.1 59278.9 -87110.8 
27638 2 -248.54 21.258 -44.5067 -1.82836 -0.974322 -0.570916 0.0289061 0.0311384 -0.239687 0.00581664 -1.52184 10376 176742 101576 108784 -43087.8 -163327 
27019 2 -248.475 21.3129 -49.7981 -1 0 0 0 0 0 0.00125952 -1.97956 364875 308835 106570 -250966 -122850 397132 
27637 2 -248.475 19.4596 -47.1772 -1 0 0 0 0 0 0.00125952 -1.50203 264719 258776 285499 -29694.1 -2858.24 53473.7 
27643 2 -246.916 18.5098 -44.5624 -0.347895 -0.761645 0.423345 -0.0778615 -0.0495459 -0.0106511 0.00110882 -1.53146 -62125.6 149660 163187 39290.4 -124676 -37123.7 
27733 2 -246.873 24.1092 -44.5185 -2.18356 0.441883 -0.211134 -0.12681 -0.0487657 -0.225756 0.00630738 -1.52157 206318 199252 32457.9 -5292.41 -98012.6 62753.7 
27022 2 -246.87 18.5329 -49.7981 -1 0 0 0 0 0 0.00125952 -1.99103 133387 359639 73896.5 -66226.8 -573722 36632.2 
27067 2 -246.87 24.0928 -49.7981 -1 0 0 0 0 0 0.00125952 -1.99506 89360.8 383344 41019.2 -16451.4 605121 11250.8 
27730 2 -246.87 22.2395 -47.1772 -1 0 0 0 0 0 0.00125952 -1.49861 256864 281628 417425 43387.5 -48881.4 37480.2 
27642 2 -245.377 21.296 -44.5644 -1.99199 -1.09495 -0.399431 0.146181 -0.0451091 -0.0451205 0.0067088 -1.52902 88008.3 191363 60925.3 1301.59 -18223.8 -97436.9 
27021 2 -245.265 21.3129 -49.7981 -1 0 0 0 0 0 0.00125952 -1.99243 339041 270460 232252 -182891 201650 -462173 
27641 2 -245.265 19.4596 -47.1772 -1 0 0 0 0 0 0.00125952 -1.51012 252863 216668 313255 -25391.7 -4980.11 -54171.3 
27647 2 -243.761 18.5096 -44.4803 -1.37319 1.70783 -0.328981 0.200578 -0.0714383 -0.115775 0.00618496 -1.5051 243723 321807 509387 -134541 86292.8 -72756.5 
27737 2 -243.671 24.0254 -44.5422 -2.16122 -2.08797 -0.806343 -0.0916713 0.0386711 -0.0284402 0.012193 -1.52705 135206 132919 265666 -4495.5 -113330 -103126 
27024 2 -243.66 18.5329 -49.7981 -1 0 0 0 0 0 0.00125952 -1.93967 696858 689360 -364643 -116638 31158.5 -5090.81 
27069 2 -243.66 24.0928 -49.7981 -1 0 0 0 0 0 0.00125952 -2.07395 654155 615074 1.13542e+006 23674.7 82436.1 -100651 
27734 2 -243.66 22.2395 -47.1772 -1 0 0 0 0 0 0.00125952 -1.50417 232727 234480 125073 17479.9 -64635.3 -22211 
27023 2 -242.055 21.3129 -49.7981 -1 0 0 0 0 0 0.00125952 -2.00096 361577 99592.7 143098 21472.2 -21526.4 -616276 
27645 2 -242.055 19.4596 -47.1772 -1 0 0 0 0 0 0.00125952 -1.49834 288646 243620 250952 48321.1 -77598.8 -132727 
27646 2 -242.17 21.2363 -44.5716 -0.979133 -0.165328 0.235691 0.0433904 0.0752947 0.109941 0.00131189 -1.52127 209730 41028.9 329415 77049.2 -128567 -119750 
27741 2 -240.484 24.0079 -44.5513 -0.555268 -0.842531 -0.305608 -0.0531518 0.0674068 -0.0738569 0.00140005 -1.52106 179182 317665 95230.8 77462.6 -178638 -85817.2 
27026 2 -240.45 18.5329 -49.7981 -1 0 0 0 0 0 0.00125952 -1.95506 359285 492659 -238934 200766 334019 -26328.6 
27071 2 -240.45 24.0928 -49.7981 -1 0 0 0 0 0 0.00125952 -2.041 143875 451142 514314 -56112.2 -546333 -49669.3 
27738 2 -240.45 22.2395 -47.1772 -1 0 0 0 0 0 0.00125952 -1.50733 217790 242589 250681 29734.2 -94969.9 -55990.6 
27651 2 -240.532 18.5224 -44.5148 0.142444 1.61674 -0.801893 -0.0179536 -0.21384 -0.131704 0.00412767 -1.50582 382766 175411 257094 -139050 -198316 -9769.06 
27650 2 -238.971 21.2226 -44.5366 -1.01961 0.912718 -0.630075 0.129911 0.105275 -0.111048 0.00285868 -1.51327 306712 114612 110416 -54603.7 -222924 -102468 
27025 2 -238.845 21.3129 -49.7981 -1 0 0 0 0 0 0.00125952 -1.97519 426350 431392 239879 323402 16056.8 48066.6 
27649 2 -238.845 19.4596 -47.1772 -1 0 0 0 0 0 0.00125952 -1.49514 351070 270335 429446 -17110 -5555.56 -84226.1 
27745 2 -237.274 24.0564 -44.5369 0.220722 0.789048 0.749777 -0.0432844 -0.112436 -0.136531 0.00155359 -1.51871 270757 256150 100973 110059 -141160 -84433.7 
27655 2 -237.259 18.4668 -44.4808 -1.25861 0.112673 1.84442 -0.293148 0.0330709 -0.238047 0.00629592 -1.51982 109690 105798 206918 -53369.5 -103463 -173025 
27028 2 -237.24 18.5329 -49.7981 -1 0 0 0 0 0 0.00125952 -2.0554 265010 410951 585941 -76053.3 375978 143625 
27073 2 -237.24 24.0928 -49.7981 -1 0 0 0 0 0 0.00125952 -1.94352 490710 564997 -372208 169670 -143162 -20473.9 
27742 2 -237.24 22.2395 -47.1772 -1 0 0 0 0 0 0.00125952 -1.48821 339893 324480 547087 -3943.98 -88550.7 -50821 
27654 2 -235.707 21.2446 -44.5153 -1.21955 1.67573 3.0848 -0.114604 0.103958 -0.177871 0.0173957 -1.52742 100196 43265.3 105809 60764 14932.6 -104633 
27027 2 -235.635 21.3129 -49.7981 -1 0 0 0 0 0 0.00125952 -1.98542 401428 88963.9 -89117.5 3884.63 -30456.5 579808 
27653 2 -235.635 19.4596 -47.1772 -1 0 0 0 0 0 0.00125952 -1.49582 305998 317925 398274 27610.5 -93619.8 41400.4 
27659 2 -234.156 18.5025 -44.5589 -0.750509 -1.4689 -1.02929 0.214261 -0.00901936 -0.0277817 0.00476142 -1.52983 48425.1 40205.4 141927 180126 -95811.2 2508.53 
27749 2 -234.08 24.0279 -44.5813 0.77893 0.00750416 0.754883 -0.0597645 0.0833931 -0.0169615 0.00148199 -1.53283 202559 82582.9 -13323.6 19749 -90350.8 -93520.2 
27030 2 -234.03 18.5329 -49.7981 -1 0 0 0 0 0 0.00125952 -2.06606 443222 462974 817121 52934.1 -175962 165923 
27075 2 -234.03 24.0928 -49.7981 -1 0 0 0 0 0 0.00125952 -1.93955 659706 675322 -305706 -148935 15683.5 -23087.6 
27746 2 -234.03 22.2395 -47.1772 -1 0 0 0 0 0 0.00125952 -1.4926 315365 260779 306169 15271.4 8839.21 -66693.5 
27658 2 -232.563 21.288 -44.5354 -5.21902 -1.29171 -0.835497 0.131771 -0.0882126 -0.202483 0.0372877 -1.52757 -168274 269835 -59961.5 69835.7 -103468 -48696.6 
27029 2 -232.425 21.3129 -49.7981 -1 0 0 0 0 0 0.00125952 -1.97238 405503 378212 185181 -303183 -113549 252160 
27657 2 -232.425 19.4596 -47.1772 -1 0 0 0 0 0 0.00125952 -1.49992 263020 257643 176611 15533.4 -109449 107675 
27663 2 -230.916 18.5001 -44.6301 -1.84094 0.71146 -2.99041 -0.143808 -0.0208123 -0.00426284 0.0161694 -1.51525 274674 48816.3 -470879 -104023 -216485 128475 
27753 2 -230.875 24.0881 -44.5951 -1.86071 3.06971 0.45609 -0.117367 -0.127714 -0.0586486 0.0164913 -1.5288 169666 23608.6 -175406 87308.4 -268809 -37324.3 
27032 2 -230.82 18.5329 -49.7981 -1 0 0 0 0 0 0.00125952 -1.97132 215583 414619 -23682.6 -131388 -489164 -5554.81 
27077 2 -230.82 24.0928 -49.7981 -1 0 0 0 0 0 0.00125952 -2.01225 68221.6 388013 293612 23334.2 635845 -15279.3 
27750 2 -230.82 22.2395 -47.1772 -1 0 0 0 0 0 0.00125952 -1.50112 222173 261571 96790.6 42848.6 -135061 30921.9 
27662 2 -229.413 21.2464 -44.6138 0.474143 0.329906 -0.729013 0.213164 0.154154 0.151098 0.00108962 -1.52553 302840 98796.7 44122.4 55561.6 -215729 -43518.4 
27031 2 -229.215 21.3129 -49.7981 -1 0 0 0 0 0 0.00125952 -1.99386 324043 176053 217198 -104074 127951 -551521 
27661 2 -229.215 19.4596 -47.1772 -1 0 0 0 0 0 0.00125952 -1.50425 193669 159405 -112970 -1854.96 -101678 -27623.7 
27667 2 -227.727 18.5629 -44.6179 -0.917757 0.293652 -0.88756 -0.111543 -0.203408 0.0287695 0.00216168 -1.53685 -32653 256287 -218076 -16573.5 -319586 -113484 
27757 2 -227.677 24.0353 -44.6568 0.824734 0.422232 -2.31346 -0.105083 0.0492076 0.20344 0.00782229 -1.52251 132264 168273 -251148 102275 -87673.6 -186493 
27034 2 -227.61 18.5329 -49.7981 -1 0 0 0 0 0 0.00125952 -1.93906 716520 710732 -259809 -9768.14 20454.4 -14288.4 
27079 2 -227.61 24.0928 -49.7981 -1 0 0 0 0 0 0.00125952 -2.07601 737366 624928 1.30006e+006 1037.86 18140.4 -104804 
27754 2 -227.61 22.2395 -47.1772 -1 0 0 0 0 0 0.00125952 -1.49866 243664 164316 -27412.6 21743.8 -62730 -188391 
27666 2 -226.144 21.3329 -44.5207 1.30816 2.49458 3.83421 0.0986742 -0.0180359 -0.326602 0.0285096 -1.51182 521883 24068.2 -234845 83460.7 -228454 57922.9 
27033 2 -226.005 21.3129 -49.7981 -1 0 0 0 0 0 0.00125952 -1.99405 319302 160657 149864 84135.9 -105923 -561163 
27665 2 -226.005 19.4596 -47.1772 -1 0 0 0 0 0 0.00125952 -1.49761 244662 242639 56829.4 5969 -124684 142908 
27671 2 -224.577 18.5633 -44.6226 -3.25612 -1.62553 -1.37112 0.107903 0.0667755 -0.0202978 0.0190498 -1.53498 -199433 88931.9 -382821 94704.9 -197413 143454 
27761 2 -224.437 24.1097 -44.5162 1.3932 0.98921 -1.67422 -0.0812119 -0.0945326 -0.348567 0.00720768 -1.52804 160087 -102119 -172695 73403.6 -72747 80633.6 
27036 2 -224.4 18.5329 -49.7981 -1 0 0 0 0 0 0.00125952 -1.96507 231054 424601 -81256.3 138758 475611 -11373.6 
27081 2 -224.4 24.0928 -49.7981 -1 0 0 0 0 0 0.00125952 -2.01708 69867.8 401721 291891 -27661.4 -620181 -21520.2 
27758 2 -224.4 22.2395 -47.1772 -1 0 0 0 0 0 0.00125952 -1.49739 248800 359447 395356 3964.96 -148006 71041.6 
27055 2 -264.525 26.8728 -49.7981 -1 0 0 0 0 0 0.00125952 -1.42005 433703 268912 -273285 133664 -181405 -427368 
27708 2 -264.525 25.0195 -47.1772 -1 0 0 0 0 0 0.00125952 -1.11879 197371 356438 498498 70062.6 -4408.65 -81461.9 
27709 2 -264.525 26.8728 -44.5562 -1 0 0 0 0 0 0.00125952 -1.12938 152707 370516 518110 -26646.7 51791.6 -57995.3 
27798 2 -264.525 30.5794 -47.1772 -1 0 0 0 0 0 0.00125952 -1.12626 187684 317267 563444 78042.3 29012.6 -20222.1 
27102 2 -262.92 29.6527 -49.7981 -1 0 0 0 0 0 0.00125952 -1.99938 575910 657418 572689 51128.5 -405844 -204511 
27800 2 -262.92 27.7994 -47.1772 -1 0 0 0 0 0 0.00125952 -1.50755 448670 583725 542448 250475 -26379.6 32140.6 
27803 2 -262.92 29.6527 -44.5562 -1 0 0 0 0 0 0.00125952 -1.52435 83121.8 354838 344667 -27956.6 68444.5 -34095.1 
27712 2 -261.359 26.8424 -44.5454 0.618727 -2.07333 0.990108 -0.0265676 0.0314032 -0.117713 0.00713118 -1.5907 766181 40572.5 164048 -111948 -37923.8 45010.8 
27056 2 -261.315 26.8728 -49.7981 -1 0 0 0 0 0 0.00125952 -2.09357 907431 417784 495178 58654 575418 333584 
27711 2 -261.315 25.0195 -47.1772 -1 0 0 0 0 0 0.00125952 -1.56621 845202 371105 369267 31222 38642.4 -14537 
27801 2 -261.315 30.5794 -47.1772 -1 0 0 0 0 0 0.00125952 -1.56422 844364 413559 459537 -3928.9 -71109.3 3211.75 
27807 2 -259.785 29.5797 -44.5439 2.22955 -0.894825 0.201033 0.137614 0.195236 -0.0952165 0.00732033 -1.51799 411488 338726 145053 -39223.1 -107814 -25158.2 
27104 2 -259.71 29.6527 -49.7981 -1 0 0 0 0 0 0.00125952 -1.95949 598580 322080 -191857 198537 -29556.2 384417 
27804 2 -259.71 27.7994 -47.1772 -1 0 0 0 0 0 0.00125952 -1.49893 393712 230750 285178 3911.86 -89908.3 -3693.54 
27716 2 -258.069 26.8711 -44.5988 -2.56796 1.43068 -0.376146 -0.202819 -0.072813 0.0728406 0.0110621 -1.50845 386578 289275 63332.3 70418.2 -155265 -69002.9 
27058 2 -258.105 26.8728 -49.7981 -1 0 0 0 0 0 0.00125952 -2.05695 596438 251843 807510 29932.3 -39102.3 443111 
27715 2 -258.105 25.0195 -47.1772 -1 0 0 0 0 0 0.00125952 -1.4973 309624 232349 278610 2614.51 -51206.5 -62829.4 
27805 2 -258.105 30.5794 -47.1772 -1 0 0 0 0 0 0.00125952 -1.49543 274991 283173 369865 43024.4 -63744 -30267.8 
27106 2 -256.5 29.6527 -49.7981 -1 0 0 0 0 0 0.00125952 -1.95782 439184 372689 -29320.4 -310674 60387.3 305885 
27808 2 -256.5 27.7994 -47.1772 -1 0 0 0 0 0 0.00125952 -1.51231 177317 207988 99893.1 -40391.1 96344.5 71192.2 
27811 2 -256.497 29.66 -44.6082 -2.42239 -2.71165 -0.135266 -0.0848617 -0.0423287 0.0385879 0.0166751 -1.52862 77256.1 83518.3 -98198.1 -5275.59 5948.22 87906.5 
27720 2 -254.867 26.8357 -44.6361 -1.29145 0.336453 -0.243192 -0.151011 0.0264924 0.208208 0.00231775 -1.54024 -61631.7 13263.6 16674.9 -2017.52 44012 -55233.4 
27060 2 -254.895 26.8728 -49.7981 -1 0 0 0 0 0 0.00125952 -1.99079 235138 320738 256039 -148948 -492154 197589 
27719 2 -254.895 25.0195 -47.1772 -1 0 0 0 0 0 0.00125952 -1.51647 122327 131674 -137153 10457.4 -124195 -39283.4 
27809 2 -254.895 30.5794 -47.1772 -1 0 0 0 0 0 0.00125952 -1.51106 147986 265358 77184.3 12049.4 61220.1 24481.4 
27108 2 -253.29 29.6527 -49.7981 -1 0 0 0 0 0 0.00125952 -2.00903 274938 265981 368363 -57872.5 388688 -447856 
27812 2 -253.29 27.7994 -47.1772 -1 0 0 0 0 0 0.00125952 -1.51331 168099 166308 -29087.7 -33974 54283.4 9402.31 
27815 2 -253.361 29.6018 -44.5959 -1.38688 0.0193197 1.31156 0.209325 0.0907273 0.0407853 0.00458967 -1.52814 193422 189399 -31986.2 -42635.6 36096.9 -86788.1 
27062 2 -251.685 26.8728 -49.7981 -1 0 0 0 0 0 0.00125952 -1.94274 536681 456224 -341194 -189728 9688.49 -187029 
27723 2 -251.685 25.0195 -47.1772 -1 0 0 0 0 0 0.00125952 -1.50536 199422 247616 176299 -42139.5 67260.2 -34057.9 
27813 2 -251.685 30.5794 -47.1772 -1 0 0 0 0 0 0.00125952 -1.50411 223685 244657 122805 13431.3 -66265.4 -63506.2 
27724 2 -251.704 26.8713 -44.5692 -0.53001 -0.117337 1.72718 0.133379 -0.0379729 -0.026617 0.0041285 -1.52862 99178.7 312167 63892.3 -30221.4 42104.4 -36183.3 
27819 2 -250.076 29.6642 -44.5711 1.32605 -0.0360423 -1.1657 -0.0157307 -0.177422 -0.0779026 0.00392787 -1.52793 208766 -97634.2 -68818.2 101331 109845 -104153 
27110 2 -250.08 29.6527 -49.7981 -1 0 0 0 0 0 0.00125952 -2.03522 450338 119361 481978 -42595.1 -23201.2 -584093 
27816 2 -250.08 27.7994 -47.1772 -1 0 0 0 0 0 0.00125952 -1.4986 252396 262860 221842 15780.8 -10268 7146.98 
27728 2 -248.48 26.9173 -44.5372 -1.44137 0.0161041 -0.853779 -0.0433737 -0.164541 -0.0347293 0.00353515 -1.51606 321603 283199 304810 13344.2 -36711.6 50884.7 
27064 2 -248.475 26.8728 -49.7981 -1 0 0 0 0 0 0.00125952 -1.9546 444928 471723 -121378 323658 208046 -143077 
27727 2 -248.475 25.0195 -47.1772 -1 0 0 0 0 0 0.00125952 -1.494 260129 288535 377195 -487.466 65623 -35649.9 
27817 2 -248.475 30.5794 -47.1772 -1 0 0 0 0 0 0.00125952 -1.50152 238684 273856 346186 -54184 86306.4 -26751.2 
27112 2 -246.87 29.6527 -49.7981 -1 0 0 0 0 0 0.00125952 -1.97769 353144 392073 146718 274330 -306799 -161779 
27820 2 -246.87 27.7994 -47.1772 -1 0 0 0 0 0 0.00125952 -1.50151 241509 287095 338980 17787.8 -16795.9 76108.2 
27823 2 -246.836 29.6042 -44.4855 -1.82548 -0.157327 -0.537573 -0.0802124 0.00314772 -0.194939 0.00459236 -1.52374 89400.6 33760.3 312992 -81445.8 76493.1 -74948.7 
27732 2 -245.261 26.8272 -44.541 -0.741739 -1.61249 1.34969 -0.0362606 -0.0135784 -0.0336415 0.00626228 -1.52721 199387 82860.8 287969 -102501 -102119 -74167.7 
27066 2 -245.265 26.8728 -49.7981 -1 0 0 0 0 0 0.00125952 -2.03699 228036 247142 433306 -52752.5 404717 360110 
27731 2 -245.265 25.0195 -47.1772 -1 0 0 0 0 0 0.00125952 -1.50268 254735 236100 287360 8772.78 10154.2 -16807.3 
27821 2 -245.265 30.5794 -47.1772 -1 0 0 0 0 0 0.00125952 -1.50103 279732 231504 242498 22386.3 -119381 -125256 
27114 2 -243.66 29.6527 -49.7981 -1 0 0 0 0 0 0.00125952 -1.95601 445218 260708 -316273 99603.4 -8496.67 376748 
27824 2 -243.66 27.7994 -47.1772 -1 0 0 0 0 0 0.00125952 -1.503 256865 270068 283808 18805.5 -46362.1 17969.2 
27827 2 -243.694 29.595 -44.5692 -2.9477 -0.15143 -0.933059 0.037144 -0.0277192 0.033067 0.0120693 -1.52678 -60042.6 130800 202288 -165352 -135427 -87980.8 
27736 2 -242.059 26.7997 -44.5832 0.607855 -0.389795 1.40107 -0.0392842 0.00966901 0.089881 0.00312919 -1.52613 263805 177620 195719 -115945 -53444.3 -89770.4 
27068 2 -242.055 26.8728 -49.7981 -1 0 0 0 0 0 0.00125952 -2.05424 451448 242720 666351 69531.7 -94144.9 428763 
27735 2 -242.055 25.0195 -47.1772 -1 0 0 0 0 0 0.00125952 -1.50401 262396 227587 214168 -4356 9493.48 -75976.1 
27825 2 -242.055 30.5794 -47.1772 -1 0 0 0 0 0 0.00125952 -1.50897 235576 258614 257736 22942.8 -31856.3 -52421.6 
27831 2 -240.504 29.5584 -44.5989 0.357189 -1.31216 -0.109499 0.168828 0.12136 0.116373 0.00234439 -1.5174 331578 258382 135959 -593.13 69267.6 -89137.9 
27116 2 -240.45 29.6527 -49.7981 -1 0 0 0 0 0 0.00125952 -1.96313 406484 399700 48056.8 -355891 113234 181258 
27828 2 -240.45 27.7994 -47.1772 -1 0 0 0 0 0 0.00125952 -1.504 274495 201102 141079 -22845.9 97972.4 -82990.2 
27740 2 -238.823 26.8079 -44.5697 -1.27958 -0.0200398 -0.758239 -0.148899 0.0852472 0.0172532 0.00278688 -1.52667 146980 231188 163973 135605 22815.9 -23974.8 
27070 2 -238.845 26.8728 -49.7981 -1 0 0 0 0 0 0.00125952 -1.97633 285701 371216 102140 -244279 -411366 90614 
27739 2 -238.845 25.0195 -47.1772 -1 0 0 0 0 0 0.00125952 -1.5065 260463 231921 280502 -27786.8 -58195.4 -102111 
27829 2 -238.845 30.5794 -47.1772 -1 0 0 0 0 0 0.00125952 -1.50433 231818 262308 272881 -8471.69 23146 -63841.2 
27118 2 -237.24 29.6527 -49.7981 -1 0 0 0 0 0 0.00125952 -2.02427 261930 202846 379251 10310.2 282645 -507927 
27832 2 -237.24 27.7994 -47.1772 -1 0 0 0 0 0 0.00125952 -1.5099 192288 184310 18930.1 -7611.74 -53566.2 16758.4 
27835 2 -237.23 29.6219 -44.5688 -0.307991 -1.09634 0.479744 -0.0708063 -0.00293214 0.0457824 0.00192325 -1.51223 426671 297374 254274 18317.2 68561.9 -87729.5 
27744 2 -235.676 26.8447 -44.6235 -2.25182 0.183899 -1.32182 0.0299282 -0.0350796 0.246301 0.00862984 -1.52388 -69224.1 270957 209799 41677.9 -96287.7 -37999.5 
27072 2 -235.635 26.8728 -49.7981 -1 0 0 0 0 0 0.00125952 -1.94481 528205 441251 -376426 -78342.3 18348.2 -171157 
27743 2 -235.635 25.0195 -47.1772 -1 0 0 0 0 0 0.00125952 -1.50648 270346 212550 230234 -7368.31 -38048.8 -163490 
27833 2 -235.635 30.5794 -47.1772 -1 0 0 0 0 0 0.00125952 -1.50255 298682 217442 203458 -31771.7 96205.4 -73346.2 
27839 2 -234.001 29.5914 -44.5337 -4.33485 -2.76115 -0.688218 -0.308858 -0.0217081 -0.101015 0.0338666 -1.53145 -253623 85778.4 192359 -81019.9 -38821.3 -150716 
27120 2 -234.03 29.6527 -49.7981 -1 0 0 0 0 0 0.00125952 -2.02736 334849 140220 383706 -54414.1 -117953 -552209 
27836 2 -234.03 27.7994 -47.1772 -1 0 0 0 0 0 0.00125952 -1.51129 237095 252161 36957.7 19300.9 8941.47 72211.7 
27074 2 -232.425 26.8728 -49.7981 -1 0 0 0 0 0 0.00125952 -1.95826 364957 427326 -1891.18 315828 308101 -48256 
27747 2 -232.425 25.0195 -47.1772 -1 0 0 0 0 0 0.00125952 -1.50634 237029 199961 26753.6 28141.5 12006.7 -116555 
27837 2 -232.425 30.5794 -47.1772 -1 0 0 0 0 0 0.00125952 -1.51115 164172 173828 -126374 33077.8 -169220 -111574 
27748 2 -232.516 26.8017 -44.6089 -4.13657 3.25164 1.18073 0.0109787 0.0372815 0.171897 0.0366249 -1.5258 -153650 126776 153454 170618 -138255 -125890 
27843 2 -230.946 29.6276 -44.6136 1.48634 0.565496 -1.40039 0.437176 -0.223509 0.0993038 0.00565533 -1.50499 -116107 -74085.1 -45421.7 302177 -145766 -108031 
27122 2 -230.82 29.6527 -49.7981 -1 0 0 0 0 0 0.00125952 -1.96646 382773 405669 145184 334126 -205180 -1762.44 
27840 2 -230.82 27.7994 -47.1772 -1 0 0 0 0 0 0.00125952 -1.50567 219316 238617 46055.9 45149.6 -193616 45415 
27752 2 -229.355 26.8597 -44.5931 -2.17726 -0.314123 2.59657 0.180644 -0.000687141 -0.0890522 0.0145869 -1.52609 193175 162464 -274963 -72948.4 -190676 15701.7 
27076 2 -229.215 26.8728 -49.7981 -1 0 0 0 0 0 0.00125952 -2.04402 281787 231674 538738 -81541.8 254206 403929 
27751 2 -229.215 25.0195 -47.1772 -1 0 0 0 0 0 0.00125952 -1.51125 147620 195390 49955.2 44148.9 -115056 71222.1 
27841 2 -229.215 30.5794 -47.1772 -1 0 0 0 0 0 0.00125952 -1.50539 276886 227288 194132 433.171 -103152 -94810.5 
27124 2 -227.61 29.6527 -49.7981 -1 0 0 0 0 0 0.00125952 -1.95752 413733 230541 -335463 7471.52 11378.3 357443 
27844 2 -227.61 27.7994 -47.1772 -1 0 0 0 0 0 0.00125952 -1.49457 260952 193493 136878 20156.7 -61056.4 -87167.4 
27847 2 -227.547 29.564 -44.6444 -0.752451 -0.811854 1.44683 -0.408418 0.0566645 0.220039 0.00417984 -1.50506 167231 6675.21 -56206.5 -17100.9 -111170 -147051 
27756 2 -226.1 26.7875 -44.5637 0.839353 -0.912205 -1.94157 0.0950121 0.0460578 -0.173879 0.00668339 -1.52185 313531 3023.34 -224257 217388 -68205.7 -123569 
27078 2 -226.005 26.8728 -49.7981 -1 0 0 0 0 0 0.00125952 -2.04779 306848 234269 540805 82707.9 -219465 405019 
27755 2 -226.005 25.0195 -47.1772 -1 0 0 0 0 0 0.00125952 -1.50364 220472 209818 180330 -82525.3 72299.5 -21307 
27845 2 -226.005 30.5794 -47.1772 -1 0 0 0 0 0 0.00125952 -1.50196 166881 237822 142866 -55598.8 211643 -38847.5 
27851 2 -224.432 29.6147 -44.4671 -2.70229 0.394368 -1.34419 0.132105 -0.177649 -0.263624 0.0116691 -1.51256 21.7795 337507 277225 38045 -35276.4 12.5536 
27126 2 -224.4 29.6527 -49.7981 -1 0 0 0 0 0 0.00125952 -1.96703 394286 410587 53651.5 -345734 191764 29013 
27848 2 -224.4 27.7994 -47.1772 -1 0 0 0 0 0 0.00125952 -1.49912 231219 323872 418398 9255.51 -32705.4 127250 
27100 2 -264.525 32.4327 -49.7981 -1 0 0 0 0 0 0.00125952 -1.50021 372008 568584 1.24813e+006 -33173.6 -375696 -31222.8 
27888 2 -264.525 36.1392 -47.1772 -1 0 0 0 0 0 0.00125952 -1.1477 273850 808104 524603 235910 59013.5 48392.9 
27799 2 -264.353 32.3817 -44.5543 -3.02483 -0.357057 0.196427 0.0202843 0.0630089 -0.0340412 0.0117332 -1.13683 -246308 -39569.8 182173 31742.5 114384 11617.8 
27147 2 -262.92 35.2126 -49.7981 -1 0 0 0 0 0 0.00125952 -2.02124 623379 1.11891e+006 654149 -276010 -385268 327449 
27890 2 -262.92 33.3593 -47.1772 -1 0 0 0 0 0 0.00125952 -1.51102 393946 569099 397247 175743 96456.2 64268.7 
27893 2 -262.896 35.2162 -44.5649 -1.2108 -1.42392 -0.230743 0.0827618 0.0486033 0.0321461 0.00446728 -1.52311 194758 510607 498344 -21660.4 113449 -85868.6 
27802 2 -261.274 32.4686 -44.5586 -1.47921 0.904821 1.46276 -0.00902769 -0.133918 -0.108687 0.00648201 -1.59262 393680 273101 43071.1 9775.68 51552.1 66014.8 
27101 2 -261.315 32.4327 -49.7981 -1 0 0 0 0 0 0.00125952 -2.02608 791307 553623 -270888 -20474.6 -361486 1526.16 
27891 2 -261.315 36.1392 -47.1772 -1 0 0 0 0 0 0.00125952 -1.66292 893603 974624 269346 23415.9 -16106.2 -67745.1 
27149 2 -259.71 35.2126 -49.7981 -1 0 0 0 0 0 0.00125952 -1.99335 643346 797616 -31730.4 -151607 -25569.5 -540803 
27894 2 -259.71 33.3593 -47.1772 -1 0 0 0 0 0 0.00125952 -1.49797 451537 279962 249383 -53110.9 26830.9 -80137.3 
27897 2 -259.72 35.214 -44.5985 -1.02242 0.362558 0.296173 0.025999 -0.0667476 0.0506085 0.00159267 -1.55182 291086 305940 42648.3 -174336 -6130.65 -157742 
27103 2 -258.105 32.4327 -49.7981 -1 0 0 0 0 0 0.00125952 -1.9404 824758 830785 -211718 9770.59 -14544.4 2098.54 
27895 2 -258.105 36.1392 -47.1772 -1 0 0 0 0 0 0.00125952 -1.57602 358497 828618 221807 -53147.8 23557.5 -187816 
27806 2 -258.047 32.4137 -44.5511 0.546418 -0.801329 -0.746819 -0.294552 -0.0240134 -0.0551033 0.00188731 -1.51365 69973.2 124158 156264 -110817 -44078 127050 
27151 2 -256.5 35.2126 -49.7981 -1 0 0 0 0 0 0.00125952 -1.99082 481131 866272 35679.9 283717 23514.1 -432467 
27898 2 -256.5 33.3593 -47.1772 -1 0 0 0 0 0 0.00125952 -1.50897 199501 243267 99937.1 21671.5 3620.56 2598.87 
27901 2 -256.525 35.1224 -44.5297 -1.47526 -1.04577 -0.202371 0.109895 0.229307 -0.175543 0.00417023 -1.52035 298101 116223 91960.6 -62417.9 46043.2 -163959 
27105 2 -254.895 32.4327 -49.7981 -1 0 0 0 0 0 0.00125952 -1.97902 81031.1 398258 -97289.6 1153.91 568921 -2016.79 
27899 2 -254.895 36.1392 -47.1772 -1 0 0 0 0 0 0.00125952 -1.54815 405626 791580 359440 -23808.3 -92132.9 -288571 
27810 2 -254.906 32.4434 -44.6104 -0.280862 -0.895458 -0.372036 0.105224 -0.19042 0.174774 0.00128362 -1.53789 -198946 -61019.6 190230 -50098.7 33944.8 -9788.83 
27153 2 -253.29 35.2126 -49.7981 -1 0 0 0 0 0 0.00125952 -2.03309 355265 791328 386975 96663 341435 376366 
27902 2 -253.29 33.3593 -47.1772 -1 0 0 0 0 0 0.00125952 -1.50567 202291 216703 -11414.5 16842 -22192.6 -16130.1 
27905 2 -253.231 35.0763 -44.5658 -1.27138 0.883243 -1.69779 -0.114308 0.227086 -0.0103909 0.00664902 -1.51682 223762 -140427 123712 11713.4 -84862.5 -190225 
27107 2 -251.685 32.4327 -49.7981 -1 0 0 0 0 0 0.00125952 -2.07223 576716 737385 1.2062e+006 -6753.05 123063 20897.8 
27903 2 -251.685 36.1392 -47.1772 -1 0 0 0 0 0 0.00125952 -1.54904 360396 822619 423991 1907.17 -24593.8 -152063 
27814 2 -251.708 32.3565 -44.5849 -0.729552 -0.574645 -0.677186 0.0627261 0.00953578 -0.0472177 0.00166388 -1.53826 50047.3 -192597 -111458 226985 -40257.9 -58380 
27909 2 -250.029 35.1154 -44.5954 -1.31115 1.34787 -0.557259 -0.0348867 0.0843418 -0.00576989 0.00484462 -1.52422 136037 268418 -76365.3 32121.3 163144 -42870.2 
27155 2 -250.08 35.2126 -49.7981 -1 0 0 0 0 0 0.00125952 -2.05603 485616 596824 466530 25802.2 -13147.1 533501 
27906 2 -250.08 33.3593 -47.1772 -1 0 0 0 0 0 0.00125952 -1.50485 299880 197292 309925 -20922 57438.1 -77440.8 
27109 2 -248.475 32.4327 -49.7981 -1 0 0 0 0 0 0.00125952 -2.04955 197832 612872 695914 6175.07 -500894 7787.61 
27907 2 -248.475 36.1392 -47.1772 -1 0 0 0 0 0 0.00125952 -1.54836 339434 838288 356686 -34624.3 102231 -97685.7 
27818 2 -248.466 32.3512 -44.5086 -1.05998 1.97515 0.61459 0.145591 0.0828773 -0.350259 0.00680454 -1.51568 -16129.6 72569.6 -149732 49668.6 321344 -152956 
27157 2 -246.87 35.2126 -49.7981 -1 0 0 0 0 0 0.00125952 -2.0074 443465 924856 297539 -282236 -241961 58352.5 
27910 2 -246.87 33.3593 -47.1772 -1 0 0 0 0 0 0.00125952 -1.49891 265917 289171 271840 -26969.7 -55558.8 -34822.9 
27913 2 -246.853 35.1836 -44.5553 -0.347045 -0.406441 0.346792 0.154649 -0.16437 -0.0115515 0.000511237 -1.51757 151366 250954 248999 104200 141451 -119460 
27111 2 -245.265 32.4327 -49.7981 -1 0 0 0 0 0 0.00125952 -1.94917 391909 505890 -410090 -26456.9 -214234 10273.3 
27911 2 -245.265 36.1392 -47.1772 -1 0 0 0 0 0 0.00125952 -1.54792 380308 807737 390526 -64661.6 58980.9 -180457 
27822 2 -245.298 32.3662 -44.5805 -1.29531 0.970691 0.67905 0.0615736 0.113296 0.163399 0.00388079 -1.51112 82168.6 284153 386546 -19713.2 36318.3 -59084.2 
27917 2 -243.598 35.141 -44.5002 -2.27735 -0.392939 -1.01541 -0.194095 0.0431496 -0.214975 0.00802541 -1.51358 138801 312386 191504 28793.1 -16971.2 -138045 
27159 2 -243.66 35.2126 -49.7981 -1 0 0 0 0 0 0.00125952 -1.97944 440546 497862 -289175 -167688 11592.8 -433436 
27914 2 -243.66 33.3593 -47.1772 -1 0 0 0 0 0 0.00125952 -1.50286 285092 287826 293637 -5051.22 -17537.4 -39902.1 
27113 2 -242.055 32.4327 -49.7981 -1 0 0 0 0 0 0.00125952 -1.94063 750215 758027 -273827 20812.9 -5481.51 12577.4 
27915 2 -242.055 36.1392 -47.1772 -1 0 0 0 0 0 0.00125952 -1.53787 366142 647829 295816 -71509.2 71270.2 -192237 
27826 2 -242.135 32.3556 -44.5557 0.746901 -1.23474 -1.69733 0.139117 0.0661444 0.0445564 0.00625144 -1.52367 148042 96819.9 314508 40087.9 -15048.6 99607.4 
27161 2 -240.45 35.2126 -49.7981 -1 0 0 0 0 0 0.00125952 -1.9627 433705 669702 27239.8 327662 54920.9 -167967 
27918 2 -240.45 33.3593 -47.1772 -1 0 0 0 0 0 0.00125952 -1.5066 187819 233100 99972.8 69638.5 -114651 -46003.9 
27921 2 -240.455 35.114 -44.5281 -0.428878 1.39353 0.00692897 0.0698758 0.156147 -0.0997719 0.0026776 -1.51273 -70604.3 187086 210490 320460 107017 -234301 
27115 2 -238.845 32.4327 -49.7981 -1 0 0 0 0 0 0.00125952 -2.00506 44868.2 446339 174411 -7133.43 650252 -5466.54 
27919 2 -238.845 36.1392 -47.1772 -1 0 0 0 0 0 0.00125952 -1.54542 311304 646980 228536 70535.5 -173361 -103044 
27830 2 -238.958 32.4066 -44.5705 1.38354 0.235285 -0.305417 0.296942 -0.123668 0.0663553 0.00259816 -1.49999 526514 250270 267330 175636 -27731.7 13974.8 
27163 2 -237.24 35.2126 -49.7981 -1 0 0 0 0 0 0.00125952 -2.02084 260121 358302 351459 109163 249581 570586 
27922 2 -237.24 33.3593 -47.1772 -1 0 0 0 0 0 0.00125952 -1.50271 251451 274001 382595 28838.5 -36167.2 45731 
27924 2 -237.267 35.2628 -44.574 1.04922 -1.00398 0.971097 0.0371453 -0.317391 0.132751 0.00384389 -1.50288 342505 380205 416601 -52198.4 -50479.3 -46827.5 
27834 2 -235.598 32.38 -44.5481 0.784997 -1.14855 0.479067 -0.132247 0.0267407 -0.0323461 0.00272672 -1.50349 583006 364838 240538 -201936 26986.4 -88495.5 
27117 2 -235.635 32.4327 -49.7981 -1 0 0 0 0 0 0.00125952 -2.0778 730079 760060 1.35559e+006 -740.362 43216 18883.1 
27923 2 -235.635 36.1392 -47.1772 -1 0 0 0 0 0 0.00125952 -1.5524 309771 648087 269168 -14210.6 28311.4 -146961 
27165 2 -234.03 35.2126 -49.7981 -1 0 0 0 0 0 0.00125952 -2.03443 362531 534547 342912 41267.7 -114844 561601 
27926 2 -234.03 33.3593 -47.1772 -1 0 0 0 0 0 0.00125952 -1.50323 248181 297404 276252 -53386.7 63785.4 19168.6 
27929 2 -234.025 35.1355 -44.5294 0.313488 -3.19666 1.01359 0.0165011 0.0215854 -0.0789155 0.0142883 -1.52305 300013 157012 272513 -122609 -73665.9 -83647.1 
27119 2 -232.425 32.4327 -49.7981 -1 0 0 0 0 0 0.00125952 -2.02888 90570.8 535194 515975 6459.6 -623943 7133.79 
27927 2 -232.425 36.1392 -47.1772 -1 0 0 0 0 0 0.00125952 -1.55552 363667 733781 335969 9803.7 32360.9 -185607 
27838 2 -232.382 32.3124 -44.6115 -0.0643201 -0.274492 0.476951 -0.178383 0.356371 0.167901 0.000386629 -1.5301 32539.1 -260331 74749.2 165009 -12469.6 -113025 
28655 2 -230.793 35.1216 -44.6034 -2.39021 1.42361 0.0585734 -0.0585328 -0.00989022 0.202677 0.00975272 -1.51798 195613 90344.3 320813 51652.3 90638.8 -85217 
27167 2 -230.82 35.2126 -49.7981 -1 0 0 0 0 0 0.00125952 -1.99244 430307 802876 206773 -263077 -173864 -27306.4 
27930 2 -230.82 33.3593 -47.1772 -1 0 0 0 0 0 0.00125952 -1.51503 193144 200102 -20018 -20003.6 -12289.8 -67518.5 
27842 2 -229.2 32.3783 -44.6114 -1.10252 0.651855 0.387626 -0.00649088 -0.153454 0.194512 0.00225544 -1.51641 162384 284634 234406 29253 -6735.53 -96832.7 
27121 2 -229.215 32.4327 -49.7981 -1 0 0 0 0 0 0.00125952 -1.94041 572287 621964 -343559 -29018.9 -75732.9 15804 
27931 2 -229.215 36.1392 -47.1772 -1 0 0 0 0 0 0.00125952 -1.56251 293976 677728 126610 -77309.9 77697.4 -241507 
27169 2 -227.61 35.2126 -49.7981 -1 0 0 0 0 0 0.00125952 -1.98976 460948 675266 -305687 -17707.2 1699.15 -513533 
27934 2 -227.61 33.3593 -47.1772 -1 0 0 0 0 0 0.00125952 -1.51005 244304 297319 248684 -45105.9 50955.4 -36514.8 
27933 2 -227.599 35.1042 -44.5156 1.55692 -1.13663 0.347596 -0.0441165 -0.0196154 -0.00435761 0.00483246 -1.52341 -12864.4 -72262.7 494540 -36436.6 -25211.8 -101369 
27123 2 -226.005 32.4327 -49.7981 -1 0 0 0 0 0 0.00125952 -1.94182 611023 652186 -360764 27107.8 62450.1 12215.4 
27935 2 -226.005 36.1392 -47.1772 -1 0 0 0 0 0 0.00125952 -1.51549 324579 455630 465632 -93367 38993 -180164 
27846 2 -226.014 32.3213 -44.5569 -0.926526 2.1657 -0.378203 -0.0266768 0.0327957 -0.00510249 0.00716888 -1.5327 -52704.2 -252695 210422 -69974.8 -38930.4 -197021 
27941 2 -224.451 35.0334 -44.4611 0.646769 0.400741 -0.0799558 0.19415 0.220097 -0.221549 0.000737192 -1.50859 184909 127937 315514 -36059 34617.6 -10742.4 
27171 2 -224.4 35.2126 -49.7981 -1 0 0 0 0 0 0.00125952 -1.98375 438628 660503 130145 285376 117801 -157957 
27938 2 -224.4 33.3593 -47.1772 -1 0 0 0 0 0 0.00125952 -1.50571 282869 303468 399723 52194.8 1248.07 -89291.1 
27145 2 -264.525 37.9925 -49.7981 -1 0 0 0 0 0 0.00125952 -1.39124 566233 178284 -213484 -193500 -115538 314160 
27889 2 -264.29 37.9717 -44.4309 0.940281 2.06483 -2.8323 0.0250815 -0.0893372 -0.210719 0.0165873 -1.15844 -260903 -176617 294670 46567.1 35365.8 -33619.1 
27978 2 -262.92 38.9192 -47.1772 -1 0 0 0 0 0 0.00125952 -1.17615 335660 473339 232299 245682 82495.4 -38580.5 
27892 2 -261.223 37.9834 -44.6422 -2.00945 1.18455 -0.592664 -0.131703 -0.128104 0.301065 0.00729552 -1.42723 203660 173366 723902 13772.2 108534 -100405 
27146 2 -261.315 37.9925 -49.7981 -1 0 0 0 0 0 0.00125952 -1.91045 1.12158e+006 134598 766722 20624.2 604843 71411.9 
27979 2 -259.71 38.9192 -47.1772 -1 0 0 0 0 0 0.00125952 -1.21708 328584 143235 -217766 42684.6 184193 25397.8 
27148 2 -258.105 37.9925 -49.7981 -1 0 0 0 0 0 0.00125952 -1.89581 1.01097e+006 76951.1 1.0295e+006 -21988.3 -103654 -116124 
27896 2 -258.082 37.937 -44.6171 -2.42155 -1.25805 2.15268 0.14143 -0.0371632 0.0981059 0.0152158 -1.49617 138023 76156.1 319171 -80633.5 89828 -155404 
27980 2 -256.5 38.9192 -47.1772 -1 0 0 0 0 0 0.00125952 -1.31721 301843 218127 214633 43272 109247 1283.42 
28724 2 -256.31 40.5144 -44.4772 -1.48712 1.81583 -0.546484 0.014299 0.195789 0.0460566 0.00731454 -1.13943 179264 -328806 46028.6 16588.3 -96798.3 355661 
27150 2 -254.895 37.9925 -49.7981 -1 0 0 0 0 0 0.00125952 -1.82939 620562 27927.7 205071 122388 -530491 53283.3 
27900 2 -254.833 37.8488 -44.5844 1.34032 0.607795 2.93084 0.0584863 -0.0140708 -0.049665 0.013547 -1.59199 378053 267497 213066 237202 129185 -353585 
27981 2 -253.29 38.9192 -47.1772 -1 0 0 0 0 0 0.00125952 -1.31672 386726 319985 379422 -11192.5 -60146.5 170730 
28717 2 -253.143 40.6163 -44.4508 -1.59525 3.37408 -0.689987 -0.158248 -0.0273711 0.0114198 0.0181437 -1.24741 378500 -81349.8 202973 258083 18275.8 303390 
27152 2 -251.685 37.9925 -49.7981 -1 0 0 0 0 0 0.00125952 -1.81182 726665 85224.3 -522366 107702 102723 452816 
27904 2 -251.66 37.9108 -44.571 -0.710933 2.1439 1.97564 0.0841594 -0.173553 -0.103007 0.0113418 -1.58069 312751 161129 275605 -47840.7 134926 -244256 
27982 2 -250.08 38.9192 -47.1772 -1 0 0 0 0 0 0.00125952 -1.30642 414701 280957 274089 -32020.6 73863.9 14692.9 
28793 2 -250.015 40.5223 -44.482 -1.01298 -1.26735 -0.0781739 0.0718434 0.108796 0.0902818 0.00332314 -1.26769 185550 -317315 47814.1 -13057.9 -107624 87439.3 
27154 2 -248.475 37.9925 -49.7981 -1 0 0 0 0 0 0.00125952 -1.80202 702308 115044 -313731 -172101 94001.2 410346 
27908 2 -248.434 37.8763 -44.5276 -0.886803 1.75323 -2.57022 -0.0409814 -0.00817121 -0.162722 0.0131825 -1.59281 223351 -57970.7 421249 131556 43403.3 -274756 
27983 2 -246.87 38.9192 -47.1772 -1 0 0 0 0 0 0.00125952 -1.31725 376732 291191 367873 28057.4 75086.8 48781.5 
29543 2 -246.789 40.523 -44.4606 1.84662 0.60549 -1.94098 0.00250383 0.0823421 0.0467295 0.00950182 -1.24925 426082 -456573 48973.7 195714 197390 47163.7 
27156 2 -245.265 37.9925 -49.7981 -1 0 0 0 0 0 0.00125952 -1.82776 518866 -17678.4 411164 -82296 538749 -78340.2 
27912 2 -245.229 37.9176 -44.5614 0.577631 0.26765 1.47161 0.139727 -0.137103 -0.102155 0.00323813 -1.58814 290479 41551.3 333114 64978.4 83691.2 -239248 
27984 2 -243.66 38.9192 -47.1772 -1 0 0 0 0 0 0.00125952 -1.28899 414612 327531 455822 10370.4 70787.2 160322 
28639 2 -243.598 40.5982 -44.4262 -0.182706 0.293799 0.637044 0.0462335 -0.0313551 -0.00224565 0.000661907 -1.2651 571405 -250077 133110 57428.7 125570 198548 
27158 2 -242.055 37.9925 -49.7981 -1 0 0 0 0 0 0.00125952 -2.27366 932151 554562 799408 274194 -203322 -430908 
27916 2 -241.986 37.9255 -44.5755 -2.64868 0.0148876 -0.473388 -0.0410735 0.0196838 0.0533609 0.00911871 -1.58251 349413 486971 518529 79296.8 140068 -202238 
27985 2 -240.45 38.9192 -47.1772 -1 0 0 0 0 0 0.00125952 -1.42352 280208 494879 897742 -6358.31 -12274 52393.8 
28582 2 -240.4 40.7099 -44.336 -0.822208 -0.720174 1.6067 -0.0826878 -0.187918 -0.0837056 0.00475614 -1.22454 587608 -244202 78049.1 -29727.6 -66754.2 236201 
9029 1 -240.081 40.411 -50.4431 0.249909 0.925785 1.58059 0.030021 0.08505 -0.095301 0.00477884 -2.1771 121202 50496.1 910484 537980 -749031 -303619 
27160 2 -238.845 37.9925 -49.7981 -1 0 0 0 0 0 0.00125952 -2.30944 258717 -211113 25018.7 454288 -498773 106463 
27920 2 -238.826 37.9867 -44.5733 -2.76859 0.35537 0.410298 -0.00961564 -0.0104888 0.111967 0.0100254 -1.57107 310110 484453 643267 151567 5542.31 -157692 
27986 2 -237.24 38.9192 -47.1772 -1 0 0 0 0 0 0.00125952 -1.25223 288485 266729 316119 -55180.3 -12770.7 237682 
27948 2 -237.158 40.6955 -44.2822 -0.500335 -2.22291 -0.309781 0.0212619 -0.0796497 -0.309001 0.00665986 -1.33062 709950 262278 -112185 25708.7 -36945.8 392259 
27162 2 -235.635 37.9925 -49.7981 -1 0 0 0 0 0 0.00125952 -1.91892 1.06249e+006 540220 -51695.7 117284 -55477.5 -10398.1 
29560 2 -235.599 37.9053 -44.5582 -3.48936 -2.9688 0.221583 0.00645202 0.183379 0.0299487 0.0264983 -1.56388 373304 230629 609260 -196769 -31830.8 -218344 
28574 2 -233.904 40.6241 -44.3344 -0.371638 0.112006 -0.177255 -0.0930402 0.0305329 -0.0545316 0.000229332 -1.43224 663724 387753 286123 130615 5626.47 286347 
27987 2 -234.03 38.9192 -47.1772 -1 0 0 0 0 0 0.00125952 -1.24986 336786 209770 529567 2994.38 52373.6 43231.3 
27928 2 -232.367 37.8837 -44.5545 -0.897499 1.16233 -0.0842644 -0.0187575 0.0019151 0.0488464 0.00272512 -1.55488 393503 27905.4 729831 105089 136147 -222231 
27164 2 -232.425 37.9925 -49.7981 -1 0 0 0 0 0 0.00125952 -1.97742 657318 358660 103648 -291480 330950 17688.9 
27988 2 -230.82 38.9192 -47.1772 -1 0 0 0 0 0 0.00125952 -1.2643 119235 84299.2 240351 -75150.9 57666.3 18147.4 
31197 2 -230.712 40.5618 -44.3728 -1.22032 0.722887 0.765305 -0.189928 0.13803 0.0986472 0.00327153 -1.40809 79816.9 519411 330706 -44657.1 19158.8 229743 
27932 2 -229.171 37.8279 -44.5521 -0.873168 -2.0584 0.478675 -0.0746873 0.0657312 0.132049 0.00658546 -1.54279 99393.6 -194516 821144 -72494.7 94474.4 -209243 
27166 2 -229.215 37.9925 -49.7981 -1 0 0 0 0 0 0.00125952 -1.83171 401770 -138408 402334 -97512.5 198111 -118669 
27989 2 -227.61 38.9192 -47.1772 -1 0 0 0 0 0 0.00125952 -1.36928 533277 582097 640512 289614 -19924.9 -39991.1 
33664 2 -227.61 40.5512 -44.3445 -1.47879 2.56331 1.02127 0.170262 0.0803138 -0.0966617 0.0123437 -1.49761 44981.7 333972 523034 -54162.6 -15557.4 7185.22 
27168 2 -226.005 37.9925 -49.7981 -1 0 0 0 0 0 0.00125952 -1.94741 684276 482281 596355 144616 -337838 -67786.6 
27940 2 -226.013 37.846 -44.4896 -0.367823 0.549134 -0.21629 0.0380943 -0.00195171 -0.0310221 0.000609132 -1.52449 204396 177370 830090 -178766 96747.8 -254298 
29491 2 -225.866 41.6907 -46.9149 -2.15724 -0.391513 1.48249 -0.0559716 -0.141699 -0.129327 0.00882259 -1.21555 -353708 415660 93599.8 318483 -356911 -106673 
31114 2 -225.89 43.1804 -44.2655 -0.276746 2.60199 3.41779 -0.0253659 0.162317 0.329801 0.0233367 -1.36022 956016 -244652 -137092 27658.7 -113998 -80252.6 
29569 2 -224.417 40.5046 -44.3904 -1.20575 -1.17411 1.27212 -0.0174238 -0.00810784 0.107909 0.00560569 -1.5914 247521 -434369 339240 -135575 108426 68707 
27990 2 -224.4 38.9192 -47.1772 -1 0 0 0 0 0 0.00125952 -1.55384 315834 125349 638058 -237397 -209890 -164844 
28000 2 -264.525 -8.33982 -41.9353 -1 0 0 0 0 0 0.00125952 -1.08122 386199 198237 836007 -4212.07 -357.83 198.306 
28004 2 -262.92 -9.26647 -39.3143 -1 0 0 0 0 0 0.00125952 -1.18822 428800 504331 589404 -222736 -4043.31 -3718.38 
28002 2 -261.315 -8.33982 -41.9353 -1 0 0 0 0 0 0.00125952 -1.4866 1.04395e+006 136471 875014 -155107 1350.28 2606.28 
28007 2 -259.71 -9.26647 -39.3143 -1 0 0 0 0 0 0.00125952 -1.21887 294379 217647 178346 4276.82 4860.86 5388.91 
28005 2 -258.105 -8.33982 -41.9353 -1 0 0 0 0 0 0.00125952 -1.43887 554077 73550.3 784522 -111765 8574.57 24903.2 
28010 2 -256.5 -9.26647 -39.3143 -1 0 0 0 0 0 0.00125952 -1.21671 207762 274454 179507 -1534.13 -8160.89 86.3117 
28008 2 -254.895 -8.33982 -41.9353 -1 0 0 0 0 0 0.00125952 -1.4424 542322 114107 785619 19495.5 -6353.59 28032.6 
28013 2 -253.29 -9.26647 -39.3143 -1 0 0 0 0 0 0.00125952 -1.21874 190492 211655 169566 28076.1 17909.8 10475.5 
28011 2 -251.685 -8.33982 -41.9353 -1 0 0 0 0 0 0.00125952 -1.43849 554369 136162 780458 24603.7 -2211.22 -8662.35 
28016 2 -250.08 -9.26647 -39.3143 -1 0 0 0 0 0 0.00125952 -1.21685 194892 222576 171908 -28410.1 6382.64 3152.04 
28014 2 -248.475 -8.33982 -41.9353 -1 0 0 0 0 0 0.00125952 -1.43702 605386 242076 783913 -37401.5 9532.04 -2226.45 
28019 2 -246.87 -9.26647 -39.3143 -1 0 0 0 0 0 0.00125952 -1.21774 202591 216196 178167 10442.9 -3783.11 10083.6 
28017 2 -245.265 -8.33982 -41.9353 -1 0 0 0 0 0 0.00125952 -1.44345 453869 -218513 781218 171436 -4639.42 -2037.54 
28022 2 -243.66 -9.26647 -39.3143 -1 0 0 0 0 0 0.00125952 -1.21605 242777 293362 195363 -25131.3 407.717 -2541.09 
28020 2 -242.055 -8.33982 -41.9353 -1 0 0 0 0 0 0.00125952 -1.44055 574176 6719.43 792670 374.242 3587.59 -27245.5 
28025 2 -240.45 -9.26647 -39.3143 -1 0 0 0 0 0 0.00125952 -1.21865 214685 236694 179795 -2033.75 5933.07 -11978.4 
28023 2 -238.845 -8.33982 -41.9353 -1 0 0 0 0 0 0.00125952 -1.43821 533015 -32894.9 784221 -12757.2 834.623 -18008.8 
28028 2 -237.24 -9.26647 -39.3143 -1 0 0 0 0 0 0.00125952 -1.21657 218827 262135 187019 -26345.4 -5964.47 -7980.81 
28026 2 -235.635 -8.33982 -41.9353 -1 0 0 0 0 0 0.00125952 -1.43895 508242 -24976.1 792634 -33633.6 1030.23 16006.9 
28031 2 -234.03 -9.26647 -39.3143 -1 0 0 0 0 0 0.00125952 -1.21667 218420 289481 193177 -10453.6 9590.72 10504 
28029 2 -232.425 -8.33982 -41.9353 -1 0 0 0 0 0 0.00125952 -1.43995 452655 -177793 795414 30510.6 -6051.84 32384.5 
28034 2 -230.82 -9.26647 -39.3143 -1 0 0 0 0 0 0.00125952 -1.21363 208662 243673 192923 -33431.9 473.173 8077.81 
28032 2 -229.215 -8.33982 -41.9353 -1 0 0 0 0 0 0.00125952 -1.43473 562516 57491.8 798125 51800.2 9569.18 34268.1 
28037 2 -227.61 -9.26647 -39.3143 -1 0 0 0 0 0 0.00125952 -1.21133 220822 286645 190597 34164.2 11722.7 24595.5 
28035 2 -226.005 -8.33982 -41.9353 -1 0 0 0 0 0 0.00125952 -1.43279 590720 208015 806828 -70438.7 -6558.77 31402.9 
28040 2 -224.4 -9.26647 -39.3143 -1 0 0 0 0 0 0.00125952 -1.22113 183689 213134 166184 8173.12 -11232.5 3430.5 
28001 2 -264.525 -6.48653 -39.3143 -1 0 0 0 0 0 0.00125952 -1.17436 332879 792487 746736 -174147 -8075.05 -4967.04 
28068 2 -264.525 -2.77994 -41.9353 -1 0 0 0 0 0 0.00125952 -1.13744 -159596 347237 627622 56312.5 11716.2 -1424.49 
28069 2 -264.525 -0.926647 -39.3143 -1 0 0 0 0 0 0.00125952 -1.13282 31818.3 389531 645335 -37135.4 35766.1 9917.48 
28070 2 -262.92 -5.55988 -41.9353 -1 0 0 0 0 0 0.00125952 -1.54569 139067 586824 548746 63038.7 2186.11 3230.75 
28073 2 -262.92 -3.70659 -39.3143 -1 0 0 0 0 0 0.00125952 -1.5325 353411 407399 396392 -321786 -21754.3 -6814.13 
28071 2 -261.426 -2.85634 -41.9984 -2.35394 -0.289706 1.32169 0.243418 0.265431 0.191951 0.00928491 -1.58835 450804 151971 179172 -128715 -73007.4 10884.1 
28003 2 -261.315 -6.48653 -39.3143 -1 0 0 0 0 0 0.00125952 -1.67003 926131 1.06004e+006 243774 -35861.4 17064.8 1886.62 
28072 2 -261.381 -0.968569 -39.3072 -0.123477 0.590773 -0.316435 -0.0532114 0.120634 -0.186326 0.000584908 -1.58905 458370 264813 275075 23097.8 -97144 70489.6 
28077 2 -259.735 -3.68794 -39.3444 -1.00436 0.0492333 -0.747488 -0.0658207 -0.092896 -0.00941433 0.00197731 -1.52712 436499 164115 90425.7 -52338.6 36557.5 -4891.98 
28074 2 -259.789 -5.59649 -41.9093 -3.08178 1.10108 -0.724598 0.192183 -0.022443 -0.101826 0.0141504 -1.55063 220978 393481 274677 -103629 -11681.2 -22179.4 
28075 2 -258.138 -2.86315 -41.9186 1.04294 0.221525 -0.371259 -0.046592 0.0745356 -0.0953697 0.00160541 -1.52154 363028 198880 164562 -84022.2 -1136.13 37202.3 
28006 2 -258.105 -6.48653 -39.3143 -1 0 0 0 0 0 0.00125952 -1.61407 298383 745138 279101 -126648 32636.2 -22035.1 
28081 2 -256.51 -3.80144 -39.3478 -0.00865509 -0.113085 1.75107 -0.136355 0.0969749 0.105643 0.00387821 -1.52276 46214.1 -62571.4 -17170.6 -227891 -37433.6 -4356.15 
28078 2 -256.546 -5.62421 -41.9584 0.127935 0.730499 0.222465 0.0986805 0.049265 -0.00548755 0.000755064 -1.54264 357529 384505 185304 2646.69 12039.1 -137602 
28076 2 -258.206 -0.907932 -39.366 -3.97772 -1.24941 0.554255 0.111335 -0.117145 0.136684 0.0222815 -1.5204 152254 242195 188135 -149911 24275.9 71141.5 
28079 2 -254.924 -2.84168 -41.9012 -0.433141 -1.61421 -1.80579 0.0176325 0.0462149 -0.155612 0.00762535 -1.51238 432501 353574 361208 29166.2 134560 -83551.6 
28009 2 -254.895 -6.48653 -39.3143 -1 0 0 0 0 0 0.00125952 -1.60922 336060 774523 454143 -1866.82 39719.5 54664.6 
28080 2 -254.978 -1.07108 -39.2704 -2.27701 0.404049 -2.1036 -0.0013571 0.341782 -0.0971551 0.0123095 -1.51769 306880 239657 270217 12411.6 -32969.6 -24842.1 
28085 2 -253.299 -3.7361 -39.2542 -0.825599 -0.242348 1.53664 -0.0521421 -0.0811035 -0.0945981 0.00390654 -1.52378 103398 -114584 362052 -12753.9 -99343.4 -38014.8 
28082 2 -253.293 -5.58961 -41.8869 -1.44081 0.212811 -0.331673 -0.000869368 0.0281767 -0.140861 0.00281027 -1.53904 446860 615084 317197 78693.3 -10637.1 73015 
28012 2 -251.685 -6.48653 -39.3143 -1 0 0 0 0 0 0.00125952 -1.61191 244246 854759 242053 48923.8 -112706 -33701.3 
28083 2 -251.688 -2.76592 -41.9548 -1.52232 0.421892 -0.0027686 -0.0632997 -0.136337 0.10508 0.00314307 -1.5158 397005 220647 263642 -27857.5 -35952 -38483.2 
28084 2 -251.776 -0.990952 -39.3322 -0.893271 -1.14838 0.435128 0.175024 0.123215 0.0518677 0.0029045 -1.51206 452096 101484 420955 2716.04 -63108.7 -22014.9 
28089 2 -250.112 -3.73333 -39.2779 -3.94252 -0.283674 0.285315 -0.0749597 0.029744 -0.114569 0.0197811 -1.52108 -100883 217131 206321 -37396.6 -52591.1 -7009.26 
28086 2 -250.082 -5.54998 -41.9662 2.25128 -2.18622 -1.12994 0.00698332 -0.198826 0.159476 0.0140116 -1.53539 429376 427991 256905 -146623 5471.12 58273 
28015 2 -248.475 -6.48653 -39.3143 -1 0 0 0 0 0 0.00125952 -1.60047 446246 805191 578019 -24464.7 9736.01 -37806.6 
28088 2 -248.469 -0.943243 -39.4317 -3.48308 0.629453 2.85472 -0.287423 0.0222786 0.314401 0.0260436 -1.50561 122785 101075 112640 77792.1 -106994 -87102.4 
28087 2 -248.47 -2.87897 -41.8731 -1.62384 0.254266 0.212171 0.0112671 0.125938 -0.323055 0.00345928 -1.51892 285082 156196 -903.1 -139266 -155532 -124009 
28093 2 -246.959 -3.73116 -39.3273 -2.00151 -0.688945 1.64704 0.270805 -0.0990483 0.133553 0.00906028 -1.51112 -14514.7 168898 170106 -2211.23 -96532.6 99688.5 
28090 2 -246.763 -5.65016 -41.9972 -1.30507 -1.60816 -1.51815 -0.336926 0.218459 0.197341 0.00830545 -1.53408 257398 428217 212643 66395 -9609.88 -42787.7 
28091 2 -245.247 -2.79161 -41.8731 -1.65738 2.59893 0.128643 -0.073728 -0.13216 -0.111298 0.011988 -1.52462 298937 186037 190869 -49297.4 546.063 13017.3 
28018 2 -245.265 -6.48653 -39.3143 -1 0 0 0 0 0 0.00125952 -1.60962 300658 794659 343009 -86771.8 42555.2 -11744.9 
28092 2 -245.366 -0.919879 -39.3238 -0.974674 1.1563 0.152947 0.108928 -0.177158 0.04422 0.00291001 -1.52013 -30553.7 104102 57916.7 -91066.4 34466.6 -147916 
28097 2 -243.721 -3.75014 -39.2809 0.273071 0.709149 2.49196 0.0839547 0.0508493 -0.0567855 0.00854878 -1.50671 379969 316861 347408 -64583.3 -106042 -60299.1 
28094 2 -243.628 -5.62722 -41.9392 -0.154165 3.95531 -1.36637 0.00155486 0.0557586 0.093706 0.0220859 -1.55253 -16921.5 313713 26332.9 -7594.21 -6898.21 162714 
28021 2 -242.055 -6.48653 -39.3143 -1 0 0 0 0 0 0.00125952 -1.60245 385907 891182 339830 -53807.9 -103933 13337.7 
28095 2 -242.037 -2.82013 -41.9406 -3.54352 -1.5673 1.44709 -0.122456 -0.0383825 0.119359 0.0215466 -1.51485 94962.3 197195 129327 -224550 -118678 -116481 
28098 2 -240.435 -5.61902 -41.9199 -0.602588 0.816167 2.11563 -0.015429 0.0483023 0.010491 0.0069338 -1.55521 145480 420382 216754 -7492.98 719.89 107276 
28101 2 -240.483 -3.69568 -39.2966 0.896547 0.882468 0.683915 0.0144339 -0.177421 0.0160451 0.00258237 -1.51217 405701 33071.1 300023 -94200.1 83852.4 96802.8 
28096 2 -242.127 -0.957538 -39.3422 -2.30386 0.031997 0.0406273 -0.139604 -0.15364 0.0622173 0.00668859 -1.5301 -31816.8 -157547 98015.4 -72591.8 -51600.6 -33837.2 
28100 2 -238.962 -1.01109 -39.2286 1.4987 0.706501 1.34963 0.0711751 0.101676 -0.342284 0.0057519 -1.52169 -115802 -2839.29 45500.8 -203343 -110557 -170068 
28099 2 -238.841 -2.84463 -41.8837 -1.81585 -0.336144 -1.40719 -0.0724061 0.0258724 -0.0973252 0.00678942 -1.52259 41818 223436 354607 -101924 -6615.14 7058.89 
28024 2 -238.845 -6.48653 -39.3143 -1 0 0 0 0 0 0.00125952 -1.6079 295790 910593 156392 -36901.2 15521.5 -19525 
28102 2 -237.236 -5.62504 -41.9132 -1.75913 -0.466973 0.203155 -0.0539187 -0.0404037 -0.051077 0.00422428 -1.55825 75199.5 162399 281460 -143068 13353.2 52782.8 
28105 2 -237.237 -3.74919 -39.2825 0.46892 -2.26394 -1.49154 -0.12492 -0.0338782 0.0345149 0.00953455 -1.52127 260449 -121565 130373 -137439 -7026.12 148591 
28027 2 -235.635 -6.48653 -39.3143 -1 0 0 0 0 0 0.00125952 -1.6137 238385 564945 210917 -72520 113309 16121.8 
28103 2 -235.7 -2.91928 -41.9266 -1.61548 -0.357209 -1.79455 0.127675 0.185371 0.0153226 0.00750394 -1.51421 113982 273658 68512.5 -175579 120046 -141602 
28104 2 -235.796 -1.01168 -39.3878 -1.29017 -0.401585 1.69797 0.0848747 -0.0756517 0.162048 0.00593095 -1.52238 -124919 -88490.1 90014 -223861 125408 34115 
28109 2 -234.036 -3.83477 -39.3099 -1.93398 -0.346291 -1.09919 -0.0651296 0.224655 -0.0791284 0.00638373 -1.51494 84805.7 -105613 370384 -130169 -63514.2 -63161.6 
28106 2 -234.023 -5.6731 -41.9301 -0.81163 -0.318331 -1.02509 -0.0280315 0.205024 -0.0519629 0.00228085 -1.55031 166138 319264 121664 18950.2 -1531.46 -45424.2 
28107 2 -232.428 -2.83033 -41.9839 0.15951 1.32402 0.659413 -0.331532 -0.148549 0.229606 0.00278769 -1.51204 -49401.9 256227 136987 -111423 38064.3 -32882.7 
28030 2 -232.425 -6.48653 -39.3143 -1 0 0 0 0 0 0.00125952 -1.61124 220325 464137 261018 42053.2 -77054.2 -45701.3 
28113 2 -230.842 -3.81647 -39.3169 -1.46157 0.0415834 -0.235822 -0.0630518 0.167455 -0.092053 0.00276278 -1.5166 13871.4 -4801.98 321109 -147659 43272.7 65584.7 
28110 2 -230.834 -5.65039 -42.0244 2.42193 -1.32667 -0.625325 0.0392551 0.12712 0.313213 0.0100973 -1.54495 133953 335502 68581 -17160.2 8283.64 -33376.8 
28112 2 -229.396 -0.995041 -39.334 1.01481 1.37131 -2.12474 0.084839 -0.144164 -0.106024 0.00935174 -1.5034 375551 90659.8 313162 -188784 35146.4 -151592 
28111 2 -229.337 -2.81596 -41.9425 -4.27046 -0.380462 -0.350427 0.239235 -0.0802303 -0.0160551 0.0233066 -1.51826 -198108 298706 311560 -84772.9 -73404.8 -10802 
28033 2 -229.215 -6.48653 -39.3143 -1 0 0 0 0 0 0.00125952 -1.60155 383145 524614 509966 -62693.2 23020.8 -32987.3 
28114 2 -227.615 -5.57256 -41.9559 -0.469695 -1.0743 2.27423 -0.184489 -0.26451 -0.031801 0.00824591 -1.54133 97769.7 165386 205352 -311382 34669.9 -107447 
28117 2 -227.65 -3.8222 -39.3392 -2.42106 1.03697 0.433418 -0.0416773 0.190427 -0.00189644 0.00897369 -1.51867 4544.05 -312430 136312 -246201 76351.3 -59247.4 
28116 2 -226.16 -1.08931 -39.391 -2.62955 -1.88207 -2.07308 -0.0265554 0.0103797 -0.0571196 0.0185834 -1.50756 128267 42899.9 386895 -287279 138081 -46860.1 
28115 2 -226.126 -2.95194 -42.0288 -2.41309 -1.53477 -1.9749 0.0688639 0.409627 0.146349 0.0152134 -1.51557 68339.8 -39476.9 51918.7 -125765 104185 -39832.1 
28036 2 -226.005 -6.48653 -39.3143 -1 0 0 0 0 0 0.00125952 -1.61473 177918 641475 114907 -90541.7 -216425 -92971.2 
28121 2 -224.448 -3.77172 -39.4101 -0.499001 0.782057 -0.437899 -0.0820965 -0.04623 0.192729 0.00132548 -1.52977 -39599.1 -276774 103058 -214163 177093 51390 
28118 2 -224.429 -5.62527 -41.951 -4.43529 2.41907 2.64602 -0.0711179 -0.0841898 0.0194722 0.0409659 -1.57235 -350418 118179 62956.8 -11342.4 62668.3 -85996.1 
28158 2 -264.525 2.77994 -41.9353 -1 0 0 0 0 0 0.00125952 -1.13471 -43971.6 351337 628186 63673 7823.23 -736.953 
28159 2 -264.525 4.63324 -39.3143 -1 0 0 0 0 0 0.00125952 -1.13151 94419.2 374353 650152 -50501.5 5337.03 3761.7 
28160 2 -262.92 0 -41.9353 -1 0 0 0 0 0 0.00125952 -1.52397 382193 492235 521189 179177 -2043.35 546.803 
28163 2 -262.92 1.85329 -39.3143 -1 0 0 0 0 0 0.00125952 -1.52352 377706 576729 494453 -253072 14141.1 -18825.5 
28161 2 -261.397 2.77753 -41.9555 -0.130145 0.441668 1.05343 0.0640602 -0.0343023 0.0592704 0.00166473 -1.59369 530163 187681 195386 -141773 -42386.6 54722.8 
28162 2 -261.364 4.66214 -39.3037 0.173055 -0.202249 1.04301 -0.00065618 -0.128406 0.0273234 0.00145942 -1.58218 755910 331365 455722 109617 24170.6 -46787.9 
28164 2 -259.737 -0.0280443 -41.9817 -2.39178 0.213112 2.53102 -0.21954 -0.0347164 0.0783403 0.0153309 -1.52152 192840 422432 120819 16466.2 -13727.8 -15834.2 
28167 2 -259.757 1.85281 -39.345 -0.408768 0.216956 3.47333 -0.076585 0.0276129 0.098441 0.0154646 -1.5097 432112 322908 302849 33829.2 1269.41 73339.1 
28165 2 -258.182 2.73787 -41.9267 -0.415419 -0.531119 -1.63807 0.0674946 0.000144384 -0.0596645 0.00395229 -1.5269 305472 162470 124801 -32615.1 35558 142515 
28166 2 -258.122 4.64519 -39.2968 -3.11945 1.66476 -0.735506 -0.115243 -0.181104 -0.0241789 0.0164284 -1.50544 378198 221253 370707 -133463 -103371 -9612.25 
28168 2 -256.579 -0.0807707 -41.9336 -0.842936 1.34654 -0.449169 0.124477 0.0482574 -0.0296707 0.00343276 -1.52485 122807 261362 196615 -13369.7 156013 -39862.2 
28171 2 -256.516 1.82662 -39.3719 0.454511 -0.13057 0.658584 -0.0822748 -0.0319233 0.0235446 0.000827959 -1.51236 293991 335758 178700 -116296 -145168 4538.98 
28170 2 -254.913 4.56941 -39.3399 -1.3499 -0.944178 0.0293207 -0.218504 0.0123532 -0.0779012 0.00341904 -1.51939 76518.1 211464 68896 -216546 -66694 64819.1 
28169 2 -254.937 2.70423 -42.0301 -1.6753 -0.267464 0.544897 -0.0943217 0.145787 0.144084 0.00399908 -1.51287 365509 260508 354878 108357 52971.4 -20680.9 
28175 2 -253.333 1.78565 -39.3418 -3.56674 -0.050273 0.846039 -0.0676293 0.0042181 -0.0230132 0.0169278 -1.5229 118340 376612 194667 128816 -102614 -175552 
28172 2 -253.352 0.00152094 -41.9398 -0.890728 1.50912 -1.96452 0.00314468 -0.244155 -0.0663996 0.00872869 -1.50803 367718 69997.6 337541 144296 -79599.6 -39806.9 
28173 2 -251.717 2.73327 -41.9646 0.0925049 1.18138 -0.183481 0.0347528 -0.056172 0.136031 0.00181103 -1.51478 274188 93216.9 367648 -202733 -66501 157711 
28174 2 -251.746 4.62304 -39.2364 -2.6446 0.336093 1.46641 0.0331526 -0.0953297 -0.335562 0.0116596 -1.51625 100854 363539 -24494.9 -12695.2 1062.8 107754 
28179 2 -250.117 1.81834 -39.3133 -1.78098 0.0979666 3.38137 6.32338e-005 0.0161996 -0.139304 0.018408 -1.51479 386109 429916 257448 54589 -53826.3 30949.1 
28176 2 -250.083 -0.0329971 -41.9789 0.736455 -1.91057 -1.33633 -0.0972022 0.0201599 -0.00164964 0.00752996 -1.51186 255681 355913 278551 -90251.5 -86223.6 -1856.62 
28177 2 -248.468 2.75425 -41.9754 -0.192782 -0.239096 -1.06394 -0.305574 -0.103179 -0.0075129 0.00154455 -1.5261 -221007 -34518.5 236365 -188088 -84286 -61869.7 
28178 2 -248.513 4.60773 -39.3628 -3.49335 -0.22877 0.318245 -0.0997075 -0.0447598 0.0979806 0.015564 -1.52306 31052.2 251413 47478.5 48030.6 -30287.4 -7366.83 
28183 2 -246.903 1.83805 -39.3815 0.501015 -0.967514 -0.0973594 -0.202143 -0.118117 0.0681729 0.00150711 -1.53492 -116592 -249764 246681 -148147 -83135.4 107498 
28180 2 -246.916 -0.0504548 -42.0008 -2.71844 0.346795 1.0963 0.0672522 0.0724345 0.0713334 0.010973 -1.54139 -228068 270549 -96463.7 6662.62 15881.5 14728.9 
28182 2 -245.358 4.48655 -39.3335 -0.864869 -0.611459 -0.227835 0.0392187 0.3781 -0.100202 0.00147841 -1.51741 -128008 44361.4 161255 -145195 -27777.9 11388.9 
28181 2 -245.397 2.77332 -42.0042 -3.01935 1.11362 0.597176 0.315044 -0.140727 0.126189 0.0134935 -1.53329 -464480 80248.1 -160145 115719 5738.57 -107125 
28184 2 -243.771 -0.0245456 -41.8986 -1.73532 -0.424967 0.991732 0.123532 -0.0463277 -0.200856 0.00525906 -1.52326 48735 9629.88 57701.5 -291471 -113433 -113738 
28187 2 -243.762 1.77342 -39.3701 -1.38475 1.36935 -1.25904 0.0514741 0.113464 0.0806938 0.0067735 -1.52896 -21303.3 -244700 54795.7 15632.6 87338.4 -82700.4 
28186 2 -242.208 4.56991 -39.4034 -0.889912 1.94833 0.0149948 0.0342708 -0.0623272 0.0874922 0.00577885 -1.52223 -9014.29 385021 215501 -34941.8 -164348 1469.41 
28185 2 -242.207 2.68024 -41.9793 -5.51477 -0.428885 1.73635 0.0351668 0.0962433 -0.00174251 0.0423343 -1.52118 -153324 164890 161893 -98563.2 -18647.9 15360.5 
28191 2 -240.593 1.74489 -39.3252 -1.64058 2.02535 2.5916 0.0736136 0.081964 -0.06554 0.017016 -1.52108 62445.5 53176.8 -91765.4 -218892 200081 16618 
28188 2 -240.56 -0.0973121 -41.957 -1.56454 -1.40919 2.45195 0.0898172 0.128599 0.0199085 0.0131565 -1.51867 125193 86052.2 309172 -202418 78230.8 -47742.2 
28190 2 -239.048 4.55295 -39.312 -4.2665 0.684377 1.28357 0.116209 -0.0379517 -0.155054 0.025592 -1.51353 124626 179470 21668 -114491 136165 -213945 
28189 2 -239.1 2.75412 -41.8968 -1.04818 2.46446 -1.39654 0.439473 -0.115195 -0.0529259 0.01149 -1.49853 391620 261196 190750 90156.3 -55317.8 -8318.5 
28195 2 -237.312 1.76099 -39.3289 -2.47878 -1.51961 -1.70956 -0.402016 0.079995 -0.0364344 0.0143285 -1.51129 -48445.2 147623 193593 -65886.5 66784.3 41605 
28192 2 -237.392 -0.0513335 -41.9516 -0.765679 0.686806 -1.54235 0.0976534 0.0432631 0.0980933 0.00432873 -1.5147 217382 387217 136659 -171500 -259728 -94029.9 
28108 2 -232.626 -1.02165 -39.3286 -2.48902 2.381 -0.303839 0.198109 -0.0268568 -0.0537745 0.0150596 -1.51462 257881 237071 171234 -69951.3 -18335.9 -46473.6 
28194 2 -235.833 4.55291 -39.3547 0.32996 -2.47265 -2.6899 -0.195652 -0.0481602 -0.0420826 0.0169511 -1.51798 -124039 -138744 37680.3 -244311 -105876 -53967.5 
28193 2 -235.753 2.71646 -41.9527 0.81124 -0.622664 0.684029 -0.0595411 0.0975312 -0.106546 0.00190655 -1.50719 617950 441318 131863 -23292.1 -64765.9 68665.8 
28196 2 -234.178 -0.0835327 -41.9115 -1.9937 1.00703 1.4654 0.0588993 -0.0410404 -0.214946 0.00898834 -1.52473 309400 289585 43689.9 8866.05 -68295.5 -5633.01 
28199 2 -234.268 1.74929 -39.3597 -3.39541 -0.586233 -2.00142 0.361332 0.092368 0.0637952 0.0199988 -1.51808 -185025 35096.5 64126.8 -70659.5 -204064 -3023.46 
28198 2 -232.729 4.5491 -39.3883 -1.29274 -0.656052 1.50871 0.198941 -0.164533 -0.0275893 0.00551391 -1.50984 105687 318549 229166 -63195.9 -114092 53472.3 
28197 2 -232.506 2.6379 -42.0068 -0.295249 0.214722 -0.276834 -0.222862 0.198707 0.192878 0.000264391 -1.51116 292330 279082 179499 182123 -81846.4 174453 
28203 2 -230.995 1.74047 -39.3553 -1.68804 -0.478198 -0.569544 -0.304645 -0.091075 0.0150933 0.00428554 -1.50647 153140 28654.8 91037.9 -196134 -129001 5857.25 
28200 2 -230.982 -0.0719844 -41.9946 -0.204477 0.178811 -0.747664 0.191015 -0.0224394 0.192745 0.000797005 -1.52889 186921 -377543 94015.8 -12547.2 -134195 -87402.8 
28202 2 -229.549 4.45985 -39.3551 -3.69267 -0.819806 0.698098 -0.0284728 -0.0617792 -0.0958756 0.0186348 -1.50499 -74757.2 -385692 -346510 -384615 -150117 -83725.8 
28201 2 -229.374 2.64456 -41.9383 -1.76025 1.74574 -1.77602 0.136401 0.0987972 -0.170966 0.0117139 -1.53517 26450.8 194385 294816 66486.3 38534.3 61659.7 
28207 2 -227.855 1.72622 -39.3293 0.214682 0.970969 -0.469325 -0.0228568 -0.249238 -0.198299 0.00152293 -1.51271 -139944 -409032 104680 -529615 -230167 72448.8 
28204 2 -227.695 -0.0824669 -42.0483 2.49089 -1.03356 0.686201 0.0215269 -0.00465996 0.30841 0.00975325 -1.49194 687039 446477 316983 -62039.6 -121110 50897.2 
28206 2 -226.396 4.32799 -39.403 -2.36489 0.875828 -0.669558 0.218635 0.259676 0.0778276 0.0085749 -1.49398 352687 -477847 -224541 -301825 -35583 -61613.2 
28205 2 -226.169 2.73838 -42.0241 -1.23784 2.5291 -1.37428 0.0461462 -0.356783 0.101617 0.012365 -1.51478 362395 -99808.6 37382.5 -134899 -29995.9 -204732 
28211 2 -224.661 1.63873 -39.3157 2.2219 2.48269 -1.84723 0.0774058 0.128447 -0.059841 0.0182792 -1.50236 370849 -332125 398233 -196194 27587.1 -110266 
28208 2 -224.43 -0.0705058 -41.9363 -0.507803 0.135457 3.02096 -0.288714 0.0999923 -0.0897494 0.0118425 -1.50012 393601 345006 4294.53 133882 103393 -93389.2 
28248 2 -264.525 8.33982 -41.9353 -1 0 0 0 0 0 0.00125952 -1.13121 101830 355274 644806 64667.8 -5351.67 3639.51 
28249 2 -264.525 10.1931 -39.3143 -1 0 0 0 0 0 0.00125952 -1.13114 -24122.6 337461 645404 -53964 12928.8 9450.69 
28250 2 -262.92 5.55988 -41.9353 -1 0 0 0 0 0 0.00125952 -1.53184 303422 408593 421039 268351 21594.9 -8939.15 
28253 2 -262.92 7.41318 -39.3143 -1 0 0 0 0 0 0.00125952 -1.52701 372128 390369 378787 -178414 -45793.6 -10868.4 
28340 2 -262.92 11.1198 -41.9353 -1 0 0 0 0 0 0.00125952 -1.53054 157749 456416 368692 157611 -26672.6 48849.9 
28252 2 -261.381 10.1903 -39.3698 -0.341127 2.13235 -1.37225 -0.165519 0.026457 0.15275 0.00824524 -1.59803 105135 317794 171990 95838.5 -54672.6 41272.5 
28251 2 -261.352 8.30748 -41.932 -2.00378 0.281742 1.29934 -0.207149 0.0775012 -0.0229467 0.00728351 -1.6027 314520 300892 107321 -74326.7 51959.6 -111392 
28254 2 -259.749 5.50533 -41.9225 -1.72699 -0.0644967 0.963268 -0.106745 0.0221011 0.0501657 0.00493041 -1.54338 -5387.88 -28068.8 122236 -114592 18185.4 -20936 
28344 2 -259.803 11.1167 -41.9696 -0.804556 2.44888 0.259692 0.169183 -0.0802174 -0.0033864 0.0084536 -1.5286 271522 170658 -112262 54792 -125781 212407 
28257 2 -259.741 7.42637 -39.3255 0.588687 -0.549874 -0.459205 -0.174332 -0.135473 0.0875867 0.00108291 -1.53175 96755.9 42933.6 60046.7 -134439 32026.7 67050.5 
28255 2 -258.239 8.24438 -41.9239 -0.506779 0.405553 1.52769 0.267474 0.262667 -0.0678106 0.00347014 -1.52253 16105.8 259546 43335.1 -55763.5 -15558.4 -109084 
28256 2 -258.3 10.2041 -39.3839 -1.10527 1.22435 -1.59453 0.34004 -0.0956817 0.0268145 0.00662906 -1.52281 -95940.4 37307.5 153507 -143736 20001.8 -9310.88 
28258 2 -256.597 5.52032 -41.9751 0.405116 0.742964 -1.84275 0.170393 -0.0432406 0.138941 0.00517893 -1.52095 116535 215637 207749 -52473.3 -14227.9 19706.8 
28261 2 -256.585 7.36262 -39.3007 -0.903266 0.831418 0.425254 0.03073 0.0633905 -0.0797547 0.00212605 -1.52809 17193.4 130388 204422 -326124 64476.3 79669.6 
28348 2 -256.55 11.0507 -42.004 0.744687 -0.861425 1.3897 -0.0819815 0.116356 0.127233 0.00406558 -1.50775 421504 396193 122806 130318 -172912 -16220.7 
28259 2 -254.997 8.28482 -41.9144 -0.4436 0.202668 0.657124 0.110245 -0.0483305 -0.0845004 0.000843458 -1.51385 464468 170548 221649 96387.2 -99679 -75679.8 
28260 2 -255.088 10.1263 -39.3668 -1.51934 0.269882 -1.23184 0.115696 0.0919477 -0.0180098 0.00491045 -1.52402 310202 16574.3 45610.7 23607.5 -195516 -94243.5 
28266 2 -250.166 5.47145 -41.9072 -2.28523 -1.37842 1.54052 0.0587577 0.129208 -0.0534191 0.0119597 -1.5122 294554 193946 377344 -87861.7 -140502 71298.8 
28352 2 -253.298 11.0701 -41.9825 -1.47552 -0.102466 -0.945924 -0.225601 0.0665719 0.114509 0.00388236 -1.51952 147308 318348 19913.2 32841.1 -134003 -123272 
28262 2 -253.363 5.5114 -41.8849 -0.935679 -1.06751 0.956523 0.00653857 0.0244998 -0.087993 0.00369039 -1.51381 256063 442203 348518 19837.2 168494 83257.6 
28265 2 -253.398 7.39453 -39.2642 -0.482105 0.374109 -1.06037 0.0318341 -0.0684763 -0.189109 0.00188522 -1.52782 184394 10816.9 23689.4 -94940.1 -51781.9 14602 
28263 2 -251.75 8.30668 -41.917 -0.713599 0.60092 1.12592 0.0226056 -0.101458 -0.00296252 0.00269289 -1.51949 427479 287412 257265 65262.8 -94811.7 -51548.4 
28264 2 -251.859 10.1211 -39.3278 -2.44537 1.68371 0.556174 0.0908703 0.138493 -0.0634702 0.0114919 -1.5183 257903 92609.6 56724.2 41253 -79995.9 -89039.4 
28356 2 -250.16 11.1259 -41.9593 0.175567 0.461243 -0.904197 0.0210478 -0.141625 -0.0243694 0.00133653 -1.52497 -91060.6 296218 213723 -54506.5 -128303 -36131.9 
28269 2 -250.146 7.3987 -39.2932 1.26887 1.97388 0.7198 -0.0483068 -0.118483 -0.0135682 0.00758776 -1.51404 421035 102624 403704 -63079.8 -18718.6 26378.4 
28268 2 -248.655 10.1353 -39.375 -0.551807 -1.46717 -1.13757 -0.0422193 0.0427743 -0.00640225 0.00472462 -1.52011 -63211.9 101854 311778 -211327 -144503 -61403.7 
28267 2 -248.527 8.24471 -41.9611 -0.967731 0.172749 -0.340411 -0.0992043 0.0402646 0.0278829 0.00136308 -1.51673 203421 297033 235656 -133251 -115855 10627.2 
28270 2 -246.946 5.45928 -41.972 -0.232472 0.737867 0.650358 -0.00231894 0.198335 0.0772604 0.00128654 -1.52986 104669 -377337 197955 -55938.5 140938 121079 
28273 2 -246.937 7.37794 -39.3128 -1.84964 -0.70827 0.221219 -0.204609 -0.186996 -0.134715 0.00500251 -1.51574 -55632.9 153102 43931.9 -285499 -92490.7 69422.9 
28360 2 -247.009 11.0486 -42.0934 -2.21166 -0.264795 1.76211 0.0677212 0.0404832 0.363103 0.01016 -1.50785 -58238.6 397427 66906.6 -147184 -189961 28978.3 
28272 2 -245.552 10.158 -39.3847 -0.654646 -0.699396 0.46554 0.227673 -0.0627223 -0.0265698 0.00142885 -1.51912 77077.4 -169343 430814 -305107 107302 -425.657 
28271 2 -245.382 8.19919 -41.9557 0.222792 0.292212 -1.27164 0.104527 0.243312 0.0338089 0.00220679 -1.52201 24127 227950 120867 14357.7 -57452.8 15151.9 
28274 2 -243.726 5.53414 -41.9501 -2.73644 -0.123367 -0.733492 -0.0776668 -0.119251 -0.0789945 0.0101282 -1.51921 278802 197731 229579 146823 -114428 49558.2 
28364 2 -243.83 11.0854 -41.9645 -3.14657 -0.756207 0.846624 0.029959 -0.0971057 0.053231 0.0140934 -1.5124 72570.9 381690 132240 103062 -93313.3 -89627.7 
28277 2 -243.806 7.37472 -39.3174 -0.440094 0.78201 -1.27653 -0.140118 -0.141006 -0.00181976 0.00306662 -1.51321 -301919 263058 195029 -146559 -45415.2 -4563.19 
28278 2 -240.543 5.51266 -42.0083 1.2351 1.6744 -0.924553 -0.0617087 0.106623 0.191693 0.00652918 -1.52431 61577.7 55333.9 204204 46584.3 -97214.4 -78397.5 
28276 2 -242.317 10.0928 -39.3117 -0.913942 -0.185357 -1.65473 0.0935106 0.138977 -0.105851 0.00454406 -1.50698 460523 54451.5 238910 -17980.4 -99075.4 -158898 
28275 2 -242.184 8.30857 -41.9479 -0.812533 -0.489198 0.399881 -0.0715255 0.00521949 -0.10644 0.00133437 -1.52459 58300.8 88764.2 163369 -114361 -119259 59052.2 
28281 2 -240.703 7.36065 -39.3648 -2.92031 1.65616 -2.07126 0.0849381 0.0157578 -0.0665383 0.0195995 -1.52597 -547752 141829 -37860.7 59236.2 -204443 206990 
28368 2 -240.669 11.0911 -42.0093 -3.77059 0.998132 -0.721686 0.00771442 -0.0296563 0.151962 0.0198178 -1.52261 -49268 85724.2 -33208.5 -162948 -194678 -71192.8 
28280 2 -239.067 10.1411 -39.4499 -2.92481 -0.199566 2.3602 -0.250645 -0.0982838 0.254887 0.0178409 -1.51116 158911 157102 -22619.8 72561.4 30640.9 -75860.9 
28279 2 -239.045 8.28537 -41.9938 0.682443 0.0435255 -0.638005 -0.0693151 0.00685866 -0.088654 0.00110167 -1.53673 -83659.3 -38183.6 -113694 -90897.2 -153461 -13107.8 
28285 2 -237.613 7.33539 -39.4229 -1.37527 -0.4028 -0.00586905 0.254246 0.0275209 0.230264 0.00258662 -1.52833 -230356 -3792.7 -122527 25129.3 74532.8 -114761 
28372 2 -237.501 11.0138 -41.9523 -0.938786 -0.972475 -1.11917 0.0946004 0.210781 -0.0643194 0.00387877 -1.54455 -132208 30466.1 -222716 -47646.9 218510 116150 
28282 2 -237.357 5.57932 -41.9369 1.12389 0.891231 0.00615249 0.0470485 -0.294758 -0.0600762 0.0025914 -1.51093 444599 248882 46273.1 -13245.9 -105668 -144553 
28284 2 -235.939 10.0938 -39.3579 -3.39262 0.637459 0.525475 -0.166434 0.0647851 0.00528507 0.0153565 -1.51704 -186562 306957 66738.5 76443.9 -105539 6006.05 
28283 2 -235.885 8.31258 -41.9706 1.23061 0.305688 -3.96848 0.202746 -0.0418856 -0.0270447 0.021861 -1.52283 113498 -89225.1 -337005 -109302 -235671 159944 
28289 2 -234.488 7.30139 -39.4196 -0.0757527 -0.65571 1.48863 0.165182 0.00695083 0.00260116 0.00333987 -1.51495 -94697.7 -189262 -153275 -109589 -202867 -144172 
28286 2 -234.128 5.52119 -41.9919 -0.0272815 -3.46938 -2.09752 -0.116827 -0.0568667 -0.0254345 0.0207026 -1.51057 536943 356080 11233.1 -31235.3 38379.9 -44473.2 
28376 2 -234.345 11.1167 -41.9582 -1.27848 0.240037 0.396732 0.0684373 -0.101915 -0.0397029 0.00232951 -1.51974 256860 250766 -206641 -24591.2 -160261 226608 
28288 2 -232.874 10.0741 -39.466 -0.304671 1.71578 -1.24084 -0.115593 0.0243294 0.0825559 0.00576406 -1.5263 -702177 -185967 -131836 5078.87 -149966 259054 
28287 2 -232.683 8.30278 -42.0842 -0.762268 -1.02892 -1.89213 -0.044474 0.120453 0.064346 0.00657457 -1.5048 380939 457066 -116311 -67619.1 -196064 66566.3 
28293 2 -231.359 7.34003 -39.4902 -4.0718 -1.49864 -2.48819 0.0369096 -0.130792 0.128048 0.0315088 -1.49838 -193247 7726.68 128228 -21873.8 -96919.7 -124102 
28380 2 -231.165 11.2155 -41.9521 1.47111 0.745764 -1.45297 0.055984 -0.329063 -0.368776 0.00608533 -1.52054 160468 47774.5 -94192.6 236124 -39148.7 17961.9 
28290 2 -230.868 5.4815 -41.992 -3.27121 0.79416 -2.15354 -0.286034 0.0704618 -0.0408441 0.0201135 -1.5158 355623 657664 305858 139503 -45453.4 28653.4 
28294 2 -227.789 5.43615 -41.9382 -1.43375 0.905444 -1.10912 -0.0382346 0.036456 -0.1271 0.0051711 -1.52987 -276536 145059 119549 99139.2 -31234.9 37745.8 
28292 2 -229.835 10.0977 -39.432 -2.14361 -1.42566 1.24982 -0.154469 -0.122974 0.0659616 0.010315 -1.48528 -1.24574e+006 -83024.7 75044.1 -11572 -153208 102071 
28291 2 -229.525 8.40989 -42.1215 -1.11319 -0.842292 -0.985921 0.00118162 -0.0618851 0.305935 0.00367867 -1.51609 221968 550140 -146472 -5558.49 -99319.2 -37581.2 
28384 2 -228.015 11.19 -42.101 -2.59201 -1.7582 -0.53952 -0.220892 -0.0687195 0.287862 0.0127222 -1.50412 -457256 336770 -307102 -170923 -241900 173954 
28297 2 -228.334 7.2216 -39.4659 -1.17114 -2.58088 1.51108 0.0637751 0.168951 -0.0513943 0.012993 -1.49271 -164360 -71532.5 130861 -272270 -147341 -12095.2 
28296 2 -226.941 10.0405 -39.4337 -1.44719 0.189492 0.925808 0.184048 0.0167558 -0.110891 0.00376268 -1.47729 -1.12269e+006 179873 -90669.8 27133 -168033 92240.8 
28295 2 -226.381 8.25681 -41.9668 -3.1372 -0.274917 2.10805 0.163712 0.165666 0.0145061 0.0180885 -1.52612 613990 684800 -38164.8 90663.2 -188859 112858 
28301 2 -225.267 7.17846 -39.3408 0.513597 -0.38144 2.19213 -0.0620228 -0.197754 -0.25952 0.00656804 -1.47072 -264299 207719 -244342 -181997 -471897 19011.8 
28388 2 -225.04 11.2292 -42.0472 -1.67219 2.68589 -1.19682 0.0806533 -0.161317 0.046978 0.0144121 -1.49211 -470184 565523 -417028 208304 -210627 503484 
28298 2 -224.63 5.3865 -42.01 -0.0965533 1.21409 -1.9695 -0.00756809 0.382765 0.175951 0.00675386 -1.53267 -198074 194639 184950 -76698.6 -270689 234583 
28338 2 -264.525 13.8997 -41.9353 -1 0 0 0 0 0 0.00125952 -1.13125 144625 399560 644512 58982.2 9663 -7204.86 
28339 2 -264.525 15.753 -39.3143 -1 0 0 0 0 0 0.00125952 -1.13144 -59848.2 354789 653931 -43868.2 -7528.76 3586.83 
28343 2 -262.92 12.9731 -39.3143 -1 0 0 0 0 0 0.00125952 -1.52723 392976 390907 508100 -292842 -47866 -45133.6 
28430 2 -262.92 16.6796 -41.9353 -1 0 0 0 0 0 0.00125952 -1.52584 -39232.8 509974 533550 228788 -5534.4 -20903.2 
28341 2 -261.366 13.8762 -41.9832 1.00947 -0.332585 1.32167 -0.09613 0.08244 0.143867 0.00362292 -1.60081 513201 79394.5 190730 -80305.6 -33557.5 -34097 
28342 2 -261.417 15.7236 -39.2771 1.08237 0.4073 -2.28341 0.0593892 0.0574126 -0.0884264 0.00825156 -1.59276 333028 222381 131141 31419.6 83950.5 24375.7 
28347 2 -259.735 13.0124 -39.3673 -1.87362 0.673055 -2.32099 -0.177868 -0.0392659 0.0381319 0.0117771 -1.52829 181323 151480 269578 96028.9 -47439.5 28758.8 
28434 2 -259.851 16.6383 -41.8705 -1.77187 -0.749571 1.55805 0.273682 0.0917345 -0.163678 0.00771945 -1.52444 142609 295989 166288 86379.8 -166473 -290.584 
28345 2 -258.133 13.89 -41.9552 1.60266 0.400457 -0.732419 -0.0468746 -0.0125624 0.095914 0.00411272 -1.51688 157239 389993 172700 -65555.3 35046.4 106764 
28346 2 -258.195 15.8175 -39.3272 -1.36909 -0.303205 0.880494 0.030309 -0.142235 0.0309375 0.0034531 -1.50984 299776 404289 276776 -125124 -25593.8 -25818.4 
28351 2 -256.594 12.8922 -39.2716 -0.788793 0.4154 1.32684 0.0582315 0.186531 -0.227765 0.00321838 -1.50131 63733.6 423952 272283 -11738.1 -49869.5 -36453.7 
28438 2 -256.619 16.7543 -41.9646 -3.87322 1.2686 2.44337 0.0798644 -0.187391 0.0553561 0.0284414 -1.52087 370870 270970 -26435.9 -42911.4 9764.68 -40355.6 
28350 2 -254.998 15.7671 -39.3584 -1.03472 -2.54905 -1.40603 -0.0468331 -0.0733833 -0.0158986 0.0120224 -1.51612 283297 378293 151114 -77100.5 22684.7 -82698.8 
28349 2 -254.995 13.8943 -41.9461 1.13365 1.05626 0.838282 0.0537184 -0.0700685 0.029229 0.00390897 -1.51281 131992 469338 165882 -102952 -174051 -9094.72 
28355 2 -253.377 12.9298 -39.4094 -2.47531 -0.720397 2.6679 -0.0651029 0.0380597 0.150157 0.0173357 -1.51228 190949 495452 114580 91252.6 42208.1 109190 
28442 2 -253.349 16.6253 -41.9444 -2.15965 -0.438452 -0.715365 -0.0623624 0.176891 -0.0355391 0.0067612 -1.5148 455155 286573 151555 -41304.7 -49800 56464.4 
28354 2 -251.787 15.7668 -39.3079 -3.52275 0.0354213 -0.447769 -0.0515904 -0.129733 -0.131914 0.0158845 -1.52492 145281 267716 49078.5 -44699.3 -162753 13850.4 
28353 2 -251.77 13.8965 -41.9513 -1.31684 -0.889212 -0.490498 0.06612 -0.0172006 -0.0594321 0.00348303 -1.52367 123048 213134 183929 38865.1 7198.47 138414 
28446 2 -250.141 16.6878 -41.9452 -1.24214 -0.316011 -0.517721 -0.0177664 -0.22145 -0.057013 0.0024067 -1.52406 326803 67778.4 67206.4 -83746.8 -28826.1 -90517.3 
28359 2 -250.189 12.9583 -39.367 1.01593 -0.29192 -0.761412 -0.239613 -0.110297 0.0258312 0.00213749 -1.52121 -327950 219973 90439.1 -59906 -70360.7 -50503.7 
28358 2 -248.592 15.6499 -39.3479 2.36163 -0.781015 -0.917368 -0.102471 0.214321 -0.0180834 0.00885296 -1.52573 -97635.6 -171328 404403 79462.3 -150932 -73802.1 
28357 2 -248.585 13.868 -42.0066 -0.661296 -0.688643 0.481662 -0.0144054 -0.0441664 0.0671257 0.00144031 -1.52737 33329.5 115770 102894 -206125 -51010.3 89414.7 
28363 2 -247.122 12.9273 -39.3217 -4.0196 -0.522355 0.316895 0.284317 -0.0976892 -0.105668 0.0208204 -1.5123 -334938 -56748.6 610464 169073 -75290.9 44034.8 
28450 2 -246.904 16.5557 -42.0127 -3.03074 2.91256 -0.841319 -0.224447 0.250165 0.167706 0.0231452 -1.5265 -14778.1 -101967 196094 -3611.17 -129987 -40578.9 
28362 2 -245.447 15.6761 -39.335 -1.53976 -0.14101 2.59962 -0.144465 -0.130091 0.0578503 0.011523 -1.52865 -497897 110545 33577.1 -42593.3 104553 77685 
28361 2 -245.435 13.8388 -42.0142 -2.1273 -0.803423 -0.278767 0.11208 -0.0586784 0.12326 0.00661074 -1.52209 -66265.3 -16670.6 426683 218752 -162044 -72277.9 
28367 2 -243.944 12.8478 -39.3322 1.05135 -0.945436 0.111157 0.146389 0.139021 -0.015846 0.00253358 -1.51162 330318 22081.3 331121 -101564 117837 -68521.1 
28454 2 -243.791 16.6145 -41.8328 -2.44776 0.271229 -0.189688 0.0177432 0.119694 -0.420621 0.00768442 -1.51359 -129736 11079.3 56195.9 241458 -83977.5 91258.8 
28365 2 -242.27 13.9086 -41.9256 -0.903637 -1.68928 0.697973 0.111931 -0.225073 -0.114474 0.00523632 -1.51166 192828 84413.2 102312 94670.3 -182142 -58833.1 
28366 2 -242.365 15.6114 -39.318 -2.44985 -0.520533 -1.85698 0.423436 -0.0105921 0.181386 0.0122439 -1.51544 -200814 60477.8 -88310.6 225978 -95503.7 -90977 
28371 2 -240.667 12.8877 -39.3887 -0.200936 1.44173 -1.27596 -0.180814 -0.0138756 0.0445928 0.00471945 -1.51016 336563 182824 303383 62282.7 -185059 -74766.7 
28458 2 -240.589 16.6291 -41.9416 -1.10315 1.33692 -2.45087 -0.16805 -0.0822094 -0.0390502 0.0113496 -1.51798 -200486 22159.3 133540 -36281.2 -261559 32948.3 
28370 2 -239.153 15.6745 -39.3456 -2.1915 0.831146 -0.383531 -0.0232689 -0.0167736 0.0130032 0.00710441 -1.52787 -10868.5 -23472.3 64176.7 32776.3 -33351.2 213914 
28369 2 -239.068 13.8243 -42.0291 -2.57515 0.744489 -0.82569 -0.00790838 0.0417824 0.29444 0.00990917 -1.52874 -202421 -36135.7 -52133.9 -224742 -195122 -88678.6 
28375 2 -237.51 12.9447 -39.355 1.14154 1.21577 1.6761 -0.120053 -0.205332 0.0122767 0.00704138 -1.52385 -227733 74541.5 355415 -131456 184499 -53288.8 
28462 2 -237.507 16.5473 -41.9365 -2.53584 1.95766 -2.38533 0.202972 0.302338 -0.0689192 0.0200928 -1.51403 -118807 36231.2 50462.4 206471 -196886 127890 
28373 2 -235.966 13.8618 -41.9826 -0.762318 -1.43943 0.459803 0.240363 -0.0944051 -0.019349 0.0036079 -1.5225 170872 93686.2 100923 127592 -19676.7 -121806 
28374 2 -236.022 15.6696 -39.3488 -1.50377 0.805993 -0.283257 0.200873 0.0639507 0.102633 0.00376744 -1.52124 76513.8 -131648 283740 3798.12 -144217 -20747.8 
28379 2 -234.431 12.9144 -39.3647 -2.15052 -1.79403 1.83641 -0.160323 -0.0676256 -0.137431 0.0141263 -1.50621 -641534 176410 -36273.7 -80102.8 -197439 -182265 
28466 2 -234.299 16.5935 -42.017 -1.16139 4.02577 -0.146327 -0.0199064 0.152579 0.0832235 0.0221386 -1.51137 408820 144791 -21985 252581 -203824 -10633.4 
28378 2 -232.864 15.6816 -39.4436 -0.167962 -1.54521 -1.33557 -0.11009 -0.160748 0.00932524 0.00528951 -1.51064 -258825 7988.65 -133633 -24425.7 -289916 -173969 
28377 2 -232.718 13.8693 -41.9995 3.22753 1.19811 0.769955 -0.117188 0.161363 0.0572502 0.015675 -1.51647 61983.6 -196517 -144677 274547 -177792 -136459 
28383 2 -231.422 12.8109 -39.3775 -2.56103 0.911001 -1.60372 0.115766 0.29748 0.0245243 0.0125457 -1.50865 -742449 -44136.6 -505978 52127.6 -187694 -239466 
28470 2 -231.084 16.7667 -42.0783 0.482307 -0.381035 -0.266145 -0.10306 -0.364379 0.272324 0.000565071 -1.5121 298371 -132205 19242.9 -30028.1 -76244.2 -11567.6 
28382 2 -229.814 15.6244 -39.4379 -1.01687 -0.531987 -0.73613 -0.110502 0.0490984 0.083773 0.00234134 -1.51012 -608452 -33469.7 -40482.3 316553 -85812.9 -331402 
28381 2 -229.598 13.9492 -41.9629 -0.439593 -0.59359 -0.90617 -0.0688728 -0.0614087 -0.259279 0.00172143 -1.51039 -150488 152174 -263407 -12426.3 -171083 8069.48 
28387 2 -228.381 12.8603 -39.3992 0.616637 1.90709 0.19752 0.056788 -0.10886 0.0456204 0.00510892 -1.51674 -557607 -150485 113366 117148 -172324 45247.6 
28474 2 -227.908 16.6949 -42.0214 -4.82841 1.45006 -0.0724777 -0.0874893 0.147918 -0.0624706 0.0320188 -1.52152 -23677.6 -372074 -202514 278431 -285091 -273958 
28386 2 -226.815 15.5814 -39.3612 0.662656 0.0419398 0.0132695 0.043529 0.0697825 -0.0648803 0.000555508 -1.48414 -939838 -268282 -263159 329714 -228377 -190069 
28385 2 -226.542 14.0125 -42.0035 0.892324 -0.0574107 0.975149 0.188283 -0.213166 -0.00378816 0.00220473 -1.51796 -385844 -24434.1 127461 236408 -85123.1 -99679.1 
28391 2 -225.376 12.8124 -39.3596 -4.01083 -0.455294 1.00892 -0.0648857 0.00279398 -0.296642 0.0218047 -1.49916 -745522 -194064 -246748 155467 -66835 -60587.3 
28478 2 -224.799 16.7356 -42.1635 0.895665 0.233774 0.470924 0.176631 0.145958 0.499215 0.00135856 -1.48838 271598 -508462 -594291 300077 -328040 -185206 
28428 2 -264.525 19.4596 -41.9353 -1 0 0 0 0 0 0.00125952 -1.13145 205152 386741 641159 50430.2 23009.1 -4120.57 
28429 2 -264.525 21.3129 -39.3143 -1 0 0 0 0 0 0.00125952 -1.12851 -85444.1 329999 641027 -56729.7 20921.7 5883.37 
28433 2 -262.92 18.5329 -39.3143 -1 0 0 0 0 0 0.00125952 -1.5255 214857 520770 527539 -197086 -61917.9 -41961.9 
28520 2 -262.92 22.2395 -41.9353 -1 0 0 0 0 0 0.00125952 -1.52785 127361 623037 420391 268250 -7891.04 12119.3 
28523 2 -262.92 24.0928 -39.3143 -1 0 0 0 0 0 0.00125952 -1.51223 -29198.4 93349.3 311421 -100918 -13630.1 -87048.6 
28432 2 -261.42 21.3653 -39.3078 0.64995 -0.725043 0.606724 0.0874083 -0.121033 -0.0694504 0.00165782 -1.59201 237499 164862 260346 219703 10647.8 83024.8 
28431 2 -261.336 19.4561 -42.001 1.51193 1.29336 -0.178901 -0.18862 0.0531308 0.186723 0.00502638 -1.59249 601786 268407 147655 -6144.61 -119483 70897.5 
28437 2 -259.801 18.6079 -39.3746 0.592455 -0.592598 0.303421 0.00132473 -0.137369 0.144785 0.00100036 -1.52362 175366 234706 245179 -9802.57 17494.9 -43182.1 
28524 2 -259.814 22.2783 -41.9538 0.0826119 -1.23714 2.87356 0.0933868 -0.066968 0.0262206 0.0123366 -1.5242 248006 221182 27931.7 -40808.7 -77810.9 150861 
28527 2 -259.817 24.1624 -39.415 -1.54088 -2.22074 -1.96134 0.126145 -0.16952 0.124258 0.0140472 -1.53995 20826 16318 5008.2 40674.3 -21852 -140760 
28435 2 -258.159 19.5244 -41.9337 -2.16091 1.62906 -0.377916 -0.0843649 0.0168514 -0.0479297 0.00940382 -1.52725 -25523.7 345183 -149712 161728 -94247.1 65682.6 
28436 2 -258.247 21.3592 -39.3317 -4.4944 1.68442 1.27723 0.0413014 -0.00401671 -0.00237646 0.0310701 -1.52105 122799 185962 249959 -118946 -82973.3 -120635 
28441 2 -256.602 18.58 -39.3891 -0.708602 1.06412 -1.08007 0.00514314 -0.0283813 0.171358 0.00352793 -1.52328 70058.3 138173 112841 -133477 -137926 -87888.3 
28528 2 -256.595 22.3209 -41.9681 -0.979034 0.0137984 -0.871646 -0.0350796 -0.261522 -0.0668145 0.00216444 -1.53129 148644 -32735.3 28057.1 116004 -54521.2 11991.8 
28535 2 -256.577 24.0597 -39.3767 -1.74544 1.30184 0.525413 -0.0189002 0.193226 0.0890154 0.00631948 -1.52498 86174.1 134287 7200.74 75529.1 -42454.7 -71855.3 
28440 2 -255.033 21.331 -39.4067 -1.68978 -0.00538532 -1.95152 0.0441182 0.00917654 0.133892 0.00839319 -1.53656 95389.4 -183847 21387.9 9448.82 67848.1 88285.2 
28439 2 -254.998 19.5202 -41.9751 1.41737 -0.562432 1.83219 0.0672011 -0.181216 0.0376908 0.00715682 -1.53367 -76909.1 46791.7 -108036 -338306 -91813.5 -89404.8 
28445 2 -253.419 18.5389 -39.3742 0.913668 -0.139612 2.04428 0.0793069 -0.0390655 0.056949 0.00633963 -1.5277 170806 152402 35312.6 -30148.7 238275 51363 
28539 2 -253.403 24.0616 -39.327 -2.73086 -0.592922 -0.0329342 0.0903918 0.0253982 -0.0544626 0.0098371 -1.52047 66537.5 194015 246634 99817.7 -31493.6 54453.4 
28532 2 -253.4 22.1642 -41.9929 -0.33098 0.655287 -0.361175 0.157876 0.3198 -0.00756736 0.000843117 -1.51405 232713 15180.9 182858 -54875.9 -77263.7 -12407.8 
28444 2 -251.848 21.3262 -39.3407 -2.00675 -0.0592169 0.506207 0.144634 -0.0847718 -0.0829327 0.0053993 -1.51672 394579 114615 -32685.7 -89565.7 -148035 -86107.2 
28443 2 -251.777 19.4514 -41.868 -0.461823 -0.123422 -0.931231 0.0563528 -0.0270726 -0.290865 0.00138006 -1.51709 219547 205033 89998.2 135350 -34111.3 45068.2 
28448 2 -250.168 24.0398 -39.3105 -0.558566 1.68102 0.257823 -0.125874 0.182617 -0.240105 0.00403586 -1.52086 46861.1 26143.9 66313.3 96667.8 -59093.2 180750 
29253 2 -250.147 18.4621 -39.3833 -1.6671 0.268754 0.204384 -0.0989153 0.125976 0.267254 0.00364405 -1.50846 84612.8 309842 -166709 -58171.4 17317.2 -70430.7 
28536 2 -250.111 22.2254 -41.987 -1.69886 -0.887374 1.83682 -0.189389 -0.0692434 0.172609 0.00887639 -1.51129 305381 293348 96459.4 118430 1625.03 71078.2 
28447 2 -248.557 19.3907 -41.9037 1.0214 -2.03764 0.628944 0.0705691 0.098388 -0.182253 0.00704172 -1.52097 146105 167970 -71283.7 -168733 -40983.7 66033.9 
28449 2 -248.546 21.327 -39.3901 0.0656303 0.728726 -1.97306 -0.113505 -0.256695 -0.00084713 0.00557756 -1.52707 124076 54087.2 27824.1 -3399.45 -29709.2 -147741 
28453 2 -247.006 18.4362 -39.3508 -2.17981 -0.793099 -1.16761 0.101423 0.0032721 -0.0103933 0.00849401 -1.51671 -59694.6 321449 115601 39290.2 -23424.5 38776.9 
28540 2 -246.944 22.2103 -42.0177 -0.734705 -0.677054 1.66946 -0.110057 -0.0392361 0.268801 0.00476764 -1.53006 -330644 157400 -127610 -129268 -13676 53281.5 
28547 2 -247.049 24.0608 -39.3424 -1.07173 0.226929 1.77965 0.339556 -0.111841 0.0197088 0.00550064 -1.52333 64448.6 -172960 188008 -167670 80752.4 124483 
28451 2 -245.392 19.3829 -41.9535 0.567946 -1.6188 1.21254 0.0294438 0.0168031 0.130936 0.00555866 -1.5235 182558 107541 77524.5 -31187.1 127376 -189836 
28452 2 -245.402 21.2301 -39.3551 -0.261241 -1.06696 0.967998 -0.0544672 -0.0114276 0.00396415 0.00269999 -1.51779 55458.5 375127 -1703.81 -152165 61286.1 9081.71 
28457 2 -243.822 18.3935 -39.2715 -2.03278 1.12401 4.12117 -0.0450164 0.280236 -0.113203 0.0281876 -1.52957 83408.7 15935.6 -187506 -11091.8 64424.8 -59361.9 
29354 2 -243.745 23.973 -39.291 1.36431 0.723142 1.61425 -0.153598 0.0913085 -0.2093 0.00628512 -1.52243 317782 -43112.8 -31923.5 2544.86 -30347.7 156733 
28456 2 -243.829 22.1325 -41.9181 -1.91293 0.0628387 -0.106035 0.179424 0.110659 -0.0674151 0.00462809 -1.51777 -74882.9 322400 307553 6739.92 6266.41 42177.3 
29358 2 -242.218 21.2018 -39.2982 -1.77943 1.69341 0.103394 0.0327578 0.0416629 -0.024314 0.00761341 -1.53012 -93225.6 31265.7 -216322 201103 99949 -135960 
28455 2 -242.145 19.3971 -41.8225 -2.23351 1.26142 -0.686935 -0.23545 -0.0502138 -0.284957 0.00888166 -1.51945 91409 149112 149996 50560.4 -103869 -138622 
28461 2 -240.656 18.4027 -39.3027 0.163055 1.68605 -0.475285 0.102205 -0.0431955 0.0380059 0.00389851 -1.52848 -2685.99 -13630.4 -110465 233293 7121.18 28228.5 
29359 2 -240.54 23.9726 -39.281 -2.5825 0.505093 -2.249 -0.0715778 0.0229827 -0.152226 0.0150921 -1.52128 -34976 243628 256632 175668 115498 -26556.5 
28460 2 -240.659 22.1844 -41.9352 -2.49697 -0.341083 1.19524 0.156671 -0.0198508 0.0164078 0.00979877 -1.52485 236816 252666 331299 -46025.2 -40863.3 18699.2 
29362 2 -239.065 21.1391 -39.3343 0.393397 -1.07186 -2.87406 0.0877135 0.114212 -0.0287876 0.0120459 -1.52506 146525 112488 262745 87956.3 -8766.54 -156625 
28459 2 -239.027 19.3696 -41.9441 -2.09687 0.573041 0.488675 0.184155 0.035886 0.10431 0.00625228 -1.52742 -16346.9 38386.4 -35821.1 -208146 -88062.6 -142736 
28465 2 -237.44 18.4427 -39.3062 0.258174 -0.577249 0.302779 -0.116823 -0.0998955 -0.0616714 0.000619111 -1.52026 90401.4 -3999.73 408886 142858 75108.7 -91892.4 
29363 2 -237.42 23.9366 -39.364 -0.248127 -2.00849 -0.283781 0.158147 0.13053 0.0154589 0.00525992 -1.49506 272087 454961 543835 133662 20333.4 137745 
28552 2 -237.421 22.1159 -41.9986 1.46099 1.28457 0.111662 0.0356591 0.124739 0.177127 0.00478248 -1.51627 498384 179228 111192 29177.8 -95065.1 -100807 
28464 2 -235.828 21.1739 -39.3733 -0.720309 -0.55219 0.995156 -0.0147927 0.143875 0.06044 0.00228488 -1.5228 309495 -67433 270121 25489.1 -17229.6 -195570 
28463 2 -235.799 19.3937 -41.944 -1.08915 0.761617 0.483696 -0.0178579 -0.0694599 0.0549637 0.00251938 -1.516 151392 222196 -340868 151086 -216461 -130051 
28469 2 -234.3 18.4495 -39.3783 -0.244267 -0.0893769 1.3261 -0.0367751 -0.0396991 0.00502629 0.00230013 -1.52067 -352469 -23181.3 57257.8 244668 -62244.6 100423 
28559 2 -234.19 23.9339 -39.3251 0.890441 -1.04099 0.173485 0.00102577 0.0671489 -0.0619803 0.00240146 -1.52255 383174 -1994.42 146868 93397.8 -31701 39566.6 
28556 2 -234.142 22.1884 -41.9785 -2.13206 0.808885 1.178 -0.313861 -0.0914904 0.173782 0.00829725 -1.52961 -161606 -272471 -31368.4 72585.6 10705.6 -125567 
28468 2 -232.631 21.2092 -39.3335 -2.29006 0.707011 -0.987199 -0.0521713 -0.0242986 -0.0853527 0.00846245 -1.54324 18529.9 24392.9 132956 153619 -11050.7 -155240 
28467 2 -232.626 19.4526 -41.965 1.55055 1.80362 -1.66868 -0.0698183 -0.0485359 -0.00308869 0.0106325 -1.52348 -26500.1 -16752.9 148229 283289 -9530.58 31216.5 
28473 2 -231.244 18.3877 -39.3159 -0.907084 0.807817 -2.07583 0.13465 0.144072 -0.273318 0.0072856 -1.52159 -404104 -156180 -26148.9 -19473.1 -182657 -5470.29 
28567 2 -230.96 23.9625 -39.3625 -1.42044 3.38354 -1.80137 -0.0613663 -0.0574126 -0.103723 0.0210477 -1.52253 414881 -193055 53925.9 43801.3 -222669 -165921 
28560 2 -231.051 22.2672 -41.9962 -0.813486 1.69226 2.24913 0.220329 -0.287288 0.0253601 0.0108118 -1.50939 -202284 47897.2 40280.6 59174.5 -152590 -117327 
28472 2 -229.523 21.1564 -39.4331 -1.6047 0.623095 1.67391 0.133509 0.0430543 0.063029 0.0072615 -1.50893 384853 252373 19916.4 106757 -27623.1 -88817.5 
28471 2 -229.506 19.4016 -42.0147 -1.28227 -0.402963 0.652592 0.14571 0.180156 -0.0308838 0.00281184 -1.50937 82336.3 -301761 -75454.1 -242957 -246577 -149621 
28477 2 -228.14 18.3465 -39.4387 -4.03038 0.418225 -3.22596 -0.101555 0.165159 0.0979933 0.0337875 -1.49346 -414954 21277.9 -81996.6 288615 -244576 -73636.1 
28571 2 -227.742 23.9646 -39.3698 -2.85483 -0.648151 0.395571 -0.238114 0.0398261 -0.25457 0.0109913 -1.51509 116019 -247427 -45161.8 237983 -84031.1 -2593.12 
28564 2 -227.855 22.1157 -41.9823 -1.06029 1.05965 1.17464 -0.0153115 0.235395 -0.0734277 0.00456806 -1.51812 155129 18390.8 149147 213329 19529.4 -69771.4 
28475 2 -226.285 19.4524 -42.0766 -0.270455 0.663298 -0.318342 0.0202631 0.0396611 0.220165 0.000773913 -1.48931 311208 -197865 -417833 393448 -311857 88678.2 
29374 2 -226.24 21.2915 -39.4305 -0.95293 -0.0854307 1.70992 -0.069895 -0.241387 -0.0150909 0.00483554 -1.49652 495953 -76109 144053 328654 -259140 -125436 
28481 2 -225.126 18.4064 -39.4657 -3.90735 1.17774 -0.595201 0.0281608 -0.0974367 0.0227517 0.0214228 -1.46514 -686896 336003 157510 423348 -269075 60291.6 
29380 2 -224.566 24.028 -39.471 -0.0964947 -0.967397 -2.71661 0.0437096 -0.099585 0.275149 0.0104857 -1.51903 178606 -155400 169442 75400.2 -137848 -163665 
28568 2 -224.62 22.2873 -42.0309 0.340616 1.21792 -1.40835 0.20926 -0.355764 0.203045 0.00451262 -1.50241 342969 -266920 -186766 170610 -111633 -132715 
28609 2 -265.985 29.6643 -39.2757 -0.847269 2.10479 -0.13885 0.00820879 -0.0989658 0.0460369 0.00650826 -1.04572 -355221 -43629.7 -181349 -41743.8 -80510.2 -251084 
28518 2 -264.525 25.0195 -41.9353 -1 0 0 0 0 0 0.00125952 -1.11349 49148.2 282111 510179 79342.9 77002.8 -132815 
28519 2 -264.525 26.8728 -39.3143 -1 0 0 0 0 0 0.00125952 -1.35928 132536 445204 633982 -164776 -38149.5 -199.345 
28608 2 -264.499 30.5842 -41.9294 -0.259777 1.55201 -0.0075628 0.17188 -0.0663445 0.0338292 0.0031189 -1.22435 111302 45293.7 469391 134748 -35558.6 -134425 
28610 2 -262.92 27.7994 -41.9353 -1 0 0 0 0 0 0.00125952 -1.52922 111011 396243 337522 358482 -43886.6 65627.1 
28613 2 -262.92 29.6527 -39.3143 -1 0 0 0 0 0 0.00125952 -1.61492 -1130.44 195180 524985 127108 -375.067 -95492.8 
28521 2 -261.408 25.0992 -41.9446 -1.67906 1.06685 0.259601 0.0308371 -0.29075 -0.0587188 0.00506932 -1.60056 441775 -86103.1 -138636 131693 -92235.7 22293.1 
28522 2 -261.395 26.857 -39.3559 -2.73173 -2.17964 0.674169 -0.0371777 0.105955 0.0254583 0.0159551 -1.57046 297819 -183604 -225169 80530.2 -141146 -73155.9 
28611 2 -261.35 30.6458 -41.9813 -0.912331 -0.303214 0.49649 -0.0634973 -0.305356 0.0880203 0.00147463 -1.58266 318444 -46437.8 150283 138427 -16094 58001 
28526 2 -259.804 29.6567 -39.3914 0.756674 -0.448858 -1.13077 0.158197 -0.0847301 0.06091 0.00258537 -1.51852 129720 225105 297258 -60192.8 -9476.45 -59885.2 
28614 2 -259.801 27.8011 -41.9441 -1.4565 -0.343584 0.113121 0.195266 0.0313467 -0.0508169 0.00283672 -1.52597 277861 113079 88920.1 -78838.4 -82933.3 51600.8 
28525 2 -258.136 25.0336 -41.9478 -1.58208 0.265159 -1.12916 -0.0989068 0.110544 -0.129254 0.00484699 -1.51177 326685 105354 70899.1 72612 -10957.2 -12615.8 
28615 2 -258.141 30.5847 -42.0142 0.225515 -0.871896 0.29019 0.0311419 -0.0941008 0.152617 0.00112761 -1.51286 407103 144257 218623 3133.18 -24013.9 77756.5 
28531 2 -258.129 26.8825 -39.3873 -1.82444 1.18852 1.54221 -0.0456467 -0.0729871 -0.0571683 0.0089672 -1.51769 286418 64745 12580.9 -128976 21698.2 -128667 
28618 2 -256.528 27.8156 -42.053 -0.585779 -0.0595528 -2.46298 0.0544014 -0.0854232 0.194789 0.00807721 -1.50517 395105 277213 214542 -157942 -89599.9 -11473.9 
28530 2 -256.557 29.5842 -39.3502 1.99989 -0.0680562 -0.67402 0.117964 0.124296 -0.0306217 0.00561556 -1.50153 439574 16279.8 544985 -32142.3 62874.9 2367.5 
29343 2 -254.902 26.8744 -39.3605 -0.462933 -0.893374 0.130948 -0.112914 -0.0875343 -0.0149873 0.00129676 -1.51801 191046 162954 279075 98797.1 36244.2 -53260.5 
28529 2 -254.916 25.0098 -41.9594 -0.373925 -2.06041 1.03 -0.0468651 0.0285276 -0.0869533 0.00685935 -1.52503 74299.7 192788 333913 -155412 -66452.5 -19008.5 
28619 2 -254.869 30.5199 -41.983 -1.65259 0.138362 -0.145528 -0.0272953 -0.0272721 0.0504979 0.00349058 -1.51004 381046 131470 354517 -133726 70664.6 -172120 
28622 2 -253.275 27.7295 -41.9748 -0.442018 1.32858 0.825712 -0.121662 0.166592 0.0736572 0.00332804 -1.51523 158624 126160 360314 23729.2 136727 55582.4 
28534 2 -253.244 29.5881 -39.2806 -0.946947 -1.23644 -1.61612 -0.220042 -0.0750187 -0.193454 0.00634463 -1.51552 57246.5 -274184 448462 18974.3 3796.58 41672.1 
28623 2 -251.626 30.4988 -42.0265 -0.645271 -1.09913 1.11616 -0.187727 -0.00231249 0.196096 0.00361516 -1.52009 170278 -66468.6 180606 172002 85336.4 -72633.6 
28538 2 -251.718 26.8413 -39.2819 -0.555681 0.512866 1.22633 0.0389122 -0.195006 -0.18268 0.00261437 -1.52403 48731.1 136456 183661 62331 12180.3 -66028.6 
28533 2 -251.75 24.9689 -41.9625 -1.71127 -0.721185 -0.501366 0.0757758 -0.0491122 0.0318911 0.00466012 -1.50272 182484 295199 524138 149506 17121.6 45256.6 
29440 2 -250.119 29.5655 -39.3054 0.0993698 0.253295 0.286179 0.190845 -0.051773 -0.0903195 0.000196398 -1.52333 -114572 -308988 286539 151088 -3136.09 -31501 
28626 2 -250.122 27.7645 -41.9327 -0.582333 -1.83484 1.88855 0.0709896 -0.0463361 0.00501345 0.00915966 -1.52107 80741.5 92536.9 296222 184510 -14132.1 -58383.4 
28537 2 -248.53 25.0338 -41.9382 -1.08307 -1.0956 0.283689 -0.121009 -0.12642 -0.0599889 0.00309069 -1.53349 -115235 88375.9 50206.7 -9082.66 -125022 -20247.5 
28543 2 -248.501 26.8249 -39.3376 0.172248 -1.34174 -0.527219 -0.09861 -0.0187642 0.0580252 0.00265492 -1.52605 57723.6 -27938.5 20423.3 191604 111504 -131498 
28627 2 -248.447 30.4892 -41.9663 0.467787 -1.07141 -0.437917 -0.0162277 -0.0177021 0.187666 0.00196298 -1.53359 24147.3 -971.884 -34407.3 168277 277.948 44172.6 
28541 2 -246.894 27.7287 -41.9012 -2.01887 1.03719 0.189523 -0.0198069 0.0589998 -0.141718 0.00653379 -1.54355 -57344.4 -161908 -158072 -17497.8 -75040.4 43347.2 
28630 2 -246.908 29.5688 -39.3366 -0.740809 1.28939 0.923226 -0.0203285 -0.0380383 0.0949951 0.00385875 -1.53108 110266 194679 50919.2 -116574 -8433.14 30623.2 
28544 2 -245.394 24.9341 -41.9272 1.38721 -0.417046 2.01179 0.21278 -0.00665299 -0.0307576 0.00774046 -1.52733 -71823.2 -15303.9 -112410 -50895.2 -153818 -254676 
28551 2 -245.329 26.7156 -39.3935 -2.69521 1.63277 -0.385787 0.0031308 0.097896 0.295403 0.0126946 -1.52984 -15600.6 10464.8 -34595.9 -116836 -87467.4 -51128.3 
29453 2 -245.241 30.4626 -41.8709 -1.757 -0.674387 0.0953171 0.0157332 0.120344 -0.153537 0.00447248 -1.52069 26016.3 52139.2 149858 141443 -37140 -23109.3 
30262 2 -243.723 29.4534 -39.314 0.0578096 -2.58939 -0.369533 0.0815274 0.212613 -0.0793366 0.0086212 -1.51787 145478 192118 -74052.3 93652.5 -121582 93896.8 
28549 2 -243.731 27.6912 -41.9407 -1.33516 -0.843776 -0.541014 0.14857 0.0694438 -0.0590005 0.00351068 -1.52772 164097 -89340 123160 226383 -51241.8 -91950 
28642 2 -242.069 30.5019 -41.9976 -0.610537 1.415 -1.13749 -0.00312053 -0.0378464 0.154249 0.00462101 -1.50364 367307 389887 239808 86133.7 -75092.2 33804.9 
28548 2 -242.21 24.9661 -41.9258 -1.18375 -0.462819 -0.697435 0.146905 -0.10057 0.00318574 0.00264735 -1.5107 283674 201790 322622 230722 -60854 -121669 
29452 2 -242.122 26.7265 -39.3146 -1.66373 -1.28192 0.187927 0.0994114 0.0828305 -0.108744 0.00560063 -1.52382 241785 80682.6 52208.2 95463.4 41842.9 -101641 
29364 2 -240.533 29.5482 -39.3608 -1.82153 -0.066199 0.129968 0.159135 -0.163921 -0.0270046 0.00420584 -1.5168 311213 38149.8 205715 190062 -24178 -120991 
28554 2 -240.471 27.7198 -41.9597 -0.856376 -0.616746 -0.537597 -0.123974 0.0474216 0.0320238 0.00176681 -1.5057 327922 305243 396141 168140 -21150.3 -73027.4 
29368 2 -238.888 26.7816 -39.2925 -1.13042 -0.593528 -1.52873 0.00396354 -0.145049 -0.0810685 0.00499671 -1.51035 396543 288471 298226 20442.5 157035 -102233 
29456 2 -238.792 30.5218 -41.956 0.815853 0.724844 -0.266967 -0.164921 -0.21058 -0.0424927 0.00158987 -1.51786 261224 -45336.6 276979 91941.4 94799.9 -97449.1 
28555 2 -239.004 24.9563 -41.9842 1.09711 -1.36174 -0.378614 0.140549 -0.0575852 0.169635 0.00403212 -1.50958 314391 218723 161834 130824 -91310.7 -12166 
29372 2 -237.262 29.4883 -39.313 0.218372 1.03281 -1.15768 0.0222129 0.0619504 -0.0419494 0.00309162 -1.53186 398596 -4812.48 58162.8 -64892.9 -61062.3 -184709 
28646 2 -237.286 27.7218 -41.902 -1.24704 -0.341532 0.251002 -0.0434723 -0.0536991 -0.1485 0.00218497 -1.51698 -81666.7 274503 307050 103814 -33909.8 -74304.2 
28553 2 -235.76 24.9148 -41.9771 -0.453831 -0.812871 -1.1196 -0.0651033 0.0251091 0.0755529 0.00267045 -1.51487 160500 216685 155250 -12066.3 -138972 -138768 
30178 2 -235.641 26.7127 -39.3289 -0.71026 0.402051 -1.04793 -0.158406 -0.0199387 0.119278 0.00222214 -1.51505 385627 340521 116963 145541 64247.4 -9893.46 
28562 2 -235.601 30.4727 -41.9308 -1.75397 0.855244 -1.1708 -0.167012 0.016593 -0.0588383 0.00652256 -1.5312 -93137.6 -8564.88 125100 101371 -59895.1 -109466 
29464 2 -234.168 27.6879 -41.9071 -0.902467 0.574135 0.326342 0.233491 -0.0258658 -0.191885 0.00157512 -1.51853 -18879 95835.3 272109 142993 84193.1 -9145.3 
29467 2 -234.014 29.5131 -39.3421 -0.262183 0.466227 1.12677 -0.133859 -0.126634 0.150405 0.00195946 -1.53267 226598 114096 226780 -23844 53587.8 -63795.1 
29376 2 -232.451 26.6959 -39.3296 -0.793055 -1.29916 -1.49429 -0.131949 0.0523266 0.0857305 0.00573039 -1.51958 294876 287844 414933 90340.1 139188 51513 
28651 2 -232.474 30.455 -41.956 1.09423 -0.236161 0.232192 0.0948683 0.0691323 0.108183 0.00164622 -1.52157 -266368 353769 110502 59102.4 23279.1 -54696 
28557 2 -232.622 24.8991 -41.9535 -1.36274 0.870713 0.554128 0.162425 0.269989 -0.0249873 0.00368064 -1.52222 34086.7 -371116 299058 71071.1 -93370.4 -100579 
28654 2 -230.967 27.6477 -41.9778 -1.25457 -0.64217 -1.87537 -0.0129718 0.0431755 -0.0281586 0.00693155 -1.52187 188026 127922 144892 20224.6 59645.4 -104138 
30279 2 -230.865 29.4341 -39.3198 0.103477 -0.214725 -2.62523 -0.110892 -0.0348988 -0.152862 0.00875195 -1.51764 -102892 180197 73737.3 -131154 -259719 -230824 
30191 2 -229.29 26.6702 -39.3967 -3.06865 1.56909 2.1649 -0.136131 -0.000773928 -0.0574244 0.0208645 -1.5234 -142921 -156391 259861 -91868.6 -87771.6 22340.7 
28561 2 -229.35 24.9286 -42.0833 -0.909592 -2.49879 -1.5716 0.00628305 -0.0710109 0.313969 0.0120173 -1.50866 195753 -139319 197291 -187540 -172970 -105297 
28565 2 -229.323 30.3679 -41.996 -5.9576 0.600685 -1.86094 0.0958156 0.119447 -0.0336738 0.0495203 -1.51165 38283.2 286164 587186 100924 -156094 -65618.3 
30282 2 -227.709 29.3533 -39.3876 -2.36863 -1.12234 -2.01434 0.0965252 0.204496 0.0389175 0.0137635 -1.52826 13581.9 -104311 131276 59596.8 66515.8 5146.86 
30383 2 -227.76 27.6282 -42.0454 1.4446 -1.97395 -0.189331 0.110265 0.0981219 0.16827 0.00758132 -1.51788 153345 -195464 95016.1 4024.71 64166.5 -180537 
29381 2 -226.187 24.8956 -42.0324 -1.3747 2.51137 0.515818 -0.0611548 0.164056 0.137393 0.0106591 -1.52781 -20137.6 -290208 -68634 419440 -30693.6 85110 
29471 2 -226.12 26.6973 -39.34 -2.51682 1.37207 -0.232744 -0.0684897 -0.00982086 -0.31941 0.0104176 -1.52473 -297885 -192449 108543 258693 -61303.7 -50309.7 
28570 2 -226.133 30.3707 -41.9417 -1.48427 -1.97035 1.5258 0.142615 -0.00600673 -0.102097 0.0105968 -1.52301 176796 6488.18 -242077 167599 31590.3 -274469 
29383 2 -224.522 27.6199 -42.0054 -0.272339 0.400536 -1.47868 -0.005165 0.0706005 0.0323416 0.00304941 -1.53108 340900 157345 -73171.3 178142 -254977 89306.4 
28579 2 -224.462 29.4474 -39.4002 0.0288962 1.28995 0.426298 -0.196757 -0.0634244 0.180168 0.00232574 -1.52018 -65192.2 -433569 126535 299221 20007.2 87660.5 
29419 2 -269.026 35.1647 -38.4167 0.901194 0.204439 0.320251 0.130573 0.0632609 0.000806446 0.00120474 -0.999072 323266 202726 13233.8 -320893 -9133.3 -184659 
29508 2 -265.922 35.1924 -39.17 0.33617 -0.296902 2.12073 -0.0995869 -0.213975 0.0475301 0.00591805 -1.314 -210597 -614181 -150848 11047.8 -400307 80035.5 
28698 2 -264.37 36.1255 -41.8083 -3.03339 0.563846 -2.06071 -0.013138 0.154617 -0.0946281 0.0173384 -1.36497 255702 586629 350456 -196817 -326117 -30650.1 
28703 2 -264.393 32.4104 -39.3157 -0.876161 1.47144 1.59405 -0.0768705 0.0223163 0.0598096 0.00689435 -1.40689 -188200 130227 314529 72320.5 -6060.21 113236 
28707 2 -262.84 35.1718 -39.279 -0.528741 -1.40106 -2.00843 0.25663 -0.0617847 -0.160456 0.00790516 -1.56864 -117449 -42248.4 -158938 141117 21699.1 -154125 
28700 2 -262.857 33.3106 -41.9369 0.966015 -1.8901 0.013452 -0.188067 0.167263 0.0519489 0.00567521 -1.50748 -124199 47694.7 365727 257471 65526.7 35798.3 
28617 2 -261.296 32.4226 -39.2701 -0.748747 0.113619 0.818122 0.0204422 -0.0362798 -0.0906212 0.0015654 -1.55198 29885.5 106909 252060 100285 191848 -20242 
28705 2 -261.208 36.0344 -41.9454 -1.17705 1.8682 0.142444 -0.265457 0.245508 -0.0640428 0.00616647 -1.58041 206340 196813 505831 283617 69354.9 -229818 
28616 2 -259.643 35.1367 -39.3229 -1.97927 -0.459508 1.93446 0.137788 -0.0591982 -0.132294 0.00991341 -1.5285 171163 -122849 -132013 222568 47667.8 -143713 
28704 2 -259.767 33.3319 -41.9176 -1.73191 0.863731 1.15323 0.329706 -0.061304 -0.0727155 0.00639268 -1.52142 134594 -346653 291844 72260.9 -79909.5 -88117 
28709 2 -258.077 36.0328 -42.0089 -1.22961 -0.419414 -0.992959 0.141502 -0.00621303 0.150879 0.00336773 -1.53155 -103213 21338.8 249824 229105 162225 -181265 
28621 2 -258.119 32.356 -39.3233 -4.24126 0.980895 -0.422012 0.130496 0.00749749 -0.110335 0.0240928 -1.5115 201242 183601 256068 75801.4 35033.3 -60719.9 
28708 2 -256.466 33.2848 -41.9369 -2.79495 -0.16774 -0.0347182 -0.0539157 -0.110172 0.00330793 0.00987602 -1.52062 345212 -113117 78833 -123182 -72127.2 -72966.1 
28620 2 -256.409 35.087 -39.3803 -2.7716 -1.16196 0.692832 -0.0513624 -0.0537588 0.0185114 0.0119804 -1.52059 334022 -15708.1 -57684.7 59563.7 31614.3 -95234.7 
28713 2 -254.857 35.9781 -41.9545 -1.61617 -2.2592 0.196652 0.15481 0.0687504 -0.120373 0.00976711 -1.52545 248414 -4175.5 110764 -95165.2 71797.8 -56181.9 
28625 2 -254.824 32.3001 -39.355 -1.30051 0.83981 -0.0170815 -0.0764588 0.0132338 0.0505729 0.00301895 -1.51168 209618 133775 65711.1 160231 136303 -99491.7 
28712 2 -253.235 33.221 -41.9396 0.618355 0.910178 -1.26068 0.0159514 0.0376117 -0.102587 0.00352677 -1.51917 377517 -123879 121572 -95876.1 108483 -30093.2 
28629 2 -253.166 35.0736 -39.388 -0.839257 0.602814 -0.65982 -0.0279151 -0.107571 -0.0446947 0.00189318 -1.52152 245814 284490 -20887.6 41509.3 21695 -212573 
28716 2 -251.597 35.9528 -42.0229 1.147 -0.525035 -2.63077 -0.0361685 0.0424173 0.0717682 0.0107213 -1.5198 323861 35036 -11173.3 -95742.1 6362.69 -73408.7 
28633 2 -251.626 32.2373 -39.3451 0.50653 2.24797 -0.920377 -0.0587594 0.342092 -0.0392677 0.00775492 -1.50748 -72799.8 -110297 463991 59865.3 -145112 18887.6 
30344 2 -249.978 35.0642 -39.4211 1.73722 -0.692919 -0.391525 -0.148539 -0.138516 0.104986 0.00459897 -1.51858 -3798.31 14637.1 262657 61693.6 -19455.1 5417.89 
28542 2 -249.979 33.2291 -42.0774 0.207621 1.06975 0.583923 -0.184698 0.0322079 0.439993 0.00192511 -1.51463 145564 -92164.8 -105169 133553 173888 -140278 
28634 2 -248.342 35.9395 -41.9388 0.139453 1.5135 0.673949 -0.143337 0.082878 -0.153983 0.00348173 -1.53074 64100.7 -61461.8 -189672 -51692 204946 -112016 
30260 2 -248.494 32.3159 -39.318 -1.07542 0.62881 1.12052 0.144575 -0.0426462 -0.0797635 0.0035361 -1.52444 83553.2 107701 422857 76685.1 37208.9 -31025.5 
28638 2 -246.766 33.226 -41.8912 -2.12019 -0.348137 0.689982 -0.116803 -0.00363259 -0.175354 0.00641408 -1.52436 36651.5 68441.9 145378 149812 -18204.6 -128983 
29454 2 -246.791 35.0308 -39.3423 0.467211 0.361578 0.877352 0.13587 0.0208399 0.150602 0.00140911 -1.52066 95496.6 -2783.38 106413 274571 -26441.1 -167504 
28545 2 -245.247 32.3096 -39.2833 -1.46308 0.368754 -0.464151 0.0900373 -0.0918998 0.0156709 0.00313875 -1.51777 329540 63545.9 -86824.1 24404.1 -67883.8 16097.6 
28641 2 -245.17 36.0293 -41.9297 -0.941703 1.77289 -0.392771 -0.0353986 -0.118979 -0.0142004 0.00527011 -1.53022 -167338 -399971 197101 241399 60058.6 -177777 
30269 2 -243.557 35.0428 -39.3049 -2.50795 0.774516 1.36199 -0.115507 0.000477662 0.113183 0.0110141 -1.5275 128737 -201674 154999 -46098.9 -13056.4 -224609 
28550 2 -243.627 33.3214 -41.8581 -2.86453 -0.314848 -0.112705 0.0649725 -0.335362 -0.169194 0.0104758 -1.51086 95753 52681.1 239308 25463.5 76369.3 -30652.9 
30268 2 -242.002 32.26 -39.2854 -1.26774 1.30606 -2.7121 -0.158087 0.0652373 -0.07371 0.0134371 -1.52215 240754 -12964.3 94177.2 263292 67598.4 84850 
28645 2 -241.98 35.9573 -41.9589 -2.8048 0.347714 -1.81728 0.0151597 0.160807 0.080489 0.0142203 -1.52059 -307121 -6300.56 -132523 -65435.8 19312.2 -386396 
30263 2 -240.391 33.2251 -41.8573 0.830772 -2.12221 0.559025 -0.17284 0.0515728 -0.149312 0.00693547 -1.52958 50006.8 -102986 232697 89764.8 87702.1 92622 
28647 2 -240.397 35.0045 -39.1982 -1.86029 -0.814673 0.842016 0.134943 -0.0661879 -0.19809 0.00608771 -1.52844 130499 -72071.1 199415 135109 -19747.6 -75755.8 
28558 2 -238.86 35.9868 -41.8594 -0.457622 0.791664 0.353677 0.121946 0.112206 -0.0648338 0.0012107 -1.50888 85378.6 378179 602776 -4003.29 -38048.9 -195593 
29460 2 -238.798 32.2569 -39.3419 -2.6466 -0.310763 -1.08323 -0.0931931 -0.0651255 0.192617 0.0104218 -1.53191 -86351.6 26155.5 21498.2 54880.5 -177240 -31465.2 
31232 2 -237.153 34.9644 -39.2871 -0.493895 -0.825238 1.37262 -0.145854 0.144286 -0.0108027 0.00353802 -1.5269 222100 23055.1 90657 -85391 23099.2 -99794.1 
29463 2 -237.216 33.2317 -41.9354 -0.521992 -0.966592 -0.284164 0.0232227 0.108938 -0.137338 0.00162166 -1.52372 45084.2 7818.69 210006 -116958 42096.3 -91827.8 
29462 2 -235.648 32.2495 -39.3509 1.00929 1.80041 -0.995003 0.145541 -0.0403432 0.149686 0.00661267 -1.52468 58584.1 30107.9 284920 128199 -20869.7 -76233.9 
29461 2 -235.664 36.0311 -41.8872 0.606356 -0.00760698 -1.64947 0.0923237 -0.0858068 -0.0657384 0.00388997 -1.51064 295951 201275 426604 -191952 82928.5 -166066 
28650 2 -234.008 33.2426 -41.9407 1.37291 0.678305 0.0474635 0.0181051 -0.00197404 0.0336739 0.00295638 -1.51889 215846 254060 332423 -147055 -67317.1 -18414.8 
31093 2 -233.917 34.9772 -39.2669 -2.24742 0.148272 -1.53539 -0.237763 0.00711866 -0.0851709 0.00935858 -1.51893 -24337.8 113764 400341 97377.9 6648.08 -197313 
30372 2 -232.437 32.2225 -39.2344 -1.84824 -1.27612 2.63655 0.0787829 -0.0303601 -0.180766 0.015109 -1.51609 253329 -7119.45 418393 -77748.2 -137387 -134459 
30374 2 -232.399 35.9734 -41.9372 -1.88595 -0.897798 -0.210409 0.0545914 0.0471675 0.0588314 0.00555086 -1.51033 289289 61206.7 497397 94949 -16783.5 -104685 
30368 2 -230.806 33.2359 -41.9455 -0.821209 -0.605462 0.765051 0.00304074 -0.122872 0.0245215 0.00204832 -1.5035 378702 314421 648357 111755 -28071.2 -107576 
30378 2 -230.795 34.9665 -39.2527 -1.31998 -0.484901 0.160969 0.20066 -0.0133365 -0.0163967 0.00252329 -1.51891 -6495.41 154606 313052 68263.1 78300.7 -28082.1 
29466 2 -229.18 32.1617 -39.3388 1.37549 -2.25136 -1.0273 -0.155759 0.052422 -0.0416294 0.0100962 -1.52162 286202 87450.3 146830 -68001.5 42284.2 77488.8 
28658 2 -229.187 36.0026 -41.8195 -0.647615 1.05411 -0.0629314 -0.0641144 -0.206216 -0.15165 0.00193274 -1.50821 129999 62906 675485 -139421 44001.3 -76432 
30369 2 -227.574 34.901 -39.2405 -2.46376 -1.09624 -0.0864201 0.0499241 0.162642 -0.0336708 0.00916841 -1.51506 399111 197876 334946 -117336 19980.7 126284 
29475 2 -227.591 33.1406 -41.911 0.827119 2.52957 1.86204 -0.0649395 0.104025 -0.127545 0.013288 -1.51236 354265 259326 199256 34618.4 20212.1 -31777.7 
29468 2 -225.989 32.1133 -39.3901 -1.57654 -1.24001 -0.714604 -0.103601 0.180449 0.253542 0.00571033 -1.5124 -40718.6 71023.7 312315 284596 -143848 -156068 
29465 2 -225.999 35.902 -41.8595 -0.278033 2.67704 -0.445618 -0.0230545 -0.0171899 0.0892795 0.00937384 -1.51897 -57270.2 281392 417598 84665.1 124967 -73284.8 
32002 2 -224.333 33.102 -41.9918 -2.54135 -0.654437 0.646849 -0.273853 0.0236672 0.313692 0.00920099 -1.52681 91599.9 172715 185934 8745.11 108092 134210 
33626 2 -224.352 34.9189 -39.2304 -2.00588 -1.26859 -0.334297 -0.301696 -0.135661 0.0421094 0.00723545 -1.5073 19389.7 -86852.3 394409 -161715 193010 232869 
29511 2 -267.364 37.6815 -39.6952 -0.160145 -0.921309 1.92757 -0.0178849 -0.017218 0.0164915 0.00578117 -1.22465 -210890 -198608 -58896.1 743867 143027 -71712.5 
29598 2 -265.931 40.6256 -39.2437 -1.10034 -1.18965 0.298021 -0.0532976 -0.109393 0.00788627 0.00341938 -1.35534 365605 457150 -58542.5 454612 -2099.05 230043 
28701 2 -265.745 38.9974 -41.898 -0.322446 -1.23391 -2.23009 0.0222746 -0.0283595 0.113533 0.00831258 -1.05816 -383513 85096.6 -321675 -42963.4 258255 -25799 
28702 2 -264.378 37.8943 -39.2099 -1.10846 0.482067 -0.435165 0.0624523 0.114788 -0.0118661 0.00207877 -1.64123 413564 -192027 820126 -240791 -240625 -128540 
30334 2 -264.257 43.2918 -39.0972 0.929385 -0.0764384 -0.287582 -0.0157507 0.0429351 -0.0745285 0.00119944 -1.09559 487894 -152614 -353994 174227 -270074 208950 
28710 2 -262.781 40.5537 -39.1752 -2.03113 0.577334 -0.900138 0.167813 0.0113577 -0.152676 0.00663645 -1.54898 528117 -114619 133452 -139465 -24214.7 94038.3 
28788 2 -262.707 38.7977 -41.8432 0.548699 -1.76375 -0.448135 0.0762322 -0.126647 0.0668123 0.00455027 -1.43598 113352 158391 375680 128408 -141386 116676 
28711 2 -261.072 37.8632 -39.3098 -0.790034 0.183672 -1.02684 -0.216503 0.0771138 -0.0369511 0.00215666 -1.55487 391415 114084 105958 87984.1 -32680.8 -115145 
28789 2 -261.066 41.4443 -41.7099 1.73288 0.569689 0.807354 -0.132822 0.00303959 0.00191339 0.0050119 -1.01469 -346938 -165218 -540879 71974.8 -175580 -50189.2 
29602 2 -261.081 43.1516 -39.1446 -0.908802 1.37419 -1.03209 0.019854 0.122837 -0.0437392 0.00476041 -1.23113 381270 -585921 -373116 137062 83210.5 -28929.6 
28790 2 -259.512 38.7496 -41.8781 -3.03514 1.73297 -1.8502 0.0135587 0.123396 -0.0746044 0.019697 -1.4773 189513 219721 311207 256232 118170 110511 
28792 2 -259.479 40.5873 -39.2738 -0.12948 -0.6008 1.57934 0.0669815 -0.251877 0.0974156 0.00361739 -1.60053 301380 -362789 -211216 1111.15 -120825 113187 
28723 2 -257.918 41.557 -41.8219 -3.59023 -0.341607 -0.614661 0.0890694 -0.150693 -0.0401642 0.0168577 -1.33917 37479 473483 -50924.5 24453.5 -144317 38853 
28714 2 -257.826 43.2464 -39.2306 -1.82509 1.18652 0.433048 -0.145146 0.0998242 0.0871421 0.00620477 -1.48841 454188 -469736 287877 62657.9 -51138.1 72180.9 
28715 2 -257.824 37.8345 -39.3203 1.45932 0.869155 -1.51323 -0.190249 0.0587519 -0.18683 0.00651789 -1.52489 104237 159641 229984 172002 125494 -94486.6 
29442 2 -256.256 40.5943 -39.3057 -0.133943 1.52236 -1.48297 -0.0661993 -0.0673738 0.0500121 0.00571159 -1.55951 268595 249455 434881 84538.3 298654 -66722.1 
28791 2 -256.321 38.7532 -41.9955 0.131136 -0.03674 1.13892 -0.193327 -0.02341 0.170629 0.00165713 -1.56316 13966.6 172651 34265.4 -13453.8 -1430.56 152916 
28624 2 -254.689 37.8599 -39.4165 0.195189 -1.49501 0.0992216 0.00891837 -0.077848 0.170596 0.00287546 -1.51268 -15166.4 183595 113915 166327 84579 -5726.4 
28628 2 -254.787 41.4628 -41.8358 -0.867595 0.825548 1.47971 0.17098 -0.000843266 -0.105907 0.00456421 -1.56108 48939.8 82972.6 53457.6 -131096 149730 258550 
28637 2 -254.678 43.3129 -39.2215 0.423955 -1.6734 2.34503 0.0783603 -0.123506 -0.00753189 0.0106797 -1.57546 380611 -231451 6778.51 -49711.1 117111 -22613.6 
29441 2 -253.064 40.5863 -39.3285 -0.901218 0.0671614 -0.339642 -0.225143 -0.022412 0.0392711 0.00117395 -1.57189 -195039 256337 56153.4 -54576.8 92000.1 -78685 
28720 2 -253.163 38.7304 -41.9778 -0.257902 -0.487434 0.769159 -0.03768 0.00250996 -0.014978 0.00112816 -1.57819 -109540 180340 -34962.8 -56044.4 196892 -34856.3 
28721 2 -251.573 41.4052 -41.8281 -0.183451 1.884 -0.930508 0.0401303 -0.176158 -0.126393 0.00560353 -1.55672 -79989.1 -376083 -129208 -198034 66259.3 259044 
29445 2 -251.519 37.8201 -39.4053 -1.76884 -1.38022 -0.258762 -0.065892 -0.0579489 0.139737 0.00642449 -1.52994 -53710.8 54754.5 63470.6 2708.83 126898 -2681.26 
28796 2 -251.459 43.2523 -39.2233 -2.41863 -0.352133 -0.377923 0.109701 0.00253351 -0.121926 0.00770397 -1.45999 440133 -427250 -56286.7 54936.2 114947 25329.1 
28728 2 -249.928 40.5334 -39.3121 -1.34163 -0.0835448 -0.611279 0.240936 0.0239928 -0.0715946 0.00274652 -1.58393 -232339 456661 -16201.5 103017 298241 -118326 
28631 2 -249.992 38.6592 -41.9383 -2.19426 -0.169625 -1.68198 0.0484521 0.0239423 -0.0967392 0.00966376 -1.58005 -81293.3 49994.8 16405.7 -228729 162244 -85473.2 
28729 2 -248.215 43.2583 -39.298 -0.97401 -0.338265 -0.245963 -0.195616 -0.119467 -0.0360937 0.00141521 -1.34108 769427 -89567.1 671660 112083 196921 -13589.1 
28794 2 -248.404 41.2748 -41.9011 1.79879 0.680913 -0.397226 0.0882508 0.282431 0.112945 0.00485805 -1.43076 280753 170878 5647.36 -44103.3 65426.1 277115 
30352 2 -248.338 37.738 -39.3694 -2.10995 1.26645 -1.22949 0.0481419 0.202909 0.119809 0.00953132 -1.52169 206115 38220.1 128968 14171.4 -14180.3 -49365.6 
29549 2 -246.745 40.5424 -39.3208 0.301915 -1.40695 0.739264 0.11214 -0.125395 0.0929465 0.00329638 -1.56382 378079 368957 382074 173757 37295.4 86458.7 
28635 2 -246.758 38.6597 -41.9454 -0.981451 0.283437 1.84252 0.0319589 0.23482 0.0840564 0.00559033 -1.58651 84335.6 -1720.49 157823 399430 101632 -123760 
29546 2 -245.015 43.2077 -39.1587 0.792481 1.51406 0.444423 -0.238887 -0.0311836 -0.0154183 0.00392709 -1.28692 -146495 -276389 -64294.9 163495 42390.8 79483.6 
28732 2 -245.107 41.4716 -41.8033 -2.30116 -1.10757 1.60556 -0.217304 -0.182332 -0.031799 0.0114614 -1.33151 76118.4 291544 274808 122423 203550 221662 
29458 2 -245.064 37.8158 -39.3224 -3.61099 -0.36599 0.564286 -0.248417 -0.101072 0.0363253 0.0169929 -1.5085 258946 246161 250387 -13787.8 -68846.8 -118302 
28795 2 -243.533 40.5177 -39.1928 -0.23561 1.27304 -0.0130694 0.0840444 -0.214379 -0.100768 0.00211134 -1.59705 71919.4 -155004 -36672.7 -237079 397932 206296 
28643 2 -243.56 38.7221 -41.9516 -2.10409 0.229913 -1.03131 0.00877893 0.0814764 0.0817545 0.00698232 -1.60004 107451 360324 348251 -171336 92252.9 35135.3 
29473 2 -242.003 43.1668 -39.0251 -0.969895 -0.762335 1.06313 0.318412 -0.00836545 -0.111285 0.00334037 -1.13947 -292469 -534630 -213611 -116998 -5134.89 4160.14 
30273 2 -241.898 37.6866 -39.3785 -4.38375 1.50708 -0.901982 -0.102327 0.318435 0.268083 0.02809 -1.50725 -224771 167774 356026 38535.6 36535.3 -15915.6 
28800 2 -242.02 41.4315 -41.6836 -1.78852 0.94802 -0.563035 0.120063 0.0889512 -0.151638 0.00556022 -1.34896 -212572 -151050 208964 11663 97062.4 324348 
28740 2 -240.332 40.5332 -39.2114 -0.273874 2.13359 2.68413 0.0460763 -0.143545 0.116647 0.0149023 -1.5574 455954 85665.9 207000 32347 97749.4 -152826 
28736 2 -240.389 38.8087 -41.8798 -2.26287 0.095085 2.07098 0.0414921 -0.143547 -0.0920521 0.0118629 -1.58709 81792.9 382728 259098 34903 139557 -17425.2 
29484 2 -238.634 43.1962 -39.0702 -2.21524 1.1877 2.78091 0.0308032 0.037377 0.0809805 0.0176979 -1.32767 600597 332353 191805 262321 242615 43791.5 
28652 2 -238.764 37.8019 -39.247 -3.8157 0.900687 2.02779 0.0811432 -0.127657 -0.0585338 0.0245389 -1.51886 -110495 244078 119249 -25138.3 136530 -121865 
29565 2 -238.776 41.5289 -41.7445 -0.97354 1.32207 -1.50421 0.050739 0.0905378 0.139122 0.00624507 -1.44442 306327 124952 233550 179821 41055.5 -26758.3 
28744 2 -237.225 38.8143 -41.8749 -1.39457 -0.273241 0.247044 0.0432973 -0.218658 0.0861837 0.00262046 -1.55189 274895 185853 430820 -70211 33125.1 46432.1 
28802 2 -237.06 40.4546 -39.1368 -3.47063 0.231892 2.10464 -0.216966 0.189274 -0.140127 0.020818 -1.56229 78213.7 43743.8 434982 -86542.7 283975 -65804.7 
28763 2 -235.584 37.7264 -39.2261 0.425564 -0.193058 1.31753 0.206023 -0.0423473 -0.0738436 0.00246144 -1.5145 238550 -124167 214291 59385.2 134267 -70175.1 
32828 2 -235.411 43.3526 -44.0986 -3.43543 -0.590327 -1.87993 0.0259621 0.0226412 -0.0649569 0.0197553 -1.07085 -19.5304 -363009 -577104 19556.4 -74358.9 -71464.2 
29476 2 -235.57 41.4624 -41.7375 -2.18015 -0.0454733 2.17698 0.148791 -0.00432933 0.194718 0.0119583 -1.64737 198551 151356 -98929.1 -3272.48 -155500 106986 
28667 2 -235.484 43.1679 -39.0486 0.376866 0.433563 -0.324252 0.00107711 -0.0195363 0.0311664 0.000548072 -1.71974 82016.4 -132371 367408 93761 255280 96746.1 
29566 2 -233.987 38.6795 -41.8859 0.34538 -1.17498 0.337543 0.030238 0.120583 0.0843123 0.00203261 -1.52813 419981 39599.5 563393 -46462.2 71377.4 -55988.8 
29568 2 -233.926 40.4426 -39.1848 -2.07088 2.07811 0.920512 -0.07294 -0.0268892 0.136356 0.011908 -1.51791 -280795 170594 332715 38312.3 165432 148810 
28754 2 -232.305 37.7199 -39.24 -0.361842 -0.978031 0.0144542 -0.157489 0.0167359 0.122429 0.00136996 -1.51009 360194 -61284.2 548547 -8076.1 91436.1 92814.7 
28679 2 -232.251 43.3683 -44.0604 -2.77015 0.449394 0.752354 -0.128945 -0.102483 -0.0572458 0.0106325 -1.17613 99535.5 -77684.8 -482460 -38509.8 -8097.75 -31056.6 
29480 2 -232.387 41.444 -41.6862 -3.26025 -1.2527 -1.21258 0.0782918 -0.0796637 -0.0413845 0.0172162 -1.64435 331708 164827 387932 -192302 52503.9 146436 
29478 2 -232.382 43.1574 -38.9819 -0.625474 0.815183 -0.275085 0.231161 -0.134798 0.071829 0.00142503 -1.52642 3178.42 -414038 453793 239046 339766 -45242.7 
29474 2 -230.723 38.7347 -41.7732 -1.38002 -0.373255 -1.24777 -0.166405 -0.0728359 -0.145096 0.00453515 -1.51965 226164 64266.6 784702 -97666.6 127072 53151.6 
28750 2 -230.817 40.4784 -39.0237 -1.66243 -0.385473 1.15977 0.288778 -0.0316063 -0.148199 0.00536216 -1.52275 46716.9 98572.4 552628 -31504.8 110609 79896.7 
28808 2 -229.156 43.3618 -44.0816 -1.17911 -0.948973 -0.154088 0.227399 -0.14894 0.00811849 0.00291526 -1.16382 262942 -25091.6 -191078 -87742.3 -3429.89 37176.8 
28674 2 -229.122 37.7449 -39.1212 -2.11778 -0.132019 0.939741 -0.0939066 -0.061655 -0.12353 0.0067832 -1.5216 18461.5 243336 96228.5 -36267.5 133243 73472.8 
28665 2 -229.143 41.3535 -41.7235 -1.19712 0.935391 0.782664 -0.134292 0.25651 0.28194 0.00367857 -1.6325 -66123.9 295633 664612 -7699.07 113239 85170.6 
29564 2 -229.205 43.1403 -38.8996 -1.22369 0.0751034 -2.18868 0.0163126 -0.0326216 -0.131424 0.0079266 -1.38373 -115500 -76350.1 740909 179152 169713 -9307 
30206 2 -227.612 40.4789 -39.0027 -0.662755 3.34291 1.31857 -0.0577946 -0.067048 -0.0722136 0.0168183 -1.54712 204767 30696.4 630922 -178509 72993.5 172010 
29391 2 -227.557 38.6246 -41.7655 -2.72637 -1.44681 0.25967 0.0744982 0.16109 -0.0370309 0.0120836 -1.52156 46089.6 -208299 703721 -81157.2 87008.8 50153.8 
28689 2 -226.148 43.1643 -38.8564 -0.950587 1.71654 0.423085 0.104663 -0.0217311 -0.00623783 0.00507474 -1.37802 -310367 12806.1 1.15583e+006 -156521 -26682.2 -12422.4 
30202 2 -226.07 41.4026 -41.6531 0.0485054 2.0841 -0.67937 0.146781 0.102932 0.00243396 0.00605498 -1.61465 -194933 478566 917767 122043 114411 231720 
32857 2 -225.985 37.701 -39.1179 0.0367866 1.62601 -0.703715 0.0475803 -0.0613111 -0.00185412 0.00395547 -1.52056 158140 152457 616704 -3118.98 79585.7 150067 
28760 2 -224.473 40.4022 -39.0979 -0.375477 -0.552389 -1.38651 -0.17751 -0.146513 -0.0951535 0.00298321 -1.55036 -137799 53406.7 -160833 -479687 -125818 -135147 
30387 2 -224.372 38.6769 -41.7706 -1.52677 1.08263 0.782355 -0.182146 -0.0466261 0.00253327 0.00518317 -1.52705 94837.2 -55564.1 434656 116807 78582.9 -39221.2 
28632 2 -256.209 44.2134 -41.7823 0.0792081 -1.3533 0.160203 -0.0461409 -0.122271 -0.0464467 0.00234694 -1.07813 -472502 -44770.3 -213947 124576 35994.5 -40412.9 
28726 2 -256.361 45.899 -39.239 0.90858 -0.145065 -0.834997 -0.0123965 0.133592 0.209743 0.00194442 -0.972413 -29470.3 -381934 282364 -157686 -244885 15361.9 
28722 2 -253.108 44.0461 -41.7644 -2.22558 -0.49165 -1.60903 -0.109295 0.0725448 0.00923812 0.00980399 -1.08161 -365223 -113008 -63656.1 -40182.2 -69869 62699.3 
28725 2 -250.049 43.9717 -41.8805 -2.23143 0.69202 -1.5214 0.234105 -0.0181786 0.0411411 0.00979003 -0.944107 -575926 -39470.8 89752 -195487 152103 38903 
32827 2 -237.013 44.1946 -41.561 -0.431124 2.17302 -1.89866 0.015645 -0.0502805 0.0485363 0.010722 -1.18974 -360831 56113.6 171072 139464 30754.4 166694 
31927 2 -236.846 45.9004 -38.9792 -3.03703 0.853126 2.64489 -0.0383859 -0.0762982 0.0224148 0.0213449 -1.00734 -65004.4 -142463 -38474.2 38551.7 48219.9 -29100.1 
28672 2 -233.908 44.1636 -41.5243 -2.79551 1.13948 -0.0342182 0.0262332 -0.0443326 -0.0347194 0.0114799 -1.41609 -30722.1 -26696.1 -6369.58 -8410.72 -89493.7 134760 
32746 2 -233.805 45.8136 -38.9331 1.8597 2.91981 0.362835 -0.0286097 0.123506 0.025669 0.0152596 -0.996903 47075.8 -546472 -236978 153458 -21252.5 -50649.1 
31234 2 -230.716 44.0139 -41.485 -1.02906 0.573366 -2.41284 0.040649 0.0478488 0.101972 0.00908051 -1.27399 200961 -53459.2 -57084.8 -157082 -57954.2 11560.9 
28684 2 -227.514 44.0994 -41.5324 1.61761 3.89603 -1.40773 -0.0214735 -0.14422 -0.0110162 0.02491 -1.22673 304319 -175307 214917 33738.5 77056.2 27459.3 
38904 2 -224.28 44.1167 -41.7589 -3.61953 2.26898 -0.160517 -0.307743 0.09984 -0.216281 0.0230177 -1.28599 -18078.2 -39554.9 140478 409477 -418146 -179169 
28810 2 -264.525 -8.33982 -36.6934 -1 0 0 0 0 0 0.00125952 -1.08259 372006 216818 835543 -2771.02 574.336 305.2 
28814 2 -262.92 -9.26647 -34.0724 -1 0 0 0 0 0 0.00125952 -1.18902 410995 476539 578259 -245214 8437.49 10241.6 
28812 2 -261.315 -8.33982 -36.6934 -1 0 0 0 0 0 0.00125952 -1.48427 1.1098e+006 235805 871706 -67480.1 -328.677 7969.64 
28817 2 -259.71 -9.26647 -34.0724 -1 0 0 0 0 0 0.00125952 -1.21614 304329 243485 192086 17239.2 -10691.3 -14443.5 
28815 2 -258.105 -8.33982 -36.6934 -1 0 0 0 0 0 0.00125952 -1.43821 527324 -19689.9 776301 -174880 -3668.28 -6693 
28820 2 -256.5 -9.26647 -34.0724 -1 0 0 0 0 0 0.00125952 -1.21858 197250 213917 168881 -4188.6 -8885.08 1972.11 
28818 2 -254.895 -8.33982 -36.6934 -1 0 0 0 0 0 0.00125952 -1.43792 593353 157863 787508 -38057.7 5657.79 -14407.6 
28823 2 -253.29 -9.26647 -34.0724 -1 0 0 0 0 0 0.00125952 -1.21801 198037 227619 174901 -5140.84 -10111.9 -13142.2 
28821 2 -251.685 -8.33982 -36.6934 -1 0 0 0 0 0 0.00125952 -1.44532 472247 -55597.3 798604 -42087.2 7299.82 -653.358 
28826 2 -250.08 -9.26647 -34.0724 -1 0 0 0 0 0 0.00125952 -1.21496 233476 299454 190164 6753.39 19717 7680.53 
28824 2 -248.475 -8.33982 -36.6934 -1 0 0 0 0 0 0.00125952 -1.43918 598855 105060 800534 -13063.3 -632.142 2241.42 
28829 2 -246.87 -9.26647 -34.0724 -1 0 0 0 0 0 0.00125952 -1.2213 227427 269112 186552 38293.4 -10299.4 -8410.55 
28827 2 -245.265 -8.33982 -36.6934 -1 0 0 0 0 0 0.00125952 -1.44292 437886 -200389 778154 2074.64 -5569.69 -6473.23 
28832 2 -243.66 -9.26647 -34.0724 -1 0 0 0 0 0 0.00125952 -1.21939 217203 230795 180831 -57075.9 -1449.52 -8761.94 
28830 2 -242.055 -8.33982 -36.6934 -1 0 0 0 0 0 0.00125952 -1.43926 570618 70562.1 792907 9730.58 4684.54 9910.57 
28835 2 -240.45 -9.26647 -34.0724 -1 0 0 0 0 0 0.00125952 -1.21418 204774 262568 177120 -23407 3775.2 -7400.81 
28833 2 -238.845 -8.33982 -36.6934 -1 0 0 0 0 0 0.00125952 -1.4396 547230 106337 797866 20832.8 -4508.03 14620.7 
28838 2 -237.24 -9.26647 -34.0724 -1 0 0 0 0 0 0.00125952 -1.21471 191557 179003 175156 10271 357.913 -7036.09 
28836 2 -235.635 -8.33982 -36.6934 -1 0 0 0 0 0 0.00125952 -1.43772 546902 31280 801790 1842.29 4662.28 -11105.3 
28841 2 -234.03 -9.26647 -34.0724 -1 0 0 0 0 0 0.00125952 -1.21673 219931 284766 180338 3347.37 -10031.1 -14685.5 
28839 2 -232.425 -8.33982 -36.6934 -1 0 0 0 0 0 0.00125952 -1.44015 435884 -201746 801586 24341.4 -5072.79 -25584.7 
28844 2 -230.82 -9.26647 -34.0724 -1 0 0 0 0 0 0.00125952 -1.21557 212189 219950 186961 -8485.47 24575.2 -14826.7 
28842 2 -229.215 -8.33982 -36.6934 -1 0 0 0 0 0 0.00125952 -1.43399 594196 154708 805054 21995.4 5111.65 -13262 
28847 2 -227.61 -9.26647 -34.0724 -1 0 0 0 0 0 0.00125952 -1.21617 206883 250707 177014 -9802.16 1193.86 5138.09 
28845 2 -226.005 -8.33982 -36.6934 -1 0 0 0 0 0 0.00125952 -1.43589 472377 16752.8 794751 -157592 568.163 16929.3 
28850 2 -224.4 -9.26647 -34.0724 -1 0 0 0 0 0 0.00125952 -1.21456 208029 227900 188848 -17547.9 -6840.42 20181 
28811 2 -264.525 -6.48653 -34.0724 -1 0 0 0 0 0 0.00125952 -1.1761 292715 786518 726344 -183167 9571.25 7779.71 
28878 2 -264.525 -2.77994 -36.6934 -1 0 0 0 0 0 0.00125952 -1.13663 -55686.5 338472 627433 71493.7 3625.5 -782.753 
28879 2 -264.525 -0.926647 -34.0724 -1 0 0 0 0 0 0.00125952 -1.12923 -146633 387253 663959 -16271.9 -12796.3 -14297.9 
28880 2 -262.92 -5.55988 -36.6934 -1 0 0 0 0 0 0.00125952 -1.54123 332983 799409 548696 185827 -8966.81 -7900.49 
28883 2 -262.92 -3.70659 -34.0724 -1 0 0 0 0 0 0.00125952 -1.52392 299650 425752 414149 -307659 -42895.8 -28472.7 
28881 2 -261.398 -2.77638 -36.7211 -0.856154 -0.352001 -1.55228 0.0359018 -0.0643652 0.13399 0.00411418 -1.60134 395353 144050 222436 -102065 -45357.1 59187.4 
28813 2 -261.315 -6.48653 -34.0724 -1 0 0 0 0 0 0.00125952 -1.66522 1.02582e+006 964660 538347 -29514.6 -57354.1 -29574.5 
28882 2 -261.442 -0.922665 -34.0631 -1.67611 1.19132 -0.681802 0.21 -0.099536 -0.0405717 0.0059115 -1.59635 343444 147924 299559 -16231.3 8528.49 36674.2 
28884 2 -259.745 -5.56298 -36.7537 -2.40315 -0.503815 -1.09458 -0.0443569 -0.0710888 0.157522 0.00910261 -1.54715 156084 561302 260442 -108003 -16033.8 -82268.9 
28887 2 -259.743 -3.73226 -34.087 -1.45679 1.57456 -0.456713 -0.0695626 0.0166439 -0.0583493 0.00605835 -1.51251 185727 286474 417018 -99683 55253.3 -89748.9 
28885 2 -258.19 -2.80685 -36.7552 0.318885 -1.22082 1.40753 -0.0523308 0.0439773 0.071406 0.00450056 -1.51764 -4030.47 297154 360712 -147049 -37678 -89501.7 
28816 2 -258.105 -6.48653 -34.0724 -1 0 0 0 0 0 0.00125952 -1.60615 352900 811457 266995 -117402 100078 16833.7 
28886 2 -258.215 -0.949429 -34.1454 -3.01155 0.38809 0.946016 -0.000111908 -0.0685155 0.195804 0.01274 -1.5025 355642 166485 502258 -76523.2 60849.9 -9720.84 
28888 2 -256.601 -5.624 -36.6537 -1.66618 1.48159 0.822317 0.246734 0.0748644 -0.092928 0.00711311 -1.54015 174839 362375 258949 -190216 14501.7 71859.5 
28891 2 -256.591 -3.73827 -33.9947 -0.86706 -1.99229 -1.69017 0.0308311 0.0509473 -0.19579 0.00954428 -1.51999 -101735 115693 215003 -119946 105730 6748.4 
28889 2 -255.082 -2.84303 -36.6793 0.0829497 3.04956 0.0015295 0.283352 -0.0473444 0.0732495 0.011722 -1.50966 368568 315652 222530 -36124 -55754.7 34807.8 
28819 2 -254.895 -6.48653 -34.0724 -1 0 0 0 0 0 0.00125952 -1.60717 351853 746959 383657 -133371 35790.7 57002.1 
28890 2 -255.009 -0.961101 -34.1039 1.47392 1.17418 -0.440518 -0.0900812 -0.0341214 0.0381323 0.00471713 -1.52138 258185 158129 179260 -134040 3307.43 -86148.4 
28895 2 -253.426 -3.74815 -34.0285 -1.10457 -0.405323 2.80609 0.208541 0.0295271 -0.159481 0.0116612 -1.51289 232812 181378 281539 -150969 11553 -102661 
28892 2 -253.286 -5.61932 -36.6754 -0.0718222 -1.23276 1.90026 -0.158335 0.120742 -0.0243893 0.00646871 -1.5379 426952 637820 209762 -65223.3 -7588.59 85867.3 
28893 2 -251.755 -2.78157 -36.6683 -0.0347042 0.876042 1.13287 -0.0708861 -0.11293 -0.0478091 0.00258459 -1.51414 325997 292015 19440.8 63114 -177632 -134250 
28822 2 -251.685 -6.48653 -34.0724 -1 0 0 0 0 0 0.00125952 -1.60662 307215 817237 415468 -101165 15144.7 94528.8 
28894 2 -251.783 -0.979406 -34.1175 0.334962 1.77412 1.47643 0.0155431 -0.021822 0.134065 0.00685121 -1.5265 314626 129504 -98581.7 -33122.4 -122658 -153463 
28899 2 -250.164 -3.75966 -34.1177 -1.21125 0.291035 -2.82371 0.112132 0.0705822 0.0706148 0.0119971 -1.50806 481831 213661 161518 -21754.7 -41703.9 -34641.6 
28896 2 -250.126 -5.62761 -36.7131 2.18475 -0.132872 1.09046 0.152904 0.0614655 0.0567541 0.00753177 -1.54654 297830 387894 31451.3 -113010 -27611.9 -1107.18 
28897 2 -248.573 -2.81622 -36.7166 -0.447009 -0.0566096 -2.02346 0.106864 0.0293406 -0.0262132 0.00541268 -1.51002 353301 522420 174315 -145367 -50141.9 -139588 
28825 2 -248.475 -6.48653 -34.0724 -1 0 0 0 0 0 0.00125952 -1.60097 398216 957189 363554 -9402.29 -89017.4 -22439.9 
28898 2 -248.512 -0.964024 -34.1394 -2.34305 2.04489 1.25589 -0.295734 -0.010611 -0.0137779 0.014168 -1.526 58239.5 123610 -159018 -29518.4 -58564.8 -84685.4 
28903 2 -246.878 -3.69921 -34.1306 -0.0273688 0.849009 -1.38878 -0.153497 -0.20771 0.0997691 0.00333807 -1.50837 476706 52893.5 66629.7 -140093 -9811.92 -38245.9 
28900 2 -246.807 -5.63774 -36.6758 -1.95247 1.3291 0.776806 -0.362989 0.0953419 -0.0702559 0.00778645 -1.53834 147011 348623 167306 -89383.4 22485.5 -14488 
28901 2 -245.325 -2.85638 -36.6933 -0.84688 -0.306824 -1.27066 0.0059357 0.131801 -0.158406 0.00305551 -1.51874 276540 253793 59449 -161071 197616 -57939.7 
28828 2 -245.265 -6.48653 -34.0724 -1 0 0 0 0 0 0.00125952 -1.61649 182413 976516 -110758 77834 46837.8 53730.9 
28902 2 -245.379 -0.967305 -34.1577 -0.789928 1.44894 -1.23793 0.0958808 0.0551264 0.109396 0.00536038 -1.52453 -103096 16147.7 208938 -195633 28539.8 -51868.2 
28907 2 -243.619 -3.69052 -34.1064 -1.09369 -2.25547 1.12735 -0.248888 -0.142142 0.0359628 0.00951468 -1.51777 299380 154963 -29273.1 -70626 -46763.7 -16637.1 
28904 2 -243.698 -5.64565 -36.6329 -4.47647 1.19978 -0.774117 0.211626 0.122649 -0.192569 0.027807 -1.55071 -83153.8 331410 149017 -46699.1 -879.03 52484.5 
28905 2 -242.109 -2.83134 -36.6925 -0.399936 0.0608242 1.47146 0.0417843 -0.0147159 -0.0320588 0.00293321 -1.51458 378422 315870 119645 -139011 159994 -41486.9 
28831 2 -242.055 -6.48653 -34.0724 -1 0 0 0 0 0 0.00125952 -1.60535 332388 748936 370085 -34873.3 28873.6 53915.5 
28906 2 -242.186 -0.920257 -34.1257 -1.60619 -0.22645 1.7695 0.0330974 -0.169147 0.0436385 0.00725766 -1.51739 -86328.3 -84651.7 131538 -268656 81560.9 -44300.8 
28911 2 -240.438 -3.80301 -34.0703 -0.0715844 -1.10141 -1.71081 -0.2064 0.126759 -0.0766921 0.00522081 -1.52044 -216805 -37673.3 96729.7 -176737 -16962.8 -56727.4 
28908 2 -240.441 -5.6056 -36.7245 -2.28586 0.846642 -2.33383 -0.0247915 0.0401664 0.0783032 0.0143443 -1.54101 389736 554701 140924 13978.6 -10469.6 -44438.7 
28910 2 -239.033 -0.992114 -34.1139 -0.257552 -0.641811 -2.11658 0.146011 0.106751 -0.0260871 0.0062449 -1.52438 277714 -5595.6 -139327 -104309 -122431 -159934 
28834 2 -238.845 -6.48653 -34.0724 -1 0 0 0 0 0 0.00125952 -1.60053 366596 705910 594741 62406 9050.73 36757.8 
28909 2 -238.852 -2.79801 -36.6229 -0.350011 0.310229 -0.134286 -0.133031 -0.196272 -0.258828 0.000298232 -1.52259 320010 25135.1 -126865 -87471.7 -67248.6 78446.9 
28915 2 -237.291 -3.73104 -34.1174 -3.10931 -0.312798 -2.29217 0.187461 -0.129427 0.153481 0.0189176 -1.51744 -73115.7 56549.5 79496.8 -129571 -39409.7 3733.92 
28912 2 -237.21 -5.60801 -36.7247 -1.11031 2.27637 0.927893 -0.0547404 0.0156771 0.114254 0.00916379 -1.54305 395499 475722 78983 -476.642 5036.74 4817.75 
28913 2 -235.626 -2.8272 -36.6894 0.177737 0.760769 -1.10746 -0.0869527 -0.0659416 -0.0689927 0.00231351 -1.51456 252063 295213 286209 -249755 -33088 -36378.9 
28914 2 -235.729 -1.03313 -34.0689 2.32445 -0.00148277 0.684302 -0.100204 0.0551354 -0.195753 0.00739508 -1.51956 69664.7 -149111 19056.5 -136229 112548 -123960 
28837 2 -235.635 -6.48653 -34.0724 -1 0 0 0 0 0 0.00125952 -1.60051 398516 834244 487634 -128597 -349.999 45936.7 
28919 2 -234.066 -3.79384 -34.0756 -1.39351 -0.235782 0.863135 -0.00663497 0.0640429 -0.16467 0.00345419 -1.51812 98302.9 -28259.5 -69205.3 -78798.9 -158647 -127916 
28916 2 -233.97 -5.66759 -36.6804 -1.88821 -1.09475 2.80268 -0.301115 0.124451 -0.0433359 0.0158936 -1.5542 -79639.6 163790 23622 -71874.2 10083.1 40263.2 
28918 2 -232.599 -0.960816 -34.115 -0.846789 -0.588703 -0.998766 0.094527 -0.20406 -0.0485349 0.00259606 -1.52464 50902.6 -60127.9 191858 -174683 64488.8 97664.1 
28917 2 -232.468 -2.89188 -36.7189 0.180705 -0.714562 -1.55158 0.0170856 0.0308233 0.0982767 0.00371639 -1.52202 161979 87608.3 344858 -227708 -5033.88 28437.4 
28840 2 -232.425 -6.48653 -34.0724 -1 0 0 0 0 0 0.00125952 -1.60598 324445 774807 309647 68053.9 -73499.3 110680 
28923 2 -230.82 -3.72673 -34.071 -0.552842 1.6805 0.581042 -0.190216 -0.162469 -0.0793525 0.00436718 -1.51138 230628 -42436 233463 -207201 45880 14120 
28920 2 -230.86 -5.64467 -36.7015 -0.278105 3.06257 1.20413 0.192798 0.0603404 0.0774451 0.013737 -1.5588 -145872 209875 89778.5 -41973.8 7627.05 57786.9 
28921 2 -229.231 -2.90824 -36.7249 0.234589 0.257323 -1.19689 -0.109276 0.133405 -0.0533857 0.00195702 -1.52705 335260 61726 158286 26647.5 8766.53 -34875.8 
28843 2 -229.215 -6.48653 -34.0724 -1 0 0 0 0 0 0.00125952 -1.60925 330596 772215 314062 -93033.8 41229.8 -17141.6 
28927 2 -227.639 -3.78488 -34.1247 -2.02672 1.94715 -0.851641 -0.0344446 0.0581141 0.152487 0.0108624 -1.52732 -155906 -173213 124812 -162528 76056.2 -40062.5 
28924 2 -227.636 -5.58317 -36.6943 -1.07942 -0.316921 -1.98141 0.0350172 -0.265507 -0.0330671 0.00653887 -1.55597 121656 121468 52623.2 -3478.95 -17998.4 -36571.1 
28926 2 -226.197 -1.04895 -34.1345 -2.47171 0.703672 0.126438 0.0263365 -0.0651146 0.0685398 0.00833862 -1.51595 274055 -122932 220887 -282996 2755.86 -44003 
28846 2 -226.005 -6.48653 -34.0724 -1 0 0 0 0 0 0.00125952 -1.6083 311899 662709 320522 -51814.5 44545.1 -65392.4 
28925 2 -226.008 -2.91373 -36.7143 1.19441 -0.131509 1.02457 0.0362531 0.135903 -0.117748 0.00314082 -1.51958 432313 189940 273299 -86420.3 24392.6 17502.3 
28922 2 -229.407 -1.02525 -34.1699 -1.16107 -0.743629 1.16211 0.184131 0.0112245 0.0758751 0.00409541 -1.49883 186808 -171812 219425 -395560 -109298 -26228.8 
28931 2 -224.467 -3.78174 -34.0662 -0.97284 0.904358 -0.932667 -0.00580997 0.0490379 -0.0803894 0.00331776 -1.51369 -142668 -37216.3 423521 -159353 -70385.1 151388 
28928 2 -224.437 -5.67229 -36.8038 0.717874 1.74551 -0.845371 0.170013 0.213837 0.358158 0.00538671 -1.52541 313815 264248 202559 16089.1 -9420.65 -84931.7 
28968 2 -264.525 2.77994 -36.6934 -1 0 0 0 0 0 0.00125952 -1.13383 -229294 358325 634739 45075.7 17140.2 -11088.7 
28969 2 -264.525 4.63324 -34.0724 -1 0 0 0 0 0 0.00125952 -1.13377 24261.5 358054 656580 -12643.3 8282.7 8520.66 
28970 2 -262.92 0 -36.6934 -1 0 0 0 0 0 0.00125952 -1.5346 -62698.3 250901 411746 204616 -14227.6 45175.8 
28973 2 -262.92 1.85329 -34.0724 -1 0 0 0 0 0 0.00125952 -1.53376 87213.9 177605 79979.2 -316731 93925.1 63949.9 
28972 2 -261.397 4.57728 -34.1468 0.965116 1.74112 2.32206 -0.0714857 0.15162 0.302308 0.0117827 -1.60063 242003 17743.2 -139738 -168724 -17892.9 17804.5 
28971 2 -261.455 2.74251 -36.6196 0.0255644 0.084495 0.58095 0.261443 0.103321 -0.376641 0.000434906 -1.58927 230911 24075.9 -31724.3 -84637 30415.2 -125996 
28974 2 -259.839 -0.0095159 -36.7224 -3.69385 1.33665 -0.0666857 0.142635 -0.0199806 0.0158856 0.0194414 -1.53075 31839.6 166021 210717 -16958.4 -117803 -2208.24 
28977 2 -259.784 1.79736 -34.0852 1.19576 1.12382 0.960812 -0.160699 -0.00904124 0.0439844 0.00455439 -1.54255 -179211 -100414 17205.2 -66312.7 -14013.5 34080.8 
28975 2 -258.234 2.74214 -36.6723 2.16292 1.43855 -1.66647 0.0217616 0.0794209 -0.160227 0.0119966 -1.51886 320906 208892 278327 58372 -30039.2 -46531.5 
28976 2 -258.247 4.5354 -34.0989 -2.86058 1.23794 1.17416 0.0250193 0.160513 0.115142 0.0139732 -1.53277 -126102 -76942.2 176523 54923.6 5303.08 -51688.6 
28981 2 -256.666 1.82348 -34.0021 -1.25859 1.26992 -1.25115 0.182912 -0.131006 -0.207966 0.005998 -1.52093 -119875 56667.9 271816 -44615.8 -96183.8 -63185.6 
28978 2 -256.632 0.0102605 -36.7222 1.59702 0.972398 -0.329169 0.0582983 -0.108595 0.000513601 0.00453978 -1.51468 202322 194315 355898 -79015.3 67681.2 95075.2 
28980 2 -255.09 4.5606 -34.0853 -3.11798 0.337457 1.85382 0.24804 -0.124308 -0.0516128 0.0167167 -1.50874 38951.9 -3917.86 239264 192911 -11225.3 -96291.2 
28979 2 -255.043 2.72629 -36.7363 0.280295 -0.726386 0.944214 0.065391 0.0126672 0.151964 0.00188643 -1.51387 300136 186151 382306 -190487 -153729 -44701.9 
28985 2 -253.438 1.7909 -34.0511 -2.95648 1.46585 0.471365 0.0347703 0.0771736 -0.142678 0.0139953 -1.51883 226803 149431 309256 -46485.2 15621.4 -21456.2 
28982 2 -253.387 -0.0623456 -36.6667 -3.27929 -0.529657 -1.72411 -0.118732 0.0529687 -0.14989 0.0176418 -1.5252 173969 262162 204904 28802.8 -80448.4 27009.5 
28984 2 -251.85 4.59979 -34.0823 -0.515632 1.82545 -0.270232 0.0761799 -0.178467 -0.239076 0.00462392 -1.49488 395819 252698 332488 8812.04 144534 -129126 
28983 2 -251.832 2.71788 -36.7672 -3.65719 0.874315 3.16753 0.0210053 0.0884544 0.254794 0.030446 -1.51749 276217 60638.5 17205.1 105201 -51735.6 68686.4 
28986 2 -250.194 0.0395906 -36.6892 -0.833308 -0.244469 0.89667 0.0719085 -0.271955 -0.169079 0.00196256 -1.51405 132242 124908 182313 -53531.6 -20779 3761.16 
28989 2 -250.226 1.8083 -34.1376 -1.60284 0.677828 -2.24206 0.0602443 0.0684708 0.121767 0.0101459 -1.5195 423747 274157 154704 -48678.6 -4878.22 -87710.7 
28988 2 -248.603 4.58562 -34.1012 0.725422 1.97862 -1.57244 -0.0914314 -0.0594476 -0.0909648 0.00870797 -1.52003 306921 82562.1 -82062.8 -28348.6 -188033 85586.3 
28987 2 -248.556 2.75033 -36.7187 -1.53943 -0.908495 0.797146 -0.00294128 0.0131061 -0.0584596 0.00482478 -1.52893 225073 -155871 202313 27662 -133332 35021.5 
28990 2 -247.01 -0.00950678 -36.7439 -0.307698 -0.683378 3.14731 0.0904784 -0.0939804 -0.0663356 0.0131837 -1.52347 74224.2 245258 48684.1 1244.38 83484.6 -31764 
28993 2 -246.979 1.81725 -34.1543 1.85871 -0.527239 1.65823 -0.115981 -0.0860766 0.0374034 0.00816484 -1.53391 67658.1 -95564.7 -122930 -162343 -74124.2 -17184 
28992 2 -245.428 4.50556 -34.147 2.13134 0.411659 -1.05876 0.0534003 0.125971 0.0628373 0.00734684 -1.5334 176398 -272135 4171.22 -211232 82965.9 43083.3 
28991 2 -245.368 2.73317 -36.7417 -2.67836 1.37097 -0.494647 -0.0193729 -0.132148 -0.0017511 0.0117108 -1.53019 166996 -159921 -98794.4 -110351 -4520.86 78118.3 
28997 2 -243.805 1.78241 -34.1395 -1.23977 -0.244327 2.55448 -0.0418723 0.0602463 -0.176587 0.0102299 -1.53708 -96371.1 -274304 -312838 24137.6 -60606.6 73400.2 
28994 2 -243.801 -0.0355752 -36.7417 -2.30011 -1.85288 1.35808 0.060744 -0.0543811 -0.00931717 0.0133106 -1.53031 228210 234300 108005 -80707.5 -49595.1 -1063.83 
28996 2 -242.19 4.50536 -34.184 -2.10453 0.376063 0.688378 -0.297029 0.0526668 0.0483391 0.00635342 -1.5152 -14817.4 -158081 97539.2 -64333.2 -238872 -30111.1 
28995 2 -242.149 2.68249 -36.7522 -1.46543 -0.449356 0.659957 -0.181408 0.0932133 -0.0639522 0.00350771 -1.52897 -8823.53 178192 82025.2 34415.5 23995.5 -94803.7 
29001 2 -240.651 1.78412 -34.1307 0.170783 -0.0309576 -1.85817 0.221124 -0.109598 0.00443655 0.00438678 -1.52701 -6447.7 -351464 75487.9 -108209 -13123.3 -27155.5 
28998 2 -240.598 -0.0814579 -36.7308 -2.11743 -1.24261 -0.143864 0.0238817 0.0215179 0.102511 0.00761793 -1.53464 22399.5 -70049.8 -211116 -12471.3 31877.3 9402.86 
29000 2 -239.074 4.4946 -34.1328 -1.18995 1.02697 0.923033 -0.018262 0.0525917 -0.129361 0.00418492 -1.51981 -220834 85156.8 291648 -277639 -30947.8 -137171 
28999 2 -239.009 2.67083 -36.734 -1.98211 0.909751 -0.905746 0.0322017 0.102947 -0.041335 0.00702407 -1.52516 -74554.8 328843 133977 17944.1 -82523.2 23043.7 
29005 2 -237.368 1.73408 -34.1823 0.139271 -0.601202 0.0354641 -0.215234 -0.0148501 0.211748 0.000481259 -1.51167 170783 355335 171047 -29715.6 20263.9 41601.2 
29002 2 -237.384 -0.0714364 -36.7618 -0.331595 0.472002 -0.823191 0.195037 0.0245386 0.208116 0.0012726 -1.52026 318028 -46429.6 8734.92 -184739 -126865 -154891 
29004 2 -235.938 4.5742 -34.118 -3.94008 0.213373 0.50117 0.0751576 -0.047004 -0.0478408 0.0199268 -1.51556 -106100 223597 -8212.12 -104952 -106440 -136502 
29003 2 -235.841 2.76169 -36.7058 0.210919 -0.832933 0.0572562 -0.0177636 -0.20889 -0.119946 0.000933987 -1.52848 -399850 -9514.41 -1661.04 -188708 54147 71865.1 
29009 2 -234.263 1.72874 -34.1321 -3.41713 0.0306605 1.53255 0.0837151 0.214714 -0.000477276 0.0176665 -1.52229 -147653 90602.6 -23162.1 -51523.6 97528.6 124509 
29006 2 -234.17 -0.0690308 -36.7586 1.90171 0.489284 0.32278 -0.0842056 -0.0432092 0.0588428 0.00498781 -1.5215 361158 -7756.13 199684 -234549 111528 -13178.3 
29008 2 -232.764 4.54991 -34.0831 -2.71337 0.646558 0.790113 -0.343315 -0.126715 -0.284616 0.0105859 -1.51157 -565532 155258 40638.8 -27780.2 -172704 -55034 
29007 2 -232.732 2.67708 -36.7313 -0.210258 -1.48173 -1.92274 0.248221 0.0363744 -0.0478255 0.00747735 -1.52161 -27964.8 29322.1 384272 -122161 841.423 81703.7 
29013 2 -231.108 1.74027 -34.1488 -1.84777 1.55475 0.772734 0.0071492 -0.22565 0.0639076 0.00809696 -1.50962 -21568.7 -506389 174751 -469685 184118 13045.3 
29010 2 -230.966 -0.15799 -36.7307 -1.93518 1.09163 -0.970527 -0.039155 0.107817 -0.0550917 0.00740406 -1.51592 373597 41970 -28188.6 -164407 -20901.3 37549.3 
29012 2 -229.777 4.40341 -34.1005 -0.545158 -0.000450314 0.277715 0.327431 0.176839 -0.160379 0.000471467 -1.47927 -374075 -296033 295074 -424686 -219646 5032.1 
29011 2 -229.556 2.61043 -36.7501 -1.32786 -1.18818 1.88592 0.207821 0.148794 0.0347512 0.00847867 -1.5303 298773 308156 -55293.2 -115177 -114402 88085 
29017 2 -227.921 1.68054 -34.2035 -0.280741 0.847407 0.284713 -0.0669844 -0.0909466 0.122817 0.00110583 -1.50426 298268 -267284 137094 -461776 -34996.8 88486.6 
29014 2 -227.674 -0.153655 -36.8062 -0.315339 -0.806758 0.106182 -0.316956 -0.0963628 0.151056 0.000959212 -1.52414 203335 10413.9 37356 -307843 -97601.5 -14151.5 
29016 2 -226.612 4.40872 -34.1662 1.80499 -0.178514 -1.06385 -0.0183576 0.0593 -0.141554 0.00556915 -1.49523 135466 -355955 262501 -378257 -33837.3 54868.4 
29015 2 -226.349 2.59251 -36.7614 2.06761 -0.523342 0.0260102 0.239629 0.212801 0.0815037 0.00573025 -1.51867 537274 -43704.7 -98280.1 -222013 -10540.2 76754 
29021 2 -224.687 1.64211 -34.2016 -1.55383 -0.021575 -1.28943 -0.145448 0.0586932 0.0787233 0.00513566 -1.5154 338219 -444574 -145669 -339291 -144664 -276542 
29018 2 -224.544 -0.100292 -36.7065 0.509948 -0.8707 0.00557874 0.116769 -0.123355 -0.18107 0.00128244 -1.52269 195541 314460 -70693.8 -66899.1 76239.2 -90040.9 
29058 2 -264.525 8.33982 -36.6934 -1 0 0 0 0 0 0.00125952 -1.13246 -102743 347990 637138 34035.2 8693.62 48.6507 
29059 2 -264.525 10.1931 -34.0724 -1 0 0 0 0 0 0.00125952 -1.13374 66836.9 374653 655418 -39448.4 16051.5 -2044.85 
29060 2 -262.92 5.55988 -36.6934 -1 0 0 0 0 0 0.00125952 -1.53125 86919.2 375409 289022 280518 -19996.1 38035.8 
29063 2 -262.92 7.41318 -34.0724 -1 0 0 0 0 0 0.00125952 -1.52525 212841 511917 437068 -310341 30810.6 14889.9 
29150 2 -262.92 11.1198 -36.6934 -1 0 0 0 0 0 0.00125952 -1.52583 238385 283824 468879 240094 -88664 52055.8 
29062 2 -261.375 10.1719 -34.1163 -0.449203 0.553523 -1.15187 -0.107134 -0.0559084 0.132159 0.00231119 -1.59446 425310 78531.8 336918 -89993.3 -65476.1 -26171.6 
29061 2 -261.418 8.34758 -36.7106 3.75828 -0.162384 -1.76038 0.12652 0.000328648 -0.0145791 0.0217266 -1.59705 351802 169291 225374 -9001.06 19569.1 -98489.1 
29064 2 -259.797 5.56945 -36.6551 -2.85913 0.685163 1.18381 0.0422964 -0.0323592 -0.1759 0.0126525 -1.52253 96513.3 354422 119481 34486.6 24585.3 14328.8 
29067 2 -259.808 7.35335 -34.044 -1.11823 -2.10304 -0.240357 0.00275323 0.0435161 -0.101074 0.00721826 -1.50832 345981 197002 291321 -141452 -147506 -112717 
29154 2 -259.772 11.1176 -36.7549 -2.06788 0.787278 0.691473 -0.136498 -0.0676906 0.0546656 0.00676872 -1.53319 -72924.4 17002.2 241727 43621.5 119372 -136052 
29066 2 -258.227 10.0799 -34.0828 -3.60735 0.377865 -1.51833 0.00451222 -0.0522823 -0.0364577 0.0194734 -1.51605 -122553 104021 185666 -11752.7 -156265 -128594 
29065 2 -258.207 8.35483 -36.7319 1.72576 1.58881 1.47756 -0.0586753 -0.163727 0.0709282 0.00968033 -1.5219 225745 98252.8 289041 -90139.4 -71676.2 -208446 
29068 2 -256.607 5.55092 -36.6979 -0.118698 -1.99775 -0.459959 -0.0110964 -0.121781 -0.080722 0.00531095 -1.51969 11637.1 294603 -146657 1536.11 -206633 -116858 
29158 2 -256.648 11.0358 -36.7206 -2.75427 -1.29397 0.556546 0.00567795 0.202434 -0.00427826 0.0120537 -1.52875 -296391 -61276.7 167696 44748.2 -22817.7 157088 
29071 2 -256.581 7.26356 -34.1371 0.639581 0.0996921 0.776011 -0.150911 0.284119 0.134438 0.00128621 -1.50827 256768 36059.6 195132 150218 -97214.3 -217246 
29070 2 -255.062 10.1098 -34.1668 -1.17276 -0.427531 -0.0356213 -0.04755 0.0379553 0.186179 0.00196412 -1.52811 -171476 263110 52895.6 151527 -94412.1 -144638 
29069 2 -255.02 8.3534 -36.7261 -0.631792 -0.495032 1.47427 -0.0434603 -0.281666 -0.0206761 0.00354895 -1.53997 6145.31 -122099 -111114 -45918.4 70581 -147495 
29875 2 -258.325 8.20525 -31.4353 0.080266 0.78761 -0.644346 0.227071 0.198405 -0.101387 0.00131236 -1.50293 208560 298184 92150.5 -216047 -76570.9 -11380.4 
29878 2 -256.599 5.42709 -31.4453 -0.732451 -0.44716 -0.520345 -0.109426 0.0858513 -0.128583 0.00126858 -1.52223 182119 176305 129165 -87039.3 28164.2 80607.3 
29072 2 -253.47 5.49298 -36.7621 0.444935 -0.0819944 -0.501427 0.17456 0.0932439 0.312902 0.00057449 -1.51946 203737 261430 47639 7955.25 20298 -38528.1 
29075 2 -253.392 7.38109 -34.1473 -0.764352 1.17894 -0.71584 -0.283315 -0.196916 0.0174166 0.00313186 -1.52551 -167410 -83166.5 118563 -57446.3 -76047.5 6238.13 
29162 2 -253.518 11.0682 -36.8036 1.33832 0.630746 -0.586263 0.224216 0.129765 0.101399 0.00318991 -1.53284 -50989.7 7010.93 138891 -51093.5 43740 -7104.09 
29074 2 -251.95 10.1277 -34.1673 -0.931552 1.08525 -0.708363 0.277812 0.15578 0.0868374 0.00320842 -1.51496 110466 -99787.3 240660 -58759.7 111239 -73003.8 
29073 2 -251.837 8.3092 -36.7061 -1.18778 -1.1975 0.0307983 0.0797152 -0.105824 -0.127965 0.00358431 -1.52612 200203 212496 -314120 -134705 -52335.5 -14724.9 
29076 2 -250.132 5.4587 -36.7177 -1.49503 -0.573682 -1.17665 -0.171484 0.177289 0.0441377 0.00497347 -1.50874 289612 276683 2600.21 27459.3 -185243 -104979 
29166 2 -250.282 11.0723 -36.7553 -1.47605 -0.734083 0.56272 -0.0349444 -0.0422189 0.0196703 0.0038217 -1.53013 185302 133390 284569 -75739.4 -89182.7 -6656.93 
29079 2 -250.257 7.35148 -34.167 0.860889 0.563156 -0.73779 0.133859 0.0201051 0.217718 0.00201851 -1.51622 15943.8 235155 332728 -56829.1 -33346.6 27698.8 
29078 2 -248.715 10.1499 -34.1156 -3.46065 -2.31192 -1.17912 -0.0889639 -0.0703473 -0.0615618 0.0235673 -1.51825 263154 156921 -135959 -288554 -77157.9 -30873.7 
29077 2 -248.579 8.31609 -36.686 -1.30422 1.14237 -2.91385 -0.277283 -0.158406 -0.13951 0.01448 -1.52197 -111556 36524.1 59724.3 -161648 -61009 -8026.17 
29886 2 -250.244 5.47367 -31.4865 1.59372 -0.447973 -1.95095 -0.0411088 0.035622 -0.22571 0.00824584 -1.52222 -23273.8 242322 -153800 129285 -126074 -262464 
29084 2 -243.83 5.44735 -36.7227 -0.457972 0.477807 1.79366 0.104445 0.0948623 -0.112517 0.00460387 -1.52066 71417.3 146218 136058 -190734 -63466.9 -8531.33 
29080 2 -246.976 5.51022 -36.7409 0.396511 0.182768 1.43609 -0.0300881 -0.0384021 0.0104656 0.00283768 -1.53742 -126430 25655.6 62281.6 -91699.6 -51112.5 -23061.3 
29170 2 -247.111 11.0051 -36.7433 -2.08406 1.13051 1.22292 0.109342 0.287014 0.0795259 0.00896384 -1.52212 113950 16427.4 199756 -90328 81865.7 14050.6 
29083 2 -247.043 7.30091 -34.1416 -1.5732 -1.23728 0.103756 -0.158174 0.113412 -0.0517694 0.00505898 -1.52919 -306353 193180 -279455 -124993 -171600 1681.71 
29082 2 -245.509 10.115 -34.0827 -0.28352 0.184216 1.45488 -0.0997564 -0.0872011 -0.130048 0.00280996 -1.52891 -38076.8 294982 74585.8 4425.91 104139 -53174.7 
29081 2 -245.49 8.29131 -36.7481 -0.545764 1.54958 2.20229 0.275629 -0.0181316 0.123942 0.00950828 -1.52067 -195566 116241 82695 -122503 -48344.6 -131870 
29087 2 -243.962 7.25656 -34.1088 0.236409 -0.00483035 0.069787 0.0896735 0.0688405 -0.100532 7.65572e-005 -1.51998 -264402 206693 70137.5 -183687 13066.6 -55558.2 
29174 2 -243.903 11.0331 -36.7113 -1.93799 1.02445 -0.384062 -0.0996089 -0.0254742 -0.0312116 0.00623813 -1.51973 60205.1 102915 196604 93240.5 97558.6 95911.4 
29092 2 -237.438 5.5129 -36.7607 -3.67054 -0.696278 1.82832 -0.111136 -0.168557 0.0165311 0.0217902 -1.52485 120538 -93765.1 245849 31455.6 -86805.2 -77971.1 
29088 2 -240.643 5.52603 -36.8317 0.679976 -0.659901 -1.42868 -0.0575783 -0.269125 0.300342 0.00370169 -1.51819 71190.9 -123920 37670.9 -175641 143379 -59186.5 
29086 2 -242.411 10.0707 -34.0957 -1.43484 0.917696 -1.81955 0.0921629 -0.00189281 0.0144564 0.00782375 -1.52077 59050.8 165265 272397 -72047.3 -263386 54677.1 
29085 2 -242.297 8.22771 -36.6728 2.53845 -0.478046 -1.99672 -0.0491656 0.0853411 -0.123172 0.0134254 -1.52153 204944 70187.4 101194 43393.1 -138959 4176.6 
29091 2 -240.816 7.26514 -34.1104 -1.5122 1.54097 -3.49687 0.140964 0.0617898 -0.0608776 0.0212726 -1.5158 -79787.5 191161 59577.6 -141254 -329304 -25367.5 
29178 2 -240.748 10.9906 -36.7594 -6.33849 2.30996 -0.0225741 -0.149437 -0.0365047 -0.0228406 0.0573242 -1.50693 -756296 160892 199892 37947.4 -239244 -121325 
29090 2 -239.21 10.0734 -34.1418 -2.35637 2.05837 1.20307 -0.124978 -0.00339123 0.136655 0.0141528 -1.51436 -15189.6 179667 156556 106260 130244 157009 
29089 2 -239.121 8.18287 -36.7712 -2.47427 1.16068 -1.73547 -0.111001 0.224515 0.0409456 0.013201 -1.51844 -175079 -386405 267186 -169675 -155399 -74765.7 
29182 2 -237.74 10.9757 -36.7348 -2.42924 0.0340352 -1.69426 0.49421 0.170745 -0.116639 0.0110496 -1.49523 -320131 391073 189239 -83234.1 49749.1 7583.27 
29095 2 -237.663 7.30221 -34.1308 -0.884146 3.17624 -0.23526 0.236656 0.0160406 0.0344564 0.0137609 -1.50903 423381 62509.5 205310 65894.5 -44235.5 -9516.2 
29096 2 -234.284 5.4265 -36.7728 -2.95117 -0.145835 -1.29991 0.0744941 0.258886 0.147276 0.0131247 -1.52213 203493 3578.93 399513 -111435 5485.7 -31906.3 
29094 2 -236.075 10.099 -34.1247 -2.92384 0.135006 -0.680326 -0.179771 -0.137056 -0.0320624 0.0113734 -1.51384 -377724 197738 318595 -75160.5 30686.5 42908.7 
29093 2 -235.976 8.22478 -36.7685 -1.33213 1.90627 -0.778294 -0.217437 0.0801675 0.074523 0.00757496 -1.50993 -471916 31535.8 437253 -202101 112642 96773.6 
29099 2 -234.381 7.34169 -34.1358 0.539448 1.1444 0.440931 -0.411559 -0.168526 -0.195697 0.00226092 -1.5028 -3242.57 -169675 173067 -186187 -185294 73553.4 
29186 2 -234.567 11.0552 -36.7595 1.06554 1.48753 -1.59656 -0.0956307 -0.0148831 -0.083781 0.0074275 -1.52555 -193579 -198954 -39355.2 -161176 -253048 102370 
29098 2 -233.046 10.0466 -34.2624 0.700315 0.570963 0.992797 0.18556 0.152737 0.189757 0.00226976 -1.50475 -793310 -130512 73017.9 -118386 -75194.5 46115.7 
29097 2 -232.979 8.28867 -36.9069 -3.28794 0.469417 -1.16266 0.0979099 -0.142164 0.204948 0.0155962 -1.50508 -1.06832e+006 123344 27186.9 -198680 6506.79 -125577 
29103 2 -231.371 7.30072 -34.2231 -1.79287 -2.10544 -1.13467 -0.124412 -0.176476 0.14823 0.0112534 -1.49028 -821073 -309507 315204 -361060 241471 -59675.3 
29190 2 -231.508 11.0526 -36.8199 -0.266453 2.36631 0.20932 -0.0203601 -0.120988 0.00505067 0.0071972 -1.53944 -386628 -419218 -29784.5 -172434 31191.4 38052 
29100 2 -231.104 5.43969 -36.7918 -3.21832 -1.42331 0.541389 -0.116559 0.00845146 0.0216175 0.0159663 -1.51794 433028 250737 456068 -101372 71687.9 -153116 
29996 2 -234.548 11.0144 -31.5272 -0.957687 -2.10485 -0.784048 -0.10493 -0.0858497 0.101991 0.0075096 -1.50999 -590872 216912 264738 -106580 -62566.7 6705.19 
29104 2 -227.95 5.42103 -36.8975 -2.37695 -1.32045 -0.542426 -0.0140332 -0.196915 0.222799 0.00968278 -1.51321 387281 44830.4 169705 -73469.1 -150597 -228861 
29102 2 -230.016 9.99211 -34.1866 -2.34701 -3.36218 0.787172 -0.0415613 0.276392 0.0234813 0.0219563 -1.50025 -811796 32247.4 -109456 -263490 113483 -116159 
29101 2 -229.991 8.29698 -36.804 -2.04333 -0.91254 2.38486 0.282238 -0.0365147 -0.229935 0.0134712 -1.507 -566819 -50477.8 -23847.6 -243074 24581.7 55707.8 
29194 2 -228.477 11.0464 -36.7504 -2.09025 0.950531 1.72387 0.00976789 -0.055327 -0.289627 0.010384 -1.52407 -444444 -185443 -290691 65525.1 -190645 -39488.4 
29107 2 -228.382 7.13402 -34.3223 -0.942909 -2.50627 -1.24711 0.052191 0.0931034 0.116335 0.0109902 -1.49812 -470224 212190 250592 -149822 -36366.8 27731.9 
29106 2 -227.045 9.97723 -34.2878 -0.53121 1.70609 0.303104 0.109265 0.00208974 0.204501 0.00413724 -1.49097 -906239 283856 89960.6 152032 -216963 274632 
29105 2 -226.943 8.25514 -36.9168 -2.79625 0.570139 -0.803382 0.10499 0.0659019 0.168886 0.0110705 -1.52057 -314959 -318717 -287785 -298580 7992.23 3275.13 
30008 2 -225.499 11.0873 -31.6479 2.00462 1.88007 1.17536 -0.152251 -0.283318 -0.227771 0.0112533 -1.51632 -253522 -52131.9 -325773 -127272 200566 22904.6 
29915 2 -226.934 8.18522 -31.7157 0.920791 1.24078 -0.487405 0.360802 0.208792 0.0139633 0.00330619 -1.49818 -245386 42185.2 415453 -227013 3445.89 147932 
29111 2 -225.316 7.14619 -34.4162 0.767554 -0.522895 0.435795 -0.266786 0.211962 0.379515 0.00132561 -1.4789 -745734 -31237.4 205086 -249647 243802 -1854.04 
29198 2 -225.433 11.0065 -36.9011 1.25346 0.721059 -1.55948 -0.0312184 -0.0173302 0.139554 0.00569687 -1.53021 -397062 -332608 -373790 30730.3 -124133 87131.6 
29918 2 -225.141 5.5212 -31.5795 -0.326248 0.626239 0.928778 -0.153585 -0.120836 -0.247772 0.00171451 -1.50078 -423781 157567 324096 -138060 -187210 9689.59 
29108 2 -224.788 5.34594 -36.8076 -0.404191 1.19692 -2.15273 0.0271123 -0.12411 -0.261286 0.00784712 -1.51482 685266 -23400.6 -123493 10200.2 -41297.4 -31601.5 
29148 2 -264.525 13.8997 -36.6934 -1 0 0 0 0 0 0.00125952 -1.14041 -71714 349881 627964 80813.5 3626.9 -752.429 
29149 2 -264.525 15.753 -34.0724 -1 0 0 0 0 0 0.00125952 -1.13336 -292144 336061 631194 -25494.2 12848.4 6236.36 
29153 2 -262.92 12.9731 -34.0724 -1 0 0 0 0 0 0.00125952 -1.52616 465539 364533 367072 -354088 54388.9 24095.5 
29240 2 -262.92 16.6796 -36.6934 -1 0 0 0 0 0 0.00125952 -1.53386 168437 491411 202435 319294 -25311.2 45792.6 
29152 2 -261.457 15.742 -34.1127 -2.127 1.72278 0.419524 0.28645 -0.0810874 0.113346 0.00965808 -1.57868 264349 198726 289633 -72473.3 -27314.7 21623.2 
29151 2 -261.396 13.8552 -36.6807 0.999903 0.0134647 0.705969 0.085485 0.108161 -0.0176181 0.00188724 -1.59454 492991 143656 239791 -116629 19674.2 10796.4 
29157 2 -259.709 12.8159 -34.0651 2.44476 2.08255 -1.4555 -0.237638 0.254666 -0.0855705 0.0156588 -1.51591 176804 146019 186965 -232364 91.7504 -66237.5 
29244 2 -259.789 16.6879 -36.7327 0.50329 -0.0907405 0.283889 -0.0380259 -0.10119 -0.0442196 0.000430916 -1.52222 156459 232688 84122 -21561.8 -55699.1 -148710 
29156 2 -258.234 15.654 -34.1775 -3.77345 0.657472 2.85333 -0.0246018 0.112534 0.252345 0.028733 -1.50435 339932 428208 269921 11026.7 -51102.3 -112195 
29155 2 -258.21 13.8526 -36.7106 -1.65784 -1.56921 0.921 0.0759089 0.0528917 -0.0647497 0.00763154 -1.51458 312252 250385 44507.4 -61642 20428.4 -260959 
29248 2 -256.565 16.6596 -36.715 1.13741 -1.10388 -0.103601 -0.125346 0.0954698 -0.0435388 0.00317774 -1.51731 -76465.1 391291 299351 106183 354.047 -60569.3 
29161 2 -256.59 12.8836 -34.1045 -0.92932 0.147385 -1.91749 -0.00855873 0.0199776 -0.255895 0.00574608 -1.53331 -121404 101987 -29655 18220.4 -241819 5186.39 
29160 2 -255.027 15.67 -34.1252 -0.0320986 -0.0563438 0.0961964 0.00187305 0.128353 -0.11732 1.69515e-005 -1.5205 63028.5 319434 -121673 83857.1 3887.48 -77683.6 
29159 2 -254.98 13.8871 -36.7605 -0.0658756 -1.08228 -0.681888 -0.0651288 -0.0727856 0.0519698 0.00206641 -1.51634 279708 240133 249195 120982 -138553 -72101.6 
30058 2 -256.605 16.6225 -31.5933 0.568744 2.02734 -1.15005 -0.173487 -0.0559105 0.163514 0.00725006 -1.51106 99862.2 371976 254406 144247 -10773.8 13110.5 
29165 2 -253.381 12.9447 -34.1639 -3.10368 -0.119467 -1.04394 -0.21392 -0.0656637 0.022932 0.0135233 -1.51388 -184491 344053 221955 222957 -8009.3 48601.6 
29252 2 -253.446 16.6972 -36.7462 -0.809404 -1.88547 -0.641904 0.120883 -0.0314619 -0.0288702 0.00582173 -1.52187 -104483 382090 72127.2 -5766.53 -21832.8 -127564 
29163 2 -251.805 13.8581 -36.7487 -2.98673 1.37248 1.21164 -0.199607 -0.00129166 -0.0449792 0.0154572 -1.52526 -200918 167241 193025 -119607 60791 156356 
29164 2 -251.872 15.7708 -34.1234 1.4665 -0.386628 0.866812 -0.0415912 -0.228035 -0.0385855 0.00384338 -1.53975 -237546 -103204 45111.4 -88118.8 104790 65276.2 
29169 2 -250.312 12.9304 -34.1175 -3.60243 0.909015 -0.505774 0.0777628 -0.188138 0.0204332 0.0177083 -1.52326 -536297 78761.7 -8365.54 -123527 179095 59337.8 
29256 2 -250.277 16.5824 -36.7107 -0.0855661 0.0795141 0.147802 0.242195 0.130308 -0.101505 4.46996e-005 -1.52054 209776 99812.5 10756.4 -60786 -128201 -173975 
29168 2 -248.732 15.5683 -34.0889 -3.84201 -1.29655 -1.9073 0.0511746 0.340418 -0.0177625 0.025291 -1.52951 -305985 -89665 78910.4 65949.7 -48624.7 -94280.5 
29167 2 -248.711 13.8108 -36.6914 -0.858551 1.74175 0.249476 0.24212 0.0155455 -0.131031 0.00482778 -1.53113 -102137 27346 -90672.5 -63049 -93214.2 -45216.5 
29173 2 -247.159 12.8729 -34.1153 -0.997341 1.15001 1.15763 0.13529 -0.0886905 -0.0311366 0.00460644 -1.53644 -119840 -297694 135293 -31476.4 -62471 115478 
29260 2 -247.045 16.549 -36.7173 -0.126505 -1.81816 1.74537 -0.0287791 0.0971902 0.0488911 0.00802063 -1.51268 531067 282562 262385 167719 -67684.3 6984.46 
29171 2 -245.446 13.8128 -36.6993 0.0834031 -0.337621 -0.70711 -0.11877 -0.0193179 -0.0245077 0.000782095 -1.51367 331581 250042 201934 194750 51012.6 -7286.01 
29172 2 -245.606 15.6145 -34.0604 -1.93195 -0.294646 -1.30065 0.178188 0.028446 -0.0772871 0.00694113 -1.51567 -29110.5 70996.6 133965 75810.3 -134306 -132354 
29264 2 -243.815 16.6021 -36.7344 -0.00534572 0.578621 -0.0668717 -0.251293 -0.0371502 0.0874025 0.000427358 -1.51368 171987 312591 -188808 52737.6 -105662 117282 
29177 2 -243.966 12.8897 -34.072 1.69724 -0.00460912 2.0794 -0.0508925 -0.0658581 -0.0460044 0.00907423 -1.52153 -7104.5 228951 29491.8 2446.01 -181494 -64706.1 
29176 2 -242.415 15.6984 -34.1525 -0.628088 1.13581 1.63548 0.0663726 -0.264536 0.104015 0.0054907 -1.52217 -192271 14951.4 -286943 156543 -88949.6 -101553 
29175 2 -242.264 13.7719 -36.6587 -2.56199 -1.01995 -1.74375 -0.200618 0.131558 -0.329903 0.0134072 -1.51112 -96596 266030 74028.5 55158.8 -218145 98397.3 
29181 2 -240.836 12.8121 -34.1701 2.48132 0.292495 0.798511 0.210566 0.0792402 0.218889 0.00866561 -1.5032 90488.9 291609 -43136 89381.1 -291534 40392.4 
29268 2 -240.682 16.6118 -36.6741 -4.40119 0.868537 -0.795077 -0.218718 -0.0765611 -0.195217 0.0261438 -1.51817 -693940 40566.8 -4258.08 157514 -65962.9 214136 
29179 2 -239.172 13.8236 -36.7967 -1.01987 0.259632 -0.62288 -0.0264932 -0.145803 0.225656 0.00188364 -1.52233 -460014 982.35 139400 -108108 -41689.4 -22656.1 
29180 2 -239.304 15.6648 -34.1001 -0.139127 -0.210083 -2.37566 0.0945729 -0.182511 0.024228 0.00718839 -1.53001 -85046 267746 -230951 -25150.4 -91526.2 166483 
29185 2 -237.608 12.8847 -34.1386 0.136134 0.020737 2.4777 -0.333292 -0.0870511 0.0984318 0.00775607 -1.51323 75998.8 199906 251659 -134361 191273 10574.7 
29272 2 -237.646 16.5244 -36.6663 1.779 1.83148 -2.82267 0.334403 0.221625 -0.164238 0.0182462 -1.50492 -386409 -293650 201163 242705 -149797 111008 
29985 2 -242.426 13.7081 -31.5156 1.57038 -0.432072 -1.19212 -0.00875929 0.0108304 0.0888635 0.00513116 -1.51774 -77038.3 9710.2 302199 -35585.2 -79779.6 -134293 
29184 2 -236.123 15.6356 -34.1346 -3.91047 1.62725 -1.07647 0.101054 0.150006 0.160886 0.0240549 -1.51718 17121 -3635.23 -11512.4 -22964.8 -104482 -97298.8 
29183 2 -236.06 13.8392 -36.665 -1.4011 -0.43238 1.24743 -0.0861226 -0.0978564 -0.265044 0.00466795 -1.50101 -629193 105054 -38270.1 253740 116283 -102345 
29189 2 -234.538 12.8313 -34.0954 -2.37439 0.962556 1.81426 0.0443376 0.112622 -0.0974917 0.0124135 -1.52531 -580013 -16860.8 -835.764 -37538.5 -39936.9 15176.7 
29276 2 -234.442 16.6432 -36.7911 -1.32451 -1.1131 -1.06719 -0.272716 -0.191213 0.131591 0.0052046 -1.50227 -378667 -43648.3 368346 277739 -33033.1 444.349 
29188 2 -233.022 15.6345 -34.1114 3.65359 1.58943 0.933066 -0.0797161 -0.0838951 -0.154644 0.0210914 -1.52588 -314825 -234001 313972 -45018.6 -50311.6 21967.5 
29187 2 -233.078 13.808 -36.8145 -1.28197 0.284653 -1.14378 0.179987 0.145089 0.133104 0.00381974 -1.50655 -985542 -131787 -12802 -19208.2 -264933 -112230 
29193 2 -231.5 12.891 -34.2694 -1.57771 0.658502 0.86799 0.00388785 -0.23565 0.293029 0.00463025 -1.51834 -405980 201557 -38192.7 -90960.2 144715 7087.95 
29280 2 -231.475 16.5369 -36.8483 -1.59677 -0.567811 0.726292 0.174689 0.0811949 0.268736 0.00428185 -1.50378 -766021 28543.8 -97083.2 51412.3 -98887.5 49548.9 
29192 2 -229.94 15.6174 -34.1814 0.0579032 1.03637 -1.31363 0.0197103 -0.0546003 -0.0482803 0.00353047 -1.5112 -219839 17214.1 232032 22233.5 21452.8 -115366 
29191 2 -230.028 13.7776 -36.8024 1.11085 -2.22536 2.98632 0.258129 0.21475 -0.103628 0.0190241 -1.51673 -376903 -180903 -204657 -46932 70053.3 -12668.8 
29197 2 -228.437 12.8136 -34.2216 -0.860736 -0.228403 2.37528 -0.213948 0.0552931 0.123087 0.00810496 -1.50031 -530698 210961 -279997 61448.6 -71435.2 -175348 
29284 2 -228.431 16.5998 -36.811 -1.12711 1.36653 0.713766 -0.0606735 0.0165569 -0.0393531 0.00459378 -1.52135 -439179 306512 -5180.12 83564.1 -122468 -43062 
29195 2 -226.944 13.7975 -36.788 -2.02027 -0.484784 -1.63661 -0.192612 0.0549754 -0.0929167 0.00881033 -1.5301 -548822 -95717.2 -432013 -74253.5 -53630.3 27868.4 
29196 2 -226.889 15.6689 -34.2677 -0.785554 0.876729 0.617594 0.0413295 -0.248457 0.155296 0.00222578 -1.50661 -454968 220.585 -265037 249472 -39531 863.49 
30098 2 -225.59 16.6465 -31.6235 -4.3179 -1.78392 2.20926 0.110397 -0.0452652 -0.0636962 0.0336385 -1.50872 -977194 336678 95188.8 -197018 -2464 -110646 
30005 2 -227.063 13.8296 -31.6655 -1.0428 -1.82899 -1.84726 0.0159394 0.0894458 0.0950358 0.00988091 -1.51785 -527021 260676 284530 -203974 -118074 -107981 
29288 2 -225.412 16.5752 -36.8326 -1.32695 -2.38527 2.22815 0.129482 0.109824 0.0325955 0.0156369 -1.52612 -707771 -43672.3 -144000 -68010.8 1880.18 -85691.8 
29201 2 -225.459 12.7808 -34.2929 -1.97876 -0.761856 1.16212 -0.140159 0.100045 0.130987 0.00736371 -1.49658 -1.20056e+006 71386.4 -253861 219404 -89112.8 205624 
29238 2 -264.525 19.4596 -36.6934 -1 0 0 0 0 0 0.00125952 -1.1352 71134.6 386687 660483 26744.4 14816.6 -3280.61 
29239 2 -264.525 21.3129 -34.0724 -1 0 0 0 0 0 0.00125952 -1.12707 -280261 292721 642601 -12288.1 29294.8 26665.6 
29243 2 -262.92 18.5329 -34.0724 -1 0 0 0 0 0 0.00125952 -1.52956 251952 294042 486436 -256626 -1900.49 -2676.78 
29330 2 -262.92 22.2395 -36.6934 -1 0 0 0 0 0 0.00125952 -1.52857 73251.1 249755 228922 347208 -21457.3 59830.3 
29333 2 -262.92 24.0928 -34.0724 -1 0 0 0 0 0 0.00125952 -1.49684 15889.4 13977.8 343340 -175846 -102410 -74060.4 
29242 2 -261.463 21.303 -34.1149 -1.71911 1.60853 -1.11284 0.225858 -0.0654585 0.127071 0.00854097 -1.59981 95558.7 146177 166363 -53974.5 -92985.6 -23287.6 
29241 2 -261.381 19.4765 -36.7107 1.82496 1.52489 -3.23819 -0.0556347 -0.03778 -0.00521095 0.0203307 -1.605 434184 191713 92922.7 -15385.6 -15470.4 -16271.9 
29247 2 -259.786 18.474 -34.1263 2.82091 0.885382 -0.45724 -0.0320667 0.0313448 0.143534 0.0112733 -1.52037 227695 240524 135134 -157642 38726.5 -33660.3 
29334 2 -259.802 22.2666 -36.7021 -0.903743 0.332459 0.859095 -0.0418323 -0.130701 -0.163719 0.00209751 -1.53115 -70502.7 128911 57551.3 -23133.5 -74484.2 -136863 
29337 2 -259.801 24.0676 -34.1599 -0.930832 -1.466 -0.883024 -0.00833673 -0.0269739 0.089451 0.00478031 -1.53429 62871.8 -182326 58398.1 -46057.1 41136.5 -110044 
29245 2 -258.208 19.416 -36.6937 1.27853 -0.178163 0.612842 0.110873 0.111555 -0.198192 0.00257187 -1.5126 371400 238117 216497 -103100 894.582 -58321.2 
29246 2 -258.279 21.2787 -34.1526 -2.01941 -0.287136 0.0923038 0.202576 0.00557696 0.12946 0.00525093 -1.51166 468986 272169 182962 27108.1 -5890.97 -94948.1 
29251 2 -256.556 18.5454 -34.1146 -1.9849 -1.18459 -1.50322 -0.0884856 -0.145372 -0.0650448 0.0095758 -1.51593 211076 248686 228244 -61285.1 -124710 23911.7 
29341 2 -256.601 24.076 -34.2212 -0.216044 -0.118582 -1.72904 0.078098 -0.231836 0.264635 0.00384192 -1.51041 234933 85850.9 176946 37287.1 141578 -53456.4 
29338 2 -256.631 22.2306 -36.7554 0.0679381 0.36991 0.115539 0.0865679 -0.0920975 0.0073134 0.000194971 -1.52478 128601 38043.8 150030 75323.9 -34401 -95477.5 
29249 2 -254.958 19.5243 -36.8229 0.637961 -0.985453 0.768048 -0.107258 -0.20825 0.13097 0.00247874 -1.50954 411664 168325 75842.2 20731.1 -2886.85 -112865 
29250 2 -254.965 21.2379 -34.1569 -1.23082 -1.17327 3.87448 -0.0906832 0.190328 0.0993775 0.0225492 -1.50416 339687 58163.9 110313 -36853.4 189976 -23845.9 
29255 2 -253.377 18.5225 -34.2057 -2.44892 1.52727 -0.821034 -0.0410682 0.0124974 0.160884 0.0113405 -1.52538 60065.8 -10009.4 350360 249363 -30861.2 -86964 
29349 2 -253.338 24.0217 -34.1092 -0.106209 0.31191 -0.139532 -0.109708 -0.0117223 0.0289049 0.000161265 -1.52337 236239 128422 118110 -39075.8 107920 -75740.9 
29342 2 -253.399 22.2216 -36.7016 -1.55857 1.10914 -2.6442 0.0304021 -0.00535221 -0.143824 0.0134153 -1.53222 101542 -140939 -8160.2 -144092 121128 44983.3 
30156 2 -251.75 21.267 -34.1494 -1.22919 0.616926 -0.457013 -0.0336746 -0.0658899 0.0372639 0.00264545 -1.5182 159726 169494 360428 -21281.2 -116788 15291.4 
29254 2 -251.691 19.4683 -36.7718 -1.76378 1.05742 -0.21213 -0.221868 -0.10301 -0.060417 0.00538322 -1.52063 293860 256651 215724 -35263.3 19539.3 51294.9 
29353 2 -250.137 23.9802 -34.1363 -1.43541 0.774711 -0.767835 -0.0151086 0.0669365 0.0165538 0.00409363 -1.53364 39918.8 152947 294778 -20361.8 24980.6 84180.9 
29346 2 -250.176 22.2113 -36.8448 -1.01681 0.0261003 -2.18689 0.0459838 -0.135962 0.358356 0.0073267 -1.52025 86387.3 -105253 -76493.9 -165591 -51659.3 60075.8 
29259 2 -250.193 18.4121 -34.1748 -1.86533 1.42056 0.731899 0.045668 0.195598 0.122325 0.00759882 -1.51604 61216.9 111511 176929 -119235 -84692.8 1351.36 
29258 2 -248.6 21.2018 -34.1368 1.73419 -0.786877 -1.86109 -0.0242256 -0.00322047 -0.0229474 0.00893032 -1.52073 -26568.8 94644.7 430508 -21451.3 20459.7 -53548 
29257 2 -248.532 19.3734 -36.7706 -3.88513 1.66373 3.40564 -0.134144 0.035501 0.0369933 0.0371062 -1.50762 -77971.7 505593 301551 39645.2 136782 -155534 
29263 2 -247.021 18.4307 -34.0854 -3.67167 1.71304 1.4814 -0.211224 -0.148552 -0.0784468 0.0234399 -1.51521 -300975 26093 229632 113856 75329.9 -38770.3 
29357 2 -246.94 23.9111 -34.0808 -2.51777 0.819797 1.04692 -0.0644727 0.067524 -0.0790986 0.0102113 -1.53211 -90627.5 186984 184950 27072.6 61495.1 -4241.92 
29350 2 -247 22.181 -36.7568 -1.2404 -1.09478 1.47698 0.0698607 -0.0557308 0.105234 0.00619507 -1.52184 160626 127614 226444 83512.2 38056.9 -88499 
29262 2 -245.427 21.1113 -34.0894 -0.526123 1.65936 1.44238 -0.0755003 0.230863 -0.0573662 0.00643708 -1.52717 -246646 -224263 267306 12024.4 -52041.5 -209600 
29261 2 -245.419 19.4062 -36.7241 0.527369 1.16093 1.21964 0.146833 -0.121155 -0.0329167 0.00392139 -1.51416 154163 398304 84175.3 48569.1 22581.4 -85825.2 
29267 2 -243.934 18.3782 -34.1137 -1.33257 0.526832 -0.236812 0.0517317 0.0530481 -0.0762088 0.00265681 -1.52327 -423616 -283538 140976 274645 -201057 -58058.8 
30165 2 -243.815 23.9005 -34.1146 0.401447 1.98735 -0.789419 0.165455 0.116929 -0.0805929 0.00596245 -1.52013 -4819.13 -35759.3 10528.3 169838 -64190.4 118874 
29266 2 -243.811 22.1835 -36.7889 -0.875738 1.55266 1.17055 -0.0433627 -0.162971 0.227649 0.00572811 -1.51421 160794 136418 -184733 84115.4 -89050.4 45112 
30168 2 -242.321 21.1427 -34.2234 0.897308 0.183219 0.666572 0.116007 0.137669 0.209324 0.00161602 -1.51699 -76374.2 -27326.4 34516.1 332196 35024.2 -117365 
29265 2 -242.16 19.3692 -36.7433 -0.0284335 1.38344 -2.14305 -0.209123 -0.0247776 0.0128685 0.00819616 -1.52521 309954 -52974.6 -249077 -7310.89 -59393.1 -167998 
29271 2 -240.788 18.4601 -34.0884 -0.709339 -1.6562 0.0606285 0.0953254 -0.186493 -0.125505 0.00409321 -1.53899 -380422 -223380 -293413 166729 -90865.8 -181630 
29270 2 -240.6 22.1247 -36.7181 -1.49261 -2.32318 -0.852709 -0.0599791 -0.0173089 -0.0414887 0.0105197 -1.53348 -91167.5 47142.2 -138941 -115196 -27389.6 74852.3 
30169 2 -240.591 23.9496 -34.1193 0.175976 -1.12407 0.56368 -0.176166 -0.0483795 0.0218147 0.00203063 -1.52423 -54730.9 84697.2 -47493.7 228319 116572 -13023.1 
30172 2 -239.123 21.1786 -34.1373 -3.91377 -2.74144 0.484678 0.0322136 0.0399768 0.0250454 0.0290545 -1.52706 -57335.3 -94100.2 -41004.4 175846 -78446 -54153.5 
29269 2 -238.987 19.3051 -36.6777 -0.746838 0.657565 -0.221536 -0.154522 0.157215 -0.0936206 0.00130894 -1.52421 69242.2 -40258.9 107447 31102.2 -42823.9 -92357 
29275 2 -237.651 18.4156 -34.0203 -1.25303 -2.04084 -1.43615 0.206209 -0.0885466 -0.215589 0.00982126 -1.50987 113322 49275.8 -132373 152139 -131665 35199 
29274 2 -237.468 22.1246 -36.7706 -2.27815 -1.97175 1.28343 0.161495 -0.0874482 0.126883 0.0135083 -1.51213 49420.1 49517.8 319430 99546.7 -20856.1 118052 
30176 2 -237.478 24.0127 -34.0459 -4.76384 -0.513218 1.75215 0.234311 -0.158123 -0.0732392 0.0327822 -1.52631 -220705 250436 -247065 143924 30454.4 176902 
29273 2 -235.834 19.3438 -36.7158 -0.868829 0.152285 1.13533 -0.352215 0.0952814 -0.00715451 0.00260345 -1.4982 -384925 -86283.2 224976 211261 -130418 -143236 
29278 2 -235.979 21.1718 -34.1175 -0.992881 -1.51132 0.462716 -0.0300778 0.0574757 -0.111001 0.00438815 -1.51605 330501 334911 135571 -52891.3 -194314 -202942 
29279 2 -234.45 18.4072 -34.0716 -3.94846 -0.908037 -0.461936 -0.186769 0.0135997 -0.0490222 0.0209436 -1.51464 -129199 82503.9 144794 176300 -75511.2 18312.4 
29373 2 -234.306 23.9721 -34.0626 -0.559595 -0.351469 -1.88451 0.14717 -0.016197 -0.114706 0.00502301 -1.51885 411128 91810.4 -33155 133951 -95973.8 370782 
29366 2 -234.276 22.1237 -36.7682 1.54076 0.068783 0.95043 -0.251696 0.0697106 0.104834 0.00413373 -1.52189 -197646 -172380 71809.4 121647 -158364 168660 
29282 2 -232.794 21.1738 -34.2205 -2.56894 -0.564624 1.95888 -0.11064 -0.0378494 0.303695 0.0135467 -1.54059 45347.4 104489 -137090 -7521.82 -54274 -195786 
29277 2 -232.821 19.4032 -36.7409 -1.44311 2.81333 -1.94727 0.00404874 -0.149148 -0.149071 0.0173678 -1.51761 -1.25055e+006 -243623 -324880 157644 -100652 -114700 
29283 2 -231.422 18.3288 -34.1981 -0.629254 -0.50596 0.319054 0.300667 0.172654 0.0733313 0.000949362 -1.52126 18409.5 10564 312322 44920 -102326 140062 
29370 2 -231.19 22.1854 -36.7523 -2.15928 -2.64166 1.16892 0.144161 -0.144077 -0.141515 0.0163829 -1.52495 -388572 -477792 -270797 21032.4 -73416 -188370 
30278 2 -231.118 23.8662 -34.1764 -0.842636 -0.669399 0.000534302 0.0853228 0.0947759 0.202426 0.00145869 -1.52206 530323 -90400.3 209227 105042 -70346.9 -189415 
29286 2 -229.683 21.1101 -34.1568 -1.28348 -2.15145 -1.87522 0.0889497 0.00817164 -0.158375 0.0123338 -1.52353 255559 -114008 -21751.2 151880 -156915 -160523 
29281 2 -229.822 19.4042 -36.7947 -1.27948 -1.77786 -0.646354 0.221526 -0.0635742 0.0501848 0.0065692 -1.49321 -409612 272946 126195 99279 -152125 -141045 
29287 2 -228.201 18.4011 -34.2149 -0.559959 1.40261 0.0509649 -0.451303 0.0608741 -0.0823411 0.00287606 -1.50868 -281893 -408238 -11890.9 166949 -50557.8 16757.7 
30185 2 -228.053 22.1586 -36.8736 -2.05893 -1.77471 0.847432 0.0394002 -0.137501 0.108292 0.0102108 -1.51338 326501 -143877 33704.9 135263 -104649 -135100 
29375 2 -227.886 23.7897 -34.2159 -1.60519 0.882367 0.985246 -0.250019 0.19392 -0.0440226 0.00544856 -1.49223 424462 29907.6 19304.5 229529 14600.6 -261370 
31717 2 -226.974 19.4653 -31.6111 -2.82777 0.102671 -3.32388 -0.100714 -0.0931446 -0.0331044 0.0240002 -1.5121 -459042 -3027.45 -39487.4 -166964 -150018 -320419 
29285 2 -226.74 19.376 -36.8464 0.0758817 -1.24991 -1.11959 0.00879147 0.0675755 -0.167632 0.00355373 -1.51277 -300790 101075 258.252 225240 -87624.8 -127403 
31001 2 -226.509 21.1121 -34.2669 -1.51284 1.89148 1.72151 -0.0129533 0.128551 0.0580521 0.0111215 -1.51282 170310 -741590 256602 434046 -94040.4 -101040 
31808 2 -225.406 22.217 -31.5838 -1.60532 -0.861233 -0.908124 -0.0211857 0.116932 -0.347823 0.00521875 -1.49818 -473456 167990 30537 -240149 -30027.9 -198039 
29291 2 -225.223 18.4382 -34.2615 -3.17025 -0.707637 0.623031 -0.00243363 -0.303201 0.188238 0.0137784 -1.49733 -1.50906e+006 -326001 38213.2 257859 89384.2 56576.7 
29378 2 -224.858 22.1399 -36.821 -1.75747 -0.443633 1.10233 0.112732 0.10181 -0.10201 0.00566861 -1.5124 609529 24112.9 -308352 209223 -233521 -330602 
31003 2 -224.753 23.8657 -34.2764 -3.53604 -0.241069 2.00636 0.0344466 -0.120529 0.165894 0.0208919 -1.49273 49934.6 -360750 -149354 391560 -194750 -313409 
29418 2 -265.995 27.7632 -36.6742 -1.31701 -0.0479358 1.0353 0.00752589 0.19857 0.00179562 0.00353755 -1.14396 -277134 -187362 225763 144857 42891.2 176.572 
30231 2 -265.964 29.6751 -33.9834 -1.06075 -0.96738 -0.629318 -0.00351519 -0.275489 -0.154089 0.00309471 -1.31133 -672614 -489453 284603 199023 -115793 225943 
29328 2 -264.525 25.0195 -36.6934 -1 0 0 0 0 0 0.00125952 -1.2138 111786 234832 454701 61449.7 57458.6 -70871.9 
29329 2 -264.525 26.8728 -34.0724 -1 0 0 0 0 0 0.00125952 -1.44308 -97543 223217 590894 -5164.82 -3783.73 17622.6 
28612 2 -264.553 30.5695 -36.6975 -0.824769 0.0306583 0.609681 0.160028 0.033605 0.0860581 0.00132614 -1.52086 403295 685324 512869 52868.8 -44989.9 -35303.3 
29420 2 -262.92 27.7994 -36.6934 -1 0 0 0 0 0 0.00125952 -1.63315 306277 523242 303246 145539 -39355.4 85001.6 
29423 2 -262.92 29.6527 -34.0724 -1 0 0 0 0 0 0.00125952 -1.57509 -69200 171865 150825 86916.1 98644.3 -3946.85 
29332 2 -261.423 26.82 -34.1744 -0.413298 -0.530834 -1.03238 0.119762 -0.00215389 0.177411 0.00191247 -1.53818 236328 18978 288882 -108209 -157132 33208.3 
29331 2 -261.376 24.9958 -36.7704 -0.551592 0.336831 -2.86848 -0.136263 -0.0122823 0.106285 0.0108897 -1.58945 241883 -142923 9409.96 -107986 -140555 -84472.1 
29421 2 -261.287 30.5211 -36.6542 -0.63758 0.770943 -0.347162 -0.148386 -0.0286583 -0.182173 0.0014124 -1.51645 227546 67605.7 118396 113829 -4370.48 7547.81 
29424 2 -259.778 27.6833 -36.8412 0.177481 -0.035955 -1.17985 0.0930713 0.192915 0.220604 0.0017946 -1.52683 -31809.1 -15719 221267 9747.4 -21195.7 -74005.8 
29336 2 -259.758 29.4881 -34.1143 0.803301 1.21129 -0.31917 0.0452972 0.14641 -0.0307118 0.00278906 -1.52067 -79695.3 147781 69430.7 38786.5 -110379 205463 
30145 2 -258.217 26.7359 -34.1708 -1.36593 -1.05118 -1.73943 0.04447 0.160241 0.0421769 0.0075525 -1.52155 226399 -153094 456332 77975.7 76418.2 -29311.8 
29335 2 -258.22 24.9677 -36.8098 -2.47347 2.42293 0.22764 0.103267 0.0549233 -0.0201491 0.0151652 -1.53614 -24479.2 -245706 73749.7 146470 -40734.9 -12382.9 
29428 2 -258.173 30.4479 -36.7262 -0.999002 0.813482 -0.364449 0.175624 0.00649362 -0.0932666 0.00225779 -1.51145 201108 162238 130011 215946 -7524.62 -33739.6 
29339 2 -256.55 27.7026 -36.743 -0.562605 2.26527 -0.0390311 -0.0230437 0.0155979 -0.0354681 0.00686375 -1.52081 285636 -23602.9 76626.5 79520.3 -49481.6 -54115.5 
29340 2 -256.577 29.5059 -34.1548 -2.52795 0.292981 -1.03849 0.0797529 -0.0109003 -0.00734613 0.00951541 -1.52203 186012 192608 -145831 68416.7 -17698.1 -48420.9 
29345 2 -254.997 24.9695 -36.7459 1.12547 -0.172067 -0.215376 0.0786169 -0.00496419 -0.0753649 0.00169111 -1.52864 143561 78634 39834.1 39969.9 180126 -51389.7 
30153 2 -254.967 26.7691 -34.1404 -1.68413 0.139975 -1.38075 0.0826132 0.0958097 0.0429703 0.00599826 -1.52579 324818 62628 130800 38430.1 27049 48865.7 
29344 2 -254.873 30.4191 -36.6725 -2.55741 0.115591 1.10314 -0.107944 0.0477951 -0.188875 0.00978723 -1.51993 265686 59881.2 179678 70484.1 46522.5 -39145 
30246 2 -253.292 29.5495 -34.09 -1.70879 -0.478614 1.93924 0.0324348 -0.169599 -0.0992453 0.00870287 -1.51967 238705 1113.18 -160698 163555 77638.5 24895.1 
29348 2 -253.309 27.692 -36.7269 0.028102 0.412899 1.55915 -0.0347061 0.0446643 0.0795347 0.00327753 -1.52724 202358 14969 -73139.7 187619 -166.995 15579.9 
29347 2 -251.779 24.927 -36.7033 -1.02642 1.80657 0.444547 0.0696901 0.0679296 -0.0792744 0.00568653 -1.53202 205860 -93063 20351.2 57606.2 16234.1 -45334 
29352 2 -251.726 26.7892 -34.1512 -0.698314 -1.14383 2.23473 0.0347276 -0.108136 0.145218 0.00855217 -1.52418 394984 31461 317148 -113952 19249.8 -4830 
30250 2 -251.662 30.4547 -36.6755 -0.573562 -1.08477 0.785827 -0.0448902 -0.0996328 0.000378859 0.00267423 -1.53917 -71070 17334.7 -48674 -6372.68 -25918 -41533.9 
29444 2 -250.063 27.667 -36.7471 -1.47219 -2.30381 1.22169 -0.161616 0.0673405 0.0984098 0.0112946 -1.53102 11383.4 13343.2 -95225.7 -226.983 -30421 -37560.5 
31069 2 -250.065 29.4332 -34.0993 -1.279 -0.901377 -2.36827 0.0508846 0.16486 0.0174714 0.0101479 -1.52847 255021 -30150.6 178053 -78492.1 13672.9 71110.9 
30161 2 -248.456 26.7191 -34.1545 -2.12559 -0.67675 -1.42379 -0.0703989 -0.00446121 0.168445 0.00882077 -1.53924 218126 -35281.4 66205.9 22371.8 65559.7 44365 
29351 2 -248.554 24.9246 -36.7168 -0.763396 0.217936 1.26263 0.0553547 0.0402199 -0.00189678 0.0028018 -1.52985 142695 -198013 12789.8 103180 110896 -168925 
29451 2 -248.517 30.4531 -36.6855 -2.2162 0.279227 0.623077 0.0613052 -0.106475 -0.0282783 0.00677334 -1.53438 -69156.9 -108140 270492 -29894.6 76013 -66164.2 
29448 2 -246.912 27.7154 -36.7118 -0.617936 -0.44432 1.10332 0.0947568 -0.0580366 -0.0831896 0.00226282 -1.52016 1883.83 159852 265874 -33824.7 61205.8 19822.2 
30265 2 -246.837 29.4658 -34.0638 -1.50779 -1.53485 1.3055 -0.0505386 -0.0339204 -0.0466364 0.00797722 -1.53175 140160 -41927.3 275929 -37111.7 160091 -111447 
29356 2 -245.288 26.7073 -34.0803 -2.20864 -0.151843 -2.55276 -0.0689305 -0.031408 0.0276841 0.0143809 -1.53166 -65475.7 5663.63 214598 57911.5 -42011.3 -225756 
29355 2 -245.345 24.9471 -36.6642 2.33588 -1.78999 -1.56928 -0.101151 -0.059302 -0.201845 0.0140097 -1.51432 269679 131740 257837 64539.9 3710.03 -57790.6 
31072 2 -245.305 30.4336 -36.7188 -1.7596 -1.1558 -0.992462 0.118785 -0.123674 0.0543242 0.00682288 -1.51614 113903 -199170 209454 141498 28000.8 -38330.7 
30258 2 -243.725 27.6686 -36.7713 0.821001 1.88407 -4.24953 0.0449002 -0.0570749 0.164889 0.0280649 -1.51997 255647 -38008.1 -9390.42 26599.6 37534.7 129220 
30362 2 -243.645 29.4151 -34.0882 -3.70573 -1.16991 -0.626817 -0.119263 0.138219 0.0268585 0.019515 -1.51215 -44494.7 2207.29 570220 39038.9 74950.5 45309.1 
31078 2 -242.151 26.6807 -34.1531 -0.765257 1.35649 -1.02657 0.133029 0.00302491 0.106482 0.00438252 -1.51282 206489 13901 401780 259319 -7159.92 -30785.9 
29361 2 -242.141 24.9041 -36.7472 -0.800175 -2.52041 1.96634 -0.016276 -0.0533994 0.149104 0.0136774 -1.52944 124265 -44664.5 -150763 -84626.1 -33940.5 -92212.1 
29455 2 -242.091 30.4035 -36.7284 0.179951 -1.78168 -0.185025 -0.0149856 -0.082076 0.0771558 0.00408209 -1.51757 108622 133146 64385.1 5699.14 17512.1 12853.4 
30174 2 -240.459 27.6148 -36.7402 0.865176 -0.100578 -0.226959 -0.221241 0.0318949 0.050258 0.00102041 -1.52288 152397 -137988 23833.4 -167261 39117.1 -101608 
30266 2 -240.525 29.4547 -34.0814 0.329474 2.77277 -1.50051 0.09735 0.0571841 0.0685108 0.0126561 -1.70477 -117142 -62255.9 416991 223565 251637 145976 
29365 2 -238.939 24.8568 -36.6214 -1.05002 -1.58737 0.0206251 -0.0484624 0.169787 -0.299349 0.0045629 -1.51735 -102007 -45396.2 39877.1 178674 -41471.6 75335.2 
31081 2 -238.928 26.7901 -34.1074 0.615789 0.594134 1.81994 -0.0538098 -0.183538 0.0659501 0.00509398 -1.53544 255420 -319675 59008.7 74360.4 -18529.6 18498.7 
30270 2 -238.932 30.3044 -36.7189 2.10078 0.85448 -0.073007 0.127719 0.267879 0.0320897 0.00648493 -1.51377 44869.3 -45016.1 387599 -14371.7 -22892.9 12939.7 
31180 2 -237.359 29.4315 -34.0897 -2.05712 -1.1144 3.59495 0.0903859 0.0491322 -0.0600005 0.0231717 -1.75566 -132232 -479657 -55145.2 -87702.9 -196745 -81063.3 
30375 2 -237.249 27.643 -36.6859 -1.41887 0.245855 2.41693 -0.145096 -0.146988 -0.0658926 0.00996932 -1.51648 -110743 -293822 114818 18857.2 47642 -91041.2 
30177 2 -235.709 26.7485 -33.9978 -2.05301 -0.864982 -2.00836 -0.0779255 -0.0219365 -0.097696 0.0113313 -1.54108 448115 98344.1 324818 63205.4 -141797 -78828.5 
29369 2 -235.789 24.8988 -36.6277 0.121616 0.463392 -0.640026 -0.0997367 -0.0543559 -0.211632 0.000805029 -1.49787 -208052 93034.1 348987 197838 -42850.7 159042 
31098 2 -235.692 30.3229 -36.7139 -0.254073 -0.23985 0.185178 -0.077249 0.224319 0.0399792 0.000196953 -1.51569 -89374 -272956 355314 36302.9 -153475 -8165.71 
28566 2 -234.117 27.6472 -36.698 0.436679 -0.332899 0.0940882 0.043662 -0.110346 0.0523499 0.000390908 -1.51165 -274814 -285874 492881 110354 -51230.9 -112518 
30371 2 -234.135 29.4793 -34.0744 0.560032 0.648654 -1.80626 0.235225 -0.229457 -0.00578408 0.00503425 -1.52345 399544 -59984.3 -321445 -12449.3 275104 5859.78 
29367 2 -232.465 26.6568 -34.0358 -1.62742 -1.75935 0.586887 -0.281499 0.0576869 0.0397643 0.00766826 -1.51821 411804 373354 307332 3726.68 60520.9 28759.2 
28563 2 -232.693 24.8788 -36.7278 -0.312856 1.57989 0.49413 0.107424 0.105628 0.0178641 0.00357463 -1.52045 -420722 -335361 154142 207086 -170631 29665.8 
31187 2 -232.524 30.3272 -36.625 0.0151371 1.35837 -0.0364817 0.143464 0.105682 -0.11915 0.002326 -1.50766 -126688 -267954 221617 125672 115227 -52268.2 
30281 2 -230.967 27.6181 -36.6086 0.383727 -0.182073 -0.288948 0.0760474 0.00126357 -0.170835 0.000332372 -1.496 -89443.8 -117320 478337 143818 44390.8 125154 
32723 2 -230.796 29.4068 -33.9097 -0.449764 -2.18348 -1.44912 -0.103206 -0.0271796 -0.0541198 0.00890453 -1.75321 800920 213874 907440 -228818 458711 24718.7 
30096 2 -229.55 24.8776 -36.8052 -2.64838 0.251242 -1.97015 0.204177 0.0767062 0.243336 0.0138025 -1.50683 27238.9 -250551 149750 108772 -100905 -64453.1 
31906 2 -229.309 26.6176 -34.0141 -2.21278 0.427596 1.88398 0.0282949 -0.282404 -0.120044 0.0108679 -1.75387 322137 -2426.79 520680 -96098.6 111085 1199.88 
32003 2 -229.375 30.3103 -36.8125 -1.14555 -1.06881 -2.16152 0.266774 0.00468368 0.335246 0.00897635 -1.48762 134922 23282.9 54355.6 96143.4 -162077 -82071.3 
33532 2 -227.676 29.2062 -34.1244 -0.50065 -0.260871 -0.875702 -0.0977546 0.212255 -0.0787201 0.00136728 -1.81435 -76772.5 -112490 88382.1 -190895 -255285 -323723 
30190 2 -227.794 27.5427 -36.7902 -1.0121 -1.2199 -2.33491 -0.136525 0.111766 0.16601 0.0100312 -1.50826 -23710.6 -343101 35672.5 155832 -21036.9 -123005 
30188 2 -226.889 25.0124 -31.579 -2.13336 -1.64492 0.852537 0.0252096 -0.193515 -0.179606 0.0100557 -1.75323 -361431 82536.1 -40850.4 -329676 -309592 -452486 
31911 2 -226.43 30.1567 -31.5877 -2.65013 -0.147461 -2.43751 0.00628754 0.191919 0.0141265 0.0163566 -2.39556 -285845 -1.32784e+006 -803910 548566 -242409 -394895 
29379 2 -226.361 24.8707 -36.7933 -5.74865 -0.805474 1.6974 0.217183 -0.100978 -0.0142657 0.0460693 -1.51692 164477 -460223 -333017 146937 -225334 -59652 
31996 2 -226.164 30.2495 -36.7079 0.508354 -0.0227554 -0.476543 0.00211738 0.0895831 -0.168926 0.000612169 -1.50955 254267 -83567.9 448973 131204 54390.4 -137719 
32716 2 -226.097 26.569 -34.1993 -0.852541 1.01981 0.594192 -0.325494 0.00195242 0.0889308 0.00267007 -1.58215 37418.5 -291614 -1258.34 325545 -105943 -174245 
30189 2 -224.64 27.5713 -36.7909 0.154362 -0.333183 0.203819 0.237888 0.0087669 0.082205 0.000222154 -1.51151 2091.92 -216699 23506.6 107530 -43713.8 33131.2 
32632 2 -224.492 29.3527 -34.0247 -1.53627 1.13459 -0.878036 0.129774 -0.122537 0.0576552 0.00556502 -1.72531 212528 -63290.5 498132 171769 380886 100144 
29509 2 -271.155 35.6256 -33.8164 -0.759241 -0.303459 -0.604854 0.0179739 0.0159176 0.031145 0.00130282 -1.42609 59882.1 386087 -270002 42802.6 213043 83376.9 
30323 2 -270.68 32.5125 -33.5191 -1.49249 -1.62882 -0.811011 -0.0290354 0.0462316 0.0485349 0.00697564 -1.01765 39205.6 80171.5 44687.3 -372475 -262906 -142923 
29517 2 -268.893 34.4483 -35.3956 1.57885 0.35411 -1.91026 0.113747 -0.156195 0.000567571 0.00789372 -1.44336 183178 -924172 366666 214477 -59221.6 19783.2 
29513 2 -268.864 34.3731 -32.1546 0.170905 0.141658 -1.67667 0.0630665 0.0803905 -0.165782 0.00360285 -1.6171 81440.7 -952261 445547 -678686 -445676 -483429 
29512 2 -268.343 36.9681 -33.8335 -3.82905 0.928939 0.146079 -0.0856846 0.0889138 0.235112 0.0195803 -1.56453 630282 8595.15 -448258 379816 -424092 -97219.3 
29422 2 -267.495 32.2475 -33.9224 -1.57761 -0.235109 1.37746 -0.189207 0.162042 0.0958801 0.00559416 -1.31455 -240646 -371203 -267213 311610 -157894 -48117.5 
28699 2 -267.19 36.682 -36.6554 -1.4682 -0.548704 1.36231 0.0384164 -0.0255562 -0.118992 0.00543178 -1.54841 -801477 381456 135742 -675465 -36533 -297934 
29510 2 -266.144 33.3663 -36.6847 -2.11789 1.52269 -0.455297 0.0224209 0.131013 0.0903944 0.00883093 -1.39386 1.01332e+006 768971 538239 -381126 21688.6 -121343 
29426 2 -265.985 35.1035 -34.1082 -0.280332 0.393195 0.157449 -0.129036 -0.0300261 0.109026 0.000324928 -1.53973 753087 5994.51 932610 457583 170852 31076.7 
29427 2 -264.47 32.4039 -34.043 -0.354325 0.503721 1.21868 0.174242 0.0330956 -0.079898 0.00234833 -1.5613 -53947.7 -180360 454951 -3232.19 10546.5 -127905 
29515 2 -264.286 35.9784 -36.7088 0.38709 -0.44831 1.17717 -0.0273411 0.113225 0.210661 0.0021872 -1.52181 -309165 214227 -171529 496133 48819 -70557.5 
29514 2 -262.819 33.2698 -36.6775 1.42972 0.389885 0.456553 -0.167544 -0.0801435 -0.0261438 0.00302859 -1.55342 751073 -74655 133024 285698 135762 -70247 
29431 2 -262.748 35.1144 -34.1001 -0.152349 1.01976 -2.54414 -0.0575129 -0.0273747 0.0854118 0.00949143 -1.52163 173883 -77372.6 158676 107615 -22740.1 23004.5 
30238 2 -261.253 32.3592 -34.096 -1.55428 0.651269 -0.0246249 0.0718826 -0.0645679 -0.00386455 0.00357773 -1.52655 153871 61774.9 -49618.2 34291.9 -110476 -126588 
29518 2 -261.142 35.9765 -36.7431 0.320427 0.0883846 1.15229 -0.0706226 0.0738139 0.10471 0.0018115 -1.52981 -460955 -118162 -160565 149254 70234.5 -97648.7 
29425 2 -259.586 33.2777 -36.7168 1.02417 1.10075 1.09425 -0.168106 -0.107142 0.0274375 0.00435536 -1.52876 102059 -203764 -34090 77993.8 -34267.3 -50628.1 
29435 2 -259.576 35.0876 -34.1097 -0.168722 -1.78423 -0.370581 0.0272682 -0.053475 -0.069434 0.00421848 -1.53099 54601.6 -163830 -14068.2 19209 -22390.8 -2262.5 
30242 2 -258.041 32.3008 -34.1806 -0.485105 -0.402553 0.89305 -0.00689267 -0.0877922 -0.0216178 0.00150502 -1.52874 125921 17594.2 -217245 141302 -23530.6 -125158 
29429 2 -258.02 35.972 -36.7568 -1.01053 -1.05566 1.15307 0.332331 -0.0622077 0.0575793 0.0043644 -1.52199 -104545 -303831 67402.3 76812.1 -45719.6 21364.1 
29432 2 -256.386 33.2074 -36.796 -0.0868583 0.012072 0.914239 -0.183157 -0.103336 0.0247655 0.00106243 -1.52571 -31634.8 114177 -36166.1 11330.6 9356.91 -143711 
29439 2 -256.367 34.9788 -34.2126 -2.02481 -0.157349 -1.5878 -0.0315342 0.239453 0.00939888 0.0083704 -1.53479 -19697 -117653 65162.6 152886 24409.7 39514.3 
30247 2 -254.857 32.268 -34.1468 -1.80479 0.421815 1.04189 0.067761 -0.0673186 -0.0863458 0.00569393 -1.53042 86496.8 -249652 -337836 280085 84951 -109126 
29433 2 -254.763 35.8948 -36.8434 -1.14351 0.150078 -1.4953 -0.0777155 0.22272 0.1589 0.0044915 -1.51493 -86770.8 -116452 119327 238620 -29631.8 27473.1 
29436 2 -253.24 33.1764 -36.715 -1.88228 -0.86999 0.725172 0.132968 -0.128861 -0.148282 0.00607811 -1.5311 -179892 -273334 239737 61549.9 -9790.92 -150285 
30251 2 -253.22 35.0202 -34.2065 -1.78002 -0.326337 1.05728 0.147247 -0.0322637 0.190207 0.00553281 -1.51531 251104 328405 92432.1 -60673.1 154679 -110738 
29447 2 -251.623 35.9035 -36.7803 -0.165676 1.56015 -0.570923 0.190507 0.117706 0.0326373 0.00351088 -1.50896 80049.5 10294.1 288995 109265 7224.07 -644.317 
30254 2 -251.588 32.2253 -34.0736 -1.23105 -0.495858 0.714387 -0.196887 0.114585 -0.11043 0.00286126 -1.5279 145332 123078 -45516.7 -114365 256.663 -80450.8 
28546 2 -250.063 33.1979 -36.7111 -0.0827028 -1.92249 0.683533 -0.00253174 -0.0802249 -0.024045 0.00525221 -1.52401 -36385.3 -302989 189736 16712.1 56945.2 -105251 
30259 2 -249.971 34.9665 -34.088 -2.09472 -1.26748 -0.221754 -0.0908909 0.0721778 -0.0848548 0.00761191 -1.52318 138581 15282.2 123128 -7804.21 128743 -100063 
29360 2 -248.455 32.2211 -34.0834 -0.963774 -1.62618 -0.189015 0.0559402 -0.0424589 -0.062669 0.00454566 -1.54432 -242213 -137546 -181641 19354 143631 54497.6 
30354 2 -248.41 35.8368 -36.7456 0.361223 0.389684 0.625826 0.0680528 0.164411 0.0553052 0.000848908 -1.51273 221166 -5240.09 370129 -12786.9 70905.1 18031.2 
30264 2 -246.859 33.0918 -36.6687 -1.36645 0.288706 -0.301447 0.05625 0.249529 -0.137641 0.00257119 -1.51872 179464 -265765 126410 220962 58283.7 -137227 
31171 2 -246.792 34.9077 -34.1056 -0.620052 2.30166 0.872496 0.0170194 0.0997757 0.0617834 0.00811551 -1.5293 3404.52 -17533 153318 141754 118389 -7446.33 
31181 2 -245.19 35.908 -36.67 -1.32475 0.812019 1.01874 -0.0261932 -0.0346072 -0.1398 0.00434808 -1.50544 253603 224808 239902 200988 -45063.7 -17259.4 
31085 2 -245.269 32.1717 -34.0725 -0.314692 0.678163 1.73152 0.177091 0.0244332 -0.0466319 0.00448025 -1.52508 7694.37 -28485.6 77360.8 71163 20912.7 -102697 
30367 2 -243.6 33.1649 -36.7003 -1.47718 0.0760378 1.40934 -0.186325 -0.0889262 0.00459459 0.00525733 -1.52955 67607.3 -137236 67404.5 -15153.2 -107550 -96561 
30370 2 -243.633 34.9425 -34.0909 0.324549 1.3727 -0.259336 0.114319 -0.0599033 0.168947 0.0025907 -1.52769 16847.8 -173390 -31157.6 270118 51260 54443.1 
30275 2 -242.092 32.1976 -34.0859 -1.46949 1.16995 0.344011 0.0445854 0.00108403 -0.0275044 0.00459288 -1.52148 3729.75 -127481 -6298.62 148425 -65631.8 11532 
30360 2 -241.995 35.8401 -36.6117 -1.14518 -0.545353 0.233259 0.0704576 0.246515 -0.129665 0.00209491 -1.52174 34810.7 -107740 30749.5 59987.6 46957.7 9229.89 
30271 2 -240.419 33.1296 -36.6469 -0.806036 1.92879 -0.831851 0.0613491 -0.119606 -0.0310398 0.00637554 -1.52292 -32398.7 -695.679 190393 44996.7 -14742.2 -2167.89 
31188 2 -240.401 34.9262 -34.075 -1.03381 1.51311 -0.332798 0.0567012 -0.0813167 0.161786 0.00436932 -1.529 274099 -26384.8 234599 43192.8 -15916.3 -69870.6 
28653 2 -238.735 35.8623 -36.6809 -0.516183 1.73479 -0.826349 0.00194757 -0.0282879 0.0901846 0.00498618 -1.52204 156627 -130235 156278 213188 -65174.3 -39534.5 
30277 2 -238.852 32.145 -33.9622 -1.56548 -0.0730559 1.94171 -0.00950503 0.0557179 -0.230632 0.00784215 -1.73607 170243 322535 290470 236542 170346 -139819 
31179 2 -237.266 33.0797 -36.6632 -0.369473 -0.831068 -0.474749 0.0954727 -0.0654405 0.024378 0.00132573 -1.49716 131304 202327 430090 145159 -53469.2 -41188.3 
31191 2 -237.156 34.932 -34.046 -0.628524 -0.876676 -1.91841 -0.138701 -0.170935 -0.116793 0.00610096 -1.50363 18487.4 187687 -83473.7 297423 -234184 -140302 
30376 2 -235.688 32.1206 -33.974 -1.98851 0.710251 -0.569067 0.0548229 0.265642 -0.209846 0.00602358 -1.74411 -6029.52 -178082 230064 152424 180900 252786 
29612 2 -235.551 35.7989 -36.6899 -1.03791 0.194543 -0.495282 -0.004879 0.103256 0.128483 0.00171345 -1.52331 81961 147654 222738 168361 16808.4 57668.3 
30276 2 -234.073 33.048 -36.6171 0.410212 2.1525 -2.32075 0.0376946 0.0804987 -0.182625 0.0128312 -1.52678 212810 -134332 138753 282588 -91855.3 -70557.7 
31814 2 -234 34.8582 -34.0445 -1.35823 -1.58063 1.27556 0.12444 -0.0761905 0.216471 0.00751963 -1.67991 183261 -12821.6 529113 324727 49501 -309327 
30283 2 -232.468 32.1818 -34.0758 -1.94737 -0.292128 -3.33806 -0.000837248 -0.191803 0.277196 0.0189182 -1.68665 216376 -135162 431779 19241.6 -332756 39348.2 
28756 2 -232.372 35.8388 -36.6182 0.28806 -0.638661 -2.37741 0.0593254 0.0836512 0.0219619 0.00773714 -1.51639 284731 463239 130578 174500 23549.4 -65525.9 
28673 2 -230.712 34.7361 -34.1011 -1.97567 0.202261 1.57613 -0.132822 0.255568 -0.116029 0.00809661 -1.48493 155226 -12418.6 -633500 -203729 -243743 -234854 
31186 2 -230.81 33.0625 -36.7008 -2.52098 0.980508 -0.428438 -0.0197735 0.0456722 -0.0339512 0.00944678 -1.51744 326723 -40956.3 -247608 174631 -135475 -195676 
31192 2 -229.224 32.0292 -34.1162 -2.54841 -0.606501 0.479069 0.000273548 -0.134198 0.0231913 0.00893215 -1.62985 120452 -7253 485295 -186060 -314138 -264088 
28659 2 -229.142 35.8701 -36.6061 -0.87224 1.19156 2.60415 -0.00804453 -0.210747 -0.0507736 0.0112881 -1.53669 114681 -4660.23 105366 199530 67507.3 90366.9 
31106 2 -227.828 32.8033 -31.5184 0.418823 -0.988802 1.0149 -0.00250425 0.106279 -0.210035 0.00274973 -1.73493 -34573.4 -407293 -324729 352095 -149212 -439783 
32816 2 -227.52 34.7491 -34.1285 -0.205586 -0.48057 1.19525 -0.0165632 0.0930428 0.244254 0.00214348 -1.50888 416463 94551.2 -211959 160527 -87505.7 -251200 
32001 2 -227.58 33.0653 -36.7183 -1.40055 -2.68025 0.492998 -0.226426 -0.142968 -0.0830848 0.0118247 -1.50776 49969 28581.9 -36139.7 134917 -169097 -26490 
31913 2 -226.074 32.0114 -34.1315 -0.180648 -0.00544715 -0.799027 0.103624 0.0391062 0.0757253 0.000845272 -1.50975 60268.8 -72165.2 -264321 282049 48513.5 -65085.9 
32009 2 -225.954 35.8336 -36.5577 0.282912 1.44081 0.596575 0.0739134 -0.0285156 -0.128519 0.00316376 -1.52356 214908 89869.4 208888 -116085 195127 117809 
31112 2 -224.488 33.0211 -36.6579 0.248308 -0.445319 -0.412169 0.233274 0.0364081 0.128313 0.000541402 -1.49189 35114.9 233521 545029 40257.7 252048 178486 
34444 2 -224.225 34.8364 -33.865 -0.278009 0.131539 -3.72369 -0.180553 -0.137092 -0.0512651 0.0175835 -1.48965 646859 -32887.6 589323 238554 490197 348062 
30322 2 -273.126 37.1997 -32.0297 0.794078 -0.0638979 -0.694018 0.0270766 0.0937924 0.0111498 0.001406 -1.04635 -109287 -156704 -202865 152665 17263.2 122129 
30408 2 -270.122 37.186 -36.24 -1.16781 -0.545122 -0.163319 -0.131238 0.18001 -0.117674 0.00212558 -1.24746 -565214 107025 89821.9 188252 -205399 302084 
30409 2 -270.949 38.7284 -33.6135 -1.0369 -0.254897 -0.664167 0.00927086 -0.0852593 -0.00153265 0.0019916 -1.36179 -325698 424674 45349.3 -234593 102170 247926 
31219 2 -269.885 41.6578 -32.6879 -1.65828 -0.076955 1.1356 0.0959606 -0.0200298 0.0500907 0.00509523 -1.34082 344314 112747 398476 466646 -307859 344.021 
31131 2 -268.477 39.1841 -31.6743 0.112297 -0.77746 3.18179 0.0473705 -0.108203 -0.0284945 0.0135283 -1.50792 100265 -1.07679e+006 174806 -265603 64188.1 -343409 
29600 2 -268.585 39.4358 -37.765 -1.7046 0.862305 0.315625 -0.0419516 -0.0123845 0.138848 0.00472174 -1.16725 -34142.6 6780.81 -348500 200702 -118561 -547156 
29599 2 -268.358 39.8567 -34.7242 0.686674 -0.9106 0.191957 -0.0411426 0.000476921 -0.214053 0.00168468 -1.39811 -411785 666528 635104 -61787.8 -169796 240363 
29520 2 -267.126 41.9663 -36.7732 0.380155 -1.20118 1.48911 -0.0199482 0.00627795 0.110673 0.0047922 -1.28406 -140253 -322702 150943 152192 -150141 -207453 
30326 2 -267.274 43.2923 -33.9812 0.611595 1.18459 1.40809 -0.120561 0.188264 0.0851433 0.00473583 -1.37601 452539 449525 506208 648111 -399047 272969 
28706 2 -265.753 39.1693 -36.614 0.576915 -0.155971 2.20681 0.117632 -0.149431 -0.223439 0.0065837 -1.50028 47628 -640898 -149090 -560669 566.392 -53.3143 
29516 2 -265.647 40.7519 -34.0989 -2.72324 0.573703 0.296906 0.0978802 0.0640928 0.253807 0.00986618 -1.45966 -920491 -408962 -117438 -177757 295515 -491499 
29519 2 -264.349 37.8341 -34.0732 -1.12507 0.358009 1.70858 0.00515458 0.0299331 -0.0822456 0.00543254 -1.46305 771274 216683 415148 -2810.83 67267.6 8262.55 
30410 2 -264.115 43.4039 -33.9741 -0.243999 -0.573339 0.25203 -0.127505 0.0676381 -0.0683607 0.000569015 -1.67925 -233090 -374658 575750 15938.6 -85313 210250 
30411 2 -264.12 41.69 -36.6093 -0.605705 -0.575583 0.590059 0.125226 -0.00185707 0.16832 0.00131789 -1.65132 -169090 -91161.1 -328246 -137244 285438 299521 
29601 2 -262.622 40.5579 -34.002 1.41317 0.51744 0.501501 0.113816 0.00976292 -0.163204 0.00316931 -1.52597 -99855.7 -5120.52 14575.9 122881 -33210.4 65056.9 
29522 2 -262.645 38.7452 -36.6584 -0.440515 -1.00099 1.37505 -0.132728 -0.0260419 -0.012609 0.00388788 -1.53022 265073 323165 72859.2 32307.2 -168915 88730.7 
30243 2 -261.096 37.8112 -34.1374 1.83474 0.701513 -0.727434 0.0743118 0.0237648 0.0947611 0.0055262 -1.51178 454330 -49468.7 164010 214238 -89469 -32456.6 
30333 2 -261.101 43.2911 -34.0271 -1.02085 0.49024 0.633901 0.147967 -0.0514451 -0.0703101 0.00212141 -1.59467 77977.4 1919.95 470928 -244424 9640.68 81968.2 
28719 2 -261.029 41.4257 -36.6218 -1.20854 0.537823 -0.292504 -0.000409006 0.0910397 0.00653636 0.00231169 -1.58842 15638.1 291554 317406 -67339.5 41085.5 79440.9 
29526 2 -259.431 38.6857 -36.7701 0.240567 0.0908971 -0.69142 -0.0754655 0.133339 0.23474 0.000685425 -1.51515 51875.5 -116630 114113 123127 -4214.52 -1359.14 
29523 2 -259.38 40.5733 -34.0819 -1.41592 0.0409488 -0.0341449 -0.221581 -0.174025 -0.0542913 0.0025287 -1.51742 63839.5 248529 -17860.3 -128379 -64596 103745 
29532 2 -257.839 41.4112 -36.6963 -0.394466 0.487902 0.258771 0.120996 0.0737008 -0.0153167 0.000580152 -1.54774 130557 355913 -27443 31249.2 35285.9 18265.7 
29434 2 -257.863 37.7729 -34.1185 -1.80785 0.429752 1.28264 -0.157014 0.0371277 -0.20427 0.00642124 -1.5227 -61792.7 16549.8 -188776 -39454.1 101992 57757 
29537 2 -257.862 43.25 -34.0604 -0.43273 -0.478644 0.220331 0.0788384 0.134331 0.027897 0.000585551 -1.61009 79723.4 43660.6 -71882.2 33121.4 -119296 34266.1 
29437 2 -256.214 38.65 -36.6973 -1.18858 -1.57099 0.693353 -0.0760477 0.111143 -0.149884 0.00549332 -1.50905 137504 136375 40369.1 66818.7 -84949.5 -47307.8 
29534 2 -256.251 40.5239 -34.145 -3.17592 -1.06304 0.621658 0.0121477 -0.0200108 0.108023 0.0146141 -1.52814 -172785 -400034 -83318.4 -32779.3 3994.93 -4065.81 
28718 2 -254.602 41.4424 -36.6655 0.0305559 -0.344395 -2.54499 -0.0908907 -0.0394139 -0.164679 0.00830844 -1.55593 282910 118924 -45606.4 89855 -8058.31 33839.1 
30353 2 -254.744 37.8021 -34.0909 -0.708934 -1.47569 0.356613 0.241203 -0.12086 -0.113932 0.00353601 -1.51019 -23800.1 165167 69289.2 244105 -48462 212127 
29603 2 -254.697 43.1877 -34.042 -0.812993 -1.06229 -0.357471 0.0933941 0.118043 -0.0744494 0.00241476 -1.56581 220071 35629.8 -110016 -125932 -186610 -76226.8 
29443 2 -253.036 38.7028 -36.7387 -3.14152 -0.102859 -0.101064 -0.232621 -0.114604 -0.0759519 0.0124565 -1.51593 -265161 -39431.5 232269 145389 -63745.7 -21779.9 
28636 2 -253.013 40.5107 -34.1468 0.386733 -0.149359 -1.35825 -0.0670414 -0.0343317 0.108129 0.00254009 -1.52842 152084 -73211.1 61443.1 104257 -132021 -55702.2 
30348 2 -251.537 37.7538 -34.1216 -1.87111 -0.1468 0.625077 0.100631 -0.126075 9.75219e-005 0.00492888 -1.50819 264146 205515 229397 90208.7 33995 2341.11 
28640 2 -251.395 41.3517 -36.7814 0.46871 -0.22262 -1.00846 -0.10343 0.271983 0.289489 0.00162004 -1.5782 -54312.7 -30729.6 -437755 104477 62962.2 24997.4 
30416 2 -251.478 43.2037 -34.1517 0.401175 -1.52006 -1.92613 0.0391802 -0.180359 0.0928008 0.00778569 -1.59212 106381 -201706 -98275.6 -157702 -203202 86128.1 
30363 2 -249.823 40.4798 -34.1623 -0.629714 0.296978 1.31132 -0.126501 -0.0972497 0.209957 0.00277636 -1.52443 166528 146282 187201 -118350 17031.4 -42932.5 
29446 2 -249.916 38.6388 -36.7401 -0.735838 1.52435 -0.520318 0.124497 -0.143454 -0.00555434 0.00394962 -1.51629 -286031 35186.2 254260 188384 70266.8 -30914.1 
28739 2 -248.25 43.1545 -34.0509 0.732662 -0.809176 -0.18443 -0.0330764 0.0567357 -0.0492378 0.00154363 -1.62795 381264 -123384 -140519 -199290 -108334 -101422 
30267 2 -248.299 37.6844 -34.0694 -2.4058 -0.109921 -0.222497 -0.0438282 0.0464143 -0.105103 0.00736752 -1.50958 386278 272185 261713 56339.4 104597 50474.5 
29449 2 -248.23 41.3967 -36.6546 -2.9271 -0.717421 0.251197 0.0402761 -0.0334989 -0.223988 0.0115192 -1.5765 103720 73807.3 267021 122054 197980 -141310 
28644 2 -246.763 38.6292 -36.702 -2.21889 -0.854196 0.0670858 0.160071 0.0168876 0.0248958 0.00712589 -1.49648 202712 168823 541104 144370 81974.8 -9558.5 
31170 2 -246.599 40.4555 -34.0212 0.35648 -2.01872 -0.261383 -0.208576 -0.0766573 -0.249094 0.00537895 -1.52987 27478.3 206546 26245.9 89020.4 -44563.8 27492.1 
29561 2 -245.086 37.6564 -34.0122 -3.02835 0.138099 3.09054 -0.144417 0.122781 -0.222477 0.0236051 -1.51602 150932 -19737.3 82605 215307 -11569.5 -122252 
28745 2 -245.031 41.3401 -36.6646 -0.934903 -0.135806 0.926786 -0.12267 0.0518824 0.104515 0.00220594 -1.62648 239819 90856.2 124135 283323 224905 -153936 
28751 2 -245.049 43.1487 -34.0296 -1.2219 -1.61758 0.240118 -0.03037 0.00324603 -0.00370761 0.00524872 -1.55142 591133 -40599.4 -77766.1 -248127 99817.6 -49126.6 
31077 2 -243.483 38.6353 -36.6788 -1.90864 0.392754 0.197356 0.0449668 -0.154876 0.0805802 0.00483166 -1.50471 402532 141585 366951 104330 -102772 -21585.1 
28759 2 -243.473 40.4115 -34.0494 -1.12907 -0.348188 0.419162 0.0452981 0.0528676 -0.0240845 0.00197963 -1.61135 -5475.93 411818 -1259.22 150371 21855.4 -15252.5 
28758 2 -241.753 43.1007 -34.0193 -0.378002 -0.549663 0.388458 -0.20052 -0.0414726 0.0870516 0.000750565 -1.23987 633323 -119785 152699 53568.6 -9652.15 -28021.5 
29469 2 -241.882 37.688 -33.9834 0.245201 0.948522 -0.922094 -0.103562 -0.110169 -0.0571153 0.00227982 -1.55037 97798.3 68418.4 257704 126454 174417 38309.5 
28801 2 -241.806 41.3143 -36.5367 -0.051599 1.03456 0.969244 -0.0671967 0.0478019 -0.141182 0.00253466 -1.53194 350029 274746 317153 -182467 241511 -3932.44 
28661 2 -240.253 40.3318 -33.9812 -3.50432 -2.04394 -0.567565 0.0297653 -0.0787979 0.0411775 0.0211348 -1.50713 26093.7 -279315 26714.2 -150907 -8504.73 27794.4 
28649 2 -240.265 38.5529 -36.6031 0.473654 0.75325 3.61021 -0.114925 0.169843 -0.039721 0.0174133 -1.52862 233994 282308 378785 262115 226147 -6899.29 
30285 2 -238.703 37.58 -33.986 -1.62734 0.767608 0.105389 0.0637822 0.0854038 -0.0261203 0.0040916 -1.55619 116078 -363560 508288 82728.8 31431.5 -14221.4 
30377 2 -238.538 42.9014 -33.9559 -2.20734 0.0858438 1.82259 0.0197664 0.176066 0.0412294 0.01033 -1.04317 276907 -510988 -349078 94209.8 -168379 -120642 
29477 2 -238.575 41.306 -36.527 -0.231095 0.498303 -0.497053 -0.102476 -0.046751 -0.138265 0.000691189 -1.52751 325219 331016 216618 200958 182484 -138530 
28755 2 -242.017 41.2241 -31.5133 -1.53003 1.25207 0.208611 0.061333 0.0136444 0.0147719 0.00497786 -1.24042 -210133 360240 -146614 -163393 -171083 -219287 
31908 2 -237.064 38.5718 -36.6119 -1.83681 0.202518 -1.36571 -0.0906966 0.043249 0.185042 0.00665029 -1.53416 6769.14 247500 260123 114267 97419.8 74279.1 
28662 2 -237.057 40.2234 -33.9434 0.527018 -1.11378 -0.426105 0.164795 0.132689 -0.0972204 0.00214096 -1.4174 317950 -34660.5 183408 286491 -13757.9 -222731 
30373 2 -235.411 41.3744 -36.4804 -0.654959 -0.292966 1.46163 -0.0297132 -0.250604 -0.0887901 0.0033392 -1.63369 273411 -109176 349169 197823 -47783 -146225 
29571 2 -235.408 37.6186 -33.9895 -1.51979 -0.529411 -0.883751 -0.145503 -0.104642 0.158091 0.00424588 -1.53047 302744 -100278 667685 271215 81668.9 22980 
30297 2 -235.358 42.9756 -33.9519 -1.80833 -0.932218 -1.78735 -0.0735734 0.0513782 0.159705 0.00923693 -1.17596 455581 -332472 -576327 83723.9 145582 -71456.8 
30364 2 -233.943 38.636 -36.5384 -1.91459 0.775536 0.513065 0.257198 -0.070743 -0.038322 0.00570606 -1.50153 242618 392910 644003 9148.78 117700 302511 
34475 2 -233.758 40.3707 -33.7335 -1.43501 1.14967 -1.12338 -0.0914477 -0.264083 -0.148817 0.0058479 -1.5058 606440 104205 637773 3088.34 220214 58980.8 
31196 2 -232.213 37.5735 -33.9295 0.49457 -1.24112 0.229582 -0.0951652 0.0584062 0.013034 0.0023146 -1.52145 557644 598725 514700 -86808.3 -133848 241408 
27936 2 -232.239 41.2978 -36.376 2.07159 1.14024 -0.300759 0.0432705 0.180458 0.114433 0.00715669 -1.6021 573177 539321 800386 94150.6 177666 54980.7 
27956 2 -232.193 43.0241 -33.736 -1.34353 -0.837615 1.20631 0.206531 0.0195731 -0.149085 0.00499003 -1.26312 635587 -249787 490201 -253685 157559 -224352 
31103 2 -230.61 38.6058 -36.4891 -3.21048 2.00888 -0.639977 -0.303278 0.0936487 0.0276508 0.0185808 -1.50087 114435 264138 336284 427621 159876 110963 
32817 2 -230.556 40.3212 -33.7444 -1.22081 2.39328 -1.01247 0.0643962 0.068621 -0.000362602 0.0103826 -1.59047 815655 482094 626234 132425 251270 80540 
34450 2 -228.991 37.5815 -33.9235 -0.918028 0.693027 -0.4001 -0.0603032 -0.0277348 0.220323 0.00186804 -1.52206 418441 316586 485988 105297 82980.6 272755 
31190 2 -228.965 41.4125 -36.2372 -3.29341 2.09367 1.95138 -0.067101 -0.316445 -0.132625 0.0239786 -1.61301 172347 -60792.5 560079 371924 193322 71078 
34477 2 -228.86 43.0477 -33.5506 -1.82076 2.20297 2.70879 -0.0340125 -0.0475721 0.0916535 0.0195298 -1.32256 1.2646e+006 370497 506963 244184 542230 -31183.1 
30294 2 -227.297 40.2931 -33.6698 -0.29246 0.225863 0.114019 -0.13059 -0.0408114 -0.0624625 0.000188357 -1.50443 718249 256614 562284 -107189 -2980.88 -106276 
31194 2 -227.531 38.6211 -36.461 -2.90829 1.03165 1.39228 0.216669 -0.0725796 -0.040255 0.0144352 -1.5161 -339181 -19798.3 -30382.7 -83662.5 108997 145006 
31023 2 -225.796 37.5651 -33.9241 1.57781 -1.64991 2.42427 -0.0539937 0.0698217 0.236821 0.0139665 -1.48223 454638 435079 219336 416811 181029 199922 
32824 2 -225.846 41.2281 -36.3906 -2.24609 3.85783 -1.38653 0.0642942 0.146968 0.111933 0.0275208 -1.55167 -31272.3 -83227.6 398607 -22404 -5980.38 -112123 
30210 2 -225.551 42.85 -33.5689 -2.36853 -1.19341 1.90047 -0.000772653 -0.0219145 -0.00064449 0.0134087 -1.487 717839 -20393.2 899441 206710 -61583.9 -5884.25 
31102 2 -224.314 38.5353 -36.4293 -0.377786 1.1465 -0.832444 0.0218233 -0.18327 -0.0789073 0.00270814 -1.48786 25695.1 -161703 561167 -293687 312040 228411 
30330 2 -265.696 46.008 -33.8552 -2.49908 0.162104 -0.206282 -0.0732132 0.0332183 -0.0137229 0.00795287 -1.00725 48502.1 -21084.2 -390327 194030 -12310.9 23743.1 
31222 2 -265.536 44.5182 -36.4953 -1.23818 0.221764 -0.92472 0.0947563 -0.0243625 0.0532646 0.00306993 -1.22099 -40225.6 -88287.6 269687 9404.22 -52083.1 73289.5 
31221 2 -262.631 46.0615 -34.2226 0.639318 -0.593991 2.2028 -0.0189953 -0.0436809 0.155346 0.00707081 -1.09388 298454 -255223 10560.5 -19855.1 34373.5 -237348 
29524 2 -262.472 44.2915 -36.6779 -0.785424 0.562497 -0.232718 -0.0327213 -0.078583 0.12912 0.00124371 -1.3696 29653.1 -54710.9 51075.5 61818.2 128091 -93003.9 
30412 2 -259.367 44.1083 -36.5886 -2.21649 1.12218 0.0347601 -0.10214 -0.210581 -0.211799 0.0077754 -1.46336 -85942.8 -341943 -127621 48550.1 -184017 -37840.5 
30338 2 -259.51 45.8674 -34.1108 -0.686712 -0.188742 -2.03326 0.0665715 0.143602 0.275592 0.00584583 -1.30564 425998 -436869 -145108 72909.4 147828 -118644 
29540 2 -257.953 46.7478 -36.5954 -0.320481 1.23798 -0.693709 0.099189 0.0717821 -0.156326 0.0026658 -0.950639 -268825 -275522 88554.1 -120616 -202258 153986 
29536 2 -256.202 44.1598 -36.5982 -0.311764 -0.555508 -0.743027 -0.043659 -0.0218766 -0.156524 0.00120646 -1.5552 155700 250171 147611 36524.5 125291 -116593 
28727 2 -256.29 45.9834 -34.0911 -1.87349 0.192988 0.153621 -0.0291428 -0.161021 0.0931384 0.00449749 -1.39191 542938 -9637.64 186533 -54005.6 64454.8 -155592 
28731 2 -253.127 45.8497 -34.0583 -0.853103 -0.301553 -0.230562 0.0985273 0.00370973 0.0930246 0.00109815 -1.26531 251314 -245925 -63487 48212.4 -10950.7 67188.9 
29606 2 -252.98 44.0821 -36.6473 -1.32526 -0.472424 1.40841 -0.138196 0.0329599 -0.00124123 0.00499163 -1.3073 93788.2 4003.63 -184556 -25021.5 -63253.4 44065.9 
28730 2 -249.779 44.0718 -36.6325 -0.53996 0.773037 -0.0790693 -0.0473292 -0.0495357 -0.126038 0.00112777 -1.33925 34872.2 -114764 -54121 102453 -65580 70643.8 
30421 2 -249.937 45.8296 -34.1033 -1.14009 -1.65289 1.36966 0.0478947 0.0885789 0.232327 0.00744098 -1.301 504922 -308587 150504 -152250 40141.1 37566.6 
32044 2 -246.794 45.8479 -34.0373 -1.72583 0.110788 1.88502 0.0618838 -0.134878 -0.0552423 0.00824236 -1.08045 187812 -107763 66313.6 -149295 155369 22991 
28660 2 -246.62 44.0133 -36.6179 0.0439353 1.31013 0.722716 -0.0682707 0.0838197 0.0686117 0.00282219 -1.36282 -198032 -144177 149398 -102582 -127354 133209 
28752 2 -243.508 44.0179 -36.5157 -0.090029 -0.0410934 0.950714 0.0135607 -0.00662887 0.0941536 0.00115076 -1.15418 -567656 -6941.05 -206768 -165605 256402 6075.75 
28664 2 -243.595 43.9483 -31.4765 0.366934 -1.16672 -1.6481 0.0307138 -0.0393904 -0.0516133 0.00530523 -1.03438 17837.8 21411.6 6771.1 -269594 -198312 -69173.8 
30382 2 -236.922 44.0308 -36.4425 1.37439 -0.157142 -0.163377 -0.0745096 0.0320661 -0.103818 0.00244388 -1.27896 -230340 -23099.7 571417 309147 -49813 -287895 
32855 2 -233.794 44.0332 -36.4179 -1.80409 -2.11895 -0.527379 0.123511 -0.0564234 0.0925609 0.0101049 -1.36709 335398 -61326.5 211614 -176993 368654 -150829 
27953 2 -230.487 43.9631 -36.2621 -0.206381 0.67569 2.02551 -0.31314 0.0599352 0.0955669 0.00579609 -1.19956 684725 -335036 281025 261086 269200 -155958 
34476 2 -227.237 43.9855 -35.9902 -1.67766 -0.410884 -0.158397 0.110352 0.00995782 -0.128658 0.00378922 -1.24677 757354 -83616.9 488998 59432.5 331373 397310 
40068 2 -226.435 45.4431 -32.3543 -0.595136 2.86831 0.384563 -0.00390188 -0.064251 -0.125415 0.0109947 -1.0394 403261 -41503.4 229801 381235 56030.6 9023.35 
29620 2 -264.525 -8.33982 -31.4514 -1 0 0 0 0 0 0.00125952 -1.08188 380707 218648 834834 1824.09 -553.095 -109.082 
30430 2 -264.525 -8.33982 -26.2095 -1 0 0 0 0 0 0.00125952 -1.08215 360310 205421 835078 -11937.6 828.06 331.984 
29624 2 -262.92 -9.26647 -28.8305 -1 0 0 0 0 0 0.00125952 -1.18759 415656 476292 588541 -241348 -4935.33 -5559.18 
29622 2 -261.315 -8.33982 -31.4514 -1 0 0 0 0 0 0.00125952 -1.48667 1.0303e+006 104767 882431 -172482 312.507 6758.41 
30432 2 -261.315 -8.33982 -26.2095 -1 0 0 0 0 0 0.00125952 -1.48394 1.06815e+006 231466 890809 -93439.2 -766.389 -2220.18 
29627 2 -259.71 -9.26647 -28.8305 -1 0 0 0 0 0 0.00125952 -1.22085 296630 274976 181736 16933.1 3118.82 3128.34 
29625 2 -258.105 -8.33982 -31.4514 -1 0 0 0 0 0 0.00125952 -1.43808 528525 12352.3 795397 2603.64 -8994.28 -15835.3 
30435 2 -258.105 -8.33982 -26.2095 -1 0 0 0 0 0 0.00125952 -1.43745 539189 77637.6 791853 21061.8 6569.77 20627.8 
29630 2 -256.5 -9.26647 -28.8305 -1 0 0 0 0 0 0.00125952 -1.2154 227454 236624 193990 -1752.55 -3304.88 3796.4 
29628 2 -254.895 -8.33982 -31.4514 -1 0 0 0 0 0 0.00125952 -1.43502 527353 56324.3 797956 -76983.8 -1938.08 -12715.8 
30438 2 -254.895 -8.33982 -26.2095 -1 0 0 0 0 0 0.00125952 -1.4359 526768 60506.3 792868 -90056.4 -4621.81 12789.2 
29633 2 -253.29 -9.26647 -28.8305 -1 0 0 0 0 0 0.00125952 -1.22178 196760 260056 173548 -19160.7 -13319.2 -1809.61 
29631 2 -251.685 -8.33982 -31.4514 -1 0 0 0 0 0 0.00125952 -1.43613 558194 120112 793279 78446.7 -1662.26 20532.9 
30441 2 -251.685 -8.33982 -26.2095 -1 0 0 0 0 0 0.00125952 -1.43492 544395 -391.618 793112 165344 1852.72 896.262 
29636 2 -250.08 -9.26647 -28.8305 -1 0 0 0 0 0 0.00125952 -1.21155 238416 254986 206398 -11503.9 4991.47 21353.6 
29634 2 -248.475 -8.33982 -31.4514 -1 0 0 0 0 0 0.00125952 -1.4383 501341 -78217.4 791114 -104522 13295.2 52041.1 
30444 2 -248.475 -8.33982 -26.2095 -1 0 0 0 0 0 0.00125952 -1.43585 501317 -198044 803865 -63706.1 7808.41 16494.5 
29639 2 -246.87 -9.26647 -28.8305 -1 0 0 0 0 0 0.00125952 -1.21687 217649 279374 195144 -17091.1 16167.8 23080.6 
29637 2 -245.265 -8.33982 -31.4514 -1 0 0 0 0 0 0.00125952 -1.43669 509538 42293.1 792260 50974.8 13911.9 64091.9 
30447 2 -245.265 -8.33982 -26.2095 -1 0 0 0 0 0 0.00125952 -1.43412 499276 -142623 807825 -104169 -3390.75 32515.6 
29642 2 -243.66 -9.26647 -28.8305 -1 0 0 0 0 0 0.00125952 -1.21299 223830 283206 199521 -571.63 10786.1 32631 
29640 2 -242.055 -8.33982 -31.4514 -1 0 0 0 0 0 0.00125952 -1.43177 594843 272656 804297 21996.5 5496.66 33260.6 
30450 2 -242.055 -8.33982 -26.2095 -1 0 0 0 0 0 0.00125952 -1.43531 481294 -127756 795277 -142034 7124.49 36487.9 
29645 2 -240.45 -9.26647 -28.8305 -1 0 0 0 0 0 0.00125952 -1.21889 208109 260985 182301 15853.2 3365.61 19281.5 
29643 2 -238.845 -8.33982 -31.4514 -1 0 0 0 0 0 0.00125952 -1.4359 568316 155101 795113 -109.284 9220.04 16449.7 
30453 2 -238.845 -8.33982 -26.2095 -1 0 0 0 0 0 0.00125952 -1.43846 461886 -145506 790690 5752.9 5991.14 17948.1 
29648 2 -237.24 -9.26647 -28.8305 -1 0 0 0 0 0 0.00125952 -1.21642 231943 290895 192931 -13896 -3753.53 3476.35 
29646 2 -235.635 -8.33982 -31.4514 -1 0 0 0 0 0 0.00125952 -1.43855 517326 26112.7 786753 5089.46 1067.31 16224.9 
30456 2 -235.635 -8.33982 -26.2095 -1 0 0 0 0 0 0.00125952 -1.43384 569299 98294.2 805906 -86873.8 5652.28 17709.4 
29651 2 -234.03 -9.26647 -28.8305 -1 0 0 0 0 0 0.00125952 -1.2144 217954 237209 190836 -7910.76 26755.8 8892.41 
29649 2 -232.425 -8.33982 -31.4514 -1 0 0 0 0 0 0.00125952 -1.43215 589392 194107 795464 -7946.38 15518.8 24297.2 
30459 2 -232.425 -8.33982 -26.2095 -1 0 0 0 0 0 0.00125952 -1.43499 489958 -92241.2 809397 -141245 1428.79 16669 
29654 2 -230.82 -9.26647 -28.8305 -1 0 0 0 0 0 0.00125952 -1.21711 210913 266029 185311 14568.4 19279 15176.5 
29652 2 -229.215 -8.33982 -31.4514 -1 0 0 0 0 0 0.00125952 -1.43746 507519 65626.2 788745 -31305.5 7136.92 16924.9 
30462 2 -229.215 -8.33982 -26.2095 -1 0 0 0 0 0 0.00125952 -1.43591 464935 -100399 805160 -80282 12032.4 48202.6 
29657 2 -227.61 -9.26647 -28.8305 -1 0 0 0 0 0 0.00125952 -1.21666 217949 261578 191308 -10104.8 13901.1 22001.7 
29655 2 -226.005 -8.33982 -31.4514 -1 0 0 0 0 0 0.00125952 -1.43576 520735 -43863.1 795164 128765 -3853.31 -2172.18 
30465 2 -226.005 -8.33982 -26.2095 -1 0 0 0 0 0 0.00125952 -1.43429 490163 7100.01 802393 -77505.5 5711.96 39766.9 
29660 2 -224.4 -9.26647 -28.8305 -1 0 0 0 0 0 0.00125952 -1.21455 224422 266315 193834 -15060.4 2093.28 -6879.46 
29621 2 -264.525 -6.48653 -28.8305 -1 0 0 0 0 0 0.00125952 -1.17514 317266 790239 730462 -172373 524.286 6471.01 
29688 2 -264.525 -2.77994 -31.4514 -1 0 0 0 0 0 0.00125952 -1.13617 165625 356660 624670 86763.7 -689.396 -320.839 
29689 2 -264.525 -0.926647 -28.8305 -1 0 0 0 0 0 0.00125952 -1.12896 110497 369309 651902 -34735 -1013.63 4404.2 
30498 2 -264.525 -2.77994 -26.2095 -1 0 0 0 0 0 0.00125952 -1.13611 -91107.9 358020 647899 94749 9962.11 -149.242 
29690 2 -262.92 -5.55988 -31.4514 -1 0 0 0 0 0 0.00125952 -1.5447 378146 796143 564884 181253 2691.96 13915.1 
29693 2 -262.92 -3.70659 -28.8305 -1 0 0 0 0 0 0.00125952 -1.52328 281578 433152 503907 -288537 -71856 -26330.9 
30500 2 -262.92 -5.55988 -26.2095 -1 0 0 0 0 0 0.00125952 -1.54524 445667 699965 548408 115072 680.277 8873.39 
29691 2 -261.327 -2.82903 -31.4935 0.353299 -0.756875 1.27342 -0.168066 0.0320622 0.0724222 0.00292118 -1.59179 628152 271962 119955 -140239 -33823.9 -133831 
29623 2 -261.315 -6.48653 -28.8305 -1 0 0 0 0 0 0.00125952 -1.6706 866433 825161 338381 -159867 17518.2 5582.32 
30501 2 -261.425 -2.79068 -26.1964 -1.20007 0.504914 -0.372563 0.16165 -0.0449654 -0.127092 0.00230986 -1.58604 488560 97461.8 177276 -201481 -59345.2 1397.93 
29694 2 -259.742 -5.6394 -31.4296 -1.50471 0.0261847 -0.478263 0.0127417 0.0874056 -0.070028 0.00314069 -1.55894 187709 293071 228473 -116331 -2438.56 449.281 
30504 2 -259.696 -5.62004 -26.2446 -1.4329 1.10527 -1.54035 -0.12803 0.064357 0.125635 0.00711312 -1.54705 320926 494523 89469.8 -66586.9 -21543.8 5571.25 
29697 2 -259.775 -3.77137 -28.8069 1.07591 2.13885 -1.20172 0.0386775 0.124782 -0.0595252 0.00903881 -1.52884 274978 29697.4 235453 -145303 -21202.2 54934.9 
29695 2 -258.181 -2.86341 -31.4137 1.72504 -0.820106 -0.150827 -0.0519284 0.115731 -0.0804126 0.0046238 -1.51316 85480.6 245704 179117 -46141.1 4535.12 -96256.7 
30505 2 -258.11 -2.82281 -26.2779 -0.930206 -0.132659 -1.76013 -0.168064 -0.112117 0.151404 0.00501405 -1.52208 312621 -26111.2 20818.6 -3987.39 -30186.5 37633.9 
29626 2 -258.105 -6.48653 -28.8305 -1 0 0 0 0 0 0.00125952 -1.61362 280322 870391 86630.8 52710.7 -13077.3 -60391.5 
29696 2 -258.187 -1.00143 -28.8124 -1.89572 2.99694 -1.22682 -0.123553 0.067803 -0.140616 0.0177346 -1.52543 43199.9 -61276.4 -187084 -53785.6 47940.7 36296.7 
29698 2 -256.543 -5.60156 -31.4566 -2.16824 1.37033 1.09593 0.0875691 -0.0769258 0.0770677 0.00979919 -1.5535 268139 313570 130822 -69821.2 14083.5 86027.7 
29701 2 -256.53 -3.69512 -28.8671 0.54077 1.20022 -0.49165 0.0102054 -0.203375 0.0528943 0.00248713 -1.531 167956 17560.3 -76655.1 -28297 71800.1 51289.7 
30508 2 -256.522 -5.58745 -26.2706 -3.05813 0.415039 1.95581 0.116825 -0.0582087 0.149216 0.016814 -1.53954 203515 463677 235728 -17248.8 16742.7 -112750 
30509 2 -254.916 -2.84334 -26.2451 -1.48576 -0.559622 -0.220597 -0.0444967 -0.00564146 0.0709694 0.00323611 -1.51767 235968 372134 199796 -135234 -839.277 -54709.4 
29699 2 -254.951 -2.84497 -31.4369 -0.363342 1.28155 -0.437678 -0.0146472 0.0127365 0.0342538 0.00247614 -1.52345 45774.8 144265 103141 -159919 175391 -49612.8 
29629 2 -254.895 -6.48653 -28.8305 -1 0 0 0 0 0 0.00125952 -1.61018 249861 768522 108773 -158977 54114.3 -31247.6 
29700 2 -255.005 -0.969144 -28.8134 -1.95271 -0.404215 1.29067 0.0219552 -0.10418 -0.105865 0.00710656 -1.52919 -122904 -163946 55142.9 -252781 -146805 -2296.37 
29702 2 -253.298 -5.63742 -31.4005 -1.00485 -1.80026 -0.370402 -0.0512901 0.0387262 -0.165022 0.0055266 -1.55135 309469 235583 175950 -115308 32641.8 29554.6 
29705 2 -253.316 -3.78735 -28.8121 -3.35655 -0.416928 2.94556 -0.0648663 0.139127 -0.108172 0.0253372 -1.52381 56913 -54944 52929.1 -146143 64566.6 -55171.7 
30512 2 -253.26 -5.67045 -26.2623 -0.975992 -1.85817 1.11689 -0.0821582 0.190887 0.195009 0.00711982 -1.5347 375673 288870 77892 -16904.6 22377.9 31979.7 
29703 2 -251.752 -2.8926 -31.4826 -1.32934 0.173814 -0.111953 -0.05734 0.131251 0.0366055 0.00227959 -1.52225 85344.4 184754 334381 -50919.7 -6667.37 -100742 
30513 2 -251.725 -2.83572 -26.2437 -1.91228 0.997247 0.0647463 -0.0653379 -0.0246429 0.0725095 0.00586368 -1.51823 19953.9 378582 246451 -111978 12716.9 -62329.5 
29632 2 -251.685 -6.48653 -28.8305 -1 0 0 0 0 0 0.00125952 -1.61299 280022 666088 111103 88406.7 143843 40922.4 
29704 2 -251.83 -1.00695 -28.8933 -0.290955 0.0906719 -0.848376 0.107909 0.0115393 0.0132451 0.00102351 -1.51805 218313 172362 400988 -92525.5 61811.3 20210.6 
29706 2 -250.072 -5.58641 -31.4006 -2.27577 -0.602354 -1.6008 -0.0516099 -0.103001 -0.202141 0.0102078 -1.54616 234610 378358 177854 10645.1 11862.8 10989.4 
29709 2 -250.125 -3.75657 -28.8377 -1.24254 -2.54482 -0.756729 -0.0885492 0.00171973 0.0488673 0.0108226 -1.52589 -131893 -152492 224977 -128924 72866.8 -130177 
30516 2 -250.015 -5.60451 -26.1674 -0.142947 -1.87819 -1.65347 -0.275952 0.0454161 -0.149266 0.00791228 -1.54599 96757.2 518211 250989 53704.2 22911.5 36834.6 
29707 2 -248.59 -2.80624 -31.5136 -2.65955 -1.68321 -0.958541 0.137895 -0.197098 -0.0458679 0.0136345 -1.52491 -6328.68 -46024.4 211173 -133115 -24553.5 -107099 
30517 2 -248.575 -2.78524 -26.2018 -0.0881459 0.231193 -0.429286 0.0375822 -0.20401 -0.129246 0.000309219 -1.52292 -179877 58683.4 203711 -193350 28727.9 -28605.6 
29635 2 -248.475 -6.48653 -28.8305 -1 0 0 0 0 0 0.00125952 -1.60377 300517 516368 187286 -178753 -113436 15519.4 
29708 2 -248.606 -1.0511 -28.9175 2.19927 -0.150439 -0.988418 -0.140902 0.174554 0.0908997 0.00735102 -1.51586 -72648.5 19032 255434 -198891 -14385.5 -59315.7 
29713 2 -247.01 -3.82842 -28.8763 0.85549 -0.0924912 0.506224 0.0889899 0.16825 -0.0667834 0.00125534 -1.52257 -238571 -150732 305054 -278447 -107273 -43937.3 
29710 2 -246.89 -5.67057 -31.4942 1.46582 0.494658 -0.0652344 0.00597902 0.205627 0.0779844 0.0030198 -1.54166 170153 336517 214891 -152488 -15166.1 -108017 
30520 2 -246.916 -5.68353 -26.242 -2.10926 0.975137 -1.45847 0.0918466 0.153507 0.048141 0.00948043 -1.55564 -358636 121162 -11473.8 -215181 -11004.1 -96657.1 
29711 2 -245.391 -2.88205 -31.4964 1.60716 0.782109 -1.91562 0.0637588 0.176497 -0.0669583 0.00864566 -1.51112 377603 473427 209177 19485.4 -188208 -94054.6 
30521 2 -245.455 -2.89398 -26.3387 -1.80645 -1.62553 -0.47547 0.151044 0.0645557 0.11072 0.00772297 -1.51874 222850 416348 189562 -150228 22041.1 -65038 
29638 2 -245.265 -6.48653 -28.8305 -1 0 0 0 0 0 0.00125952 -1.60988 295884 453527 338835 -134178 16551.8 -33893.2 
29717 2 -243.826 -3.80707 -28.9166 -1.45781 1.11877 -0.132661 0.167237 0.100432 0.107169 0.0042754 -1.51145 117376 -237567 116942 -252645 -9977.86 -146424 
29714 2 -243.675 -5.58915 -31.4902 0.792524 -0.128257 -1.11674 0.00911455 -0.158664 0.0121082 0.00238258 -1.5471 299627 231597 123447 -99261.1 23946.7 -133886 
30524 2 -243.749 -5.66145 -26.1939 -1.06758 -0.599088 -2.29595 0.149565 0.115648 -0.102794 0.00852697 -1.5501 70513 199865 155664 -242407 24396.6 -68476.1 
29716 2 -242.32 -1.05167 -28.9618 -3.11339 0.370537 2.44262 0.10337 -0.0651588 0.122049 0.0198964 -1.52078 121613 -135073 133251 -235761 90941.9 -52562.2 
29641 2 -242.055 -6.48653 -28.8305 -1 0 0 0 0 0 0.00125952 -1.60701 298316 719498 276538 -199296 -34013.1 -3420.96 
29715 2 -242.146 -2.86918 -31.5088 -1.40128 1.79032 1.19997 0.0266268 0.12785 -0.00888436 0.0083239 -1.51555 310138 94776 -1087.88 -225132 -172070 -179420 
30525 2 -242.198 -2.91908 -26.3129 1.43977 -2.01907 1.86477 -0.080642 0.0392366 -0.0577688 0.0121253 -1.51595 367335 295475 181191 -171264 60641.7 -31033.9 
29721 2 -240.579 -3.76435 -28.8971 0.313988 0.439138 0.00169869 0.0626898 -0.0145255 0.0785418 0.000367065 -1.51576 311144 -300616 9340.17 -254145 -28478.9 -276776 
29718 2 -240.424 -5.57727 -31.3953 -1.75044 1.24539 2.51359 -0.109291 -0.165129 -0.234194 0.0137705 -1.54246 301317 384677 -9861.8 -51964.5 42054.8 -22172.4 
30528 2 -240.506 -5.69065 -26.242 -2.16619 0.620607 0.438258 0.00373633 0.261679 0.049236 0.00663715 -1.5414 145087 283919 218219 -140537 -5025.43 -77290.4 
29719 2 -238.902 -2.83339 -31.5492 -1.51904 -0.223826 0.918182 -0.0191848 -0.173161 0.213719 0.00403125 -1.51612 317845 -222757 99410.7 -366722 -16829.2 -141125 
29720 2 -239.035 -1.10389 -28.9162 0.433555 -0.170302 0.619836 0.0349261 0.233383 -0.00525487 0.000757183 -1.51217 243131 14157.9 183914 -136071 25893.6 51320.8 
29644 2 -238.845 -6.48653 -28.8305 -1 0 0 0 0 0 0.00125952 -1.61468 205561 815509 3662.59 -112002 -50637.2 41635.8 
30529 2 -238.969 -2.89101 -26.3027 -1.00344 -2.52291 -1.62673 -0.0640345 -0.13578 0.0943734 0.0126181 -1.51932 366437 -44617.7 -6888.8 -15116.2 5662.14 -145247 
29725 2 -237.297 -3.77164 -28.8284 1.97033 2.3974 0.698849 -0.0775876 -0.0429489 -0.0995151 0.0127439 -1.52216 234432 -417133 174560 -167261 63130.6 -136948 
30532 2 -237.316 -5.62672 -26.2246 -0.294861 -2.65756 -0.250155 0.0742133 -0.0451861 0.0115963 0.00908379 -1.54645 159499 165753 122253 -196709 11986 -39906.4 
29722 2 -237.214 -5.61224 -31.3897 -3.28232 3.06582 2.46456 -0.11469 0.0878171 -0.240847 0.0330584 -1.54095 125605 608010 196249 51835.2 49689.2 -32149 
29724 2 -235.833 -1.07738 -28.8382 -0.52584 1.00343 0.230381 -0.000861223 0.156979 -0.205528 0.0016833 -1.50718 32724.8 30499.7 331880 -197857 18643.9 -176744 
30533 2 -235.729 -2.93689 -26.2005 0.959003 -1.47647 -0.536248 -0.0949495 0.156478 -0.0736389 0.00426626 -1.54086 131802 -103481 136257 -126237 8591.75 -11611.1 
29723 2 -235.625 -2.85236 -31.4835 0.681333 -0.326455 0.298655 -0.304543 0.0551892 0.0664438 0.00083126 -1.52646 59529.9 151806 231211 137612 87554 36890 
29647 2 -235.635 -6.48653 -28.8305 -1 0 0 0 0 0 0.00125952 -1.61268 280305 730967 108312 3030.69 -31555.2 121756 
29729 2 -234.097 -3.75844 -28.8386 -4.86649 -1.57137 0.00347251 -0.141799 -0.114428 0.0673937 0.0329388 -1.52486 -304294 -351731 252085 -243637 -41084.9 -52962.3 
29726 2 -234.064 -5.59766 -31.4049 -1.60737 -0.421335 2.1356 0.153324 -0.137876 -0.15545 0.00922214 -1.55148 73943.5 207962 120976 -48217.9 42949.6 71449.1 
30536 2 -234.098 -5.6202 -26.1859 -0.955443 2.09504 0.148528 0.062726 -0.124693 -0.128728 0.00670583 -1.55353 123330 33929.2 155324 -85503.9 17677.2 -30865.1 
29727 2 -232.564 -2.8476 -31.5646 -2.49673 0.754311 1.82911 0.368134 0.0468955 0.234314 0.012782 -1.50688 -2646.55 252328 -9578.35 -159203 -45363.2 -139611 
29728 2 -232.7 -1.06564 -28.9414 0.314933 1.18194 1.63171 0.1844 0.000820353 0.0831881 0.00523789 -1.50827 47898.5 -336144 290522 -288033 -92758.1 -45044.8 
30537 2 -232.557 -2.91508 -26.176 -2.72445 -0.154996 -0.937976 0.00332941 0.0256041 -0.171359 0.0104873 -1.52528 72883.7 -60334.8 151610 -229185 14027.8 -112171 
29650 2 -232.425 -6.48653 -28.8305 -1 0 0 0 0 0 0.00125952 -1.60252 299228 605977 272475 -194076 -79859.6 28171.7 
29733 2 -230.988 -3.7817 -28.8551 -0.570331 1.1836 -0.0411659 0.220622 0.078517 -0.0269899 0.00217629 -1.50146 183335 -182287 535109 -305424 -7173.76 -137108 
29730 2 -230.797 -5.59685 -31.4389 -0.260386 -0.980137 -2.48792 -0.126962 -0.0430111 -0.067828 0.00909148 -1.53803 455004 466061 147924 -128393 -271.738 -19254.2 
30540 2 -230.899 -5.67378 -26.2188 -1.41651 -1.11733 -0.623731 0.0700892 0.107499 -0.000589481 0.00458966 -1.55476 147403 72015.5 154358 -213715 -1908.6 -35404.5 
29731 2 -229.19 -2.90983 -31.4905 1.37644 -0.123029 -1.00098 -0.293265 0.118303 -0.0262963 0.00366731 -1.50602 294748 29512.9 193516 -197622 -212471 39451.2 
29732 2 -229.478 -1.06335 -28.8624 -0.648446 2.70372 0.838899 -0.00771634 -0.222586 -0.0101987 0.0106232 -1.50867 143632 -447143 249633 -182614 8258.96 10785.2 
30541 2 -229.353 -2.96329 -26.2258 0.590198 0.0991575 0.152291 -0.0837916 0.142953 -0.113047 0.000480327 -1.52369 139983 119921 292127 -88926.2 103175 -6363.8 
29653 2 -229.215 -6.48653 -28.8305 -1 0 0 0 0 0 0.00125952 -1.6091 347970 823647 269752 -69100.5 -112134 9235.65 
29737 2 -227.73 -3.7495 -28.8996 -1.25183 0.533897 1.38265 -0.00322908 -0.231344 0.182731 0.00474065 -1.50837 197797 -220506 -53569 -239225 -127293 51017 
29734 2 -227.574 -5.65795 -31.4856 0.18538 0.502904 0.082754 -0.111429 0.076375 0.0829379 0.000370458 -1.55434 100340 158283 167369 37908.8 -5426.74 -39240.1 
30544 2 -227.693 -5.65762 -26.2193 -1.03392 4.16719 0.164901 0.0695926 -0.0935557 -0.0249647 0.0232528 -1.54539 150551 -284373 161381 -243816 14503.7 -98130 
29736 2 -226.32 -1.06228 -28.905 0.116864 -0.35269 1.51302 0.0508561 0.0225908 0.226797 0.00305719 -1.51765 232453 -398310 240841 -411020 33157.8 -56854 
29735 2 -226.059 -2.89126 -31.4267 0.52817 -0.251955 1.88644 -0.0403043 -0.0447683 -0.257993 0.00491352 -1.52943 10980.8 -75487.6 106683 -233646 71064.1 5350.01 
30545 2 -226.206 -3.00331 -26.2317 -1.27014 0.249309 0.0637328 0.0888635 0.293723 0.0022222 0.00211532 -1.52126 128362 152772 400386 -163823 -31814.6 -41627.7 
29656 2 -226.005 -6.48653 -28.8305 -1 0 0 0 0 0 0.00125952 -1.60388 414516 839691 373989 -128883 -93233 -27182.6 
29741 2 -224.515 -3.76689 -28.8324 2.1738 0.134815 -0.284073 -0.0240039 -0.219047 0.0526846 0.00607625 -1.51716 271515 -453975 16026.3 -428897 10550.4 42179.3 
29738 2 -224.387 -5.60879 -31.4801 -3.28971 1.35241 -0.700247 -0.186107 -0.0979938 0.142629 0.016552 -1.5552 -275388 241395 101752 -73384.4 -8425.58 54468.9 
30548 2 -224.446 -5.66391 -26.2238 2.4668 -0.715445 0.546863 -0.0881218 -0.0054555 0.0407106 0.00868568 -1.55128 64209.7 -43579 146887 -196442 -8079.84 -24549.8 
29692 2 -261.378 -0.972163 -28.9357 -1.27689 -1.61393 -0.168671 -0.0656134 0.0015843 0.349161 0.00537018 -1.58125 513635 227513 126003 -115319 -30561.6 92859.4 
29778 2 -264.525 2.77994 -31.4514 -1 0 0 0 0 0 0.00125952 -1.12971 -39881.5 393903 652398 26508 5223.19 1823.85 
29779 2 -264.525 4.63324 -28.8305 -1 0 0 0 0 0 0.00125952 -1.1319 62116.4 408283 657183 -7253.87 -20984.6 -7671.56 
30588 2 -264.525 2.77994 -26.2095 -1 0 0 0 0 0 0.00125952 -1.13033 -728.458 318105 657573 38517.8 34611.5 -20206.8 
29780 2 -262.92 0 -31.4514 -1 0 0 0 0 0 0.00125952 -1.52848 12265.7 556258 177584 276494 -52459.7 45533.2 
29783 2 -262.92 1.85329 -28.8305 -1 0 0 0 0 0 0.00125952 -1.52332 140542 479377 512906 -269900 -56536.5 -35772.7 
30590 2 -262.92 0 -26.2095 -1 0 0 0 0 0 0.00125952 -1.52885 148477 441145 542093 279338 -105926 81048.5 
29781 2 -261.416 2.80749 -31.5051 -0.713343 -0.654066 -1.09735 -0.000305698 -0.169045 0.0823465 0.00269642 -1.60848 181695 -59018.8 227991 -99666.9 -76547.3 -116039 
30591 2 -261.4 2.79416 -26.2016 -0.308549 1.92081 -1.78003 -0.0428495 -0.0230062 -0.12615 0.00875772 -1.58637 353726 283216 63528.8 -68367.9 -110157 90647 
29782 2 -261.392 4.61904 -28.903 0.377851 1.10676 -0.241583 -0.078759 -0.074345 0.255619 0.00179614 -1.59251 315552 16903 156912 -71329.7 -20420.4 60025.6 
29785 2 -258.268 2.71495 -31.4511 0.211473 1.21426 0.703785 0.110131 0.0035736 0.0302084 0.00253724 -1.52747 165497 22466.3 6454.31 -153595 84148.1 -155981 
29784 2 -259.823 0.00792638 -31.427 -2.52653 -1.88549 -0.240274 0.15054 -0.137836 -0.166866 0.0125904 -1.51426 44774.8 249437 210456 -275808 123927 104001 
30594 2 -259.802 -0.10479 -26.2439 -3.22249 -0.560591 0.267362 -0.0919279 0.115147 -0.0452946 0.0135652 -1.53383 -86806 140815 198143 -96771.3 52067.5 -20882.9 
29787 2 -259.824 1.82025 -28.819 -0.398975 0.362307 3.28133 0.0316652 -0.0264958 -0.000307401 0.0139272 -1.52483 102065 217217 262054 -132210 67143.6 -101723 
30595 2 -258.215 2.68385 -26.2136 -5.76751 2.36194 -1.82427 -0.00507054 0.0859142 -0.191895 0.053115 -1.52216 -53582.5 2542.31 -71049.7 143210 -44720.2 44122 
29786 2 -258.237 4.56073 -28.892 -0.893025 1.8849 -0.223062 0.00933862 -0.0069701 0.166169 0.00554202 -1.5215 30804.9 146472 122499 -61239.3 48892.1 -36603.6 
29788 2 -256.623 -0.112456 -31.421 -2.09672 1.5808 0.195889 -0.0595079 0.0287101 -0.128657 0.00873292 -1.52662 120187 169639 286983 -103383 22867.1 36204 
29791 2 -256.634 1.75158 -28.8463 0.941151 3.49825 0.589678 -0.0466732 0.0681935 0.0436013 0.0169673 -1.53265 19674.4 2041.77 205737 -86630.4 75038.3 41161.3 
30598 2 -256.663 -0.0556126 -26.2363 -2.84462 -0.158252 -2.2144 0.307499 -0.0433332 -0.05441 0.0163995 -1.52869 -126663 -75373.9 -270811 -95110.2 7820.77 -103618 
29789 2 -255.037 2.61785 -31.4458 -2.2346 0.317529 -0.215091 -0.0250092 0.225575 -0.135491 0.0064746 -1.52767 201547 111804 -329704 111421 -153228 -103261 
30599 2 -255.006 2.72184 -26.2267 1.22389 2.47431 3.14551 -0.151875 -0.259994 -0.201236 0.0220596 -1.52228 -71206.2 -388203 155531 26212.2 -72259.5 -115237 
29790 2 -255.064 4.50259 -28.8987 -0.365838 0.608947 -0.607874 0.110002 0.0464447 0.0709882 0.00110103 -1.5226 30942.1 205821 110390 -39909.7 -91861 -19980.7 
30602 2 -253.433 -0.0121866 -26.2899 -2.79203 2.17631 0.533619 0.0340547 -0.149337 0.0495576 0.0161427 -1.517 162356 129031 34975.7 -46165.5 -102522 -161681 
29795 2 -253.458 1.74007 -28.958 -1.76662 -1.53513 0.044982 0.06123 0.0519405 0.34058 0.00690163 -1.52231 -124683 -216545 -28645.8 -132513 -26232 232603 
29792 2 -253.447 -0.103172 -31.5126 -1.04797 4.26652 -1.21814 0.152271 -0.0839086 0.0634111 0.0261795 -1.53617 83167.1 -175842 65376.6 -21044.6 -108796 -15616 
29793 2 -251.796 2.63696 -31.4463 -1.39891 -0.185103 0.646752 -0.0422654 0.182979 -0.261204 0.00303481 -1.52293 279733 192912 -165876 56113.2 3335.36 10616.1 
30603 2 -251.869 2.72899 -26.2183 -0.56119 -0.0732056 -0.952091 0.0539959 -0.108027 -0.221261 0.00154514 -1.52652 -148748 -143419 160649 81034.9 -62643.2 192105 
29794 2 -251.882 4.47403 -28.8732 0.666958 -1.31975 -0.647756 -0.0453761 0.210682 -0.0421557 0.00328251 -1.52337 62878.3 131583 263983 -15482 -11922.2 -98542.6 
29796 2 -250.209 -0.098068 -31.5378 1.5216 0.4243 -0.428456 -0.0311179 0.0880228 0.0631695 0.00337409 -1.51845 137490 171271 292216 144823 -62788.4 651.445 
30606 2 -250.228 -0.0636047 -26.2255 0.612475 0.413388 1.06975 -0.139696 0.0361385 -0.162964 0.00212906 -1.51663 -8625.64 103951 323548 -52639.3 34793.1 -39768 
29799 2 -250.263 1.77481 -28.8929 -0.771737 0.587569 -1.55685 0.166208 -0.139451 0.133557 0.00423777 -1.50383 278899 233906 397307 26132.3 -196777 125703 
29797 2 -248.578 2.75337 -31.5376 -2.03638 0.684315 -0.358961 -0.155427 -0.212982 0.0558025 0.00597513 -1.51925 222335 111210 210732 9296.47 -25644.2 -10591.3 
29798 2 -248.703 4.54915 -28.9421 -2.18936 0.0152592 -2.81737 0.0202783 -0.0425154 0.155229 0.0160351 -1.51124 -40925.5 214624 123714 -90288.9 -190516 -43902.5 
30607 2 -248.697 2.75882 -26.226 0.243439 0.600097 -0.95786 0.0769939 -0.129135 -0.310476 0.00168382 -1.51677 167618 60486.2 95826.1 -71609.1 -63794 -2281.77 
29801 2 -245.423 2.69879 -31.5673 -1.71988 2.25742 -0.248203 -0.102135 0.0666808 0.131931 0.0102216 -1.53257 -129902 -37658.3 71380.4 28131.6 -85484.9 -3947.22 
29712 2 -245.49 -1.02735 -28.9379 -0.941569 -1.26717 -0.66297 0.0720773 -0.0902324 0.0102897 0.00369267 -1.51574 -46786.2 -63448.5 358043 -44684.5 -103215 -40155 
29800 2 -247.061 -0.0487465 -31.5601 1.16155 -0.958003 0.10329 0.228699 0.00566626 0.0847959 0.00286871 -1.52087 157433 121449 40134.7 -107269 -126195 -107443 
30610 2 -247.135 -0.0390249 -26.2701 -0.335052 -1.62556 -0.752666 0.236857 0.000745955 -0.12775 0.00418313 -1.51758 -31867.1 102353 23726 -119843 -165532 53349.2 
29803 2 -247.036 1.71155 -28.9144 -0.670781 1.45789 -2.31402 -0.21984 0.178123 0.00227455 0.00998807 -1.50492 75288.2 104723 361558 -61393.3 -81028.6 30773.9 
29802 2 -245.569 4.50142 -28.9218 -2.00032 1.32573 -1.48442 0.117055 0.010225 -0.0582848 0.0100287 -1.52167 -58037.9 206320 127452 5097.62 38247.9 85818.9 
30611 2 -245.461 2.70629 -26.3198 0.884083 0.589261 2.54459 -0.16751 -0.139138 0.00142273 0.00957705 -1.52824 154388 -31062.7 32720.5 -100483 -87045.9 -53303.6 
29804 2 -243.809 0.0258167 -31.568 -0.0168755 0.97479 -1.00928 -0.174864 -0.513701 0.0619847 0.00248017 -1.5131 221806 -90544.8 -81307.2 -47579.4 -16291.1 -72304.2 
30614 2 -243.911 -0.0917735 -26.3293 -2.53452 -0.116369 1.48707 0.0016503 -0.163095 -0.0284824 0.0108932 -1.52495 298045 146104 51803 -159968 25217.5 90083 
29807 2 -243.929 1.68186 -28.9476 -1.11028 -1.87213 1.06038 0.0638741 0.174357 0.0339977 0.00738329 -1.52924 -256851 -201402 -28656.3 -100913 -14283.1 -69707.5 
30704 2 -243.987 5.43792 -26.3109 -3.59459 0.492263 2.01896 0.0313958 -0.0883257 0.0321961 0.0217136 -1.52621 -282798 -170956 82306.8 -383949 67837.9 85934.5 
29805 2 -242.287 2.65481 -31.576 -0.90354 0.0535241 -1.73422 0.162525 0.108573 0.174577 0.0048199 -1.52635 -110164 -420624 66975.6 -409961 -67284.3 -95278.7 
29809 2 -239.029 2.61217 -31.5384 0.537596 0.935065 0.785842 -0.122875 0.0144028 -0.0409715 0.00224308 -1.51496 433386 162000 216584 -141431 -206271 115147 
29806 2 -242.42 4.43461 -28.8992 1.79006 -0.377725 -0.337972 0.0467848 0.00684249 -0.0465876 0.00435947 -1.51879 95672.8 293390 137840 -128131 -50792.2 94860.4 
30615 2 -242.319 2.58703 -26.3273 -2.83848 -0.152019 0.244126 -0.0261479 0.0437806 0.0232435 0.0102521 -1.52673 -54094.2 -43262.7 13551.6 -171224 7699.34 -29243.7 
29808 2 -240.626 -0.109569 -31.4884 -2.31181 -0.92737 -0.337704 0.0323845 -0.000994233 -0.128929 0.00795832 -1.52862 119376 68553.5 -15647.9 -165956 10095.4 -125734 
30618 2 -240.669 -0.170596 -26.3349 -2.51878 0.595823 1.08908 -0.0358266 0.0505273 -0.0497398 0.0099317 -1.52165 359291 120460 133723 -6005.43 -24407.9 41313.9 
29811 2 -240.766 1.65461 -28.9284 -1.57233 0.119896 2.413 0.186495 0.117336 0.0192225 0.0104655 -1.51315 303223 110174 199540 -144514 86572.2 -83784.1 
30708 2 -240.832 5.35792 -26.3162 0.67351 0.386233 -3.21386 0.0221089 0.0633561 0.0797647 0.0137686 -1.52211 -44535 -16101 111201 -205987 199634 -23896.3 
29810 2 -239.235 4.42966 -28.8634 -0.324219 -1.74691 0.583861 -0.0935976 0.0261599 -0.204272 0.00440543 -1.51997 -46746.4 114432 128589 -91800.4 20297.3 21351.2 
30619 2 -239.132 2.64578 -26.2622 -2.08545 0.22988 0.0130936 -0.0261535 -0.22563 -0.181443 0.00554452 -1.52382 -61368.3 2800.08 -4871.1 -194774 66732 150623 
29815 2 -237.516 1.74141 -28.958 2.62766 1.28403 1.10893 0.0330028 -0.222244 0.180313 0.012322 -1.49895 428205 268639 285634 -82714.2 -81446.7 121511 
30622 2 -237.431 -0.147877 -26.2946 1.20062 -1.14103 1.78633 -0.135444 0.0618079 -0.0703798 0.00747451 -1.5215 39454.3 151050 33531.5 -244181 124047 70700.9 
29812 2 -237.393 -0.175533 -31.567 -0.854845 0.845398 -1.88645 0.127794 0.265219 0.213745 0.00630284 -1.50459 410828 17527.7 235533 -151666 67269.5 -83939.8 
30712 2 -237.667 5.36661 -26.2794 -4.73175 -0.6575 2.39779 0.12577 0.110383 0.0481492 0.0359859 -1.51789 24003.9 -5748.07 44900.3 -271477 100907 9721.95 
29816 2 -234.142 -0.00200384 -31.5144 -3.36707 -0.527256 1.46115 -0.093445 -0.284058 0.0408287 0.0173185 -1.53002 316434 -103406 -118893 50370.2 -73147.8 -47058.4 
29813 2 -235.83 2.66913 -31.5095 -0.179387 -1.20133 1.09415 -0.0691696 0.0670822 -0.0664236 0.00336611 -1.52846 369184 191193 230015 45954.8 58494 84544.2 
29814 2 -236.092 4.50654 -28.9021 -2.01951 0.509808 -1.71437 0.0932156 -0.0154958 -0.00405084 0.00916601 -1.51161 -253331 145058 294232 -100499 -110465 -94220.2 
30623 2 -235.959 2.58535 -26.2505 -3.74387 -0.908499 0.910925 -0.0715337 0.147469 -0.129179 0.0197388 -1.52685 -150942 129998 404979 -149837 -42362.7 -89971.9 
29819 2 -234.297 1.7043 -28.9219 1.1235 -2.52418 -0.991299 -0.210534 -0.0334893 0.0643691 0.0108525 -1.50619 130769 -163290 -22206.2 -165397 -167852 -138061 
30626 2 -234.282 -0.153111 -26.2872 -1.05465 -0.547461 1.16433 0.0645391 -0.0339229 0.0608262 0.00348592 -1.52457 -56746 1852.28 206843 -197327 -66185.1 63057 
29818 2 -233.006 4.45968 -29.0043 -2.52375 0.523188 0.912619 0.0254318 0.0458365 0.233368 0.00941607 -1.51316 -502397 45183.2 160473 -290174 231631 34143.9 
30627 2 -232.867 2.59798 -26.2975 -4.35616 0.834487 1.4626 0.0982647 0.0398405 -0.0301622 0.0274722 -1.51464 -470253 52661.3 332625 -193680 -76701.1 -100582 
29817 2 -232.636 2.67553 -31.5499 -1.9509 0.984792 0.538271 -0.143779 -0.0697931 0.00571782 0.00638019 -1.52906 6511.37 -388932 -45447.9 -450599 12563.8 -16586.9 
29820 2 -230.921 -0.130036 -31.5018 -0.348577 -2.13014 1.35904 -0.211117 -0.0569508 -0.14362 0.00819439 -1.52602 200142 307910 190707 -123241 36183.3 -181781 
29823 2 -231.186 1.62274 -28.9684 0.748402 -0.527621 0.460846 -0.159085 0.184486 0.179658 0.00132359 -1.51644 -446910 -167199 -37477.6 -176878 -4881.19 12164.9 
30630 2 -231.131 -0.178099 -26.3262 1.36361 2.3949 0.681019 0.0728001 0.122825 0.118935 0.0101502 -1.52342 309233 203468 329131 -102465 51334.3 70237.3 
29821 2 -229.535 2.66954 -31.5015 -1.95758 -4.75193 0.168024 0.125297 -0.130266 -0.0756685 0.0333031 -1.53346 168384 -130000 150813 -265333 16757.8 176394 
29825 2 -226.364 2.61693 -31.6266 0.746985 -0.579451 0.348242 -0.134128 0.129943 0.0544796 0.00127844 -1.51789 300023 221238 51868 1864.1 -301388 228995 
29822 2 -229.949 4.46053 -28.9559 -0.716695 -2.06759 0.934108 0.207417 -0.0160047 0.0255861 0.0071303 -1.51428 -164134 127601 -57017.2 70772 -139762 38259.8 
30631 2 -229.798 2.6866 -26.3221 -2.09694 -0.33569 -0.348058 -0.0625517 -0.125074 -0.0110346 0.00583282 -1.51626 -525164 125618 292740 -93137 -69821.7 91251.8 
29827 2 -228.141 1.62854 -28.8912 0.955948 0.625424 1.89024 0.0127869 0.131152 -0.0601928 0.00614391 -1.48936 -728897 -132232 238437 -363160 -169914 25690.6 
30634 2 -227.951 -0.140877 -26.2035 0.261207 0.662273 -0.80294 -0.034703 -0.113217 -0.277418 0.0014504 -1.51311 394350 16598.4 -36160.7 -193240 -115026 106619 
29824 2 -227.824 -0.144449 -31.5293 -0.362255 -0.598337 -2.29449 0.0341068 0.131264 -0.0119178 0.00724714 -1.52927 -294802 142066 297303 -176019 -11750 22575.1 
29826 2 -226.864 4.45871 -29.0148 -0.555754 -0.683377 -0.110988 0.10186 -0.0430949 -0.0693882 0.000992733 -1.52335 214802 377103 119363 -80991.4 -250958 34139.4 
30635 2 -226.782 2.65486 -26.3127 -1.3226 2.53795 1.69803 -9.85663e-005 0.16029 -0.15367 0.0139476 -1.4838 -1.07434e+006 -164324 -156606 -393111 -67944.2 609.759 
29831 2 -225.133 1.72462 -28.9732 0.297496 0.945018 -0.428621 0.032447 -0.0416806 0.0869476 0.00146769 -1.47263 -857926 -125847 46904 -347693 -191984 -27586 
30638 2 -224.763 -0.167337 -26.2774 -0.625699 1.59695 0.631072 -0.208007 -0.00500884 -0.0653114 0.0042068 -1.52332 404263 107706 233556 -116951 -2567.85 9496.22 
29828 2 -224.706 -0.141118 -31.4863 -1.70709 0.122149 0.303895 0.233632 -0.0288032 -0.0421015 0.00380555 -1.53836 78308.5 -163831 434117 -280339 20481.4 -21711.2 
29868 2 -264.525 8.33982 -31.4514 -1 0 0 0 0 0 0.00125952 -1.12834 -333215 344892 650291 79167.5 26492.4 -16948.7 
29869 2 -264.525 10.1931 -28.8305 -1 0 0 0 0 0 0.00125952 -1.13247 73505.2 395883 664285 -27061.7 -9935.62 3704.99 
30678 2 -264.525 8.33982 -26.2095 -1 0 0 0 0 0 0.00125952 -1.13081 118944 332657 635073 100583 -10481.1 -63.8782 
29870 2 -262.92 5.55988 -31.4514 -1 0 0 0 0 0 0.00125952 -1.53143 135172 225677 423524 301474 -124279 100546 
29873 2 -262.92 7.41318 -28.8305 -1 0 0 0 0 0 0.00125952 -1.52814 -18779.5 411435 269281 -251863 58965.8 53348.3 
29960 2 -262.92 11.1198 -31.4514 -1 0 0 0 0 0 0.00125952 -1.52739 29156.2 269675 554326 306962 -906.056 5756.84 
30680 2 -262.92 5.55988 -26.2095 -1 0 0 0 0 0 0.00125952 -1.52239 397886 245291 651233 111154 4576.18 -12280.3 
30770 2 -262.92 11.1198 -26.2095 -1 0 0 0 0 0 0.00125952 -1.52249 157928 534795 490256 151320 36843.5 -3334.34 
29872 2 -261.391 10.1599 -28.8191 0.594649 1.45637 -1.14264 -0.214845 0.013903 0.0652121 0.00476129 -1.60255 45457.2 110588 -61802.8 -80343.5 84956.2 -80300.3 
29871 2 -261.489 8.35375 -31.4119 2.21372 -1.45953 -2.35259 0.229679 -0.0946897 -0.213091 0.0158264 -1.60311 -218255 -24837 29418.4 -138592 -12664.9 -13652.5 
30681 2 -261.366 8.2539 -26.2086 -0.526236 -0.970081 -1.17273 -0.0544265 0.10626 0.0169398 0.00326629 -1.58858 560047 42220.1 351929 -330382 18766.8 39775.4 
29874 2 -259.818 5.49675 -31.4771 1.78787 -0.870586 -0.453227 0.0296355 -0.0121848 -0.129956 0.00523935 -1.52806 111950 -154565 9517.69 -283290 52479 115919 
30688 2 -256.587 5.4197 -26.2832 0.0440396 0.255845 0.226574 -0.185763 0.0843491 0.037782 0.000149545 -1.53248 -325717 -105112 117211 145639 -113878 110111 
29968 2 -256.71 11.0588 -31.5635 -2.05686 1.69054 0.363267 0.0886506 -0.146331 0.238355 0.00909442 -1.51031 135218 223549 184136 56211.9 -144063 75013.1 
29964 2 -259.854 11.0495 -31.4144 -2.11508 1.99512 -0.712093 0.0803457 -0.0382634 -0.157437 0.0112867 -1.53798 -209634 -27032.8 4396.53 -26563.6 -68988.3 162527 
30684 2 -259.735 5.48904 -26.1917 -0.729952 -0.0125878 0.804779 -0.180745 0.00128835 -0.146987 0.00148706 -1.51984 225825 -20033.8 399867 -55345.6 -35924 -16813.6 
30774 2 -259.822 10.9659 -26.2023 -2.04468 0.686497 0.54 -0.0551117 0.230808 -0.0159539 0.00622655 -1.51687 -265771 371934 118855 -133681 43819.2 -108427 
29877 2 -259.856 7.3369 -28.8932 0.620902 -0.20701 -1.64338 0.132351 0.0326519 0.244886 0.00394113 -1.53246 -88762.2 114346 127330 -135266 204895 67712.4 
29876 2 -258.315 10.1432 -28.8602 -1.43767 0.334433 0.124293 0.256246 -0.106546 -0.0142317 0.00276363 -1.51221 -122756 346968 123514 73973.7 -96411.1 -54843.1 
30685 2 -258.181 8.21067 -26.2226 -1.61382 -0.0767001 0.883972 -0.146468 0.19203 -0.0933489 0.00427193 -1.50949 32918.6 139420 161505 -6413.23 -4803.31 127066 
30778 2 -256.752 11.078 -26.2652 0.565848 0.150873 -0.651868 0.221629 -0.180574 -0.0832912 0.000967156 -1.50978 -96690.2 187757 56367.2 -54185.1 -200681 -28837.1 
29881 2 -256.666 7.33458 -28.8251 2.36665 1.18402 0.830686 -0.00210175 -0.00744621 -0.134354 0.0096894 -1.51549 103047 346284 49096.9 -82383.6 25925.6 1608.69 
29879 2 -255.138 8.22919 -31.4915 0.974893 1.93717 2.37511 0.10978 0.0542072 -0.0991644 0.0130287 -1.51612 383547 348096 303501 -89563.2 -105074 -129363 
30689 2 -255.025 8.17931 -26.2659 -0.0820263 -0.786025 -0.602515 -0.109967 0.192671 -0.0734033 0.00124388 -1.51348 -177867 314991 48698.3 -108431 -59590.5 -157244 
29880 2 -255.109 10.1345 -28.9525 -2.7863 -0.351096 0.163268 -0.174339 0.011494 0.178127 0.00996707 -1.50506 -101021 463346 406172 -57588.8 24939.8 -75106.3 
29882 2 -253.403 5.45426 -31.56 -1.50891 -0.435366 0.790994 -0.151943 0.00227512 0.243413 0.00389447 -1.51517 81031.4 535643 98945.6 -11998.9 110512 -150846 
30692 2 -253.471 5.40585 -26.2531 -1.31916 -3.25694 -0.697911 0.129825 0.234311 -0.0642394 0.0161659 -1.52257 -331957 -227223 201681 -82549.4 100543 46530.7 
30696 2 -250.308 5.50587 -26.2882 -1.15009 2.10952 0.263667 0.0832129 -0.0619732 -0.142209 0.00735849 -1.52371 -28578.7 -118848 261561 11841.1 29661.7 -156745 
29883 2 -251.938 8.29536 -31.5379 2.25096 -0.0530943 0.757585 0.112485 -0.0184994 -0.0286418 0.00710819 -1.51406 318026 274132 55822 51753.9 -220951 -142.1 
29976 2 -250.269 11.0934 -31.4804 1.53692 1.01915 -0.40835 -0.206651 -0.13948 -0.0451669 0.00449338 -1.51127 175087 185022 440261 142538 18807.5 -49037.7 
29972 2 -253.512 11.0555 -31.5428 -0.388728 0.159723 -0.0563008 0.0600276 0.0673608 0.00979558 0.000226449 -1.50914 237016 321455 252252 224568 61825.7 43242.9 
29885 2 -253.503 7.29122 -28.8989 -2.80779 0.89812 0.0853418 -0.0124168 -0.081567 -0.0503349 0.0109548 -1.52333 -83232 295457 250066 -106322 20476.4 -80793.9 
30782 2 -253.545 11.0477 -26.3055 -0.679828 0.0530507 -2.97402 -0.0839625 -0.127635 0.0287796 0.0117258 -1.53331 38984.6 138983 33717.8 54948.3 74326.5 -73325.6 
29884 2 -252.04 10.0922 -28.8878 -0.318479 -0.516378 1.4723 0.35959 0.0430477 -0.127349 0.00319381 -1.51182 67252.7 295159 76104.5 2740.99 -87860.2 -71938.7 
30693 2 -251.908 8.21183 -26.3024 -1.98175 1.30689 -0.73495 -0.0539527 0.038193 -0.0574572 0.00777806 -1.51863 -363150 47321.9 207076 46789 -97212.9 -37061 
30786 2 -250.381 11.0172 -26.3716 -1.09525 1.29001 -1.57975 0.0798828 -0.0231528 0.259402 0.00675013 -1.52048 136058 41811.5 67467 71798.2 67979.8 161140 
29889 2 -250.347 7.31023 -29.028 -0.230885 3.19807 -0.0651354 0.0981851 0.0752932 0.367095 0.0129544 -1.49967 303612 265727 164338 -11496.6 -49265.7 -131126 
29887 2 -248.649 8.3128 -31.5366 -0.544151 0.998089 -2.4156 -0.343533 -0.200695 -0.0343551 0.00897712 -1.50708 -67343.5 149134 198771 -65758.4 57839.4 78089.4 
30697 2 -248.778 8.27769 -26.2865 -1.01017 -1.13001 1.76742 0.0695616 -0.147477 -0.100896 0.00682803 -1.51457 -245020 68881.2 276063 -112113 117931 96174.8 
29888 2 -248.717 10.072 -28.8868 -0.597217 0.0549345 -1.70366 -0.120789 -0.0776765 -0.128893 0.00410872 -1.51942 311829 47811.8 43654 -79560.8 -93516.9 -65843.5 
29890 2 -247.077 5.49439 -31.5573 0.139833 -0.358506 0.298389 -0.0095219 -0.113867 0.134595 0.000298651 -1.53254 -292083 -353451 -22833.9 -369874 -124976 7285.21 
29894 2 -243.93 5.46249 -31.4874 2.16058 -0.621026 -0.744054 0.0133832 -0.0930329 -0.0693808 0.00706259 -1.5244 -109540 58448.1 345940 -95069 -75711.8 180649 
29980 2 -247.143 11.0122 -31.569 -0.453381 -0.825993 0.847924 -0.0571687 0.00628488 0.234732 0.00202378 -1.52672 -685229 -216746 -57037.8 -367655 -4170.8 -152697 
30700 2 -247.119 5.47236 -26.314 -1.08618 0.443314 0.4659 -0.07919 -0.00617097 0.0555155 0.0020069 -1.52177 23155.4 48673.9 154206 -159183 40013.9 -39751.5 
29984 2 -244.091 10.9869 -31.4019 0.620534 0.727179 -1.02879 0.354898 -0.0458029 -0.270098 0.0024841 -1.51376 -135417 13645.4 -64797.9 65589.4 -54719 122319 
29891 2 -245.613 8.16551 -31.5461 -4.69605 1.64063 1.55171 0.296545 0.273312 0.173465 0.0341989 -1.52177 -711909 -174180 -40837.1 -163995 62771.9 -33032.5 
30790 2 -247.148 10.9576 -26.2817 -0.722847 -0.971 2.3562 -0.0946608 0.192674 0.0465867 0.00883805 -1.52266 -18433 -126003 -37557.1 49055.7 -49813.1 -17955.2 
29893 2 -247.111 7.28745 -28.9042 0.841285 -0.657318 -1.8557 -0.14993 0.0829078 0.0164634 0.00577296 -1.5246 35263.1 122333 210783 2286.62 19544.6 100195 
29892 2 -245.554 10.0457 -28.8919 -1.56106 -0.898787 -0.75192 -0.167286 -0.045312 0.0735729 0.00479889 -1.52096 -263121 -6715.68 70831.2 11705.7 266254 108541 
30701 2 -245.64 8.24127 -26.2294 -2.8121 -0.00947731 1.0057 0.0780906 -0.157888 -0.121442 0.0112341 -1.5287 -493647 -270162 29618.6 -102541 50914.1 18792 
30794 2 -244.032 10.9229 -26.2472 -0.861384 0.170852 1.93306 0.0187626 0.215553 -0.155979 0.00567775 -1.52257 -222972 149320 41364.8 -128061 -104147 47771 
29897 2 -243.995 7.30835 -28.8553 -0.299871 -1.79859 -2.1958 -0.136553 -0.133493 -0.0933414 0.0102606 -1.52031 -403413 69623.7 246969 -3701.95 -12389.2 69504 
30705 2 -242.538 8.1309 -26.1862 -0.484403 -2.30927 -0.231666 0.256728 0.0957682 -0.301953 0.00707982 -1.51571 -199127 -220597 -30605 -176971 -97185.2 -174989 
29896 2 -242.449 10.0398 -28.9139 -0.268106 -0.234679 1.3269 0.00231166 0.0429719 0.149679 0.00237748 -1.51965 -361082 123621 85334.5 -25342.4 -117844 -91537.1 
29988 2 -240.846 10.9715 -31.4822 0.630471 0.872649 -0.825547 -0.0642894 0.0612939 -0.149242 0.00231819 -1.52171 182626 -56794.3 111039 71971.4 -115813 68772.7 
29898 2 -240.801 5.35157 -31.5263 -0.364057 2.27078 -2.24388 0.144143 0.167584 0.0976831 0.0130032 -1.51179 -21687.8 235618 173391 -282280 -75121.2 -14251.4 
29902 2 -237.63 5.40919 -31.5139 -1.01113 1.40505 0.479161 0.0289996 0.132181 0.0480116 0.0040634 -1.51602 63056.2 243443 150560 -86433.5 -72316.7 -34088.9 
29992 2 -237.662 11.0048 -31.4575 -1.4367 -0.445337 1.10592 -0.105949 -0.0394219 -0.281189 0.00439001 -1.51839 3423.23 253703 24875.8 168014 18018.8 -95188.5 
29895 2 -242.47 8.22914 -31.5239 -0.914041 -0.679709 -0.873952 0.0506564 -0.0342034 -0.00555973 0.0025962 -1.5268 -55495.1 87612.9 -62492.2 -151815 -118773 21898.3 
29901 2 -240.944 7.24071 -28.9407 -2.66813 0.642615 0.709871 0.170162 -0.0951794 0.0826708 0.0101212 -1.51928 -273384 233297 363777 -124545 -62537.5 14673.7 
30798 2 -240.886 10.8943 -26.3337 0.329171 -0.93414 1.32704 -0.0525292 0.0187215 0.0653198 0.00345361 -1.52375 -147833 74755.2 90301.9 4303.15 -5806.08 -39692.7 
29899 2 -239.322 8.20333 -31.5431 -1.42297 0.540437 1.22114 0.189989 -0.093612 0.0748228 0.00479636 -1.51441 250213 314462 3580.41 101845 -3902.08 -123265 
30709 2 -239.382 8.12983 -26.3059 -1.27181 -0.112367 -0.241048 0.133047 -0.0110323 0.0764592 0.00212636 -1.50515 238429 173976 384001 -32312.3 150376 -84193.5 
29900 2 -239.334 9.98098 -28.9558 -0.0937776 -1.21967 -0.235682 0.0694129 -0.0525235 0.155034 0.00195467 -1.5312 -323852 -188864 -167097 72270.7 -30685.3 -65134 
30802 2 -237.752 10.8925 -26.3407 1.46889 0.485132 -0.0306763 0.117208 -0.0518843 0.0995956 0.00301518 -1.52151 32124.5 190888 203068 48934.1 107703 -26598.7 
29905 2 -237.765 7.22603 -28.8804 -1.01652 3.12087 0.242939 0.0757254 0.00958906 -0.0748623 0.0136433 -1.51932 191736 21955.9 373889 15038.1 82233 -56711.9 
29906 2 -234.48 5.51011 -31.5624 -0.730992 4.14312 1.16719 -0.0562549 -0.222924 0.146897 0.0240091 -1.51858 -237431 -236389 -70491 -189873 -198738 -44054.8 
30716 2 -234.463 5.40786 -26.3357 -1.53602 -1.89355 -1.3426 -0.299683 -0.00998226 0.0336049 0.00975807 -1.50962 -264309 187478 201711 -490.761 -178772 56698 
29903 2 -236.077 8.23288 -31.5081 1.95637 0.449107 -0.268731 -0.196686 -0.0320557 -0.124097 0.00516564 -1.51702 173884 127512 133351 137325 -111908 -26522.1 
30000 2 -231.578 10.9605 -31.613 0.0833096 -1.33504 -0.0157273 0.0212498 -0.00763084 0.0489433 0.00225394 -1.49443 -974016 170085 443241 -52699.5 151567 -141826 
29907 2 -232.979 8.16349 -31.5256 0.0553123 -1.11061 0.80864 0.0903842 0.279993 0.0319733 0.00238102 -1.52222 -502777 -219197 83308.3 -311713 -123710 -26768.6 
30713 2 -236.144 8.11918 -26.2219 -0.997044 0.112202 0.50218 -0.261925 0.103952 -0.0851362 0.00158557 -1.50043 -318207 246221 372774 -59075.7 121523 -78515 
29904 2 -236.182 9.97606 -28.9068 1.65382 1.1011 -1.08604 0.0519051 0.0596927 0.112827 0.00645757 -1.5234 -94360.7 -111911 36450.7 130844 -19097.4 -128590 
29909 2 -234.581 7.30478 -28.9172 0.163818 -2.04098 -1.18674 -0.0724561 -0.225724 -0.0331791 0.00705427 -1.52886 -138806 -168838 -190402 -58498.4 -197823 1236.4 
30806 2 -234.594 11.0103 -26.2998 0.847887 -0.824866 1.32519 -0.106601 -0.0521316 0.147785 0.00397433 -1.5239 19372.4 -121844 175068 222435 67254.1 64864.7 
30717 2 -233.16 8.27444 -26.3405 -0.363081 -0.792629 1.31723 0.525019 -0.21289 0.290891 0.00314273 -1.49077 -291965 40459.8 109189 -129733 10437.1 74506.2 
29908 2 -233.038 10.0198 -28.863 0.32083 -1.80508 1.82613 -0.222513 0.0786022 -0.257868 0.00843376 -1.50977 -537667 -235810 24288.5 -176759 39280.2 178594 
30810 2 -231.489 11.0388 -26.2817 -2.46908 1.50263 -0.667865 -0.316824 0.0109694 -0.0137201 0.0110841 -1.51488 -614852 -75636 -141862 -87088.9 41942.1 -16533.6 
29913 2 -231.481 7.22014 -28.9348 -2.83809 3.05048 2.0577 -0.0827785 0.0706661 0.169796 0.0271984 -1.52286 -258396 -61904 25927.5 31073 29481.7 7379.89 
29910 2 -231.393 5.41816 -31.5025 -2.91169 -0.043365 -0.101815 0.328393 0.222097 -0.161709 0.0106935 -1.52652 -222691 -387810 -394555 -222396 -202980 -143287 
30720 2 -231.449 5.39545 -26.3063 -3.24033 -0.982148 0.0370396 0.0221876 0.226884 -0.0545697 0.0144413 -1.48819 -717305 422589 308960 -66331.2 231484 137517 
30724 2 -228.433 5.49157 -26.4014 0.160241 -0.278053 -0.611707 0.033071 -0.0751288 0.0341123 0.000601013 -1.51288 -757482 12657.1 148857 -213497 -88670.1 -54737.9 
29914 2 -228.231 5.43928 -31.5927 0.836584 0.457583 1.53193 -0.149234 -0.0411398 -0.0318814 0.00410108 -1.50654 64053.5 -283982 28579.6 -288610 -199233 22416.1 
30004 2 -228.599 11.029 -31.5738 0.180815 -2.72311 -0.894149 0.252803 -0.0959233 -0.211728 0.0103879 -1.50544 -471418 -20978.9 44925.2 6862.07 -293896 137777 
29911 2 -229.916 8.19197 -31.541 2.41327 -1.46999 -2.77278 -0.185949 -0.0200202 -0.201228 0.0197405 -1.51058 -657482 134352 145119 -40500.5 -40989.7 236228 
29912 2 -230.071 10.0322 -28.9182 -2.40084 1.433 -0.287977 0.214579 0.0583081 -0.132334 0.00995075 -1.51963 -659303 85239.9 190336 12908.2 164422 62300.5 
30721 2 -229.976 8.29822 -26.3051 0.110613 -0.0540513 -0.308392 -0.332811 -0.178145 -0.0616322 0.000138878 -1.50468 -91974.1 253478 194693 152248 -205592 189262 
29917 2 -228.432 7.29785 -29.0145 1.18369 0.9344 -1.55534 -0.085017 -0.16227 0.0825934 0.00591129 -1.52048 -665249 89172.3 -181529 -30141.6 -248553 117141 
30814 2 -228.502 11.1015 -26.3449 0.865449 0.358262 0.116234 0.102432 -0.077294 -0.103504 0.00112206 -1.50354 -633576 246898 393596 -173429 -120405 79640 
30725 2 -226.971 8.26575 -26.4524 -3.01106 0.644525 1.50699 0.172391 0.207786 0.115774 0.014803 -1.50696 -498354 206989 58436.6 -148189 96330.8 -71852.2 
30007 2 -226.999 10.0794 -29.1363 -1.89644 -0.337905 2.11547 -0.023329 -0.10644 0.355361 0.0103103 -1.50698 -379142 -25164.1 187338 -84182.9 42837.2 301592 
30818 2 -225.457 11.0768 -26.3538 -1.57375 -0.776549 0.562729 -0.100509 0.0466373 -0.195518 0.0042778 -1.49692 -504681 525791 371879 -32492.9 75949.2 161592 
29916 2 -225.412 7.30653 -29.011 -1.07085 0.731373 -0.27189 -0.0823434 -0.00240187 -0.232986 0.00221116 -1.51229 -814185 202559 -348510 -52370.7 33236.4 -113033 
30636 2 -225.416 5.46468 -26.4995 -3.54637 -0.823265 -0.443703 0.053969 0.0916988 0.15555 0.0169422 -1.51792 -726132 -6013.56 -94722.8 -69376.3 -227429 163558 
29958 2 -264.525 13.8997 -31.4514 -1 0 0 0 0 0 0.00125952 -1.13002 95474.1 326540 630069 81238.4 19985.3 -6631.44 
29959 2 -264.525 15.753 -28.8305 -1 0 0 0 0 0 0.00125952 -1.12986 -38902.1 362678 652779 -43699.8 6151.33 -6427.61 
30768 2 -264.525 13.8997 -26.2095 -1 0 0 0 0 0 0.00125952 -1.13557 -150169 385054 645810 70393.2 13992 1183.41 
29963 2 -262.92 12.9731 -28.8305 -1 0 0 0 0 0 0.00125952 -1.52131 385977 647163 505417 -189549 -31219.9 4702.09 
30050 2 -262.92 16.6796 -31.4514 -1 0 0 0 0 0 0.00125952 -1.52919 166391 465616 427633 217825 49382.5 5110.17 
30860 2 -262.92 16.6796 -26.2095 -1 0 0 0 0 0 0.00125952 -1.53001 39164.7 433935 318544 305218 73944.9 -22769.2 
30771 2 -261.437 13.8979 -26.1883 -0.736789 -2.02558 -0.248938 0.126175 -0.0559377 -0.147532 0.00592955 -1.59145 217842 220634 59955.1 -192760 -39874.7 3364.84 
29962 2 -261.407 15.8078 -28.8105 0.817456 0.431457 -1.63814 -0.0554326 -0.245789 -0.0735661 0.00445606 -1.59623 94201 275830 65445.7 106737 36403.8 41302.9 
29961 2 -261.35 13.8699 -31.4726 -1.1887 0.680604 1.35444 -0.234601 0.0760792 0.0371391 0.00467372 -1.58665 285176 312694 443293 -157445 -25889.3 28110.2 
30054 2 -259.813 16.6653 -31.4134 0.514135 0.483677 -1.17333 0.0219397 -0.0480377 -0.306136 0.00236158 -1.50374 86959.9 137378 257469 -10249.9 -170122 248471 
30864 2 -259.831 16.6586 -26.2329 0.161267 0.700293 0.181193 0.0982678 0.0076035 -0.0381599 0.000691788 -1.53037 9319.58 190364 167620 13022.3 -146483 -95633.2 
29967 2 -259.799 12.9325 -28.8293 0.655734 -0.388021 -0.382684 -0.1592 -0.00634601 0.0237272 0.000915662 -1.53323 30600.7 88039.3 171651 -145901 -78837.1 -69713.6 
29965 2 -258.273 13.7826 -31.4755 -3.81251 -0.734193 -0.60804 0.213856 0.217981 -0.0382727 0.0194519 -1.51797 -142997 183562 173389 33960.7 -116818 -151925 
29966 2 -258.3 15.6959 -28.9396 2.30549 -0.311194 2.12463 0.194768 0.0742815 0.158736 0.0125022 -1.51682 -14888.1 196037 -2856.79 -68371.3 -287578 51078.5 
30775 2 -258.273 13.8418 -26.2906 -1.11308 0.113285 1.5754 -0.0228997 0.0357821 0.111097 0.0047026 -1.52341 99688.8 233204 25786.7 57673.4 -21102.1 -139178 
30868 2 -256.67 16.5999 -26.3562 -2.66316 -1.24766 -0.324208 0.00421982 0.0431381 0.123859 0.011026 -1.51089 146431 429509 319181 21832.5 29628.1 -6122.35 
29971 2 -256.639 12.9401 -28.8495 -0.515753 2.62738 -0.0920438 -0.0827735 -0.159918 -0.293228 0.00904031 -1.52303 -14348.5 77627.2 60391.8 -77204 -115921 -24183.5 
29969 2 -255.08 13.7954 -31.5818 0.00644493 0.779537 0.203481 0.165443 0.118681 0.257218 0.000817583 -1.50762 424579 141496 154076 84547 -121166 -10991.2 
30779 2 -255.096 13.7993 -26.3472 0.466434 0.482362 -0.396154 0.00120487 0.150118 0.288002 0.000764745 -1.5271 -40459.1 66189.4 -107030 -6944.59 -106477 -78837.3 
29970 2 -255.093 15.6668 -28.9388 0.305223 -0.230006 -0.6388 0.0211276 0.128478 -0.0905916 0.000697935 -1.52636 138767 31836.3 272937 9904.31 78878.5 -2335.17 
30062 2 -253.461 16.6533 -31.5514 0.400652 -1.98343 0.357512 0.0569704 -0.054854 0.0363054 0.00531811 -1.52154 -112048 306364 160219 186144 -26153.7 -99164.7 
30872 2 -253.479 16.5669 -26.2985 2.56548 -2.42299 -1.95772 -0.115152 0.162616 0.0178819 0.0205116 -1.51746 13587.7 425488 196963 125425 67866.4 71832.6 
29975 2 -253.449 12.968 -28.8734 -2.73569 -2.37438 1.6937 -0.0838907 -0.184189 -0.292416 0.0201401 -1.51864 -84118.2 96047.8 136109 71664.4 -2290.04 -40223.6 
29973 2 -251.786 13.8808 -31.5367 -0.97583 -1.84961 -0.0736656 -0.298639 -0.0445494 0.117585 0.0055151 -1.50476 266340 244095 262118 81713.4 40241.4 -100298 
30783 2 -251.937 13.7879 -26.3053 0.238487 0.0503433 -1.68433 0.110533 0.110659 0.0658215 0.00364804 -1.53547 -129167 -85439.5 -146825 -39113 -27798.8 -69176.3 
29974 2 -251.913 15.7186 -28.9112 0.864905 2.38831 0.133783 0.146543 -0.12255 -0.0649572 0.00814904 -1.51572 216140 -19315.3 149530 -93659.2 -30275.9 -142466 
30066 2 -250.283 16.6598 -31.5207 -1.95162 -0.781081 -0.772789 0.0422008 -0.0807792 0.125908 0.0063179 -1.51412 -8751.06 144098 360515 -193088 38709.9 -11272.6 
30876 2 -250.339 16.5495 -26.309 -2.49567 -0.800927 -0.862654 0.186173 0.0519853 0.0533856 0.00959003 -1.52052 129155 301794 -29.1843 -7561.71 54468.9 -4074.7 
29979 2 -250.294 12.8706 -28.8559 -2.80317 -2.94991 1.365 -0.105937 0.0430743 -0.228632 0.0232041 -1.51684 -113279 230084 -253329 -73231.9 -116288 -10705.3 
29977 2 -248.671 13.8275 -31.4633 -2.5423 -3.3883 -0.12999 -0.133974 -0.0743062 -0.0102245 0.0226219 -1.5324 -512472 -59111.5 169103 -290034 3584.14 81349.2 
30787 2 -248.723 13.7517 -26.3298 -1.74316 -1.14768 -1.29645 -0.0388892 0.056585 0.210161 0.00760318 -1.51379 66778.6 253643 -150706 766.936 -129424 57308.5 
29978 2 -248.661 15.6173 -28.8231 -1.83262 -3.21975 2.31628 -0.153248 0.0947593 -0.20253 0.0240447 -1.50853 302390 346914 -7054.45 -129855 109103 36525.2 
29981 2 -245.597 13.7062 -31.4595 -0.870599 2.21261 -0.909424 0.163702 0.292618 -0.0374306 0.00816246 -1.52085 -375368 -169070 145254 136231 67888.1 23460.4 
30074 2 -243.933 16.5113 -31.5332 -1.75468 -1.74315 -1.61723 -0.271757 -0.0442717 0.172936 0.0109992 -1.51395 -271284 170100 161060 -27384.2 40174.4 -94592.1 
30070 2 -247.131 16.5377 -31.4741 -0.296391 0.155138 0.261813 0.0783923 0.129899 0.070354 0.000227294 -1.51368 11135.2 149450 296551 -546.578 89075.3 33993.5 
29983 2 -247.153 12.7572 -28.8963 0.0869923 1.3129 0.295742 0.123121 0.209595 0.0844869 0.00229075 -1.52695 -212286 96130.9 69357.9 16623.7 150002 137983 
30880 2 -247.059 16.6052 -26.3038 1.13526 1.85739 2.17859 -0.241788 -0.208629 0.0941304 0.0119465 -1.51552 157907 -156367 -494910 21749.1 -100646 -96368.9 
29982 2 -245.513 15.6285 -28.8609 -2.14961 0.743553 1.23449 -0.0376437 -0.146286 -0.16465 0.00843581 -1.52372 -92137.5 -87256.7 104598 107057 -8636.37 -3919.69 
30791 2 -245.592 13.8373 -26.226 -1.96256 0.871708 2.04185 -0.0466447 -0.26427 -0.304686 0.0110594 -1.51259 -257754 236477 -240178 77468.7 56606.7 -50662.8 
30884 2 -243.905 16.5119 -26.3194 -0.0612456 -1.48753 2.09027 -0.160096 0.0392598 0.180122 0.00829485 -1.54359 -444891 -326187 -304273 -68626.4 -13476.3 1663.88 
29987 2 -243.992 12.8787 -28.8276 -0.284032 0.981911 -1.63947 -0.014672 -0.153352 -0.0371934 0.0047014 -1.51549 103130 119863 192962 1686.13 -117512 -57158.3 
30795 2 -242.475 13.7316 -26.2294 -2.45863 0.490691 0.303736 0.119471 -0.143376 -0.166046 0.0080331 -1.52125 -148249 -83499.9 -305318 -23251.4 -263868 -4851.47 
30078 2 -240.892 16.4387 -31.5017 -2.75126 1.70183 -1.07381 0.212947 0.248075 -0.000369541 0.014634 -1.5213 -573671 51993.1 22046.1 161695 80801.3 -53142.8 
29989 2 -239.283 13.7518 -31.5326 -1.97011 -1.78241 -0.536747 0.098018 -0.106938 -0.0689916 0.00925292 -1.519 97768.3 -95695.3 72023 42709.4 2752.01 -35867.3 
30082 2 -237.734 16.5197 -31.5168 -0.387073 0.00748992 -0.672273 0.0394591 0.0351688 -0.00716285 0.000758019 -1.52524 -114771 -18616.3 -223003 19687.7 -2595.45 44248.2 
29986 2 -242.326 15.5407 -28.8571 -0.513177 -0.273952 0.0428373 -0.0935803 0.0535544 -0.13098 0.000428533 -1.52272 -171906 -119080 -18388.9 -5609.31 125158 -23962.9 
29991 2 -240.808 12.7999 -28.875 -1.06094 2.24436 0.577261 -0.277075 -0.0432912 -0.0066526 0.00818181 -1.52197 -457230 -157137 220108 58388.1 -34199.8 28695.3 
30888 2 -240.833 16.4293 -26.278 -0.214686 -0.586964 -2.21254 0.0842421 0.0387487 -0.0129677 0.00665772 -1.52492 -712471 -31791.4 113980 -113367 -81247.9 21880.9 
29990 2 -239.219 15.5326 -28.9451 -1.82713 2.33739 0.520563 -0.144217 -0.0386323 0.167144 0.0114273 -1.52323 -461581 -199371 125668 -121607 -759.236 -49529.6 
30799 2 -239.288 13.6466 -26.2501 0.75957 -1.0111 -3.29675 -0.078934 0.0855758 -0.179448 0.0157035 -1.52323 -173767 -37465.8 -156996 -24349.4 -43489.7 -10833 
30892 2 -237.771 16.4156 -26.2788 -0.703792 -1.69697 -1.86431 0.0740023 0.0333824 0.0622338 0.00862852 -1.51276 -517034 -124691 295800 105388 52149.6 32660.6 
29995 2 -237.789 12.7347 -28.9194 1.06895 -1.95759 1.16376 0.184967 0.152675 0.096238 0.0079717 -1.52151 -752195 -85547 -13533.5 114928 34080.3 -121033 
29993 2 -236.08 13.8266 -31.4967 1.7373 0.721531 -1.18887 -0.203631 -0.209459 -0.0962842 0.00623741 -1.52088 25343.2 23489.2 -33692.8 -22448.8 -88267.5 -162964 
30803 2 -236.174 13.7279 -26.3044 -0.226633 -0.0904446 -0.832199 -0.251285 -0.131687 0.0953453 0.00094728 -1.51207 -572889 -151633 152262 193838 207951 -87617.6 
29994 2 -236.162 15.5172 -28.9111 -2.15458 0.106388 3.17948 0.144157 0.0390726 0.0996083 0.0185938 -1.5247 -224600 -163562 -188773 231094 75436.7 -79007.5 
29999 2 -234.71 12.7625 -28.8874 0.347328 -1.89391 -0.491469 0.198869 0.0146046 -0.206622 0.00497392 -1.51186 -252647 107219 -192228 169435 -132953 -34651.1 
30896 2 -234.709 16.5106 -26.2984 0.289978 -1.46068 0.76735 -0.111603 0.0681717 0.0659306 0.00353484 -1.51559 -782963 -257611 -104260 43769 15506.2 132279 
30086 2 -234.61 16.5725 -31.4627 -3.91514 -0.0103381 0.653769 -0.0238246 0.0677609 -0.0458929 0.0198448 -1.51947 -350288 -2382.28 146130 -128446 -35291.3 177435 
30807 2 -233.175 13.8362 -26.3934 -1.43423 -0.748688 -1.50605 0.118539 -0.213391 0.241573 0.00615367 -1.50924 -956521 -31933.8 114287 -181687 9701.32 -138209 
29997 2 -232.997 13.7985 -31.5414 0.0550869 1.0993 0.132496 -0.326995 -0.0254108 0.0234923 0.00154801 -1.49819 -943178 17666.8 31283.4 -55901.7 -197622 35350 
29998 2 -233.013 15.627 -28.9347 -0.546755 -1.28691 0.601013 -0.306918 -0.130934 -0.0587771 0.00291741 -1.52248 -337742 -22115.9 -378802 46553.7 -131322 106012 
30090 2 -231.557 16.5997 -31.5335 -1.15454 0.871008 2.69597 0.0472205 0.0413421 -0.0101701 0.0117889 -1.51485 -580432 137408 -89369.8 -223101 71973 23482.8 
30003 2 -231.626 12.7885 -28.9546 -3.38179 1.62027 -0.629816 0.0702358 0.0277791 0.077545 0.0182107 -1.53395 -234027 -113919 -67521.5 3139.94 30978.6 124755 
31714 2 -231.728 16.6269 -26.3538 -3.94157 -1.21614 -0.549864 0.222989 0.0573552 0.20123 0.0218114 -1.51955 -844853 -22540.3 -92009.2 -324387 -7594.55 144696 
30094 2 -228.545 16.6937 -31.6384 0.953515 0.112293 0.138316 -0.118318 -0.246101 0.100379 0.00118512 -1.49372 -789626 371211 62655.9 83597.1 -99403.7 -130250 
30813 2 -230.172 13.8376 -26.335 -2.30115 -1.08953 0.840447 0.138678 0.0825995 0.0157062 0.00905434 -1.52935 -465370 96636.8 229086 -244665 14748.1 97823.2 
30001 2 -230.083 13.7416 -31.554 -1.51588 -0.649325 -0.844968 0.188044 0.229091 -0.195054 0.00432455 -1.48733 -1.05155e+006 193481 102447 163210 -2295.42 -51080.8 
30002 2 -230.011 15.5406 -28.9676 -6.18816 -1.20568 3.58063 -0.199309 0.171782 -0.123499 0.0662102 -1.50717 -1.252e+006 -55731.3 -34162.4 36929.7 -107795 -105370 
30816 2 -228.702 16.6515 -26.4269 -1.58924 -0.249664 2.78082 0.143453 0.00675238 0.236001 0.0129995 -1.52268 -203119 181347 -62436.6 -78304 -23889.8 -69042.6 
30811 2 -228.542 12.8422 -28.9926 1.47356 -0.974624 0.375149 -0.0547912 -0.186494 -0.0484015 0.00410857 -1.52675 -171830 -339472 -185669 114664 -288861 -128764 
31710 2 -227.095 13.8995 -26.5027 1.45986 -1.57138 0.972259 0.165416 -0.0487337 0.399984 0.00698493 -1.49506 130159 244294 98466 -242920 -122674 26684 
30812 2 -227.066 15.6036 -29.0216 -1.88593 -1.27067 0.516232 0.270946 0.0837237 -0.102999 0.00684905 -1.49353 -961901 -194373 -26484.3 30524.8 129373 306268 
32533 2 -225.605 16.7291 -26.3138 -1.03968 -0.408829 1.55979 -0.103882 -0.110913 -0.162442 0.00463633 -1.4922 -24003.6 544449 311915 -188453 133987 139873 
30006 2 -225.455 12.7932 -29.0625 0.163746 -0.369913 0.982793 -0.278559 0.290622 0.197519 0.00142266 -1.50823 -570988 -460542 46695.4 -57335.9 152584 -99069.8 
30048 2 -264.525 19.4596 -31.4514 -1 0 0 0 0 0 0.00125952 -1.13317 103674 369196 645061 10479.9 17167.5 -6517.12 
30049 2 -264.525 21.3129 -28.8305 -1 0 0 0 0 0 0.00125952 -1.12816 -12559.5 347939 645967 -534.194 40716.2 16006.2 
30858 2 -264.525 19.4596 -26.2095 -1 0 0 0 0 0 0.00125952 -1.12994 98648.3 356868 661209 29188.9 -1248.54 18426 
30053 2 -262.92 18.5329 -28.8305 -1 0 0 0 0 0 0.00125952 -1.53173 172083 268999 449430 -169056 54650.2 22917.4 
30140 2 -262.92 22.2395 -31.4514 -1 0 0 0 0 0 0.00125952 -1.52767 150466 204355 247966 150336 -81709.6 54792 
30143 2 -262.92 24.0928 -28.8305 -1 0 0 0 0 0 0.00125952 -1.49715 71026.6 229098 248456 -48684.2 -110086 -62643.4 
30950 2 -262.92 22.2395 -26.2095 -1 0 0 0 0 0 0.00125952 -1.52867 133785 155391 384329 188972 -107985 93478.6 
30051 2 -261.362 19.4302 -31.4468 0.493628 0.812049 1.20133 -0.124861 0.0939263 -0.120573 0.00295518 -1.59685 444018 205265 225269 -74146.6 3348.32 -96847 
30052 2 -261.409 21.3179 -28.9156 1.2258 -0.10981 -0.161383 0.012228 -0.0377592 0.175015 0.00194053 -1.60583 267997 32096.7 75008.8 60030.7 -198129 -24078 
30861 2 -261.374 19.484 -26.2146 1.13263 0.151082 1.14691 -0.183215 -0.0574206 -0.0589129 0.00330129 -1.59999 300592 125326 146847 -32719.2 -8032.87 -68038.4 
30144 2 -259.782 22.2324 -31.5326 -0.679872 0.525416 -2.72031 -0.00224566 -0.136706 -0.041646 0.0102505 -1.52668 113222 40065.8 109867 91429.4 -33024.4 67758.6 
30954 2 -259.793 22.1824 -26.3206 -1.81882 0.408513 1.89739 -0.0225082 0.0872912 0.0805618 0.00891119 -1.53783 52178.9 -193842 232427 40352.3 -114960 82562.7 
30147 2 -259.788 24.063 -28.871 -0.953484 -0.270434 -1.55785 0.0028489 0.000352165 -0.11904 0.0042939 -1.54054 19693.4 -25487.5 8559.78 -2894.56 -9594.48 11614.2 
30057 2 -259.801 18.5784 -28.8128 -0.24211 1.19483 -1.70912 -0.0274127 -0.144372 -0.148921 0.00555111 -1.54038 -68690.1 137481 -37461.1 -99783.6 -165813 -42512.6 
30055 2 -258.218 19.39 -31.4859 -0.546597 1.57394 1.48522 0.0668925 0.114147 -0.145147 0.00627486 -1.51597 187199 182934 199735 -262.389 -98919.3 -52521.6 
30056 2 -258.225 21.3322 -28.9803 1.81865 -1.34031 0.663256 0.0874483 -0.126226 0.176016 0.00698256 -1.53312 170066 -44162.7 141549 -122771 19280.1 2009.16 
30865 2 -258.222 19.465 -26.333 -0.892645 0.0866584 1.85936 0.116047 -0.102801 0.0879486 0.00536749 -1.51738 -136715 197336 41559.5 -49535.6 -90400.4 -150382 
30148 2 -256.542 22.1578 -31.5488 0.429544 -1.20412 -0.0117305 -0.0821397 0.0879789 -0.0623067 0.00205875 -1.50797 192790 350031 353014 110969 121764 -26452.6 
30061 2 -256.642 18.4783 -28.9424 -0.583357 0.284332 -1.12135 0.00381605 -0.0360879 0.0669629 0.00211418 -1.52795 -1100.97 284363 99162.6 -32384.6 -38366 118887 
30870 2 -256.609 22.1844 -26.2743 -2.03766 0.521428 -1.91166 0.0670029 -0.0679103 -0.0571114 0.0101749 -1.51432 209044 -108841 311697 97108.8 49055.7 -14104.6 
30962 2 -256.592 24.0102 -28.9147 0.769992 -1.82006 1.06588 0.0734013 -0.0361885 0.025894 0.00635002 -1.53402 -48347.2 -52561.9 106927 -122074 -80777 14645.3 
30059 2 -254.984 19.3996 -31.4861 -0.216929 0.00108889 0.314814 -0.0158822 0.023597 -0.132652 0.000184101 -1.52361 114508 -293.666 89495.1 98166.5 -87181.1 9605.94 
30060 2 -255.003 21.2154 -28.8904 -0.0660072 1.03528 -0.218546 -0.0801702 0.136228 0.0149616 0.0014156 -1.52772 157029 85245.6 144248 7303.88 51363.4 74085.5 
30869 2 -255.061 19.4271 -26.3043 0.611553 0.97596 -0.976873 0.115575 -0.188711 0.0265732 0.00287268 -1.50671 202226 209535 169121 -34075.6 119285 89578.7 
30063 2 -251.812 19.459 -31.5084 -1.17033 -3.11591 -0.830763 -0.0249179 -0.141045 -0.0555114 0.014823 -1.52306 111989 136139 488738 102793 -62156.6 75667.7 
30152 2 -253.375 22.1803 -31.4737 -3.98156 -0.0911825 -1.06203 -0.0162239 0.00745136 -0.165346 0.021398 -1.52272 -9554.93 85154.3 242769 126983 -10450.7 -39102.9 
30065 2 -253.455 18.4438 -28.9014 -2.16377 1.64271 0.578032 0.0228011 0.0710263 0.0608327 0.00971659 -1.52559 -18166.5 40095.3 159450 247385 -39909.7 12167.4 
31683 2 -253.365 22.1376 -26.2217 -1.42139 1.83097 -0.460758 -0.165847 0.0667745 -0.0977316 0.00703452 -1.5095 327637 16768.6 295148 -92458.7 -11952.8 19393.2 
30966 2 -253.405 23.9855 -28.9232 -1.97473 0.0558135 -0.494105 0.150542 0.0417229 0.163066 0.005223 -1.53187 373578 83988.6 216101 214292 -46725.6 -107328 
30873 2 -251.827 19.4011 -26.2667 -4.31566 0.169202 -0.180255 -0.208072 -0.11946 0.0661404 0.0235354 -1.52355 -208818 250241 163825 162258 55343.3 22807 
30064 2 -251.833 21.2393 -28.8469 -2.46155 -0.131601 1.52123 -0.0450017 -0.0531555 -0.0430052 0.0105683 -1.54438 -177560 -4040.07 108577 122810 53476.3 61392.9 
30163 2 -250.191 22.1679 -31.4716 0.379068 1.1149 1.098 0.0289934 -0.0671684 -0.119755 0.00326504 -1.54159 -20974 67741.5 108714 18978.8 -81682.8 -16647.2 
30068 2 -250.119 22.0964 -26.2673 -0.817303 -0.660876 1.40861 -0.402048 -0.00491339 0.0674147 0.00389054 -1.54946 -520924 -487069 28101.7 165678 41745.9 -73643.6 
30878 2 -250.155 23.893 -28.8692 -2.49995 -0.905159 1.18469 -0.0697341 0.0925656 -0.0227799 0.0106713 -1.42223 154733 -215460 211422 -167360 61239.3 -148782 
30069 2 -250.291 18.4773 -28.8629 -1.79029 0.598556 0.168341 0.0192392 -0.235427 -0.117934 0.00452388 -1.51896 35958.3 -65936.2 95974.2 -262643 -7667.76 -33152.9 
30067 2 -248.635 19.3434 -31.5036 0.556676 0.328386 -0.371469 -0.0844704 0.0177173 0.00414215 0.000699933 -1.51711 -134386 46215.9 313537 -154741 49942.7 -75583.4 
30877 2 -248.746 19.3457 -26.2608 -1.72297 1.86162 -0.641963 0.310701 -0.154812 0.0148221 0.00862316 -1.52243 -225888 -116785 -168096 167200 72871.8 -12493.6 
30072 2 -248.712 21.108 -28.8849 2.26204 -0.374836 1.8202 0.273639 0.186227 -0.0624278 0.0107946 -1.55588 -186052 -241669 -142123 3181.84 -879.729 -27391.1 
30071 2 -245.509 19.3181 -31.4415 -0.761501 0.932322 -1.76442 0.122543 -0.0794624 -0.133276 0.00574626 -1.51864 -89060.6 233058 42063.8 47576.8 -149692 -140521 
30160 2 -247.046 22.0788 -31.49 -1.38073 -0.69542 -0.116186 0.0292069 0.0417686 -0.041446 0.00302728 -1.54668 62955.7 -1062.91 16824.4 -10080.6 -139131 15384.7 
30073 2 -247.081 18.4076 -28.8072 -0.125234 -0.0866412 -0.265462 -0.148344 -0.0282953 -0.267532 0.000117967 -1.52535 -8942.33 -138558 -59490.1 -55240.4 -33924 161273 
30974 2 -247.1 22.0827 -26.3124 -0.743422 -1.85537 1.06617 0.245832 -0.257966 0.153253 0.00646358 -1.53986 -579790 -176947 154048 179707 26383.9 104300 
30171 2 -246.961 23.8015 -28.8698 -1.91617 -1.71747 1.49827 -0.00121447 0.209939 -0.100382 0.0111672 -1.40447 224004 -193490 150468 336718 37620.2 51937.7 
30881 2 -245.519 19.3145 -26.2874 -1.42239 -0.59869 0.127501 0.0762278 0.096676 0.0192565 0.00302016 -1.52008 144727 59619.7 -57591.8 -224881 -120731 -32070.5 
30076 2 -245.481 21.1134 -28.9285 -0.647915 0.906695 1.27266 0.160059 -0.00898065 0.0996453 0.00360416 -1.5121 468808 -162055 -51253.6 77760.1 -175564 -170385 
30164 2 -243.815 22.1035 -31.5632 -0.748219 -1.31441 0.860759 -0.0847199 -0.239014 0.200522 0.00381434 -1.51337 -14692.3 109845 205437 112156 -57602 83672.2 
30982 2 -243.93 22.0487 -26.3381 -2.10619 0.402151 -0.383015 0.0436197 -0.152512 0.0879008 0.00597574 -1.52044 -256419 -51435.4 21649 -37851.1 -12737.6 25622.7 
30978 2 -243.743 23.8432 -28.8666 -0.209414 1.16525 -1.23727 -0.163334 0.0439207 -0.177574 0.00369352 -1.54327 65300 35807.5 100760 7814.4 -93875.8 66174.8 
30077 2 -243.918 18.2912 -28.87 -0.0966885 -1.87884 -0.899442 0.113369 0.219458 -0.141396 0.00547686 -1.51826 75509.7 60787.3 102133 1348.54 -84377.2 57161 
30080 2 -242.215 21.0752 -28.916 -1.62955 -1.63403 -1.06122 -0.302372 -0.0434451 -0.102961 0.00812597 -1.5119 175021 -72007.8 105521 45915.1 -72845.4 -42224.7 
30075 2 -242.356 19.2553 -31.5639 -0.721925 -1.93054 -1.1511 -0.0884334 0.127067 0.211048 0.00701953 -1.51544 -247564 188765 123084 24347 90476.2 -197863 
30885 2 -242.319 19.2344 -26.3107 -0.948239 -0.598254 -0.230569 -0.204046 0.0670679 0.0822903 0.00165026 -1.51582 -153492 12334.1 125242 -151748 -1213.12 63967.6 
30175 2 -240.722 22.0336 -31.5578 -3.10642 -1.1865 -0.660603 -0.0278434 0.0473052 -0.0607129 0.0144769 -1.52108 -472793 10333 128650 216766 166988 -38422.6 
30084 2 -240.831 21.9848 -26.2848 -1.37349 0.172686 -0.944536 0.188397 0.112389 -0.0489678 0.00353729 -1.50965 -245546 245830 222701 -200930 -46411.1 -129999 
30081 2 -240.741 18.3289 -28.9059 -3.00702 -2.17491 0.584702 -0.114525 -0.199723 -0.075238 0.0177771 -1.52928 -232166 -152343 127891 22724.2 96302.9 -44510.4 
30983 2 -240.631 23.8174 -28.9769 -3.50989 0.950207 -1.35899 0.153337 0.0741159 0.227631 0.0189797 -1.51553 -83973.9 307269 441591 -9060.59 -125938 15747.2 
30889 2 -239.252 19.1539 -26.2725 -3.19061 0.577858 -1.45909 -0.0545063 0.211604 0.0791093 0.0159239 -1.51261 -651460 109179 415908 24464.8 -146308 31317.7 
30079 2 -239.266 19.2868 -31.5261 -2.87838 0.878509 3.03006 0.143495 -0.0512767 0.0991157 0.0229712 -1.52246 -274217 64660.7 -365436 232078 123295 -285001 
30898 2 -239.112 21.008 -28.937 -4.93544 -0.720072 0.669922 -0.0626889 0.21832 0.153792 0.0318984 -1.50941 -465813 144257 262776 -101629 23765.2 -118876 
30986 2 -237.751 22.0058 -26.2228 -2.71561 1.01169 -0.489083 -0.084964 -0.0255203 -0.0891787 0.0108788 -1.50986 -410797 238212 553492 88225.2 -69535.7 148676 
30085 2 -237.652 18.2349 -28.9001 -1.10415 1.09407 1.22521 -0.00921349 0.154424 -0.00185953 0.00493387 -1.53261 -427936 -283585 216724 18087.6 24629.3 -110817 
30179 2 -237.649 22.1294 -31.5192 -1.8051 -0.512032 -0.528103 0.126822 -0.102768 0.0865734 0.00478546 -1.52362 -192329 320100 75777.7 45980.7 -36749.9 42810.7 
30181 2 -237.507 23.8814 -28.8503 -0.536054 0.165591 0.710538 -0.0214577 -0.133918 0.0175937 0.00103235 -1.5095 -99954 229115 319846 161595 160833 -55032.1 
30995 2 -231.466 22.0869 -31.5383 -3.80793 2.93984 2.10795 -0.0979989 0.189266 0.0493299 0.0347457 -1.49494 -714271 -499674 457289 206145 -61210.8 -220914 
30083 2 -236.097 19.3325 -31.4666 -1.25811 -1.75814 -1.14595 -0.152642 -0.0124287 -0.0540784 0.00754085 -1.51186 -141320 221228 -34095.2 2958.3 -99681.4 -310710 
30893 2 -236.229 19.2501 -26.2466 -2.39649 2.7031 -1.11372 -0.0291769 0.020758 0.0818749 0.0179989 -1.51509 -797686 165837 264282 105803 147405 -82481.1 
30907 2 -236.071 21.0344 -28.9049 -1.66388 -1.0238 -0.213778 0.0201096 0.312716 0.156101 0.00486471 -1.49861 -477027 100733 539371 185510 -67783.2 -133271 
30990 2 -234.749 22.1031 -26.1056 -1.01407 2.38609 -1.20259 0.22729 -0.157789 -0.164999 0.0102877 -1.49704 -530965 -129899 317383 218923 1098.09 159539 
30087 2 -234.52 22.1657 -31.6134 -2.05277 -1.10605 0.44998 -0.0262249 -0.158619 0.445558 0.00710328 -1.48984 -226556 -58532.5 150138 55221.7 -149891 18389.3 
30089 2 -234.595 18.3417 -28.7752 0.359378 2.44882 -2.33628 0.158573 -0.115768 -0.285856 0.0145904 -1.52453 -233753 -222098 33136.4 130108 -8048.36 -22301.3 
31088 2 -234.422 23.8518 -28.7654 -1.42335 0.186364 0.846616 -0.0966918 0.0640272 -0.163874 0.00349822 -1.49628 -202176 420297 540663 195242 -33663.2 -25020.7 
31715 2 -233.208 19.3782 -26.1949 -3.57277 -1.16489 -0.882985 0.104557 0.0088678 0.111694 0.0187684 -1.52555 -607406 208483 7995.92 -48770.5 -16139.6 109249 
30093 2 -233.053 19.3971 -31.4568 -3.86519 -0.230195 1.89591 -0.0587601 -0.0858791 -0.00213509 0.0234108 -1.50022 -787159 103431 512317 -140514 -164876 -69015 
30092 2 -233.03 21.1031 -28.7604 0.221186 1.83609 1.728 0.179516 0.048901 -0.121293 0.00806866 -1.50738 -143423 -118149 628691 -45027.5 -20772.5 20963 
33425 2 -231.662 22.2221 -26.1243 1.22174 -2.26624 -0.278656 -0.153677 0.0458628 0.0568226 0.00844648 -1.43089 -404958 587610 926880 26000.4 107238 165392 
30900 2 -231.47 18.3751 -28.8871 -0.125338 -1.56144 -2.52218 -0.0722023 0.0410299 -0.0293107 0.0111029 -1.52432 -164836 -35137.4 100689 -177829 2848.76 115526 
30180 2 -231.383 23.8262 -28.9137 -0.337571 1.84126 2.13051 0.159663 -0.0365449 0.278776 0.0101306 -1.51146 -289748 -235895 117252 83670.5 -144893 73036.9 
30095 2 -228.461 22.2024 -31.567 -1.94353 0.212147 -1.39458 0.150072 -0.0559991 0.0992858 0.00726383 -1.49225 -601092 -79627.1 54600.8 69080.2 -276765 -101012 
30091 2 -230.051 19.4223 -31.5795 0.265415 -1.52391 1.03877 0.215604 -0.161815 0.0895082 0.00437278 -1.49308 -487260 -191124 342501 194408 15137.3 136039 
33428 2 -230.182 19.4169 -26.2147 -2.33329 1.0859 -1.60663 0.0426746 0.070637 -0.0935806 0.0115935 -1.51981 -442049 112429 40034.8 -56348.1 -20804.6 172653 
30184 2 -229.907 21.1368 -28.8396 -0.338307 -1.05528 -0.894674 0.0762622 -0.0783208 -0.110925 0.00255495 -1.51769 188809 -49671 707153 -101403 -53838 13190.6 
31005 2 -228.719 22.2525 -26.1859 0.433591 -0.787016 -0.244833 0.135363 0.230909 -0.156504 0.00109243 -1.59863 -955674 699904 7118.83 52306 -61629.2 -77013.7 
30097 2 -228.445 18.3537 -28.9908 1.46592 1.07833 1.51821 0.0165567 0.225938 -0.0657404 0.0070743 -1.50571 -307011 82742.1 146991 144449 -26287.8 -78.762 
30999 2 -228.223 23.7907 -28.8602 -0.228191 -0.671324 -0.565872 -0.0820938 -0.0142359 0.0694734 0.00103653 -1.7736 -208871 -717792 761013 178951 27933.2 56940 
30906 2 -227.135 19.5313 -26.4046 1.92362 0.2363 -0.989608 -0.0620603 -0.0960597 0.0681324 0.00596442 -1.52485 -298858 523222 449657 -189106 187149 60013.9 
32627 2 -226.781 21.1334 -29.0583 0.15161 -0.510818 -3.41119 -0.303139 -0.180012 0.0891327 0.0150136 -1.48181 -445733 -371386 -546589 87160.4 -87613.6 -169927 
32626 2 -225.75 22.3821 -26.4871 1.14425 1.18558 -1.59342 -0.0628214 0.0375458 -0.0425102 0.00661741 -1.69114 -278040 482592 -490266 -827526 40413.3 -299801 
31725 2 -225.392 18.3465 -28.9888 -0.880313 1.99237 0.217334 -0.0569316 0.105085 0.0821675 0.00603527 -1.51994 -429850 -85077.2 643.334 161340 151998 -27336.5 
32727 2 -225.217 23.9284 -29.0655 -0.176063 1.41558 -1.88951 0.12681 -0.106878 -0.143567 0.00705973 -1.5838 -268218 -757841 -761502 -15612.9 -264887 -159822 
31042 2 -269.273 29.9133 -28.573 0.501313 0.678368 -0.189895 0.0920918 0.067478 0.0771398 0.000941563 -1.04257 29365.2 76977.9 -22751.5 -132160 -370493 292843 
31038 2 -267.641 30.7971 -26.1577 0.232053 -0.408526 0.0704031 0.0808675 -0.222095 0.0358429 0.000284271 -1.48747 413291 -297274 -16193.2 55094.4 -95499.6 12570 
30320 2 -267.649 30.5993 -31.2746 -1.42492 1.79027 -1.81846 0.176898 0.0906583 -0.0386039 0.0107591 -1.36846 212290 121319 286747 179896 -49813.7 -119673 
30229 2 -266.084 29.6709 -28.7178 -1.44541 -0.577267 -0.947355 -0.0252859 0.0723187 -0.226639 0.00418151 -1.52196 432757 472541 453388 -190340 -91735.5 80699 
31041 2 -266.028 27.8775 -26.1513 0.0864968 0.5661 -0.0686582 -0.0274377 -0.000746155 -0.140735 0.000418997 -1.21096 -23776.2 -24815.6 -303421 -189536 -32042.6 -40538.9 
30228 2 -266.047 27.898 -31.4708 -3.20759 1.35831 1.03815 0.0745867 -0.0579413 0.171819 0.01664 -1.21246 -73475.1 -12868.6 197695 -131048 -2552.2 117121 
30138 2 -264.525 25.0195 -31.4514 -1 0 0 0 0 0 0.00125952 -1.19608 212957 447422 335200 -56690.2 25317.4 -37273.5 
30139 2 -264.525 26.8728 -28.8305 -1 0 0 0 0 0 0.00125952 -1.40458 115112 287914 852002 -80603.9 23019.2 -12155.1 
30948 2 -264.525 25.0195 -26.2095 -1 0 0 0 0 0 0.00125952 -1.19948 148717 410693 331251 -14291.3 25863.6 -26389.8 
31051 2 -264.477 30.605 -26.2219 -1.15447 1.35475 -0.291183 0.121751 0.0708972 -0.0535012 0.00409714 -1.57825 396434 354430 -144013 48092.5 70993.8 -74071.7 
30237 2 -264.447 30.556 -31.4267 -0.640297 -0.627335 0.0807487 -0.218711 0.0733724 0.0869316 0.00102027 -1.61257 90727.5 27081.4 196462 48538 -68738.2 -89235.8 
30230 2 -262.92 27.7994 -31.4514 -1 0 0 0 0 0 0.00125952 -1.6056 307000 405252 494206 146651 -13402.4 20845.2 
30233 2 -262.92 29.6527 -28.8305 -1 0 0 0 0 0 0.00125952 -1.54642 424972 235745 12791.4 101131 -77731.5 -17672.2 
31040 2 -262.92 27.7994 -26.2095 -1 0 0 0 0 0 0.00125952 -1.60669 359302 535709 374440 195497 24513.2 8557.88 
30234 2 -261.32 30.5096 -31.4814 -1.99492 -1.48255 1.17979 0.149959 -0.02746 -0.0439187 0.009534 -1.53037 -65635.8 -106577 200398 82939 -20300.5 -12531.5 
30142 2 -261.346 26.8788 -28.8291 -2.70815 -0.640409 0.516779 -0.11398 -0.129585 -0.123019 0.0100903 -1.53834 244200 268433 150159 18185.4 -71963.7 46544.8 
30141 2 -261.357 24.9206 -31.5049 -1.23146 0.328328 2.46484 -0.0320099 0.303695 0.104336 0.00969797 -1.56727 437650 11405 313930 -70889.1 -91381.2 -38360.4 
30951 2 -261.366 24.9365 -26.2808 -0.129621 0.514723 0.634407 -0.0299732 0.190924 0.208012 0.000861778 -1.57325 356138 63348.1 113014 -115343 -81138.9 -7031.81 
30956 2 -261.249 30.5298 -26.3151 0.568356 0.0916665 -1.40474 -0.166464 -0.0391253 0.141327 0.00290285 -1.52265 146519 138699 167076 -73416.8 -161690 12913.2 
30151 2 -258.134 24.9158 -31.5004 1.78613 1.16421 0.769899 -0.0819467 0.0637146 -0.15485 0.00647191 -1.51679 298545 49847.2 207002 -106473 -38074.2 -49554 
30146 2 -259.793 27.7022 -31.52 1.29884 -0.268413 -0.605712 0.100036 -0.0780832 -0.0238311 0.00267762 -1.51465 183108 274245 92597.7 29970.9 5789.97 148181 
30955 2 -259.754 27.693 -26.2509 0.383999 -0.464144 3.42406 0.157794 0.0517972 -0.0425695 0.0152239 -1.50728 202878 280652 203758 -20282.1 -125670 -69376.1 
31044 2 -259.669 29.5733 -28.9363 -0.310048 3.70129 -0.586099 -0.0910335 -0.0714386 0.108198 0.0178086 -1.52829 171343 -224235 243461 -67302.2 22630 -26914.3 
30150 2 -258.125 30.4387 -31.5669 -1.72673 -1.27663 -1.07445 0.0827448 -0.0405638 -0.00321873 0.00726214 -1.52787 -21482 -103231 101.633 328962 35528.6 -34982.4 
30961 2 -258.162 24.9098 -26.2912 -3.1481 -0.759485 -2.42499 -0.115666 0.17553 0.0127128 0.0206158 -1.5234 -82854.3 75327.9 209174 128800 -108586 7531.19 
30958 2 -258.178 26.7765 -28.9586 -1.64974 -1.34757 -0.504013 0.102931 0.0329122 0.218999 0.00603516 -1.51937 161695 88071.3 271851 5491.58 38394.6 -35626.5 
30965 2 -258.098 30.4498 -26.2736 -2.89891 -1.11715 1.07135 0.102079 -0.178447 -0.151103 0.0136022 -1.51641 91857.1 -23793.9 206255 8052.76 -41834.3 -38100.3 
30149 2 -256.561 27.68 -31.5392 -1.64063 1.91811 -0.765283 -0.0300408 -0.0695626 -0.105037 0.00876178 -1.53158 173814 -279424 3628.12 26560 80044.6 -10849.7 
30969 2 -256.485 27.6733 -26.2842 -1.92532 1.83739 -0.65258 -0.218897 0.0299216 -0.0740659 0.00945738 -1.5019 185939 67696.1 546021 117946 103096 -88977.2 
30967 2 -256.47 29.5018 -28.9922 -0.734478 0.986995 -0.46092 -0.041399 -0.0215792 0.22258 0.00217401 -1.5113 292416 75057 395417 -8638.54 21100.4 -65709.2 
30155 2 -254.926 24.978 -31.516 -0.867631 -0.507305 -0.698173 -0.0917571 -0.191744 -0.129781 0.00188624 -1.51893 185961 54126 40697 101154 20712 -75930.5 
30158 2 -254.944 30.3776 -31.6216 -1.65263 0.4653 0.552889 0.114786 0.12691 0.256829 0.00409768 -1.5193 147722 -61298.5 -60143.9 12501.6 236549 -35004.7 
30874 2 -255.023 24.9382 -26.2903 0.158782 -0.644439 -1.7006 0.271897 -0.189558 0.0301204 0.00419741 -1.50333 148980 -17056.1 370989 -44525.6 74991.9 -41127.2 
30973 2 -254.961 26.7145 -28.9505 1.7636 1.3527 -1.02889 0.0591675 0.157417 0.149266 0.00755549 -1.5307 224145 -196289 -41975.1 78045.2 68790.4 -63448.7 
30972 2 -254.851 30.3789 -26.306 -3.1655 -0.376583 0.35686 -0.0441287 -0.15154 0.0154033 0.0129599 -1.51871 -8850.54 -326701 263788 94354.8 117433 -175741 
30166 2 -248.38 30.4394 -31.5348 -0.610009 0.258549 0.631359 -0.09494 -0.23633 0.134711 0.00105494 -1.51899 294583 -236927 -82792.2 -50603.6 123211 85308.8 
30971 2 -250.065 27.7028 -31.5048 0.499346 2.14573 0.728695 -0.0716661 -0.0631349 -0.105246 0.00678187 -1.39916 400808 161126 -15765.9 141990 -206724 160844 
30157 2 -251.71 24.921 -31.5206 -1.69015 -1.10595 1.50014 -0.0810504 0.0531418 0.0156292 0.00797292 -1.52158 -2284.05 191849 264771 20396.2 -121149 -127667 
30159 2 -253.31 27.6852 -31.4926 1.06878 0.0881408 1.82207 0.0841088 -0.00128325 -0.0403064 0.00563006 -1.53712 446079 -10089.6 284331 -15113.8 109840 23431.1 
31874 2 -253.339 27.6065 -26.2963 -0.0349277 0.37537 -0.0032321 0.152574 -0.0821962 0.0283486 0.000179019 -1.53932 139410 64002.8 171090 -8153.15 -44092 74958.2 
31067 2 -253.257 29.4525 -28.8528 -1.58286 -1.56675 -1.47677 -0.108521 0.0431512 -0.298028 0.00899422 -1.53317 216091 94444.2 -41846.8 -41516.6 -23480.8 -120947 
30255 2 -251.676 30.4456 -31.4943 -0.646267 -0.310987 0.73666 0.0338679 -0.176519 0.0521929 0.00133136 -1.5394 459547 -93227.5 93850.6 -19864.6 -41485.6 -45998.6 
31780 2 -251.728 24.7844 -26.2564 0.734295 -0.785458 1.17672 -0.196361 0.211674 -0.030553 0.0032002 -1.51269 173050 34593.2 219156 -146194 50357.5 64998.6 
30977 2 -251.704 26.7282 -28.8698 -0.921138 -0.182041 -0.239922 -0.158965 -0.142969 -0.0870389 0.00118293 -1.41206 -63727.5 279908 224261 92831.3 -99504.2 -95053.1 
31075 2 -251.673 30.3332 -26.35 0.852404 -0.655233 -0.459147 0.158752 0.000930923 0.190822 0.00172143 -1.5394 220152 192236 50816.3 -5695.42 -152091 -140122 
31071 2 -250.102 27.5461 -26.3003 -1.45353 -0.527271 0.684107 -0.0285569 0.178841 0.0990813 0.00360068 -1.41821 -3492.99 217435 -185027 115388 158453 -152010 
30975 2 -250.027 29.4897 -28.9105 0.943685 0.164765 -1.22143 -0.0510322 0.109678 0.0533107 0.00303491 -1.4131 151976 -16871.2 291425 210694 12993.8 -121164 
30167 2 -248.535 24.9123 -31.5487 1.57455 0.532147 1.58437 0.0373749 -0.109784 0.0455946 0.00664098 -1.40146 154929 142565 18604.5 25316.7 22324.8 -290741 
30970 2 -248.555 24.7868 -26.2147 2.09021 -0.206533 -0.168679 0.0468727 0.147953 -0.0914553 0.00559239 -1.42168 -198613 -461210 -302644 84377.3 97526.3 254293 
30996 2 -248.437 30.3911 -26.1935 0.814674 -0.406964 0.00532194 -0.0740302 -0.00984465 -0.161581 0.00104457 -1.51458 251729 72101.8 102081 173506 101727 -157130 
31068 2 -246.779 27.6181 -31.4529 -0.823171 0.345691 0.418869 -0.262543 0.10639 -0.154139 0.00122496 -1.40664 -97090.2 214128 -4738.27 -65047.1 232102 171460 
30984 2 -246.929 27.6181 -26.2399 -0.838204 0.425894 0.335471 0.114073 -0.118493 -0.058521 0.00125513 -1.40775 16886.5 183543 -114098 -42199.1 -194986 -131368 
30980 2 -246.821 29.5036 -28.8279 -0.906553 -0.998898 1.86472 0.0326939 -0.0467798 -0.00769695 0.00667144 -1.41878 3622.56 -167542 383403 -207220 62850.9 52245.6 
30261 2 -245.342 24.7957 -31.4841 0.57629 -0.922432 0.759853 0.0367395 0.0702042 -0.0129021 0.00221721 -1.52647 4873.27 -120227 98960 266654 114138 -194068 
30989 2 -245.402 24.7801 -26.2617 0.840833 0.392565 1.46031 -0.0234023 0.177875 -0.13757 0.00377052 -1.52246 -188054 69203.5 -109537 215483 -247898 62290 
31792 2 -245.224 26.6285 -28.8999 -2.78078 0.336387 -0.893484 -0.164477 -0.0947507 0.158796 0.0108875 -1.40656 -426897 347310 -19211.5 -66842.7 -165407 -524.439 
31891 2 -245.184 30.3737 -31.4076 -1.86143 -0.251451 -0.917293 -0.00572754 -0.0434701 -0.095599 0.00550354 -1.53892 244339 -41084.5 268413 45867.9 -44898.8 56774.3 
32803 2 -245.244 30.3353 -26.1583 -0.408065 -0.760404 -0.986981 0.0151644 0.0605572 -0.122129 0.00216494 -1.5412 146356 -13321.8 -9205.82 168585 153903 172307 
30979 2 -243.697 27.5836 -31.4529 -1.0373 0.773073 0.420072 0.12624 0.0451416 -0.139324 0.00233022 -1.53961 -331551 165030 1672.23 173652 -56371.5 90494.8 
30988 2 -243.756 27.6119 -26.3342 -0.563195 -0.396362 -0.378501 -0.0705518 -0.17032 0.206599 0.000777821 -1.51779 -286258 -134792 -188143 96836 -73890.6 71823.6 
31176 2 -243.673 29.382 -28.823 -0.316039 0.262327 -1.7508 0.183397 0.155037 -0.0572175 0.00407327 -1.53708 297017 -50014.8 -41830.5 178680 -52941.3 282396 
31174 2 -240.56 27.6296 -31.4755 -0.636725 -0.619011 -2.34951 0.124606 0.113493 -0.114812 0.00794602 -1.69564 -70042.1 52809.1 58626.3 440737 64507.8 17938.6 
29377 2 -241.987 30.3793 -31.4233 -0.544222 -0.1332 0.621005 -0.0414562 -0.131382 -0.0550219 0.000881116 -1.69084 575150 -200181 229176 131893 1051.28 22172.3 
30170 2 -242.149 24.8388 -31.5197 -0.309547 0.696554 -2.34043 -0.174328 0.00248855 -0.079329 0.00763091 -1.52342 -53152.8 -33114 33147.8 62325.7 -67586.2 -48316.1 
30985 2 -242.254 24.843 -26.304 -2.63655 -1.7151 1.08161 0.114539 -0.0821776 -0.111814 0.0139339 -1.51978 -148750 72592.8 -106561 -127671 41335.7 48387.7 
31079 2 -242.126 26.6149 -28.9205 -1.84899 -1.01042 -3.23692 0.137065 -0.0143797 0.101158 0.0187887 -1.52393 26057.9 -6819.62 -157423 4983.58 -30454.8 46281.7 
31182 2 -242.045 30.3231 -26.1852 1.76125 1.00043 -0.641548 0.00350655 -0.0703932 -0.0829079 0.00568604 -2.00811 135233 -346691 561492 164751 189701 87645.8 
30182 2 -240.469 29.3435 -28.84 0.76933 -1.71915 -1.25741 -0.207218 -0.0140211 -0.148647 0.00645936 -1.89214 97848 -364443 307386 -308249 -246590 -15152.2 
30183 2 -240.651 27.5879 -26.2677 2.5596 0.164818 -1.20905 0.112383 -0.0703467 -0.0473993 0.0101272 -1.95751 -419365 -125605 -44767.2 198804 128461 175323 
30173 2 -239.048 24.9281 -31.5402 -2.39253 -0.604906 0.0978869 -0.0937263 -0.134991 0.13569 0.00768269 -1.51629 -578483 -16509.9 -74315.9 171305 122240 -236340 
1276 1 -238.814 30.2904 -31.5359 -0.64116 -0.758263 -1.56003 -0.301459 -0.0641022 0.220088 0.00478156 -0.804084 1.36824e+006 1.06923e+006 1.18323e+006 165413 74157.6 -37428.3 
31185 2 -239.118 24.8226 -26.2391 0.259394 -1.59843 -1.30079 -0.235914 -0.140477 -0.14979 0.00543396 -1.50421 -281472 66478.1 153631 -6166.6 180341 -192.248 
31076 2 -238.95 26.6201 -28.8937 -0.184187 0.904352 -0.263902 -0.0693034 -0.0649441 0.0853065 0.00116055 -1.51601 183416 -252872 -181829 81003.8 -14280.4 2596.24 
2069 1 -239.012 30.1664 -26.3313 0.0524562 -2.13002 2.21227 0.0585013 0.0496649 0.434731 0.0131906 -1.60341 501468 227406 564431 103288 175539 87144 
30187 2 -237.588 27.5104 -26.2215 -0.879292 -0.463819 1.89255 -0.053245 0.0385424 0.187008 0.00575601 -2.20912 -720303 -440266 195018 -330939 -104134 -52405.4 
31080 2 -237.419 27.6413 -31.4276 -3.31146 -0.767222 -0.648615 -0.0107398 0.079036 -0.0198408 0.0150828 -1.73556 -272849 -122834 152753 -256345 -26455.6 21352.3 
32721 2 -237.365 29.4238 -28.698 -0.718252 0.755891 2.54214 0.0858487 -0.13728 -0.316189 0.00950903 -2.2059 -261817 -324994 549912 121086 219482 248855 
31804 2 -236.089 24.7772 -26.1626 -1.86272 3.53206 -2.02517 -0.0873192 0.178324 -0.0185505 0.0252489 -1.50654 -1.00168e+006 -304387 343801 319206 -19867.7 -94875.4 
1132 1 -235.984 30.0553 -26.1049 -1.5325 -1.5111 -0.313746 0.0776241 0.0164783 0.145551 0.00661412 -1.79603 797149 -483817 812842 686427 -319867 -248287 
30088 2 -235.97 24.8981 -31.3995 -1.02291 -0.915761 -2.90173 0.160751 0.0776827 0.0138527 0.0129793 -1.51904 -257007 48314.8 337437 259118 12378.1 75702.6 
31000 2 -235.766 26.7428 -28.7476 0.495542 -0.11232 1.1751 0.0880311 -0.0793183 0.058731 0.00206441 -1.45991 617696 638882 809969 275142 236601 -44184.5 
32807 2 -235.777 30.2441 -31.5796 -1.28611 0.734385 -2.04667 0.0870433 0.182366 0.347894 0.00803859 -1.81036 47261.2 -515546 -640894 430828 1976.04 60921.8 
32637 2 -234.587 27.5609 -25.7726 -1.3219 0.23595 0.686296 0.0119272 0.190905 -0.168227 0.00286425 -2.01467 -373599 -231365 74571.8 522154 4987.28 674204 
31997 2 -234.19 27.641 -31.4437 -1.47926 -2.47456 2.78345 -0.144821 -0.119947 0.115926 0.0202269 -1.3917 -177299 -220948 106110 29247.8 -141990 -111529 
32812 2 -233.592 29.5684 -27.9085 -0.440548 0.411486 0.428409 -0.0424903 -0.147282 -0.0558132 0.000688877 -2.3485 984973 -24488.8 1.01464e+006 -209383 118796 485390 
31091 2 -233.109 24.9479 -26.2003 -0.434047 -1.19998 -1.37628 -0.0597234 -0.13219 -0.106513 0.00443666 -1.51573 -1.2855e+006 -20646.6 -236270 337198 -95825.1 -441012 
29371 2 -232.846 24.8867 -31.3973 -4.02536 1.10921 0.176487 -0.212431 0.017382 -0.0784948 0.0219975 -1.49855 -746201 -87220.4 316797 313662 -253114 208884 
33535 2 -232.504 30.2741 -31.3754 -0.785814 0.139679 -0.459839 -0.0944351 0.270506 0.101281 0.00106866 -2.07497 552792 -296085 820653 -70644 246322 -196443 
33446 2 -232.59 26.7009 -28.7172 -2.54132 -1.76457 1.98139 -0.197508 0.0439446 0.0611358 0.0170009 -1.86174 -100857 264250 897068 421507 -13845.1 -28065.9 
388 1 -231.725 27.9856 -26.0181 -3.3972 -1.83449 1.2497 0.088361 -0.0611004 0.044351 0.023026 -1.54246 -109571 2.05682e+006 1.92879e+006 124226 -270126 359505 
31822 2 -231.097 27.6115 -31.3927 0.0655259 1.28252 -1.91717 0.108097 0.0452151 -0.0607189 0.00670656 -2.20513 -397205 -812660 -250254 687986 -151959 260185 
2072 1 -230.7 29.2505 -29.0189 -1.78444 0.913251 3.28957 -0.128243 -0.13724 0.0927602 0.0207489 -1.65122 562391 460490 -39465.7 -31053.8 -235957 -774540 
1133 1 -230.815 30.4882 -26.7887 -0.0707625 0.236212 0.965899 0.156179 0.123705 0.0978647 0.0013895 -1.61479 881305 -413499 -1.34603e+006 -11818.4 164337 142863 
427 1 -228.197 27.6986 -31.4767 -0.498149 1.38136 0.100715 -0.134013 0.0758765 0.0186724 0.00302916 -1.25797 564343 1.11104e+006 995143 -182345 -126738 -252279 
31720 2 -230.19 25.1591 -26.209 -0.901211 1.11407 1.1289 0.127034 -0.248674 -0.0694535 0.00419135 -1.84406 -23123.7 913919 783749 -559196 -100274 -202700 
31089 2 -229.883 24.8686 -31.5053 -0.095393 0.718798 0.323499 0.184556 -0.0436063 -0.190801 0.000794027 -1.60133 -859228 -284156 -320378 362841 100363 -329151 
31912 2 -229.633 26.414 -28.9866 -0.994205 0.641504 -1.15555 0.210459 0.213258 0.0627378 0.00344513 -2.18147 -546590 -655309 -636179 55992.5 -608416 -523592 
1210 1 -229.397 30.2963 -31.2964 -1.78576 -0.892731 -1.15391 -0.187793 -0.214676 -0.146289 0.00743489 -1.45387 812530 896396 1.14999e+006 -254011 -147471 -236043 
33545 2 -228.884 28.0025 -26.6752 -0.53634 2.11918 -0.349007 -0.118373 0.276175 0.231652 0.00617215 -3.19711 -776261 76355.9 -774007 -799512 250550 -120108 
389 1 -227.949 29.1388 -29.1628 -3.75798 -0.744912 -0.741883 0.20594 0.134757 -0.111331 0.0212916 -1.67841 1.24778e+006 674951 363923 348668 283532 383182 
2144 1 -227.276 30.5191 -26.8234 -2.4434 -2.71118 -0.41775 0.15137 -0.0327632 -0.0841396 0.0188692 -1.42954 1.28053e+006 4410.86 57389.9 304826 713343 439606 
1283 1 -227.264 25.3011 -26.5069 -2.27405 0.698584 2.04573 -0.0214293 -0.254782 0.279159 0.0137645 -0.756787 1.13487e+006 1.59769e+006 1.02531e+006 -847555 321641 528324 
32722 2 -226.604 26.5419 -29.0132 -0.358176 1.119 2.0216 0.0861436 0.218694 -0.0360838 0.0068862 -2.2107 -75610.5 -923122 -1.29594e+006 -15293.5 286267 -359865 
32552 2 -225.903 27.8307 -26.3479 -2.40255 2.85648 -0.959298 0.259878 0.163628 0.0453745 0.0187063 -2.50906 -444171 437662 131331 -229967 -45276.5 -256566 
32720 2 -225.166 27.5763 -31.4904 1.26969 -2.54839 -1.16336 0.134435 0.202886 -0.145498 0.0119147 -1.84472 -47808.4 -1.15485e+006 -521804 448834 -103666 -30987.7 
33537 2 -224.808 29.1557 -28.94 -0.342939 1.22891 0.613309 -0.140347 -0.106312 -0.0354657 0.00252403 -2.19984 501385 -840243 -630732 358906 -359521 -554675 
32838 2 -273.999 32.5599 -26.3647 -0.386379 0.405159 -1.11305 0.0164143 -0.0497656 0.0922722 0.00195517 -1.03209 172808 -319057 -279879 -183950 3507.96 386413 
32028 2 -273.634 35.5289 -26.3644 0.826455 -0.638038 -1.60327 -0.049693 -0.037911 -0.024042 0.00461058 -1.27901 -106969 -118938 157174 -137766 -379029 -86048.7 
31132 2 -271.915 34.4611 -31.1386 -1.00057 0.0552405 -0.435701 0.057414 -0.104897 -0.070557 0.00150391 -1.28454 9269.36 -677413 218666 266536 40646.6 274043 
31128 2 -272.371 36.5291 -29.0556 -0.17117 -0.27485 -0.377358 0.0531422 -0.0721792 0.138949 0.000311404 -1.38548 55391.7 647093 540068 -350060 37401.4 -756073 
30319 2 -271.613 33.5709 -27.9965 -0.190329 -0.0759908 0.263837 -0.0906457 0.0829176 0.0134171 0.000140574 -1.45875 132087 923547 729685 -581450 -227706 -330924 
31133 2 -270.89 31.1586 -25.9921 -1.96231 0.368405 1.30847 -0.0412224 -0.0087032 0.0871838 0.00717735 -1.31532 1.02312e+006 234253 1.18443e+006 -459805 -3130.46 -246472 
31130 2 -270.659 36.0017 -26.4785 0.0420239 -0.0139619 1.3382 0.0119392 0.197881 0.056262 0.00225798 -1.61681 -763693 -1.18118e+006 -268474 23081.4 311372 240888 
30318 2 -270.044 32.291 -30.3726 -1.52964 -0.310444 0.634614 0.0205859 -0.0397561 0.127974 0.00357564 -1.28543 -616533 -139351 344670 313408 230302 242324 
30327 2 -270.214 36.941 -31.223 -0.0820584 0.166691 -0.0970922 0.0979477 -0.0862291 0.0282707 5.53514e-005 -1.65676 -688840 -1.09116e+006 225735 -56968.5 -38264.7 225878 
31138 2 -269.173 35.1626 -29.03 -0.453524 -0.257059 0.139811 -0.0108212 0.046944 -0.106499 0.000366911 -1.5984 1.15315e+006 1.16467e+006 702515 96832.2 256926 397321 
31137 2 -268.992 33.4941 -26.3079 -0.982989 -0.503658 -0.170413 -0.0760837 0.13976 0.213037 0.00157311 -1.48317 -190798 -509073 -87382.2 460295 87045.5 71507.4 
31855 2 -267.602 36.3627 -26.287 -1.18796 -0.130495 0.575565 -0.100562 -0.00435859 0.027231 0.0022162 -1.55772 807039 1.04236e+006 802144 -309554 74885.4 65066.1 
31134 2 -267.458 32.5239 -28.7469 -1.53933 -1.80938 -0.611788 -0.151954 -0.170648 -0.129661 0.00757934 -1.54423 -356833 150291 -232390 36835 41422.6 -76161.1 
30321 2 -267.081 36.4472 -31.1569 -1.18615 -2.69593 0.384068 -0.0808625 -0.0427375 -0.337744 0.0111121 -1.33179 -688437 -532597 -1.14582e+006 35776.4 -403632 -81594.9 
30324 2 -266.014 33.3686 -31.3947 -0.541629 1.98757 0.100178 -0.00576963 0.0435409 -0.123643 0.00535776 -1.56758 490152 843760 427832 248672 89985.6 84126.8 
31045 2 -265.965 35.26 -28.7352 -2.60898 -0.251268 0.794952 0.0891038 -0.0407936 0.130592 0.00944874 -1.50802 311885 -94457.6 -506586 -127474 -319816 314128 
31050 2 -265.883 33.4455 -26.1817 -0.0536971 0.794866 -0.461582 -0.0932406 0.0369779 -0.124287 0.00106776 -1.52519 -231015 260983 -347759 -121868 -72304 -6099.65 
30328 2 -264.191 36.0383 -31.4159 -0.155272 0.0522597 0.817521 0.0635594 -0.0327472 -0.184031 0.000875593 -1.49177 -573413 118886 193932 397916 81147.5 -14516.2 
30232 2 -264.413 32.4696 -28.8434 -2.10369 0.0991597 -0.47239 0.09242 -0.179837 0.0934382 0.00586744 -1.52499 -404703 162618 121119 24602.2 -78818.7 37809 
31059 2 -264.311 36.2096 -26.236 -1.16232 1.17379 -1.66476 0.00912803 -0.22604 -0.0651984 0.00692758 -1.52885 -29495.2 -160166 -404273 -142400 67991.3 45061.1 
30235 2 -262.812 33.2483 -31.4769 -0.796712 -1.38544 0.448312 0.0543743 0.102359 0.00737537 0.00347021 -1.51562 312253 -257997 174407 104624 23258 63854 
30241 2 -262.781 35.0994 -28.8146 -1.48063 -1.65617 -1.50322 0.0684241 0.0870772 -0.133523 0.00906204 -1.52629 212404 -268659 -145301 -30582.8 -124734 155485 
31047 2 -262.76 33.3531 -26.257 0.650298 -0.546539 -1.92279 0.0170538 -0.105744 -0.0165054 0.00556544 -1.52855 -170554 135215 -234943 -51606.4 61343 190376 
31052 2 -261.072 35.9329 -31.4464 -1.11228 -1.80208 -0.0253177 -0.0090175 0.0378754 -0.206941 0.00564931 -1.51412 -100289 77755.5 -13555.1 86262.7 -94625.7 -125468 
31048 2 -261.22 32.347 -28.8931 -0.215182 -1.99276 -0.636644 -0.034752 -0.0178791 -0.0966832 0.00557049 -1.53019 -114949 -176630 44009.4 -10191.4 -116195 -2278.67 
30240 2 -261.14 36.0409 -26.3062 -1.06345 0.723167 1.28996 0.03863 0.00075554 0.00814561 0.00417896 -1.52379 127783 73213.1 114280 -34367.8 -116935 -29757.9 
30245 2 -257.877 35.9601 -31.599 0.419065 -1.25024 -1.51178 -0.0403039 -0.137074 0.19631 0.00506853 -1.52499 36776.4 -180599 46796.8 107882 -138656 107917 
30355 2 -254.704 35.944 -31.5623 -2.75441 -3.03819 0.994033 -0.0811466 -0.0544797 -0.0230845 0.0224263 -1.5286 49312.6 -55739.7 -35664.1 83186.5 49136.3 28533.3 
30239 2 -259.527 33.1736 -31.5941 0.430525 1.01104 2.43175 -0.220783 0.159304 0.231168 0.00896895 -1.5103 184290 -133852 47884.8 198420 -96757.7 -10759.9 
30964 2 -259.603 33.2093 -26.3323 -2.21265 0.655407 1.25879 0.02675 0.0643548 0.134618 0.00870316 -1.53009 2261.21 -187677 88674.8 -71364 -104038 -20996.1 
30959 2 -259.582 35.0268 -28.9262 -0.710319 -0.332327 1.03916 0.0824531 -0.0103729 -0.00604777 0.0021347 -1.51167 69690.3 -31347.4 52877.1 15086.9 -233595 125172 
30963 2 -258.054 32.2472 -28.9362 -2.01478 0.96193 0.259048 0.110172 0.0662874 -0.0457187 0.00636278 -1.52498 -75243.8 -169277 300026 -43639.7 -38204.9 -65807.3 
31060 2 -257.947 35.8807 -26.3474 -0.463456 1.85992 -1.23433 -0.0456449 0.0276887 0.0584142 0.00654655 -1.51645 5061.6 169587 69215.9 -111727 -110333 112077 
30154 2 -256.381 33.2001 -31.6207 -0.985995 -1.17406 -0.122507 -0.144935 -0.0886626 0.167262 0.00297953 -1.52644 -307703 58512.7 -105886 237247 2383.43 -115936 
31064 2 -256.356 33.0602 -26.3281 -0.880602 0.899568 -0.035084 -0.182342 0.258955 -0.0175948 0.00199749 -1.51689 110809 -50342 217899 79551.6 25659.1 -70022.4 
30257 2 -256.403 34.9505 -28.9891 -1.28714 0.461876 -2.14932 0.00501231 0.106013 0.0651792 0.00817379 -1.51905 47193.1 38982.8 222506 104803 -19750.2 -128305 
30162 2 -254.867 32.2268 -28.981 -0.555954 0.114744 -0.466444 0.0905911 -0.125737 0.0463882 0.000679915 -1.52036 88300 1539.2 327866 3873.14 182553 18047.3 
31066 2 -254.8 35.8807 -26.3722 -2.24083 -1.17977 0.00962821 0.065795 -0.133588 0.0781487 0.00807765 -1.51844 -101327 107898 209764 127165 181532 -195576 
31065 2 -251.516 35.8058 -31.4931 0.200878 -0.602042 -0.421392 -0.179654 0.148904 -0.0466472 0.000730996 -1.51616 28950 44824.6 247282 134029 44450 6041.68 
31162 2 -249.993 33.1092 -31.5022 -0.988013 -0.471285 4.00076 0.00487977 -0.0123101 0.0321224 0.0216692 -1.53292 61960.7 -418232 -290332 147130 -7095.18 -108184 
30253 2 -253.277 33.1436 -31.556 1.03924 -1.00152 1.42506 0.188333 0.0363808 0.00107058 0.00518147 -1.52247 -105258 -37001.2 91471.9 141198 28479 -52012.2 
30976 2 -253.251 34.9644 -28.9192 -2.68426 -0.957736 0.335165 0.156018 -0.0571905 -0.055043 0.0103719 -1.52046 117033 -42359.1 23437.6 -17909.3 15942.7 -96926.8 
30256 2 -253.209 33.0782 -26.2769 -2.06795 2.34789 -2.41851 -0.0117688 0.0177029 -0.135156 0.0196966 -1.5215 -53100.2 -143671 158778 -68554.5 68911.3 -57845.8 
31175 2 -251.666 32.2304 -28.9242 -0.975401 -0.143917 -1.09798 0.0690918 -0.0120673 0.0613855 0.00274284 -1.52388 437618 95527.7 184721 -47536.6 48559.3 -53117.9 
31165 2 -251.618 35.7898 -26.3317 -2.70888 0.584719 0.637259 0.062139 0.135334 0.0267586 0.0101845 -1.51953 -28006.7 -181907 182543 20724.6 47237.1 23700.7 
31228 2 -249.998 33.1261 -26.2836 -2.50782 0.346547 -0.858836 -0.00180893 -0.199242 0.00140673 0.00900157 -1.51429 189616 -137071 375439 124887 41756.8 1969.66 
31083 2 -249.947 34.9041 -28.9259 -1.98655 -1.2646 0.625694 -0.138739 0.153214 0.154894 0.00747789 -1.51501 286461 400.33 25510.2 -15.4312 11896.1 89372.1 
31073 2 -248.322 35.8211 -31.4803 -0.264982 1.32749 -0.722257 0.00538794 0.0903301 0.0338143 0.00296505 -1.52364 -42561.4 108817 110692 36962.3 61799.5 106584 
32042 2 -248.382 32.2167 -28.9099 0.793367 0.326688 0.656177 0.00712005 -0.0401873 0.164058 0.00146951 -1.52806 333349 25374.4 324019 174459 74911.5 -12820.4 
31173 2 -248.421 35.8289 -26.2225 -1.26031 2.56047 -1.08814 0.0885839 0.00157573 -0.0514692 0.0117494 -1.52021 135937 -209215 91310.2 -92772.5 161021 92164.6 
31231 2 -246.77 33.0908 -31.494 0.681471 -2.18663 -0.772893 0.0353974 0.116219 0.151808 0.00735953 -1.52453 91623.5 -327330 237064 -58796.6 244652 -37916.6 
31230 2 -246.744 34.9458 -28.807 -1.25867 1.0178 -0.78734 -0.0267004 -0.0457343 -0.086147 0.00408092 -1.53079 199580 273855 172566 27077.8 20624.3 88410 
31189 2 -246.77 33.1223 -26.1794 -2.7798 -2.36926 0.0477043 -0.0484335 -0.0247324 -0.0411706 0.0168057 -1.54493 375451 77150.4 169337 48066.8 51515.9 93114.5 
29557 2 -245.156 35.844 -31.4153 -0.222454 -1.09178 -1.35085 -0.035972 -0.0559149 0.0359623 0.003862 -1.52142 12543.7 -20855.3 491172 -107266 177700 114397 
29457 2 -245.234 35.8679 -26.217 -2.87361 -0.184045 1.1389 0.0921524 -0.175832 0.241482 0.012077 -1.46 -96267.4 -64714.2 543678 28080.1 33626.2 -162121 
31004 2 -245.141 32.1748 -28.7333 -0.661096 -0.270883 -0.933431 -0.273701 0.0792393 -0.183057 0.0017403 -1.53086 -147361 118493 421530 50219.1 94646.2 -74407.1 
30420 2 -243.589 33.0996 -31.4664 -0.576671 1.05152 -1.67553 -0.12374 -0.0047439 0.122064 0.00534744 -1.51926 1246.6 -184568 471758 -45761.2 45397.6 60065 
31903 2 -243.54 33.0157 -26.1397 -0.668549 1.25764 0.544844 -0.0993382 0.147639 0.0489697 0.00292896 -1.44542 357655 -99961.8 67564.2 -89849.5 102501 -63787.1 
30272 2 -243.584 34.9325 -28.7513 -2.59981 0.293194 0.91526 0.0744339 0.0956054 -0.108883 0.00967647 -1.45128 253738 332148 405646 58236.4 65759.6 31094.2 
30280 2 -241.981 35.754 -31.4169 -2.98187 -0.138795 -0.740024 0.0815511 0.196251 0.0382342 0.0119131 -1.57497 52075.6 84205.3 584280 70688.1 94294.1 146137 
31183 2 -240.437 33.0264 -31.4788 -1.78231 -1.73704 -2.70419 0.0542637 0.0193535 0.0569416 0.0170117 -1.69478 -222808 20826.5 -19075.3 -193267 -61771.3 80213.6 
32853 2 -242.095 32.1777 -28.8095 0.482901 -0.602008 0.95533 0.0759606 -0.228615 -0.0932983 0.00189968 -1.5241 -711996 -171565 -96105.5 26211.2 -2117.76 -178221 
30380 2 -240.379 34.7522 -28.8432 -0.39682 -1.23888 0.847992 -0.0141081 0.07554 -0.139312 0.00303719 -1.34878 126895 -16119.3 -206713 -88487.4 139452 -24489.1 
33447 2 -240.32 32.841 -26.3125 0.569189 2.49066 -0.101325 0.0393857 0.0509526 -0.0066501 0.00823425 -1.74041 436339 -30932.8 -238063 -154744 -377814 -8064.08 
30274 2 -238.794 35.7226 -31.414 -2.09998 1.86718 0.404369 0.123826 -0.231185 -0.0784076 0.0101515 -1.55808 233225 -101199 260294 -8507.39 103558 -199463 
34435 2 -238.989 31.9296 -28.9579 -0.465387 1.73621 0.504076 0.220343 0.29901 -0.00527213 0.00438956 -2.14119 -129662 -589715 122592 171383 79248.6 340468 
3857 1 -237.261 32.1752 -26.501 -1.91554 -1.73062 0.63965 -0.353163 0.0534783 -0.0431089 0.00989031 -1.72813 -133943 -1.27802e+006 -101033 153610 -121070 220179 
27937 2 -237.267 32.9431 -31.3645 1.49264 0.0162296 -0.0123588 0.0530652 0.158129 0.0473748 0.0028067 -1.9278 131854 236557 272616 106897 9349.58 290586 
30422 2 -237.09 34.4544 -28.3818 -0.14388 0.191645 -0.555668 -0.207411 -0.0521356 -0.269716 0.00046123 -1.81873 843449 674467 1.22665e+006 16477.3 486801 -425420 
1206 1 -234.104 32.8961 -31.4583 -0.619595 0.222858 0.651704 0.143109 -0.0915911 -0.222239 0.00120006 -0.820739 1.47743e+006 1.34075e+006 1.00029e+006 293355 58336.3 -454744 
32811 2 -235.561 31.8487 -28.9426 -1.22409 -1.3493 -0.43236 0.167544 -0.18663 -0.116212 0.00441578 -2.33363 -16739.5 -518236 -104877 -261051 -240304 -289046 
28657 2 -235.598 35.5546 -31.4282 0.0368573 -1.78108 -0.826217 0.0102253 0.304179 -0.0230519 0.00485702 -1.7664 229873 722812 -68248.6 13875.6 -458022 204250 
387 1 -234.471 32.7027 -26.5044 -0.384049 -1.55225 0.129055 -0.135342 -0.0719296 0.126557 0.00359848 -1.44856 853413 1.16357e+006 707736 824.371 -353772 -204820 
32810 2 -234.03 34.5 -29.0671 -2.05188 0.62185 -0.157212 0.124267 0.129098 0.176252 0.00582104 -1.94238 -604822 -604694 -813719 365265 -321933 -26456.8 
32736 2 -233.576 35.5793 -26.2836 1.15981 -1.39102 1.0946 0.182316 -0.0196584 -0.0800568 0.00564043 -1.6066 876879 336195 228731 163433 -138213 -376087 
34350 2 -232.315 32.0653 -28.8088 -2.50193 1.98659 -0.186443 -0.169755 -0.301975 0.0319559 0.0128987 -2.15595 1533.74 -1.41814e+006 273850 -821420 177642 393172 
30291 2 -232.387 35.7286 -31.4133 -0.0767511 1.58889 0.120217 -0.22794 -0.151029 -0.0189844 0.00320535 -1.69702 196088 255151 289133 213193 163289 160214 
32004 2 -231.53 33.2408 -25.8448 -2.87936 3.75471 -1.2635 -0.187563 -0.131663 -0.10962 0.0302095 -1.94235 383528 1.31713e+006 857238 188295 -288442 -252071 
30199 2 -230.975 32.9929 -31.3655 -2.38287 2.22316 -2.77721 0.0844894 -0.105325 -0.141611 0.0230913 -1.90188 406307 -221699 381783 -419901 260886 310025 
31201 2 -230.923 34.6324 -28.5965 0.2272 0.85139 -2.4637 0.118496 0.0230355 0.0594425 0.00862303 -1.42603 -310239 -1.29764e+006 920482 -1.07952e+006 -39555.9 560586 
30423 2 -229.297 35.5219 -31.5887 -1.02259 1.20311 1.85073 0.0901924 0.189446 0.0533987 0.00745431 -1.47694 -448680 -216713 -654645 -56095.6 -534858 -375966 
33634 2 -229.194 31.8761 -28.8053 -2.79121 1.29619 -3.26772 -0.111408 -0.0903699 0.223746 0.025378 -2.68174 -331364 -432452 394486 -464331 312811 243171 
28668 2 -229.297 36.9292 -28.9837 -1.60613 1.586 -1.17661 -0.136417 0.362888 -0.0691338 0.008161 -1.50403 -573640 -1.6654e+006 -1.59763e+006 -864018 -617371 -118067 
33643 2 -228.7 35.3272 -26.3185 0.955699 -0.867683 -1.669 -0.186675 0.00943254 -0.0725905 0.00560712 -1.83993 745498 90251.2 -214365 279550 -240279 -341258 
31922 2 -227.795 34.4073 -29.0643 -3.26603 1.85385 -1.57783 0.319123 0.14858 0.035232 0.0208995 -1.67511 -151685 -2.04888e+006 -1.33018e+006 37692.6 -23771.1 -149112 
29493 2 -226.311 33.4469 -26.5538 -0.841046 -0.275229 1.38362 -0.0938137 0.135358 -0.242566 0.00339757 -1.63919 -828056 411924 -650916 -247286 255075 3435.06 
33631 2 -226.067 31.7911 -29.0818 -0.424232 -1.63819 0.837726 -0.0303096 -0.110695 0.0280226 0.00449071 -2.20493 158177 -800486 -901374 363186 122597 120481 
28663 2 -226.182 35.6095 -31.4384 -2.00321 0.801558 -0.0324947 0.120713 0.100643 0.0438632 0.00586482 -1.73199 -182636 -151253 218244 224824 192006 16247.1 
2151 1 -226.137 36.7375 -28.661 -2.08235 2.67064 -0.7044 -0.0558984 -0.153647 -0.137213 0.0167292 -0.635697 1.44871e+006 -296724 1.25871e+006 434721 -522016 -982916 
30301 2 -225.704 36.4113 -25.6582 -1.30516 -0.298029 0.0107151 -0.121045 -0.0922366 -0.133176 0.00225752 -2.39525 472329 807423 129355 -311616 596163 -250829 
31100 2 -224.724 32.9331 -31.4923 -2.30762 2.85433 -2.57478 0.138354 -0.0118806 0.0133083 0.0253186 -1.90056 -137222 -376289 -449845 144889 452464 123359 
31199 2 -224.549 34.4599 -28.8398 -3.55572 -2.39841 1.40077 -0.0752912 -0.270614 -0.0760429 0.0256408 -1.9503 -191719 -630770 -1.08448e+006 -386487 88896.5 263900 
31140 2 -272.579 38.4318 -26.6682 -0.615963 -1.97263 -1.19112 -0.242637 0.0251659 0.0523246 0.00716597 -1.14279 -658376 -436315 -670714 5409.99 100800 72020.3 
31218 2 -271.438 39.6792 -30.736 -0.749113 0.671322 -0.809567 -0.176379 -0.114132 0.0793919 0.00209992 -1.43474 159708 761735 694011 537374 -306359 1737.61 
31139 2 -271.562 42.7238 -30.3281 -0.434606 0.548148 -0.68795 -0.0341407 0.0462069 -0.00150956 0.00121244 -1.13214 -78502.3 -334102 -159657 -115731 90180.9 -12701.4 
31145 2 -271.348 41.0234 -27.7394 -1.61794 0.355494 0.711118 -0.0269212 -0.0734656 0.12185 0.00409318 -1.22573 -173552 -132996 344585 -79402.9 600788 -110469 
31129 2 -270.076 38.3338 -28.3318 -0.684327 -0.291355 -1.11166 0.0981577 0.0105017 -0.115442 0.00225324 -1.52419 -914749 756679 528460 46625.3 588197 123224 
31953 2 -269.838 43.6522 -28.0025 0.445379 -1.44312 -0.441604 -0.0303703 0.0137192 -0.0340141 0.00311852 -1.07305 -627639 -96526.5 314481 -188190 45238.3 -67326.5 
31220 2 -269.069 41.1484 -29.6025 -2.05829 -0.293112 -0.346365 0.158892 0.114896 -0.104225 0.00559535 -1.65807 -907518 120608 -1.46451e+006 -258717 658659 -584545 
31956 2 -268.228 40.6988 -26.8923 -1.24674 1.31813 -0.536488 0.0127734 0.0599046 0.0370451 0.00450863 -1.30082 1.13352e+006 1.05975e+006 116770 231443 45680.4 -56840 
31135 2 -267.309 38.2097 -28.8604 -0.888198 -1.14153 -0.159928 -0.00311099 0.160144 -0.0185136 0.00266712 -1.44626 -848518 387222 -346320 -237023 177625 -357893 
30335 2 -266.943 41.7347 -31.4795 -1.42834 0.353913 -0.438417 0.0782712 0.0347144 -0.047296 0.00296946 -1.52217 -742510 -1.18934e+006 -456239 -94830.4 432245 464853 
31149 2 -266.97 43.2789 -28.6989 0.0495733 -1.03861 1.13611 -0.0164861 -0.1003 0.0443751 0.00298746 -1.26176 -186336 -57127.1 244229 420879 144452 -195757 
31054 2 -269.919 38.6413 -25.2173 -0.503634 0.762933 3.07225 0.12442 -0.0956392 -0.128325 0.0129408 -1.33992 326746 856151 402462 -165697 -306930 -497740 
32032 2 -265.77 38.9348 -26.3428 -0.226643 -1.4502 -0.627101 0.0108665 0.0122939 0.144753 0.00320887 -1.51 -301881 -312583 -434371 162271 -261107 -234510 
31142 2 -265.588 40.7023 -28.915 -0.286674 0.222556 -0.180992 -0.106753 -0.0110771 0.115652 0.000207154 -1.55741 250530 -703497 -227717 114046 -69425.3 -47057.5 
30331 2 -265.433 39.0416 -31.4456 -0.726767 0.144356 0.12775 -0.18159 -0.07683 -0.146751 0.000712066 -1.42505 -830848 -200866 -275350 169241 -48962 -241880 
29521 2 -263.949 41.7338 -31.4407 1.37552 -0.235052 0.17588 0.0461716 -0.0879475 -0.0136684 0.00249162 -1.59915 -735610 179981 -225223 -147419 56065.7 91799.7 
31147 2 -264.075 41.5736 -26.3512 -0.130968 -0.292067 1.41068 -0.0977091 -0.0126895 0.14329 0.00263552 -1.27183 107148 -73127.8 76900.8 180992 -43179.8 -11243.9 
30325 2 -264.224 37.883 -28.8897 0.778692 -1.28731 -0.0400723 0.101614 0.0548422 -0.0145224 0.00285299 -1.56824 -121365 -139860 -167349 227303 -49143.4 145641 
30244 2 -263.897 43.3474 -28.8904 -1.87453 -1.90288 -2.20717 -0.0654551 0.140504 0.0563744 0.0151223 -1.21932 -590590 -562556 -757601 -82706.1 156891 -40225.8 
30332 2 -262.504 38.7515 -31.5051 0.559966 -1.79916 0.0993707 0.0790775 0.0207136 0.0441072 0.00448441 -1.50786 -611798 327185 -122152 149349 4597.95 229263 
30236 2 -262.652 38.8224 -26.3311 -3.54678 0.580113 -2.43841 0.169149 -0.0159449 0.0123504 0.0237571 -1.56571 -62171 -154056 -44080.6 -115063 -63390.2 -90902.2 
30329 2 -262.5 40.6201 -28.8993 -0.657096 -0.514054 -1.22139 -0.119519 -0.152196 -0.0740897 0.0027556 -1.58196 -215087 -18242.4 34668.4 153082 23345 99866.8 
29430 2 -260.925 41.5356 -31.4752 0.0741456 0.172267 -0.150098 -0.0353685 -0.0971248 0.0129827 7.26777e-005 -1.55481 -476934 409704 -98265 -231641 -85895.7 177051 
30342 2 -260.955 41.4954 -26.284 -0.199626 -0.692125 -0.754347 0.00699674 -0.0947828 -0.11494 0.00137026 -1.51905 -84616.8 -144431 -59838 -27410.3 119145 -116493 
31057 2 -261.059 37.823 -28.9422 0.615606 0.305683 0.258144 -0.000746021 -0.0189591 0.19766 0.000678945 -1.51641 57416.6 -79845.1 -15840.1 102483 -61591.1 37928.6 
29525 2 -260.846 43.2879 -28.888 -1.19137 0.142237 -0.450123 -0.0507347 0.0633508 0.0567212 0.00206839 -1.41522 -417323 -137911 -9331.53 104625 148698 -34756.8 
30249 2 -259.384 38.6747 -31.5384 -0.425898 1.69047 -0.914295 -0.158736 0.110207 0.065279 0.00488064 -1.51904 -398260 40639.4 32290.5 28958.6 70273.3 23806.1 
29530 2 -257.837 41.4236 -31.4963 -0.37351 -0.105552 -0.32314 0.094193 0.00712968 0.11487 0.000321266 -1.52459 -330012 -136900 78565.9 -119725 -128306 86339.1 
30349 2 -256.288 38.7054 -31.5451 -0.555727 -1.26492 0.586426 0.0557867 -0.0886928 0.0822988 0.00283737 -1.52195 -367506 -327048 -137242 -57214.9 -76284 -38715.7 
31150 2 -259.428 40.525 -28.8922 -1.9238 2.132 0.0990298 0.0996225 0.0169108 -0.0107385 0.0103988 -1.54082 -360020 98556.6 157496 60285.9 -47270.7 109602 
31148 2 -259.451 38.7347 -26.2665 -0.189585 -0.177276 -0.214538 -0.051596 -0.132393 -0.16222 0.000142824 -1.52163 126558 161246 -39375.2 -198587 110282 -12843.7 
30248 2 -257.906 37.7502 -28.8948 -1.80188 -0.834954 -0.413302 0.0105097 -0.00956963 -0.0854474 0.00518259 -1.51938 -90139.4 -25477.4 248777 23115.3 -68015.6 83526.7 
29528 2 -257.817 41.408 -26.3029 0.631563 -0.616046 0.791247 -0.0269843 0.0391698 0.00011815 0.00176894 -1.59855 -61552.5 -71711.6 -144717 -104119 31494.4 57113.6 
29529 2 -257.784 43.2856 -28.8425 -0.307637 -0.0636797 -2.75796 -0.0129173 -0.00155054 -0.124051 0.00970465 -1.63038 -486526 360478 69619.3 135264 -4075.44 121648 
30340 2 -256.291 38.6123 -26.2795 -1.1655 0.14395 -0.0923131 -0.0371759 0.0759433 -0.183517 0.00174775 -1.5215 -69460.5 -153032 -9477.58 90173.1 -144478 40814.4 
30252 2 -256.305 40.5011 -28.8775 -1.81129 2.1792 1.74562 0.0707219 -0.0340955 -0.0468482 0.0139515 -1.51304 -141711 -14125.1 147231 51787.7 76648 -46402.6 
30345 2 -254.649 41.3026 -31.5056 -0.380821 -0.130482 0.0973244 -0.0978388 0.173665 -0.0237789 0.000216036 -1.52073 -195248 -323904 102476 -98351.1 -90861.3 118920 
29438 2 -254.667 41.3676 -26.2781 -0.462608 0.717843 -0.609159 -0.174198 -0.0114647 -0.17439 0.00138595 -1.54554 -246496 -37932.8 -156064 -60615.8 -89280.5 44695 
30358 2 -254.755 37.7496 -29.0055 -1.12442 0.183419 0.372553 -0.0584068 -0.0123699 0.242344 0.00180962 -1.52444 -173087 34905.7 155385 133609 -3479.65 -3979.76 
29610 2 -254.709 43.236 -28.9193 1.07704 -0.789285 -0.522003 0.0656302 -0.0597579 0.0551585 0.00258891 -1.55842 -381131 199045 164602 -18530.1 -151399 104016 
31158 2 -249.931 38.5724 -31.481 -4.80898 -0.747412 0.709694 0.0769638 0.0188022 -0.00516804 0.0304659 -1.50976 -204093 183910 327890 -53241 -22021.4 -141359 
30351 2 -253.033 38.6559 -31.4947 -0.385197 -0.544357 0.804261 -0.171219 -0.109033 -0.144118 0.00137481 -1.52004 -278661 -193494 -67238.7 12536.2 28227.6 36080.5 
31163 2 -253.157 40.4919 -28.8947 -0.252306 1.34825 -1.01876 0.0104831 -0.0601224 0.00511037 0.0036769 -1.53065 -206371 -35505.4 -127293 10704.6 -112261 -37809.1 
29541 2 -253.125 38.6091 -26.3033 -0.994384 0.302295 -0.961835 -0.119248 -0.0295257 -0.08825 0.00252572 -1.52512 -255095 -5100.6 -120745 109543 147381 -59634.8 
29450 2 -251.518 41.3747 -31.4908 -2.60688 0.961471 0.176105 0.103117 -0.187665 -0.0848643 0.00976285 -1.51107 -426008 -523393 235047 -145297 -154979 20650.3 
29554 2 -251.64 37.7088 -28.8815 0.0625484 -0.918651 2.16989 0.275135 -0.147706 -0.0626868 0.00699821 -1.51869 24260.5 206432 -100682 -103748 -55673.7 35442.7 
29539 2 -251.547 41.3665 -26.3485 -1.7903 0.486901 -0.82716 -0.0293046 -0.118057 0.103103 0.00519734 -1.52752 -388282 -155899 -345880 -110182 -49927.5 -781.361 
30415 2 -251.568 43.1998 -28.8695 -0.868881 0.0274466 -1.60268 0.0940992 0.00424883 -0.116877 0.00418701 -1.55503 -59909.7 -9892.81 -164895 -56939.5 -12422.7 93731.1 
31227 2 -249.997 38.5626 -26.3095 -1.28424 1.31439 -0.811347 0.0678051 -0.0727956 0.0197081 0.00508236 -1.51662 -114240 -66777.1 -147865 -83618 173841 -180096 
29556 2 -250.01 40.4261 -28.8994 -0.228138 1.03256 -1.09748 0.116193 -0.0321895 -0.063365 0.00292546 -1.52659 72617.9 109766 -167363 -58950.5 -11386.1 -89688.2 
31229 2 -246.733 38.6292 -31.4712 0.812939 2.5395 0.294391 -0.0186652 -0.236478 0.0927724 0.00906423 -1.51951 29514.8 -151032 10045.2 25018.8 -26528.6 -33458.6 
30419 2 -245.138 41.2863 -31.461 -0.800081 1.44513 1.00853 0.0451893 0.0712835 0.0887714 0.00471773 -1.61373 -174295 -114919 -228183 -172024 -214141 -84609.7 
29459 2 -243.55 38.5202 -31.4668 1.18756 0.506813 0.4457 0.138101 0.0925294 0.202563 0.00235002 -1.57422 127379 -40986.1 39342.6 -149541 11509.6 -141470 
28737 2 -248.347 41.3121 -31.4858 0.950096 -2.33171 -0.444524 0.00766322 0.0123417 0.0238881 0.00823364 -1.52268 72154.1 -138914 96582.6 161858 -25373.5 24091.4 
30356 2 -248.38 41.2463 -26.3574 -0.975319 0.309906 0.289749 0.0877206 0.154094 0.127236 0.00142482 -1.5113 -95643.4 184700 -90666.5 -40593.5 142333 32332 
30417 2 -248.364 37.6598 -28.8156 -0.792128 0.88292 -1.21303 -0.0136138 0.0390023 -0.193854 0.00362547 -1.51549 427046 178806 173626 14978 67735.4 -43250.2 
30357 2 -248.379 43.157 -28.9038 -0.164661 0.526089 -1.79727 0.0255542 -0.0897894 -0.0398386 0.00445122 -1.58158 384346 11375.4 62640.6 81579.9 -3832.54 -16979.3 
29551 2 -246.765 38.5122 -26.2298 -3.0892 -1.32405 -0.447105 -0.0787141 0.185383 0.0296653 0.0144796 -1.56438 17661 -327583 159867 44654 169659 -129941 
31172 2 -246.772 40.4162 -28.8815 -0.882699 -0.723129 0.778291 0.0448004 0.0243405 -0.0386275 0.00240292 -1.54439 368358 79307.1 -139876 210930 71541.4 -224015 
28656 2 -245.223 41.2706 -26.3149 -0.662192 -0.0268757 1.03508 -0.0852201 -0.0352177 0.215512 0.00190264 -1.64733 -35798.2 -87552.3 288612 -105045 72525.8 -14369.7 
28648 2 -245.148 37.7503 -28.8203 -2.13383 -1.45793 1.00673 -0.0320471 -0.180541 -0.145995 0.0096886 -1.57234 322418 33898.5 60276.4 131946 -27948.7 -44.2474 
29608 2 -245.154 43.1215 -28.8585 -1.19317 -2.3574 -1.03967 -0.0988657 -0.0742482 -0.190003 0.0101541 -1.43611 238853 83128.3 -98183.7 -79943.9 -88589.1 -27080.9 
30365 2 -243.665 38.6206 -26.2644 -2.54913 1.21599 1.39345 0.0443426 -0.0172947 0.106872 0.0124924 -1.32127 -459275 -206186 32564.1 36272.9 -58288.5 8315.62 
29470 2 -243.559 40.3977 -28.8763 0.794545 -0.13828 0.951115 -0.0397662 0.0547375 -0.0236494 0.00195861 -1.44804 21459.1 9757.72 241453 -31249.8 -26549.6 -21845.4 
30284 2 -240.265 38.4411 -31.3687 -2.20955 -1.03014 -1.93145 -0.163849 0.0927912 -0.030115 0.0121843 -1.40514 243848 234614 235900 -137480 137072 -267096 
32043 2 -238.565 37.221 -28.8404 -1.22747 -1.89253 2.03117 -0.124329 0.0912108 0.0246728 0.0116052 -1.08523 -116996 -437543 -436394 -157079 103978 -205489 
29558 2 -242.145 41.3087 -26.2414 -1.32294 -1.16606 0.383873 -0.00615444 0.0945509 -0.0348109 0.00410254 -1.0837 -311923 -120833 -362243 -128958 118778 -9978.04 
27925 2 -241.933 37.6817 -28.8308 -1.7468 0.0645917 1.20988 0.00675272 -0.0975475 -0.121872 0.00569212 -1.29114 687374 354085 103427 -91573.2 -22588.9 258203 
28669 2 -237.09 38.3387 -31.3498 -1.4099 0.60781 0.0720817 0.0438674 -0.174656 -0.0302167 0.00297554 -1.28657 -299566 -15594.3 551361 -208049 145335 -185970 
32005 2 -235.506 37.1164 -28.7166 -1.3374 -0.962253 0.494098 0.0600779 -0.00466707 -0.0471479 0.00372652 -1.20865 -223209 -193237 401756 -162564 202579 -265895 
31233 2 -233.987 38.436 -31.2057 -0.0396146 -0.203163 -1.28616 0.247238 -0.0627179 -0.135326 0.00213748 -1.36692 468387 623699 502286 491976 -70859.7 43857.9 
32821 2 -232.36 37.2824 -28.7249 -2.68482 1.04357 0.0175405 -0.081142 0.145988 -0.0672732 0.010451 -1.37824 64665 478523 -165818 497027 -1809.55 -115764 
29617 2 -232.022 41.183 -31.1529 -0.360912 -1.47417 -0.693298 -0.0300046 -0.103141 -0.012361 0.00350662 -1.10757 1525.88 172225 325480 115125 270569 -339016 
28578 2 -230.847 37.5 -26.0276 -1.43279 0.833392 -1.55289 0.109575 -0.220536 0.0479537 0.00649769 -1.65697 820468 658126 1.13898e+006 345445 -336717 -349005 
30379 2 -230.738 38.4079 -31.2184 0.311358 0.673125 0.486783 0.103196 0.0327282 -0.117824 0.00099124 -1.5565 306874 340840 352777 108529 -235213 245855 
33666 2 -230.272 39.9039 -28.3975 -0.836003 -1.12466 1.00825 0.144962 -0.289168 -0.111546 0.00375378 -1.22564 1.02875e+006 890801 1.15276e+006 109477 311182 -258365 
31028 2 -228.825 41.1257 -30.9889 -3.53899 -2.52954 0.176704 -0.292801 0.0753926 0.0437062 0.0238732 -1.32452 123499 613816 1.10266e+006 441305 415671 -149125 
32045 2 -227.921 38.2706 -27.1036 -0.0138274 -2.35055 -0.12868 0.0501137 -0.0422016 -0.166132 0.00698003 -2.27733 -747405 -726171 -1.31164e+006 -665907 -575104 -1.67677e+006 
30407 2 -227.529 38.3269 -31.0412 -1.20394 -0.638814 -1.49399 0.135766 0.0635285 -0.0260526 0.00515089 -1.65802 631313 244254 1.06852e+006 48081.8 347729 122210 
32829 2 -227.379 41.3791 -27.6628 0.627343 0.13101 1.5679 0.0844888 -0.0410581 -0.0241867 0.00361359 -2.06103 1.01266e+006 877290 1.52008e+006 767642 -25116.6 -270796 
45337 2 -226.858 43.6234 -29.8951 -0.689903 1.10577 -1.24256 -0.321532 0.0152495 0.127989 0.00408419 -1.40534 -526126 -32546.8 581915 489870 528598 31722.6 
28692 2 -225.822 41.031 -30.9535 1.42247 0.519835 -0.577097 0.214695 0.144168 -0.00596279 0.00330838 -1.95667 -598811 -614713 756003 368530 -391922 -193495 
29495 2 -225.22 39.3608 -28.2905 0.743055 2.53174 -0.307562 -0.145539 0.0467606 0.0213583 0.00888771 -2.58118 176110 437635 1.8533e+006 -511007 -263780 -334946 
30290 2 -229.25 40.0918 -25.3171 -1.03855 1.19836 3.22035 -0.311423 0.0731423 0.0785356 0.0162293 -1.78503 -747663 -288889 -344696 644.911 310159 -412205 
393 1 -224.819 41.3844 -26.0783 0.783358 -0.667873 0.0104617 0.00171478 -0.00189581 -0.0710209 0.00148185 -2.06245 -887767 249694 -610573 -212086 408900 -214223 
9056 1 -224.48 42.3468 -28.631 -3.35778 -1.50439 -0.297579 0.0512913 -0.184896 0.034496 0.0190527 -1.42713 476338 201355 -443505 550800 -65714.1 213407 
28768 2 -224.363 38.4261 -31.216 -2.0193 2.42059 -1.48363 -0.18723 0.0342658 -0.0177808 0.015288 -1.93753 99636.9 -1.63721e+006 387118 980068 -103576 -342021 
31143 2 -268.841 43.9998 -31.0063 -1.13979 0.850002 0.102934 0.0184295 0.0542226 0.0451322 0.00255961 -1.28158 168480 -31894.7 586825 458774 -415543 -392217 
31144 2 -265.645 44.4072 -31.3031 -0.083777 0.323222 0.414453 -0.00459623 -0.0807531 -0.0750006 0.000356775 -1.37291 474800 -319914 420836 -28950.8 -20949.4 119864 
31146 2 -262.489 44.4518 -31.4051 -2.62404 -0.102748 0.148458 0.128687 0.00667975 -0.281408 0.00871359 -1.34062 322469 286364 516560 -155476 195411 -201905 
30339 2 -257.849 46.7586 -31.5403 -1.38262 0.241582 1.24596 0.146287 0.0596714 -0.0194128 0.00443654 -1.13831 -46960 -282679 209819 -133130 114720 -9709.17 
29527 2 -259.361 44.1849 -31.4402 -1.39574 -1.22303 -2.25578 -0.104527 -0.0422503 -0.120576 0.0107468 -1.52677 -72273.6 -398470 315005 -202724 201594 -6328.48 
29533 2 -259.261 46.0091 -28.874 -1.73586 -0.362168 -0.339402 -0.0187565 -0.0643211 0.0407905 0.00410549 -1.17836 -51704 -216283 74876.5 40889.9 147968 4939.3 
30337 2 -259.315 44.1403 -26.2888 -0.897361 0.652482 -2.16664 -0.127793 0.0227412 -0.0530625 0.00746303 -1.35582 -454086 -128376 -31581.6 28324.1 -113335 -164560 
30413 2 -257.759 46.7682 -26.2603 0.429147 -0.881983 2.76121 0.00423816 0.0512575 -0.0878186 0.0108147 -0.965293 -287000 -262226 121751 -21413.8 -20252 7895.03 
30414 2 -256.239 44.0749 -31.4796 -0.334094 -0.836347 -0.0759405 -0.0285313 0.161018 -0.075801 0.00102885 -1.63329 -80485.5 338848 116004 -162988 -62332.2 -112281 
30343 2 -256.234 44.13 -26.3093 1.1959 -0.596919 -2.1452 0.0303795 -0.0328446 -0.0364324 0.00804629 -1.56616 -438913 2165.36 -67296.4 49678.4 -69229.2 -172361 
28799 2 -256.184 45.9884 -28.9316 -0.599142 0.55954 -1.17952 -0.230447 -0.0367558 0.111841 0.0025988 -1.50522 -53585.6 -183569 467375 -10381.6 -3700.15 22767.9 
29535 2 -254.66 46.7084 -31.5022 -0.0827863 1.49187 0.147321 0.00235282 0.00442214 -0.0183128 0.00283924 -1.24736 7067.85 -151934 -377897 -67016.7 60162.7 -15056.3 
31224 2 -254.673 46.7857 -26.3103 -0.998539 -1.15824 1.31507 0.0168962 0.0315604 -0.0583642 0.00512371 -1.1677 -241031 -256155 -178661 61738.7 -12942 63243.9 
28741 2 -249.989 43.9986 -31.5338 -2.52673 0.456193 -0.511093 0.344661 0.268837 0.047213 0.00863238 -1.63701 -129414 5740.6 345487 114494 -51745.1 -101073 
28797 2 -253.073 44.0162 -31.5112 -0.159474 -1.4104 0.881137 -0.170348 0.203415 0.0261501 0.0035154 -1.62598 -443143 52506.1 261769 33383.4 -86634 -8699.05 
28743 2 -253.117 45.8883 -28.8835 -0.116856 -0.258652 0.111445 0.124838 0.0164244 -0.0660986 0.000117105 -1.45443 -113150 -293847 368369 -6428.37 -117422 86633.5 
30418 2 -253.167 44.079 -26.3216 -2.84982 0.016102 0.391655 0.232364 -0.00346558 -0.0614965 0.0104227 -1.63563 -405883 -195638 -252782 -95726.7 261571 -57855.2 
29553 2 -251.501 46.6634 -31.4559 -0.796776 1.00385 -0.737315 0.0146308 0.0044931 -0.110448 0.00275357 -1.24937 103736 -190356 155999 65911.9 -65067 29170.5 
29555 2 -251.513 46.6688 -26.3483 -1.13223 1.46679 -0.145421 -0.0704669 0.0725782 -0.0619314 0.00435106 -1.27083 -409367 -235469 -311944 12290.7 -21944.4 87361.6 
30366 2 -249.912 45.8112 -28.9058 -2.66542 -0.986832 1.93894 -0.0421626 0.0506335 -0.0716073 0.0149099 -1.46234 172705 -325772 334781 71330.8 -139859 -45031.4 
29548 2 -249.98 44.0118 -26.2702 -2.72181 -0.294001 -0.969722 0.100178 -0.0537806 -0.276845 0.0106241 -1.6233 -23183.1 -162728 -271006 -103965 -51692 -217307 
28746 2 -246.767 43.9944 -31.4799 -3.30495 -0.243689 0.641152 0.033602 0.0655902 0.0510786 0.0143498 -1.55089 115037 199520 111513 -237707 30165.9 -161102 
29607 2 -248.323 46.6875 -31.5147 -4.13983 2.05958 -0.868025 -0.163788 -0.127062 0.103309 0.0278776 -1.16761 -146147 27686.3 54665.7 137655 152046 -64866.4 
29609 2 -248.421 46.713 -26.3489 -0.600643 0.168334 -0.704554 0.314684 -0.0684817 0.00401079 0.00111531 -1.26516 80662.7 -88388.6 -97263.3 -101163 -104773 14341 
29531 2 -246.817 44.0141 -26.3349 0.225422 -0.813166 -1.25303 -0.141626 0.107232 0.171762 0.00287439 -1.66285 -144187 552782 116717 -37343.6 59350.2 113290 
28747 2 -246.771 45.801 -28.8763 -2.92123 -0.0821822 -1.78976 -0.00381612 0.0491758 -0.0403219 0.0147913 -1.27842 210943 -182044 399771 -140427 73934.6 131392 
29562 2 -245.205 46.7398 -26.299 -2.57209 1.85225 -1.59507 -0.202583 -0.0895392 0.0526733 0.0158583 -1.08756 94381.9 -19079.3 -5110.18 97058.8 -67408.5 16875.4 
28748 2 -243.809 43.9825 -26.243 -1.28503 1.35006 -0.462819 0.276483 0.0246245 0.0631752 0.00464531 -1.31699 -412987 143264 -232353 -411940 75636.6 -134066 
44154 2 -225.742 44.1472 -26.923 0.320745 -0.208179 1.34234 0.225303 -0.0698764 0.217576 0.00245365 -1.99775 927503 524560 495007 535523 300287 -248267 
30292 2 -224.103 46.9303 -30.9016 -2.25842 -0.152942 -4.45953 0.117238 0.0179111 -0.1329 0.0315022 -1.63985 453388 121666 -61099.1 430215 -209364 196703 
31240 2 -264.525 -8.33982 -20.9676 -1 0 0 0 0 0 0.00125952 -1.08266 371633 226201 835208 1247.58 1499.57 1400.06 
30434 2 -262.92 -9.26647 -23.5886 -1 0 0 0 0 0 0.00125952 -1.18849 409996 473056 582478 -246338 7925.57 9574.98 
31242 2 -261.315 -8.33982 -20.9676 -1 0 0 0 0 0 0.00125952 -1.48625 1.04972e+006 164106 878387 -127971 2095.43 9190.24 
30437 2 -259.71 -9.26647 -23.5886 -1 0 0 0 0 0 0.00125952 -1.21931 282511 220655 179627 -3247.02 11948.7 17045.8 
31245 2 -258.105 -8.33982 -20.9676 -1 0 0 0 0 0 0.00125952 -1.43828 526855 -24208.2 795336 -50843.6 -5519.58 17046.2 
30440 2 -256.5 -9.26647 -23.5886 -1 0 0 0 0 0 0.00125952 -1.21555 227066 289208 193622 -3409.74 10372.3 26057.2 
31248 2 -254.895 -8.33982 -20.9676 -1 0 0 0 0 0 0.00125952 -1.43833 396747 -324707 800554 -54820.1 1724.72 19875.5 
30443 2 -253.29 -9.26647 -23.5886 -1 0 0 0 0 0 0.00125952 -1.21933 213333 280343 189052 -8490.9 -16967.2 30519 
31251 2 -251.685 -8.33982 -20.9676 -1 0 0 0 0 0 0.00125952 -1.43641 530330 -51505.3 789750 85725 10827.8 21963.7 
30446 2 -250.08 -9.26647 -23.5886 -1 0 0 0 0 0 0.00125952 -1.2124 240142 247438 206079 6004.13 4300.87 15476.4 
31254 2 -248.475 -8.33982 -20.9676 -1 0 0 0 0 0 0.00125952 -1.43321 534384 -31827.9 802473 -107503 3915.01 36348.6 
30449 2 -246.87 -9.26647 -23.5886 -1 0 0 0 0 0 0.00125952 -1.2159 263511 374240 215789 30779 23640.7 -2223.51 
31257 2 -245.265 -8.33982 -20.9676 -1 0 0 0 0 0 0.00125952 -1.43268 456898 -169001 799639 -256694 11694.1 43883.2 
30452 2 -243.66 -9.26647 -23.5886 -1 0 0 0 0 0 0.00125952 -1.22003 197446 211852 192879 17174.3 -3283.09 1199.92 
31260 2 -242.055 -8.33982 -20.9676 -1 0 0 0 0 0 0.00125952 -1.43852 482982 -55990.2 778623 58674.6 -10908.1 18351.1 
30455 2 -240.45 -9.26647 -23.5886 -1 0 0 0 0 0 0.00125952 -1.21579 229903 277003 198637 -17514.9 -13806.9 12636.2 
31263 2 -238.845 -8.33982 -20.9676 -1 0 0 0 0 0 0.00125952 -1.43757 488710 -104413 777493 -37204.1 -5405.62 11284.2 
30458 2 -237.24 -9.26647 -23.5886 -1 0 0 0 0 0 0.00125952 -1.21402 220016 270256 187828 -25673.7 -10855.8 -8643.11 
31266 2 -235.635 -8.33982 -20.9676 -1 0 0 0 0 0 0.00125952 -1.43563 570235 214430 806153 -48710 1473.88 21623.6 
30461 2 -234.03 -9.26647 -23.5886 -1 0 0 0 0 0 0.00125952 -1.21538 196977 243606 173888 3040.04 -17087.4 -26260.1 
31269 2 -232.425 -8.33982 -20.9676 -1 0 0 0 0 0 0.00125952 -1.42651 649870 366313 794970 57629.8 -8878.1 6639.39 
30464 2 -230.82 -9.26647 -23.5886 -1 0 0 0 0 0 0.00125952 -1.21155 209759 240489 188615 16775.9 5998.94 -11154.2 
31272 2 -229.215 -8.33982 -20.9676 -1 0 0 0 0 0 0.00125952 -1.42789 587896 144592 802270 -171949 -13431.3 -28990.5 
30467 2 -227.61 -9.26647 -23.5886 -1 0 0 0 0 0 0.00125952 -1.2148 205561 283093 188823 15092.8 10595.8 -10391.9 
31275 2 -226.005 -8.33982 -20.9676 -1 0 0 0 0 0 0.00125952 -1.43796 501275 35736.9 816622 -113002 -698.905 -28647.5 
30470 2 -224.4 -9.26647 -23.5886 -1 0 0 0 0 0 0.00125952 -1.21633 187395 248385 179946 -5523.71 -8886.97 -10912.5 
30431 2 -264.525 -6.48653 -23.5886 -1 0 0 0 0 0 0.00125952 -1.17572 304009 795786 730526 -171093 6349.16 -3337.78 
30499 2 -264.525 -0.926647 -23.5886 -1 0 0 0 0 0 0.00125952 -1.13391 -46358.5 382839 660285 -30908.8 2520.36 4833.16 
31308 2 -264.525 -2.77994 -20.9676 -1 0 0 0 0 0 0.00125952 -1.13363 137168 343305 623807 76088 1662.06 -229.862 
30503 2 -262.92 -3.70659 -23.5886 -1 0 0 0 0 0 0.00125952 -1.52789 150743 430553 332665 -317343 44355 10609.3 
31310 2 -262.92 -5.55988 -20.9676 -1 0 0 0 0 0 0.00125952 -1.5398 484853 868829 562203 218486 -4542.76 6868.06 
31311 2 -261.333 -2.7851 -21.0116 -1.01284 -1.00425 1.41808 -0.0766409 -0.0574357 0.0144253 0.00509514 -1.58954 802097 367147 223691 -29973.6 -80333.5 -90347.1 
30433 2 -261.315 -6.48653 -23.5886 -1 0 0 0 0 0 0.00125952 -1.66799 929360 897722 418802 -89262.2 -57744.8 -19895.5 
30502 2 -261.426 -0.929122 -23.6019 0.0546691 0.233041 0.965309 0.127829 -0.0851437 0.00599967 0.00124581 -1.59829 463516 30345.2 13166.5 -63644.4 -75737.4 7132.74 
31314 2 -259.715 -5.61651 -21.0153 -2.001 0.559067 -0.00148721 -0.0345755 0.0403254 0.109489 0.0054368 -1.54768 362785 402858 253565 -108257 -6064.58 -97164.4 
30507 2 -259.782 -3.73692 -23.6616 0.537276 1.78704 -1.15548 0.0471667 -0.00230614 0.0106648 0.00606749 -1.52357 190191 139534 271172 -179771 -72843.6 -45937.2 
30436 2 -258.105 -6.48653 -23.5886 -1 0 0 0 0 0 0.00125952 -1.60918 283074 722702 275106 -128298 -439.224 -58752.1 
31315 2 -258.128 -2.87551 -21.0903 -1.33276 0.0471021 0.0821876 -0.139837 0.0623648 0.226163 0.00224853 -1.51548 98131.4 288832 121107 -165025 127873 -12292.9 
30506 2 -258.182 -1.01239 -23.6662 -3.21597 1.54988 1.17122 -0.165456 0.00723547 0.0770099 0.0177798 -1.52284 100219 -86074.5 -10694.8 -207527 78730.4 96717.1 
30511 2 -256.593 -3.78083 -23.6163 1.0715 1.24488 0.574169 0.189371 -0.00394899 -0.201789 0.00381322 -1.51465 114168 -111811 -18806.4 -110033 55681.8 -156611 
31318 2 -256.483 -5.67481 -21.0132 -3.03556 1.38008 0.692084 -0.124576 0.170837 0.135766 0.0146081 -1.55454 54200.1 224058 109338 -38075.3 37757.2 -60730.3 
31319 2 -254.969 -2.88622 -21.0859 -1.37924 0.320185 0.950595 -0.00495848 -0.0423482 0.102302 0.00366324 -1.53431 -97947.6 211380 -108664 -170001 -42554.6 4924.94 
30439 2 -254.895 -6.48653 -23.5886 -1 0 0 0 0 0 0.00125952 -1.60608 306233 772145 319427 -65919.2 61525.4 -66310.8 
30510 2 -255 -1.04179 -23.6519 -2.9678 -0.33611 -3.31125 -0.112208 0.0536602 -0.0332541 0.0250458 -1.52969 -131600 -17723.2 169421 -104244 -83299 -26122.9 
31322 2 -253.318 -5.70316 -20.9729 1.56888 0.282494 -0.116958 0.0155224 0.216112 -0.0266196 0.0032179 -1.55385 -87565.9 66072.9 51332.8 -179089 17187.4 -65722.7 
30515 2 -253.316 -3.78741 -23.6123 0.641472 -3.4129 0.0165352 -0.103257 -0.0231043 -0.195346 0.0151894 -1.51206 197603 -70671 109314 -63948.3 -114487 -144549 
30514 2 -251.878 -0.984773 -23.6485 1.75015 1.23562 -1.17988 0.228852 -0.0698105 -0.00159847 0.00753431 -1.52976 -63475 -51659.7 179188 -71001.7 96128.8 -64432.9 
31323 2 -251.793 -2.94537 -21.0741 -1.8719 0.170969 -0.52671 0.0973089 0.221628 0.264889 0.0047996 -1.51634 72474.9 227400 67500.3 15406.2 81243 -87000.8 
30442 2 -251.685 -6.48653 -23.5886 -1 0 0 0 0 0 0.00125952 -1.60689 414974 793106 385411 100650 39309.7 38115.6 
30519 2 -250.115 -3.7163 -23.5846 -2.7888 -0.36227 0.374382 -0.0785907 -0.208463 -0.105239 0.0101376 -1.51833 103370 -85322.6 -47214.8 -220507 80926.7 -128516 
31326 2 -250.114 -5.60685 -20.9328 0.474274 -0.137781 -1.16364 -0.049677 -0.122506 -0.166051 0.00201268 -1.55356 -140524 163605 166566 -37039 12240.8 -16755.2 
31327 2 -248.56 -2.88561 -21.0041 0.899533 -0.0169177 1.40728 -0.0901144 0.000645316 0.0150196 0.0035139 -1.52879 -17616.8 -213814 170540 -152647 -222458 22784.6 
30445 2 -248.475 -6.48653 -23.5886 -1 0 0 0 0 0 0.00125952 -1.60316 278784 623345 52344.4 -243717 -241036 50351.7 
30518 2 -248.655 -1.03581 -23.6144 -2.34729 -1.44453 0.0892159 0.0236182 0.163881 -0.0258017 0.00957789 -1.51803 -46571.2 -23876.5 -149791 -381664 40454.5 -160745 
31330 2 -246.987 -5.64102 -21.0091 -2.00613 1.88309 -0.239248 0.324608 0.0102548 0.047625 0.0096074 -1.54839 59290.2 137057 -116298 -86876.7 -40163.8 -143070 
30523 2 -246.916 -3.85748 -23.6605 -0.373525 -0.397591 -1.14373 -0.107225 0.333986 0.042365 0.00202244 -1.51998 -40787.3 -123100 278522 -177178 -63447.5 14734.6 
30522 2 -245.513 -1.00209 -23.754 -1.24433 0.836411 1.15483 0.0196063 -0.166014 0.187648 0.00451105 -1.51666 122036 49840.7 355591 -145620 22872.2 82605.1 
31331 2 -245.401 -2.83799 -21.0576 -1.31474 -1.00046 -1.92355 0.0858236 -0.115459 -0.0572822 0.00809806 -1.51136 143746 401978 282143 -103732 48006.7 -74214.1 
30448 2 -245.265 -6.48653 -23.5886 -1 0 0 0 0 0 0.00125952 -1.6088 233946 554831 -45026 50648.7 -69695.9 -27698.1 
30527 2 -243.762 -3.73109 -23.6772 -2.03627 -0.71493 -1.7225 -0.231779 -0.196074 -0.026742 0.00960324 -1.51369 -364791 -176400 69011.3 -410306 3070.38 -164913 
31334 2 -243.732 -5.7084 -21.0606 -1.33383 -1.20472 -1.02591 0.0801695 0.34858 0.253856 0.00539445 -1.52907 369143 230447 136292 -199955 -43282.9 -137455 
30526 2 -242.329 -1.05978 -23.7371 -2.18645 0.0385585 0.202384 0.228641 0.196079 0.0326801 0.00607469 -1.52027 183788 -331662 170492 -195013 97603.3 11291 
31335 2 -242.191 -2.9227 -21.1199 -1.48915 0.397351 -0.170427 -0.155382 0.135079 0.346955 0.00302851 -1.51065 -101488 472610 182910 22310.8 100629 -129784 
30451 2 -242.055 -6.48653 -23.5886 -1 0 0 0 0 0 0.00125952 -1.61365 293825 679129 194593 -178914 143995 2304.16 
30531 2 -240.659 -3.76792 -23.6472 -0.908797 -0.863842 0.136457 0.414706 -0.0546374 -0.178135 0.00200358 -1.50958 -78570.8 -111826 66355.5 -213510 94677.9 -128206 
31338 2 -240.458 -5.62684 -20.9656 -1.60986 -1.05756 1.24706 -0.186233 -0.033612 -0.0201104 0.00663165 -1.54379 182846 199590 286040 -139574 65220.2 17871.6 
30530 2 -239.041 -1.0653 -23.7706 -0.979 -0.658493 -0.0523317 -0.178956 -0.0252917 0.22373 0.00175677 -1.51951 188283 -105846 58481.2 -130030 -59540.1 -56592.4 
30454 2 -238.845 -6.48653 -23.5886 -1 0 0 0 0 0 0.00125952 -1.60322 427236 872692 397132 -145187 53709.7 51701.6 
31339 2 -239.077 -2.8663 -21.0608 0.457726 0.693133 2.43803 0.254283 -0.00683657 -0.0116396 0.00835559 -1.51255 15101 -22268.1 295819 -203528 63734.8 -167743 
30535 2 -237.357 -3.77489 -23.6305 -0.239585 1.58705 -1.84543 -0.119753 -0.0103183 -0.0651119 0.0075341 -1.51216 273503 -70917.1 3794.45 -195000 -121552 -139939 
31342 2 -237.308 -5.62307 -20.9217 -3.79047 0.706058 -0.939455 0.0609245 -0.0249146 -0.151429 0.0198358 -1.54357 47671.7 227051 239153 -330096 57663.9 53793.5 
30534 2 -235.877 -0.983746 -23.6752 -3.22859 -2.45783 -0.833408 0.0811576 -0.162406 0.0320438 0.0216124 -1.52537 -35786.3 -20453.6 55428.1 -196400 29441.6 -19592.3 
31343 2 -235.855 -2.91461 -21.0912 -0.723338 -0.0195729 -0.388933 0.118435 0.167786 0.24867 0.00085001 -1.5096 315497 77781.4 184474 -227195 1604.01 -179299 
30457 2 -235.635 -6.48653 -23.5886 -1 0 0 0 0 0 0.00125952 -1.60661 329274 611618 450920 -161493 46184 64790.4 
30539 2 -234.155 -3.79881 -23.5945 -4.08378 0.760509 -1.65787 0.0665514 0.0762317 0.0538867 0.0251956 -1.51985 107742 -208185 -124920 -251316 23221.8 -41248.5 
31346 2 -234.077 -5.58806 -20.9162 2.81353 0.970079 -0.182737 0.00771393 -0.126022 -0.227517 0.0111976 -1.54188 288285 355986 49021.1 -126376 35886.5 -8700.28 
30538 2 -232.704 -1.04926 -23.6412 -0.242605 0.0961558 0.760827 -0.0249276 0.0330562 0.0524694 0.000814858 -1.51256 49702.4 -17463.4 225413 -233032 -20287.8 -46050.5 
31347 2 -232.585 -2.84205 -20.9951 -0.666311 0.406382 1.34508 -0.0886682 0.0332035 0.00678762 0.00304595 -1.52389 401347 -19318.1 370012 -11471.1 -48532.9 -55626.5 
30460 2 -232.425 -6.48653 -23.5886 -1 0 0 0 0 0 0.00125952 -1.60189 437569 764690 433812 -83370.2 38219.6 77743.8 
30543 2 -230.917 -3.78439 -23.6247 -2.36503 1.25199 0.0515841 -0.167963 -0.0411706 0.0673098 0.00902257 -1.52432 19073.9 -379050 22749.2 -278803 -40777.5 155507 
31350 2 -230.85 -5.49265 -20.9556 0.654903 -0.335874 0.0655625 -0.076111 -0.402549 -0.0498604 0.000687706 -1.53679 249856 428378 245415 -63937.3 -569.485 -2285.14 
30542 2 -229.576 -1.06338 -23.6685 -0.465768 -1.87346 1.9563 0.041798 0.121936 0.0163494 0.00951425 -1.5112 -63439.2 71646.4 101865 -316567 35366.6 53875.1 
31351 2 -229.406 -2.80713 -21.015 -1.78166 0.79768 0.717437 0.104428 0.029341 0.0282326 0.00544784 -1.52945 93928 -139528 195923 -299219 125066 -19954.9 
30463 2 -229.215 -6.48653 -23.5886 -1 0 0 0 0 0 0.00125952 -1.60391 305962 429652 297640 -241798 -17251.1 2786.18 
30547 2 -227.783 -3.86133 -23.5921 0.630528 1.95801 -0.113733 0.0590501 0.284946 -0.0644919 0.00534575 -1.52132 -165988 -362060 -77034 -331620 -75875 44258.5 
31354 2 -227.69 -5.63457 -20.9845 -2.3486 -0.571031 -0.590269 0.0882998 0.0346159 0.136677 0.00779694 -1.54909 129416 277848 123036 -274818 -12204.6 154667 
31355 2 -226.285 -2.86484 -21.0288 -3.71823 2.35386 -2.85951 0.176584 -0.0632699 -0.00740956 0.0346905 -1.52414 367347 74283.7 95500 -161490 -39913.1 -184885 
30466 2 -226.005 -6.48653 -23.5886 -1 0 0 0 0 0 0.00125952 -1.60652 254132 284184 297414 -247479 -42359.8 -59344.4 
30546 2 -226.459 -1.03197 -23.6837 -4.68939 0.801927 -1.04878 -0.0377095 -0.270847 0.0518537 0.0298927 -1.50199 -332511 48411.6 -138356 -215112 -245257 39809 
30551 2 -224.633 -3.84238 -23.5862 -1.79269 -1.18057 1.36466 0.1529 0.144553 -0.0237999 0.00814879 -1.51545 197272 -494599 103504 -463981 24544.6 66247 
31358 2 -224.48 -5.64288 -20.9814 -0.429613 -0.0435462 0.774182 0.101084 0.0724458 0.05049 0.000989756 -1.54752 380748 291501 18465.7 -194806 -7356.91 -1327.26 
30589 2 -264.525 4.63324 -23.5886 -1 0 0 0 0 0 0.00125952 -1.13294 -39511.4 361342 634913 -46519.7 -19795.1 -18181.1 
31398 2 -264.525 2.77994 -20.9676 -1 0 0 0 0 0 0.00125952 -1.13542 72496 402871 652999 36767.2 23029.4 -3696.41 
30593 2 -262.92 1.85329 -23.5886 -1 0 0 0 0 0 0.00125952 -1.53086 -64471.4 304590 387144 -252657 -5151.27 -9385.23 
31400 2 -262.92 0 -20.9676 -1 0 0 0 0 0 0.00125952 -1.53134 152130 480839 242787 312609 -68461.4 49782.1 
30592 2 -261.399 4.60605 -23.533 -1.78041 -0.627517 -0.400052 -0.000787323 0.0419869 -0.150731 0.00469006 -1.59985 363286 82207.2 188427 -41590.4 99259.1 5301.99 
31401 2 -261.375 2.76606 -20.9944 -1.34781 -0.69632 0.0390952 -0.0787002 0.0465758 0.0319352 0.00290063 -1.60656 428750 122896 98583.6 42270.3 -102813 93032.8 
30597 2 -259.85 1.8057 -23.7111 -0.0212689 3.25757 3.71501 0.121422 -0.0386796 0.250661 0.0307493 -1.53088 -146237 73893.2 -95671.2 -122317 36544.6 178414 
31404 2 -259.774 0.0353921 -21.0712 -0.910181 -0.598916 0.247548 0.0130797 -0.20131 0.0223913 0.00157239 -1.52146 30433.8 224653 254380 -173386 55838.6 -11572.5 
30596 2 -258.242 4.53477 -23.6175 -2.01282 0.795975 1.45088 0.0814055 0.016917 -0.0347321 0.00855219 -1.52827 48199.4 128002 -70047.8 -2103.48 -173887 45313.4 
31405 2 -258.232 2.74564 -21.0347 -0.292692 -1.34053 -1.69849 0.0406663 -0.12918 -0.0611713 0.00600482 -1.52564 51542.6 -249977 210445 -135819 -27822.4 118016 
30601 2 -256.676 1.70887 -23.6759 -0.949153 0.982671 0.879173 0.122004 0.16307 0.197323 0.00332447 -1.52434 73614.4 100300 58511.9 -99467.5 -81385.5 -64200.6 
31408 2 -256.636 -0.0932238 -21.0166 -2.85209 0.798097 0.435269 0.0894641 0.0064468 -0.108727 0.0112863 -1.52191 58408.8 216281 194531 -138201 -53182.5 17422.5 
30600 2 -255.078 4.52383 -23.698 -0.239004 1.29027 -0.94565 0.0668496 0.0169604 0.208215 0.00329513 -1.51667 350808 346563 -232571 -71719.7 44051.2 -58498.9 
31409 2 -255.022 2.64587 -21.0733 0.248355 3.44113 1.83539 -0.121659 0.0160141 0.00342797 0.019235 -1.51578 69943.8 59237.2 181971 -81133.7 36273.5 53111.4 
31412 2 -253.428 -0.14396 -21.0278 -0.287805 3.81083 0.169296 0.0113085 -0.0125716 -0.0330661 0.0184317 -1.52909 170434 -28289 -19869.5 -34789.5 35130 -86322.9 
30605 2 -253.485 1.70682 -23.6537 0.618627 0.0367323 -1.61756 -0.00534201 0.199924 0.0388113 0.00377923 -1.52291 -24140.8 84576.6 -148176 103788 16375.1 -103700 
30604 2 -251.81 4.5662 -23.6508 -2.65275 -0.724234 -1.57151 -0.280963 -0.0608635 0.0435222 0.0126345 -1.52792 221483 69351.4 131830 10389.3 -41494.3 -28850.1 
31413 2 -251.866 2.63439 -21.0865 0.193631 -0.43326 1.02856 0.0153425 -0.00688714 -0.0544113 0.00161613 -1.52507 13744 146965 -70902.8 -36029.1 -29569.4 -142252 
31416 2 -250.21 -0.12908 -21.0474 0.423754 0.00303399 -1.69455 -0.211557 -0.023631 -0.0501623 0.0038429 -1.51732 3994.7 287884 120287 34802.5 116671 -163055 
30609 2 -250.322 1.79416 -23.7068 -1.7306 -0.522438 -2.21283 0.109364 -0.184433 0.214562 0.0102834 -1.5279 -69352.2 111257 -218925 -92502 6978.5 -81900.4 
30608 2 -248.671 4.50114 -23.6721 -2.15977 0.0294579 -0.260232 -0.0420456 0.164865 -0.0227654 0.00596154 -1.52796 -66583 -189499 -91757.4 -74933.2 -89532.1 -151564 
31417 2 -248.694 2.6675 -21.1067 0.510702 -0.00888404 0.591857 0.080668 -0.0865218 0.0535405 0.000769805 -1.52802 157828 59636.1 35065.2 -53966 87243.9 -12045.1 
31420 2 -247.093 -0.132681 -21.014 -0.981127 -0.863011 -0.32927 0.239828 0.127524 -0.13862 0.00228705 -1.51022 27199 50324.5 251897 -157694 -22039 8157.93 
30613 2 -247.133 1.74714 -23.6971 -0.869162 0.689684 -1.61324 0.0975624 -0.0196279 0.13285 0.00482853 -1.52274 93370.9 -85996.3 152450 106505 29272.8 -106534 
30612 2 -245.496 4.46563 -23.7092 -0.546496 1.06316 -2.10142 -0.0839102 0.00536887 0.0562266 0.00736177 -1.52221 -7391.01 29727.2 111413 -62016.2 -24624.8 -148915 
31421 2 -245.45 2.59748 -21.0215 -1.62705 -0.78509 0.472365 -0.265314 0.0193246 -0.108118 0.00439169 -1.51655 99343 8320.45 288920 -104061 96097.4 -51802.1 
30617 2 -243.969 1.69225 -23.6866 -1.70667 -0.792648 -1.29426 0.128811 0.0725963 -0.102109 0.00656979 -1.52655 69173.5 -211693 6163.74 -76325.9 -80126.1 15363.2 
31424 2 -243.829 -0.100685 -21.1109 -0.955154 0.132019 -1.39048 -0.102882 -0.220409 0.117264 0.00360623 -1.51311 232620 -123361 324474 -153441 86937 106954 
31514 2 -243.996 5.33224 -21.0705 -0.454629 -0.525021 0.544858 0.177567 0.134886 -0.0159671 0.000981422 -1.51214 138799 201269 155463 -160755 -72344.4 -7467.54 
30616 2 -242.336 4.41454 -23.7414 0.55091 -0.478939 0.0153224 -0.0430982 0.0254271 0.115077 0.000671473 -1.51871 160385 128839 165231 -155181 18938 -5884.61 
31425 2 -242.312 2.58097 -21.113 -2.51994 0.535416 -0.819199 0.0660828 0.18737 0.0585423 0.00920439 -1.51987 -216724 -204886 330598 -137979 -64278.5 -256.28 
31428 2 -240.647 -0.096316 -21.0939 -1.35731 0.159557 1.33428 -0.142447 -0.177537 -0.134746 0.00459479 -1.5236 -29363.2 39868.5 306824 121756 -57554.6 -226.927 
30621 2 -240.727 1.67223 -23.747 -0.214311 -0.404305 2.45775 -0.0696926 0.00852188 0.163031 0.0078719 -1.52101 72187 111972 117392 9097.32 108610 127792 
30620 2 -239.111 4.42535 -23.6489 -2.13259 0.315632 -0.476742 -0.377441 0.0786179 -0.0346686 0.00613997 -1.52281 -368922 -64414.4 63567.9 -26575.7 123102 -145495 
31429 2 -239.147 2.65493 -20.9884 -0.48087 1.35162 0.914691 -0.06276 -0.0888798 -0.0935686 0.00364602 -1.52105 -319550 -129440 417854 -124343 114770 149339 
30625 2 -237.611 1.69649 -23.6518 0.465699 0.519298 1.53321 0.219361 0.0376418 -0.00910246 0.0035736 -1.53277 -31812.9 -302714 93549.3 -551.991 -97966 223467 
31432 2 -237.526 -0.1203 -21.124 -1.2888 -0.884542 -0.156944 0.0724584 -0.137417 0.183804 0.00310854 -1.52395 -150455 -21388.7 141054 -149843 88458.1 -33554.2 
31518 2 -240.785 5.35105 -21.0966 -0.571228 0.453405 -0.251663 -0.113059 0.017098 0.0775331 0.00074968 -1.51647 137283 33641 109622 24788.3 -51702.7 40824.4 
31522 2 -237.637 5.36424 -21.0257 -1.46749 -0.798687 1.13877 0.00451777 0.0554697 0.0862834 0.00514919 -1.52556 -206051 -268875 139584 -290610 -87545.5 -67781.9 
30624 2 -236.05 4.45006 -23.6699 -1.10101 -0.914443 0.621978 0.0822426 0.0560081 0.0422972 0.00306728 -1.51768 -644358 206358 347953 122926 -67504.9 -72929.9 
31433 2 -236.043 2.62527 -20.9858 -2.43502 -1.79338 -0.374329 0.201455 0.0551859 -0.0745835 0.0116954 -1.51587 -98612.4 96762.8 404100 -129891 95679.5 75536 
30629 2 -234.389 1.73301 -23.6187 2.587 0.288388 0.248249 -0.0832916 -0.0518559 -0.0218299 0.00861175 -1.51501 38700.3 -100777 330245 -203246 -121155 59325.7 
31436 2 -234.348 -0.131464 -20.9915 1.88913 1.25723 -1.07649 0.00793025 -0.0459695 -0.103403 0.00794537 -1.53003 76738.5 52888.7 166202 -86124.4 56241.7 26969.6 
30628 2 -232.993 4.51998 -23.7348 -2.51738 -1.71562 0.481788 0.177704 -0.134359 0.277179 0.0119814 -1.50307 -505194 -56645.2 226111 -168788 60445.8 65893.5 
31437 2 -232.855 2.61063 -21.0038 0.589111 -0.932807 -0.00231246 -0.135287 0.165192 -0.0945022 0.00153307 -1.52448 -191138 -56269.7 82423.5 -43026 -15964.1 -70562.1 
30633 2 -231.289 1.71501 -23.6451 -2.15509 -2.56417 3.05928 -0.119715 -0.0150539 -0.202699 0.025919 -1.50403 -398129 117707 75451.5 -295440 -46894.7 41844 
31440 2 -231.175 -0.0565286 -21.0211 -0.181097 1.04307 -0.608414 0.0642676 -0.1119 -0.0191368 0.0018779 -1.54663 -34751.8 -53463.5 134607 -4593.36 14498.6 77063.9 
30632 2 -229.898 4.50894 -23.6713 -2.17026 0.226858 -2.89018 -0.165723 0.0759492 -0.167767 0.0165181 -1.52146 -567260 -178617 14980 -57517.4 -163946 106864 
31441 2 -229.795 2.73619 -21.126 -2.28122 0.278168 1.51162 0.00893925 -0.0459774 0.0737581 0.00952998 -1.52261 -567495 -82480.6 -364402 -1650.96 -168891 -83892.5 
30637 2 -228.259 1.78055 -23.7389 -4.56854 -0.410672 -1.32406 -0.0865085 -0.104674 0.098234 0.0287086 -1.51333 -956459 -58843.4 -289780 -108307 32439.3 -2614.21 
31444 2 -228.072 -0.0223364 -21.1236 -0.618489 -0.0773917 -0.908857 -0.168639 -0.152625 0.058302 0.00152973 -1.52365 -552763 -190917 248305 -325217 -26036.5 -146768 
31534 2 -226.909 4.58555 -23.804 -3.63597 2.81925 0.368291 0.186572 -0.0369074 -0.0817489 0.0268329 -1.51463 -745256 218908 -34603 60995.5 101053 -174496 
31445 2 -226.784 2.70942 -21.1391 -1.47093 -0.1685 -1.09807 0.129855 0.189776 -0.121316 0.00427958 -1.5152 -626507 -232472 -270748 -260958 67320 -236487
[truncated: 8,687,948 more chars]
