# Supplementary material for: Atomistic insight into Al-Mg friction stir welding process via molecular dynamics simulation
Source: PLoS One. 2026 Jun 4;21(6):e0350194. doi: 10.1371/journal.pone.0350194 (PMC13235913; doi:10.1371/journal.pone.0350194)
Supplement: S4 File — (ZIP) [file pone.0350194.s004.zip › Supporting Information_Raw Data set/Rotate 8.dump]

ITEM: TIMESTEP
116000
ITEM: NUMBER OF ATOMS
58677
ITEM: BOX BOUNDS pp pp pp
-3.5000000000000000e+002 3.0000000000000000e+001
-2.0000000000000000e+001 1.2000000000000000e+002
-5.0500000000000000e+001 5.0500000000000000e+001
ITEM: ATOMS id type x y z vx vy vz fx fy fz c_10 c_11 c_peratom[1] c_peratom[2] c_peratom[3] c_peratom[4] 
27190 2 -278.525 -8.33982 -47.1772 -1 0 0 0 0 0 0.00125952 -1.08008 376381 224790 689831 3183.93 
26787 2 -276.92 -9.26647 -49.7981 -1 0 0 0 0 0 0.00125952 -1.32752 333073 403461 330756 -250672 
27194 2 -276.92 -9.26647 -44.5562 -1 0 0 0 0 0 0.00125952 -1.1894 416640 495008 580706 -235514 
27192 2 -275.315 -8.33982 -47.1772 -1 0 0 0 0 0 0.00125952 -1.4813 1.11594e+006 270990 928020 -66123 
26789 2 -273.71 -9.26647 -49.7981 -1 0 0 0 0 0 0.00125952 -1.40875 694718 317254 743718 -42017.3 
27197 2 -273.71 -9.26647 -44.5562 -1 0 0 0 0 0 0.00125952 -1.22091 283963 216453 172151 -1915.88 
27195 2 -272.105 -8.33982 -47.1772 -1 0 0 0 0 0 0.00125952 -1.43585 625770 173273 845373 3552.73 
26791 2 -270.5 -9.26647 -49.7981 -1 0 0 0 0 0 0.00125952 -1.4042 601549 320981 704568 110457 
27200 2 -270.5 -9.26647 -44.5562 -1 0 0 0 0 0 0.00125952 -1.21542 223692 256131 177835 148.275 
27198 2 -268.895 -8.33982 -47.1772 -1 0 0 0 0 0 0.00125952 -1.4308 626892 217072 814927 9122.54 
26793 2 -267.29 -9.26647 -49.7981 -1 0 0 0 0 0 0.00125952 -1.39242 338050 83693.3 -48161.6 40399.4 
27203 2 -267.29 -9.26647 -44.5562 -1 0 0 0 0 0 0.00125952 -1.21921 202622 246826 164883 6740.08 
27201 2 -265.685 -8.33982 -47.1772 -1 0 0 0 0 0 0.00125952 -1.42349 644976 226182 786303 -7048.94 
26795 2 -264.08 -9.26647 -49.7981 -1 0 0 0 0 0 0.00125952 -1.40274 405242 -79527.9 -237198 4345.79 
27206 2 -264.08 -9.26647 -44.5562 -1 0 0 0 0 0 0.00125952 -1.21584 201186 211913 171759 8040.72 
27204 2 -262.475 -8.33982 -47.1772 -1 0 0 0 0 0 0.00125952 -1.42603 642543 225914 784671 -215.255 
26797 2 -260.87 -9.26647 -49.7981 -1 0 0 0 0 0 0.00125952 -1.39071 464611 234667 293875 -126778 
27209 2 -260.87 -9.26647 -44.5562 -1 0 0 0 0 0 0.00125952 -1.21634 210293 235349 173905 23056.1 
27207 2 -259.265 -8.33982 -47.1772 -1 0 0 0 0 0 0.00125952 -1.4331 613773 208854 830992 2857.62 
26799 2 -257.66 -9.26647 -49.7981 -1 0 0 0 0 0 0.00125952 -1.40588 546136 294419 679875 1154.55 
27212 2 -257.66 -9.26647 -44.5562 -1 0 0 0 0 0 0.00125952 -1.21863 197625 225103 168698 -649.456 
27210 2 -256.055 -8.33982 -47.1772 -1 0 0 0 0 0 0.00125952 -1.43424 624397 210091 850170 -5101.69 
26801 2 -254.45 -9.26647 -49.7981 -1 0 0 0 0 0 0.00125952 -1.39991 582353 310683 608972 146604 
27215 2 -254.45 -9.26647 -44.5562 -1 0 0 0 0 0 0.00125952 -1.21718 197485 208624 168504 2578.66 
27213 2 -252.845 -8.33982 -47.1772 -1 0 0 0 0 0 0.00125952 -1.43004 627740 203670 796408 4045.66 
26803 2 -251.24 -9.26647 -49.7981 -1 0 0 0 0 0 0.00125952 -1.39572 320226 18516.4 -147168 16956.6 
27218 2 -251.24 -9.26647 -44.5562 -1 0 0 0 0 0 0.00125952 -1.21565 209732 233537 172754 -7697.38 
27216 2 -249.635 -8.33982 -47.1772 -1 0 0 0 0 0 0.00125952 -1.42355 646171 218888 790288 5074.48 
26805 2 -248.03 -9.26647 -49.7981 -1 0 0 0 0 0 0.00125952 -1.39994 357448 -45349.3 -213921 383.675 
27221 2 -248.03 -9.26647 -44.5562 -1 0 0 0 0 0 0.00125952 -1.21798 193053 202162 165317 -5346.43 
27219 2 -246.425 -8.33982 -47.1772 -1 0 0 0 0 0 0.00125952 -1.42724 638924 225972 794324 3400.13 
26807 2 -244.82 -9.26647 -49.7981 -1 0 0 0 0 0 0.00125952 -1.3941 523696 278587 445035 -151354 
27224 2 -244.82 -9.26647 -44.5562 -1 0 0 0 0 0 0.00125952 -1.21598 202181 240769 166561 -14671.6 
27222 2 -243.215 -8.33982 -47.1772 -1 0 0 0 0 0 0.00125952 -1.43475 618526 204910 842492 1215.07 
26809 2 -241.61 -9.26647 -49.7981 -1 0 0 0 0 0 0.00125952 -1.40504 510120 276684 620015 1174.53 
27227 2 -241.61 -9.26647 -44.5562 -1 0 0 0 0 0 0.00125952 -1.21715 194599 219246 166247 2611.06 
27225 2 -240.005 -8.33982 -47.1772 -1 0 0 0 0 0 0.00125952 -1.43512 617614 197276 838673 2078.26 
26811 2 -238.4 -9.26647 -49.7981 -1 0 0 0 0 0 0.00125952 -1.395 535428 285568 474527 153483 
27230 2 -238.4 -9.26647 -44.5562 -1 0 0 0 0 0 0.00125952 -1.21605 208595 231792 177920 -176.429 
27228 2 -236.795 -8.33982 -47.1772 -1 0 0 0 0 0 0.00125952 -1.42714 640020 232216 794817 9966.82 
26813 2 -235.19 -9.26647 -49.7981 -1 0 0 0 0 0 0.00125952 -1.39927 348488 -36233.2 -206195 1540.32 
27233 2 -235.19 -9.26647 -44.5562 -1 0 0 0 0 0 0.00125952 -1.21743 209560 260304 169523 1349.41 
27231 2 -233.585 -8.33982 -47.1772 -1 0 0 0 0 0 0.00125952 -1.42302 646095 220536 790236 -2954.55 
26815 2 -231.98 -9.26647 -49.7981 -1 0 0 0 0 0 0.00125952 -1.39643 322837 6497.41 -161973 -13153 
27236 2 -231.98 -9.26647 -44.5562 -1 0 0 0 0 0 0.00125952 -1.21681 207000 219355 175411 11590.8 
27234 2 -230.375 -8.33982 -47.1772 -1 0 0 0 0 0 0.00125952 -1.42962 628949 204552 795624 2152.57 
26817 2 -228.77 -9.26647 -49.7981 -1 0 0 0 0 0 0.00125952 -1.39892 575044 306906 584433 -150418 
27239 2 -228.77 -9.26647 -44.5562 -1 0 0 0 0 0 0.00125952 -1.2187 202586 209573 171254 -11087 
27237 2 -227.165 -8.33982 -47.1772 -1 0 0 0 0 0 0.00125952 -1.43366 623406 201279 844599 5865.9 
26819 2 -225.56 -9.26647 -49.7981 -1 0 0 0 0 0 0.00125952 -1.40565 536707 289603 664596 -3608.41 
27242 2 -225.56 -9.26647 -44.5562 -1 0 0 0 0 0 0.00125952 -1.2161 211063 241587 176177 -28934.6 
27240 2 -223.955 -8.33982 -47.1772 -1 0 0 0 0 0 0.00125952 -1.43299 621016 228384 836112 13335.2 
26785 2 -278.525 -6.48653 -49.7981 -1 0 0 0 0 0 0.00125952 -1.45814 584696 726789 -238227 -338587 
26830 2 -278.525 -0.926647 -49.7981 -1 0 0 0 0 0 0.00125952 -1.46508 356618 286591 451886 44505.6 
27191 2 -278.525 -6.48653 -44.5562 -1 0 0 0 0 0 0.00125952 -1.17745 281563 788537 722625 -190198 
27258 2 -278.525 -2.77994 -47.1772 -1 0 0 0 0 0 0.00125952 -1.12445 178190 339282 555350 77568.6 
27259 2 -278.525 -0.926647 -44.5562 -1 0 0 0 0 0 0.00125952 -1.13562 35207.3 359815 624117 -70319.5 
26832 2 -276.92 -3.70659 -49.7981 -1 0 0 0 0 0 0.00125952 -1.97457 463819 954688 320211 42640.5 
27260 2 -276.92 -5.55988 -47.1772 -1 0 0 0 0 0 0.00125952 -1.52244 487896 903582 569032 230493 
27263 2 -276.92 -3.70659 -44.5562 -1 0 0 0 0 0 0.00125952 -1.52726 302706 517861 447154 -281360 
26786 2 -275.315 -6.48653 -49.7981 -1 0 0 0 0 0 0.00125952 -2.19364 1.00855e+006 1.16669e+006 824912 -50006 
26831 2 -275.315 -0.926647 -49.7981 -1 0 0 0 0 0 0.00125952 -2.04403 1.0093e+006 521838 268784 351451 
27193 2 -275.315 -6.48653 -44.5562 -1 0 0 0 0 0 0.00125952 -1.66811 942566 1.03396e+006 421192 -31178.2 
27261 2 -275.315 -2.77994 -47.1772 -1 0 0 0 0 0 0.00125952 -1.5662 836026 391439 396735 26515.5 
27267 2 -273.741 -3.6812 -44.5331 -1.87071 -0.404756 0.272059 0.0160879 -0.0542301 -0.0254266 0.00470733 -1.51985 374277 381632 372031 -40118.8 
26834 2 -273.71 -3.70659 -49.7981 -1 0 0 0 0 0 0.00125952 -2.07092 585234 471336 792463 -48563.8 
27264 2 -273.71 -5.55988 -47.1772 -1 0 0 0 0 0 0.00125952 -1.5277 393181 612364 324027 4674.91 
26788 2 -272.105 -6.48653 -49.7981 -1 0 0 0 0 0 0.00125952 -2.15712 761576 1.03573e+006 1.19586e+006 -11821.1 
26833 2 -272.105 -0.926647 -49.7981 -1 0 0 0 0 0 0.00125952 -1.98085 394284 108294 -133571 -10939.9 
27196 2 -272.105 -6.48653 -44.5562 -1 0 0 0 0 0 0.00125952 -1.60233 405697 981680 343665 -41887.1 
27265 2 -272.105 -2.77994 -47.1772 -1 0 0 0 0 0 0.00125952 -1.49937 276186 278126 386098 12765.8 
27266 2 -272.11 -0.918034 -44.5474 -0.571988 0.478969 0.547335 -0.122686 -0.054116 -0.0294361 0.00107834 -1.52669 243021 11742.6 240201 -74680.5 
27271 2 -270.529 -3.70172 -44.5389 -3.17634 0.212863 -0.95504 0.0311687 -0.03757 -0.122387 0.0139133 -1.52755 230428 135680 114667 -69149.2 
26836 2 -270.5 -3.70659 -49.7981 -1 0 0 0 0 0 0.00125952 -2.0546 246502 411132 583770 79714.7 
27268 2 -270.5 -5.55988 -47.1772 -1 0 0 0 0 0 0.00125952 -1.52438 275853 623195 312160 -21131.3 
26790 2 -268.895 -6.48653 -49.7981 -1 0 0 0 0 0 0.00125952 -2.09037 323790 1.07904e+006 489518 86522 
26835 2 -268.895 -0.926647 -49.7981 -1 0 0 0 0 0 0.00125952 -1.97392 422128 428027 248877 -324350 
27199 2 -268.895 -6.48653 -44.5562 -1 0 0 0 0 0 0.00125952 -1.60914 311489 908873 265634 -74774.9 
27269 2 -268.895 -2.77994 -47.1772 -1 0 0 0 0 0 0.00125952 -1.50758 221167 201090 201730 -18161.1 
27270 2 -268.927 -0.955731 -44.5731 -1.77504 -0.205857 0.0642117 0.0921545 0.0456144 0.0333205 0.00402704 -1.52327 224146 300708 171648 -76492.9 
27275 2 -267.274 -3.748 -44.5989 0.156711 0.512703 -1.69095 -0.0491436 0.109112 0.123259 0.00396336 -1.52386 386133 170863 157736 9595.1 
26838 2 -267.29 -3.70659 -49.7981 -1 0 0 0 0 0 0.00125952 -1.95405 375638 536248 -177291 -227764 
27272 2 -267.29 -5.55988 -47.1772 -1 0 0 0 0 0 0.00125952 -1.52386 295351 572002 212851 -15635 
26792 2 -265.685 -6.48653 -49.7981 -1 0 0 0 0 0 0.00125952 -2.02555 924996 1.39104e+006 -2230.38 157916 
26837 2 -265.685 -0.926647 -49.7981 -1 0 0 0 0 0 0.00125952 -2.00483 360424 80695.3 160045 -3325.39 
27202 2 -265.685 -6.48653 -44.5562 -1 0 0 0 0 0 0.00125952 -1.60757 367991 863445 387321 80302 
27273 2 -265.685 -2.77994 -47.1772 -1 0 0 0 0 0 0.00125952 -1.50962 218869 213789 203927 -26847.6 
27274 2 -265.673 -0.945932 -44.5458 0.490059 -0.579428 0.267993 -0.137303 0.0112242 -0.0112759 0.000815809 -1.51553 194528 372377 307286 -55507.7 
26840 2 -264.08 -3.70659 -49.7981 -1 0 0 0 0 0 0.00125952 -1.94087 673793 693163 -314319 138414 
27276 2 -264.08 -5.55988 -47.1772 -1 0 0 0 0 0 0.00125952 -1.52256 308978 619007 294366 4314.35 
27279 2 -264.037 -3.72218 -44.5768 -0.536831 0.689299 -0.512468 -0.220553 -0.0477003 0.0266853 0.0012922 -1.52657 69744.5 99852.1 121000 -45927.1 
26794 2 -262.475 -6.48653 -49.7981 -1 0 0 0 0 0 0.00125952 -2.03691 665569 1.2852e+006 122710 -236591 
26839 2 -262.475 -0.926647 -49.7981 -1 0 0 0 0 0 0.00125952 -1.99114 325712 266071 217727 162421 
27205 2 -262.475 -6.48653 -44.5562 -1 0 0 0 0 0 0.00125952 -1.60942 340285 823924 393730 -10462.5 
27277 2 -262.475 -2.77994 -47.1772 -1 0 0 0 0 0 0.00125952 -1.50966 196603 250613 205102 8564.54 
27278 2 -262.533 -0.958677 -44.5371 -0.17814 0.464929 0.0670349 0.176482 0.0282691 -0.0809118 0.000317885 -1.52954 14703 36408.3 213809 9958.32 
27283 2 -260.896 -3.73372 -44.5518 -1.28653 -1.16308 -0.888664 0.16265 0.0386074 -0.0692534 0.00478321 -1.52336 107075 201644 125286 469.122 
26842 2 -260.87 -3.70659 -49.7981 -1 0 0 0 0 0 0.00125952 -1.99279 140453 387086 103741 83751 
27280 2 -260.87 -5.55988 -47.1772 -1 0 0 0 0 0 0.00125952 -1.52635 274689 599820 262690 26828.4 
26796 2 -259.265 -6.48653 -49.7981 -1 0 0 0 0 0 0.00125952 -2.13593 346201 1.01691e+006 785452 37443.7 
26841 2 -259.265 -0.926647 -49.7981 -1 0 0 0 0 0 0.00125952 -1.97657 371162 311451 126360 265574 
27208 2 -259.265 -6.48653 -44.5562 -1 0 0 0 0 0 0.00125952 -1.60677 381886 895679 353382 -29358.9 
27281 2 -259.265 -2.77994 -47.1772 -1 0 0 0 0 0 0.00125952 -1.50086 282415 260431 290742 23113.1 
27282 2 -259.3 -0.914317 -44.583 -1.03708 -0.866046 1.28404 -0.00462358 -0.174908 0.0614356 0.00437597 -1.51825 349858 215398 146012 -38860.4 
27287 2 -257.621 -3.73699 -44.5897 -1.23497 0.984707 -0.420265 -0.240818 0.0330945 0.102124 0.0033647 -1.51742 89573.4 166110 186001 -60763.3 
26844 2 -257.66 -3.70659 -49.7981 -1 0 0 0 0 0 0.00125952 -2.07121 624082 485821 991826 -30782 
27284 2 -257.66 -5.55988 -47.1772 -1 0 0 0 0 0 0.00125952 -1.52885 274669 557954 173783 17260 
26798 2 -256.055 -6.48653 -49.7981 -1 0 0 0 0 0 0.00125952 -2.15358 612613 1.02853e+006 1.04078e+006 -29617.7 
26843 2 -256.055 -0.926647 -49.7981 -1 0 0 0 0 0 0.00125952 -1.98051 384850 153496 -39256.4 -68270 
27211 2 -256.055 -6.48653 -44.5562 -1 0 0 0 0 0 0.00125952 -1.60752 334629 816497 409205 21681.9 
27285 2 -256.055 -2.77994 -47.1772 -1 0 0 0 0 0 0.00125952 -1.50732 215602 236797 211487 -10009 
27286 2 -256.088 -0.955587 -44.5617 -1.08212 -1.02138 -0.636146 0.0164225 0.0519731 -0.0439045 0.00329854 -1.52629 343055 102643 101408 -143808 
26846 2 -254.45 -3.70659 -49.7981 -1 0 0 0 0 0 0.00125952 -2.03803 164078 378494 445200 61351.4 
27288 2 -254.45 -5.55988 -47.1772 -1 0 0 0 0 0 0.00125952 -1.52759 264214 629860 298589 -27586.9 
27291 2 -254.481 -3.71685 -44.5391 -0.879626 0.860922 0.315486 0.123933 -0.0154261 -0.0326436 0.00203344 -1.52534 67225.8 195238 303236 -30022.6 
26800 2 -252.845 -6.48653 -49.7981 -1 0 0 0 0 0 0.00125952 -2.07147 398920 1.13649e+006 351524 153929 
26845 2 -252.845 -0.926647 -49.7981 -1 0 0 0 0 0 0.00125952 -1.97788 411356 417150 279959 -297244 
27214 2 -252.845 -6.48653 -44.5562 -1 0 0 0 0 0 0.00125952 -1.60428 394593 923263 386654 -18739.7 
27289 2 -252.845 -2.77994 -47.1772 -1 0 0 0 0 0 0.00125952 -1.4997 316483 213511 264325 -34098.5 
27290 2 -252.818 -0.988964 -44.5718 0.693699 0.837064 -1.24563 -0.121742 0.090899 0.0202469 0.00344289 -1.52005 443164 194143 126472 -37805.2 
27295 2 -251.248 -3.73392 -44.5124 -1.96493 -1.71418 -0.2589 -0.0926315 -0.0422975 -0.184314 0.00864838 -1.53264 -71787.2 -32055.3 152309 -9450 
26848 2 -251.24 -3.70659 -49.7981 -1 0 0 0 0 0 0.00125952 -1.94316 503056 594646 -319719 -251402 
27292 2 -251.24 -5.55988 -47.1772 -1 0 0 0 0 0 0.00125952 -1.51974 297322 669961 348654 -10542.8 
26802 2 -249.635 -6.48653 -49.7981 -1 0 0 0 0 0 0.00125952 -2.02625 966775 1.41538e+006 -8347.34 64280.1 
26847 2 -249.635 -0.926647 -49.7981 -1 0 0 0 0 0 0.00125952 -2.0031 427288 53257.9 132606 14620.2 
27217 2 -249.635 -6.48653 -44.5562 -1 0 0 0 0 0 0.00125952 -1.60763 342916 826642 372758 -26591.3 
27293 2 -249.635 -2.77994 -47.1772 -1 0 0 0 0 0 0.00125952 -1.50834 222953 218066 193367 45517.8 
27294 2 -249.594 -1.00417 -44.5157 1.04069 1.17581 -1.52586 -0.173214 0.213407 -0.153499 0.00603789 -1.52033 224902 30326 198577 -23505 
26850 2 -248.03 -3.70659 -49.7981 -1 0 0 0 0 0 0.00125952 -1.94088 618814 651073 -308940 219472 
27296 2 -248.03 -5.55988 -47.1772 -1 0 0 0 0 0 0.00125952 -1.52353 300557 610884 270131 -4130.6 
27299 2 -248.097 -3.72332 -44.6004 -2.45173 0.746821 0.912141 0.216276 -0.0361595 0.167154 0.00932133 -1.52028 103735 40096.7 214597 106067 
27298 2 -246.394 -0.947487 -44.6155 -1.92586 1.71226 1.46222 -0.219825 -0.0428007 0.187682 0.0110571 -1.52736 -161845 196740 153990 39237.9 
26804 2 -246.425 -6.48653 -49.7981 -1 0 0 0 0 0 0.00125952 -2.04951 524427 1.21717e+006 206965 -212737 
26849 2 -246.425 -0.926647 -49.7981 -1 0 0 0 0 0 0.00125952 -1.98518 374206 349398 284254 229467 
27220 2 -246.425 -6.48653 -44.5562 -1 0 0 0 0 0 0.00125952 -1.60917 326714 804456 341247 -66579 
27297 2 -246.425 -2.77994 -47.1772 -1 0 0 0 0 0 0.00125952 -1.51232 212173 188454 110316 32281.7 
26852 2 -244.82 -3.70659 -49.7981 -1 0 0 0 0 0 0.00125952 -2.01332 114777 362429 263200 9038.38 
27300 2 -244.82 -5.55988 -47.1772 -1 0 0 0 0 0 0.00125952 -1.52735 270425 599514 266036 17682.4 
27303 2 -244.87 -3.74911 -44.5495 -0.760243 0.599054 0.898387 0.0666012 0.124893 -0.0692912 0.00219651 -1.52818 252101 102447 128912 21335.7 
26806 2 -243.215 -6.48653 -49.7981 -1 0 0 0 0 0 0.00125952 -2.14774 428651 1.01725e+006 876908 45403.4 
26851 2 -243.215 -0.926647 -49.7981 -1 0 0 0 0 0 0.00125952 -1.97846 368449 234094 38198.6 180371 
27223 2 -243.215 -6.48653 -44.5562 -1 0 0 0 0 0 0.00125952 -1.60903 339353 783882 419439 -34126.8 
27301 2 -243.215 -2.77994 -47.1772 -1 0 0 0 0 0 0.00125952 -1.50243 260449 274679 375749 12362.1 
27302 2 -243.288 -0.914765 -44.5477 -1.6947 0.547441 2.10307 0.192707 -0.121466 -0.0993362 0.00956553 -1.52451 -166686 298356 59268.8 82556.9 
27307 2 -241.656 -3.73253 -44.5303 0.930599 1.27811 0.51493 0.0234502 0.075717 -0.0433011 0.00348224 -1.51744 325694 189561 303784 -101804 
26854 2 -241.61 -3.70659 -49.7981 -1 0 0 0 0 0 0.00125952 -2.07271 708908 493075 1.04738e+006 -2120.65 
27304 2 -241.61 -5.55988 -47.1772 -1 0 0 0 0 0 0.00125952 -1.52753 279345 595463 272539 10557 
26808 2 -240.005 -6.48653 -49.7981 -1 0 0 0 0 0 0.00125952 -2.1499 453639 1.01973e+006 902819 -42605.6 
26853 2 -240.005 -0.926647 -49.7981 -1 0 0 0 0 0 0.00125952 -1.98123 372047 221303 36939.7 -161152 
27226 2 -240.005 -6.48653 -44.5562 -1 0 0 0 0 0 0.00125952 -1.60403 402498 864795 459042 -35773.8 
27305 2 -240.005 -2.77994 -47.1772 -1 0 0 0 0 0 0.00125952 -1.49904 274392 254970 313740 6466.37 
27311 2 -238.444 -3.73387 -44.5188 0.224844 -0.57965 0.0256178 -0.0165495 0.0279549 -0.047125 0.000487692 -1.51927 259879 182393 402693 -114902 
26856 2 -238.4 -3.70659 -49.7981 -1 0 0 0 0 0 0.00125952 -2.01875 118691 363617 276981 7748.72 
27308 2 -238.4 -5.55988 -47.1772 -1 0 0 0 0 0 0.00125952 -1.5261 275831 628008 300928 -29761.7 
26810 2 -236.795 -6.48653 -49.7981 -1 0 0 0 0 0 0.00125952 -2.05309 500876 1.20491e+006 230027 206535 
26855 2 -236.795 -0.926647 -49.7981 -1 0 0 0 0 0 0.00125952 -1.98235 385757 365263 252491 -241768 
27229 2 -236.795 -6.48653 -44.5562 -1 0 0 0 0 0 0.00125952 -1.61149 290898 730605 297703 -100447 
27309 2 -236.795 -2.77994 -47.1772 -1 0 0 0 0 0 0.00125952 -1.50523 267485 288785 332457 -5153.1 
27310 2 -236.89 -0.943822 -44.5334 -1.31148 0.202421 -0.129648 0.154195 -0.0980332 -0.0301202 0.00223913 -1.51674 290211 143639 325851 -53700.4 
27306 2 -240.072 -0.960893 -44.5551 -2.46284 -0.987148 0.353452 0.0309174 0.0331362 -0.0179049 0.00902439 -1.52165 109383 247228 171021 -31353.8 
27315 2 -235.237 -3.7683 -44.57 -1.5102 -1.39029 1.46846 -0.0410752 0.131471 0.00501905 0.00802313 -1.52688 103154 3259.02 123442 -180033 
26858 2 -235.19 -3.70659 -49.7981 -1 0 0 0 0 0 0.00125952 -1.94106 603377 643097 -319408 -230741 
27312 2 -235.19 -5.55988 -47.1772 -1 0 0 0 0 0 0.00125952 -1.52288 305349 613345 280980 12369.7 
26812 2 -233.585 -6.48653 -49.7981 -1 0 0 0 0 0 0.00125952 -2.02621 969295 1.41691e+006 -12262.7 -42518.9 
26857 2 -233.585 -0.926647 -49.7981 -1 0 0 0 0 0 0.00125952 -2.00424 439012 50848 178872 -6851.84 
27232 2 -233.585 -6.48653 -44.5562 -1 0 0 0 0 0 0.00125952 -1.61058 332397 884255 354579 20645.1 
27313 2 -233.585 -2.77994 -47.1772 -1 0 0 0 0 0 0.00125952 -1.50803 257235 199845 148372 28672.5 
27319 2 -232.035 -3.70113 -44.5589 -2.38764 0.889954 0.0593666 0.0771955 -0.16943 0.00469997 0.00818229 -1.5266 73120.1 32619.3 240420 26553.7 
26860 2 -231.98 -3.70659 -49.7981 -1 0 0 0 0 0 0.00125952 -1.94167 522998 604415 -302344 251230 
27316 2 -231.98 -5.55988 -47.1772 -1 0 0 0 0 0 0.00125952 -1.51984 304089 677120 313199 2912.44 
27314 2 -233.66 -1.01742 -44.5778 -0.123221 -0.162862 0.199661 -0.00627125 0.198092 0.119834 0.000102742 -1.50966 509321 86629.9 335334 -27436 
27318 2 -230.362 -1.00739 -44.5738 -0.023499 -0.511288 -0.0947061 -0.238575 0.147754 0.0228624 0.00034125 -1.51934 319486 -192037 150305 -73121.7 
26814 2 -230.375 -6.48653 -49.7981 -1 0 0 0 0 0 0.00125952 -2.06693 417756 1.14669e+006 324383 -164582 
26859 2 -230.375 -0.926647 -49.7981 -1 0 0 0 0 0 0.00125952 -1.97616 404366 410640 277029 290080 
27235 2 -230.375 -6.48653 -44.5562 -1 0 0 0 0 0 0.00125952 -1.59924 415675 1.00053e+006 410129 -36963.8 
27317 2 -230.375 -2.77994 -47.1772 -1 0 0 0 0 0 0.00125952 -1.51013 230487 216670 91820.8 68903.9 
27323 2 -228.817 -3.69315 -44.5777 -2.63429 1.45732 1.94556 0.0433668 -0.201047 0.115491 0.0161829 -1.5214 9248.9 3792.57 308968 68285.1 
26862 2 -228.77 -3.70659 -49.7981 -1 0 0 0 0 0 0.00125952 -2.03438 150879 374324 437320 -52262.5 
27320 2 -228.77 -5.55988 -47.1772 -1 0 0 0 0 0 0.00125952 -1.52645 265161 642882 274943 17901.2 
27322 2 -227.164 -0.993365 -44.5565 0.113428 1.66971 -1.02674 -0.0812678 0.00161356 -0.0569766 0.00485541 -1.52521 49608.6 -165533 98146.4 -110618 
26816 2 -227.165 -6.48653 -49.7981 -1 0 0 0 0 0 0.00125952 -2.15344 576970 1.02638e+006 1.00647e+006 34923 
26861 2 -227.165 -0.926647 -49.7981 -1 0 0 0 0 0 0.00125952 -1.97817 383318 167035 -26002.4 88653.4 
27238 2 -227.165 -6.48653 -44.5562 -1 0 0 0 0 0 0.00125952 -1.60458 321585 809025 302942 -82057.2 
27321 2 -227.165 -2.77994 -47.1772 -1 0 0 0 0 0 0.00125952 -1.50429 281199 296879 254138 7809.74 
26864 2 -225.56 -3.70659 -49.7981 -1 0 0 0 0 0 0.00125952 -2.06938 651161 491179 973489 27187.5 
27324 2 -225.56 -5.55988 -47.1772 -1 0 0 0 0 0 0.00125952 -1.52683 290462 643277 283696 -7050.48 
27327 2 -225.64 -3.75198 -44.5242 1.71977 -1.51695 -1.64855 0.113728 0.0362064 -0.0466796 0.0100465 -1.53143 83920 -25420.4 365614 -32756.7 
27326 2 -223.952 -1.03917 -44.5576 -2.98221 0.594108 -2.59318 -0.241875 0.168181 0.0199767 0.0201159 -1.51759 -235545 180379 207908 51742.2 
26818 2 -223.955 -6.48653 -49.7981 -1 0 0 0 0 0 0.00125952 -2.13888 358860 1.01781e+006 805379 -39664.8 
26863 2 -223.955 -0.926647 -49.7981 -1 0 0 0 0 0 0.00125952 -1.97736 371621 300449 103686 -246669 
27241 2 -223.955 -6.48653 -44.5562 -1 0 0 0 0 0 0.00125952 -1.61168 229254 636076 332702 -163979 
27325 2 -223.955 -2.77994 -47.1772 -1 0 0 0 0 0 0.00125952 -1.50808 246200 223533 173420 29120.9 
26875 2 -278.525 4.63324 -49.7981 -1 0 0 0 0 0 0.00125952 -1.49168 344203 314204 814332 -16533.4 
27348 2 -278.525 2.77994 -47.1772 -1 0 0 0 0 0 0.00125952 -1.12597 189891 344273 558832 56257.2 
27349 2 -278.525 4.63324 -44.5562 -1 0 0 0 0 0 0.00125952 -1.13382 43889.9 338448 620065 -74438.1 
27262 2 -275.375 -0.905396 -44.534 -0.938912 -0.475653 -1.17863 0.0440648 -0.0809614 -0.0696893 0.00314498 -1.59315 695867 162915 324029 27242.2 
26877 2 -276.92 1.85329 -49.7981 -1 0 0 0 0 0 0.00125952 -2.02406 465572 765068 646913 -142349 
27350 2 -276.92 0 -47.1772 -1 0 0 0 0 0 0.00125952 -1.50657 445003 606252 558917 251439 
27353 2 -276.92 1.85329 -44.5562 -1 0 0 0 0 0 0.00125952 -1.53211 173159 306389 487655 -269011 
27352 2 -275.361 4.58841 -44.5849 -2.22325 0.838756 0.665875 -0.013904 0.140817 0.136732 0.00767013 -1.58431 681957 339534 371471 -9819.91 
26876 2 -275.315 4.63324 -49.7981 -1 0 0 0 0 0 0.00125952 -2.03172 960570 567286 113597 -345268 
27351 2 -275.315 2.77994 -47.1772 -1 0 0 0 0 0 0.00125952 -1.57262 851356 313172 270522 -32285 
26879 2 -273.71 1.85329 -49.7981 -1 0 0 0 0 0 0.00125952 -1.9429 813949 703573 -326212 133490 
27354 2 -273.71 0 -47.1772 -1 0 0 0 0 0 0.00125952 -1.49776 412604 287087 383893 -9869.66 
27357 2 -273.762 1.82191 -44.5259 -0.588979 1.71296 0.408601 0.0508251 0.0500115 -0.0311047 0.00434293 -1.52403 170348 222148 379638 26436.1 
27356 2 -272.145 4.63026 -44.5554 -1.44651 0.866708 1.28125 0.00470949 -0.00899406 0.00641543 0.00564917 -1.5198 298607 336470 248230 58585.8 
26878 2 -272.105 4.63324 -49.7981 -1 0 0 0 0 0 0.00125952 -1.94857 505322 400775 -406427 85985.2 
27355 2 -272.105 2.77994 -47.1772 -1 0 0 0 0 0 0.00125952 -1.50182 301163 259919 398518 18104.6 
27361 2 -270.58 1.83064 -44.5223 -2.42845 -0.320142 -0.25056 0.173418 0.0692924 -0.093771 0.00763603 -1.52292 163627 230271 279996 -61343.4 
26881 2 -270.5 1.85329 -49.7981 -1 0 0 0 0 0 0.00125952 -1.94515 473824 551951 -404189 -144832 
27358 2 -270.5 0 -47.1772 -1 0 0 0 0 0 0.00125952 -1.50256 214496 261153 327401 11176.4 
26880 2 -268.895 4.63324 -49.7981 -1 0 0 0 0 0 0.00125952 -1.97933 300774 370223 120808 252149 
27359 2 -268.895 2.77994 -47.1772 -1 0 0 0 0 0 0.00125952 -1.50276 228621 238611 296161 58064.3 
27360 2 -268.937 4.62114 -44.5523 -1.74103 0.348912 0.764797 0.0356686 0.0380582 -0.00267725 0.00470786 -1.524 263280 263094 268140 129987 
27365 2 -267.359 1.86341 -44.5258 -1.55194 -0.349532 0.430555 0.169864 -0.0985468 -0.0976858 0.00342093 -1.50785 549238 294329 266033 32069.5 
26883 2 -267.29 1.85329 -49.7981 -1 0 0 0 0 0 0.00125952 -2.04478 151807 492552 554763 45908.5 
27362 2 -267.29 0 -47.1772 -1 0 0 0 0 0 0.00125952 -1.49986 247210 269927 331467 -11556 
27364 2 -265.698 4.61816 -44.5451 -2.30797 0.0904021 0.854716 -0.0619509 -0.0393361 -0.0322916 0.00763954 -1.52003 164128 351786 260421 -32326.2 
26882 2 -265.685 4.63324 -49.7981 -1 0 0 0 0 0 0.00125952 -2.05068 452388 215502 610338 -65109.2 
27363 2 -265.685 2.77994 -47.1772 -1 0 0 0 0 0 0.00125952 -1.50195 281141 241578 348587 4311.24 
26885 2 -264.08 1.85329 -49.7981 -1 0 0 0 0 0 0.00125952 -2.0742 643727 652882 1.18472e+006 -21779.4 
27366 2 -264.08 0 -47.1772 -1 0 0 0 0 0 0.00125952 -1.50619 228804 205719 100715 4191.75 
27369 2 -264.037 1.81212 -44.5748 -1.7394 1.00521 -2.16355 -0.250297 0.0595219 0.0516065 0.0109791 -1.52032 207521 63535.7 170790 -43759 
27368 2 -262.54 4.59363 -44.5817 -0.737487 -0.340785 -1.04043 0.133339 0.0255001 0.0725718 0.00219472 -1.52712 41552.7 70204.8 177708 -7482.82 
26884 2 -262.475 4.63324 -49.7981 -1 0 0 0 0 0 0.00125952 -2.02923 233031 237943 431648 36866.9 
27367 2 -262.475 2.77994 -47.1772 -1 0 0 0 0 0 0.00125952 -1.51284 179590 207816 18243.4 -31383.5 
26887 2 -260.87 1.85329 -49.7981 -1 0 0 0 0 0 0.00125952 -1.98973 82869.9 390065 51028.9 10542.2 
27370 2 -260.87 0 -47.1772 -1 0 0 0 0 0 0.00125952 -1.50727 250508 212783 176698 45879.4 
27373 2 -260.889 1.82501 -44.6162 -0.466601 -0.271328 -1.06236 -0.0603322 0.0286362 0.227 0.00178843 -1.52091 -82716.8 174231 233687 61121.1 
27372 2 -259.338 4.62538 -44.5868 -1.95907 0.129611 0.328404 0.0500341 -0.129502 0.107167 0.00499095 -1.52994 157919 -31433.4 229498 34349.4 
26886 2 -259.265 4.63324 -49.7981 -1 0 0 0 0 0 0.00125952 -1.95208 450611 453275 -90524.6 -328922 
27371 2 -259.265 2.77994 -47.1772 -1 0 0 0 0 0 0.00125952 -1.51065 215133 231425 104115 -20101.2 
27377 2 -257.742 1.84996 -44.5504 -1.60724 0.24886 0.871832 0.145627 -0.0865759 -0.0725616 0.00428895 -1.53355 -96883.7 67303.5 129196 -126539 
26889 2 -257.66 1.85329 -49.7981 -1 0 0 0 0 0 0.00125952 -1.9397 766655 770997 -264677 74768.8 
27374 2 -257.66 0 -47.1772 -1 0 0 0 0 0 0.00125952 -1.50218 203704 266546 303352 -5677.94 
27376 2 -256.127 4.56357 -44.5395 -0.0293947 0.483331 -0.715997 0.0812654 0.117953 -0.0894995 0.000941017 -1.51779 385998 256934 170910 -81025.3 
26888 2 -256.055 4.63324 -49.7981 -1 0 0 0 0 0 0.00125952 -1.94669 520753 426856 -338434 190785 
27375 2 -256.055 2.77994 -47.1772 -1 0 0 0 0 0 0.00125952 -1.49711 308239 255498 343852 25882 
27381 2 -254.522 1.79303 -44.5322 -2.82733 -0.764569 -0.47084 0.0738659 0.0991588 -0.119606 0.0110838 -1.52174 244642 260555 154538 -36887.2 
26891 2 -254.45 1.85329 -49.7981 -1 0 0 0 0 0 0.00125952 -1.9529 304227 467213 -363572 -115055 
27378 2 -254.45 0 -47.1772 -1 0 0 0 0 0 0.00125952 -1.50012 256649 274350 374749 8427.99 
27380 2 -252.869 4.61285 -44.58 0.0259948 1.13591 -2.10626 -0.107772 -0.0617128 0.0752855 0.00721365 -1.52463 284710 169098 203563 93432.2 
26890 2 -252.845 4.63324 -49.7981 -1 0 0 0 0 0 0.00125952 -1.99384 254258 325881 247259 157678 
27379 2 -252.845 2.77994 -47.1772 -1 0 0 0 0 0 0.00125952 -1.5063 202741 212243 149880 80089.1 
27385 2 -251.319 1.84321 -44.5786 -0.338007 0.0572639 -0.394197 0.141977 -0.0758622 0.0744585 0.000343746 -1.51554 394250 313505 202314 -13675.7 
26893 2 -251.24 1.85329 -49.7981 -1 0 0 0 0 0 0.00125952 -2.0603 277818 562284 789305 45052.1 
27382 2 -251.24 0 -47.1772 -1 0 0 0 0 0 0.00125952 -1.50006 245439 255654 281901 -45751.2 
27384 2 -249.674 4.61578 -44.6002 -1.37439 0.755448 -1.384 0.00847781 -0.0632237 0.0972668 0.0055105 -1.52388 185830 355418 77291.1 -35180.2 
26892 2 -249.635 4.63324 -49.7981 -1 0 0 0 0 0 0.00125952 -2.05247 587509 218286 761496 -24731.6 
27383 2 -249.635 2.77994 -47.1772 -1 0 0 0 0 0 0.00125952 -1.50564 252050 189351 206912 3632.46 
27389 2 -248.067 1.78549 -44.5448 -1.01915 1.13742 1.06539 -0.0358729 0.104132 -0.118401 0.0043673 -1.51971 458846 271947 64842.7 -91865.3 
26895 2 -248.03 1.85329 -49.7981 -1 0 0 0 0 0 0.00125952 -2.06937 454149 623122 971572 -29671.4 
27386 2 -248.03 0 -47.1772 -1 0 0 0 0 0 0.00125952 -1.50333 243829 229578 149275 16178.6 
27388 2 -246.464 4.58683 -44.6247 0.721235 0.331122 -0.949336 -0.00653357 0.0616259 0.201619 0.0019284 -1.51906 268729 353774 70000.6 42620.9 
26894 2 -246.425 4.63324 -49.7981 -1 0 0 0 0 0 0.00125952 -2.01683 231454 274377 389642 -35617.4 
27387 2 -246.425 2.77994 -47.1772 -1 0 0 0 0 0 0.00125952 -1.50838 252399 150699 150068 -36347.8 
27393 2 -244.828 1.82989 -44.5577 0.0698098 0.815478 -0.552825 -0.139061 0.0491573 -0.104413 0.00122865 -1.53809 146364 -58826.3 14966 14567.8 
26897 2 -244.82 1.85329 -49.7981 -1 0 0 0 0 0 0.00125952 -1.96794 160598 405049 -188042 53508.3 
27390 2 -244.82 0 -47.1772 -1 0 0 0 0 0 0.00125952 -1.50553 200036 251083 159512 -15425.9 
26896 2 -243.215 4.63324 -49.7981 -1 0 0 0 0 0 0.00125952 -1.9487 512220 458960 -163007 -280812 
27391 2 -243.215 2.77994 -47.1772 -1 0 0 0 0 0 0.00125952 -1.50619 226235 224406 172392 23099.9 
27392 2 -243.259 4.61019 -44.5949 -1.84292 1.90416 1.63546 -0.0473187 0.0747043 0.0626108 0.0122135 -1.53079 125082 -24738.7 48341.4 -74321.6 
26899 2 -241.61 1.85329 -49.7981 -1 0 0 0 0 0 0.00125952 -1.94247 801114 804634 -215994 8361.5 
27394 2 -241.61 0 -47.1772 -1 0 0 0 0 0 0.00125952 -1.49642 292016 255829 405228 9927.57 
27397 2 -241.648 1.88585 -44.5731 -0.865267 0.721281 0.554861 -0.0294832 -0.148453 -0.0205075 0.00198601 -1.52664 105190 228834 64003.1 -25794.1 
27396 2 -240.048 4.61524 -44.4915 -2.73102 -0.594753 1.00837 -0.0453778 0.00701585 -0.261336 0.0111203 -1.52818 36720.8 -22436.2 141455 -77327.8 
26898 2 -240.005 4.63324 -49.7981 -1 0 0 0 0 0 0.00125952 -1.94626 517553 455319 -261014 268995 
27395 2 -240.005 2.77994 -47.1772 -1 0 0 0 0 0 0.00125952 -1.50021 289957 321148 396382 -13682.3 
27401 2 -238.456 1.80665 -44.547 -1.00669 -0.16275 0.470765 -0.0889635 0.00882568 -0.0503871 0.00158891 -1.53373 -166462 84863.3 186035 5784.31 
26901 2 -238.4 1.85329 -49.7981 -1 0 0 0 0 0 0.00125952 -1.96682 181944 417660 -218604 -65180 
27398 2 -238.4 0 -47.1772 -1 0 0 0 0 0 0.00125952 -1.50465 256902 261197 304494 30680.3 
27400 2 -236.895 4.56249 -44.5537 0.889444 -0.497047 0.653531 0.138267 0.0965465 -0.00843879 0.00184553 -1.52464 209168 120561 221147 20828 
26900 2 -236.795 4.63324 -49.7981 -1 0 0 0 0 0 0.00125952 -2.01031 239936 281923 335703 57165.2 
27399 2 -236.795 2.77994 -47.1772 -1 0 0 0 0 0 0.00125952 -1.50759 221932 225583 115658 83454 
27405 2 -235.325 1.78858 -44.5951 -2.91472 0.067751 -1.0312 0.208474 0.0201788 0.0840423 0.0120455 -1.52088 -35175.4 164803 77750.6 -18950.4 
26903 2 -235.19 1.85329 -49.7981 -1 0 0 0 0 0 0.00125952 -2.06841 423275 616063 963021 35771.7 
27402 2 -235.19 0 -47.1772 -1 0 0 0 0 0 0.00125952 -1.50508 218501 208580 57956 22440.5 
27404 2 -233.657 4.59154 -44.6204 1.00605 0.662936 0.696664 -0.168371 -0.17196 0.179322 0.00243963 -1.51746 221767 -27564.7 93770.6 -130823 
26902 2 -233.585 4.63324 -49.7981 -1 0 0 0 0 0 0.00125952 -2.05224 604561 218400 787956 18181.6 
27403 2 -233.585 2.77994 -47.1772 -1 0 0 0 0 0 0.00125952 -1.50931 269837 213917 179010 59187.3 
27409 2 -232.102 1.78405 -44.5554 -1.18791 -0.731748 -1.00446 0.128029 -0.0845935 -0.040302 0.00372255 -1.51017 312460 346446 164857 -38940.2 
26905 2 -231.98 1.85329 -49.7981 -1 0 0 0 0 0 0.00125952 -2.06048 301035 574325 812239 -40413.3 
27406 2 -231.98 0 -47.1772 -1 0 0 0 0 0 0.00125952 -1.50504 252453 275383 245586 2950.6 
27408 2 -230.474 4.53388 -44.5816 -0.252989 -1.13712 0.0164915 0.0208571 -0.0647024 0.0422929 0.00170956 -1.51714 260995 89178.3 113264 -174617 
26904 2 -230.375 4.63324 -49.7981 -1 0 0 0 0 0 0.00125952 -1.99648 242847 319817 270227 -133776 
27407 2 -230.375 2.77994 -47.1772 -1 0 0 0 0 0 0.00125952 -1.50446 295994 247827 157102 23021.9 
27413 2 -228.857 1.74199 -44.5846 -1.36212 2.22076 1.46015 -0.0197147 0.117483 0.116974 0.0112339 -1.51825 207202 67632.5 230611 -101078 
26907 2 -228.77 1.85329 -49.7981 -1 0 0 0 0 0 0.00125952 -1.95413 277114 456242 -304875 108322 
27410 2 -228.77 0 -47.1772 -1 0 0 0 0 0 0.00125952 -1.50864 263416 262962 225923 9037.41 
27412 2 -227.219 4.47328 -44.546 -1.06129 -2.12199 -0.612805 -0.326924 0.0990131 -0.0746738 0.00756304 -1.52124 -74744.3 -213416 84493.3 -86607.3 
26906 2 -227.165 4.63324 -49.7981 -1 0 0 0 0 0 0.00125952 -1.94134 523899 430007 -321053 -207762 
27411 2 -227.165 2.77994 -47.1772 -1 0 0 0 0 0 0.00125952 -1.50766 260902 314725 65656.3 100442 
27417 2 -225.705 1.76169 -44.6128 0.191358 2.24685 -0.568939 0.178396 -0.168462 0.160163 0.00681226 -1.51293 63663.6 -354563 53316.4 -188713 
26909 2 -225.56 1.85329 -49.7981 -1 0 0 0 0 0 0.00125952 -1.94097 781518 785768 -208211 -59492.5 
27414 2 -225.56 0 -47.1772 -1 0 0 0 0 0 0.00125952 -1.49449 341496 310024 288332 2923.36 
27416 2 -224.13 4.43963 -44.5698 -2.92465 0.886293 1.31197 0.0226474 0.0627947 0.0303117 0.0139307 -1.52306 -411463 -679485 110190 -219644 
26908 2 -223.955 4.63324 -49.7981 -1 0 0 0 0 0 0.00125952 -1.94801 465618 462965 -129023 321852 
27415 2 -223.955 2.77994 -47.1772 -1 0 0 0 0 0 0.00125952 -1.50356 367752 372103 241744 78189.2 
26920 2 -278.525 10.1931 -49.7981 -1 0 0 0 0 0 0.00125952 -1.4081 498094 424887 -471371 -11160 
27438 2 -278.525 8.33982 -47.1772 -1 0 0 0 0 0 0.00125952 -1.11664 187609 363589 492883 68573.9 
27439 2 -278.525 10.1931 -44.5562 -1 0 0 0 0 0 0.00125952 -1.13516 21251.1 371763 624133 -73061.7 
26922 2 -276.92 7.41318 -49.7981 -1 0 0 0 0 0 0.00125952 -1.97254 574211 806970 421609 -429766 
27440 2 -276.92 5.55988 -47.1772 -1 0 0 0 0 0 0.00125952 -1.5072 444627 576447 474433 240099 
27443 2 -276.92 7.41318 -44.5562 -1 0 0 0 0 0 0.00125952 -1.52542 366409 533369 518931 -285423 
27530 2 -276.92 11.1198 -47.1772 -1 0 0 0 0 0 0.00125952 -1.50736 457873 565239 490239 269678 
27442 2 -275.367 10.1902 -44.5529 -1.37492 0.800039 0.432636 -0.0117029 0.0339162 0.010491 0.00342292 -1.58823 615171 280604 360399 65945.9 
26921 2 -275.315 10.1931 -49.7981 -1 0 0 0 0 0 0.00125952 -2.10871 839895 676900 658268 -8786.06 
27441 2 -275.315 8.33982 -47.1772 -1 0 0 0 0 0 0.00125952 -1.57109 825951 367009 343763 8362.89 
27447 2 -273.743 7.418 -44.5372 -1.80052 -0.15079 0.138988 0.00617133 -0.0323694 -0.0242736 0.00413615 -1.52069 438540 252992 356768 4761.38 
26924 2 -273.71 7.41318 -49.7981 -1 0 0 0 0 0 0.00125952 -2.03985 485956 159497 453478 65336 
27444 2 -273.71 5.55988 -47.1772 -1 0 0 0 0 0 0.00125952 -1.50802 365182 246817 243102 -12484.4 
27534 2 -273.71 11.1198 -47.1772 -1 0 0 0 0 0 0.00125952 -1.50717 366738 268941 278989 33304.6 
27446 2 -272.172 10.1945 -44.5594 -4.26253 -0.217745 0.945198 0.0941693 -0.0610201 0.0219771 0.0240694 -1.5211 264192 242633 274493 -64553.2 
26923 2 -272.105 10.1931 -49.7981 -1 0 0 0 0 0 0.00125952 -2.07653 722750 745348 1.3327e+006 6477.15 
27445 2 -272.105 8.33982 -47.1772 -1 0 0 0 0 0 0.00125952 -1.50298 228447 234460 180361 11421.8 
27451 2 -270.509 7.40701 -44.5774 1.23749 0.894568 0.072551 -0.0678157 0.0394937 -0.0301141 0.00294337 -1.52693 296802 235174 6815.51 -22062.4 
26926 2 -270.5 7.41318 -49.7981 -1 0 0 0 0 0 0.00125952 -2.02797 256606 213310 408888 -21842.8 
27448 2 -270.5 5.55988 -47.1772 -1 0 0 0 0 0 0.00125952 -1.5072 213828 199103 202971 22632.3 
27538 2 -270.5 11.1198 -47.1772 -1 0 0 0 0 0 0.00125952 -1.50809 231392 187241 194434 -10722.7 
27450 2 -268.902 10.199 -44.5665 -2.13313 -0.296926 0.063722 -0.0126875 -0.106885 -0.0679209 0.00584726 -1.52837 286037 116749 48093.9 21230.7 
26925 2 -268.895 10.1931 -49.7981 -1 0 0 0 0 0 0.00125952 -2.00015 44587.3 433464 136471 10821.8 
27449 2 -268.895 8.33982 -47.1772 -1 0 0 0 0 0 0.00125952 -1.50621 193066 265024 235585 -8021.15 
27455 2 -267.269 7.42068 -44.5942 0.551644 -0.10714 0.0361357 -0.043995 -0.0493674 0.121137 0.000399387 -1.51881 415004 364180 192103 40509.3 
26928 2 -267.29 7.41318 -49.7981 -1 0 0 0 0 0 0.00125952 -1.96146 408851 407969 12125.6 354584 
27452 2 -267.29 5.55988 -47.1772 -1 0 0 0 0 0 0.00125952 -1.50417 265287 222062 272613 10582.2 
27542 2 -267.29 11.1198 -47.1772 -1 0 0 0 0 0 0.00125952 -1.50946 197439 213771 140029 -14444.8 
27454 2 -265.674 10.1927 -44.5926 -0.193211 1.63145 -0.0174148 -0.0645418 -0.0969234 0.0518308 0.00339976 -1.52373 134142 216132 51255.8 -25265 
26927 2 -265.685 10.1931 -49.7981 -1 0 0 0 0 0 0.00125952 -1.94043 754080 763327 -230924 -40900 
27453 2 -265.685 8.33982 -47.1772 -1 0 0 0 0 0 0.00125952 -1.50085 235960 243136 181415 -36069.4 
26930 2 -264.08 7.41318 -49.7981 -1 0 0 0 0 0 0.00125952 -1.95219 460255 297866 -323166 -116141 
27456 2 -264.08 5.55988 -47.1772 -1 0 0 0 0 0 0.00125952 -1.50427 247207 240526 195535 7159.92 
27546 2 -264.08 11.1198 -47.1772 -1 0 0 0 0 0 0.00125952 -1.50637 253020 227751 193383 -1028.03 
27459 2 -264.041 7.38172 -44.5777 -1.35569 -0.310383 0.152761 -0.182399 0.0185492 0.0702522 0.0024656 -1.52533 122489 183472 215166 -26004.5 
27458 2 -262.497 10.1447 -44.5688 1.86267 0.453477 1.01966 0.00575159 0.0833204 -0.0191173 0.0059385 -1.53262 -66386 204879 90041.4 19461.1 
26929 2 -262.475 10.1931 -49.7981 -1 0 0 0 0 0 0.00125952 -1.94659 372538 489291 -415004 56271.8 
27457 2 -262.475 8.33982 -47.1772 -1 0 0 0 0 0 0.00125952 -1.50478 264957 241596 196995 -23845.6 
27463 2 -260.886 7.35636 -44.5803 -1.1911 -0.373211 -1.0278 -0.116112 0.0843654 0.0418648 0.00329285 -1.5353 -253961 50415.7 136037 90244.8 
26932 2 -260.87 7.41318 -49.7981 -1 0 0 0 0 0 0.00125952 -1.98003 333932 374243 214877 -253142 
27460 2 -260.87 5.55988 -47.1772 -1 0 0 0 0 0 0.00125952 -1.51252 219103 207186 90839.1 8155.51 
27550 2 -260.87 11.1198 -47.1772 -1 0 0 0 0 0 0.00125952 -1.50599 236566 209599 172225 53959.6 
27462 2 -259.359 10.1811 -44.5381 -2.01846 0.336005 -0.110066 0.190123 -0.0440748 -0.0719391 0.00528897 -1.52223 181272 343622 203656 30811.2 
26931 2 -259.265 10.1931 -49.7981 -1 0 0 0 0 0 0.00125952 -2.05195 213913 600632 729159 -19347.4 
27461 2 -259.265 8.33982 -47.1772 -1 0 0 0 0 0 0.00125952 -1.5091 212948 235242 221349 25409.5 
27467 2 -257.756 7.36753 -44.5522 -2.52443 -1.01564 -0.115281 0.237139 0.0628448 -0.0114476 0.00934259 -1.51805 74661.4 346078 240292 -70373 
26934 2 -257.66 7.41318 -49.7981 -1 0 0 0 0 0 0.00125952 -2.03943 480217 138268 539079 40946.4 
27464 2 -257.66 5.55988 -47.1772 -1 0 0 0 0 0 0.00125952 -1.50956 227484 196938 201221 528.351 
27554 2 -257.66 11.1198 -47.1772 -1 0 0 0 0 0 0.00125952 -1.50161 276150 210371 288597 28308.6 
27466 2 -256.103 10.1626 -44.566 1.07465 -0.0904866 -1.4503 -0.0180513 0.0143413 0.0294952 0.00411414 -1.51244 431375 421007 216822 44940.7 
26933 2 -256.055 10.1931 -49.7981 -1 0 0 0 0 0 0.00125952 -2.07529 558636 717893 1.17804e+006 12980.8 
27465 2 -256.055 8.33982 -47.1772 -1 0 0 0 0 0 0.00125952 -1.50156 248569 205484 154508 13053.3 
27471 2 -254.503 7.3602 -44.5869 -1.93334 1.67476 -0.234066 -0.0765073 0.0568078 0.086428 0.00830953 -1.52161 239877 238900 193081 53917.2 
26936 2 -254.45 7.41318 -49.7981 -1 0 0 0 0 0 0.00125952 -2.01491 267809 269475 383251 46640.7 
27468 2 -254.45 5.55988 -47.1772 -1 0 0 0 0 0 0.00125952 -1.5039 245603 215554 200536 35362.4 
27558 2 -254.45 11.1198 -47.1772 -1 0 0 0 0 0 0.00125952 -1.50816 191736 246855 236590 -23527.5 
27470 2 -252.881 10.1668 -44.5938 -0.00263968 0.0938294 0.646868 -0.028324 0.0328972 0.139844 0.000538127 -1.5199 369461 313678 250835 15668.6 
26935 2 -252.845 10.1931 -49.7981 -1 0 0 0 0 0 0.00125952 -1.98058 91217.4 392629 -115022 -6571.33 
27469 2 -252.845 8.33982 -47.1772 -1 0 0 0 0 0 0.00125952 -1.51074 228015 214094 206128 -4299.95 
27475 2 -251.316 7.38661 -44.5515 -1.61181 0.946507 1.2819 0.109303 0.021829 -0.0605362 0.00647024 -1.53032 173748 218969 143586 3260.7 
26938 2 -251.24 7.41318 -49.7981 -1 0 0 0 0 0 0.00125952 -1.95542 453069 392505 -100368 308005 
27472 2 -251.24 5.55988 -47.1772 -1 0 0 0 0 0 0.00125952 -1.50911 205858 240783 183061 5175.57 
27562 2 -251.24 11.1198 -47.1772 -1 0 0 0 0 0 0.00125952 -1.5061 215042 199478 146787 -28588.3 
27474 2 -249.659 10.1608 -44.5553 -0.779085 0.149187 -0.70064 -0.0198073 0.0228201 -0.0352394 0.00141082 -1.52537 277223 209823 169551 106015 
26937 2 -249.635 10.1931 -49.7981 -1 0 0 0 0 0 0.00125952 -1.94179 822371 828398 -209288 -17937.7 
27473 2 -249.635 8.33982 -47.1772 -1 0 0 0 0 0 0.00125952 -1.49479 290617 272488 340900 1414.31 
27479 2 -248.091 7.40982 -44.5376 0.157314 0.452298 -3.01319 0.0225265 -0.0678303 -0.0748266 0.0117244 -1.52192 255711 254744 187320 45376.7 
26940 2 -248.03 7.41318 -49.7981 -1 0 0 0 0 0 0.00125952 -1.95383 484914 349028 -219926 -207938 
27476 2 -248.03 5.55988 -47.1772 -1 0 0 0 0 0 0.00125952 -1.50178 206945 255753 209454 11535 
27566 2 -248.03 11.1198 -47.1772 -1 0 0 0 0 0 0.00125952 -1.50243 303671 260772 333875 -10977.5 
27478 2 -246.433 10.1883 -44.5443 0.66851 -2.16733 -0.613743 -0.191414 -0.0357494 -0.0503457 0.00695366 -1.52762 29963.6 -24930.5 215802 72014.8 
26939 2 -246.425 10.1931 -49.7981 -1 0 0 0 0 0 0.00125952 -1.95776 206880 413950 -376029 37589.4 
27477 2 -246.425 8.33982 -47.1772 -1 0 0 0 0 0 0.00125952 -1.50371 272356 293038 342103 32271.3 
27483 2 -244.902 7.43926 -44.5347 1.29707 -0.838877 1.02487 0.0378321 -0.268652 -0.0510849 0.00432831 -1.51836 193499 105580 278636 -66110.3 
26942 2 -244.82 7.41318 -49.7981 -1 0 0 0 0 0 0.00125952 -1.99316 301840 331089 272401 -156851 
27480 2 -244.82 5.55988 -47.1772 -1 0 0 0 0 0 0.00125952 -1.50651 181503 291210 187357 -21883.9 
27570 2 -244.82 11.1198 -47.1772 -1 0 0 0 0 0 0.00125952 -1.51132 205921 190094 86785.2 62182.3 
27482 2 -243.303 10.1015 -44.633 -2.82014 -1.96449 0.0999827 0.104295 0.131568 0.280913 0.0148906 -1.5213 -188674 -32552.4 171433 -133901 
26941 2 -243.215 10.1931 -49.7981 -1 0 0 0 0 0 0.00125952 -2.06519 355294 669712 972448 -13649.2 
27481 2 -243.215 8.33982 -47.1772 -1 0 0 0 0 0 0.00125952 -1.50952 228599 152661 -41638.5 46558.1 
27487 2 -241.699 7.33728 -44.5652 -0.0488806 -0.309296 -0.0548057 0.0329645 0.0814976 0.0308495 0.000127283 -1.52243 239844 39308.5 220175 -79488.3 
26944 2 -241.61 7.41318 -49.7981 -1 0 0 0 0 0 0.00125952 -2.03875 565358 135830 607769 5082.01 
27484 2 -241.61 5.55988 -47.1772 -1 0 0 0 0 0 0.00125952 -1.50207 282461 240411 194767 -19000.4 
27574 2 -241.61 11.1198 -47.1772 -1 0 0 0 0 0 0.00125952 -1.50928 269424 185627 133442 38768.6 
27486 2 -240.134 10.1082 -44.5651 -1.59995 -0.633385 0.77846 0.117151 0.0475409 -0.00656852 0.00449271 -1.51717 275148 272220 137602 23780.8 
26943 2 -240.005 10.1931 -49.7981 -1 0 0 0 0 0 0.00125952 -2.06628 379962 677872 975989 16155.7 
27485 2 -240.005 8.33982 -47.1772 -1 0 0 0 0 0 0.00125952 -1.50595 276687 226547 176288 13764.5 
27491 2 -238.462 7.35635 -44.5726 -0.531305 0.884937 -0.819522 -0.102533 0.044989 0.0454621 0.0021878 -1.5239 77356.6 81058 196159 -36238.6 
26946 2 -238.4 7.41318 -49.7981 -1 0 0 0 0 0 0.00125952 -1.99876 296725 326937 321075 140139 
27488 2 -238.4 5.55988 -47.1772 -1 0 0 0 0 0 0.00125952 -1.5007 292771 254363 241157 54660 
27578 2 -238.4 11.1198 -47.1772 -1 0 0 0 0 0 0.00125952 -1.50449 318903 242169 255503 1517.16 
27490 2 -236.888 10.1302 -44.5764 0.275222 0.20483 2.75376 -0.187632 0.0638429 -0.0432982 0.00969939 -1.51722 95535 145376 -66841.5 -99055.4 
26945 2 -236.795 10.1931 -49.7981 -1 0 0 0 0 0 0.00125952 -1.96124 183872 400434 -319868 -29424.6 
27489 2 -236.795 8.33982 -47.1772 -1 0 0 0 0 0 0.00125952 -1.50713 295449 240994 194316 40692.2 
27495 2 -235.312 7.3535 -44.5835 -0.241967 -0.0914702 0.0989089 -0.0144306 -0.0880305 0.106236 9.66024e-005 -1.52681 -181060 75755.3 240109 -18906.2 
26948 2 -235.19 7.41318 -49.7981 -1 0 0 0 0 0 0.00125952 -1.95251 487238 361851 -165351 228376 
27492 2 -235.19 5.55988 -47.1772 -1 0 0 0 0 0 0.00125952 -1.503 282270 266422 143575 64743.1 
27582 2 -235.19 11.1198 -47.1772 -1 0 0 0 0 0 0.00125952 -1.50849 366849 296337 299882 44793.3 
27494 2 -233.757 10.0912 -44.559 -1.6145 0.850369 -2.13053 0.00532496 0.126667 0.049941 0.00991102 -1.51767 -141094 154149 268903 -98782.7 
26947 2 -233.585 10.1931 -49.7981 -1 0 0 0 0 0 0.00125952 -1.9399 829086 831224 -203647 10300.1 
27493 2 -233.585 8.33982 -47.1772 -1 0 0 0 0 0 0.00125952 -1.50682 353189 282184 287247 76508 
27499 2 -232.189 7.29366 -44.5381 1.44632 1.16331 1.82371 0.345835 0.12221 -0.0992629 0.00852825 -1.51491 168407 -9788.9 107630 -118117 
26950 2 -231.98 7.41318 -49.7981 -1 0 0 0 0 0 0.00125952 -1.95306 457537 387366 -126006 -294102 
27496 2 -231.98 5.55988 -47.1772 -1 0 0 0 0 0 0.00125952 -1.51052 251529 283137 181382 41750.2 
27586 2 -231.98 11.1198 -47.1772 -1 0 0 0 0 0 0.00125952 -1.5051 478127 279541 173690 111836 
27498 2 -230.632 10.0766 -44.552 -3.82616 0.0549883 -0.997949 -0.179387 -0.106009 -0.0231205 0.0196969 -1.50658 -650936 151803 114627 -97106.1 
26949 2 -230.375 10.1931 -49.7981 -1 0 0 0 0 0 0.00125952 -1.97072 104788 387935 -206758 12412.8 
27497 2 -230.375 8.33982 -47.1772 -1 0 0 0 0 0 0.00125952 -1.5045 399168 366778 321885 150537 
27503 2 -228.932 7.24727 -44.6189 -0.896498 -0.736134 -2.88149 -0.144403 -0.0365565 0.106668 0.0121525 -1.50684 329143 -308871 -184279 -336882 
26952 2 -228.77 7.41318 -49.7981 -1 0 0 0 0 0 0.00125952 -2.00934 270669 277646 382952 -63023.4 
27500 2 -228.77 5.55988 -47.1772 -1 0 0 0 0 0 0.00125952 -1.50303 384889 264770 141316 29028 
27590 2 -228.77 11.1198 -47.1772 -1 0 0 0 0 0 0.00125952 -1.51126 399898 220010 -101972 170150 
27502 2 -227.635 9.97483 -44.5885 -1.83929 0.81888 -0.297007 0.283225 0.139743 0.0658513 0.00521661 -1.49245 -597095 -189531 -152328 -136309 
26951 2 -227.165 10.1931 -49.7981 -1 0 0 0 0 0 0.00125952 -2.06591 522773 706241 1.09873e+006 -5247.99 
27501 2 -227.165 8.33982 -47.1772 -1 0 0 0 0 0 0.00125952 -1.52083 295928 253208 27136.8 127037 
27507 2 -225.773 7.19363 -44.6392 -2.95094 1.28444 -0.844957 -0.110708 0.0211611 0.181645 0.0139451 -1.5087 9174.89 -595435 -236331 -328194 
26954 2 -225.56 7.41318 -49.7981 -1 0 0 0 0 0 0.00125952 -2.03524 502268 132459 571831 -28633 
27504 2 -225.56 5.55988 -47.1772 -1 0 0 0 0 0 0.00125952 -1.50966 336458 208094 -77786.7 87902.2 
27594 2 -225.56 11.1198 -47.1772 -1 0 0 0 0 0 0.00125952 -1.5025 492674 301001 148121 125003 
27506 2 -224.59 9.91541 -44.6006 -0.529256 -0.15682 0.699045 0.0906027 0.0362402 0.0820983 0.000999262 -1.47877 -220418 -415999 -336880 -280286 
26953 2 -223.955 10.1931 -49.7981 -1 0 0 0 0 0 0.00125952 -2.05057 270413 623377 821824 27083 
27505 2 -223.955 8.33982 -47.1772 -1 0 0 0 0 0 0.00125952 -1.51832 313484 309935 188399 90999.2 
26965 2 -278.525 15.753 -49.7981 -1 0 0 0 0 0 0.00125952 -1.49782 350274 349296 917661 -74929 
27528 2 -278.525 13.8997 -47.1772 -1 0 0 0 0 0 0.00125952 -1.12519 173199 346911 603253 66798.9 
27529 2 -278.525 15.753 -44.5562 -1 0 0 0 0 0 0.00125952 -1.13277 166752 356588 630670 -52570.2 
26967 2 -276.92 12.9731 -49.7981 -1 0 0 0 0 0 0.00125952 -1.97401 602274 782360 465618 197395 
27533 2 -276.92 12.9731 -44.5562 -1 0 0 0 0 0 0.00125952 -1.52569 390171 515759 428161 -219930 
27620 2 -276.92 16.6796 -47.1772 -1 0 0 0 0 0 0.00125952 -1.50535 477585 580373 553541 216910 
27532 2 -275.322 15.7647 -44.5521 -0.884828 -0.865272 1.17506 -0.222332 -0.0127081 -0.0551351 0.0036682 -1.59396 603964 190961 221362 8384.74 
26966 2 -275.315 15.753 -49.7981 -1 0 0 0 0 0 0.00125952 -2.02823 923445 595416 17336 269119 
27531 2 -275.315 13.8997 -47.1772 -1 0 0 0 0 0 0.00125952 -1.56635 863848 394415 425026 2712.27 
27537 2 -273.73 12.9866 -44.547 -1.59158 -0.543685 -2.04541 -0.0917929 -0.0859909 -0.0359367 0.00883227 -1.52913 269841 110917 227315 -28074.9 
26969 2 -273.71 12.9731 -49.7981 -1 0 0 0 0 0 0.00125952 -2.02035 467603 114584 305313 -6553.71 
27624 2 -273.71 16.6796 -47.1772 -1 0 0 0 0 0 0.00125952 -1.50551 347046 260361 239491 3237.84 
27536 2 -272.176 15.724 -44.5762 -1.55541 0.367606 0.497407 0.167339 0.0846095 0.0574828 0.00352898 -1.52109 145980 282785 205682 -82466.7 
26968 2 -272.105 15.753 -49.7981 -1 0 0 0 0 0 0.00125952 -1.94292 608305 562060 -363484 -89891.6 
27535 2 -272.105 13.8997 -47.1772 -1 0 0 0 0 0 0.00125952 -1.50202 222207 207173 194446 21770.1 
27541 2 -270.538 12.9318 -44.6016 0.306901 -0.574467 -1.29813 0.0303215 0.103352 0.0894227 0.00265676 -1.52628 244669 119887 47685.4 -48689.9 
26971 2 -270.5 12.9731 -49.7981 -1 0 0 0 0 0 0.00125952 -2.01107 283234 210797 332555 -54860.5 
27628 2 -270.5 16.6796 -47.1772 -1 0 0 0 0 0 0.00125952 -1.50031 282614 252187 334993 15166.1 
27540 2 -268.928 15.7121 -44.5317 -1.91558 -0.274208 0.700733 -0.0718186 0.0221509 -0.134621 0.00533491 -1.5189 305429 368743 162813 -69955.8 
26970 2 -268.895 15.753 -49.7981 -1 0 0 0 0 0 0.00125952 -1.98012 226150 360755 56523.5 -177006 
27539 2 -268.895 13.8997 -47.1772 -1 0 0 0 0 0 0.00125952 -1.5049 224681 247219 280704 -9804.7 
27545 2 -267.298 12.9328 -44.5715 -0.303158 0.614483 -0.699784 -0.0432336 0.0461008 -0.0272789 0.00120812 -1.53467 273590 32725.1 78561.1 -94062.3 
26973 2 -267.29 12.9731 -49.7981 -1 0 0 0 0 0 0.00125952 -1.96669 395996 376573 71862 -334947 
27632 2 -267.29 16.6796 -47.1772 -1 0 0 0 0 0 0.00125952 -1.50554 233880 213773 241893 30784.3 
26972 2 -265.685 15.753 -49.7981 -1 0 0 0 0 0 0.00125952 -2.06217 506469 325726 784626 57289.4 
27543 2 -265.685 13.8997 -47.1772 -1 0 0 0 0 0 0.00125952 -1.50826 226601 166183 99425.9 -1866.04 
27544 2 -265.717 15.6916 -44.5904 -1.00183 0.608282 -0.872581 0.00598047 0.146068 0.0185335 0.00268916 -1.52407 239557 291162 11650.5 -57651.8 
27549 2 -264.059 12.9445 -44.5844 -1.55835 -0.481494 -0.520317 -0.133055 0.00964452 -0.038009 0.00369168 -1.53004 175413 155065 -39712.3 -84467.1 
26975 2 -264.08 12.9731 -49.7981 -1 0 0 0 0 0 0.00125952 -1.96508 411069 184572 -197348 69312.5 
27636 2 -264.08 16.6796 -47.1772 -1 0 0 0 0 0 0.00125952 -1.50859 175723 200466 16682.2 15682 
27548 2 -262.517 15.7704 -44.6289 -1.02493 0.0931508 1.40445 0.0149065 -0.107196 0.178415 0.0038184 -1.53059 155519 111671 8827.03 -42803.9 
26974 2 -262.475 15.753 -49.7981 -1 0 0 0 0 0 0.00125952 -2.04095 206876 279552 518280 -71620.7 
27547 2 -262.475 13.8997 -47.1772 -1 0 0 0 0 0 0.00125952 -1.5085 194857 209056 81445.4 19168.5 
27553 2 -260.888 12.9784 -44.5882 -2.55728 0.46923 0.90848 -0.0654642 -0.0543991 -0.0376519 0.0095537 -1.52458 -29050.2 363069 -55674.3 56957.6 
26977 2 -260.87 12.9731 -49.7981 -1 0 0 0 0 0 0.00125952 -1.97537 391885 411627 259591 295923 
27640 2 -260.87 16.6796 -47.1772 -1 0 0 0 0 0 0.00125952 -1.50813 193344 234207 87333.2 -30972.2 
27552 2 -259.292 15.7964 -44.5672 -0.373077 -0.376478 1.49776 -0.0298175 -0.221237 -0.0283702 0.00317928 -1.52629 174876 129599 89505.6 -15817.8 
26976 2 -259.265 15.753 -49.7981 -1 0 0 0 0 0 0.00125952 -1.94828 451859 509941 -178010 286283 
27551 2 -259.265 13.8997 -47.1772 -1 0 0 0 0 0 0.00125952 -1.50069 247182 283936 303274 -7059.15 
27557 2 -257.7 12.9529 -44.5698 -3.3242 0.25913 1.0095 -0.0226015 -0.00741006 -0.0045439 0.0152862 -1.51961 79575.4 404063 131317 -5202.6 
26979 2 -257.66 12.9731 -49.7981 -1 0 0 0 0 0 0.00125952 -2.02159 421822 72469.5 338314 -27936.8 
27644 2 -257.66 16.6796 -47.1772 -1 0 0 0 0 0 0.00125952 -1.49447 286161 284572 336398 -17925.7 
27556 2 -256.089 15.7527 -44.5151 -2.38941 -0.677241 0.487292 -0.0603382 -0.00141753 -0.179917 0.00806773 -1.5291 74837 182681 180090 60805.5 
26978 2 -256.055 15.753 -49.7981 -1 0 0 0 0 0 0.00125952 -1.9421 591185 556123 -378667 -201633 
27555 2 -256.055 13.8997 -47.1772 -1 0 0 0 0 0 0.00125952 -1.4974 232403 284340 361855 9788.99 
27561 2 -254.507 13.0064 -44.5418 0.0781721 0.509306 0.091602 0.0605489 -0.176434 -0.0580603 0.000344975 -1.5151 279584 363163 244224 2944.77 
26981 2 -254.45 12.9731 -49.7981 -1 0 0 0 0 0 0.00125952 -2.00099 314025 292401 295246 -130016 
27648 2 -254.45 16.6796 -47.1772 -1 0 0 0 0 0 0.00125952 -1.49948 259546 260468 330270 37395.1 
27560 2 -252.9 15.7647 -44.5334 0.0545378 -0.551669 -1.03225 0.163928 -0.126468 -0.0610116 0.00172914 -1.51665 230387 162969 279331 51035 
26980 2 -252.845 15.753 -49.7981 -1 0 0 0 0 0 0.00125952 -2.00123 174276 316049 194149 -88798.1 
27559 2 -252.845 13.8997 -47.1772 -1 0 0 0 0 0 0.00125952 -1.50336 240975 284626 383448 -20569.4 
27565 2 -251.254 12.921 -44.573 0.267159 0.331458 -1.67301 -0.0792438 0.0661498 0.0145518 0.00375362 -1.52018 281722 231539 122859 -32293.3 
26983 2 -251.24 12.9731 -49.7981 -1 0 0 0 0 0 0.00125952 -1.96868 405065 321016 16260.5 -274510 
27652 2 -251.24 16.6796 -47.1772 -1 0 0 0 0 0 0.00125952 -1.50275 272743 235731 262642 21117 
27564 2 -249.661 15.6862 -44.5453 -1.85356 0.00596928 -1.00713 -0.11808 0.115674 -0.0630318 0.00560489 -1.52195 164144 290730 191807 60922.9 
26982 2 -249.635 15.753 -49.7981 -1 0 0 0 0 0 0.00125952 -2.06387 650212 342065 898433 20742.3 
27563 2 -249.635 13.8997 -47.1772 -1 0 0 0 0 0 0.00125952 -1.50601 208551 201329 123768 -617.642 
26985 2 -248.03 12.9731 -49.7981 -1 0 0 0 0 0 0.00125952 -1.96713 422575 247424 -98807.8 158881 
27656 2 -248.03 16.6796 -47.1772 -1 0 0 0 0 0 0.00125952 -1.51025 203604 200896 157583 15326.6 
27569 2 -248.059 12.9567 -44.5642 -0.47321 -0.27529 -0.278312 -0.0269498 -0.0931951 -0.0784532 0.000475052 -1.53163 74976.8 90412.7 10686.2 89649.8 
27568 2 -246.499 15.7479 -44.6044 -0.931147 0.0152311 -0.253584 0.0948475 -0.0816612 0.0585362 0.00117333 -1.53221 18629.8 213644 -52464.9 37149.1 
26984 2 -246.425 15.753 -49.7981 -1 0 0 0 0 0 0.00125952 -2.02371 172902 282887 387070 -18959.1 
27567 2 -246.425 13.8997 -47.1772 -1 0 0 0 0 0 0.00125952 -1.50439 256779 218637 251902 5260.13 
27573 2 -244.875 12.913 -44.539 0.338666 -0.865678 0.474335 -0.0549057 0.0820278 -0.200127 0.00137173 -1.52378 -49936.3 260182 -31694.4 -172882 
26987 2 -244.82 12.9731 -49.7981 -1 0 0 0 0 0 0.00125952 -1.98385 367470 370964 266113 228799 
27660 2 -244.82 16.6796 -47.1772 -1 0 0 0 0 0 0.00125952 -1.50768 208094 171245 57978.3 6683.88 
27572 2 -243.317 15.7568 -44.5671 -1.38616 -0.381374 -0.89914 0.0885876 -0.133357 -0.0147469 0.00362153 -1.5221 160055 285482 99220.5 998.175 
26986 2 -243.215 15.753 -49.7981 -1 0 0 0 0 0 0.00125952 -1.9426 543172 538416 -260867 273147 
27571 2 -243.215 13.8997 -47.1772 -1 0 0 0 0 0 0.00125952 -1.49425 320778 297748 378656 12143.4 
27577 2 -241.722 12.87 -44.5704 -0.907974 0.472771 0.721521 -0.0102748 0.168752 -0.0332175 0.00197558 -1.52451 -46144 271016 23512.9 -3579.28 
26989 2 -241.61 12.9731 -49.7981 -1 0 0 0 0 0 0.00125952 -2.01971 501743 60633.9 370883 -3753.36 
27664 2 -241.61 16.6796 -47.1772 -1 0 0 0 0 0 0.00125952 -1.49323 349989 294113 331805 -24554.5 
27576 2 -240.128 15.6954 -44.5154 -0.969199 1.11543 2.12172 -0.0231385 0.113449 -0.122598 0.00842014 -1.51655 227692 387094 246024 125686 
26988 2 -240.005 15.753 -49.7981 -1 0 0 0 0 0 0.00125952 -1.94073 556641 542337 -310943 -263778 
27575 2 -240.005 13.8997 -47.1772 -1 0 0 0 0 0 0.00125952 -1.49559 322851 273892 282924 47086.5 
27581 2 -238.568 12.9403 -44.5738 0.479879 2.25474 -1.28253 0.0772635 -0.0901478 -0.0310102 0.008765 -1.52003 -40081.3 325640 -14359.8 99383.5 
26991 2 -238.4 12.9731 -49.7981 -1 0 0 0 0 0 0.00125952 -1.98739 363079 363837 310845 -211038 
27668 2 -238.4 16.6796 -47.1772 -1 0 0 0 0 0 0.00125952 -1.49613 305703 234584 42788.1 48318.9 
27580 2 -236.975 15.7668 -44.6036 -1.1274 -0.528552 -0.180667 -0.00397415 -0.147349 0.0894126 0.00199387 -1.5219 -152327 88346.4 -4558.25 116303 
26990 2 -236.795 15.753 -49.7981 -1 0 0 0 0 0 0.00125952 -2.01806 174767 285633 371563 1034.19 
27579 2 -236.795 13.8997 -47.1772 -1 0 0 0 0 0 0.00125952 -1.5071 319010 222431 113137 39489.5 
27585 2 -235.422 12.9532 -44.5796 2.14902 -1.08245 0.63483 0.0474947 -0.11894 -0.0390601 0.00780019 -1.51938 -33432.4 159441 -92225.9 -134644 
26993 2 -235.19 12.9731 -49.7981 -1 0 0 0 0 0 0.00125952 -1.96479 422911 255389 -65758.7 -177338 
27672 2 -235.19 16.6796 -47.1772 -1 0 0 0 0 0 0.00125952 -1.50707 325215 222552 36113.4 59542.1 
27584 2 -233.85 15.6697 -44.6319 -2.58256 -0.203787 2.43691 0.013418 0.18935 0.133831 0.0159325 -1.51237 -334946 253047 -256269 37521 
26992 2 -233.585 15.753 -49.7981 -1 0 0 0 0 0 0.00125952 -2.06266 663646 342341 962725 -14895 
27583 2 -233.585 13.8997 -47.1772 -1 0 0 0 0 0 0.00125952 -1.50884 405589 153981 -59402.1 94923.2 
27589 2 -232.273 12.8592 -44.5893 1.78736 -0.609104 -1.72467 0.0161809 0.0238169 0.0205147 0.00823747 -1.52265 -35551.3 41897.1 -132179 -33809.6 
26995 2 -231.98 12.9731 -49.7981 -1 0 0 0 0 0 0.00125952 -1.96381 404843 306051 -6114.08 260291 
27676 2 -231.98 16.6796 -47.1772 -1 0 0 0 0 0 0.00125952 -1.50546 418075 220656 -36352 36980.5 
27588 2 -230.799 15.638 -44.5573 -2.43044 -0.84387 -0.0167676 0.13452 -0.0367495 -0.0631242 0.0083373 -1.50804 -362864 325425 -115250 66468.4 
26994 2 -230.375 15.753 -49.7981 -1 0 0 0 0 0 0.00125952 -1.99841 165632 301204 205574 69660 
27587 2 -230.375 13.8997 -47.1772 -1 0 0 0 0 0 0.00125952 -1.5042 440283 321303 16799.7 137773 
27593 2 -229.179 12.8071 -44.634 -0.919727 1.38362 1.12082 -0.192434 0.0370189 0.239512 0.0050589 -1.49967 -676645 -119623 -136958 -92619.5 
26997 2 -228.77 12.9731 -49.7981 -1 0 0 0 0 0 0.00125952 -1.99456 329238 305505 323761 148247 
27680 2 -228.77 16.6796 -47.1772 -1 0 0 0 0 0 0.00125952 -1.49933 511502 256816 36663 81593.6 
27592 2 -227.753 15.5401 -44.5463 -1.68879 2.7272 0.913921 -0.0677218 0.0825193 -0.037392 0.014012 -1.49859 -568519 45712.5 -61122.2 128568 
26996 2 -227.165 15.753 -49.7981 -1 0 0 0 0 0 0.00125952 -1.93685 601613 546596 -380261 222278 
27591 2 -227.165 13.8997 -47.1772 -1 0 0 0 0 0 0.00125952 -1.50075 539008 413144 231139 86462.1 
27597 2 -226.236 12.74 -44.5059 0.535971 0.12414 0.289943 0.0301612 -0.0844299 -0.227995 0.000487109 -1.47818 -994036 141556 -138917 138255 
26999 2 -225.56 12.9731 -49.7981 -1 0 0 0 0 0 0.00125952 -2.01421 462082 75695.7 293800 39473.2 
27684 2 -225.56 16.6796 -47.1772 -1 0 0 0 0 0 0.00125952 -1.489 596986 362360 85614.8 148668 
27596 2 -224.804 15.5253 -44.5006 -3.30274 -0.563002 0.787505 0.0104014 -0.186729 -0.273693 0.0149193 -1.4669 -1.08738e+006 -95225.5 -331481 347739 
26998 2 -223.955 15.753 -49.7981 -1 0 0 0 0 0 0.00125952 -1.94029 509234 532383 -216915 -260492 
27595 2 -223.955 13.8997 -47.1772 -1 0 0 0 0 0 0.00125952 -1.48213 576388 443470 265646 101904 
27010 2 -278.525 21.3129 -49.7981 -1 0 0 0 0 0 0.00125952 -1.4521 369334 274295 256352 -162494 
27618 2 -278.525 19.4596 -47.1772 -1 0 0 0 0 0 0.00125952 -1.11926 204212 355166 509186 57098.5 
27619 2 -278.525 21.3129 -44.5562 -1 0 0 0 0 0 0.00125952 -1.13311 2028.66 362186 632119 -70371 
27012 2 -276.92 18.5329 -49.7981 -1 0 0 0 0 0 0.00125952 -2.02286 477076 689135 627811 -119598 
27057 2 -276.92 24.0928 -49.7981 -1 0 0 0 0 0 0.00125952 -1.97209 417366 942504 231376 -201313 
27623 2 -276.92 18.5329 -44.5562 -1 0 0 0 0 0 0.00125952 -1.52734 149316 427969 434486 -309643 
27710 2 -276.92 22.2395 -47.1772 -1 0 0 0 0 0 0.00125952 -1.50237 483003 621919 564465 236610 
27713 2 -276.92 24.0928 -44.5562 -1 0 0 0 0 0 0.00125952 -1.52968 210722 357150 402986 -328434 
27622 2 -275.383 21.2935 -44.5362 -1.04345 -2.10296 0.387132 -0.0377384 0.0517012 -0.0828711 0.00713026 -1.60213 448298 126015 281439 -3927.78 
27011 2 -275.315 21.3129 -49.7981 -1 0 0 0 0 0 0.00125952 -2.05266 1.00601e+006 491329 344226 -292580 
27621 2 -275.315 19.4596 -47.1772 -1 0 0 0 0 0 0.00125952 -1.57042 828237 360573 289633 -23327.3 
27014 2 -273.71 18.5329 -49.7981 -1 0 0 0 0 0 0.00125952 -1.94225 771280 648275 -321099 -194016 
27059 2 -273.71 24.0928 -49.7981 -1 0 0 0 0 0 0.00125952 -2.0745 607973 596522 986042 43534.3 
27714 2 -273.71 22.2395 -47.1772 -1 0 0 0 0 0 0.00125952 -1.50547 385340 217480 178726 797.547 
27627 2 -273.791 18.5434 -44.5537 -1.05522 -0.748893 0.07668 0.11094 -0.0572493 0.010589 0.00211624 -1.53228 126202 182299 281378 -63052.3 
27717 2 -273.769 24.0577 -44.5922 -2.97483 0.909563 0.498442 0.0328912 0.0709511 0.0904304 0.0125012 -1.53276 151814 163638 131539 61009.6 
27626 2 -272.199 21.3112 -44.516 -1.75667 0.65981 -0.01108 0.153292 -0.00284825 -0.184413 0.0044352 -1.52135 238585 126981 120976 77132.4 
27013 2 -272.105 21.3129 -49.7981 -1 0 0 0 0 0 0.00125952 -1.99848 415614 58470.8 71809 -10420.3 
27625 2 -272.105 19.4596 -47.1772 -1 0 0 0 0 0 0.00125952 -1.5018 260797 245224 259094 41244.5 
27631 2 -270.584 18.5458 -44.5851 -2.74493 0.503514 0.944246 0.034394 -0.101856 0.0820777 0.0109323 -1.52275 150336 274590 161632 -50929 
27721 2 -270.551 24.0869 -44.5551 -1.67783 -1.28581 -0.30585 0.00474095 -0.0629611 -0.0166545 0.00574586 -1.52628 142850 236975 214828 93107.7 
27016 2 -270.5 18.5329 -49.7981 -1 0 0 0 0 0 0.00125952 -1.94588 485682 557037 -280398 227850 
27061 2 -270.5 24.0928 -49.7981 -1 0 0 0 0 0 0.00125952 -2.05789 258995 522031 713724 -55644.6 
27718 2 -270.5 22.2395 -47.1772 -1 0 0 0 0 0 0.00125952 -1.50251 235910 265341 259093 10493.5 
27630 2 -268.968 21.293 -44.5444 -0.220963 0.292368 1.57863 0.0283135 0.0281442 -0.0174198 0.00330795 -1.52183 441865 162684 278085 -38254.8 
27015 2 -268.895 21.3129 -49.7981 -1 0 0 0 0 0 0.00125952 -1.97373 420513 420673 257614 310005 
27629 2 -268.895 19.4596 -47.1772 -1 0 0 0 0 0 0.00125952 -1.50629 202590 222357 146557 53784.2 
27635 2 -267.392 18.5163 -44.5777 -2.09562 0.299756 -0.945251 0.182355 -0.0190347 0.022751 0.0067699 -1.52118 276668 314010 102363 3494.06 
27725 2 -267.359 24.0481 -44.575 -1.5694 1.12812 -0.1357 0.119674 0.0243809 0.0287647 0.00472834 -1.53099 196239 122052 142928 69297 
27018 2 -267.29 18.5329 -49.7981 -1 0 0 0 0 0 0.00125952 -2.04088 163529 365892 506012 -67003.4 
27063 2 -267.29 24.0928 -49.7981 -1 0 0 0 0 0 0.00125952 -1.95207 330828 483910 -315947 142729 
27722 2 -267.29 22.2395 -47.1772 -1 0 0 0 0 0 0.00125952 -1.50123 264576 272981 298166 5632.08 
27017 2 -265.685 21.3129 -49.7981 -1 0 0 0 0 0 0.00125952 -1.98422 376091 128443 -1199.51 49397.9 
27633 2 -265.685 19.4596 -47.1772 -1 0 0 0 0 0 0.00125952 -1.5004 253676 262419 174748 26209.5 
27634 2 -265.718 21.2913 -44.5673 0.0482629 1.10131 -1.79318 -0.0899109 -0.0453159 -0.00656582 0.00558056 -1.5231 346569 86598.5 119614 35532 
27639 2 -264.153 18.5348 -44.5957 -0.248832 -0.559813 -1.05261 -0.0074759 -0.0957875 0.104625 0.00186824 -1.52289 334628 178383 151954 58727.1 
27729 2 -264.118 24.0257 -44.5571 0.695227 0.667921 -0.112016 -0.00798872 0.021289 -0.00282537 0.00118647 -1.52266 321073 184921 226904 -76491.1 
27020 2 -264.08 18.5329 -49.7981 -1 0 0 0 0 0 0.00125952 -2.06953 615264 484755 1.02212e+006 32958 
27065 2 -264.08 24.0928 -49.7981 -1 0 0 0 0 0 0.00125952 -1.94077 745679 749612 -269820 -93148.1 
27726 2 -264.08 22.2395 -47.1772 -1 0 0 0 0 0 0.00125952 -1.50054 246747 249974 244808 -2482.8 
27638 2 -262.476 21.2541 -44.5997 -0.366908 -0.111131 0.58837 -0.180928 0.0474708 0.109312 0.000621133 -1.52844 100534 23464.4 120440 -42947.1 
27019 2 -262.475 21.3129 -49.7981 -1 0 0 0 0 0 0.00125952 -1.97903 362509 308220 163286 -251212 
27637 2 -262.475 19.4596 -47.1772 -1 0 0 0 0 0 0.00125952 -1.51095 232546 204716 107242 -25630.5 
27642 2 -260.908 24.0178 -44.5213 -0.379769 0.924343 -0.675613 0.0432221 0.0638595 -0.169072 0.00183271 -1.52614 308014 -8307.5 136591 25956 
27643 2 -260.934 18.4924 -44.5646 -0.656533 -0.548584 -0.388988 0.0274933 0.0574508 -0.0529283 0.00111252 -1.53365 161591 -88185.3 75377.1 52626.3 
27022 2 -260.87 18.5329 -49.7981 -1 0 0 0 0 0 0.00125952 -1.98769 127640 359366 72966 -67251.6 
27067 2 -260.87 24.0928 -49.7981 -1 0 0 0 0 0 0.00125952 -1.99184 84515.1 380375 20391 -17810.5 
27730 2 -260.87 22.2395 -47.1772 -1 0 0 0 0 0 0.00125952 -1.50452 207270 284766 233184 -2428.24 
28451 2 -259.312 21.2704 -44.5867 -0.545166 0.749816 -0.386859 0.0441711 0.0140194 0.0321424 0.00127097 -1.52904 -49260.2 175421 70784.7 150590 
27021 2 -259.265 21.3129 -49.7981 -1 0 0 0 0 0 0.00125952 -1.99039 331061 267949 227241 -181713 
27641 2 -259.265 19.4596 -47.1772 -1 0 0 0 0 0 0.00125952 -1.51131 193615 188222 156447 1295.71 
27741 2 -257.651 24.0834 -44.5722 -0.409804 0.4748 0.315076 -0.0753001 -0.154457 -0.0125645 0.000620498 -1.5253 314172 59836.2 89616.6 67995.3 
27647 2 -257.72 18.5234 -44.5659 -1.01389 -0.784034 -0.272671 0.0899506 -0.0374339 -0.0116676 0.00216264 -1.52112 374576 -75647.5 142694 -103868 
27024 2 -257.66 18.5329 -49.7981 -1 0 0 0 0 0 0.00125952 -1.94161 696138 692608 -299719 -117618 
27069 2 -257.66 24.0928 -49.7981 -1 0 0 0 0 0 0.00125952 -2.0734 653075 614996 1.15786e+006 22485.7 
27734 2 -257.66 22.2395 -47.1772 -1 0 0 0 0 0 0.00125952 -1.50482 236040 238725 233083 -2130.44 
27646 2 -256.112 21.2547 -44.5322 -0.996817 -0.186261 1.29804 0.0715816 0.0437664 -0.182212 0.0034174 -1.51985 68112.2 203315 41820.6 -13745.7 
27023 2 -256.055 21.3129 -49.7981 -1 0 0 0 0 0 0.00125952 -1.99885 356710 93062.5 108187 19130.7 
27645 2 -256.055 19.4596 -47.1772 -1 0 0 0 0 0 0.00125952 -1.50131 262747 246732 358873 5081.32 
27651 2 -254.42 18.4964 -44.5391 0.0543219 0.457092 -1.25039 -0.213878 0.027489 -0.0870972 0.00223608 -1.52039 373148 -3278.12 165587 -7446.89 
27745 2 -254.446 24.0426 -44.5821 -1.41543 -0.308061 -0.413882 -0.228623 -0.00546572 0.0530796 0.00285867 -1.52089 28906.1 184579 156401 -58441.4 
27026 2 -254.45 18.5329 -49.7981 -1 0 0 0 0 0 0.00125952 -1.95439 349530 496239 -240666 198314 
27071 2 -254.45 24.0928 -49.7981 -1 0 0 0 0 0 0.00125952 -2.04023 144775 451631 539095 -51385.2 
27738 2 -254.45 22.2395 -47.1772 -1 0 0 0 0 0 0.00125952 -1.50497 216613 226315 220594 32357.4 
27650 2 -252.919 21.2665 -44.5534 -1.33664 0.0912446 -0.58813 0.182436 0.0136764 -0.0284875 0.00269642 -1.52554 309417 107802 205889 -42142.7 
27025 2 -252.845 21.3129 -49.7981 -1 0 0 0 0 0 0.00125952 -1.97162 425505 425522 243309 326559 
27649 2 -252.845 19.4596 -47.1772 -1 0 0 0 0 0 0.00125952 -1.50714 223664 239699 236057 26044.2 
27655 2 -251.203 18.5091 -44.5795 -0.740279 0.255698 0.570037 -0.170135 -0.0474116 0.0594703 0.00118185 -1.52331 194849 146623 167035 -119639 
28553 2 -251.298 24.0473 -44.5944 -2.75075 0.392712 -0.486729 0.0785406 -0.0713689 0.0824788 0.0100229 -1.53298 -158491 131743 101065 17310.9 
27028 2 -251.24 18.5329 -49.7981 -1 0 0 0 0 0 0.00125952 -2.05714 260255 412532 648360 -76138.5 
27073 2 -251.24 24.0928 -49.7981 -1 0 0 0 0 0 0.00125952 -1.94299 489661 564129 -345211 172196 
27742 2 -251.24 22.2395 -47.1772 -1 0 0 0 0 0 0.00125952 -1.50081 254724 261152 263605 20876.7 
27654 2 -249.663 21.2602 -44.5725 -0.453216 0.143869 -2.51961 -0.0531792 0.107357 -0.00758807 0.00828076 -1.52137 396439 27941.9 82272 -103755 
27027 2 -249.635 21.3129 -49.7981 -1 0 0 0 0 0 0.00125952 -1.98399 393544 84211.9 -69531.1 3620.3 
27653 2 -249.635 19.4596 -47.1772 -1 0 0 0 0 0 0.00125952 -1.49972 271499 245783 217551 -23785.6 
27659 2 -248.037 18.5211 -44.5555 -0.344012 1.9579 -0.547887 -0.0095708 -0.00648599 -0.0660594 0.00535536 -1.52771 44696.2 221345 106650 136288 
27749 2 -248.123 24.0588 -44.5629 -1.26343 0.872622 1.35049 0.110166 0.0169066 -0.044112 0.00526674 -1.52845 206069 22056.1 92484 -1971.39 
27030 2 -248.03 18.5329 -49.7981 -1 0 0 0 0 0 0.00125952 -2.0651 437045 461859 805939 55730.9 
27075 2 -248.03 24.0928 -49.7981 -1 0 0 0 0 0 0.00125952 -1.93831 654952 675183 -325469 -149071 
27746 2 -248.03 22.2395 -47.1772 -1 0 0 0 0 0 0.00125952 -1.5002 260805 288565 351256 6137.63 
27658 2 -246.416 21.3469 -44.5518 -0.891681 -0.0221353 -0.16987 -0.149288 -0.259528 -0.0175449 0.0010384 -1.51588 336705 158649 269079 -93760.9 
27029 2 -246.425 21.3129 -49.7981 -1 0 0 0 0 0 0.00125952 -1.97284 396930 378017 180191 -301376 
27657 2 -246.425 19.4596 -47.1772 -1 0 0 0 0 0 0.00125952 -1.50144 254378 281272 168008 -11563.8 
27663 2 -244.859 18.5141 -44.6131 -2.83147 -0.716709 -0.246424 -0.148861 0.0285203 0.0570952 0.0108213 -1.51926 -97580.4 202022 -81896.1 3752.38 
27753 2 -244.873 24.0324 -44.6109 -0.422134 -0.239998 0.308894 0.0327586 0.175579 0.0350885 0.000417167 -1.52983 253026 -134721 -128802 -217560 
27032 2 -244.82 18.5329 -49.7981 -1 0 0 0 0 0 0.00125952 -1.96955 214160 409700 -59791.1 -133166 
27077 2 -244.82 24.0928 -49.7981 -1 0 0 0 0 0 0.00125952 -2.01338 64838.3 389073 294393 25126.6 
27750 2 -244.82 22.2395 -47.1772 -1 0 0 0 0 0 0.00125952 -1.50646 215665 208423 100957 -2361.45 
27662 2 -243.212 21.2875 -44.6098 -0.141914 -0.379526 2.06908 -0.116304 0.0192674 0.0475036 0.00559889 -1.53458 101202 89615.5 -89276 75870.1 
27031 2 -243.215 21.3129 -49.7981 -1 0 0 0 0 0 0.00125952 -1.99321 319537 174885 202689 -102645 
27661 2 -243.215 19.4596 -47.1772 -1 0 0 0 0 0 0.00125952 -1.51277 204838 187509 50685.2 -15421.3 
27757 2 -241.631 24.0738 -44.6103 -0.527581 -0.414856 0.0813612 -0.0561551 -0.00224891 0.0735066 0.000575684 -1.53018 320427 229067 -22268.1 -25724.6 
27667 2 -241.713 18.5155 -44.5781 -0.284431 -0.844234 0.76998 0.134791 -0.112055 -0.0261376 0.00174632 -1.52326 64463.9 125589 13710.8 21180.3 
27034 2 -241.61 18.5329 -49.7981 -1 0 0 0 0 0 0.00125952 -1.93912 717115 709893 -289409 -13126.9 
27079 2 -241.61 24.0928 -49.7981 -1 0 0 0 0 0 0.00125952 -2.07238 736225 620121 1.26573e+006 3340.81 
27754 2 -241.61 22.2395 -47.1772 -1 0 0 0 0 0 0.00125952 -1.50964 186399 172656 -29875.9 -10794.3 
27666 2 -240.04 21.2728 -44.6034 -3.07485 -1.25147 0.323993 -0.0131154 -0.0329593 0.0394454 0.0140132 -1.53181 123757 120848 -41728.3 -3215.68 
27033 2 -240.005 21.3129 -49.7981 -1 0 0 0 0 0 0.00125952 -1.99495 320937 158317 184765 86167.8 
27665 2 -240.005 19.4596 -47.1772 -1 0 0 0 0 0 0.00125952 -1.50203 292521 222956 119238 22049 
27671 2 -238.48 18.5108 -44.5917 -1.89632 1.51585 1.13817 -0.241898 -0.0199865 0.0318254 0.00905499 -1.51788 -14979.5 158343 24164.8 183374 
27761 2 -238.436 24.0406 -44.5717 -1.79738 1.31533 1.94059 0.00100457 0.073178 -0.0158793 0.0109912 -1.52768 269601 224848 78892.7 -26936.3 
27036 2 -238.4 18.5329 -49.7981 -1 0 0 0 0 0 0.00125952 -1.96679 235792 427598 -84361.4 142458 
27081 2 -238.4 24.0928 -49.7981 -1 0 0 0 0 0 0.00125952 -2.01804 70795.8 393974 314586 -29150.8 
27758 2 -238.4 22.2395 -47.1772 -1 0 0 0 0 0 0.00125952 -1.5032 251539 251527 189794 -15476.6 
27670 2 -236.827 21.306 -44.5674 -2.2249 0.442126 -0.979363 -0.159713 -0.0105393 -0.0973665 0.00768914 -1.52662 116917 85040.7 -43741.5 91906.7 
27035 2 -236.795 21.3129 -49.7981 -1 0 0 0 0 0 0.00125952 -1.97218 407891 389766 202463 306699 
27669 2 -236.795 19.4596 -47.1772 -1 0 0 0 0 0 0.00125952 -1.50936 269745 240125 161507 14180.9 
27675 2 -235.373 18.5385 -44.5479 -1.1744 -0.643607 1.21697 0.207662 -0.0775968 -0.109922 0.00412426 -1.51936 -25826.1 184889 32717.4 35449.2 
27765 2 -235.204 24.076 -44.5364 -0.557242 1.03265 -0.335114 -0.114918 -0.0488366 -0.160892 0.00187566 -1.52539 224658 22574.4 72898.9 -3335.63 
27038 2 -235.19 18.5329 -49.7981 -1 0 0 0 0 0 0.00125952 -2.061 404490 451568 767462 -62652.3 
27083 2 -235.19 24.0928 -49.7981 -1 0 0 0 0 0 0.00125952 -1.93653 632432 656173 -347425 156804 
27762 2 -235.19 22.2395 -47.1772 -1 0 0 0 0 0 0.00125952 -1.4975 275600 321144 267365 -9721.84 
27678 2 -233.665 21.3001 -44.605 -1.27791 0.731067 1.62927 -0.0604104 0.0335482 0.0912415 0.00607343 -1.52978 -7449.41 112971 45586.8 134520 
27037 2 -233.585 21.3129 -49.7981 -1 0 0 0 0 0 0.00125952 -1.98131 396675 80030.6 -58434.3 -2888.97 
27673 2 -233.585 19.4596 -47.1772 -1 0 0 0 0 0 0.00125952 -1.49637 352167 229800 63666.2 40648.2 
27679 2 -232.201 18.5111 -44.6186 -3.60381 0.279344 -0.950934 -0.135927 -0.124251 0.151423 0.0175952 -1.51511 -261150 258629 -56345 175531 
27769 2 -232.026 24.1022 -44.6722 -1.81101 -0.491363 -0.17162 0.0077273 -0.106496 0.370014 0.00447211 -1.51859 108911 134312 8531.91 177945 
27040 2 -231.98 18.5329 -49.7981 -1 0 0 0 0 0 0.00125952 -2.0563 291271 414235 696059 73315 
27085 2 -231.98 24.0928 -49.7981 -1 0 0 0 0 0 0.00125952 -1.94286 522019 577388 -305117 -174197 
27766 2 -231.98 22.2395 -47.1772 -1 0 0 0 0 0 0.00125952 -1.50247 273523 195286 50495.2 -19948.7 
27682 2 -230.535 21.2769 -44.5574 -3.30135 -0.117227 0.261107 0.106747 -0.0439063 -0.0767832 0.0138306 -1.52736 61339.6 363329 35208.3 -25674.6 
27039 2 -230.375 21.3129 -49.7981 -1 0 0 0 0 0 0.00125952 -1.96845 424408 413958 234280 -326089 
27677 2 -230.375 19.4596 -47.1772 -1 0 0 0 0 0 0.00125952 -1.50334 375802 226489 2146.54 -9379.99 
27683 2 -229.165 18.3891 -44.5855 -1.15643 -1.50967 -0.696228 -0.00107709 0.0838068 -0.0763703 0.00516549 -1.50293 -614069 327500 -371622 133087 
27773 2 -228.844 24.1021 -44.5514 -2.03026 -1.09592 0.423352 -0.0346351 -0.137326 -0.0291961 0.00693011 -1.52597 228028 283231 240901 -139412 
27042 2 -228.77 18.5329 -49.7981 -1 0 0 0 0 0 0.00125952 -1.95306 329371 481283 -192840 -181306 
27087 2 -228.77 24.0928 -49.7981 -1 0 0 0 0 0 0.00125952 -2.03409 125022 436319 481284 50793.6 
27770 2 -228.77 22.2395 -47.1772 -1 0 0 0 0 0 0.00125952 -1.49781 251215 300228 187921 51903.6 
27686 2 -227.354 21.2343 -44.6069 0.868452 0.302476 0.149851 -0.0467236 -0.0417318 0.103202 0.00109346 -1.5198 349788 539365 19540.2 37248.4 
27041 2 -227.165 21.3129 -49.7981 -1 0 0 0 0 0 0.00125952 -2.00078 352352 101053 187889 -27339.7 
27681 2 -227.165 19.4596 -47.1772 -1 0 0 0 0 0 0.00125952 -1.49027 486299 223664 -28925.7 46015.9 
27687 2 -226.168 18.2837 -44.5575 0.791781 1.44982 -1.13888 -0.106751 0.142661 -0.0481973 0.00507074 -1.4757 -873792 207078 -179619 338450 
27777 2 -225.662 24.0166 -44.5862 -1.8673 -1.4328 -1.0275 0.0304822 0.114053 0.0163339 0.00830714 -1.52374 304434 229764 40012.5 19057.9 
27044 2 -225.56 18.5329 -49.7981 -1 0 0 0 0 0 0.00125952 -1.93703 715651 705846 -302855 112961 
27089 2 -225.56 24.0928 -49.7981 -1 0 0 0 0 0 0.00125952 -2.07657 681437 619949 1.2056e+006 -21413.8 
27774 2 -225.56 22.2395 -47.1772 -1 0 0 0 0 0 0.00125952 -1.50053 266689 279517 212128 2399.11 
27690 2 -224.185 21.169 -44.5136 -2.6539 -1.80383 -0.357343 0.113356 0.00281725 -0.0833901 0.0131301 -1.51267 553605 563313 334556 145532 
27043 2 -223.955 21.3129 -49.7981 -1 0 0 0 0 0 0.00125952 -1.99324 333231 254460 229200 176654 
27685 2 -223.955 19.4596 -47.1772 -1 0 0 0 0 0 0.00125952 -1.47462 551406 221863 -160499 120032 
27055 2 -278.525 26.8728 -49.7981 -1 0 0 0 0 0 0.00125952 -1.41979 434221 268935 -274171 133669 
27708 2 -278.525 25.0195 -47.1772 -1 0 0 0 0 0 0.00125952 -1.119 202923 356783 504580 68849.6 
27709 2 -278.525 26.8728 -44.5562 -1 0 0 0 0 0 0.00125952 -1.13534 -41797.8 302276 616933 -58496 
27798 2 -278.525 30.5794 -47.1772 -1 0 0 0 0 0 0.00125952 -1.10216 147967 267350 534877 122368 
27102 2 -276.92 29.6527 -49.7981 -1 0 0 0 0 0 0.00125952 -2.00027 576607 656493 579929 51500.2 
27800 2 -276.92 27.7994 -47.1772 -1 0 0 0 0 0 0.00125952 -1.50708 451454 567750 517393 269701 
27803 2 -276.92 29.6527 -44.5562 -1 0 0 0 0 0 0.00125952 -1.50978 255200 339340 375141 -149632 
27712 2 -275.392 26.8441 -44.5442 0.240485 -0.184185 -2.9001 0.0625583 0.0617451 -0.0778717 0.0107088 -1.59785 609145 132957 194351 -82853.5 
27056 2 -275.315 26.8728 -49.7981 -1 0 0 0 0 0 0.00125952 -2.09291 908562 416310 488254 59856.4 
27711 2 -275.315 25.0195 -47.1772 -1 0 0 0 0 0 0.00125952 -1.57134 810624 350702 269713 45911.2 
27801 2 -275.315 30.5794 -47.1772 -1 0 0 0 0 0 0.00125952 -1.56391 852177 346150 369218 -11105.1 
27104 2 -273.71 29.6527 -49.7981 -1 0 0 0 0 0 0.00125952 -1.95924 601726 323735 -202158 198398 
27804 2 -273.71 27.7994 -47.1772 -1 0 0 0 0 0 0.00125952 -1.49764 418575 295458 342731 6659.87 
27807 2 -273.728 29.5674 -44.5301 -0.690835 -0.549689 1.08269 -0.0388911 0.121597 -0.110086 0.0024581 -1.52656 321173 156839 188758 75500 
27716 2 -272.152 26.8393 -44.5387 -1.53726 0.678888 -0.458039 0.0371393 -0.0360839 -0.0710476 0.00382121 -1.52142 373446 86590.5 214120 118074 
27058 2 -272.105 26.8728 -49.7981 -1 0 0 0 0 0 0.00125952 -2.05691 599125 252866 767803 28180.2 
27715 2 -272.105 25.0195 -47.1772 -1 0 0 0 0 0 0.00125952 -1.50311 261608 235945 237272 -6011.26 
27805 2 -272.105 30.5794 -47.1772 -1 0 0 0 0 0 0.00125952 -1.49616 257030 229580 305105 6570.95 
27106 2 -270.5 29.6527 -49.7981 -1 0 0 0 0 0 0.00125952 -1.95998 437385 376766 -71653.3 -310936 
27808 2 -270.5 27.7994 -47.1772 -1 0 0 0 0 0 0.00125952 -1.49675 264878 280377 347966 -7852.57 
27811 2 -270.534 29.6057 -44.5364 -0.352247 0.634441 1.75699 0.0955032 -0.0354863 -0.103036 0.00455142 -1.5166 320518 236004 166984 34286.8 
27720 2 -268.89 26.8383 -44.5591 0.585305 -0.648889 1.68219 -0.117523 0.0350829 -0.0603352 0.00452597 -1.52293 304269 215413 76781.8 35498.1 
27060 2 -268.895 26.8728 -49.7981 -1 0 0 0 0 0 0.00125952 -1.99474 235423 324115 220526 -151034 
27719 2 -268.895 25.0195 -47.1772 -1 0 0 0 0 0 0.00125952 -1.5077 206273 208039 187468 -20264.8 
27809 2 -268.895 30.5794 -47.1772 -1 0 0 0 0 0 0.00125952 -1.50351 259070 253111 342810 13484.2 
27108 2 -267.29 29.6527 -49.7981 -1 0 0 0 0 0 0.00125952 -2.01225 277081 266399 365949 -57811.2 
27812 2 -267.29 27.7994 -47.1772 -1 0 0 0 0 0 0.00125952 -1.50885 193698 196347 197285 -22745.1 
27815 2 -267.239 29.6229 -44.5849 0.691894 -0.817331 -0.475426 -0.175267 -0.0028963 0.053633 0.00172904 -1.52087 263121 343620 130344 1281.13 
27062 2 -265.685 26.8728 -49.7981 -1 0 0 0 0 0 0.00125952 -1.94496 539163 455906 -346490 -188647 
27723 2 -265.685 25.0195 -47.1772 -1 0 0 0 0 0 0.00125952 -1.50246 257187 237695 266222 -2839.4 
27813 2 -265.685 30.5794 -47.1772 -1 0 0 0 0 0 0.00125952 -1.50857 150495 209640 55572.1 -15178.6 
27724 2 -265.697 26.8144 -44.5649 0.358042 -1.69903 0.578297 0.0396995 -0.0139908 -0.0139659 0.00421856 -1.52485 203843 316160 145131 76715.4 
27728 2 -264.092 29.6162 -44.5629 0.27213 -0.108038 0.411658 0.0394159 -0.0590717 -0.0479176 0.000321415 -1.52112 145076 377818 99165.5 -94485.5 
27110 2 -264.08 29.6527 -49.7981 -1 0 0 0 0 0 0.00125952 -2.03429 450268 114509 481270 -41405.9 
27816 2 -264.08 27.7994 -47.1772 -1 0 0 0 0 0 0.00125952 -1.50426 247748 213396 241115 4955.27 
27733 2 -262.482 26.7804 -44.5505 -1.71979 -0.109519 0.533908 -0.113011 0.093391 -0.0652736 0.00409939 -1.52299 182230 223148 134227 -92535.5 
27064 2 -262.475 26.8728 -49.7981 -1 0 0 0 0 0 0.00125952 -1.95325 443460 470113 -121635 321322 
27727 2 -262.475 25.0195 -47.1772 -1 0 0 0 0 0 0.00125952 -1.50156 255214 252396 297973 15548.8 
27817 2 -262.475 30.5794 -47.1772 -1 0 0 0 0 0 0.00125952 -1.5013 271828 220319 240466 -13775.8 
27732 2 -260.844 29.5389 -44.5627 0.206223 -0.173329 -0.0197085 -0.16544 0.115925 -0.0300978 9.1894e-005 -1.52324 96439.1 290493 93366.8 -79402.1 
27112 2 -260.87 29.6527 -49.7981 -1 0 0 0 0 0 0.00125952 -1.97825 352314 389498 208147 275384 
27820 2 -260.87 27.7994 -47.1772 -1 0 0 0 0 0 0.00125952 -1.50325 258950 225391 227617 24127.2 
27737 2 -259.286 26.7698 -44.5723 -2.69686 -0.121245 -1.31195 -0.059692 0.0966056 -0.0596511 0.0113469 -1.53914 -93865.6 -29303.3 -55953.1 85796.1 
27066 2 -259.265 26.8728 -49.7981 -1 0 0 0 0 0 0.00125952 -2.03467 227798 247886 458271 -52627.1 
27731 2 -259.265 25.0195 -47.1772 -1 0 0 0 0 0 0.00125952 -1.50343 242102 225811 211842 49423.9 
27821 2 -259.265 30.5794 -47.1772 -1 0 0 0 0 0 0.00125952 -1.49972 262545 274945 199591 -3246.17 
27736 2 -257.712 29.5619 -44.5796 0.607602 1.03871 -0.5693 0.117649 0.0281198 0.0459269 0.00223213 -1.5338 -64255.8 22488.7 128893 149639 
27114 2 -257.66 29.6527 -49.7981 -1 0 0 0 0 0 0.00125952 -1.95435 441853 261638 -316030 95519.6 
27824 2 -257.66 27.7994 -47.1772 -1 0 0 0 0 0 0.00125952 -1.5074 230155 247606 170361 18055.5 
27740 2 -256.117 26.8345 -44.5876 1.2315 1.10296 1.23795 0.152999 -0.0231151 0.0540442 0.00537264 -1.52947 41689.6 45902.7 89219.1 -45216.9 
27068 2 -256.055 26.8728 -49.7981 -1 0 0 0 0 0 0.00125952 -2.05263 450328 240140 649314 69148.9 
27735 2 -256.055 25.0195 -47.1772 -1 0 0 0 0 0 0.00125952 -1.50614 223743 208615 125903 -37060.6 
27825 2 -256.055 30.5794 -47.1772 -1 0 0 0 0 0 0.00125952 -1.50164 261541 217777 118308 14913.1 
28642 2 -254.498 29.603 -44.5842 -2.13936 1.77043 -1.08724 0.0228529 -0.0685691 0.0911981 0.0112014 -1.52312 133520 -24214.8 204521 85834.9 
27116 2 -254.45 29.6527 -49.7981 -1 0 0 0 0 0 0.00125952 -1.9617 407859 402082 37791.5 -360340 
27828 2 -254.45 27.7994 -47.1772 -1 0 0 0 0 0 0.00125952 -1.50065 290918 287587 270321 -26511 
27744 2 -252.904 26.8021 -44.5198 -2.27747 -0.64947 0.773505 -0.00442768 0.103383 -0.120743 0.00781783 -1.52335 108294 171869 260365 -29415.5 
27070 2 -252.845 26.8728 -49.7981 -1 0 0 0 0 0 0.00125952 -1.97551 288463 369016 73002.7 -242825 
27739 2 -252.845 25.0195 -47.1772 -1 0 0 0 0 0 0.00125952 -1.51173 215095 219908 170056 -22014.6 
27829 2 -252.845 30.5794 -47.1772 -1 0 0 0 0 0 0.00125952 -1.50746 231198 234891 173760 13285.8 
27835 2 -251.306 29.6212 -44.5469 -0.354713 -1.13931 -0.37886 0.100792 -0.0568397 -0.0633788 0.00197415 -1.5183 284890 273242 182989 48689 
27118 2 -251.24 29.6527 -49.7981 -1 0 0 0 0 0 0.00125952 -2.02203 263803 205188 373612 10168 
27832 2 -251.24 27.7994 -47.1772 -1 0 0 0 0 0 0.00125952 -1.50159 243237 265939 238932 7059.04 
27748 2 -249.728 26.8047 -44.591 -3.11666 0.366659 -0.136397 0.0828679 0.124785 0.0876039 0.0124272 -1.52096 123258 251050 141832 100239 
27072 2 -249.635 26.8728 -49.7981 -1 0 0 0 0 0 0.00125952 -1.94503 530479 440014 -377413 -79758.5 
27743 2 -249.635 25.0195 -47.1772 -1 0 0 0 0 0 0.00125952 -1.50396 252268 197669 142440 12243.5 
27833 2 -249.635 30.5794 -47.1772 -1 0 0 0 0 0 0.00125952 -1.50692 203448 217254 29992.3 31687 
28653 2 -248.06 29.6314 -44.6436 0.0511488 1.08283 0.49406 -0.0836383 -0.0829367 0.169893 0.00178754 -1.52774 168451 207437 -139759 80058.5 
27120 2 -248.03 29.6527 -49.7981 -1 0 0 0 0 0 0.00125952 -2.03108 333078 139690 465013 -52593.3 
27836 2 -248.03 27.7994 -47.1772 -1 0 0 0 0 0 0.00125952 -1.50667 234254 164784 81842.9 43046.1 
28650 2 -246.517 26.8173 -44.5824 -2.54673 -1.11923 -0.750502 0.07384 0.00772554 -0.0873267 0.0104562 -1.53005 152892 265881 -148847 -7516.36 
27074 2 -246.425 26.8728 -49.7981 -1 0 0 0 0 0 0.00125952 -1.95895 361597 425876 -13869.4 316187 
27747 2 -246.425 25.0195 -47.1772 -1 0 0 0 0 0 0.00125952 -1.50475 238849 215629 170947 49507.6 
27837 2 -246.425 30.5794 -47.1772 -1 0 0 0 0 0 0.00125952 -1.51039 126880 179344 -40768.9 -31273.3 
28654 2 -244.889 29.6062 -44.6057 -2.04333 0.767058 0.574494 0.11265 -0.0141344 -0.0265616 0.00641548 -1.53093 174360 229267 -205708 85855.6 
27122 2 -244.82 29.6527 -49.7981 -1 0 0 0 0 0 0.00125952 -1.96603 382226 404157 149718 337848 
27840 2 -244.82 27.7994 -47.1772 -1 0 0 0 0 0 0.00125952 -1.50364 214464 188965 71751.6 43931.9 
27752 2 -243.308 26.8243 -44.6131 0.0962117 -0.256561 -1.79232 0.0836539 0.0631764 0.0649354 0.00414065 -1.52926 336591 171657 -89896.8 24921.7 
27076 2 -243.215 26.8728 -49.7981 -1 0 0 0 0 0 0.00125952 -2.04478 283830 230007 548463 -82621.6 
27751 2 -243.215 25.0195 -47.1772 -1 0 0 0 0 0 0.00125952 -1.50843 194145 183075 62144.6 47688.8 
27841 2 -243.215 30.5794 -47.1772 -1 0 0 0 0 0 0.00125952 -1.50125 243962 222664 198522 5503.37 
28658 2 -241.632 29.5972 -44.6247 -1.75856 0.124118 -0.268518 -0.146999 0.0187017 0.0544519 0.00400533 -1.52999 80213.8 46979 -208886 117638 
27124 2 -241.61 29.6527 -49.7981 -1 0 0 0 0 0 0.00125952 -1.95439 410400 228525 -359145 8860.32 
27844 2 -241.61 27.7994 -47.1772 -1 0 0 0 0 0 0.00125952 -1.50374 195493 169205 42391 32387.4 
27756 2 -240.069 26.8874 -44.5974 0.691596 -0.356682 -0.766376 0.061104 -0.209962 0.0740314 0.00150243 -1.52228 368852 27148.2 67352.8 -47308.4 
27078 2 -240.005 26.8728 -49.7981 -1 0 0 0 0 0 0.00125952 -2.04629 304151 230317 550641 83992 
27755 2 -240.005 25.0195 -47.1772 -1 0 0 0 0 0 0.00125952 -1.50595 205083 248150 161042 -33257.8 
27845 2 -240.005 30.5794 -47.1772 -1 0 0 0 0 0 0.00125952 -1.50509 186879 246949 216650 -1836.23 
27851 2 -238.454 29.5874 -44.5923 -0.976729 0.294502 0.181286 0.090863 0.0622587 -0.0247178 0.00135221 -1.52487 163916 162553 -116291 -165384 
27126 2 -238.4 29.6527 -49.7981 -1 0 0 0 0 0 0.00125952 -1.96674 385110 407420 112319 -343796 
27848 2 -238.4 27.7994 -47.1772 -1 0 0 0 0 0 0.00125952 -1.50759 219978 191346 117098 -14841.4 
27760 2 -236.806 26.7952 -44.5942 1.7484 0.457782 -0.475699 -0.124345 0.0729077 0.078834 0.00439917 -1.52405 362446 238310 110712 -33084.5 
27080 2 -236.795 26.8728 -49.7981 -1 0 0 0 0 0 0.00125952 -1.9628 345665 420491 14993.7 -307524 
27759 2 -236.795 25.0195 -47.1772 -1 0 0 0 0 0 0.00125952 -1.49805 305429 226923 170583 -39109.7 
27849 2 -236.795 30.5794 -47.1772 -1 0 0 0 0 0 0.00125952 -1.49893 230187 302278 268652 19335.3 
27855 2 -235.214 29.5747 -44.6043 -1.73131 0.919581 -0.916553 -0.0650842 0.0490562 0.0467297 0.00589849 -1.52682 261228 244885 -47169.1 -1942.27 
27128 2 -235.19 29.6527 -49.7981 -1 0 0 0 0 0 0.00125952 -2.03008 313246 149870 435443 47915.5 
27852 2 -235.19 27.7994 -47.1772 -1 0 0 0 0 0 0.00125952 -1.50682 234152 181771 71607.9 -31408.7 
27764 2 -233.597 26.8106 -44.5933 -1.02667 1.47497 -0.0910473 -0.135053 0.106066 0.0155609 0.00407814 -1.5294 -23024 -9293.75 -29680.9 28506.2 
27082 2 -233.585 26.8728 -49.7981 -1 0 0 0 0 0 0.00125952 -1.94256 525974 440398 -390504 52466 
27763 2 -233.585 25.0195 -47.1772 -1 0 0 0 0 0 0.00125952 -1.50384 204158 211974 17309.8 39932.3 
27853 2 -233.585 30.5794 -47.1772 -1 0 0 0 0 0 0.00125952 -1.50749 191167 181847 -31106.4 -7519.11 
27859 2 -232.016 29.6307 -44.5769 -1.03488 0.15938 1.64877 -0.0549652 -0.0661097 -0.0171811 0.00480484 -1.52898 152310 -40213.4 61587.1 38357.2 
27130 2 -231.98 29.6527 -49.7981 -1 0 0 0 0 0 0.00125952 -2.02325 269443 192428 388750 -20498.2 
27856 2 -231.98 27.7994 -47.1772 -1 0 0 0 0 0 0.00125952 -1.5083 227665 250885 143735 21831.3 
27768 2 -230.435 26.9139 -44.5599 -2.75677 -0.318577 1.5773 0.0159446 -0.154487 -0.0509678 0.0128334 -1.5311 -103716 160951 93746.3 29556.1 
27084 2 -230.375 26.8728 -49.7981 -1 0 0 0 0 0 0.00125952 -1.97194 301070 380097 71161.4 258953 
27767 2 -230.375 25.0195 -47.1772 -1 0 0 0 0 0 0.00125952 -1.51039 183183 247842 114942 -16161.4 
27857 2 -230.375 30.5794 -47.1772 -1 0 0 0 0 0 0.00125952 -1.50687 257955 233624 247954 -38660.9 
27863 2 -228.767 29.6223 -44.5244 -2.39949 -1.33243 -0.94004 -0.0933216 -0.0535104 -0.118667 0.0106009 -1.52893 170555 -53887.3 214792 -83369.9 
27132 2 -228.77 29.6527 -49.7981 -1 0 0 0 0 0 0.00125952 -1.96273 402381 405288 4618.92 360041 
27860 2 -228.77 27.7994 -47.1772 -1 0 0 0 0 0 0.00125952 -1.50187 228474 301205 235370 40224.1 
27772 2 -227.284 26.8084 -44.5692 -2.19359 -0.228676 -0.63303 0.225336 0.0766233 0.03901 0.00663119 -1.5234 169025 123100 155313 -80794.7 
27086 2 -227.165 26.8728 -49.7981 -1 0 0 0 0 0 0.00125952 -2.05477 420758 239688 619875 -73607.2 
27771 2 -227.165 25.0195 -47.1772 -1 0 0 0 0 0 0.00125952 -1.50332 233349 219751 106918 33766.6 
27861 2 -227.165 30.5794 -47.1772 -1 0 0 0 0 0 0.00125952 -1.49465 266828 311523 352830 8375.15 
27867 2 -225.582 29.5636 -44.5516 -1.88809 0.0350106 -1.22185 -0.0243787 -0.0533778 0.0414899 0.00637194 -1.52067 203448 130205 304893 27979.6 
27134 2 -225.56 29.6527 -49.7981 -1 0 0 0 0 0 0.00125952 -1.95919 435662 259117 -338515 -80018.9 
27864 2 -225.56 27.7994 -47.1772 -1 0 0 0 0 0 0.00125952 -1.4945 304266 308458 374582 12532 
27776 2 -224.016 26.7953 -44.4917 -0.843722 1.66976 -0.108568 -0.0214524 0.00514854 -0.200256 0.00442309 -1.51286 554904 329939 294696 41405.4 
27088 2 -223.955 26.8728 -49.7981 -1 0 0 0 0 0 0.00125952 -2.03953 233158 241296 420499 60393 
27775 2 -223.955 25.0195 -47.1772 -1 0 0 0 0 0 0.00125952 -1.49954 253830 287463 325726 -4145.42 
27865 2 -223.955 30.5794 -47.1772 -1 0 0 0 0 0 0.00125952 -1.49829 279133 316841 378353 7811.37 
28698 2 -279.918 35.2044 -44.3987 0.48259 -0.943259 -0.499326 0.0432702 0.0515927 -0.0751103 0.001728 -1.1772 -220488 -244984 -161788 48735.8 
27100 2 -278.525 32.4327 -49.7981 -1 0 0 0 0 0 0.00125952 -1.49552 362486 538826 1.10941e+006 -19143.6 
27888 2 -278.525 36.1392 -47.1772 -1 0 0 0 0 0 0.00125952 -1.24392 260327 648528 587742 220757 
27799 2 -278.408 32.4977 -44.514 -1.92814 0.300261 -0.892032 0.0557599 -0.151459 -0.0911675 0.00579832 -1.32877 -387320 148288 292412 -119736 
27147 2 -276.92 35.2126 -49.7981 -1 0 0 0 0 0 0.00125952 -2.0174 583310 1.11534e+006 539035 -271313 
27890 2 -276.92 33.3593 -47.1772 -1 0 0 0 0 0 0.00125952 -1.50588 475360 575925 350524 135757 
27893 2 -276.822 35.2002 -44.5921 -1.0143 -0.626028 -0.888696 0.00261275 0.0552402 0.00894565 0.00278416 -1.60906 284790 227427 158735 -222417 
27802 2 -275.304 32.3858 -44.5921 -0.513732 1.10726 -0.802797 0.0713237 0.0377589 0.0474237 0.00268836 -1.56598 288986 282666 128529 42495.1 
27101 2 -275.315 32.4327 -49.7981 -1 0 0 0 0 0 0.00125952 -2.02655 788135 555613 -256999 -19366.9 
27891 2 -275.315 36.1392 -47.1772 -1 0 0 0 0 0 0.00125952 -1.60368 832842 853588 305232 -48832.4 
27149 2 -273.71 35.2126 -49.7981 -1 0 0 0 0 0 0.00125952 -1.99314 641032 793419 -59111.2 -153248 
27894 2 -273.71 33.3593 -47.1772 -1 0 0 0 0 0 0.00125952 -1.50348 381713 250144 239307 -28768.3 
27897 2 -273.624 35.1615 -44.5625 -1.25267 1.0743 0.554955 -0.0169402 0.00565293 -0.134393 0.00381797 -1.52238 89693.2 286461 -68377 140523 
27103 2 -272.105 32.4327 -49.7981 -1 0 0 0 0 0 0.00125952 -1.94119 826468 830885 -197334 7856.39 
27895 2 -272.105 36.1392 -47.1772 -1 0 0 0 0 0 0.00125952 -1.55419 349039 727522 212844 -17056.5 
27806 2 -272.112 32.3544 -44.573 0.597409 0.0470006 -0.773908 0.0421464 0.0560975 -0.0109339 0.00120667 -1.52566 98468.8 242384 77271 156103 
27151 2 -270.5 35.2126 -49.7981 -1 0 0 0 0 0 0.00125952 -1.99106 483413 862005 66757.8 280542 
27898 2 -270.5 33.3593 -47.1772 -1 0 0 0 0 0 0.00125952 -1.50718 219906 236122 166830 43279 
27901 2 -270.462 35.1854 -44.5785 -3.24859 -0.00333462 -0.664625 -0.0209554 -0.0855557 -0.00483125 0.0138485 -1.52937 -47210.7 244006 73945.5 57771 
27105 2 -268.895 32.4327 -49.7981 -1 0 0 0 0 0 0.00125952 -1.98034 78936.7 396798 -99309.9 517.249 
27899 2 -268.895 36.1392 -47.1772 -1 0 0 0 0 0 0.00125952 -1.56056 322700 680219 105009 -8606.35 
27810 2 -268.919 32.4144 -44.5963 2.08414 1.15417 -1.22443 0.0411894 -0.108635 0.0407902 0.00903698 -1.52722 166999 251205 -2805.23 -42341.7 
27153 2 -267.29 35.2126 -49.7981 -1 0 0 0 0 0 0.00125952 -2.03203 355271 790130 418985 96387.2 
27902 2 -267.29 33.3593 -47.1772 -1 0 0 0 0 0 0.00125952 -1.51221 181728 182122 1458.7 17805.5 
27814 2 -267.282 35.1574 -44.6197 -1.16121 0.183752 0.193322 0.0380688 0.0552829 0.155074 0.00178794 -1.5323 -5576.07 -3716.63 57854.7 149892 
27107 2 -265.685 32.4327 -49.7981 -1 0 0 0 0 0 0.00125952 -2.07152 576532 732039 1.20502e+006 -5699.62 
27903 2 -265.685 36.1392 -47.1772 -1 0 0 0 0 0 0.00125952 -1.55728 285762 712000 123089 11940.6 
27819 2 -265.718 32.43 -44.5833 0.423938 0.152052 -0.915326 0.137996 -0.0969845 0.0161937 0.00131074 -1.52565 232512 204073 72168.4 39037.7 
27155 2 -264.08 35.2126 -49.7981 -1 0 0 0 0 0 0.00125952 -2.0529 479959 583738 469753 25749.4 
27906 2 -264.08 33.3593 -47.1772 -1 0 0 0 0 0 0.00125952 -1.51064 210414 243443 190688 26256.3 
27818 2 -264.096 35.2466 -44.6231 -0.181507 0.510366 -0.790573 0.04697 -0.281494 0.171503 0.00115677 -1.52408 154343 110832 68376.6 -102109 
27109 2 -262.475 32.4327 -49.7981 -1 0 0 0 0 0 0.00125952 -2.05113 197020 607220 765812 11087.2 
27907 2 -262.475 36.1392 -47.1772 -1 0 0 0 0 0 0.00125952 -1.55768 299244 692104 136016 -19070.4 
27823 2 -262.488 32.3914 -44.6016 0.3164 0.764915 -0.559645 0.0150759 -0.051229 0.0388316 0.00125751 -1.51647 415287 380354 -46394 -169241 
27822 2 -260.867 35.1207 -44.5994 -2.67706 -0.971704 -0.225434 -0.0331345 0.0940265 0.0722299 0.0102798 -1.52512 178734 266724 42240.8 -94973.7 
27157 2 -260.87 35.2126 -49.7981 -1 0 0 0 0 0 0.00125952 -2.00476 437750 897948 309498 -277024 
27910 2 -260.87 33.3593 -47.1772 -1 0 0 0 0 0 0.00125952 -1.50499 225152 206091 130180 -70761.2 
27827 2 -259.242 32.3096 -44.5527 -0.471631 -0.0387217 -1.99799 -0.104503 0.104979 -0.0675274 0.00531002 -1.53006 225817 72872 97067 13490.9 
27111 2 -259.265 32.4327 -49.7981 -1 0 0 0 0 0 0.00125952 -1.94569 387302 502631 -428305 -25562 
27911 2 -259.265 36.1392 -47.1772 -1 0 0 0 0 0 0.00125952 -1.55579 301608 705757 306803 -38786.7 
27159 2 -257.66 35.2126 -49.7981 -1 0 0 0 0 0 0.00125952 -1.98398 469323 553578 -223702 -123167 
27914 2 -257.66 33.3593 -47.1772 -1 0 0 0 0 0 0.00125952 -1.50199 293762 246137 275566 -7935.96 
27826 2 -257.683 35.0846 -44.5672 -0.913689 -0.396048 0.46112 0.0206021 0.112479 -0.0867494 0.00151685 -1.52757 92427.4 267119 -47484.1 -54933 
27831 2 -256.048 32.3078 -44.5684 -1.26337 -0.615787 0.781167 -0.0612067 0.138023 0.0498237 0.0032565 -1.52129 114763 210782 230252 137228 
27113 2 -256.055 32.4327 -49.7981 -1 0 0 0 0 0 0.00125952 -1.93958 747193 758182 -268094 19783.7 
27915 2 -256.055 36.1392 -47.1772 -1 0 0 0 0 0 0.00125952 -1.52149 254005 392812 150985 -73470.6 
27925 2 -254.491 35.1392 -44.5654 -0.378726 -1.12213 0.978639 0.109907 -0.0695825 -0.0629904 0.00297288 -1.52303 192847 209089 41409.7 68521.4 
27161 2 -254.45 35.2126 -49.7981 -1 0 0 0 0 0 0.00125952 -1.96528 417430 451661 60981.3 289263 
27918 2 -254.45 33.3593 -47.1772 -1 0 0 0 0 0 0.00125952 -1.50671 230215 241416 165771 26715.8 
27839 2 -252.865 32.3732 -44.601 -1.74825 1.65929 0.843924 -0.0388324 -0.00374555 0.121217 0.00821433 -1.526 29669.5 17095.2 133713 17552.7 
27115 2 -252.845 32.4327 -49.7981 -1 0 0 0 0 0 0.00125952 -2.00213 43285 449086 174617 -7504.12 
27919 2 -252.845 36.1392 -47.1772 -1 0 0 0 0 0 0.00125952 -1.49331 291598 392291 468961 -27745.5 
27834 2 -251.238 35.0791 -44.5433 -0.917093 0.222474 -0.319275 -0.0896548 0.228481 -0.0994317 0.00125006 -1.51832 144465 55629.9 107001 40614.8 
27163 2 -251.24 35.2126 -49.7981 -1 0 0 0 0 0 0.00125952 -2.00737 251448 135555 311687 50205 
27922 2 -251.24 33.3593 -47.1772 -1 0 0 0 0 0 0.00125952 -1.5086 222824 202697 73092.6 22105.9 
27843 2 -249.67 32.3895 -44.5962 -1.01509 0.867529 -1.02921 0.0529013 -0.0909443 0.0485046 0.00357992 -1.53554 53425.5 -114431 38536.9 132378 
27117 2 -249.635 32.4327 -49.7981 -1 0 0 0 0 0 0.00125952 -2.07309 731297 760336 1.37503e+006 -2866.38 
27923 2 -249.635 36.1392 -47.1772 -1 0 0 0 0 0 0.00125952 -1.48909 279617 414645 318716 743.447 
28657 2 -248.064 35.1329 -44.5984 -1.26504 0.680103 -0.277817 0.0222378 0.0811038 0.0781229 0.00269543 -1.53002 52178.7 49741.4 62624.3 46345.5 
27165 2 -248.03 35.2126 -49.7981 -1 0 0 0 0 0 0.00125952 -2.01716 344959 244926 365174 72369.8 
27926 2 -248.03 33.3593 -47.1772 -1 0 0 0 0 0 0.00125952 -1.5098 199202 175002 -468.698 1723.14 
27847 2 -246.478 32.3959 -44.6201 -0.871803 -1.67448 0.415964 0.0436637 -0.000827431 0.0754586 0.00470675 -1.53552 111285 65805.7 -115322 13470.5 
27119 2 -246.425 32.4327 -49.7981 -1 0 0 0 0 0 0.00125952 -2.02771 86862.6 531291 520319 6760.72 
27927 2 -246.425 36.1392 -47.1772 -1 0 0 0 0 0 0.00125952 -1.51279 259889 397769 306902 4901.88 
28661 2 -244.845 35.1773 -44.5725 -1.78413 0.147084 -1.15416 0.0325582 -0.0530306 0.0223606 0.00571422 -1.52359 209665 188290 182842 82476.3 
27167 2 -244.82 35.2126 -49.7981 -1 0 0 0 0 0 0.00125952 -1.98911 384895 663913 187657 -299895 
27930 2 -244.82 33.3593 -47.1772 -1 0 0 0 0 0 0.00125952 -1.50772 214236 236251 141466 -25153.8 
28655 2 -243.248 32.3899 -44.5951 -1.81949 1.35458 -0.368513 -0.0608485 -0.00168527 -0.0181247 0.00665183 -1.53147 53081.2 218233 -90230.8 52738.6 
27121 2 -243.215 32.4327 -49.7981 -1 0 0 0 0 0 0.00125952 -1.94029 572276 617980 -357895 -29212.5 
27931 2 -243.215 36.1392 -47.1772 -1 0 0 0 0 0 0.00125952 -1.52049 181371 430362 103742 -41808.3 
27169 2 -241.61 35.2126 -49.7981 -1 0 0 0 0 0 0.00125952 -1.95631 392884 328408 -317992 -125386 
27934 2 -241.61 33.3593 -47.1772 -1 0 0 0 0 0 0.00125952 -1.50443 227151 238321 188589 -4369.81 
30373 2 -241.646 35.1849 -44.5883 -0.65706 -0.914703 -0.220532 0.0950671 -0.125266 0.0967617 0.00165884 -1.5233 261806 16443.9 202542 82431.3 
27846 2 -240.092 32.3917 -44.5601 -1.57124 0.686162 0.15437 0.16416 -0.0320869 -0.0981712 0.00373252 -1.53071 86573.3 217049 12021 -32447.2 
27123 2 -240.005 32.4327 -49.7981 -1 0 0 0 0 0 0.00125952 -1.94001 608972 642682 -360185 28572.5 
27935 2 -240.005 36.1392 -47.1772 -1 0 0 0 0 0 0.00125952 -1.49586 211245 364042 221472 -16653.2 
27171 2 -238.4 35.2126 -49.7981 -1 0 0 0 0 0 0.00125952 -1.94906 342706 424636 165113 296367 
27938 2 -238.4 33.3593 -47.1772 -1 0 0 0 0 0 0.00125952 -1.49655 282830 224865 201483 43803.2 
27854 2 -238.388 35.0986 -44.5816 -0.563167 -0.417851 0.836531 -0.131476 0.0910379 0.00413614 0.00150077 -1.5213 325120 -71534.6 6440.79 10001.3 
27850 2 -236.866 32.3583 -44.5149 -2.33508 -1.00979 -1.70819 0.0366371 -0.0846722 -0.295844 0.0118271 -1.51769 201890 89349.6 -61079.6 -738.349 
27125 2 -236.795 32.4327 -49.7981 -1 0 0 0 0 0 0.00125952 -2.02421 73426.9 516892 413405 -7994.56 
27939 2 -236.795 36.1392 -47.1772 -1 0 0 0 0 0 0.00125952 -1.49435 270437 553208 234351 46313.1 
30291 2 -235.169 35.1225 -44.5805 -0.960436 0.226054 1.10142 -0.182109 -0.0637963 -0.0239185 0.00275413 -1.53422 72174 -256177 -14635.5 -39205.2 
27173 2 -235.19 35.2126 -49.7981 -1 0 0 0 0 0 0.00125952 -1.99853 223886 115523 361867 -36094 
27942 2 -235.19 33.3593 -47.1772 -1 0 0 0 0 0 0.00125952 -1.50447 237207 250365 184508 61513.7 
28662 2 -233.613 32.3905 -44.6448 -0.831107 -0.508394 -1.34219 -0.061253 -0.0952992 0.23911 0.00346451 -1.52578 100869 -13424.5 -1509 141357 
27127 2 -233.585 32.4327 -49.7981 -1 0 0 0 0 0 0.00125952 -2.07562 751088 758175 1.42264e+006 1006.86 
27943 2 -233.585 36.1392 -47.1772 -1 0 0 0 0 0 0.00125952 -1.50087 214425 383417 286528 22773.3 
27949 2 -231.988 35.1133 -44.5955 -2.98545 0.31682 -0.133595 0.0388483 0.0675748 0.0548949 0.0113748 -1.53262 74497.5 -31633.3 18147.2 -29199.2 
27175 2 -231.98 35.2126 -49.7981 -1 0 0 0 0 0 0.00125952 -1.99506 210659 308777 362412 -49249.8 
27946 2 -231.98 33.3593 -47.1772 -1 0 0 0 0 0 0.00125952 -1.51272 141789 184176 -45846.2 -25248.7 
27858 2 -230.439 32.3456 -44.5848 -1.17797 0.385494 0.795523 0.155677 0.122968 0.0759964 0.00273198 -1.52332 219971 66146.1 157779 34946.6 
27129 2 -230.375 32.4327 -49.7981 -1 0 0 0 0 0 0.00125952 -2.00685 43187.4 461935 229207 5842.71 
27947 2 -230.375 36.1392 -47.1772 -1 0 0 0 0 0 0.00125952 -1.4922 315132 556354 200066 -92614.4 
30297 2 -228.725 35.1067 -44.5637 -1.85997 -0.0659042 3.32127 -0.266674 -0.0426266 -0.0413779 0.0182563 -1.52878 -105928 144739 7999.47 31662.2 
27177 2 -228.77 35.2126 -49.7981 -1 0 0 0 0 0 0.00125952 -1.9477 332647 419157 73526.8 -271835 
27950 2 -228.77 33.3593 -47.1772 -1 0 0 0 0 0 0.00125952 -1.50213 267257 266129 258502 -28912.3 
27862 2 -227.198 32.3224 -44.513 -0.513854 0.985941 1.89715 -2.62896e-005 0.0868894 -0.137902 0.00609016 -1.5268 141224 25190.6 206252 -65934.7 
27131 2 -227.165 32.4327 -49.7981 -1 0 0 0 0 0 0.00125952 -1.94157 730491 740264 -305501 -21483.1 
27951 2 -227.165 36.1392 -47.1772 -1 0 0 0 0 0 0.00125952 -1.50226 187874 295298 95110.1 -24754.8 
30205 2 -225.62 35.0973 -44.5749 -3.17247 -0.689664 0.163558 0.251055 0.0042201 0.0801101 0.0133092 -1.52125 -247438 169905 233483 155795 
27179 2 -225.56 35.2126 -49.7981 -1 0 0 0 0 0 0.00125952 -1.94978 365739 99154.2 -266375 33811.1 
27954 2 -225.56 33.3593 -47.1772 -1 0 0 0 0 0 0.00125952 -1.49538 322558 274621 425100 -12666.4 
27866 2 -224.01 32.2883 -44.451 -0.240919 -2.66742 -1.56516 0.0885841 0.12776 -0.240936 0.0121202 -1.51284 343815 302454 380642 -13960 
27133 2 -223.955 32.4327 -49.7981 -1 0 0 0 0 0 0.00125952 -1.9464 429813 524548 -485773 30213.5 
27955 2 -223.955 36.1392 -47.1772 -1 0 0 0 0 0 0.00125952 -1.49281 278266 410955 286387 35973.5 
27145 2 -278.525 37.9925 -49.7981 -1 0 0 0 0 0 0.00125952 -1.3848 546038 121851 -377557 -223246 
27889 2 -278.402 37.94 -44.5145 -1.30886 -1.44525 -2.13898 0.0167502 -0.0476978 0.105037 0.0105511 -1.36094 223053 322181 720309 52295.4 
27978 2 -276.92 38.9192 -47.1772 -1 0 0 0 0 0 0.00125952 -1.27097 368146 527740 550940 275457 
27900 2 -276.807 40.6158 -44.4204 -0.0797579 -1.17833 1.33551 0.0093912 0.0811174 0.109265 0.00400328 -1.16692 341621 -251787 409666 -13566.5 
27146 2 -275.315 37.9925 -49.7981 -1 0 0 0 0 0 0.00125952 -1.90281 1.09437e+006 77020.1 509446 18405.5 
27892 2 -275.247 37.9506 -44.5959 -1.56475 0.927001 -0.283318 -0.00240361 -0.00987023 0.0192281 0.00426732 -1.63148 508733 184139 412056 -45987.7 
27979 2 -273.71 38.9192 -47.1772 -1 0 0 0 0 0 0.00125952 -1.31956 462407 326636 420866 -13681.7 
27904 2 -273.656 40.6775 -44.4888 -1.51294 -0.627965 -0.625112 0.0343193 -0.141625 0.0319951 0.00387186 -1.24181 569297 -242497 190718 -93932.9 
27148 2 -272.105 37.9925 -49.7981 -1 0 0 0 0 0 0.00125952 -1.89186 999476 45453.9 885911 -2029.64 
27896 2 -272.034 37.9656 -44.5753 -1.30084 -1.11803 0.0485959 -0.0483514 -0.0352383 -0.0850892 0.0037087 -1.58745 223466 369378 264074 -4469.88 
27980 2 -270.5 38.9192 -47.1772 -1 0 0 0 0 0 0.00125952 -1.3023 323934 230484 360285 -51111.9 
29535 2 -270.339 40.6549 -44.455 -0.58064 -0.927016 0.107597 -0.152734 0.0620278 -0.0444909 0.0015216 -1.34777 542567 168989 109801 122921 
27150 2 -268.895 37.9925 -49.7981 -1 0 0 0 0 0 0.00125952 -1.82819 620819 22139 208874 124388 
27905 2 -268.85 37.9074 -44.6121 -0.463199 0.634373 0.719023 0.0105189 0.0641107 0.0463499 0.00142826 -1.57682 69463.8 37285.2 223634 52917.7 
28725 2 -268.676 43.3956 -44.4016 0.263286 -0.584683 -0.409624 -0.0359527 -0.0757681 0.0667539 0.000729218 -1.05682 -140534 -308193 -251507 475.302 
27981 2 -267.29 38.9192 -47.1772 -1 0 0 0 0 0 0.00125952 -1.28071 335957 205001 254786 -47218.8 
28726 2 -267.211 40.6652 -44.4548 -0.0533623 0.441333 0.0117146 0.0081497 0.0383573 -0.0890747 0.000249082 -1.45457 121763 111501 -4529.02 153297 
27152 2 -265.685 37.9925 -49.7981 -1 0 0 0 0 0 0.00125952 -1.80694 701014 78960.6 -538904 95454.1 
27909 2 -265.684 37.9459 -44.5794 -0.0437717 0.0490831 0.61367 0.0711549 -0.0248435 -0.0681634 0.000479771 -1.57311 92448.7 -39428.7 290808 213654 
28736 2 -265.54 43.4075 -44.3579 -1.77598 1.12192 0.124784 0.0569391 0.0689748 0.0305326 0.00557762 -1.21854 196763 -88606.4 -430724 144795 
27982 2 -264.08 38.9192 -47.1772 -1 0 0 0 0 0 0.00125952 -1.27847 317955 154147 275540 -2864.05 
28794 2 -264.034 40.6739 -44.4533 1.01467 -0.411964 0.324062 0.0384371 -0.0535822 -0.0296196 0.00164278 -1.3991 183177 163231 50654.6 30634.8 
27154 2 -262.475 37.9925 -49.7981 -1 0 0 0 0 0 0.00125952 -1.78741 701082 125286 -231654 -169110 
27913 2 -262.483 37.912 -44.589 -0.640429 0.0948428 0.219136 0.0909686 0.0850022 0.0541749 0.000588403 -1.56391 276756 11132.8 448139 -150716 
28798 2 -262.317 43.4334 -44.3584 -1.36805 -0.525609 1.43676 -0.0686567 0.0186056 0.0264755 0.00530523 -1.42466 132226 -46209.4 93930.2 112009 
27912 2 -260.878 40.6506 -44.4261 -1.5203 -0.577018 -0.733155 0.0409179 -0.0127165 -0.0849136 0.00400751 -1.3782 149017 -25239.2 21493.3 -51998.2 
27983 2 -260.87 38.9192 -47.1772 -1 0 0 0 0 0 0.00125952 -1.25351 144906 -74895.2 353304 -100936 
27156 2 -259.265 37.9925 -49.7981 -1 0 0 0 0 0 0.00125952 -1.80513 465945 -148616 321719 -110659 
27917 2 -259.266 37.9316 -44.5558 -0.384203 -1.19634 0.156329 -0.0426763 -0.117979 -0.0514047 0.00201936 -1.54873 258174 198684 416587 -79299.9 
29608 2 -259.151 43.3565 -44.4096 -1.55154 -1.25585 -1.20658 -0.0146566 0.149765 0.00364883 0.0068521 -1.46841 108877 49286.7 268463 17040.4 
27984 2 -257.66 38.9192 -47.1772 -1 0 0 0 0 0 0.00125952 -1.31705 333373 245000 216683 158977 
29546 2 -257.636 40.6477 -44.4838 -0.842367 -0.874653 -0.413998 0.0392545 -0.08621 -0.0516816 0.00207316 -1.45963 308044 -188359 165079 115179 
27921 2 -256.089 37.8897 -44.6018 -2.49808 0.319528 0.0869259 0.0186202 0.0409551 0.0689581 0.00799803 -1.54982 135457 104788 226389 47420.5 
27158 2 -256.055 37.9925 -49.7981 -1 0 0 0 0 0 0.00125952 -1.95495 739268 486919 755022 94710.3 
29550 2 -255.976 43.3622 -44.4253 -1.51816 0.415203 0.58709 -0.0455802 -0.0123433 -0.0530756 0.00355422 -1.53305 -165501 -241412 98991.8 -43692.9 
28796 2 -255.85 41.6361 -47.0257 -0.299694 0.152913 -0.418231 -0.129617 -0.0500482 -0.0829791 0.000362888 -1.32518 -454921 -152440 252573 150157 
28731 2 -255.662 43.3274 -49.667 -0.49608 -0.959741 -0.615627 0.0325565 -0.000464572 -0.051283 0.00194746 -1.38409 40690.4 -133605 105685 -171762 
27985 2 -254.45 38.9192 -47.1772 -1 0 0 0 0 0 0.00125952 -1.51749 164129 -6595.83 234054 133333 
29611 2 -254.423 40.6146 -44.4547 -1.90213 -0.724054 -0.485829 -0.102715 -0.0527774 -0.0771893 0.00551465 -1.5457 160138 -181095 81234.2 53406.1 
28740 2 -254.068 40.7081 -49.7254 -2.27779 -0.689604 -0.26099 -0.0152134 0.130651 -0.0119705 0.00721953 -1.56443 -146801 47010.9 145805 590950 
27160 2 -252.845 37.9925 -49.7981 -1 0 0 0 0 0 0.00125952 -1.96088 302685 -213870 -36154.2 466451 
28644 2 -252.861 37.9108 -44.5182 -2.12832 0.189011 0.428747 0.0401726 -0.128682 -0.136629 0.00598181 -1.51303 196416 122275 273920 7240.06 
28656 2 -252.789 41.6431 -47.0514 -0.255595 -1.38644 -0.186163 0.0888069 -0.042744 0.0534986 0.002547 -1.57175 -309574 -71316.6 -70423.3 32429.2 
28801 2 -252.84 43.306 -44.4136 -1.73989 0.40671 0.47221 0.0794385 0.23931 -0.00719996 0.00430202 -1.55406 131410 135731 98154.8 143917 
27933 2 -252.534 43.4977 -49.5835 -0.81235 0.826008 0.622109 0.0895193 -0.153 0.0742322 0.00217799 -1.30196 605390 155284 163748 -44286.5 
29558 2 -251.234 40.6269 -44.4787 -0.908516 0.379847 1.05134 0.00347915 -0.0104003 -0.042259 0.0026135 -1.53848 33720.2 -296285 253369 74567.7 
27986 2 -251.24 38.9192 -47.1772 -1 0 0 0 0 0 0.00125952 -1.513 380695 19945.9 1196.2 -59753.5 
27842 2 -251.015 40.7567 -49.5066 0.328744 1.22756 -0.527288 0.060193 0.0559556 0.121374 0.00238429 -1.39257 -684740 1685.09 -1.6547e+006 -146370 
29569 2 -249.638 43.3338 -44.3367 -0.148089 -0.295826 -1.2518 -0.0348635 -0.00672378 0.052141 0.00211152 -1.62467 214956 -286477 -290494 -115894 
27945 2 -249.657 37.9121 -44.5555 -1.09556 0.439027 0.904777 0.0685464 -0.0818163 0.0224205 0.00278558 -1.5107 285343 186628 283785 100950 
27162 2 -249.635 37.9925 -49.7981 -1 0 0 0 0 0 0.00125952 -2.02664 919318 672602 -158868 246787 
29557 2 -249.601 41.6421 -46.984 -1.8278 0.204212 0.102992 0.0667439 -0.0574329 -0.047249 0.00427373 -1.51405 -35862.8 -270350 -225709 -29013.9 
27987 2 -248.03 38.9192 -47.1772 -1 0 0 0 0 0 0.00125952 -1.54484 264417 244985 90345.6 18399.1 
29610 2 -248.031 40.6526 -44.5217 -1.6973 0.301466 -1.58333 0.100706 0.0216645 0.0706324 0.00690047 -1.56738 153619 255469 90398.4 162034 
28745 2 -247.989 40.7084 -49.692 -0.638489 -1.0271 -1.24677 -0.0435023 -0.0293335 0.00412614 0.00380002 -1.55794 -197375 307118 471838 96949.3 
27838 2 -246.422 37.91 -44.5374 -1.35144 0.893352 0.587053 0.000405196 -0.00301962 -0.176197 0.00373962 -1.52004 308394 64886.3 215798 83042.9 
27164 2 -246.425 37.9925 -49.7981 -1 0 0 0 0 0 0.00125952 -1.91973 333624 275784 -20262.6 -330119 
28754 2 -246.426 41.6592 -47.0123 -1.07377 -1.175 -1.0175 -0.0112254 -0.0376399 0.010584 0.0044951 -1.30821 179114 141866 -233561 53336.5 
28659 2 -246.427 43.3919 -44.3855 -1.61621 0.258622 0.154499 -0.0318716 -0.0271414 -0.0675251 0.00340433 -1.45877 505054 191746 33981.6 -108400 
30365 2 -244.814 40.6365 -44.5383 0.271663 0.606335 -0.506136 0.0207789 -0.015419 0.0393477 0.00087866 -1.59542 232990 -32359.8 -14632.1 -71684.4 
27988 2 -244.82 38.9192 -47.1772 -1 0 0 0 0 0 0.00125952 -1.47055 278854 288125 261382 -51821.5 
29468 2 -243.162 37.9199 -44.5907 -2.39048 -0.815612 -0.21157 -0.169718 0.0507289 0.0251989 0.00809159 -1.53358 122329 55841.7 216622 68911.7 
28665 2 -243.196 43.2642 -44.4557 -1.29742 0.719885 1.0395 -0.0649271 -0.0150827 -0.0410193 0.00413387 -1.19066 -33607.5 -516046 -24771.8 -35489.7 
27166 2 -243.215 37.9925 -49.7981 -1 0 0 0 0 0 0.00125952 -1.87206 277890 -38147.2 366966 134744 
28762 2 -243.163 41.5398 -47.1005 -0.790511 1.76355 0.351332 0.0225712 0.120888 -0.0223437 0.0048598 -1.1791 47671.5 -397208 249639 65292.7 
27989 2 -241.61 38.9192 -47.1772 -1 0 0 0 0 0 0.00125952 -1.54545 -100867 -19395.7 226268 54643.7 
29567 2 -241.548 40.636 -44.5836 -0.932991 -1.23155 0.00191705 -0.0363166 -0.0167294 0.0997759 0.00300672 -1.57731 155828 -89669.8 253141 29718.1 
28759 2 -241.437 40.6015 -49.8628 -0.753619 -0.180305 0.0866658 -0.0151383 0.0105576 0.0395356 0.000765739 -1.80961 -71032.5 -394480 458768 76643.3 
27168 2 -240.005 37.9925 -49.7981 -1 0 0 0 0 0 0.00125952 -2.42163 400236 129736 519762 385460 
30387 2 -240.002 43.3732 -44.5283 -1.75471 0.554262 -1.5527 0.131689 -0.024988 -0.0438028 0.00730154 -1.43292 375343 186808 272600 76958.1 
28674 2 -239.963 41.6204 -47.257 -0.820342 -0.0593843 0.448467 0.0400585 -0.0904704 -0.0725386 0.00110537 -1.68183 413820 81048.2 1.11226e+006 -96476.8 
29561 2 -239.981 37.8837 -44.5144 -1.96318 -1.41444 -1.81065 0.00995445 -0.00458146 -0.185295 0.0115034 -1.51586 -43836.1 121969 118554 -19427.1 
28574 2 -239.482 42.9542 -50.1409 -2.60646 0.104831 -0.551215 -0.0177261 0.084759 -0.026235 0.00895321 -1.90055 -129433 -51645.7 1.06209e+006 309300 
27990 2 -238.4 38.9192 -47.1772 -1 0 0 0 0 0 0.00125952 -1.75549 312370 296446 463690 -101263 
30374 2 -238.391 40.6638 -44.5308 -0.152177 0.257385 1.72962 -0.0971598 -0.0681254 -0.0819806 0.00388054 -1.54343 37759.3 216117 -14385 -270066 
9042 1 -238.21 40.5249 -49.7263 0.0179669 0.213514 1.47627 0.0265786 -0.0329299 0.069921 0.00311144 -1.68295 929746 29578 664924 735440 
28577 2 -236.802 37.8585 -44.585 -0.937752 -0.284712 0.90369 -0.0377912 0.0818371 0.119904 0.00223828 -1.52116 -40805.8 103314 35208.3 -43787.5 
27170 2 -236.795 37.9925 -49.7981 -1 0 0 0 0 0 0.00125952 -2.54365 286899 -484588 -126187 130071 
28578 2 -236.778 43.3077 -44.4989 0.174329 -1.65636 1.71856 -0.0952541 0.117075 -0.0614563 0.00721372 -1.60458 22195.4 -224341 98669 58887.8 
28802 2 -236.81 41.5847 -47.1121 -0.904334 0.890915 -0.84347 0.0821102 -0.100893 0.0364441 0.00292585 -1.95241 -23124 -331073 -157375 85853.1 
29575 2 -236.307 43.1484 -49.5773 -1.32364 0.350233 0.468827 -0.0738249 0.1874 -0.055756 0.00263804 -2.64884 936455 -322778 -610337 34827.7 
8964 1 -235.464 40.4582 -49.7019 -0.512836 -0.0117836 -0.638401 0.077375 -0.14445 0.127126 0.000937777 -1.76242 412681 -826395 160587 -585184 
27991 2 -235.19 38.9192 -47.1772 -1 0 0 0 0 0 0.00125952 -1.7599 463606 510573 269811 297872 
29481 2 -235.203 40.6113 -44.5212 -0.429636 -0.52729 -1.28442 -0.0260354 -0.118764 -0.0299868 0.00266056 -1.46924 -80717.7 -259655 265927 -70387 
29477 2 -233.657 37.8203 -44.5103 -2.20112 1.80703 0.031759 0.205901 0.165624 -0.241199 0.0102163 -1.49227 -15393.4 -311036 -200082 -108033 
28687 2 -233.65 43.2694 -44.6775 -2.41208 -0.48923 -0.806981 0.179371 0.119096 0.221393 0.00844971 -1.51866 201257 216602 647168 -265098 
27953 2 -233.665 41.9164 -47.5743 -1.59663 0.923961 -1.15135 -0.0474718 -0.170515 -0.13396 0.00595566 -2.2015 965128 1.19672e+006 1.78723e+006 93936.8 
27172 2 -233.585 37.9925 -49.7981 -1 0 0 0 0 0 0.00125952 -2.54288 557380 85741 -383846 -485223 
7301 1 -232.159 40.3324 -49.5585 -1.26191 0.842427 1.71278 0.0220854 0.104925 -0.0153214 0.00732067 -1.47304 594677 -1.78694e+006 -1.13826e+006 -107401 
27992 2 -231.98 38.9192 -47.1772 -1 0 0 0 0 0 0.00125952 -1.79094 155762 118515 -369555 -134870 
27944 2 -232.034 40.5438 -44.562 -1.28662 -0.835763 -0.0531091 0.00269953 0.0922664 0.0886064 0.00296833 -1.45464 199824 -6272.07 384639 -121333 
29579 2 -231.039 42.9189 -49.7316 -0.302747 -0.468905 -1.54553 -0.114127 0.0551598 -0.0489067 0.00340094 -2.66191 -46402.6 -584342 -902674 209391 
31235 2 -230.43 43.2144 -44.5132 1.38488 0.0226503 1.02029 0.012895 -0.161283 0.0287778 0.00372743 -1.50842 50967.1 -576852 -254853 -135472 
27174 2 -230.375 37.9925 -49.7981 -1 0 0 0 0 0 0.00125952 -2.63158 -209918 -960858 -160584 -584958 
30392 2 -230.383 37.8557 -44.6055 -2.10515 -0.92775 1.49234 0.00905666 -0.00179887 0.189071 0.00947088 -1.5097 410196 58144.9 32756.1 -9309.41 
28663 2 -230.46 41.5932 -47.2057 -2.03364 1.03473 0.145748 0.276242 -0.194916 0.13355 0.00658426 -1.88932 377283 -315599 217975 199478 
9045 1 -229.249 40.4363 -49.8913 -1.27671 0.919167 1.20443 0.0192798 0.116428 0.00283659 0.00548872 -1.71562 1.50157e+006 -608800 1.64056e+006 -990120 
28682 2 -228.732 40.5901 -44.4952 -1.05907 0.501105 0.370232 -0.112291 -0.0341195 -0.150996 0.00190162 -1.51509 211489 -93474.1 69301.1 -10995.1 
27993 2 -228.77 38.9192 -47.1772 -1 0 0 0 0 0 0.00125952 -1.68667 103101 324212 646034 -64268.1 
29491 2 -227.927 42.9635 -49.7582 -2.18763 -0.310524 0.0238915 0.0146512 -0.0344944 0.0765238 0.00614985 -2.12292 -231084 -62909.3 -349357 -300420 
28680 2 -227.15 43.2863 -44.6172 0.11765 -0.144744 -1.60036 0.0372338 0.0211096 0.0258221 0.00326964 -1.53549 256673 -284866 -308272 153211 
27176 2 -227.165 37.9925 -49.7981 -1 0 0 0 0 0 0.00125952 -2.32704 682697 599278 613656 -287703 
27956 2 -227.132 37.8319 -44.5224 -1.06662 0.958255 1.76984 -0.107733 0.139831 -0.170296 0.00653473 -1.5255 -13199.3 -2475.24 71679 96074.9 
32824 2 -227.193 41.5869 -47.2196 -0.868609 0.407143 1.29468 0.0633582 -0.17737 -0.0275349 0.00327025 -1.53042 711128 -125086 560385 278150 
28770 2 -225.536 40.6749 -49.9071 -2.65861 0.115778 -1.58326 0.0329611 0.00748371 -0.05843 0.0120767 -2.35328 1.28086e+006 354565 576898 8761.52 
29618 2 -225.56 40.641 -44.5429 -1.00873 0.427192 -0.0645296 -0.0416466 -0.0371261 -0.111475 0.00151669 -1.51737 -50254.3 -413397 401945 258957 
27994 2 -225.56 38.9192 -47.1772 -1 0 0 0 0 0 0.00125952 -1.47845 64260.7 166903 311055 110376 
33636 2 -224.008 37.9801 -44.5784 -3.27647 0.112522 1.70931 -0.00474202 -0.381887 0.0620974 0.0172172 -1.50325 -197078 101453 224269 56267 
31199 2 -223.941 41.5944 -47.3477 -0.856524 -1.65146 -2.8003 -0.0405211 -0.123993 0.0766551 0.0142359 -1.75174 120672 -242008 475863 74745.7 
27178 2 -223.955 37.9925 -49.7981 -1 0 0 0 0 0 0.00125952 -2.36653 86564.4 158486 433699 199909 
32014 2 -223.955 43.2869 -44.7096 1.82338 -1.08585 -1.43999 -0.10675 -0.00055975 0.0911657 0.00828434 -1.57789 465089 -219901 572919 -252616 
31195 2 -223.681 43.1872 -49.985 -0.295457 -1.60505 -0.890075 -0.0606466 -0.0737851 -0.067145 0.00435253 -1.62104 446921 638078 1.11594e+006 -343224 
28669 2 -263.733 46.1505 -44.3908 -1.42858 -0.222383 0.188576 -0.0160045 -0.024648 0.0142809 0.00267757 -1.20035 -16696.3 264627 345404 355809 
29551 2 -261.953 47.5146 -46.6377 -2.12283 0.817829 -0.385853 0.019415 -0.0179946 0.074829 0.00670585 -1.06977 -13759 109067 -52033.8 277400 
28730 2 -260.663 44.6649 -46.831 -2.96966 -0.464509 -0.389087 0.0611943 0.0312761 -0.064879 0.0115699 -1.06541 258672 -123825 -378513 62809.6 
28640 2 -260.681 46.1212 -44.2584 -2.8739 0.957425 -0.824155 0.148475 0.0850275 0.0843513 0.0124128 -1.7321 -173583 -172624 -462993 -178685 
29609 2 -259.204 48.7609 -44.3983 -0.960118 -0.213033 -1.50623 -0.117011 -0.0199123 0.0382383 0.00407573 -1.17008 388936 -229959 93072.6 87763.4 
28660 2 -258.904 47.1762 -46.9381 -2.91391 0.643797 -0.231089 -0.0278645 -0.0904562 -0.095997 0.0112837 -1.31599 -147965 -11303.9 160677 70789.6 
30416 2 -257.549 46.0705 -44.4448 -1.94748 -0.741627 -0.671249 -0.110228 -0.0120713 0.129455 0.00603719 -1.67052 201108 -23193.1 565258 16596 
29544 2 -257.448 44.3727 -47.0099 -0.449553 1.04014 0.932198 -0.0446392 -0.00387729 0.03477 0.00271172 -1.42624 453856 48934.9 8723.71 7053.87 
29612 2 -257.259 46.0313 -49.5282 -0.188025 -0.350205 -0.130312 -0.0788205 -2.51562e-005 -0.0895699 0.000220388 -1.11408 9389.93 -168773 -192601 -114745 
28747 2 -256.108 48.7467 -44.3664 -2.26468 -0.947275 -0.187874 0.0470591 -0.0887813 -0.0720448 0.00763442 -1.13018 147903 -160792 167583 -111845 
30363 2 -255.841 47.062 -47.0267 -1.72392 -0.184365 -0.284128 0.0713017 -0.00194521 0.199616 0.00388763 -1.42242 -263670 187904 473428 104286 
28741 2 -254.424 46.0373 -44.4267 -0.478095 0.0573193 0.727776 -0.0614047 -0.0359308 -0.0617782 0.000959147 -1.67358 -74243.9 -104123 541413 -258000 
30395 2 -254.339 44.3281 -47.1024 1.2142 -0.74721 -0.179475 0.0180387 0.0177464 0.242001 0.00260067 -1.68703 15435.3 -259617 239100 -154442 
29486 2 -254.226 46.0566 -49.6111 -1.44323 0.296664 -0.963096 -0.0418809 0.0539067 -0.106073 0.00390257 -1.24799 -103035 -227038 92737.6 121251 
30375 2 -252.778 46.9564 -46.9751 -1.98622 -0.63991 -1.81074 0.0192603 0.0365987 0.0741726 0.00961433 -1.17771 -351352 -54987.7 336418 -120636 
28733 2 -253.034 48.7098 -44.3958 -1.73349 -0.189009 -0.64871 0.0175134 0.0301669 -0.00484825 0.00435987 -1.00905 -17518.8 -381505 171930 2684.8 
28800 2 -251.319 46.1051 -44.3189 -1.408 0.277726 0.408023 0.0170435 -0.161161 -0.0117804 0.00280378 -1.47621 3673.26 188657 34937.4 -71485.8 
30386 2 -251.188 44.2961 -46.8357 -1.33728 -0.39739 -0.637042 -0.137199 0.104558 -0.0989141 0.00296246 -1.34957 -153774 -165730 -322468 43443.3 
30388 2 -248.227 45.99 -44.3167 -2.07315 -1.37359 -0.376544 0.117804 0.09875 0.0803632 0.00796831 -1.17688 -233346 -410770 14137 -16297.7 
28760 2 -248.106 44.3039 -46.8623 -0.888056 0.341485 1.24125 0.0465626 -0.0231852 -0.0608192 0.00308071 -1.02295 -565463 -238634 -478643 -113395 
30377 2 -238.31 44.2195 -47.1578 -1.07684 0.239984 0.290747 0.0433439 0.0592283 0.0231788 0.00163953 -1.1641 -239970 -297680 839478 -41212.9 
28766 2 -238.209 45.9773 -44.4238 -0.0187902 -0.470665 0.246451 -0.0537207 -0.00518077 -0.0735983 0.000355961 -1.1838 -307549 -230829 283717 51379.1 
32739 2 -235.228 44.4569 -47.0028 -0.247793 -0.697945 0.105685 -0.134384 0.120933 0.183923 0.00070495 -1.39194 -184898 -404650 -1.12757e+006 293228 
28767 2 -235.137 46.1044 -44.4376 0.0937806 0.623669 -0.36689 0.174454 -0.0175872 0.125356 0.000670526 -1.35486 388032 118615 193757 133865 
30381 2 -233.544 44.6945 -49.455 -0.469755 -0.427811 1.32014 0.0376247 0.0513794 -0.0336098 0.0027035 -1.77215 -379416 532375 -146866 341846 
30299 2 -233.354 46.9767 -46.9401 -1.25553 -0.876594 -0.174887 -0.00116858 0.0236818 0.0852567 0.00299181 -1.05146 -320898 77546.6 280773 252643 
31110 2 -231.988 45.8619 -44.4174 -0.539679 -0.924318 0.440577 -0.101886 -0.0570305 0.0228149 0.00168741 -1.5605 -157623 -1.17142e+006 -514226 11298.8 
28671 2 -231.741 44.4071 -47.0672 -0.170948 0.845476 1.29825 -0.147636 -0.12333 -0.0286171 0.00306001 -1.5444 43402.8 -624416 -423748 223528 
31931 2 -231.194 48.649 -44.3487 -1.66863 0.510673 0.0182295 0.0105223 0.013008 -0.040294 0.00383577 -1.03091 781384 -404510 400796 -62371 
32045 2 -230.268 47.0256 -46.8165 -2.14267 0.181396 -0.485862 0.0376595 0.236236 -0.0574216 0.00612124 -1.34006 -424206 -207432 -178699 89233.1 
29617 2 -229.469 45.6178 -49.5445 -1.71985 0.953177 1.34227 -0.0590771 0.0843744 -0.00717734 0.00713909 -1.27693 893026 -130597 318348 170087 
27968 2 -228.901 45.8611 -44.4644 0.271548 0.0428035 -0.61369 0.131204 -0.0618618 0.0191561 0.000569536 -1.60152 360456 -1.24755e+006 -586417 -365974 
31127 2 -228.718 44.2354 -46.9914 -0.432781 0.281578 -1.06846 -0.0130283 -0.0774789 -0.173347 0.00177363 -1.53456 -428336 -546390 -968594 330650 
30394 2 -228.106 48.571 -44.7668 -1.83527 -0.675288 -1.21228 0.0321445 0.0981975 0.0347592 0.00666771 -1.02926 421382 -612800 327075 -310729 
29586 2 -227.267 46.8408 -47.2224 -1.51884 -1.18941 -1.57375 0.0184348 -0.0493927 -0.091538 0.00780681 -1.22087 -464098 -184911 801966 -53427 
30312 2 -226.325 45.4437 -50.0591 -2.5061 0.562853 -0.838956 0.0660599 -0.0312215 -0.046287 0.009196 -1.08885 368493 119296 474926 -578508 
32020 2 -225.686 46.0108 -44.6158 1.63372 -0.528278 -0.473349 0.00654542 0.07951 -0.115225 0.0039954 -1.41293 925683 321193 522577 -389361 
28761 2 -225.51 44.2373 -47.3585 -1.78107 -0.214579 1.08635 -0.0912085 -0.0248619 0.0722627 0.00553987 -1.47608 478166 53884.9 1.07262e+006 23657.5 
28000 2 -278.525 -8.33982 -41.9353 -1 0 0 0 0 0 0.00125952 -1.0822 380262 222354 835671 3639.71 
28004 2 -276.92 -9.26647 -39.3143 -1 0 0 0 0 0 0.00125952 -1.18842 413348 477887 584404 -242678 
28002 2 -275.315 -8.33982 -41.9353 -1 0 0 0 0 0 0.00125952 -1.4884 1.04748e+006 145254 880962 -132428 
28007 2 -273.71 -9.26647 -39.3143 -1 0 0 0 0 0 0.00125952 -1.22068 274527 206779 173038 -15196.9 
28005 2 -272.105 -8.33982 -41.9353 -1 0 0 0 0 0 0.00125952 -1.43753 613712 159934 791286 58693.7 
28010 2 -270.5 -9.26647 -39.3143 -1 0 0 0 0 0 0.00125952 -1.21412 226000 275390 183716 -6818.28 
28008 2 -268.895 -8.33982 -41.9353 -1 0 0 0 0 0 0.00125952 -1.43481 574636 133659 791875 -179411 
28013 2 -267.29 -9.26647 -39.3143 -1 0 0 0 0 0 0.00125952 -1.21705 215150 246362 177271 12690.7 
28011 2 -265.685 -8.33982 -41.9353 -1 0 0 0 0 0 0.00125952 -1.43894 561283 101713 782036 -26807.3 
28016 2 -264.08 -9.26647 -39.3143 -1 0 0 0 0 0 0.00125952 -1.21691 214331 233507 180596 14851.7 
28014 2 -262.475 -8.33982 -41.9353 -1 0 0 0 0 0 0.00125952 -1.43744 563132 99521.5 788881 -40574.8 
28019 2 -260.87 -9.26647 -39.3143 -1 0 0 0 0 0 0.00125952 -1.21461 236513 295513 192474 32292.8 
28017 2 -259.265 -8.33982 -41.9353 -1 0 0 0 0 0 0.00125952 -1.44023 494332 -49519.7 787370 -134667 
28022 2 -257.66 -9.26647 -39.3143 -1 0 0 0 0 0 0.00125952 -1.2195 190572 190472 176616 18752.6 
28020 2 -256.055 -8.33982 -41.9353 -1 0 0 0 0 0 0.00125952 -1.43909 539897 56537.6 794500 43007.4 
28025 2 -254.45 -9.26647 -39.3143 -1 0 0 0 0 0 0.00125952 -1.21682 215415 291027 180127 12504.3 
28023 2 -252.845 -8.33982 -41.9353 -1 0 0 0 0 0 0.00125952 -1.43746 559370 135173 794722 12473.2 
28028 2 -251.24 -9.26647 -39.3143 -1 0 0 0 0 0 0.00125952 -1.21751 202248 218781 178667 10310.3 
28026 2 -249.635 -8.33982 -41.9353 -1 0 0 0 0 0 0.00125952 -1.43796 570161 110527 783858 -51347.6 
28031 2 -248.03 -9.26647 -39.3143 -1 0 0 0 0 0 0.00125952 -1.21677 206883 246019 179080 -4538.67 
28029 2 -246.425 -8.33982 -41.9353 -1 0 0 0 0 0 0.00125952 -1.43772 586629 208803 783185 34232.4 
28034 2 -244.82 -9.26647 -39.3143 -1 0 0 0 0 0 0.00125952 -1.21665 200878 251389 171443 5750.68 
28032 2 -243.215 -8.33982 -41.9353 -1 0 0 0 0 0 0.00125952 -1.43589 618234 252489 787033 -51114.6 
28037 2 -241.61 -9.26647 -39.3143 -1 0 0 0 0 0 0.00125952 -1.21691 200021 190694 176249 15416.3 
28035 2 -240.005 -8.33982 -41.9353 -1 0 0 0 0 0 0.00125952 -1.44174 572196 65459.2 780118 -15946.6 
28040 2 -238.4 -9.26647 -39.3143 -1 0 0 0 0 0 0.00125952 -1.21769 214714 216958 174320 -9294.73 
28038 2 -236.795 -8.33982 -41.9353 -1 0 0 0 0 0 0.00125952 -1.44183 534004 -32048.2 787987 -39042 
28043 2 -235.19 -9.26647 -39.3143 -1 0 0 0 0 0 0.00125952 -1.21537 241809 284970 194406 2820.63 
28041 2 -233.585 -8.33982 -41.9353 -1 0 0 0 0 0 0.00125952 -1.4383 548154 37943.4 789817 -83355.1 
28046 2 -231.98 -9.26647 -39.3143 -1 0 0 0 0 0 0.00125952 -1.21956 216483 257714 180464 3123.36 
28044 2 -230.375 -8.33982 -41.9353 -1 0 0 0 0 0 0.00125952 -1.43879 518875 3182.3 791354 -44376.8 
28049 2 -228.77 -9.26647 -39.3143 -1 0 0 0 0 0 0.00125952 -1.21877 210634 258428 183654 -20420.5 
28047 2 -227.165 -8.33982 -41.9353 -1 0 0 0 0 0 0.00125952 -1.43931 501309 -55484 799312 46345.6 
28052 2 -225.56 -9.26647 -39.3143 -1 0 0 0 0 0 0.00125952 -1.21474 227087 275378 190208 -6728.32 
28050 2 -223.955 -8.33982 -41.9353 -1 0 0 0 0 0 0.00125952 -1.43968 541637 81451.7 797239 -9339.55 
28001 2 -278.525 -6.48653 -39.3143 -1 0 0 0 0 0 0.00125952 -1.17577 315836 804103 730742 -166084 
28068 2 -278.525 -2.77994 -41.9353 -1 0 0 0 0 0 0.00125952 -1.13574 -42843.1 340793 637907 56744.5 
28069 2 -278.525 -0.926647 -39.3143 -1 0 0 0 0 0 0.00125952 -1.13378 44952.9 378543 645819 -50331.8 
28070 2 -276.92 -5.55988 -41.9353 -1 0 0 0 0 0 0.00125952 -1.54675 346396 797571 548535 169345 
28073 2 -276.92 -3.70659 -39.3143 -1 0 0 0 0 0 0.00125952 -1.52859 123068 514175 356328 -278544 
28071 2 -275.397 -2.76783 -41.9415 -0.250165 -0.260743 -1.29763 0.0858933 -0.0415623 0.0252597 0.00228527 -1.5944 598623 329585 180151 -42690.7 
28003 2 -275.315 -6.48653 -39.3143 -1 0 0 0 0 0 0.00125952 -1.67154 913651 893479 381043 -100195 
28077 2 -273.792 -3.72557 -39.3564 -2.2817 0.346704 -1.0194 0.0906483 0.0471672 0.0378346 0.0080175 -1.52824 138099 276526 325267 -112194 
28074 2 -273.74 -5.61967 -41.9421 -2.52568 0.0398098 -1.03021 0.0130321 0.141724 0.00138001 0.00937329 -1.54856 250501 627861 206237 -52983.5 
28075 2 -272.137 -2.74718 -41.9378 -0.413517 0.0091505 0.391771 -0.0610279 -0.173861 -0.0162626 0.000408795 -1.52353 292328 79179.6 56587.6 136182 
28006 2 -272.105 -6.48653 -39.3143 -1 0 0 0 0 0 0.00125952 -1.60707 346877 749374 305901 -113870 
28076 2 -272.167 -0.954962 -39.3286 -1.78297 1.00123 -0.496094 0.0627277 -0.0193816 0.117519 0.00557657 -1.52245 280206 190847 96299.8 23222.5 
28072 2 -275.384 -0.910087 -39.3071 -0.227678 0.00400852 -0.404663 -0.018941 -0.102697 -0.0427762 0.000271559 -1.60556 506240 114209 78579.6 -27980.4 
28078 2 -270.547 -5.52743 -41.9538 -1.75212 -0.12037 0.0700204 0.0205225 -0.248664 0.0283634 0.00389105 -1.54531 125901 486355 133686 -93495.8 
28081 2 -270.596 -3.76157 -39.3458 -2.34819 0.772705 -0.691017 0.15729 0.13496 0.0366861 0.00829841 -1.5295 201952 79520 200968 -71665.3 
28079 2 -268.919 -2.83486 -41.9728 -1.89448 0.68195 -0.256968 -0.00924176 0.112818 0.0191745 0.00518939 -1.52855 152099 87519.1 161057 -45509.7 
28009 2 -268.895 -6.48653 -39.3143 -1 0 0 0 0 0 0.00125952 -1.61125 311829 847375 289733 -70016.6 
28080 2 -268.942 -0.996052 -39.3353 0.870103 -1.6093 -1.50871 -0.0345858 0.104319 -0.117996 0.00708245 -1.51907 284939 306726 24368.7 94981.2 
28085 2 -267.354 -3.73449 -39.3838 -0.863357 0.447567 0.696605 0.127936 -0.0292824 0.0786099 0.00180232 -1.52237 397438 103950 21227.9 42176.1 
28082 2 -267.364 -5.62212 -41.9655 -3.20045 0.281411 0.345096 0.17931 0.036714 0.052094 0.0131509 -1.54466 206048 333734 162636 -47549.2 
28083 2 -265.715 -2.85349 -41.9453 -2.74881 0.455627 -1.7612 0.0458434 0.0932004 -0.0334035 0.0136851 -1.5157 280503 340633 321121 68878.5 
28012 2 -265.685 -6.48653 -39.3143 -1 0 0 0 0 0 0.00125952 -1.60577 441889 916787 360670 -27272.5 
28084 2 -265.709 -0.943803 -39.3471 -0.334319 0.365002 -0.0873458 -0.0843984 -0.0817628 0.00372685 0.000318185 -1.52664 109319 291786 76066.6 17796.1 
28089 2 -264.062 -3.7292 -39.2939 -0.933094 0.824568 0.309382 -0.150697 -0.0419589 -0.125339 0.00207354 -1.51938 310431 113746 143627 -14754.2 
28086 2 -264.11 -5.5861 -41.9208 0.524172 0.780922 0.612437 -0.0202043 -0.0937191 -0.0576985 0.00158658 -1.54591 263763 340144 295495 -27898.1 
28088 2 -262.557 -0.972778 -39.3498 -1.49473 -0.886753 0.194851 0.0361888 -0.018834 0.0219944 0.00385224 -1.52895 -106048 210803 34140.9 -227527 
28087 2 -262.503 -2.85647 -41.9716 -2.69439 -1.28526 0.455848 -0.0538226 0.0932378 0.13883 0.0114861 -1.53235 9911.01 33099.5 69805.5 -138279 
28015 2 -262.475 -6.48653 -39.3143 -1 0 0 0 0 0 0.00125952 -1.61295 269426 695353 202295 -87823.2 
28093 2 -260.896 -3.78446 -39.337 -0.191689 -0.92372 -0.453072 -0.0228844 0.158854 0.0354504 0.00137952 -1.52857 88237.2 640.059 236821 -136025 
28090 2 -260.92 -5.60343 -41.9243 -2.96754 -1.2716 -1.12687 0.0863273 -0.0716416 -0.0788792 0.0147276 -1.55484 140899 292257 112400 -66295.8 
28091 2 -259.308 -2.85072 -41.9623 -3.10564 -0.623455 -0.536726 0.0256683 0.0456293 0.0093658 0.0130004 -1.51695 148599 301370 367802 -46687.5 
28018 2 -259.265 -6.48653 -39.3143 -1 0 0 0 0 0 0.00125952 -1.60695 328991 781582 200455 -15076.8 
28092 2 -259.385 -0.982545 -39.3208 -1.19102 -0.334413 0.155137 0.130241 -0.084387 -0.102275 0.00195784 -1.52485 201653 42353.1 168664 -26663.9 
28097 2 -257.684 -3.71196 -39.3223 0.245012 -1.68034 -0.477143 -0.0826523 -0.128623 -0.0358991 0.00391864 -1.52268 134600 81593.6 225447 -144448 
28094 2 -257.715 -5.64944 -41.9284 -1.51228 -0.490566 -1.37866 0.154644 0.180842 -0.030166 0.00557758 -1.54198 348138 428652 263935 -19067.6 
28095 2 -256.122 -2.80519 -41.9506 -1.31277 1.07186 -0.834525 0.092833 -0.110751 0.0103106 0.00449483 -1.51571 187215 303739 108727 52305.1 
28021 2 -256.055 -6.48653 -39.3143 -1 0 0 0 0 0 0.00125952 -1.61105 269238 763036 223376 -155106 
28096 2 -256.121 -1.00436 -39.3356 -0.541417 0.204023 -0.22961 0.0160102 0.0540979 -0.0150252 0.000488037 -1.51531 410833 -29671.8 223323 -212987 
28101 2 -254.479 -3.79454 -39.3644 -0.788133 0.34587 -2.50402 0.0366916 0.208472 0.0510544 0.00883035 -1.52597 198099 -65023.5 -15523.9 -41689.4 
28098 2 -254.439 -5.60048 -41.932 -3.29321 1.66653 0.427374 -0.135219 -0.0466436 -0.0678135 0.0173879 -1.54622 302958 396612 106280 -44362.9 
28024 2 -252.845 -6.48653 -39.3143 -1 0 0 0 0 0 0.00125952 -1.61644 239475 762993 180951 51944.8 
28099 2 -252.878 -2.83601 -41.9274 -0.761006 1.85586 -1.28744 -0.110226 0.0911617 0.00303893 0.00715513 -1.52853 38775 126734 165708 -78321.1 
28100 2 -252.861 -1.0047 -39.2987 -0.699354 -0.767329 -0.21668 -0.160988 -0.00198086 -0.163239 0.00141676 -1.52174 321325 72891.3 161158 -63163.5 
28102 2 -251.256 -5.5769 -41.9165 -1.00405 -0.32301 -0.420418 0.0260534 -0.123219 -0.0297436 0.00162378 -1.55359 131177 416609 198036 -43118.6 
28105 2 -251.234 -3.7379 -39.3024 -0.742601 -1.29948 0.935145 -0.0688509 -0.0456331 -0.0489352 0.00392291 -1.52988 195570 36372 36528.7 33201.9 
28104 2 -249.66 -0.979268 -39.3676 -2.48979 -0.0205738 -1.12951 -0.102684 0.00970284 0.0987026 0.00941522 -1.53629 -54799.9 22452.2 87239.8 -98219.9 
28103 2 -249.744 -2.79683 -41.9386 -0.396907 2.03827 1.55066 0.311316 -0.0861893 0.0789445 0.00845975 -1.51838 174214 106561 5097.11 -95108 
28027 2 -249.635 -6.48653 -39.3143 -1 0 0 0 0 0 0.00125952 -1.60891 292697 752028 287961 -29407.8 
28106 2 -248.05 -5.59978 -41.9493 1.29737 0.565386 -0.266152 -0.00110034 0.0765588 0.0387564 0.00261181 -1.53935 261732 623267 336348 -102496 
28109 2 -248.037 -3.76651 -39.2642 -2.81075 0.199137 0.343667 -0.0267686 0.0663461 -0.245966 0.0101493 -1.51826 166171 28647 172011 -71006.3 
28107 2 -246.465 -2.80234 -41.9407 -0.128623 1.71882 -0.325795 -0.13445 0.00956316 -0.00547254 0.00387558 -1.51155 384349 272795 522368 22454.7 
28108 2 -246.505 -0.9708 -39.3282 0.422949 -0.0545732 0.392033 0.0941692 0.0482637 0.0422804 0.000422637 -1.50953 158118 357297 243504 -99869 
28030 2 -246.425 -6.48653 -39.3143 -1 0 0 0 0 0 0.00125952 -1.61214 290650 722712 371488 8998.36 
28113 2 -244.795 -3.77425 -39.2914 -3.83573 0.17075 0.349787 -0.154213 0.183488 -0.0334125 0.0187219 -1.51183 90363.8 158700 336336 -2333.36 
28110 2 -244.843 -5.53957 -41.9471 0.523923 1.66483 -1.06816 0.05456 -0.214688 0.0579635 0.00527377 -1.54439 292494 449861 178824 -26582.6 
28112 2 -243.295 -0.932572 -39.316 -1.13901 1.15102 0.596039 -0.172648 -0.0516341 -0.0562659 0.00375018 -1.5148 30158.5 151698 432750 -164851 
28111 2 -243.275 -2.78103 -41.9429 -2.07889 1.5046 -1.00167 0.0559468 -0.0234211 0.0816827 0.00955843 -1.52479 155440 198198 346924 -88705.8 
28033 2 -243.215 -6.48653 -39.3143 -1 0 0 0 0 0 0.00125952 -1.60031 400392 800097 457637 109773 
28117 2 -241.638 -3.68904 -39.2339 -2.74334 0.383226 1.0995 -0.126015 -0.120439 -0.120006 0.0111866 -1.51886 -297848 211752 376296 -102612 
28114 2 -241.607 -5.57659 -41.9216 0.541842 0.297477 -0.704169 -0.0553605 -0.0010256 0.0225166 0.00110578 -1.54133 348267 631671 294527 -50142.3 
28116 2 -240.164 -0.92521 -39.2526 -2.2016 -1.95911 -0.27009 0.0965514 -0.135431 -0.183674 0.011031 -1.52895 -251604 -361121 168812 -258067 
28115 2 -240.075 -2.76167 -41.8645 -0.971042 0.213535 0.179914 0.00203966 -0.0851114 -0.135007 0.00128583 -1.51656 221215 352628 292319 -66666.7 
28036 2 -240.005 -6.48653 -39.3143 -1 0 0 0 0 0 0.00125952 -1.60445 392073 875137 267086 -80601 
28118 2 -238.397 -5.61144 -41.8986 -1.25971 -0.0277137 0.176755 -0.10301 0.0894294 -0.0665382 0.00203901 -1.54783 124674 578086 282040 -82302.4 
28121 2 -238.533 -3.6826 -39.2837 -3.40067 -1.20113 -0.705518 0.187397 -0.0994898 -0.0290862 0.0170098 -1.52386 -232371 102146 188100 -224190 
28120 2 -236.967 -0.984955 -39.2647 -1.63343 -0.790078 -0.576161 0.118262 0.0685778 -0.14051 0.00456483 -1.53025 155652 -78557.9 39379.1 27757.1 
28119 2 -236.867 -2.81056 -41.9349 -3.3587 0.451327 -0.825294 -0.0168874 -0.00551661 0.0317929 0.0153229 -1.51899 121427 250587 215024 4649.45 
28039 2 -236.795 -6.48653 -39.3143 -1 0 0 0 0 0 0.00125952 -1.60122 380246 863173 227072 -161770 
28125 2 -235.346 -3.72329 -39.3228 -1.15197 1.14432 -1.21449 0.215239 -0.00278403 -0.00592032 0.0051785 -1.51363 336657 87307.2 285932 -117838 
28122 2 -235.239 -5.61482 -41.9733 -1.20601 -1.65563 -0.448611 0.0868504 -0.00570197 0.149852 0.00553787 -1.55055 72975.9 298785 212949 -171760 
28124 2 -233.737 -0.961063 -39.3614 -0.670671 -0.256094 2.23406 0.0638746 -0.14188 0.176549 0.00693544 -1.51878 362997 104984 39787.1 -110511 
28123 2 -233.685 -2.87026 -41.9608 -0.124271 0.0701513 0.890576 -0.00244593 0.0805495 0.0620804 0.00102461 -1.51851 215895 201400 172265 -102409 
28042 2 -233.585 -6.48653 -39.3143 -1 0 0 0 0 0 0.00125952 -1.60537 325662 882161 103865 -152144 
28129 2 -232.067 -3.72853 -39.3554 -1.57053 -1.05159 0.589363 -0.0818252 -0.0159934 0.0131705 0.00493702 -1.52802 291976 40927 -39391.6 -210418 
28126 2 -232.019 -5.62185 -41.9044 0.239005 -0.339647 1.99083 0.0473104 0.0232481 -0.13776 0.00520924 -1.54225 330147 374778 228423 -131221 
28128 2 -230.45 -1.02744 -39.3504 -0.223728 -1.36204 1.11213 -0.100758 0.11894 0.0476009 0.00395745 -1.52356 328891 -42257.8 67427.5 -96090.9 
28045 2 -230.375 -6.48653 -39.3143 -1 0 0 0 0 0 0.00125952 -1.61891 203741 785607 40438.7 -116465 
28127 2 -230.457 -2.86412 -41.9383 -0.62336 2.32702 0.995608 0.0652103 -0.044614 -0.0926538 0.00855823 -1.52715 218857 27630.6 49675.5 -38695 
28133 2 -228.856 -3.76592 -39.3761 -2.10512 0.306243 2.46204 0.0773723 -0.0545878 0.0598678 0.0133345 -1.54246 39605.5 -201509 -149979 -102346 
28130 2 -228.763 -5.64873 -41.9394 -0.643785 0.935457 -1.28716 -0.0953695 0.133272 -0.0413294 0.00371095 -1.54261 305149 380604 202866 -67275.6 
28132 2 -227.249 -1.04555 -39.3018 -1.12725 -0.00767242 -0.540361 -0.10704 0.000862554 -0.028387 0.00196831 -1.53103 69630.5 -405073 240031 -212404 
28048 2 -227.165 -6.48653 -39.3143 -1 0 0 0 0 0 0.00125952 -1.61431 252086 763658 222252 -65507.1 
28131 2 -227.229 -2.84271 -41.9049 -2.32733 -0.140549 -0.171506 -0.0113883 -0.122213 -0.174197 0.00688403 -1.53112 165981 -65574.1 -10780.8 -42736 
28134 2 -225.561 -5.62346 -41.9451 -2.37861 -0.122156 0.347556 -0.0919149 -0.0525793 0.0222128 0.00729705 -1.55705 40456.6 222523 87261.6 -157698 
28137 2 -225.639 -3.75392 -39.3711 -0.693556 -0.00044369 3.13443 0.122799 -0.058651 0.217982 0.0129802 -1.52448 286398 -111818 -65691.2 -108162 
28136 2 -224.041 -1.03253 -39.2793 -2.68688 -1.07404 -0.0220199 0.0387509 -0.0294083 -0.0716079 0.0105464 -1.52265 156396 -93830.9 299145 -159075 
28051 2 -223.955 -6.48653 -39.3143 -1 0 0 0 0 0 0.00125952 -1.61356 263799 839969 225068 -80972.2 
28135 2 -223.992 -2.924 -41.8831 -1.65328 0.191058 0.939417 0.0825519 0.218506 -0.10573 0.00460021 -1.5265 332701 40810.9 232390 -14136.5 
28158 2 -278.525 2.77994 -41.9353 -1 0 0 0 0 0 0.00125952 -1.13572 46346.7 350593 643682 49495.8 
28159 2 -278.525 4.63324 -39.3143 -1 0 0 0 0 0 0.00125952 -1.13643 -230054 336840 631862 -51932.9 
28160 2 -276.92 0 -41.9353 -1 0 0 0 0 0 0.00125952 -1.53264 335109 365582 387478 241107 
28163 2 -276.92 1.85329 -39.3143 -1 0 0 0 0 0 0.00125952 -1.53485 185095 275045 289473 -320097 
28162 2 -275.442 4.61841 -39.2916 -1.79698 -0.8543 0.58919 0.242577 0.0131144 -0.101219 0.00542363 -1.59113 393833 219581 198921 136.303 
28161 2 -275.368 2.74263 -41.9153 0.487414 0.997464 -0.0458932 0.0612818 0.130924 -0.00261408 0.00155502 -1.58364 772988 386465 364815 -56684.2 
28164 2 -273.718 -0.0350805 -41.8825 -0.438606 0.298035 -0.483415 -0.100692 0.150475 -0.134569 0.000648514 -1.53001 341594 118864 220407 132158 
28167 2 -273.761 1.81459 -39.2484 -0.930485 0.408906 1.043 -0.0179164 0.0796217 -0.187502 0.00267126 -1.52296 304382 179900 191645 -110797 
28165 2 -272.109 2.77989 -41.9217 -1.38388 -1.40379 0.513967 -0.107791 -0.0245246 0.0320584 0.00522689 -1.50738 458134 455671 231549 38830.8 
28166 2 -272.21 4.5979 -39.2975 -0.283818 -0.642654 -0.208625 0.000208928 0.0076477 -0.0740352 0.000676463 -1.51982 355458 186582 164542 -96239.5 
28171 2 -270.553 1.81867 -39.3263 -1.22138 0.130697 -0.901884 0.0225212 -0.0154135 -0.0126891 0.00292491 -1.52145 270572 289357 167179 -52124.8 
28168 2 -270.503 -0.036993 -41.9471 -0.351256 2.27414 -0.610289 -0.012077 0.0595055 0.0694909 0.0071384 -1.53054 137672 213957 152139 -57983.7 
28170 2 -268.991 4.60096 -39.361 0.614072 0.598246 -0.570483 -0.000875298 -0.00345247 0.0417579 0.00133563 -1.52309 325806 103063 117694 -41577.5 
28169 2 -268.89 2.75918 -41.9238 -1.55373 -0.148408 0.717331 -0.125673 0.0298312 -0.04707 0.00371643 -1.52114 260966 293376 3542.62 -27930.1 
28175 2 -267.301 1.84671 -39.3627 -1.57419 -1.68563 -0.769953 -0.138464 -0.108255 0.0917456 0.00744661 -1.52869 223081 209976 62089 14919.4 
28172 2 -267.31 -0.0330127 -41.9461 -0.797215 -0.914847 0.669929 -0.0249334 -0.0432324 -0.0102255 0.00241992 -1.52073 172127 244941 226176 146.516 
28173 2 -265.671 2.72144 -41.9319 -2.68434 -0.894407 -0.996592 -0.127679 0.101031 -0.0912747 0.0113342 -1.53137 7579.23 88344.2 169255 -94557.5 
28174 2 -265.766 4.59772 -39.3317 -1.71115 -0.369108 1.24956 0.00423059 -0.0267496 -0.00514453 0.00582614 -1.53852 119166 47461.3 109043 -72840.1 
28179 2 -264.131 1.83871 -39.3052 -0.628336 0.622015 -0.982164 -0.0198652 -0.133706 -0.0614893 0.00219956 -1.54038 -61967.1 -37241.2 -114049 -150169 
28176 2 -264.115 -0.007896 -41.9121 -0.183789 -0.187819 -0.0677064 -0.0130501 -0.128218 -0.100707 9.27492e-005 -1.5246 -67639.6 223404 52037.8 39415.5 
28178 2 -262.572 4.53602 -39.2923 -0.817891 0.52311 -0.368671 0.0208889 0.0687848 -0.0815891 0.0013584 -1.52722 92616.8 -105686 126331 -152389 
28177 2 -262.528 2.74312 -41.9274 -0.739228 0.722475 -0.063663 0.14991 -0.0609282 -0.0618374 0.00135081 -1.52128 93305.8 121197 326939 -92661.6 
28183 2 -260.936 1.78528 -39.3332 -1.57808 -0.192664 -0.664625 -0.0923913 -0.0105004 -0.0298795 0.00373975 -1.53441 -44147.4 -57001.1 82102.3 -816.764 
28180 2 -260.958 -0.0882407 -41.9384 -0.958938 -0.585664 0.409996 0.126154 0.130607 -0.0688158 0.00180194 -1.51905 178301 326534 227607 -29920.7 
28182 2 -259.376 4.52223 -39.3648 -0.66777 -0.807759 -1.21591 -0.00027863 0.0486189 0.114511 0.00324557 -1.52414 119324 151321 169134 -105904 
28181 2 -259.291 2.69645 -41.9412 -0.107377 0.793036 0.4064 -0.248103 0.0563504 -0.131813 0.00101466 -1.51963 94428.7 226126 29468.1 76507.6 
28187 2 -257.779 1.7415 -39.3804 -1.82397 -0.770845 0.521094 0.119309 0.073831 0.172208 0.00528067 -1.52847 18527.1 182962 68228.5 11848.3 
28184 2 -257.723 -0.0634842 -41.9668 0.174798 1.31939 -0.806572 -0.04656 -0.0276879 0.026672 0.00305044 -1.53311 158050 11258.5 155647 87952.5 
28186 2 -256.182 4.56733 -39.3353 -1.96698 0.663719 -0.533705 -0.0201085 -0.0599808 0.000142963 0.00578672 -1.52085 101220 452258 159674 61491.5 
28185 2 -256.144 2.71207 -41.945 -0.734919 0.328284 -0.18789 0.104458 0.0042287 0.0342977 0.000860476 -1.53788 -63472.7 37082.4 52619.1 96564.1 
28191 2 -254.573 1.75578 -39.3201 -0.544938 0.39428 -1.02416 0.061201 0.0842479 -0.0814902 0.00189093 -1.51863 305574 221760 174639 -127838 
28188 2 -254.519 -0.0323991 -41.9713 -1.32173 0.837936 -1.62336 0.0501978 -0.129093 0.121004 0.00640388 -1.52007 233266 185154 233040 -57059.6 
28190 2 -253.006 4.58006 -39.3419 -1.74217 1.28911 -0.569487 0.0314814 -0.0908692 -0.00180641 0.00632437 -1.52138 44079.4 252059 140485 -140113 
28189 2 -252.931 2.73646 -41.929 0.778881 -0.150905 -1.13619 0.0228412 0.0239504 -0.0111477 0.00241873 -1.51728 229146 229710 353206 23184.3 
28195 2 -251.333 1.73529 -39.3069 -1.18613 -0.0831331 -1.0199 -0.0780808 0.138073 -0.133327 0.00309088 -1.52643 188668 168163 37868.4 -174426 
28192 2 -251.327 -0.0435173 -41.9669 -0.155953 -0.462269 -0.0567245 0.0333233 0.0172239 0.0503713 0.000303835 -1.52964 105358 55948.9 195878 -19916 
28194 2 -249.83 4.54061 -39.2957 0.2686 -0.39188 -1.36991 0.0312582 0.078582 -0.158922 0.00264798 -1.52528 -79258 151548 78182 22712.7 
28193 2 -249.726 2.70458 -41.9272 -0.407993 0.435524 0.0601571 -0.035298 0.0877182 -0.0406998 0.000453121 -1.52319 136392 103730 444450 35169.5 
28199 2 -248.149 1.81684 -39.2818 -1.31256 0.0542385 0.065268 0.0609912 -0.0825135 -0.133403 0.002179 -1.53075 139327 56213.9 214324 -85592 
28196 2 -248.116 -0.00684334 -41.9298 0.165192 0.755298 0.206755 0.0864215 -0.144847 -0.0173801 0.000806735 -1.51886 157144 12721.4 66850.6 -53045.6 
28198 2 -246.679 4.58344 -39.2968 -2.81365 0.798964 0.218113 0.196838 -0.05787 -0.092309 0.010835 -1.51765 22149.5 46103.7 417456 14571.1 
28197 2 -246.532 2.70979 -41.9844 -2.07501 1.08797 -1.13979 0.0321433 0.144737 0.130954 0.00855017 -1.5199 61463.2 41326 327908 13825 
28203 2 -244.947 1.85632 -39.3278 -1.87289 0.441394 -2.21454 -0.145812 -0.184593 -0.0578933 0.0108403 -1.51405 70042.1 16139.5 327876 -205407 
28200 2 -244.919 -0.0110612 -41.9678 0.379245 0.38859 -1.07516 0.0885132 -0.0106022 0.113557 0.0018273 -1.52296 288328 192592 192328 54269.1 
28202 2 -243.503 4.5655 -39.3231 0.951491 -0.891608 0.0614905 0.290259 0.0435636 0.0110308 0.00214632 -1.50923 339217 -114670 127588 -159390 
28201 2 -243.352 2.81653 -41.9923 -2.31682 1.07557 -1.49786 0.173404 -0.229596 0.0990932 0.0110436 -1.52085 180606 49526.2 43271.7 96988.9 
28207 2 -241.785 1.79813 -39.3967 -2.71367 -0.255853 0.192064 0.0238892 0.142399 0.102234 0.00940398 -1.51167 34154.5 48136 514434 -145610 
28204 2 -241.685 -0.0155147 -42.007 -0.469046 0.570378 -0.115764 -0.0272192 0.0534885 0.18076 0.000703739 -1.51883 383699 199960 204628 -116338 
28206 2 -240.179 4.53348 -39.3481 0.901631 -0.970987 0.104402 -0.15462 -0.0349571 0.0306663 0.00222513 -1.5123 333340 176976 207295 -126921 
28205 2 -240.091 2.74411 -41.9926 2.27435 0.557291 -0.224246 -0.0316468 -0.0490345 0.170542 0.00696956 -1.52067 377351 156282 -105916 -112541 
28211 2 -238.602 1.72909 -39.3473 -0.260347 0.0262129 0.361113 0.138309 0.250189 0.068053 0.000250481 -1.51659 184022 -125041 263686 -69432.8 
28208 2 -238.452 -0.0482396 -41.9133 -0.0285351 -1.04271 1.10799 -0.126623 0.0466086 -0.040339 0.00291668 -1.52684 232296 92082.8 167057 -5142.89 
28210 2 -237.027 4.50055 -39.3176 0.163688 0.637812 0.413216 0.0389941 0.0410719 -0.0483578 0.000761184 -1.52376 208532 161344 58606.9 -32378.7 
28209 2 -236.879 2.73946 -41.9563 -0.362972 1.53761 -0.665993 -0.110781 -0.0463569 0.0678358 0.00370239 -1.52922 178131 23876.2 138528 -27334.3 
28215 2 -235.368 1.80474 -39.3077 -0.84204 1.85295 -2.45206 -0.067885 -0.0591611 -0.068115 0.0127904 -1.5273 269478 -151937 -80499.6 -50570.7 
28212 2 -235.286 -0.0112352 -41.858 -1.17852 0.318014 0.0199872 -0.0524844 -0.205072 -0.283672 0.00187724 -1.51489 51371.5 76003.5 247590 -112826 
28214 2 -233.79 4.49966 -39.3431 -2.26488 -0.364503 -0.716198 -0.0594478 -0.0479372 -0.016586 0.00727433 -1.51695 243537 -7175.42 171118 -261297 
28213 2 -233.711 2.65048 -42.0146 -0.546591 -0.732218 -0.856005 0.0389259 0.177879 0.153024 0.00197448 -1.51812 95299.8 63075.7 289849 -175987 
28219 2 -232.15 1.74605 -39.3653 -1.63184 -1.70113 -0.463087 0.0233987 0.00255334 0.0424434 0.00726892 -1.52409 323786 55044.3 281968 -191399 
28216 2 -232.066 -0.137757 -41.9266 0.674183 0.819531 -1.76138 0.00350431 0.0871513 -0.160983 0.00532601 -1.52058 282801 176053 217168 -73058.6 
28218 2 -230.581 4.49674 -39.4017 -0.900469 0.445256 -1.98391 -0.158206 -0.0984358 0.190241 0.0062283 -1.51631 76416.8 -181886 130025 -259994 
28217 2 -230.472 2.63438 -41.934 0.398847 -0.685914 3.90663 -0.113285 0.0192556 -0.155404 0.0200154 -1.52223 84796.4 234597 64956.5 13281.6 
28306 2 -232.134 5.39814 -41.9669 0.6844 1.26081 -0.498845 -0.0154718 0.0660955 -0.0494774 0.00290556 -1.5328 204114 203633 2730.11 -40298 
28223 2 -228.916 1.73199 -39.3562 -0.503039 -2.0202 0.938323 -0.101844 -0.0829658 0.0547078 0.00656803 -1.51432 127614 128844 -14232.3 -192744 
28220 2 -228.839 -0.138212 -41.9696 -1.584 1.14 -0.0182694 0.0440735 0.127199 0.0826153 0.00479749 -1.52885 294199 108456 221336 37044.1 
28222 2 -227.432 4.51557 -39.3203 0.751904 0.15247 0.910331 -0.0711231 -0.16573 -0.0625099 0.00178513 -1.51441 -79046 -308291 210145 -303931 
28221 2 -227.313 2.68428 -41.9063 -1.52896 -0.875958 -0.739574 -0.0124546 -0.0894497 -0.0761319 0.00459974 -1.52627 -222743 461409 375508 -34745.6 
28227 2 -225.756 1.61433 -39.2873 -1.85399 -1.14223 -1.31247 0.10691 0.180489 -0.0732438 0.00814221 -1.50797 110959 -99938.1 301299 -325931 
28224 2 -225.613 -0.164258 -41.966 -0.523099 0.29744 1.41326 -0.016797 0.110966 0.0677366 0.00297172 -1.51472 374380 152709 304236 -271076 
28310 2 -228.953 5.43212 -41.988 1.27737 1.26378 0.480943 0.0885968 -0.0332299 0.00492441 0.00435807 -1.53567 271674 75066.3 108655 -48379.9 
28226 2 -224.32 4.39561 -39.4076 -1.86555 -0.782106 -0.551818 0.188603 0.0455445 0.24173 0.00553743 -1.49268 465625 128859 150580 -273459 
28225 2 -224.233 2.6445 -41.9643 0.33484 1.63131 -1.32479 0.308028 -0.0821888 0.0364995 0.00570356 -1.52004 164509 169041 98004.7 -112133 
28248 2 -278.525 8.33982 -41.9353 -1 0 0 0 0 0 0.00125952 -1.13614 53383.9 362779 639378 49443.4 
28249 2 -278.525 10.1931 -39.3143 -1 0 0 0 0 0 0.00125952 -1.13302 -51334 345812 637432 -45078.7 
28250 2 -276.92 5.55988 -41.9353 -1 0 0 0 0 0 0.00125952 -1.52381 459047 590525 494802 246553 
28253 2 -276.92 7.41318 -39.3143 -1 0 0 0 0 0 0.00125952 -1.53216 191328 354731 444835 -254539 
28340 2 -276.92 11.1198 -41.9353 -1 0 0 0 0 0 0.00125952 -1.52632 433625 471046 459862 310041 
28251 2 -275.369 8.36395 -41.9103 0.123301 0.121388 0.364671 -0.00854244 -0.0353133 -0.0911803 0.000205204 -1.59424 650396 282273 211303 45942.5 
28252 2 -275.404 10.1835 -39.2959 -2.35217 0.66544 0.196465 0.0281156 0.0235976 -0.0912768 0.00757491 -1.6009 334867 151385 91138.6 16660.5 
28254 2 -273.707 5.59108 -41.9226 -0.830106 -0.57618 -1.39198 -0.179908 -0.155556 -0.0341401 0.00372651 -1.508 452571 338547 310872 37535 
28257 2 -273.779 7.40647 -39.3327 -0.344878 -0.717866 -0.318483 -0.00800465 -0.0230055 0.0768186 0.000926632 -1.53131 215661 206089 117187 -20267.8 
28344 2 -273.723 11.161 -41.9085 -0.281652 0.375731 1.28834 -0.162526 -0.111965 -0.13763 0.00236829 -1.51696 456817 240133 151197 -59792.3 
28255 2 -272.133 8.33362 -41.9165 -2.05982 -0.0683854 0.226424 -0.0761381 0.068718 -0.11229 0.0054144 -1.5298 123703 110187 184262 -86069.2 
28256 2 -272.213 10.1858 -39.3821 -2.00315 1.97924 -1.02127 0.0898395 -0.0389845 0.179732 0.0113016 -1.52057 215699 157660 138777 -47846.1 
28258 2 -270.53 5.59576 -41.9577 -1.82838 -0.527091 -0.0423283 -0.0236084 -0.211117 0.0381206 0.00456274 -1.52726 -3659.67 111199 194633 -98065.9 
28261 2 -270.585 7.34972 -39.3097 1.03115 1.41152 -0.101619 0.0233128 0.0643446 -0.0572027 0.00386165 -1.52789 104140 153359 150303 -50340.6 
28348 2 -270.494 11.0846 -42.0101 -2.528 0.153199 -0.26202 -0.185612 0.0292198 0.0804589 0.00816533 -1.53065 31830.9 26740.3 -30748.2 -28967 
28260 2 -269.026 10.1142 -39.4096 -0.33409 -0.393015 1.3763 0.0971345 -0.0133699 0.139954 0.00272089 -1.52335 296286 117901 280061 -5145.64 
28259 2 -268.977 8.2935 -41.9946 0.23457 -0.392972 -0.913113 0.228339 0.0698454 0.0832666 0.00131396 -1.5185 198043 7115.76 186727 -55854.6 
28262 2 -267.322 5.54553 -41.9426 -1.8312 -1.16872 0.496271 -0.0294525 -0.04543 -0.0320369 0.00625413 -1.52478 95940.1 208854 250597 -115234 
28265 2 -267.376 7.36343 -39.3208 -0.152955 0.534358 -1.19721 -0.0585914 -0.0143224 -0.0883041 0.00219438 -1.52492 182137 56240.7 138176 -52973.7 
28352 2 -267.3 11.0709 -41.9698 -1.49122 0.304731 0.272671 -0.049525 -0.0824674 0.00743175 0.00301143 -1.52491 76110.2 230100 133104 -55867.3 
28263 2 -265.706 8.27217 -41.9178 -1.17003 0.00958602 0.191862 -0.0590911 0.0824521 -0.0933943 0.00177073 -1.50968 331212 169621 431405 -73471.2 
28264 2 -265.763 10.0797 -39.2862 1.6586 0.536984 -0.372044 -0.101595 0.0704054 -0.148573 0.00400239 -1.52024 222161 91290.5 236465 -62250.1 
28266 2 -264.137 5.49398 -41.9227 -2.27429 -1.10875 1.2704 0.0659415 0.0784035 -0.0116373 0.0100959 -1.52662 27896.6 127323 298918 23102.5 
28356 2 -264.148 11.0648 -41.9913 -2.45815 -0.82689 1.13204 0.0459298 -0.0272801 0.0978057 0.0100859 -1.52097 12631.7 146980 181033 -100760 
28269 2 -264.165 7.33485 -39.2823 -2.39498 1.97677 -0.506399 -0.0608578 -0.00717383 -0.156645 0.0124692 -1.52784 -137023 73262.8 61258.5 11541.6 
28268 2 -262.6 10.1309 -39.3093 -0.845482 0.127968 0.98345 -0.00702724 -0.0883149 -0.191895 0.00213915 -1.52601 40145.6 77572.6 20784.3 -42201.9 
28267 2 -262.529 8.29446 -41.9515 -0.611853 1.47455 -0.79702 -0.0490474 -0.0722494 0.0508943 0.00401018 -1.52014 127585 218975 319881 -79570.1 
28270 2 -260.954 5.49322 -41.9454 -0.40012 -0.277255 0.295095 0.0377697 -0.0374562 -0.0585983 0.000408144 -1.52161 290516 154911 254282 -94301.1 
28273 2 -261.034 7.2932 -39.3405 -1.57664 -0.718886 -0.853493 0.152759 0.105222 0.0485595 0.00469931 -1.52016 46895.3 250226 216244 -57920.6 
28360 2 -260.955 11.0199 -41.9411 0.770806 0.595097 -0.0747723 0.0363521 0.0154441 -0.0559965 0.00120142 -1.52898 164428 38612 70773.5 -85340.2 
28274 2 -257.719 5.46185 -41.9423 -1.63427 2.33241 0.0185131 -0.077109 0.121204 -0.0474856 0.0102163 -1.52933 208274 152699 101331 103323 
28278 2 -254.53 5.51042 -41.959 -1.60015 1.09766 -1.02144 0.00811352 -0.00940493 -0.0178605 0.00605659 -1.52367 261946 257808 185730 41025.3 
28272 2 -259.41 10.0973 -39.2864 0.366862 0.109274 0.956737 0.0272847 -0.0209449 -0.127604 0.00133745 -1.52689 156613 232311 290766 126512 
28271 2 -259.347 8.24206 -41.9655 -0.303914 1.20211 -1.01966 0.000918233 0.0845605 0.0961392 0.00324597 -1.52194 127423 211774 149189 5460.5 
28277 2 -257.837 7.33017 -39.351 -2.06377 0.129071 0.283566 0.0844154 -0.0486329 0.0205183 0.00548671 -1.52902 177574 164075 179281 36358.1 
28364 2 -257.742 11.0391 -41.9234 -0.692374 1.03056 0.0526758 -0.0472075 0.0284266 -0.0672903 0.00194497 -1.51852 338876 178577 247224 35479.6 
28276 2 -256.221 10.1154 -39.287 1.01632 0.562316 -1.46154 0.0426722 0.0620989 -0.102017 0.00438968 -1.52547 336269 161223 126743 28387.3 
28275 2 -256.138 8.30944 -41.925 -1.63324 1.14741 -1.23288 -0.0559521 -0.0865659 -0.142805 0.0069324 -1.516 176867 217695 201115 97561.9 
28281 2 -254.618 7.38126 -39.3859 -2.86326 1.00785 0.140762 -0.068217 -0.148441 0.024837 0.0116302 -1.53006 26351.1 116220 -199928 -40250.2 
28368 2 -254.511 11.0525 -41.9443 -0.865317 -0.454015 -0.483103 -0.0314293 0.052164 -0.0596326 0.00149667 -1.51354 399591 244353 276329 -45731 
28279 2 -252.933 8.27884 -41.9721 -0.593972 0.0426755 -0.465284 0.00482831 0.0415704 -0.0180951 0.000719326 -1.52895 146813 251025 92381.3 45791 
28280 2 -252.957 10.0959 -39.3744 1.43191 0.38178 -0.986033 -0.132586 0.00284699 0.0253522 0.00399064 -1.53829 145016 -170470 -48398.6 -78464.4 
28285 2 -251.452 7.30929 -39.3558 -2.61066 -2.40955 -1.35503 0.178736 0.0331234 0.0192483 0.0182096 -1.52977 138932 70992.3 147597 -18984.8 
28282 2 -251.289 5.50869 -41.9623 1.1149 0.719965 -0.171269 -0.0927731 -0.0350258 0.0166207 0.00225541 -1.52146 227673 192064 194648 -34169 
28372 2 -251.264 11.0689 -41.9291 0.687912 -0.184092 0.139181 -0.157187 -0.111976 -0.125414 0.000663116 -1.5265 166449 18527.5 153395 39382.2 
28284 2 -249.77 10.0685 -39.3265 2.01285 1.04517 -0.4085 -0.0282427 0.102202 -0.0469894 0.00668907 -1.52362 125158 88861.1 -17473.7 158951 
28283 2 -249.735 8.2954 -41.936 -0.89371 -0.716692 0.471435 0.0168969 -0.0665777 -0.0334748 0.00193288 -1.52515 161796 167571 113277 13268.8 
28286 2 -248.122 5.47224 -41.9793 -0.638332 -0.0293443 1.13907 0.0490512 0.0681408 0.0600993 0.00214849 -1.50981 307737 313215 340230 -18993.1 
28289 2 -248.212 7.32648 -39.3385 -0.461417 1.03427 1.38971 -0.0501164 0.0149884 0.0338297 0.004048 -1.51854 221363 29029.3 338352 212946 
28376 2 -248.103 11.0584 -41.9647 -1.22769 0.365349 0.557641 0.0278004 -0.00875518 0.095917 0.00245817 -1.53389 3028.4 99207.3 246970 21891.8 
28290 2 -244.887 5.49472 -41.9642 -2.63169 1.10853 1.09193 -0.261543 0.105431 -0.0155851 0.0117726 -1.51498 135899 -63728.8 364793 140603 
28288 2 -246.587 10.1109 -39.3332 -3.28376 0.706655 1.4837 -0.108094 -0.0296568 -0.0317875 0.0169831 -1.5208 6225.58 43250 64875.5 2115.65 
28287 2 -246.535 8.2843 -41.9319 -0.0033149 -1.19795 -0.372067 0.00914678 -0.0293271 0.0119639 0.00198188 -1.52281 154436 208806 75672.8 62388.4 
28293 2 -245.039 7.34629 -39.2974 -0.987133 1.60383 -0.136068 0.0238483 -0.0298825 -0.0583974 0.00449047 -1.52835 73978.2 147507 167358 78401.6 
28380 2 -244.913 11.0459 -41.9288 -1.34942 0.270019 1.07023 -0.0710934 -0.0896831 -0.108356 0.00382795 -1.53041 -101075 111334 -2868.76 -95920.5 
28292 2 -243.419 10.1139 -39.3019 -1.66958 -0.78544 -0.158548 -0.082383 -0.161681 -0.0515819 0.00431958 -1.52699 -264426 56572.1 -25352 -35764.8 
28291 2 -243.34 8.2316 -41.8768 -0.191828 0.532437 -0.830402 -0.000700287 0.200521 -0.154963 0.00127193 -1.52066 104720 199930 315072 3144.13 
28294 2 -241.705 5.52953 -41.9288 -1.71745 -0.129674 0.706825 -0.0462588 -0.106736 0.0233639 0.00436554 -1.53291 25387.3 -75559.4 226748 11311.6 
28297 2 -241.846 7.30462 -39.2912 1.23063 0.476314 -0.891986 0.0448691 -0.0362317 -0.00487456 0.00319534 -1.52444 92872.6 121837 55767.2 -67997.1 
28384 2 -241.805 11.0787 -41.9559 -3.95828 0.257933 0.593535 0.0615268 -0.155219 -0.0574241 0.0202616 -1.52239 -94902.7 306479 215444 64098.7 
28298 2 -238.519 5.51177 -41.9184 -3.52579 0.468879 -0.218368 0.049712 0.0268371 -0.0170924 0.0159943 -1.5341 -32897.7 172432 33852.8 -63655.3 
28296 2 -240.306 10.0508 -39.3521 -1.84286 -0.537767 0.41408 0.0527091 0.0790606 0.0382412 0.0048577 -1.51558 -19604.3 215382 325970 -69742.6 
28295 2 -240.167 8.26422 -41.9506 -0.208196 2.18681 -0.296436 0.0757418 0.0630579 -0.0141872 0.00618845 -1.52181 301625 100004 214644 -115931 
28301 2 -238.66 7.30704 -39.3241 -1.72607 -1.00181 0.944512 0.00785581 -0.0136224 0.0288773 0.00614022 -1.52906 -676.094 -38574.6 234771 -118281 
28388 2 -238.623 11.058 -41.9782 1.46525 1.27155 -0.384189 0.0574817 -0.0206957 0.0514743 0.00492645 -1.52597 121490 280794 295814 -8970.43 
28300 2 -237.148 10.0407 -39.3154 -1.49777 1.53972 -1.82612 0.0167453 0.063294 -0.208119 0.0100116 -1.52081 -5822.79 9882.36 65176.4 -114428 
28299 2 -236.942 8.28182 -41.9638 -0.799369 1.31437 1.04159 -0.0106146 -0.0246807 0.0300363 0.00434717 -1.51837 455685 212930 180722 -57968.6 
28305 2 -235.517 7.28353 -39.34 -3.25717 0.616255 -0.991623 0.128653 0.0163947 -0.0196756 0.0150792 -1.5232 97995.7 211976 -11723.1 28623.8 
28392 2 -235.471 11.0845 -41.9882 0.704832 0.909956 -0.947655 0.148425 -0.0179151 0.0395812 0.00279973 -1.5095 330763 325596 35234.1 -159003 
28302 2 -235.332 5.47521 -41.9035 0.813382 0.167372 1.25426 0.0651566 0.0520058 -0.178615 0.00284999 -1.51689 293466 338917 359063 -59863.8 
28304 2 -233.983 10.072 -39.4079 -1.12684 -1.47675 -0.557839 -0.112452 -0.0321678 -0.0173038 0.00473798 -1.50785 119308 449739 -20332.5 -147922 
28303 2 -233.699 8.24912 -41.961 0.695687 -0.0635831 -0.150798 -0.24254 0.0744195 -0.0425782 0.000643316 -1.51075 364506 411430 -172365 54682.3 
28309 2 -232.341 7.23017 -39.4074 -1.50387 -0.563519 0.823686 0.0553503 0.0542331 0.160695 0.00410305 -1.51922 107726 -53690.9 8475.85 -237563 
28400 2 -232.224 11.1198 -41.9273 0.45247 -1.64599 1.56073 -0.215412 -0.272609 -0.0937289 0.00673828 -1.51938 309273 155475 209075 -166555 
28399 2 -230.848 9.98476 -39.3704 0.221836 0.260955 1.04878 -0.0789706 0.100415 -0.0550281 0.00153314 -1.50925 -285267 259485 -45478.2 -121372 
28307 2 -230.559 8.19396 -41.9636 -0.848381 0.119305 0.688332 -0.0734397 0.0897868 -0.0920632 0.00152123 -1.53028 76391.1 385502 145855 58118.3 
28314 2 -225.762 5.47464 -41.9774 -1.36826 2.03532 -1.4438 -0.109721 -0.145681 0.0591932 0.0102011 -1.54296 4113.16 -72417.7 123811 -37682.6 
28404 2 -229.132 11.0274 -41.9814 -1.47063 -0.744009 -0.201755 -0.0158223 -0.194715 -0.105821 0.0034725 -1.53474 -157110 -82083 -138992 -68631.1 
28308 2 -229.183 7.19026 -39.3819 -0.474226 -1.21176 -1.65126 -0.104313 0.169342 0.0317533 0.00556696 -1.50322 -320356 -264830 -38404.3 -248427 
28403 2 -227.811 10.0063 -39.387 -1.55853 -0.274107 -1.23612 0.0882165 -0.110055 -0.0050873 0.00507857 -1.51399 -452950 35363.9 195634 -185571 
28311 2 -227.439 8.18417 -42.0364 -0.508804 1.33951 0.910791 -0.0422425 0.0595898 0.111259 0.00363084 -1.53342 -94382 16191.3 174622 -57023.5 
28313 2 -226.14 7.23826 -39.3855 -1.66245 -0.642401 -1.46277 0.107962 0.0125991 0.0378321 0.00669574 -1.49114 -435006 -446704 61380.2 -527207 
28408 2 -226.049 10.9424 -41.9802 -1.43178 -0.267356 -0.231202 -0.083137 0.00503564 -0.0401316 0.00273937 -1.53076 -159497 -56369.1 -71983 -152686 
28312 2 -224.733 9.93863 -39.4087 -2.67431 -1.23768 -1.16721 0.0506022 0.116498 -0.00117165 0.0126533 -1.48925 -281129 -328955 -21648.1 -309605 
28315 2 -224.336 8.16276 -41.996 -3.57989 -1.73222 0.30608 0.0125097 0.0174387 -0.121743 0.0200388 -1.52885 -134697 -451453 18964.8 -325692 
28338 2 -278.525 13.8997 -41.9353 -1 0 0 0 0 0 0.00125952 -1.13308 -97491.5 330695 639914 40783.6 
28339 2 -278.525 15.753 -39.3143 -1 0 0 0 0 0 0.00125952 -1.1328 -34596.4 374596 638878 -31681.5 
28343 2 -276.92 12.9731 -39.3143 -1 0 0 0 0 0 0.00125952 -1.52805 162692 428212 466076 -247085 
28430 2 -276.92 16.6796 -41.9353 -1 0 0 0 0 0 0.00125952 -1.53112 352251 199143 507002 282443 
28342 2 -275.404 15.7649 -39.2801 -1.68301 0.106456 2.4041 0.0638814 -0.0698704 -0.135566 0.0108615 -1.59833 443208 116174 217323 43089.7 
28341 2 -275.408 13.9534 -41.963 -2.23207 0.818894 0.0379813 0.109035 -0.143793 0.117226 0.00712152 -1.5929 476713 249620 294643 50193.9 
28347 2 -273.804 12.9786 -39.3179 -1.66868 -0.465374 0.303658 0.0313148 -0.0257935 -0.110208 0.00389602 -1.52968 160980 99436.9 13601.2 -86108.6 
28434 2 -273.711 16.6712 -41.9255 -1.34466 -0.0781273 -0.595747 -0.19194 0.0194896 -0.0512379 0.00273205 -1.52678 229653 229510 214900 -49448.3 
28345 2 -272.172 13.8645 -41.9361 -2.84095 -0.92967 0.0273033 0.0613716 0.0679373 -0.0483773 0.0112551 -1.52504 165269 51480.7 200704 -167243 
28346 2 -272.195 15.7009 -39.3488 -0.332031 0.694 -0.735893 -0.00197708 0.0542418 0.0515963 0.00142756 -1.51918 186158 275496 52868.1 -112040 
28351 2 -270.588 12.891 -39.3433 -0.465338 0.967809 -0.742585 -0.0179604 0.0641214 0.00424869 0.00214701 -1.52712 99093.7 149420 259471 -73718.7 
28438 2 -270.56 16.6671 -41.9682 -1.99257 1.60084 -1.76846 0.0437561 -0.0294153 -0.000117738 0.0121675 -1.5175 94681.1 327844 215262 14094.8 
28350 2 -269.009 15.6712 -39.3752 -1.17548 0.747505 0.934339 0.0686274 0.0358507 0.0512993 0.00354365 -1.5135 293563 428480 362375 -38505.4 
28349 2 -268.984 13.8314 -41.9646 -2.35991 -0.26632 -1.06429 0.0474337 0.0816039 -0.0442281 0.00853049 -1.52806 193889 187577 68871.7 -68154.1 
28355 2 -267.402 12.8478 -39.3916 -0.460841 1.2678 -0.566481 0.0420773 0.120528 0.108672 0.00269611 -1.5157 265368 321918 190662 -16048.2 
28442 2 -267.33 16.647 -41.9907 -2.64045 -0.30226 -1.88907 -0.0764821 -0.0296854 0.0977467 0.0133911 -1.52088 125171 110903 118671 21743.3 
28354 2 -265.793 15.6748 -39.3782 0.42186 -0.327899 -0.718867 -0.0683844 -0.0708084 0.0357606 0.00101045 -1.52102 244294 306839 243564 -54643.6 
28353 2 -265.787 13.8721 -41.9953 -1.98143 -0.867304 0.215149 0.111508 -0.100889 0.0775739 0.0059507 -1.52519 197631 103406 124765 -47739.1 
28446 2 -264.131 16.6082 -41.9836 -0.559489 -0.379077 1.38208 -0.0526774 0.0254888 -0.0503434 0.00298111 -1.52193 176954 253540 213156 -114043 
28359 2 -264.194 12.8493 -39.3813 0.690462 0.596302 0.186784 -0.0730709 0.0728882 -0.0526352 0.00109226 -1.52455 147445 121098 203436 -53871.9 
28358 2 -262.599 15.6122 -39.3939 1.28736 -0.996886 -0.869688 0.0420082 0.073758 0.0798522 0.00429173 -1.52307 235367 228380 210361 10961.6 
28357 2 -262.565 13.8052 -42.0208 -0.327175 -1.14089 1.06788 -0.0522958 0.0856273 0.069994 0.00321055 -1.5239 20924.1 181630 13123.5 -80211.3 
28363 2 -260.995 12.8656 -39.4406 0.293263 0.719648 0.735875 -0.103476 0.0443968 0.191679 0.00144266 -1.5273 5238.47 -261.753 -1343.41 11876.7 
28450 2 -260.952 16.5787 -41.9647 -1.11449 -0.38376 0.394473 -0.00513735 0.0212234 -0.0526197 0.00194591 -1.52842 188781 129417 111178 -36884.6 
28362 2 -259.368 15.6462 -39.3584 -0.674614 0.830317 0.915896 -0.12131 0.0220765 -0.0520706 0.00249812 -1.52891 174965 -61638.1 211109 131766 
28361 2 -259.418 13.8077 -42.0127 -2.29872 -0.632321 0.710572 0.218895 0.0954267 0.0968043 0.00779497 -1.52837 30689.2 241593 11657.4 23540.9 
28367 2 -257.848 12.9014 -39.3692 -1.25892 -0.83332 -1.40309 0.0951374 -0.130869 0.0147493 0.00535038 -1.52043 71450.3 107865 133426 42846.1 
28454 2 -257.732 16.5982 -41.9567 -2.87947 -1.17129 -1.05614 -0.156638 0.0164468 -0.0860558 0.013576 -1.53358 4162.76 49216 -234266 94029.8 
28366 2 -256.195 15.6502 -39.4347 -1.98851 -0.000852231 -0.0076798 0.087017 -0.0993459 0.293524 0.00498044 -1.52656 92032.1 -20106.7 -94570.5 29959.1 
28365 2 -256.205 13.8346 -41.9582 -0.556884 0.787872 -0.535734 0.149884 -0.0852768 -0.0140503 0.00153393 -1.52156 416015 131691 -92131.1 42936.3 
28371 2 -254.59 12.871 -39.3598 -1.20989 -0.48324 -0.280095 -0.096085 0.0143243 -0.0605734 0.00223665 -1.51478 299174 345479 137906 -14356.4 
28458 2 -254.539 16.6028 -41.9374 -0.0517645 -0.336204 -0.020109 0.121715 0.0365133 0.0116784 0.000146251 -1.52871 158416 317528 -98948.3 26297.3 
28370 2 -252.919 15.6494 -39.3537 -0.614327 -0.0300176 0.471833 -0.246127 -0.0562245 -0.000570688 0.000756875 -1.51428 136287 303050 188475 5926.69 
28369 2 -252.891 13.8147 -41.974 0.4692 -0.972887 -0.0587347 -0.0780604 0.0981516 0.0887482 0.00147377 -1.51918 395459 272572 174091 -12293.6 
28375 2 -251.403 12.8132 -39.3308 -0.0278547 0.60577 -1.88929 0.083699 0.165463 -0.00247303 0.00495892 -1.52932 118769 29957.7 69485.9 -64625.8 
28462 2 -251.311 16.6632 -41.9242 0.110745 0.916262 -0.697812 -0.00799945 -0.0951596 -0.125658 0.00168617 -1.51217 252172 435311 107626 -6813.07 
28374 2 -249.814 15.6027 -39.3771 -1.68446 0.441201 0.241474 0.10385 0.125455 0.0580763 0.00389237 -1.51847 -170516 132849 144748 198566 
28373 2 -249.702 13.7894 -41.9476 -1.64643 0.993915 -0.348442 -0.0839879 0.151339 -0.0282859 0.00481136 -1.52591 1604.28 81472.6 82825.9 -53612.2 
28379 2 -248.195 12.9059 -39.3308 -1.15851 -0.0060236 -0.0124506 -0.0450162 -0.178696 -0.0917626 0.0016907 -1.52237 90806.3 27946.8 42938.1 87206.7 
28466 2 -248.126 16.6135 -42.0003 -0.375538 -0.333264 -1.34364 -0.0328048 -0.0240229 0.189766 0.00259141 -1.5245 141149 210936 202665 -50578.5 
28378 2 -246.632 15.6258 -39.3277 -1.97975 0.360365 -0.478879 -0.083684 0.0474327 -0.159921 0.00538895 -1.52896 -250959 -9464.66 195161 -46788.9 
28377 2 -246.557 13.8349 -41.9984 -0.955435 0.327192 -0.894917 0.0120373 0.0325793 0.0998837 0.00229331 -1.53221 -231477 162883 32446.5 -65010.2 
28383 2 -245.044 12.8467 -39.4165 -2.14629 -0.496509 1.48181 -0.0635393 0.079788 0.160657 0.00887815 -1.53333 -151754 -168879 68952.1 -86424 
28470 2 -244.968 16.5977 -41.9765 -0.051975 -0.911233 -1.54929 -0.0406249 0.0500479 -0.000849485 0.00407246 -1.53061 26198.3 16473.1 189995 53382.4 
28382 2 -243.536 15.6101 -39.3496 -1.92491 0.00502145 -0.473554 0.148481 -0.00674173 -0.0551176 0.00494934 -1.52723 -271771 119809 178225 40493.8 
28381 2 -243.422 13.8378 -42.0142 -0.722149 1.17295 0.969486 0.186878 0.0325315 0.166932 0.00357352 -1.52658 -77816.2 6775.76 -25145.9 -11076.5 
28387 2 -241.905 12.8612 -39.3599 -0.769359 -1.62784 0.120461 0.0839108 0.0192877 0.0235518 0.00410136 -1.52387 46094.6 -4086.76 298242 -108739 
28474 2 -241.79 16.6017 -41.9132 0.129535 1.48422 0.405234 -0.182458 -0.023181 -0.188449 0.00300258 -1.51964 -64488.4 64346.6 1656.04 -58302 
28386 2 -240.367 15.6233 -39.353 0.18546 -1.41458 -1.81201 0.0768532 -0.0332356 0.0498535 0.00669916 -1.52476 -116864 223765 -106030 5538.38 
28385 2 -240.22 13.8359 -41.9758 -1.40715 1.14614 -0.252938 -0.0520684 -0.0165125 0.125058 0.00422906 -1.52494 104984 159650 102260 58797.6 
28391 2 -238.715 12.8217 -39.351 -1.18385 -0.945384 -0.106065 -0.30192 0.0652856 -0.0688132 0.00290507 -1.51916 -440029 245714 116670 -21902.9 
28478 2 -238.671 16.6905 -41.8934 -0.940395 1.74743 -0.700152 0.0866421 -0.157406 -0.254083 0.00557721 -1.51938 -206388 34332.9 29590.2 135558 
28390 2 -237.254 15.6581 -39.3527 -1.49899 0.176008 1.14702 0.112839 -0.0694994 -0.0117574 0.0045262 -1.5198 -218884 146565 -78193.9 104748 
28389 2 -237.104 13.9091 -41.9918 0.284526 -0.788747 0.324402 0.0658169 -0.0122227 -0.0439728 0.00101809 -1.52296 459.565 421756 -15840.8 67786 
28395 2 -235.711 12.8814 -39.4272 -0.493636 0.926355 -0.232508 0.317954 -0.0317684 0.140487 0.00145584 -1.50739 -341583 242923 188961 -8730.33 
28482 2 -235.517 16.6962 -42.0137 -0.457492 -0.0921643 0.155095 -0.0578822 -0.0450694 0.0521632 0.000304612 -1.51218 -47957.3 383040 40349 25769.8 
29289 2 -234.125 15.6425 -39.4149 -2.07254 -2.15119 -0.642939 -0.0405842 0.0112166 0.101844 0.0117593 -1.51601 -184269 88198.4 249297 204395 
28396 2 -233.936 13.8768 -42.0405 -0.406623 -0.0697491 -0.270816 -0.0326498 -0.0623839 0.149548 0.000306753 -1.52857 90527 86358.3 -60162 -140953 
29203 2 -232.552 12.9163 -39.3749 -1.07079 0.209981 0.551645 -0.0426011 -0.159533 -0.0888378 0.00188297 -1.50849 -82782.7 -4699.24 -136284 -82423.9 
28393 2 -232.43 16.6274 -41.993 -2.10427 -1.1326 -0.958135 -0.0618191 0.160939 -0.0776442 0.00834904 -1.51512 -474991 471246 104671 -126722 
28398 2 -231.051 15.6739 -39.4165 2.34848 1.58047 -0.215354 0.188981 -0.0671194 0.0312658 0.0101512 -1.5236 -186739 -33553.6 -20102.4 -40915.1 
28397 2 -230.806 13.7911 -41.9839 -0.99019 1.48184 3.58879 -0.144849 0.323993 -0.161673 0.0202225 -1.51255 -533494 -148422 -181716 -190943 
28394 2 -229.461 12.8105 -39.4801 -0.61746 -0.0260797 -1.05772 -0.0868713 -0.0125619 0.436621 0.00189016 -1.50644 -361007 167988 -369076 26731.3 
28494 2 -229.39 16.6583 -42.0068 -0.654464 0.330155 1.45823 0.0884611 -0.222896 0.0858618 0.00335505 -1.51642 -557015 99342 -157146 -55901.9 
28402 2 -227.94 15.5737 -39.3959 -0.420392 0.399571 1.20783 -0.205612 0.0166074 -0.037856 0.00226115 -1.52589 -109684 55759.7 -188613 -82015.6 
28401 2 -227.819 13.7708 -41.9608 -0.69642 0.332937 -0.525601 0.0317833 0.104836 -0.14506 0.00109843 -1.5122 -1.07191e+006 -171591 -325024 -259712 
28407 2 -226.424 12.7446 -39.41 -2.66111 0.582024 -0.562415 0.160765 0.0271674 0.0253801 0.00974437 -1.51963 -423727 -72013.4 -81077.1 -87500.8 
28497 2 -226.387 16.5224 -41.9437 -2.25132 -0.400946 -0.430221 -0.0761245 0.107786 -0.1232 0.00681937 -1.52919 -936274 -180012 -365994 -74716.3 
29304 2 -224.894 15.4666 -39.3916 -0.0793268 -1.59996 1.43502 -0.2626 0.0777796 0.0737704 0.00582584 -1.51097 -942864 -86178 -398541 -69431.3 
28405 2 -224.852 13.7687 -41.9944 -1.3371 -0.765531 -2.12133 0.296588 -0.186911 0.19131 0.00865784 -1.50714 -657043 -316733 -231618 -273883 
28501 2 -223.447 16.4883 -41.9468 0.317154 1.15964 1.42884 0.179418 0.0513908 -0.134441 0.00439187 -1.51478 -1.07964e+006 -64954.2 -317090 -372566 
29215 2 -223.364 12.6605 -39.332 0.338285 0.909253 3.23412 -0.0550763 0.201294 -0.262172 0.0143594 -1.50431 -228765 -158706 138244 -57452.6 
28428 2 -278.525 19.4596 -41.9353 -1 0 0 0 0 0 0.00125952 -1.13549 -93981.8 327839 649623 64540.3 
28429 2 -278.525 21.3129 -39.3143 -1 0 0 0 0 0 0.00125952 -1.13352 -57534.8 342967 628407 -80250.1 
28433 2 -276.92 18.5329 -39.3143 -1 0 0 0 0 0 0.00125952 -1.52872 -70773.4 363525 385455 -220820 
28520 2 -276.92 22.2395 -41.9353 -1 0 0 0 0 0 0.00125952 -1.52929 320339 441230 385031 232866 
28523 2 -276.92 24.0928 -39.3143 -1 0 0 0 0 0 0.00125952 -1.52374 358012 338259 559622 -213278 
28432 2 -275.405 21.3207 -39.3208 -2.13022 1.12035 -0.741 0.0796298 -0.0384611 0.00285969 0.00798798 -1.59755 453109 178298 270333 79533.6 
28431 2 -275.417 19.4397 -41.9342 -2.67032 -0.346795 -0.889375 0.122782 0.0606942 -0.0233327 0.0101289 -1.60074 418295 200601 39665.6 -85718.7 
28527 2 -273.732 24.0751 -39.3211 -1.57311 1.00648 -0.0550402 -0.11485 0.0339302 0.0390106 0.00439663 -1.51554 321726 186094 426558 -10071.9 
28524 2 -273.742 22.2029 -41.9467 -1.75468 -1.73806 0.549584 -0.178785 0.0631003 0.0997055 0.00806319 -1.53003 126794 148310 200097 31272 
28437 2 -273.845 18.5316 -39.3435 -2.4945 -1.59786 0.91623 0.189144 -0.0218607 0.00192801 0.0121105 -1.52698 7970.49 313232 113554 -87998.4 
28436 2 -272.179 21.3082 -39.2894 -2.3099 -0.567947 -0.74819 -0.0299021 -0.0549707 -0.131991 0.00783166 -1.5264 192101 135677 92011.6 96741.7 
28435 2 -272.179 19.4605 -41.9539 -1.75147 0.563609 1.48061 0.0064999 -0.071622 0.0737091 0.00702497 -1.52005 344064 39589.7 195933 -1089.1 
28531 2 -270.545 24.0707 -39.3529 -1.18035 -0.409286 0.64318 -0.00946971 -0.0311018 0.0824225 0.00248682 -1.52554 121952 211957 176493 -69573.4 
28528 2 -270.578 22.2097 -41.9086 -3.31258 -0.150515 -0.0385065 0.104499 -0.0413049 -0.092496 0.0138513 -1.52868 -40769.3 109974 165893 -63291.6 
28441 2 -270.647 18.4983 -39.3361 -1.10695 -0.472682 1.17822 0.082712 -0.0505561 -0.0290739 0.00357321 -1.52339 252468 206731 231757 -86164.3 
28440 2 -268.99 21.2282 -39.3338 -1.42078 -0.0185438 -1.37046 0.0379149 0.0895361 -0.0136637 0.00490849 -1.52749 148254 127246 128655 33106.6 
28439 2 -268.932 19.4146 -41.9532 -1.66475 -0.558645 -0.310392 -0.174786 0.0456023 0.0135541 0.00400504 -1.52149 212277 170159 164469 12088.4 
28445 2 -267.423 18.4719 -39.3318 -1.60366 -0.869162 -0.870612 0.0620252 -0.10828 -0.0464516 0.00514531 -1.52684 285834 163643 84609 426.927 
28535 2 -267.347 23.9861 -39.33 -0.553525 -0.435903 0.359166 -0.0414013 0.00436307 -0.00997895 0.000787704 -1.52677 135885 190106 80695.4 -59193.9 
28532 2 -267.354 22.1999 -41.9453 -2.12257 1.81052 -0.506235 -0.0635849 -0.10895 0.0099744 0.0101259 -1.5276 -29947.1 35710 239925 -23963.3 
28444 2 -265.785 21.214 -39.278 -2.54477 -0.765769 0.172495 0.035545 0.000787564 -0.0671513 0.00893249 -1.52981 237354 221931 263195 -25760.7 
28443 2 -265.769 19.4076 -41.9205 -0.765794 0.376819 -0.898883 0.00484725 -0.0518856 -0.0985065 0.00193515 -1.52341 -20921.1 141568 358706 -142408 
28449 2 -264.185 18.412 -39.3578 -0.639684 0.653797 -0.245223 -0.00651521 0.0165367 0.0499024 0.00112951 -1.52683 289114 108556 163094 -78175.3 
28536 2 -264.211 22.1291 -41.9394 -1.02536 0.531416 -0.723817 0.245045 0.0441064 -0.0203066 0.00233978 -1.52103 167715 -19072.7 238869 -45728.7 
28448 2 -264.131 23.953 -39.341 -0.397694 0.372693 0.247326 -0.0508993 0.00232394 0.061598 0.000451198 -1.52646 64729.8 254027 178885 7731.23 
29257 2 -262.578 21.148 -39.3355 -0.681143 0.161372 -1.28148 -0.00725958 0.0885378 -0.00263986 0.00268551 -1.52009 258386 142179 265464 -39759.8 
28447 2 -262.578 19.3777 -41.9708 -0.674473 -1.24774 -0.766448 0.0255005 0.0145565 -0.0204587 0.00327377 -1.52679 22960.8 202471 138157 -37379.4 
28452 2 -260.96 23.9369 -39.3567 -0.765071 -0.213315 -1.07249 0.0251252 0.0567052 0.0566968 0.0022433 -1.51623 144421 341967 396439 49328 
29261 2 -260.98 18.3916 -39.376 -0.724642 -1.01617 0.427023 -0.05736 0.0100406 0.112848 0.00219163 -1.51883 245567 155641 244569 41100.9 
28453 2 -260.95 22.1441 -41.9801 0.933655 -0.510824 0.459065 -0.0250388 -0.0066797 0.0655536 0.00169203 -1.52082 399783 228088 57880.9 82608.3 
29358 2 -259.351 21.1739 -39.4089 -0.555083 -0.0542177 -0.0556953 -0.108016 -0.00356571 0.104437 0.000395689 -1.51967 178462 146035 287223 43882.9 
28457 2 -259.405 19.3452 -41.972 0.176781 -0.342768 0.104541 0.167994 0.0814238 -0.0318223 0.000201107 -1.53098 178239 237188 25621.9 55349.9 
29361 2 -257.781 23.931 -39.3651 -1.50818 -0.54732 -0.494978 0.0252829 0.109734 0.0185317 0.0035508 -1.52955 8574.88 69727.8 176442 60893.9 
29265 2 -257.77 18.3956 -39.3873 -0.637308 1.11002 -0.902677 -0.0589768 0.0660911 0.0904473 0.00308977 -1.53031 73222.6 28619.1 101568 -3148.63 
29354 2 -257.729 22.1808 -42.0191 1.15933 0.24704 0.613097 -0.0858384 -0.0612894 0.12438 0.00224315 -1.52585 201553 350196 -42799.7 91185 
28460 2 -256.196 21.1907 -39.3889 -0.481806 1.52022 0.845842 0.036892 -0.117935 0.0359241 0.00410434 -1.52968 7111.92 31390.4 192187 -54293.2 
28455 2 -256.165 19.3517 -41.9659 -1.54133 0.95747 -1.17276 0.0500621 0.0305317 0.0196816 0.00587921 -1.53369 306991 163490 62965.3 -70622.1 
28461 2 -254.583 18.3899 -39.307 -0.0909716 0.00792173 0.122212 0.085728 0.0926758 -0.0720264 2.93146e-005 -1.51875 366884 239908 300697 -54498.1 
28464 2 -254.592 23.9073 -39.3718 -3.12967 0.128161 0.358621 -0.00250258 0.185473 -0.0015834 0.0125194 -1.52454 80033.3 160931 26033.1 -46986.7 
28548 2 -254.544 22.1243 -41.9607 0.7285 -0.0216564 0.947887 2.88011e-005 0.110264 -0.0195911 0.0018007 -1.52966 105505 91158.6 -57712.2 37912.2 
28468 2 -252.977 21.1746 -39.3577 -0.119444 0.717591 0.0892835 0.0148284 -0.0033696 0.119242 0.000676581 -1.51754 268840 222764 246340 62655.1 
28459 2 -252.936 19.4137 -41.9485 0.71914 0.306295 -0.359541 0.0718654 -0.109312 0.0603256 0.000932356 -1.51573 352887 222752 160532 84313.8 
29367 2 -251.409 23.9795 -39.3382 -0.321796 1.35123 0.225449 0.024997 -0.0718246 -0.0266538 0.0024941 -1.52993 47532.3 63364.2 -35922.9 51779.8 
28465 2 -251.323 18.4179 -39.2861 -0.629684 -0.0548265 -0.677293 -0.165019 0.0316663 -0.110374 0.00108096 -1.51049 245090 131644 188805 -37356.4 
28552 2 -251.309 22.1985 -41.9393 -0.760906 -0.0882536 -1.35452 -0.0553409 -0.121237 -0.105076 0.00304993 -1.53108 153945 80942.2 230421 111181 
29370 2 -249.78 21.2156 -39.3568 0.287384 -1.09104 0.591793 -0.00171918 -0.0614609 0.0424724 0.00204443 -1.52575 171361 136858 130977 -102275 
28463 2 -249.716 19.4258 -41.9581 -2.70639 -0.949317 0.398525 -0.0682149 -0.0648496 0.0773118 0.0105605 -1.52333 1593.57 180708 222365 -37820.9 
28469 2 -248.165 18.3967 -39.3212 -3.2396 0.294756 -0.985726 -0.172834 0.0234071 -0.115391 0.0145519 -1.52116 -95137.2 380586 53272.4 11704.1 
28563 2 -248.211 23.9485 -39.3756 -0.438259 -0.304098 0.246418 0.0167048 0.0854316 0.0283169 0.000434872 -1.52133 95360.5 171109 146178 -14791.1 
28556 2 -248.137 22.2014 -41.9952 -0.635011 -0.31704 0.118054 0.131319 -0.0605818 0.0622549 0.00065204 -1.524 294410 137490 -34889.4 -1628.12 
28472 2 -246.576 21.198 -39.4226 0.0839077 0.47468 -0.867693 -0.163736 -0.0467169 0.177142 0.00124094 -1.51513 73935.9 64894.5 201096 -33353.9 
28467 2 -246.585 19.3648 -41.9094 -2.18623 -0.827187 0.299484 0.106289 0.128157 -0.234499 0.00699475 -1.50674 -156738 294081 9464.1 24894.8 
28473 2 -245.038 18.3889 -39.3548 -2.23961 0.296732 -0.99501 0.0235894 0.0642414 0.0323789 0.00767543 -1.52984 -342427 77442.9 104592 95102.4 
29375 2 -245.041 23.935 -39.3977 -0.998965 0.522054 -2.83611 0.130864 0.151042 0.0597606 0.0117311 -1.51737 190287 -34306.5 71665.6 32917.7 
28560 2 -244.861 22.2311 -41.9909 -1.42035 -0.558567 0.842594 -0.193169 -0.160308 -0.0284648 0.00382813 -1.51375 191642 160333 -101898 29476.5 
29374 2 -243.445 21.1637 -39.4132 -1.01162 -0.348012 -0.0143895 0.0921368 0.0169879 0.0474227 0.00144175 -1.51267 -52041 279001 167440 187474 
28471 2 -243.462 19.3788 -42.0284 -0.789318 1.48444 -0.046275 0.201103 0.040217 0.127077 0.00356282 -1.51882 -20569.3 251419 -4718.89 9033.6 
28477 2 -241.923 18.3958 -39.3679 -1.53831 1.06628 1.49661 0.00336487 0.0400482 -0.000320235 0.00723364 -1.52477 -58811.3 111945 92125.7 46050.9 
30096 2 -241.809 23.9911 -39.4045 -0.197029 0.300984 1.42277 -0.136321 -0.106228 -0.103957 0.00271261 -1.52605 149867 130832 205276 201384 
28564 2 -241.719 22.1622 -42.0282 -1.49243 -1.54492 1.67117 -0.146091 0.0747137 0.0747767 0.00932916 -1.51584 -220238 335784 97158 94143 
28476 2 -240.284 21.1949 -39.4114 -1.5775 -1.4621 0.628351 -0.0394907 -0.0839342 -0.00402672 0.00632413 -1.52254 76149.5 42823.4 -26439.3 79643.3 
28475 2 -240.291 19.3528 -41.9787 -2.26205 1.73454 0.788239 0.0905561 0.175688 -0.0148454 0.0110168 -1.51935 47338.2 -166272 129092 130124 
28481 2 -238.76 18.4478 -39.355 -2.35708 -0.938044 1.0421 -0.0389519 0.00570452 -0.0928922 0.00947378 -1.53317 -190913 -15163.5 -389220 138412 
29381 2 -238.677 23.9361 -39.3805 -1.89448 0.208809 1.00486 0.15341 0.0753372 -0.0477394 0.00584718 -1.53268 157876 31437.4 -103768 31028.3 
28568 2 -238.625 22.1578 -41.9918 -1.68644 1.59674 0.782593 0.109928 0.0684576 0.0308994 0.00756481 -1.52394 -316463 -118196 54242.5 261430 
29378 2 -237.064 21.2085 -39.3909 -0.726082 0.0449409 1.52324 -0.106315 -0.0445892 -0.056613 0.00358898 -1.53192 175509 161147 -7540.84 104007 
28479 2 -237.134 19.4663 -42.003 2.50546 0.893275 0.875739 0.208862 -0.0929507 0.132096 0.00987734 -1.51994 198745 -29386.6 3681.24 86096.7 
29291 2 -235.613 18.4101 -39.3838 -1.10418 -0.160824 -0.755346 -0.0648282 0.137825 -0.0548249 0.00228681 -1.52335 -221013 79462 238233 195830 
30193 2 -235.415 23.9797 -39.3555 -0.193084 0.872984 0.463023 -0.107826 -0.00390024 -0.139308 0.00127687 -1.51608 478464 -48938 -254405 4870.98 
28480 2 -235.464 22.2561 -41.9912 -1.98471 0.0020233 0.36527 0.138684 -0.117692 0.0791424 0.00512941 -1.51933 2527.08 -190461 -120991 147254 
28485 2 -233.925 21.2114 -39.4296 -2.93622 -0.480638 1.42789 0.00301955 0.0996743 0.241632 0.0137177 -1.51513 97227.7 -43568.9 -52657.4 230939 
27674 2 -233.916 19.5347 -41.9729 -0.797687 0.421111 -1.19513 -0.103393 -0.30279 -0.152259 0.00282379 -1.49983 167603 310013 -120138 -86089.8 
28486 2 -232.557 18.4496 -39.3359 -0.647036 0.114315 0.852686 0.00693064 -0.0436664 -0.201747 0.00145953 -1.51233 -598114 10870.9 -53575.1 217219 
28483 2 -232.256 22.2473 -41.9726 0.212508 0.724717 -1.12577 0.063685 0.00283516 -0.086257 0.00231465 -1.51787 229497 85856 238982 21757.7 
28576 2 -232.204 23.9729 -39.3788 0.904665 0.543933 -0.784983 -0.0493463 -0.096271 0.0430959 0.00217957 -1.51111 418059 -221319 1919.6 212418 
28487 2 -230.832 19.4254 -41.9791 -0.927018 1.32982 0.194358 -0.177354 0.118967 0.0020485 0.00335732 -1.50481 -615616 120530 131304 190270 
28489 2 -230.761 21.223 -39.315 0.275462 0.470523 0.793145 0.0120107 -0.083689 -0.38877 0.00116675 -1.5156 389287 -48229.2 -144320 196892 
28493 2 -229.503 18.3933 -39.3911 0.438494 -1.8065 -1.27875 0.145838 -0.014018 -0.100858 0.00641212 -1.50445 -415898 21595 -301197 145414 
29301 2 -226.44 18.3038 -39.4458 1.48687 -0.675894 0.45467 -0.00705692 0.0826055 0.0311724 0.00362029 -1.5009 -403843 56180.2 -393150 42726 
28491 2 -229.103 22.2398 -41.9984 -0.514141 1.07253 0.311705 0.097098 -0.0768598 0.0119425 0.00190415 -1.50174 351273 55013.9 -43887.1 234515 
28580 2 -228.981 23.9486 -39.394 -0.635526 1.01355 -1.14039 -0.168717 0.0524061 0.0809704 0.00344056 -1.52114 376078 -91102.1 -3457.19 158187 
28492 2 -227.837 19.4063 -42.0338 -4.21761 -2.08501 -1.84459 0.041327 0.0262618 0.0665578 0.0321656 -1.47611 -1.06415e+006 194386 46814.8 8011.25 
28488 2 -227.564 21.2107 -39.4497 -1.8493 -0.218978 -2.3983 0.0282127 -0.306237 -0.160204 0.0116124 -1.50549 802680 -38444.2 -132025 50582.3 
28584 2 -225.901 22.2334 -42.0579 0.391711 0.0601313 -2.14573 0.0266706 -0.046622 0.206475 0.00599682 -1.50796 658616 85113.5 -157774 176407 
28583 2 -225.818 23.8892 -39.4121 -3.16912 0.811186 -1.06412 0.133799 0.0964266 0.0417922 0.0149047 -1.5233 542337 71999.6 -187175 -60410 
29390 2 -224.902 19.3278 -41.9954 -1.29013 -0.167509 -0.0602853 0.214144 0.0379563 -0.0372257 0.0021363 -1.46278 -853037 250499 89745.7 72523.9 
29298 2 -224.267 21.1478 -39.4901 -3.15274 0.204038 -0.611291 -0.0926898 0.0784933 -0.0433466 0.0130424 -1.53875 1.16874e+006 78193.4 342102 76994.4 
29305 2 -223.452 18.2258 -39.4453 -0.165521 2.19526 0.348183 -0.0175452 0.0563675 0.0918919 0.00625701 -1.46451 -711870 -469519 -395973 269566 
28518 2 -278.525 25.0195 -41.9353 -1 0 0 0 0 0 0.00125952 -1.1362 52139 350671 639313 59343.7 
28519 2 -278.525 26.8728 -39.3143 -1 0 0 0 0 0 0.00125952 -1.11336 -120216 98165.8 465684 95567.1 
28608 2 -278.365 30.614 -41.923 -1.27874 -0.619204 0.519213 -0.00352005 0.0884981 -0.0493009 0.002882 -1.20938 -176928 137782 198515 71185.5 
28610 2 -276.92 27.7994 -41.9353 -1 0 0 0 0 0 0.00125952 -1.52721 300506 391080 446077 375936 
28613 2 -276.92 29.6527 -39.3143 -1 0 0 0 0 0 0.00125952 -1.45888 80924.9 -75087.6 190469 72330.3 
28521 2 -275.366 25.0044 -41.9772 -2.16919 0.340032 -0.735574 -0.032858 -0.0344714 0.146726 0.00675362 -1.59453 584669 199755 251091 -135550 
28611 2 -275.262 30.5427 -41.9629 0.64596 -0.817592 -0.2974 -0.0807968 -0.0594061 0.0533772 0.00147888 -1.57881 184192 171273 212943 112274 
28522 2 -275.38 26.8504 -39.305 -1.97355 1.4684 0.0677678 0.0101512 0.00691495 -0.0216876 0.00762726 -1.58471 550099 274599 382822 -12416 
28617 2 -273.71 29.6027 -39.3099 -0.927716 -0.285721 -0.649166 -0.0939243 -0.0977306 -0.0306673 0.00171762 -1.5306 355157 -100520 224740 4099.33 
28614 2 -273.735 27.7288 -41.921 -1.16548 -0.876646 0.00570002 -0.0846393 0.0567866 -0.0142577 0.00267884 -1.53043 266309 83967.6 137058 2071.73 
28525 2 -272.17 24.9595 -41.9578 -0.0166938 -1.58841 1.02859 0.0187782 0.0298763 0.0036653 0.00451075 -1.5266 204990 42044.6 129518 37254.8 
28615 2 -272.114 30.4834 -41.934 -1.21262 0.762313 -2.22871 0.0967622 -0.022917 -0.0376286 0.0088402 -1.53273 -47316.6 38054.4 19066.3 77380 
28526 2 -272.168 26.84 -39.3307 -2.50697 0.001955 -1.29455 0.0477324 -0.0928739 0.0763386 0.0100267 -1.52416 85202.9 143842 230333 6935.67 
28618 2 -270.539 27.6982 -41.9324 -2.70521 -0.927359 0.505414 0.0387804 0.0580748 -0.0744501 0.0106222 -1.53036 111350 106510 87339.2 20808.3 
28621 2 -270.482 29.5608 -39.3611 -3.11836 0.0617383 0.838898 0.00755687 0.0548138 -0.027696 0.0131389 -1.53064 119663 -30477.7 64565.1 120062 
28529 2 -268.935 24.947 -41.9652 -0.521933 -0.653414 0.288109 -0.0463129 0.0248067 0.0720149 0.00098541 -1.53041 149511 -19538.8 172123 -17213.4 
28622 2 -268.885 30.4663 -42.0086 -2.1026 0.60867 -0.146485 0.0155454 -0.0180758 0.114258 0.0060619 -1.51951 194338 190259 216075 12211.1 
28530 2 -268.958 26.8217 -39.339 -1.6979 -0.319533 0.162097 0.152639 -0.139064 -0.0714692 0.00379272 -1.52345 181971 61383.7 95276.7 31678 
28534 2 -267.273 29.5251 -39.3825 -1.66357 -0.433884 1.42413 -0.0517699 0.0258707 0.0543717 0.00627728 -1.52596 35878.4 224243 175341 12071.6 
28533 2 -267.314 27.6656 -41.9895 -1.81748 0.578043 -0.119288 -0.0250932 0.135123 0.0988521 0.00459925 -1.526 18183.1 131818 68225.3 54464.3 
28539 2 -265.741 24.9101 -41.9316 0.178715 0.260138 0.253604 0.0196958 0.0567902 -0.0873342 0.000206467 -1.53023 75963.3 -52408.8 213256 37031.8 
29347 2 -265.759 26.7244 -39.3403 -1.96868 0.993498 -1.8103 0.0566608 0.0319503 -0.0214454 0.0102524 -1.5278 310002 158421 54184.5 -22115.3 
28626 2 -265.683 30.4761 -41.9304 -0.613218 1.35782 -1.52489 -0.0424534 0.0466346 -0.1415 0.0057245 -1.52464 20718 109252 40586.8 130364 
28538 2 -264.117 29.5077 -39.3579 -1.30595 1.4253 1.40072 0.0201745 0.0196782 0.0805863 0.007178 -1.53 -12505.1 192452 114737 56412 
28537 2 -264.152 27.709 -41.9354 -1.85416 -0.411222 0.0427583 0.085459 -0.104227 -0.0856332 0.00454539 -1.53199 67191.9 68810.3 144750 6288.52 
28540 2 -262.557 24.9051 -41.949 0.967308 -0.759997 1.25324 0.0265093 0.00896387 0.017473 0.00388421 -1.5254 180410 225078 13998.4 19849.9 
28541 2 -262.509 30.4419 -42.0038 -0.518625 -0.628888 -0.429837 0.0817472 0.0547299 0.126627 0.00106962 -1.52272 98123.7 144693 227661 -9003.4 
28543 2 -262.515 26.7544 -39.3591 -0.493011 1.2972 0.609334 -0.166312 -0.152176 0.0629393 0.0028932 -1.52189 199103 35348.8 221983 -141456 
28547 2 -260.943 29.4439 -39.3259 -0.680618 1.74291 -0.171485 0.146129 0.200406 -0.09062 0.00444656 -1.51079 258167 112600 388538 -33878.6 
28544 2 -260.942 27.6549 -41.9863 0.0929107 0.480313 -1.63699 0.0902146 0.104196 0.120345 0.0036766 -1.52522 243374 115340 72156.2 77792.3 
28545 2 -259.293 30.463 -41.9381 -0.535182 -0.123269 -0.355246 -0.0967892 -0.0739415 0.0119064 0.00053884 -1.5196 61289.2 264227 224218 129820 
28456 2 -259.32 24.9592 -41.9732 -1.23134 0.942385 1.29591 -0.0733754 -0.147357 0.0876076 0.00514345 -1.53396 36646.3 19583.7 75816.1 40372.5 
29359 2 -259.327 26.7195 -39.314 -1.73162 -0.531274 -1.3813 -0.0182681 0.0275214 -0.021073 0.00653533 -1.51602 82507.4 198690 436020 138206 
30258 2 -257.691 29.5215 -39.308 -1.27165 0.458131 -0.956158 -0.158291 -0.135985 0.0125073 0.00345261 -1.51818 247587 141196 176985 -14977.5 
28551 2 -257.728 27.6923 -41.995 -0.367488 -0.456522 -0.856095 -0.0490649 0.0720427 0.155466 0.00135569 -1.52762 123755 -125591 221891 40541.7 
29365 2 -256.178 26.7609 -39.3204 -1.86079 -0.450337 0.0779386 0.0408438 -0.057834 -0.058439 0.00462422 -1.52029 48749.8 284626 115561 -5891.1 
28554 2 -256.16 30.4368 -41.8979 0.228951 1.30236 1.49955 0.215177 0.0849697 -0.226753 0.00503456 -1.52001 119022 53362.8 171780 57248.7 
28549 2 -256.16 24.9787 -41.9242 -0.733847 -1.51907 -1.19028 0.170632 -0.125686 -0.105905 0.00536917 -1.52123 140886 215026 226236 -9683.1 
29363 2 -254.529 27.7423 -41.9538 0.649623 -1.64142 -0.0926144 0.00354324 -0.132733 -0.0142213 0.0039358 -1.51773 282539 155800 202012 -20603.8 
30262 2 -254.481 29.508 -39.3304 -0.591378 0.207332 0.205663 -0.129711 -0.0274343 0.0182751 0.000547905 -1.53323 102498 -83857.5 33456.4 36837.3 
29373 2 -252.984 26.7172 -39.3879 -0.95784 -0.788621 1.51084 -0.0128282 0.029624 -0.0246215 0.00481389 -1.53389 62956.1 118274 43592.3 140516 
28555 2 -252.929 24.8803 -41.9822 -1.20633 -0.09575 1.13456 -0.0536353 0.159982 0.0932151 0.00346572 -1.51817 277909 245488 15624.2 99950.4 
29456 2 -252.911 30.462 -41.9508 0.176179 0.457889 -1.08366 0.0665137 0.0252032 -0.0445944 0.00178226 -1.52167 367069 -59675.1 109846 46499.6 
30270 2 -251.316 29.5067 -39.3401 -1.79978 1.15109 0.187435 0.0139831 -0.0684058 -0.0840046 0.00579297 -1.52894 -50418.7 -129040 156503 181314 
28562 2 -251.289 27.7233 -41.9445 0.101408 -0.277907 1.77719 -0.0492483 0.0077051 -0.0751517 0.0040883 -1.51463 274785 355239 22601.6 209979 
28559 2 -249.734 24.9497 -41.9368 -0.733458 -0.119209 -0.301505 0.0249888 0.0456263 -0.125541 0.000809967 -1.52811 204961 73923.9 118551 124606 
29371 2 -249.794 26.7435 -39.3762 -0.632286 -0.739326 0.289635 0.107909 -0.0397074 0.0907655 0.00129765 -1.51969 223148 951.081 97674.2 40563.5 
30281 2 -249.619 30.5259 -42.0022 -0.719552 -0.577076 0.388357 -0.155954 -0.170013 0.00208566 0.00126152 -1.51738 326912 39630.7 157271 122847 
28565 2 -248.072 27.753 -42.0259 1.28872 -0.473532 0.441718 -0.159236 -0.0975592 0.0737657 0.00261997 -1.51777 23964.2 138209 181134 123954 
30186 2 -248.134 29.4657 -39.3972 0.795673 0.00258027 0.356806 0.0499965 0.121662 0.0904721 0.000957753 -1.50798 256219 139127 329543 26811.6 
29376 2 -246.554 26.7383 -39.3655 -0.109854 1.00654 0.93063 -0.0543049 -0.000450673 -0.054589 0.00238208 -1.51179 352276 176726 277085 109544 
30280 2 -246.449 30.4968 -42.0433 -0.619137 -1.27971 -0.205146 -0.0860816 -0.0451645 0.094278 0.00259847 -1.52768 -5279.04 -72692.8 93465 -73992.1 
28557 2 -246.508 24.9759 -41.9961 -1.39941 1.69007 -0.764188 -0.0983618 -0.083871 0.0327022 0.00679974 -1.5313 142929 35576.5 140239 31061.9 
29464 2 -244.893 29.5189 -39.4005 -0.340614 1.3408 -0.305706 -0.139033 -0.0837179 -0.057373 0.00252812 -1.51672 230730 25453 314585 4874.75 
28561 2 -244.931 27.72 -42.0128 -1.68533 -0.125118 0.623955 0.0846208 0.0493774 0.0460883 0.00408753 -1.53066 -156941 47975.6 147110 45331.7 
29470 2 -243.339 24.9792 -42.0422 0.577995 -0.904801 0.0606088 0.0985463 -0.136602 0.0741769 0.00145653 -1.5175 151173 -62740.4 107787 -133194 
30184 2 -243.359 26.7119 -39.4311 -2.21359 0.545064 -0.139628 -0.0545276 0.0782932 0.125385 0.00657039 -1.52346 231871 129814 132116 168803 
28573 2 -243.247 30.4643 -42.0656 -1.89255 1.36553 -1.38439 -0.097408 -0.0160901 0.147473 0.00927376 -1.52789 -37735.2 10372.3 104785 39858.9 
31183 2 -241.706 29.4969 -39.3961 -2.54129 0.122159 0.178879 -0.0326634 0.034483 -0.0606799 0.00819327 -1.52461 26912.9 155065 125440 209794 
28567 2 -241.741 27.6969 -41.9797 -0.170893 -0.984036 0.0370353 0.157453 0.0431633 -0.0864392 0.00125814 -1.52081 187574 -76768.7 205653 1328.21 
29380 2 -240.126 26.7581 -39.3589 -0.972781 -0.106661 0.980793 -0.0759641 -0.0443821 -0.115758 0.00241781 -1.52725 173898 70323.8 100915 102293 
29286 2 -240.104 24.9581 -42.0009 0.501399 -2.41065 0.0244585 -0.181009 0.0116152 0.0156005 0.00763673 -1.51964 -19604.1 88634 176623 86471 
28569 2 -240.088 30.4606 -42.0382 -1.06394 -0.232039 -1.5483 0.0430765 -0.00525071 0.179749 0.00451291 -1.53331 -129490 79492.1 75393.3 89578.1 
29379 2 -238.488 27.7061 -41.9819 0.112051 -1.44615 1.39394 -0.113811 0.0324575 0.0221545 0.00509722 -1.5208 85667.8 -78025.1 285037 8484.77 
29385 2 -238.551 29.5525 -39.3375 -0.200736 0.249579 -0.068898 0.0881146 -0.203736 -0.112041 0.000135186 -1.52528 96868 -50918 314013 -109526 
29382 2 -236.988 24.9344 -41.9274 -1.58655 3.1176 0.270515 0.0987765 0.0710357 -0.115612 0.0155043 -1.51734 -86669.4 -151103 101076 352216 
31182 2 -236.97 26.7268 -39.363 -0.100748 -0.165879 0.82082 0.0594121 0.0140459 0.0829465 0.000896036 -1.51106 370004 279321 150026 37084.5 
31186 2 -236.908 30.4286 -41.9949 -0.0756345 -0.476468 1.14607 0.0403595 0.0735384 0.0115013 0.0019475 -1.5239 40503.6 -63782.5 -20940.6 -14569.3 
33536 2 -235.319 29.43 -39.3777 -1.35381 -1.68098 0.209328 -0.0139906 0.0751303 0.018774 0.00592266 -1.51344 498701 339023 171336 -65378.9 
30283 2 -235.323 27.7017 -41.9911 0.153315 0.0139383 -1.69244 0.0424162 -0.0634485 0.0380273 0.00363754 -1.51953 45590.8 10610.7 186231 130896 
31099 2 -233.696 26.6804 -39.3248 -1.18936 -0.957594 1.24228 -0.28965 0.0628916 -0.181277 0.00488038 -1.51173 196766 -158737 -56528 -15886 
28579 2 -233.786 24.9734 -41.9587 -2.07025 -0.236857 -2.17337 0.128021 0.01301 0.00359149 0.0114183 -1.51513 165038 -89700.2 44307 100869 
31916 2 -233.718 30.4488 -42.0013 0.489842 1.10313 1.67092 0.11802 0.0612296 -0.0144144 0.00535146 -1.51522 200257 107396 117868 182992 
31016 2 -232.103 29.3996 -39.4372 -1.48123 -0.599842 0.910829 -0.092959 0.228807 0.114822 0.00426154 -1.51781 319162 110144 -38836.2 -103062 
29388 2 -232.146 27.7042 -41.9938 -2.41783 -0.990894 -0.108209 0.106383 -0.00641433 -0.0104172 0.00861444 -1.5219 99216.5 -132791 -127702 162097 
31014 2 -230.558 26.6849 -39.3601 -2.99706 0.362684 -1.16353 0.126665 0.0224114 0.0545234 0.0131842 -1.51848 190207 -5456.22 233429 71541.6 
29387 2 -230.55 25.0016 -41.9882 -1.54976 1.10569 -0.760529 -0.0892776 -0.0222442 -0.034526 0.00529339 -1.51746 282130 -49230.9 180512 232480 
31097 2 -230.479 30.4818 -41.9874 -0.242543 -0.134525 -0.812673 -0.0062056 0.0124887 0.0682211 0.000928719 -1.51948 323401 148172 -37882.2 50078.9 
30203 2 -228.901 29.4326 -39.3199 -3.74084 0.683361 0.688619 -0.0251127 0.0448949 0.138653 0.018811 -1.53166 444661 226593 422337 -67697.7 
30286 2 -228.903 27.7562 -41.942 -1.51174 -0.106113 0.893309 -0.0424284 -0.072588 0.0213836 0.00389772 -1.51907 160988 -90721.4 36795.5 115147 
30289 2 -227.333 26.7209 -39.2255 -2.29317 -0.366307 0.795925 0.108763 -0.0351029 -0.0758923 0.00759024 -1.74706 584864 -64620.4 292485 -150482 
28587 2 -227.36 25.0264 -41.9001 -1.00803 -0.327049 0.536615 -0.0822907 -0.146653 -0.155372 0.00177723 -1.5231 -13779.4 -106939 122258 19064.5 
31102 2 -227.218 30.4506 -41.9002 -3.09687 -0.594828 0.724755 -0.0477671 0.00229494 0.0304294 0.0131868 -1.51445 172157 45836.5 188315 -24995.5 
31745 2 -225.678 29.369 -39.192 -0.928169 -0.238511 -2.11336 -0.122144 0.0206268 0.122148 0.00678209 -1.72586 330399 490573 989936 -159024 
30197 2 -225.733 27.6631 -41.912 -0.0190984 1.43709 0.542565 0.0750297 0.215749 -0.00675759 0.00297241 -1.51999 131913 -290860 391747 161837 
30290 2 -224.08 26.6184 -39.3742 -0.850436 1.41306 1.23775 -0.119432 0.0917239 0.139248 0.00535545 -1.51996 873306 79831.3 -91186.2 -32460 
29393 2 -224.191 24.9756 -41.939 -0.414072 -0.362447 -1.55348 0.169923 -0.176833 -0.106166 0.00342102 -1.51232 319331 -231347 -64733 258565 
31914 2 -224.06 30.3964 -41.8707 -1.27685 0.462551 -0.0398827 -0.0485822 0.00932822 -0.160295 0.00232492 -1.51488 132963 -83402.1 88842.8 131721 
29513 2 -288.536 34.1532 -38.8819 -2.45748 -1.02847 -0.0369929 -0.178588 -0.151678 -0.0655199 0.00894048 -0.992996 -407478 -38897.2 106653 -238033 
29512 2 -287.041 36.859 -39.337 -0.535031 -0.0926838 0.415476 0.0256324 0.020728 0.0180932 0.000588786 -1.27815 624214 -278135 -160101 173787 
29511 2 -285.444 34.2868 -39.543 -1.51106 0.334772 -0.915034 0.0761065 0.169337 0.0265913 0.00407159 -1.21322 -59907.1 540895 -231926 363154 
29598 2 -283.963 37.028 -40.2989 -1.54783 0.522668 -0.44721 0.0705243 -0.159815 -0.030313 0.00361351 -1.36889 602771 1.00878e+006 -147779 136638 
29514 2 -282.674 34.8904 -38.1831 -0.519954 -0.980757 0.542611 0.0389787 -0.0786761 0.043119 0.00192286 -1.57942 346759 -110512 -6631.24 -272154 
29508 2 -282.814 34.1351 -41.0659 -0.416136 -1.30859 0.322184 -0.0902156 -0.0833407 -0.103391 0.00250566 -1.12941 -344683 -731676 -697472 -143352 
29510 2 -281.485 32.2242 -39.1693 -1.64161 0.503258 -1.62891 0.0576077 0.0790548 0.0351677 0.00705517 -1.18463 229137 -135164 32273.9 111193 
28788 2 -281.236 36.3891 -41.8943 -1.38854 -0.636264 -0.191637 -0.0348689 -0.000736169 0.0223118 0.00298455 -1.26219 -500986 -533870 -193162 -553405 
28703 2 -279.834 35.05 -39.3733 0.817369 1.19816 -0.427732 -0.0518008 -0.111879 -0.0921042 0.00288006 -1.55694 97537.8 -443684 467568 672658 
28699 2 -279.93 33.3664 -41.8964 0.0985718 -0.229561 -0.151591 0.00623929 0.0512355 0.124355 0.000107556 -1.43557 150259 202150 1171.12 22005.7 
28609 2 -278.398 32.3671 -39.296 -1.20469 -0.728622 -0.213508 0.0265404 0.100343 -0.0324022 0.002554 -1.49983 77068.1 -365042 538962 275261 
28701 2 -278.245 36.1012 -41.9249 -0.410762 -0.580269 -0.170166 0.0237574 0.0103898 0.0516632 0.000673078 -1.61312 -228330 386831 424706 144344 
28700 2 -276.769 33.3471 -41.9628 -1.70514 0.141943 -0.191637 -0.0830666 -0.0697173 0.0592766 0.00373368 -1.60362 340107 200615 407951 193143 
28707 2 -276.691 35.1536 -39.3087 0.344309 1.08909 -1.07461 -0.109487 -0.105445 -0.08384 0.0030977 -1.52129 -66320.9 -44866 250856 153207 
28612 2 -275.263 32.3388 -39.3479 -1.73469 -0.73911 0.0518563 0.080989 0.0506655 -0.0511701 0.0044815 -1.53908 52612.1 20650.2 136363 213000 
28705 2 -275.095 36.0624 -42.0142 -0.648754 -0.106364 -0.575178 -0.182626 0.0816306 0.143109 0.000961043 -1.51045 -32711.8 196506 214580 -133091 
28704 2 -273.592 33.2765 -41.9808 -0.220941 -0.997341 -0.634647 -0.156389 -0.0126516 0.0633974 0.00182162 -1.52653 -38690.5 493.941 181761 87046.7 
28616 2 -273.572 35.1212 -39.35 -0.7391 -0.0713303 -0.375673 -0.0221217 -0.107529 -0.0130716 0.000872199 -1.52662 -265562 171860 256571 1868.44 
28625 2 -272.08 32.3046 -39.3635 -0.931283 -1.53288 -0.70183 0.079728 0.0669472 0.0612863 0.00467229 -1.52665 174462 -59893.2 86990.4 -30925.2 
28708 2 -271.946 35.9944 -41.9529 -0.432643 -0.16503 -0.0894542 -0.0698789 0.148626 -0.0262492 0.000280139 -1.52678 -198000 141823 130414 -61657.9 
28619 2 -270.447 33.2234 -41.9671 -1.11448 0.477677 -0.670871 0.0184125 0.0250485 -0.0204181 0.00241866 -1.53078 -115288 66632.5 149386 131100 
29443 2 -270.424 35.0304 -39.3465 -0.843355 0.826727 -0.168655 0.0689993 0.0742767 0.043892 0.00179251 -1.52469 -155944 30366.1 233919 150806 
29348 2 -268.857 32.3206 -39.3492 0.712289 -0.255966 0.0260104 0.0144172 -0.141961 -0.0547752 0.000722398 -1.52567 184968 16075.9 168527 23686.4 
28712 2 -268.799 36.001 -41.9705 -1.56585 1.20988 -0.155677 -0.0486571 0.0132348 -0.013657 0.00496238 -1.52428 -129619 199021 284037 26693.8 
28623 2 -267.274 33.2245 -41.9798 0.607098 1.88536 -0.346141 0.0442635 0.0918817 0.0442068 0.00509217 -1.51884 66291.5 120487 214784 85893.5 
28633 2 -267.27 35.0685 -39.3258 -0.285946 0.576789 0.549538 0.0669044 -0.0568452 -0.0279925 0.000902372 -1.5271 37163.5 -49711 224493 -14991.1 
28542 2 -265.658 32.3313 -39.349 -0.220366 -0.484054 -0.457408 -0.050338 -0.0836788 -0.015258 0.000619798 -1.52321 205839 200395 233745 -21285.4 
28627 2 -265.641 36.0066 -41.9429 -1.82841 0.622962 0.517568 -0.0275561 -0.0348305 -0.0893561 0.00503684 -1.52141 -82180.7 165520 355706 102924 
29451 2 -264.061 35.0845 -39.2893 0.112433 1.3274 0.137724 0.0303024 -0.154412 -0.171785 0.00225906 -1.52145 177190 -9746.73 147067 -104341 
28630 2 -264.052 33.2522 -41.9997 -1.51328 1.20676 1.0609 -0.0549384 0.0181226 0.106065 0.00613613 -1.50954 171280 286847 437626 59574 
29356 2 -262.464 32.2627 -39.3482 -1.6223 0.638402 -0.498882 -0.0583909 0.0220902 -0.121426 0.00414166 -1.52201 36082.5 335418 253216 -1229.17 
28634 2 -262.474 36.0218 -41.9512 -0.60704 -0.227748 0.478141 0.0628112 -0.0174248 -0.0472977 0.000817409 -1.51309 81328.8 233349 400846 -28142.3 
29448 2 -260.871 33.2186 -42.0025 -0.467823 -0.708244 0.0765917 -0.016557 0.0439029 0.093103 0.000914831 -1.51629 189279 180860 224402 7610.55 
30352 2 -260.86 35.0489 -39.33 0.253963 0.0209256 -1.19559 -0.0665609 -0.0185195 -0.0782296 0.00188217 -1.51756 277382 13411.8 298912 -42635.5 
29360 2 -259.3 32.2951 -39.3726 -0.996358 1.00137 0.168554 0.0438245 -0.0910115 0.0265524 0.0025491 -1.52506 68761.1 121059 144339 94060.2 
31170 2 -259.275 35.9755 -41.9874 0.162912 0.458549 -0.218412 -0.00364971 0.0567278 0.0709786 0.000358347 -1.51967 188279 194312 224261 -13054.7 
29452 2 -257.642 33.2426 -41.9781 -0.0923312 -0.457001 0.735728 -0.0658221 -0.10886 0.0455271 0.000955559 -1.53204 148744 -15148.4 42302.2 -1025.6 
31166 2 -257.621 34.9978 -39.3712 -1.14301 -1.59021 -0.743716 -0.147283 0.0250239 -0.0179823 0.0055272 -1.52792 66690.7 -21485.7 166345 -42360.7 
29455 2 -256.095 32.2245 -39.345 -1.18017 1.04693 1.23022 0.0874317 0.0818175 0.00639595 0.00504094 -1.53401 72960.3 -152031 7721.35 -16989.5 
29449 2 -256.059 35.9709 -42.0107 1.17777 0.385312 -0.416102 -0.0142767 0.0249607 0.150045 0.0021522 -1.5273 66419.5 -83418.4 109547 -81533.9 
29457 2 -254.454 34.9626 -39.4083 -2.25744 -0.0990014 0.567218 -0.0365939 0.10363 0.112958 0.00683614 -1.52779 -80570.6 168836 53009.2 -44462.4 
28550 2 -254.443 33.2088 -41.9461 -0.937815 -0.392222 1.63329 -0.0782728 -0.072827 -0.133596 0.00466145 -1.52229 166565 111638 84370 107226 
29364 2 -252.863 32.2158 -39.3497 0.506722 0.734643 1.74801 -0.126566 0.171161 0.0471613 0.00485166 -1.52626 -19029.1 -118893 55632.8 89706.6 
27929 2 -252.837 35.9575 -41.9845 -0.559375 0.143822 -0.0750544 -0.0762234 0.0386506 -0.0122244 0.000427251 -1.52862 66131.1 107265 -105962 32021.5 
30271 2 -251.295 35.0191 -39.3903 -1.16354 0.94637 -0.0866377 0.165903 -0.0595425 0.0937383 0.00284265 -1.5302 -5605.31 54983.6 23404.2 178152 
28558 2 -251.259 33.2051 -41.9618 -1.30939 -1.16115 0.219569 -0.0643098 0.0158893 -0.0766393 0.00391834 -1.53906 -64643.9 -116429 -58073.4 128519 
31231 2 -249.662 35.9689 -41.9429 -2.07637 -1.1741 -0.591669 0.00771535 0.135042 -0.101677 0.00760736 -1.52745 -71005.6 131618 64251.3 139088 
29466 2 -249.734 32.2563 -39.397 -1.19091 -1.49978 -0.00360176 0.152226 0.0031148 0.174866 0.00461946 -1.52495 -13826.9 115977 142788 2673.14 
31091 2 -248.078 33.2691 -41.9758 -0.891089 -1.08975 -0.427812 0.0275876 -0.132123 -0.133495 0.00272637 -1.53694 -86174.4 -258908 5839.25 -59393.9 
32043 2 -248.068 34.9878 -39.3977 -1.60661 -0.583167 1.04583 -0.0435394 0.104807 0.154534 0.00505699 -1.53524 225898 21000.2 -52852.4 12952.4 
30185 2 -246.532 32.2274 -39.4171 -0.446281 0.139251 -1.52337 0.0783016 0.0654887 0.113099 0.00319818 -1.52719 248846 154112 319979 146871 
28566 2 -246.496 35.9878 -41.9748 -1.77482 -0.378283 -0.370091 0.209983 0.0354328 -0.0124404 0.00432021 -1.52099 141224 3883.19 80551.3 63862 
31189 2 -244.861 35.0034 -39.4061 -0.716764 0.36012 0.956398 -0.00766852 0.0251752 0.0290277 0.0019625 -1.53599 309400 397273 90556.9 105623 
29475 2 -244.895 33.2084 -42.0267 0.218811 -1.15184 0.253859 0.0998974 0.118579 0.0509503 0.00181252 -1.52205 176621 19545.1 34635 -41909.8 
29476 2 -243.308 32.231 -39.4281 1.0125 0.33605 0.378423 0.0379677 0.1544 0.0701662 0.00161381 -1.51647 373964 173699 368205 26810.9 
29483 2 -243.221 35.9856 -41.9367 -0.629536 0.29336 -1.56578 -0.0764669 0.0179632 -0.1091 0.00369547 -1.51634 249209 150448 157846 60486.1 
30190 2 -241.657 33.2217 -41.9808 -2.23119 -0.942313 -0.00848352 -0.0728319 0.0707268 0.00162668 0.00738864 -1.52674 60560.6 20888.3 10056.1 74713.4 
29480 2 -241.612 35.0724 -39.3821 -1.45155 0.441025 -1.16585 -0.178288 -0.0592277 0.148074 0.00461071 -1.52475 134700 230253 116381 192974 
31103 2 -240.025 35.9737 -41.9338 -3.87822 -1.83528 -0.649601 0.00138966 0.0554261 -0.133178 0.0237178 -1.53259 -76244 -99120 100111 16400.1 
32000 2 -240.07 32.3005 -39.411 -2.79289 1.97715 -2.01374 -0.241874 -0.117719 0.0251935 0.0198557 -1.52813 -80055 -43641.5 -29620.5 133135 
29472 2 -238.481 33.2491 -41.9613 -1.11094 -1.17763 0.221761 0.0282739 -0.102463 -0.0489841 0.00336314 -1.5358 -35308.3 -60128.5 -144426 44268.7 
28575 2 -238.473 35.0187 -39.3282 -1.53107 -1.4281 0.310978 0.0967919 0.0404511 -0.126932 0.00564307 -1.53129 -106739 126383 -88594.1 -91576.5 
29389 2 -236.94 32.2032 -39.423 0.0470456 -0.0491306 -0.114073 0.191136 0.107112 0.0511735 2.22176e-005 -1.52556 8891.48 96798 112100 -147395 
32854 2 -236.857 35.9524 -41.9874 0.696983 0.134645 -0.258895 0.112419 0.0993844 0.0525568 0.000719111 -1.52394 143539 92443.8 155943 55981.1 
28681 2 -235.294 34.9905 -39.3839 -0.506487 -0.780986 -0.573235 0.0262166 -0.0337874 -0.0936173 0.00150521 -1.52522 277646 176586 183231 7585.42 
29479 2 -235.269 33.1975 -42.049 1.26853 0.718187 -1.01142 0.0878236 0.0993385 0.226778 0.00396489 -1.50932 227354 177123 -8212.5 139141 
29391 2 -233.716 32.2408 -39.4248 -0.409073 1.18792 -0.030345 -0.0970938 -0.0967676 -0.0131442 0.00198929 -1.51937 153251 312816 -53607.7 -46202 
30376 2 -233.638 36.0375 -41.9898 1.43483 -0.485161 0.546027 -0.0127589 -0.297555 0.162923 0.003265 -1.52328 148654 -227993 -42102.1 85342.9 
32015 2 -232.082 35.0005 -39.3778 0.742399 1.17527 -0.83833 -0.0469842 -0.0109685 0.0703536 0.00331911 -1.53036 313473 -5016.09 56310.8 -65681.5 
34475 2 -232.044 33.2942 -41.9633 -4.10271 0.00547839 -0.434112 -0.101552 -0.242649 -0.153291 0.0214379 -1.51312 151049 104684 93082.1 -3228.02 
32734 2 -230.398 35.93 -41.9814 -0.440797 -0.073023 1.24429 0.0335412 0.184994 0.0384333 0.00220149 -1.51651 321945 -23278.3 327002 -73693.3 
28581 2 -230.574 32.2 -39.3594 -2.45226 1.19567 1.84987 0.131894 0.0279683 -0.0491748 0.0136849 -1.51637 184347 324344 -30432.4 27997.7 
27957 2 -228.821 33.2179 -41.9394 -1.61606 1.31682 -0.748847 -0.0612512 -0.0972204 0.0301523 0.00617975 -1.52586 128001 9456.95 328886 118762 
31111 2 -228.861 34.9913 -39.2787 0.786626 -1.82041 -0.947579 -0.075263 -0.0555742 -0.0380745 0.00608422 -1.53244 355631 239734 524210 81650.7 
32818 2 -227.36 32.1953 -39.2702 0.7392 0.05488 -0.753602 0.0820117 -0.076528 -0.0798529 0.00140732 -1.50424 477076 391788 235274 -40758.9 
32725 2 -227.179 35.9166 -41.9535 -2.55373 0.530243 2.03444 -0.108423 0.115901 0.11885 0.0137812 -1.52399 -12381.9 -199662 83655.6 38081.3 
31918 2 -225.699 34.9333 -39.3045 -2.30821 0.0572885 1.28568 -0.0151208 -0.0250715 -0.00606102 0.00879659 -1.52061 70321.7 381785 -50483.5 -88929.3 
31920 2 -225.633 33.2197 -41.9449 -2.79113 -1.60187 0.857196 -0.0231064 -0.227145 0.162246 0.0139695 -1.52226 -84057.4 -266553 83654.8 -52134.1 
33543 2 -224.124 32.1145 -39.2968 -1.16984 1.27695 -0.735564 -0.155334 0.0715956 0.00424599 0.00445892 -1.51211 412450 387383 2939.31 -141541 
33539 2 -224.015 35.877 -41.8477 -1.1286 -1.15641 -0.327256 -0.086769 0.237565 -0.0899177 0.00342353 -1.50768 -118734 31021.5 570592 -150573 
30409 2 -285.342 39.4718 -39.0314 -0.515162 0.0239489 -0.175137 -0.103526 0.107262 0.0267037 0.000373621 -1.20425 55223.2 -350911 -363148 204230 
29516 2 -283.693 41.9639 -38.0181 -0.297843 0.221069 -1.68145 0.0575057 0.174659 -0.0973454 0.00373429 -1.28757 117450 -890208 59175.3 131006 
29599 2 -282.528 40.0906 -40.2014 -1.80864 -0.441758 0.357783 0.0172075 -0.0846954 -0.0549449 0.00452714 -1.3002 124922 319799 42798.5 270292 
28702 2 -281.235 37.5962 -39.0244 -1.93651 -0.814586 -0.208997 -0.0444932 -0.00759452 -0.00971369 0.00561407 -1.50913 -129520 -535390 -13686.4 469470 
29600 2 -281.287 42.9691 -39.7978 -2.09092 0.538371 -0.148525 0.0956322 -0.0476512 0.0562618 0.00589941 -1.16935 531220 267830 276565 -65388.6 
29519 2 -279.751 40.4929 -38.9261 -1.09526 1.43153 -1.08399 -0.16764 -0.0167531 0.0479752 0.00557198 -1.60661 -442584 -164587 -212296 286208 
28789 2 -279.849 38.9715 -41.6387 0.725136 -0.437321 0.628423 -0.0278553 0.0782182 0.0280242 0.00140057 -1.32721 -57654.6 -196265 426301 -361201 
28710 2 -278.431 41.6876 -41.5291 -1.08029 1.37075 -1.37366 0.033832 0.0285607 -0.0400621 0.00621311 -1.21425 602177 158226 470049 -247048 
28706 2 -278.233 37.8489 -39.2193 -0.941456 -0.946173 0.510486 0.0492008 0.0213535 -0.00400249 0.00257216 -1.55497 -197194 -208726 571385 6293.37 
29602 2 -278.334 43.3325 -38.779 -0.187749 -1.0068 -1.20995 0.00866059 0.0635971 -0.0440329 0.00316499 -1.33071 791762 -4645.64 164126 -75730.6 
28790 2 -276.803 38.8594 -41.8986 -1.20227 -0.311987 -1.50043 0.162939 -0.0171091 0.03431 0.00477873 -1.61893 199356 496467 421673 -159491 
28715 2 -276.75 40.628 -39.223 -0.573392 -0.0294513 -0.271582 0.284469 0.0238695 -0.0255258 0.000508093 -1.62554 -159642 140696 -33152.5 -185891 
28711 2 -275.084 37.8862 -39.3534 -1.90195 0.653003 1.41125 -0.0635501 -0.0396164 -0.0688972 0.00760179 -1.51894 -120418 -28101.4 109425 -145235 
28791 2 -275.21 41.5443 -41.8043 -2.75401 0.858262 -0.540328 -0.0847141 -0.0605483 -0.0176573 0.0108484 -1.3484 492621 115223 414290 -104479 
29603 2 -275.089 43.297 -39.107 -1.14442 0.274356 -1.03169 -0.0630422 -0.0111792 -0.0799066 0.00308502 -1.22596 454773 -242809 -87777.8 7527.61 
28709 2 -273.582 38.7922 -41.9869 0.095424 -0.0562905 -0.168333 0.00183973 0.0931516 -0.0181296 5.11494e-005 -1.5859 277245 387653 149396 -209226 
28624 2 -273.497 40.5471 -39.3868 -2.17596 0.866017 1.01059 0.0477149 0.167814 0.0460005 0.00819453 -1.54916 -28357.5 81460 -185804 -17088.3 
29606 2 -271.993 41.5631 -41.9115 -0.695775 0.067151 0.961702 0.120201 -0.0514426 -0.0393763 0.00178031 -1.42334 482280 324215 100865 23631 
28620 2 -271.935 37.8278 -39.3356 -0.645921 0.895116 0.985238 0.0399275 -0.00508157 -0.0698424 0.00275726 -1.51798 -200225 3847.19 252729 53027 
28718 2 -271.895 43.346 -39.2858 -0.680433 0.085343 0.24812 0.0717063 -0.0550202 -0.0194873 0.000669858 -1.43287 577481 83889.4 9928.4 267581 
28716 2 -270.394 38.7738 -41.9791 -1.3883 -0.506118 -0.905385 -0.0125283 0.0810202 0.0979161 0.00378265 -1.55359 253416 470624 292059 -100972 
30340 2 -270.354 40.6088 -39.3211 -1.38341 1.43696 -0.961186 -0.0179401 0.0400255 0.0188527 0.00617483 -1.54391 264302 318668 489319 -91178 
28629 2 -268.808 37.8199 -39.3347 -0.882034 0.156146 0.548017 -0.00639366 -0.00640048 -0.0231613 0.00138886 -1.5177 -150915 98498.6 282077 89248.9 
28729 2 -268.755 41.5483 -41.862 -0.939313 -0.79993 -0.870035 -0.00163375 -0.0638354 -0.104599 0.00287064 -1.63955 214150 277813 51733.3 156803 
28723 2 -268.667 43.3243 -39.2755 -0.457092 -0.598331 -1.56063 -0.0817256 -0.0714377 -0.0703562 0.00378171 -1.64374 290048 -113400 41009.4 147584 
28717 2 -267.217 38.7532 -41.9936 -1.65679 0.4239 -0.46139 -0.0677951 0.0443589 0.117886 0.00395176 -1.54098 36623.8 126060 198305 62669 
27908 2 -267.156 40.5479 -39.3452 -0.0880996 -0.228089 0.229502 -0.0339451 -0.00609427 0.076659 0.000141642 -1.52281 -59677.1 -5367.27 148191 87313.5 
28720 2 -265.663 37.7932 -39.3503 -0.974921 0.360539 -0.291969 0.0790695 0.0457516 0.0179706 0.00146823 -1.5336 -187632 -152396 76924.1 102618 
28795 2 -265.594 41.5296 -41.9025 -0.799092 0.752753 0.786021 -0.0547871 0.0806384 0.0729914 0.00229612 -1.61279 118896 222858 -22839.7 -82834 
28724 2 -265.536 43.2973 -39.2827 -0.567144 -0.14914 -1.70865 0.0140698 0.0355496 0.0968493 0.0041103 -1.57182 88329.2 142705 212617 -40774.9 
28631 2 -264.056 38.7833 -41.9431 -2.24855 1.19835 1.03395 0.0677621 -0.00499634 -0.0121318 0.00952328 -1.54454 90555.1 159193 326329 112740 
29441 2 -264.002 40.5493 -39.2948 -1.58474 -0.457071 -0.119915 -0.00388468 -0.0155765 -0.0192541 0.0034444 -1.52169 -179364 6821 11496.1 156023 
28732 2 -262.422 41.5675 -41.8156 -1.14185 -0.147322 0.566267 -0.00853243 -0.0590186 -0.118752 0.00207341 -1.56909 58394.2 277201 224916 18458.3 
28632 2 -262.498 37.8063 -39.3132 0.573995 0.218387 -1.00888 0.166281 -0.0236878 0.0127151 0.00175703 -1.51645 167802 -137923 255285 -48305.4 
28728 2 -262.35 43.297 -39.1946 -0.782605 -0.60158 -0.343714 0.0231765 -0.000862988 -0.0415038 0.00137603 -1.58767 80489.9 170460 107472 78609.6 
28635 2 -260.848 38.7885 -41.9272 -1.04333 -0.127403 1.06965 -0.0860139 -0.141122 0.0394695 0.00283256 -1.53322 199639 101346 341298 -87681.7 
28639 2 -260.838 40.5117 -39.2449 0.0360581 0.383891 0.602078 0.0959539 0.0418171 -0.024719 0.000643827 -1.51717 23059.8 149127 176652 31486.4 
29445 2 -259.245 37.752 -39.3301 0.0222301 1.00834 -0.386148 -0.0965571 -0.0377017 0.0592428 0.00146904 -1.51849 148600 -54349.4 332356 -146785 
30357 2 -259.166 43.265 -39.2229 -1.77753 -1.60444 0.487886 0.0307294 -0.0864609 0.0484779 0.00752169 -1.56792 57679.8 241584 139851 198415 
29543 2 -259.248 41.4668 -41.8643 -3.3027 -0.326829 0.951675 0.0780792 0.0502377 0.100829 0.0150138 -1.55094 -146670 -167749 134897 -11068.2 
29548 2 -257.65 38.7141 -41.9136 -0.86463 0.0952817 -0.928564 -0.023555 0.0188621 -0.0876766 0.00203903 -1.53381 28914.1 55345.5 249691 -40040.1 
29545 2 -257.657 40.4586 -39.2464 -0.0304815 -0.412866 0.190912 0.0222892 0.127484 -0.0338346 0.000261772 -1.52237 -24352.4 -80348 257272 -46187.9 
28638 2 -256.078 37.7462 -39.3168 -0.817852 1.41384 -1.70747 0.130076 -0.0446681 -0.104593 0.00703224 -1.52435 79017 -123727 30313.6 -77635.2 
31233 2 -256.022 43.1934 -39.2109 -0.159996 0.311551 -0.133403 0.0404544 0.0783299 -0.0976328 0.00017691 -1.59317 3045.23 57986 89096.3 54016 
30267 2 -256.097 41.4843 -41.8812 -1.42786 1.14372 -1.2358 0.112944 -0.0977148 0.0694582 0.00613897 -1.53014 175141 106220 211082 -54655.4 
30361 2 -254.474 38.689 -41.9371 -0.844356 1.61371 0.0282005 0.0139026 0.0902742 0.0513702 0.00417881 -1.52047 204219 68332.2 27784.7 -52800.3 
27941 2 -254.476 40.4772 -39.2867 -0.693204 -1.06608 -0.60684 0.111803 0.0523426 -0.00648235 0.00250054 -1.5156 249843 36100.4 261671 46547.7 
31179 2 -252.838 37.7441 -39.3975 -1.24922 -0.15872 -2.85291 -0.0569955 0.0629115 0.117736 0.0122486 -1.52851 190326 -66350.1 -22065.5 145089 
27936 2 -252.836 43.2419 -39.2052 -1.17814 -1.38116 -0.320065 0.0770138 -0.105843 -0.0891605 0.00427993 -1.58353 226418 84573.8 128244 156443 
31175 2 -252.857 41.444 -41.8596 -1.01939 -0.340729 0.0138523 0.0113626 -0.0127731 0.103084 0.00145531 -1.52045 211701 -70301.1 38445.7 9457.62 
28664 2 -251.218 40.5015 -39.2746 -0.506926 -0.144326 0.681669 -0.00486305 0.104965 -0.0228028 0.000935162 -1.51273 337463 84060.8 -14528.9 77452.4 
28797 2 -251.215 38.7466 -41.9097 0.230906 1.19636 1.34374 0.00148168 -0.0813184 -0.0550099 0.00414411 -1.52196 290128 -47332.7 -63121.9 9968.17 
27916 2 -249.612 41.4518 -41.8547 -0.915067 0.309201 0.534279 -0.0206095 0.0497045 0.0319627 0.0015346 -1.5189 220658 -28812.2 37087.7 -31202.4 
30368 2 -249.612 37.784 -39.345 -2.23738 -0.59368 0.911194 -0.0237453 -0.108898 -0.0561517 0.00779463 -1.53051 -8147.44 124951 -15730.7 107252 
28752 2 -249.611 43.2819 -39.2533 -1.65768 -0.120608 0.915779 -0.12932 -0.126676 0.0827364 0.00453563 -1.5944 123434 162848 51211.1 -91754.1 
29560 2 -247.961 38.7629 -41.9549 -2.3479 0.824549 -0.769958 -0.204357 -0.0446115 0.0347251 0.00854626 -1.51949 158764 12609.1 16285.3 168879 
28737 2 -247.984 40.5324 -39.2914 -1.56328 -0.587137 -0.351841 -0.111066 0.0483828 -0.0141106 0.00366818 -1.52645 -4355.17 21407 96721.5 29451 
31185 2 -246.458 37.7954 -39.3728 0.137897 0.90651 -0.247911 0.161574 -0.0963863 0.0642335 0.00113638 -1.52837 160930 85808.4 263334 69681.5 
28756 2 -246.43 43.283 -39.2962 -0.43597 -1.24055 -0.974919 0.0541503 0.0169979 0.058289 0.00337488 -1.60505 -61833.8 169690 75876.8 -61530.5 
30390 2 -246.408 41.4934 -41.9161 -1.95955 -0.61163 -0.170985 0.0507681 0.0359883 -0.00859466 0.00534436 -1.55773 116067 158165 63605.7 55860.6 
30422 2 -244.84 40.5293 -39.3593 -0.762422 1.24146 0.207754 0.0756682 0.102058 0.0366813 0.0027277 -1.52413 298.532 44516.1 133577 47512.2 
30379 2 -244.758 38.7505 -41.9796 -1.8559 -0.361567 0.845673 -0.0936573 -0.0467861 0.0539151 0.00540365 -1.52036 82481.6 136995 80681.2 24890.7 
31197 2 -243.242 43.3003 -39.3405 -0.202676 0.273323 0.0842799 0.125921 0.0809657 -0.0103866 0.000154778 -1.5723 252852 285209 291042 206376 
29562 2 -243.221 37.8334 -39.3395 0.363359 -0.00925946 1.29321 -0.0123787 -0.0534317 -0.0853666 0.00227282 -1.5236 336967 101593 55202.4 145305 
30372 2 -243.188 41.4905 -41.9506 0.230434 2.24266 0.349223 -0.0409123 0.052215 -0.004294 0.00655526 -1.5835 200363 298852 124544 -75561 
29473 2 -241.621 40.6146 -39.3675 -0.0823108 0.0369341 0.805545 0.0669799 -0.126988 0.0315326 0.000827557 -1.52102 163984 137667 -29680.7 71661.9 
29469 2 -241.581 38.7355 -41.959 -1.34179 0.639588 -0.419106 -0.0477693 0.0645104 0.0329452 0.00300409 -1.52587 -55342.2 102627 104973 23531.6 
28677 2 -239.989 41.4725 -41.9314 -0.913454 -0.0596645 0.296677 -0.0875077 0.102932 -0.0314593 0.00116628 -1.55294 -105339 155266 180918 -89908.2 
27948 2 -239.976 37.8547 -39.3741 -0.208085 -1.48154 0.604236 -0.10791 -0.0592747 -0.0020752 0.00327897 -1.52307 177467 351365 191.759 52095.2 
31236 2 -239.983 43.3531 -39.3541 -0.295972 -1.87736 1.10181 0.0304522 -0.00229792 -0.0266499 0.00607852 -1.57346 173798 218970 -6847.09 89084.2 
30295 2 -238.367 40.6442 -39.289 -1.99997 0.255999 -1.60773 -0.152557 -0.121505 -0.184852 0.00837606 -1.52025 -9079.67 137967 -158330 -39648.7 
29490 2 -238.388 38.7533 -41.9686 -2.06823 0.286697 0.223089 0.042724 -0.0645922 0.0836793 0.00555387 -1.51973 8024.94 19129.6 87257.7 -45647.1 
32724 2 -236.823 37.7866 -39.3794 -0.193386 0.381774 -0.472139 -0.0329611 -0.0146653 -0.0363792 0.000511446 -1.52465 -69787 226656 24659.1 -13884.9 
28670 2 -236.841 41.46 -41.9047 -0.751587 0.437868 0.416567 0.172226 0.0977886 -0.0604885 0.00117153 -1.53099 -101214 -114744 105186 35180.9 
29500 2 -236.762 43.3673 -39.3155 0.685782 0.306854 0.48427 0.0225965 -0.0307772 -0.0598526 0.00100632 -1.56906 10968.5 15757.7 48688.5 87090.7 
32004 2 -235.174 38.7461 -41.9455 -2.13532 0.209087 -0.339669 -0.210964 -0.0149009 0.0573333 0.00594329 -1.52657 -35387.4 -154175 182401 153809 
32007 2 -235.244 40.5644 -39.3314 -1.55265 0.244581 1.28708 0.214573 -0.0800698 0.0193922 0.00519817 -1.52897 100924 236477 -88032.8 -16534.5 
31913 2 -233.659 37.7292 -39.296 -1.96504 0.326123 0.427582 0.0206891 0.0649063 -0.149093 0.00522773 -1.53378 -20644.8 216824 70860.3 -33579.5 
30288 2 -233.621 43.303 -39.3379 -2.01105 0.367287 -1.67415 0.0261665 -0.122784 -0.126766 0.00879395 -1.53752 58160.6 222671 -460738 -151866 
30213 2 -233.632 41.4635 -41.8818 -0.822379 0.323078 0.0772169 0.127408 0.00755071 -0.129384 0.000990799 -1.5095 219191 66459 120310 -50946 
34442 2 -231.991 40.4713 -39.2777 -0.0226835 -2.01994 0.572399 -0.0555149 0.067981 -0.23653 0.00555233 -1.52656 433601 160303 -195033 -73163 
29485 2 -232.018 38.6914 -41.9301 -0.935742 -0.42438 0.57872 0.113115 0.0861504 -0.0568632 0.00175152 -1.51652 50356 63923.8 372179 -121951 
31114 2 -230.413 41.4279 -41.9098 0.0677968 0.175007 0.257418 0.0711443 -0.10492 -0.0905849 0.000127826 -1.49096 496509 86128.6 147358 40760.7 
31108 2 -230.477 37.7212 -39.3409 -0.578138 0.142192 0.108446 0.183445 0.109752 -0.0181681 0.000461264 -1.51775 314431 178142 246250 114276 
33547 2 -230.327 43.1883 -39.3807 -0.827921 -1.70517 -0.0280919 0.0470438 -0.0971978 -0.157633 0.0045265 -1.53763 364323 -175845 -682869 -190363 
30315 2 -228.758 38.6904 -41.986 -0.569294 -0.18219 2.0359 -0.168243 0.0265018 0.214747 0.00567055 -1.50512 71846.5 353669 219340 75419.1 
28779 2 -228.658 40.5272 -39.3252 0.956401 -0.305931 -0.480398 -0.177623 0.0529475 -0.0494782 0.00156064 -1.52474 686880 492633 495794 228317 
40075 2 -227.236 37.7312 -39.2859 -1.66367 -0.0587229 0.215698 0.0977542 -0.0096628 0.042049 0.00354904 -1.50841 437816 387405 581000 109798 
29582 2 -227.119 41.5005 -41.9596 -1.71809 0.50956 1.05765 -0.154863 -0.078024 0.18234 0.00545387 -1.51901 -74496.3 287133 261300 52267.4 
29496 2 -226.943 43.316 -39.3218 0.285438 -0.145545 -1.25846 0.0177724 0.00730419 -0.0502907 0.00212402 -1.49786 776942 399411 590054 545755 
29506 2 -225.634 38.6879 -41.9021 -2.78649 -0.769115 0.677131 0.138643 0.0371069 0.05371 0.0111021 -1.51908 -237151 332914 383613 -84217 
42696 2 -225.499 40.5571 -39.2559 -1.01452 -2.75431 0.343768 -0.0698312 -0.102243 0.00250381 0.0110002 -1.49428 130996 -310260 471897 254059 
31925 2 -224.043 41.4687 -41.891 -0.405592 0.553759 -1.56516 -0.0640198 -0.054552 -0.0422761 0.0036789 -1.53205 -717717 -1308.83 248571 -177340 
31836 2 -224.025 37.7811 -39.2265 -0.344687 -1.49833 0.240573 -0.0118327 -0.0179932 -0.00166838 0.00305015 -1.62084 418549 238679 397684 26808.8 
31237 2 -223.795 43.2221 -39.2728 -0.00666545 -0.0742811 1.44889 -0.111861 0.0801361 -0.00550549 0.00265111 -1.36958 131043 349060 327562 -125876 
28722 2 -270.104 45.9987 -39.296 -0.552527 -1.5632 1.32281 -0.1233 0.0229092 0.0329213 0.00566621 -1.08934 -252434 -244755 96597.5 135108 
28792 2 -270.255 44.2033 -41.8454 -2.12458 0.738109 1.18886 0.0195637 0.0250271 0.0635009 0.00815164 -1.17153 -424763 -118671 113771 125485 
28727 2 -267.071 46.0247 -39.1932 -0.252284 -0.510251 0.214931 0.109792 -0.0535483 -0.000653346 0.000466271 -1.28962 -63588.2 -229443 -113164 -5025.22 
28793 2 -267.142 44.2869 -41.845 -0.303429 0.127939 0.0545335 0.0783063 -0.0517109 0.0818366 0.000140325 -1.37778 170030 180403 241116 -12384.8 
28734 2 -263.942 44.2751 -41.7945 -1.69863 0.597867 -0.865096 -0.0133935 -0.0101615 -0.0857376 0.00502698 -1.53874 214697 65794.3 314181 31739.3 
29531 2 -263.889 45.9773 -39.1481 -0.375196 -0.782559 0.469875 0.00805113 0.00100865 0.0317221 0.00122671 -1.36249 405932 -292655 45102.9 76678.4 
28743 2 -262.249 48.8718 -43.9554 -1.85156 -1.38014 1.25951 0.0668661 -0.0132039 -0.0601801 0.00871512 -1.02249 21289.3 -67791.4 -402045 -154018 
28651 2 -262.257 46.8448 -41.7066 -0.513603 -1.00889 1.5657 0.0129909 0.0515219 0.042197 0.00470184 -1.26858 -341269 -341885 86887.3 140837 
29607 2 -260.691 44.2379 -41.7895 -1.238 -0.339587 -0.84554 -0.12053 -0.0280214 -0.000734073 0.00297612 -1.62531 170301 111524 331033 212217 
30417 2 -260.688 45.9504 -39.1682 -0.133776 0.0970018 -0.822995 -0.0275828 0.0454184 0.0304397 0.00088749 -1.36083 426034 -343264 115440 54677.8 
30349 2 -259.105 47.0053 -41.7582 -1.80791 -0.719619 -1.35407 -0.00255235 -0.0457409 -0.082663 0.00707833 -1.35947 80193.7 215393 361928 -41399.9 
29556 2 -257.578 44.245 -41.7892 -0.550704 -0.259731 0.171264 -0.03731 0.024472 -0.0690871 0.000503892 -1.60432 -108936 347706 519741 22371.2 
30367 2 -257.508 45.9723 -39.1933 -0.521157 0.0326221 -0.596967 -0.0843293 -0.0629199 -0.124727 0.000792284 -1.2532 94951.7 -145882 -172680 11240.6 
30420 2 -255.987 46.9007 -41.8414 -1.41627 0.672252 -0.619327 -0.0188722 0.0166726 -0.0218327 0.00357869 -1.36855 -218628 30723.9 384814 -35701.1 
28749 2 -254.42 45.8691 -39.2489 0.139727 -0.895709 0.0782603 0.0200034 0.0625905 0.000853267 0.00104281 -1.27603 42026.9 -349290 -20110.8 108077 
30268 2 -254.436 44.1735 -41.8282 -1.003 -0.450312 -0.916827 0.0696018 0.102517 0.0881832 0.00258121 -1.59322 -51322.2 277482 94040.1 91010.5 
32010 2 -252.903 46.9353 -41.804 -1.49826 0.806086 0.109476 0.0618432 -0.100937 0.00283719 0.00366085 -1.36679 -170005 209996 276570 -29905 
30292 2 -251.27 45.9592 -39.2338 -1.76763 -0.426265 1.68608 -0.0191582 -0.0536963 0.0316933 0.00774489 -1.28065 280710 -208159 -95824.4 -33121.5 
27932 2 -251.269 44.1834 -41.78 -0.334306 -0.812571 0.624235 -0.00230867 0.0590965 -0.0768348 0.00146318 -1.62346 231109 392035 305818 -95156.7 
30423 2 -249.731 46.8427 -41.7506 -0.456595 -1.78816 -0.171639 0.0388115 0.0700258 -0.0218708 0.00432704 -1.29137 -20097.6 -180472 -377095 -149288 
28672 2 -248.097 45.9565 -39.2508 -1.17086 -0.211628 1.23272 0.12619 0.0840506 -0.0488029 0.00369707 -1.28965 463041 -422781 -254482 -99131.5 
31191 2 -248.036 44.204 -41.7719 1.44408 0.868919 -0.578799 -0.0850241 -0.0441736 -0.164585 0.00399947 -1.6659 47491.7 -12307.1 -37158.6 -149227 
30378 2 -246.574 46.8691 -41.8036 0.116541 -1.21859 0.353208 -0.0229619 -0.00487482 0.0546982 0.00204456 -1.06764 -301067 -199351 60192.4 -77672.5 
32823 2 -244.847 45.99 -39.2133 0.233124 -0.79434 0.407796 -0.047103 0.0450881 -0.112416 0.00107263 -1.25489 845977 -266938 170671 -706.594 
29570 2 -244.846 44.2557 -41.8526 -0.283848 1.18395 0.67766 0.0732512 -0.0481633 0.0523085 0.00244539 -1.42581 292229 308356 96938.2 -264707 
32016 2 -241.54 46.0423 -39.3389 -0.764424 0.0768163 1.14916 -0.0312591 -0.0386535 0.0222893 0.00240672 -1.3539 925219 -54779.8 398359 216414 
29573 2 -241.544 44.2182 -41.9393 -1.90218 0.11521 -0.126513 -0.0807374 0.00505341 0.137732 0.0045942 -1.42388 260833 269382 88349.5 202893 
30426 2 -239.823 46.8583 -41.9439 0.459451 -0.0657672 -0.730495 0.00483376 -0.0397779 0.139133 0.000943433 -1.05222 -316753 -107889 57655.9 57128.6 
28765 2 -238.287 46.0184 -39.298 -0.243452 -0.550271 0.779506 -0.231807 0.054895 -0.0246388 0.00122135 -1.47913 637616 -302182 325090 25726.8 
30296 2 -238.365 44.1783 -41.9128 -0.822408 -0.109593 -0.855607 0.0526783 0.0566084 0.0250528 0.00178905 -1.65179 38677 100258 129303 193742 
30425 2 -236.692 46.8604 -41.7778 -0.4836 0.548947 -0.424057 0.0262453 -0.012174 -0.173741 0.000900599 -1.26403 26616.5 -142676 -192138 123628 
31930 2 -235.181 44.1998 -41.9544 -1.40038 -0.347638 -1.59207 0.103824 0.102441 0.0276492 0.00581467 -1.62578 253004 480524 479939 212316 
31934 2 -235.063 46.0269 -39.2981 0.0989207 1.22468 0.0494698 0.0331321 0.00289743 0.00138486 0.0019045 -1.36938 336445 -275348 465213 120752 
40065 2 -233.422 46.9128 -41.8865 -0.28262 0.291644 0.851761 -0.165289 -0.00848869 -0.190286 0.00112151 -1.26909 224765 133725 -11394.8 350351 
31213 2 -231.974 44.1675 -41.8967 -0.0186848 -0.167968 0.14234 -0.0285451 0.0114224 0.0160176 6.14934e-005 -1.60041 213472 337330 106610 185601 
28684 2 -231.871 45.9761 -39.3432 0.272262 -0.889451 -1.84668 0.121665 -0.0214266 0.155631 0.00538505 -1.36334 610465 -19427.1 435859 44483.1 
30396 2 -230.281 46.9112 -41.939 -0.178757 0.476929 -1.00643 0.037984 0.00314135 -0.038495 0.0016025 -1.38398 85573 209685 271883 326619 
29495 2 -228.772 44.1264 -42.0202 0.0656545 0.282902 1.04171 0.0870405 -0.1011 0.036754 0.00147301 -1.54079 110776 -4415.37 -774214 133863 
32740 2 -228.675 45.7421 -39.5664 -1.56439 -1.33084 1.94111 0.0276918 0.0512319 0.135598 0.010059 -1.46688 168158 -1.34196e+006 -878778 30331.7 
31209 2 -227.498 48.3325 -38.9865 0.120029 -1.7726 -0.848817 0.0719869 0.0413485 -0.0843082 0.00488318 -1.1411 376515 -388650 185285 -226759 
31206 2 -227.107 46.9618 -42.0421 -1.35636 -1.79095 -1.1029 -0.103169 0.0474391 -1.25021e-005 0.00788909 -1.37552 465688 388893 783015 51215.4 
29497 2 -225.598 44.2168 -42.1065 -0.803894 0.0487645 1.14357 0.0734826 0.0449123 0.135933 0.0024641 -1.54823 -257274 270514 -143051 39643.2 
33540 2 -225.339 46.0768 -39.6577 -1.02369 1.77912 -0.709815 0.00124648 -0.0513672 -0.248561 0.00594121 -1.3795 506452 501424 -1.06728e+006 -224245 
38751 2 -223.668 47.0525 -42.0327 -1.3926 -1.11211 -0.643272 -0.032445 -0.0345823 0.0193405 0.00452155 -1.10803 1.1495e+006 182699 276416 350377 
28810 2 -278.525 -8.33982 -36.6934 -1 0 0 0 0 0 0.00125952 -1.08266 361723 215672 834900 -7526.43 
28814 2 -276.92 -9.26647 -34.0724 -1 0 0 0 0 0 0.00125952 -1.18937 396219 450192 573927 -264573 
28812 2 -275.315 -8.33982 -36.6934 -1 0 0 0 0 0 0.00125952 -1.48604 1.06174e+006 224334 880792 -95341.9 
28817 2 -273.71 -9.26647 -34.0724 -1 0 0 0 0 0 0.00125952 -1.21697 286889 253331 176911 4670.25 
28815 2 -272.105 -8.33982 -36.6934 -1 0 0 0 0 0 0.00125952 -1.43966 568280 114988 788968 24370.2 
28820 2 -270.5 -9.26647 -34.0724 -1 0 0 0 0 0 0.00125952 -1.21799 213402 228909 175916 16975.5 
28818 2 -268.895 -8.33982 -36.6934 -1 0 0 0 0 0 0.00125952 -1.43869 560426 67664.9 782642 32217.5 
28823 2 -267.29 -9.26647 -34.0724 -1 0 0 0 0 0 0.00125952 -1.21606 225150 252235 185090 -10980.9 
28821 2 -265.685 -8.33982 -36.6934 -1 0 0 0 0 0 0.00125952 -1.43659 611606 112276 780087 -66317.2 
28826 2 -264.08 -9.26647 -34.0724 -1 0 0 0 0 0 0.00125952 -1.21554 225782 250496 189364 24916.9 
28824 2 -262.475 -8.33982 -36.6934 -1 0 0 0 0 0 0.00125952 -1.43959 525048 -77783 792592 -39375.9 
28829 2 -260.87 -9.26647 -34.0724 -1 0 0 0 0 0 0.00125952 -1.21781 227094 271612 185524 23721.7 
28827 2 -259.265 -8.33982 -36.6934 -1 0 0 0 0 0 0.00125952 -1.43172 582158 91948.7 790941 -179522 
28832 2 -257.66 -9.26647 -34.0724 -1 0 0 0 0 0 0.00125952 -1.21751 212336 224363 184638 12088.7 
28830 2 -256.055 -8.33982 -36.6934 -1 0 0 0 0 0 0.00125952 -1.43604 552469 126257 788014 -70939.9 
28835 2 -254.45 -9.26647 -34.0724 -1 0 0 0 0 0 0.00125952 -1.21655 206039 246205 177187 1257.65 
28833 2 -252.845 -8.33982 -36.6934 -1 0 0 0 0 0 0.00125952 -1.43688 523517 52130 790639 -111119 
28838 2 -251.24 -9.26647 -34.0724 -1 0 0 0 0 0 0.00125952 -1.21783 198024 251156 173067 9848.46 
28836 2 -249.635 -8.33982 -36.6934 -1 0 0 0 0 0 0.00125952 -1.44056 513101 8239.41 802042 13261.8 
28841 2 -248.03 -9.26647 -34.0724 -1 0 0 0 0 0 0.00125952 -1.21642 209945 238555 182180 21134.9 
28839 2 -246.425 -8.33982 -36.6934 -1 0 0 0 0 0 0.00125952 -1.44121 521480 36189.8 797447 -57223.3 
28844 2 -244.82 -9.26647 -34.0724 -1 0 0 0 0 0 0.00125952 -1.21892 220509 266805 185294 8914.61 
28842 2 -243.215 -8.33982 -36.6934 -1 0 0 0 0 0 0.00125952 -1.43915 546889 55855.1 794819 27112.9 
28847 2 -241.61 -9.26647 -34.0724 -1 0 0 0 0 0 0.00125952 -1.21719 219492 237793 182440 -12704.6 
28845 2 -240.005 -8.33982 -36.6934 -1 0 0 0 0 0 0.00125952 -1.43432 597410 206473 786966 45791.4 
28850 2 -238.4 -9.26647 -34.0724 -1 0 0 0 0 0 0.00125952 -1.21506 205119 228983 181179 -19792.4 
28848 2 -236.795 -8.33982 -36.6934 -1 0 0 0 0 0 0.00125952 -1.43268 638109 263120 786692 -22812.5 
28853 2 -235.19 -9.26647 -34.0724 -1 0 0 0 0 0 0.00125952 -1.215 206726 242424 177230 13130.3 
28851 2 -233.585 -8.33982 -36.6934 -1 0 0 0 0 0 0.00125952 -1.43654 567121 106086 787298 -118888 
28856 2 -231.98 -9.26647 -34.0724 -1 0 0 0 0 0 0.00125952 -1.21578 203381 234104 176543 -1201.96 
28854 2 -230.375 -8.33982 -36.6934 -1 0 0 0 0 0 0.00125952 -1.43851 516981 54470.8 789935 -100724 
28859 2 -228.77 -9.26647 -34.0724 -1 0 0 0 0 0 0.00125952 -1.21679 182087 207048 163408 -4682.34 
28857 2 -227.165 -8.33982 -36.6934 -1 0 0 0 0 0 0.00125952 -1.43869 553510 159786 788361 62266.6 
28862 2 -225.56 -9.26647 -34.0724 -1 0 0 0 0 0 0.00125952 -1.21568 192285 242679 164687 8803.65 
28860 2 -223.955 -8.33982 -36.6934 -1 0 0 0 0 0 0.00125952 -1.43827 584904 201666 790724 -10448.1 
28811 2 -278.525 -6.48653 -34.0724 -1 0 0 0 0 0 0.00125952 -1.17628 286898 778250 719749 -184769 
28878 2 -278.525 -2.77994 -36.6934 -1 0 0 0 0 0 0.00125952 -1.13577 21792 339490 632931 72613.1 
28879 2 -278.525 -0.926647 -34.0724 -1 0 0 0 0 0 0.00125952 -1.13214 -205116 364385 646567 -43881.8 
28880 2 -276.92 -5.55988 -36.6934 -1 0 0 0 0 0 0.00125952 -1.5435 495293 791626 551696 172771 
28883 2 -276.92 -3.70659 -34.0724 -1 0 0 0 0 0 0.00125952 -1.52569 228703 362981 493233 -333677 
28881 2 -275.376 -2.78298 -36.733 -0.360592 0.559629 -0.239616 0.0259297 -0.0457574 0.145601 0.000630548 -1.58763 646868 292024 348860 -138391 
28813 2 -275.315 -6.48653 -34.0724 -1 0 0 0 0 0 0.00125952 -1.66545 925332 849549 551480 -114115 
28887 2 -273.776 -3.76598 -34.0728 0.718543 1.21111 0.663501 0.0243826 0.120084 -0.0866154 0.00305223 -1.52381 254914 102519 325102 -213892 
28884 2 -273.699 -5.60022 -36.7285 -1.05552 -0.414972 -1.71948 -0.0866464 0.0282949 0.0839705 0.00534407 -1.54727 405652 526339 247506 -97674.7 
28882 2 -275.447 -0.957017 -34.0113 -1.16747 -0.645603 -1.43373 0.239249 -0.0209064 -0.251601 0.00483073 -1.58776 394219 198842 207143 -98881.6 
28816 2 -272.105 -6.48653 -34.0724 -1 0 0 0 0 0 0.00125952 -1.60946 361326 863050 360408 -26598.8 
28885 2 -272.137 -2.83384 -36.7101 -2.33335 -0.936511 -0.1209 -0.0618701 0.0336899 -0.0733722 0.00798053 -1.51078 410360 288060 234151 -18535.2 
28886 2 -272.19 -1.009 -34.1054 1.49708 -1.01264 -0.31566 0.0557163 0.0618725 0.00681758 0.00423995 -1.51578 446570 59602.1 134033 99878.1 
28888 2 -270.476 -5.60526 -36.7144 -1.8544 -0.292121 -1.34336 -0.133436 -0.00423727 0.0455562 0.00671165 -1.55025 85942 425028 199421 -26065.4 
28891 2 -270.541 -3.71566 -34.1305 -0.390015 -0.899518 0.587521 0.0743342 -0.0935167 0.0729074 0.00164547 -1.5238 188703 59193.1 247346 4329.95 
28889 2 -268.907 -2.83381 -36.77 -1.46392 0.0895841 -0.528836 -0.087394 0.0249162 0.139196 0.00306159 -1.52269 246252 65324.5 248710 -52087.6 
28819 2 -268.895 -6.48653 -34.0724 -1 0 0 0 0 0 0.00125952 -1.60769 334947 891889 223169 -33471.1 
28890 2 -268.913 -0.996866 -34.1064 -0.904081 1.27152 -1.18467 -0.0951031 0.0325774 -0.0526335 0.0048335 -1.51578 343001 10345.8 396221 -69159.3 
28895 2 -267.311 -3.7333 -34.0659 -1.93657 0.406006 -1.9282 -0.0640205 -0.0314426 -0.0752085 0.00961402 -1.51949 84529.1 74007 403045 10506.1 
28892 2 -267.321 -5.57043 -36.7213 -1.64545 -0.234595 -0.666103 0.0900169 -0.121068 0.0689688 0.00403832 -1.54531 11716.9 420459 306422 -60733.2 
28822 2 -265.685 -6.48653 -34.0724 -1 0 0 0 0 0 0.00125952 -1.60611 386626 778217 387484 -44892.4 
28893 2 -265.706 -2.8544 -36.7543 -1.83272 -0.879414 -0.24011 -0.0919731 0.103049 0.0826329 0.00527725 -1.52267 115768 237953 319559 -72251.9 
28894 2 -265.726 -0.984222 -34.091 -0.988348 -0.203277 -0.431621 -0.0155877 0.0231646 -0.0297623 0.00151703 -1.51917 230744 1780.96 457823 -1184.79 
28896 2 -264.103 -5.62439 -36.6966 -4.88324 -2.0652 0.045711 -0.10253 0.043201 -0.000670154 0.035409 -1.55253 -239371 330068 155066 -64576.6 
28899 2 -264.157 -3.73588 -34.0918 0.369402 0.0185295 0.147588 0.184317 -0.0178825 0.023639 0.000199739 -1.52126 127857 112330 361200 2119.61 
28898 2 -262.509 -0.960112 -34.0883 -1.49625 0.663903 1.45412 -0.0653548 -0.10161 0.0145342 0.00603813 -1.51629 352138 126528 216018 -109407 
28897 2 -262.54 -2.80167 -36.6994 -1.49024 0.596218 0.804767 0.0205302 -0.108653 0.0257815 0.00406063 -1.52641 -15227.8 25476.7 190957 -125965 
28825 2 -262.475 -6.48653 -34.0724 -1 0 0 0 0 0 0.00125952 -1.6043 374764 826736 220191 -111863 
28903 2 -260.903 -3.75216 -34.09 -0.623761 0.448279 0.83856 -0.106574 0.059357 0.0286848 0.00162883 -1.52156 146109 102636 174916 -48635.2 
28900 2 -260.997 -5.5936 -36.6867 -2.435 -0.131816 0.409949 0.301116 -0.0260851 -0.0378922 0.00770153 -1.55094 -20857.5 406518 139326 -150960 
28901 2 -259.351 -2.84813 -36.7219 -2.58215 -0.086108 -0.535553 0.00176868 0.0420609 -0.0931014 0.00876845 -1.52502 183110 136361 -73832.8 47362.8 
28902 2 -259.279 -1.00156 -34.1252 -1.29384 -0.327091 1.20889 -0.303833 0.0701475 -0.0131971 0.00408389 -1.52266 85749.9 -71564 126098 -123855 
28828 2 -259.265 -6.48653 -34.0724 -1 0 0 0 0 0 0.00125952 -1.611 306256 819187 184588 -23455 
28907 2 -257.745 -3.71686 -34.1875 -2.27481 -0.693707 0.310324 0.156691 -0.143466 0.229192 0.00724511 -1.52271 42822.5 26259.3 144818 13836.7 
28904 2 -257.768 -5.6141 -36.7247 -1.29688 0.293714 0.299465 0.168963 0.00605573 0.0322949 0.00234 -1.54515 349156 330445 91675.4 -99511.4 
28906 2 -256.109 -0.975091 -34.1103 -2.04167 1.08156 1.93739 -0.0104959 -0.0676597 -0.126054 0.0114511 -1.53042 3579.77 71912.7 137438 -104820 
28905 2 -256.081 -2.87081 -36.7377 -3.55355 0.404312 -0.393081 -0.0854884 0.133729 0.0360902 0.0163053 -1.51949 221792 193107 161473 -16381.3 
28831 2 -256.055 -6.48653 -34.0724 -1 0 0 0 0 0 0.00125952 -1.60467 351647 825870 341243 -137837 
28911 2 -254.513 -3.75415 -34.0646 -1.79386 -0.334128 1.0972 0.0512203 0.0248397 -0.141605 0.00570992 -1.51519 288456 84688.7 231958 -92094 
28908 2 -254.528 -5.59383 -36.7452 -1.73193 -0.294178 -0.697036 0.13664 -0.0809811 0.179453 0.00449899 -1.54181 381565 340598 213722 -16856.6 
28910 2 -252.897 -1.0225 -34.1306 -0.462702 0.166028 1.26385 -0.0345984 0.00139742 0.0497593 0.00231621 -1.52616 106724 120857 241043 -49500.9 
28909 2 -252.878 -2.84962 -36.7428 -2.01329 -0.174697 -0.594045 -0.0424032 -0.0509122 0.0924919 0.00558814 -1.51931 225625 237863 177878 6092.95 
28834 2 -252.845 -6.48653 -34.0724 -1 0 0 0 0 0 0.00125952 -1.60651 302792 766968 400017 -104012 
28915 2 -251.277 -3.78542 -34.1003 -1.48206 0.791254 0.0969584 -0.0614692 0.107299 -0.0481937 0.00356693 -1.51617 217191 9375.45 337602 -55671.5 
28912 2 -251.279 -5.64672 -36.7155 -0.318912 -0.251216 0.124353 0.0432034 0.133821 0.0495408 0.000227063 -1.54609 406031 382052 131730 -35368.1 
28914 2 -249.717 -0.983038 -34.0862 -0.597855 -0.818617 -0.457923 -0.097676 -0.164371 0.0137131 0.00155835 -1.52985 -81473 -185315 151605 -133685 
28913 2 -249.681 -2.80245 -36.7314 -1.54885 -0.169551 -0.537514 -0.084058 -0.100249 0.0796688 0.00342161 -1.53496 -58934.8 242485 64913.5 -80142.8 
28837 2 -249.635 -6.48653 -34.0724 -1 0 0 0 0 0 0.00125952 -1.60981 275499 711268 411491 10274.3 
28919 2 -248.087 -3.73568 -34.1515 -0.0538452 -1.15952 0.446197 0.0933419 -0.0262288 0.181155 0.00194781 -1.51099 329851 128044 260644 -80130.8 
28916 2 -248.052 -5.61669 -36.6965 -1.04422 -1.13241 -0.709435 -0.00559868 -0.0122211 0.00123105 0.00362244 -1.55437 330224 369440 -36928.3 -77419.8 
28918 2 -246.546 -0.967471 -34.0701 -1.42949 0.298826 -0.0799781 0.113798 -0.000657089 -0.0606997 0.00269427 -1.52087 202770 187523 251582 -48640.6 
28917 2 -246.497 -2.81911 -36.725 -0.397363 -0.474967 0.21805 0.16918 0.0310134 0.110087 0.0005429 -1.51882 190071 381172 116011 -123939 
28840 2 -246.425 -6.48653 -34.0724 -1 0 0 0 0 0 0.00125952 -1.60546 360945 886592 354872 -42328.1 
28923 2 -244.811 -3.74239 -34.0742 -0.760667 -0.896769 3.20519 -0.173064 -0.0424716 -0.0885576 0.014681 -1.51088 350691 105822 142582 -118003 
28920 2 -244.836 -5.63575 -36.6871 0.390218 -1.5928 -0.503353 0.0358369 0.132472 0.00570239 0.0037063 -1.5462 339282 461835 129600 -17363.2 
28922 2 -243.331 -0.974732 -34.1714 -2.84069 1.41861 -0.530488 -0.1383 0.0458414 0.339445 0.0130529 -1.51418 -21460.6 -91747.9 31434.4 -334318 
28921 2 -243.274 -2.76821 -36.6684 0.289911 -1.53045 1.0938 -0.0515807 -0.201941 -0.135404 0.00456286 -1.5209 258201 201697 -140946 -131337 
28843 2 -243.215 -6.48653 -34.0724 -1 0 0 0 0 0 0.00125952 -1.61341 278856 854264 148639 47801 
28927 2 -241.602 -3.72193 -34.1052 -1.24095 0.473012 -0.932695 -0.138526 -0.0596664 0.111709 0.00331709 -1.52972 85876.8 93222.6 -176291 -76807 
28924 2 -241.597 -5.59196 -36.6545 -0.00257703 1.59894 1.52618 -0.124748 -0.0237901 -0.124271 0.00615378 -1.54843 241911 518356 139763 -82018.8 
28926 2 -240.182 -0.930885 -34.1338 -1.8637 0.957951 1.25286 0.090431 -0.180545 0.210627 0.00750763 -1.52903 -144667 -292789 84866 -213769 
28925 2 -240.067 -2.81078 -36.6216 -0.91463 -0.755134 -0.241803 0.029293 0.0640168 -0.195977 0.0018455 -1.54539 81723.7 5627.37 -151932 -122526 
28846 2 -240.005 -6.48653 -34.0724 -1 0 0 0 0 0 0.00125952 -1.60898 343495 771249 267298 -16579.6 
28931 2 -238.42 -3.76031 -34.0594 -1.77269 0.0912877 2.88842 -0.133868 -0.0369145 0.0168112 0.0144765 -1.51812 -122038 -57135.2 92320.3 -238847 
28928 2 -238.42 -5.53626 -36.7228 -1.9038 0.331163 -1.82229 0.040261 -0.178361 0.0955397 0.00888571 -1.55019 86833.2 571206 229833 5691.51 
28929 2 -236.88 -2.76421 -36.6719 -2.39545 1.05797 -0.0692817 0.0357306 -0.172555 -0.0657787 0.00864315 -1.52515 271943 -30672.5 -67812.1 -95026.7 
28930 2 -237.003 -1.01916 -34.113 -0.472419 -1.15808 -0.160419 0.167712 0.136264 0.151371 0.00200272 -1.50893 402771 24006 265915 -204036 
28849 2 -236.795 -6.48653 -34.0724 -1 0 0 0 0 0 0.00125952 -1.60309 390720 718702 515845 -87867.8 
28935 2 -235.263 -3.77687 -34.0782 -0.517388 2.13114 -1.07157 0.110899 0.135677 -0.0198878 0.00750382 -1.51556 128910 109989 322387 -96531.2 
28932 2 -235.225 -5.55777 -36.7273 -2.37259 -2.43941 -0.020862 0.00605254 -0.086756 0.0947986 0.0145857 -1.53993 170245 595420 160165 -139516 
28934 2 -233.718 -0.984998 -34.1564 -0.855743 1.49136 0.423473 -0.166872 -0.0991412 0.0933343 0.00394958 -1.51794 292172 104168 -129394 -133715 
28933 2 -233.635 -2.79847 -36.7129 -1.6895 -0.819596 -1.08962 -0.1587 -0.104075 -0.0964341 0.00593664 -1.51025 337225 151881 233675 -193976 
28852 2 -233.585 -6.48653 -34.0724 -1 0 0 0 0 0 0.00125952 -1.60457 329765 756712 442999 -64015.6 
28939 2 -232.022 -3.76956 -34.1371 -1.21637 0.0865018 0.843566 -0.0256709 0.0421734 0.0557543 0.00276923 -1.51151 310848 114406 461949 -106825 
28936 2 -232.036 -5.61569 -36.7816 -1.96419 -1.51879 2.94358 0.077912 0.00977194 0.241035 0.0186779 -1.5447 184425 335033 99072.7 -180757 
28938 2 -230.524 -0.999627 -34.1242 -2.03177 0.89441 0.794576 0.0860769 -0.0157439 -0.0945629 0.0070022 -1.51738 295511 280326 49687.3 -144566 
28937 2 -230.432 -2.8945 -36.7955 -0.554371 -1.46488 0.0938935 -0.0814561 0.0568386 0.20817 0.00310097 -1.51977 128191 87481.5 210108 -225418 
28855 2 -230.375 -6.48653 -34.0724 -1 0 0 0 0 0 0.00125952 -1.60068 369788 757555 582235 -34275.6 
28940 2 -228.805 -5.63539 -36.7606 -2.93645 -0.266994 1.65433 0.0217153 0.0264682 0.17649 0.0143974 -1.54843 217826 236678 172915 -115355 
28943 2 -228.792 -3.77631 -34.107 -1.54728 1.1192 1.27843 -0.0693677 0.0869166 0.0025963 0.00665161 -1.50996 257635 129732 435756 -96727.5 
28942 2 -227.261 -0.987016 -34.0639 -2.11724 0.623819 1.3257 -0.123066 -0.153275 -0.0570176 0.00834976 -1.51048 279143 157091 -1299.77 -272283 
28941 2 -227.255 -2.8848 -36.7439 -4.50732 1.37544 1.64445 0.107619 0.0582278 0.117548 0.0313771 -1.5153 211497 101691 379629 -14190.2 
28858 2 -227.165 -6.48653 -34.0724 -1 0 0 0 0 0 0.00125952 -1.60445 320350 680639 598121 -55121.4 
28947 2 -225.572 -3.79093 -34.018 -0.545256 -1.01398 -1.86472 -0.0718589 0.207797 -0.0751126 0.00604904 -1.50929 239789 123426 519079 -104534 
28944 2 -225.574 -5.56637 -36.7125 0.03057 1.68106 0.385114 -0.000303335 -0.0869128 0.0323044 0.00374733 -1.5415 305657 554623 288701 26060 
28946 2 -224.027 -0.97486 -33.9769 -1.32581 -0.671733 -0.241766 -0.00404841 -0.0665012 -0.0119236 0.00285588 -1.50553 459549 52640.4 568863 -12940.6 
28945 2 -223.979 -2.7887 -36.6942 -1.25636 -0.302881 0.0145293 -0.0836374 -0.107307 0.0670081 0.00210389 -1.512 465297 164758 424806 20005.5 
28861 2 -223.955 -6.48653 -34.0724 -1 0 0 0 0 0 0.00125952 -1.60265 359622 830842 549423 83525.1 
28968 2 -278.525 2.77994 -36.6934 -1 0 0 0 0 0 0.00125952 -1.13747 -167903 360927 638244 66214.1 
28969 2 -278.525 4.63324 -34.0724 -1 0 0 0 0 0 0.00125952 -1.13212 -48441.8 355053 643953 -23267.2 
28970 2 -276.92 0 -36.6934 -1 0 0 0 0 0 0.00125952 -1.53069 248248 409341 464942 233094 
28973 2 -276.92 1.85329 -34.0724 -1 0 0 0 0 0 0.00125952 -1.5279 299592 282771 389424 -309161 
28972 2 -275.403 4.58046 -34.0793 -1.47652 -0.180763 -1.54653 0.0209251 0.103766 0.00700571 0.0057995 -1.59706 328118 260363 237700 -95576 
28971 2 -275.43 2.7728 -36.7113 -0.457646 0.828515 0.238865 0.173027 -0.0113172 0.11736 0.00120024 -1.60018 354549 209086 101890 -64665.5 
28974 2 -273.764 -0.0458152 -36.6888 -0.139736 0.578173 -0.663172 -0.0271009 0.0109634 0.0593399 0.000999563 -1.51876 338311 220927 280410 -82449 
28977 2 -273.749 1.7785 -34.0457 1.2982 0.128541 -0.713416 -0.0979219 0.0806321 -0.158559 0.00278457 -1.52039 331149 279644 222996 -9198.73 
28975 2 -272.215 2.75935 -36.6882 -0.265445 -0.280664 -1.14101 0.0331564 -0.0880043 0.0429426 0.00182772 -1.52316 296019 156554 161878 -151041 
28976 2 -272.239 4.61881 -34.1136 -1.41374 -0.0437873 0.447184 0.042654 -0.0850316 0.115485 0.00277162 -1.51883 199452 352665 98911.5 -163135 
28981 2 -270.548 1.76917 -34.0895 -1.23485 -1.52642 -0.23113 -0.0803297 0.0527388 -0.105114 0.0049225 -1.52178 128061 311998 110736 -109849 
28978 2 -270.541 -0.02841 -36.7269 -1.51643 1.44318 -0.673927 -0.0666876 -0.0601805 0.0494804 0.00609165 -1.52162 131577 290110 262742 -75647.8 
28980 2 -269.029 4.54468 -34.1207 1.33826 0.351671 -0.427361 0.0858882 -0.00650694 -0.0148441 0.00264153 -1.52625 205167 124777 162332 11137.8 
28979 2 -268.999 2.75464 -36.7393 0.412011 -0.607516 0.644976 0.0463191 -0.110953 0.00830141 0.00120261 -1.51928 306861 93135.9 267445 -219650 
28982 2 -267.363 -0.0601665 -36.7816 -0.657737 -0.359386 -0.837147 0.0637272 0.0340415 0.136869 0.00159026 -1.51731 58972.3 305443 214479 -166915 
28985 2 -267.364 1.74479 -34.1184 -0.0510828 0.864796 0.825151 -0.060527 0.0792564 -0.0224135 0.00180282 -1.52264 -13072.6 122245 310470 -113906 
28984 2 -265.823 4.5332 -34.1772 -1.03351 -0.640275 0.646285 0.0313669 0.0257963 0.148754 0.00238776 -1.52549 238494 97024.1 44721.7 45854.1 
28983 2 -265.77 2.70155 -36.7229 0.040567 1.27111 1.20067 -0.0636196 0.0279947 -0.0235258 0.00385282 -1.53042 174620 14999.6 32417.7 -8793.3 
28989 2 -264.178 1.78809 -34.092 -2.3883 -0.457592 -0.023738 -0.035587 -0.0967123 -0.0163895 0.00744867 -1.53014 -143986 -22235.8 164506 -95070.5 
28986 2 -264.172 -0.0404862 -36.7128 -0.635503 1.4968 -0.87263 -0.0324603 -0.0905007 0.00134363 0.00428962 -1.53376 -107277 -50565.3 221880 -40007.4 
28988 2 -262.605 4.50867 -34.1189 -1.47272 0.313249 -0.0197856 -0.00672784 0.0622217 -0.00576555 0.00285584 -1.52629 143660 -24077.8 177909 -74240.9 
28987 2 -262.585 2.65734 -36.7251 0.408314 1.14752 1.63614 0.0476804 0.148988 0.0660944 0.0052402 -1.53175 70649.6 -4779.1 -42212.5 -71823.1 
28993 2 -261.016 1.77855 -34.1013 0.425728 0.746666 -1.99801 0.11172 -0.0847618 -0.0180844 0.00595853 -1.52538 -27025.9 -42241.6 144626 -161992 
28990 2 -261.023 -0.0923902 -36.7617 -2.12349 -0.662437 0.517452 0.177779 0.0595462 0.15361 0.00656939 -1.52811 -18053.4 -84182.5 136999 -118791 
29080 2 -260.993 5.44535 -36.7125 -1.16269 0.12327 -1.33867 -0.0757909 0.00595676 -0.0464616 0.00397889 -1.52294 77655 276537 78038.5 -81767.5 
29886 2 -264.199 5.43213 -31.565 -2.73521 -0.124905 1.60586 -0.102549 0.0734952 0.134479 0.0126906 -1.51896 49217 292326 279920 13907.4 
28991 2 -259.394 2.63936 -36.698 1.57776 -0.352379 -1.99725 -0.0489847 0.141952 -0.113991 0.00831599 -1.52787 49637.9 58648.3 182175 60705.4 
28992 2 -259.428 4.50647 -34.1044 -1.74118 1.05342 -0.844201 -0.00971562 0.0788511 -0.000909643 0.0061138 -1.5316 132239 -70542.5 26433.6 -123186 
28997 2 -257.832 1.76658 -34.1057 0.0597103 -0.230891 -1.3014 0.170694 0.00200237 -0.0164187 0.00220481 -1.52711 251597 -21212.3 -109683 -82342.8 
28994 2 -257.805 -0.0558245 -36.7339 0.273738 0.864915 0.161727 0.156981 -0.15261 -0.010489 0.00106954 -1.52299 314879 41477.3 160826 -52534.6 
28995 2 -256.201 2.66811 -36.714 -3.04311 0.610168 -0.0883243 0.0376136 0.0581686 -0.0490709 0.0121426 -1.52016 178810 180941 300746 12926.9 
28996 2 -256.187 4.51276 -34.1138 -0.939949 -0.146613 0.564192 -0.207415 -0.00548284 -0.0136055 0.00154078 -1.5219 99201.6 270967 285151 -103856 
29084 2 -257.846 5.43249 -36.7223 -0.582717 -0.689212 -0.482858 0.124106 -0.0217357 -0.0604539 0.00131963 -1.51902 130005 230263 217904 68572.2 
29001 2 -254.555 1.74067 -34.1179 0.377472 -1.42645 -0.0707144 -0.113282 -0.0057257 -0.0735244 0.00274856 -1.51799 294148 9449.9 118380 -182835 
28998 2 -254.539 -0.0824962 -36.7418 -1.75833 -1.30687 0.109781 -0.0264834 -0.0237721 0.0718151 0.0060604 -1.51739 338446 193534 58423.1 -51068.5 
28999 2 -252.976 2.72048 -36.7484 -2.0331 0.250902 0.300985 -0.0176356 -0.0552387 0.0976185 0.00539959 -1.52909 225581 219260 278403 -98146.9 
29000 2 -253.05 4.51887 -34.1143 -3.094 -0.641377 1.51566 0.0401226 0.0167187 0.0298454 0.0154687 -1.52201 -310245 93005.8 320673 -79910.6 
29005 2 -251.349 1.74872 -34.0782 -2.06028 -0.328234 0.694805 -0.176603 0.0133599 -0.092313 0.0060901 -1.5252 -109139 22816.3 300003 -96994.9 
29002 2 -251.329 -0.0515118 -36.7164 -1.70568 -0.712908 0.974083 0.000856707 -0.0268406 0.0470118 0.00549957 -1.53293 72394.6 119943 12449.2 -113220 
29004 2 -249.93 4.5441 -34.0362 -0.885126 0.3169 -1.27125 0.256681 -0.0607217 -0.0774403 0.00314872 -1.50716 126692 130722 377480 -107311 
29003 2 -249.78 2.72144 -36.7458 -2.75372 0.822043 0.674347 0.0106214 -0.0143483 0.247349 0.0109748 -1.52965 90654.6 129027 71704.9 683.703 
29009 2 -248.245 1.72105 -34.0865 -0.76287 1.05029 0.662602 0.197511 0.254583 0.033752 0.00267536 -1.51674 1573.24 76145.5 324006 -145630 
29006 2 -248.174 -0.0648889 -36.7035 -0.277644 0.588526 0.566791 0.132614 0.0282612 -0.0487109 0.000937965 -1.53466 101667 -2344.03 131397 -90385.4 
29007 2 -246.577 2.69452 -36.6662 -1.48589 0.623852 0.857723 -0.144375 0.120381 -0.0648159 0.00419765 -1.52397 100817 7209.41 104818 4114.66 
29008 2 -246.678 4.53147 -34.1146 1.00086 -1.19172 -0.280398 -0.207074 -0.131998 0.0208351 0.00314946 -1.52327 102174 -89297.3 18094 -74262.7 
29013 2 -245.013 1.84103 -34.0389 -0.542271 -0.223877 0.538253 -0.150815 -0.370541 -0.0779136 0.000798402 -1.51856 1885.44 -161017 -71647.2 -275560 
29010 2 -244.958 0.0306128 -36.6787 1.30913 1.89043 -1.0762 -0.0296203 -0.267989 -0.102327 0.00811852 -1.51485 221839 33713.9 277131 -27234.9 
29011 2 -243.412 2.69241 -36.6838 -2.34786 -0.416126 0.828033 0.123401 0.0721219 -0.106016 0.0080247 -1.52942 -488.875 -81589 190494 -312836 
29012 2 -243.495 4.45385 -34.0846 -1.03366 1.75122 -0.266544 0.0203992 0.27869 -0.0365857 0.00529787 -1.52546 -230296 -293665 154217 -263040 
29017 2 -241.83 1.73283 -34.0925 -0.935414 -0.852961 -0.662126 0.00625888 0.127064 0.0912745 0.00257061 -1.52706 62010 -278797 222422 -61595.5 
29014 2 -241.745 -0.0553638 -36.723 -0.736758 -1.69181 0.7746 -0.0514602 0.13236 -0.000941158 0.00504442 -1.53869 -64864.7 -76272.5 -283387 -209552 
29104 2 -241.851 5.42526 -36.7353 -2.06116 -0.262739 0.0549902 -0.0591928 0.0207596 0.0235584 0.00544168 -1.5216 50736.4 -2033.02 201699 27981.5 
29016 2 -240.369 4.51643 -34.0949 -2.6815 2.29811 -1.15175 0.208635 -0.0563663 0.0746364 0.0173792 -1.51658 38652.6 142102 277592 -18454.2 
29015 2 -240.212 2.68764 -36.6823 -0.411839 -1.14059 -0.249788 0.00898665 -0.01985 -0.098711 0.00193077 -1.52272 236741 -14872.3 447582 -14213.3 
29018 2 -238.567 -0.0352354 -36.7042 -2.19369 -0.938908 0.351449 0.0371463 0.0443708 0.0850654 0.00732703 -1.53477 -2999.76 72590.7 -36719.9 26044.1 
29021 2 -238.638 1.75109 -34.012 -0.772761 0.243969 -0.0674477 0.0916203 0.049686 -0.191771 0.00083283 -1.51356 225065 -136828 178902 -234822 
29020 2 -237.167 4.49151 -34.0592 -1.65154 -0.966926 -0.394963 0.117585 0.0401366 -0.0311961 0.00480948 -1.50954 364794 8501.76 284109 -179979 
29019 2 -237.006 2.73258 -36.6709 -1.16977 -0.633528 -2.16086 -0.0898219 -0.163836 -0.0457593 0.00811009 -1.51848 199108 -47684.9 296224 -28784.3 
29108 2 -238.682 5.44632 -36.7235 -1.65752 0.598269 1.11025 0.0526154 0.0771164 0.0858723 0.00546374 -1.52585 -42699 103562 261560 79714.8 
29025 2 -235.395 1.7341 -34.0968 0.150677 -0.138047 -2.143 -0.09814 -0.00736529 -0.00426271 0.00583685 -1.52153 396284 98963 156418 -115745 
29022 2 -235.367 -0.0179683 -36.7364 -2.41384 1.15487 -0.180693 -0.00545047 -0.136844 0.0791915 0.0090597 -1.52817 35957.2 -129296 145710 -241154 
29024 2 -233.942 4.4882 -34.1268 -0.334803 2.81283 0.475416 -0.140599 -0.00795026 -0.117944 0.0103912 -1.50926 258509 27225.5 120763 -222035 
29023 2 -233.825 2.65835 -36.7439 0.386906 -0.791855 -0.359035 0.0615527 0.197412 0.0492419 0.00114066 -1.52761 -36315.1 -109687 -70201.4 -211405 
29029 2 -232.19 1.77486 -34.1948 -1.40123 -0.835363 -2.90657 -0.055681 -0.0813735 0.238024 0.0139925 -1.52964 280307 -197267 -115141 -210550 
29026 2 -232.179 -0.0604424 -36.7104 -1.9024 -0.510545 1.18775 0.209264 -0.0430904 -0.221036 0.00666352 -1.51925 160153 -88632.6 63167.9 -281253 
29116 2 -232.337 5.45454 -36.7318 -1.74145 0.0905232 -0.289913 0.047149 -0.040447 -0.00672025 0.00393584 -1.52805 222021 162176 340476 -97351 
29119 2 -230.77 4.5039 -34.1431 -2.15889 1.01406 2.59938 -0.107733 0.0396425 0.0982243 0.0156758 -1.52811 -211381 -179295 12528.3 -280869 
29027 2 -230.628 2.69567 -36.7365 -0.627513 -0.326393 -0.229179 0.0768598 -0.0387254 -0.15595 0.000696297 -1.52311 175259 120113 118079 -205237 
29836 2 -232.204 -0.125529 -31.5825 0.221568 1.23667 -1.4285 0.0547034 0.121718 0.173991 0.00455826 -1.52824 178678 48091.2 226685 -218738 
29925 2 -232.508 5.38339 -31.5858 -0.314926 0.0741764 0.520576 -0.0163024 0.271055 0.193001 0.000473176 -1.5106 252242 209931 -94912.9 -195839 
29033 2 -228.957 1.81944 -34.1493 0.152121 -1.23992 -1.54201 -0.140356 -0.224045 -0.0412064 0.0049604 -1.51052 464404 59180.2 -46574.8 -229107 
29030 2 -228.943 -0.133116 -36.7109 -1.18285 -1.13332 0.338348 0.0352797 0.087764 0.00162283 0.00352415 -1.51719 385818 159162 256546 -193843 
29028 2 -227.683 4.60093 -34.1574 -1.20321 0.87244 1.04924 0.194158 -0.185452 0.005316 0.00416872 -1.49159 -207269 -411519 175258 -356453 
29031 2 -227.425 2.63353 -36.7832 -2.1858 -1.36024 -1.02563 0.115601 0.177269 0.23123 0.00967292 -1.51459 358798 463673 151603 -157960 
29037 2 -225.731 1.736 -34.0877 -1.17776 -1.60811 0.614111 -0.183948 0.0800166 -0.00545564 0.00547923 -1.50215 366293 -250418 108001 -350288 
29034 2 -225.709 -0.119918 -36.6107 -2.04124 0.671916 -2.17481 0.0670186 0.0304468 -0.174797 0.0117739 -1.52487 385435 132555 87135.2 -13375.6 
29032 2 -224.556 4.555 -34.1635 -0.246455 0.554046 -1.19961 -0.119754 -0.0711608 0.0924875 0.00227566 -1.47818 -324430 -242948 -104764 -416135 
29035 2 -224.191 2.69558 -36.6988 -3.03081 0.303951 -0.215043 0.00996193 -0.0529402 -0.0235166 0.0117443 -1.52224 399598 385211 460654 -45844.2 
29058 2 -278.525 8.33982 -36.6934 -1 0 0 0 0 0 0.00125952 -1.13183 142846 360663 647023 40242.5 
29059 2 -278.525 10.1931 -34.0724 -1 0 0 0 0 0 0.00125952 -1.13122 -80117.6 372708 639294 -56731.8 
29060 2 -276.92 5.55988 -36.6934 -1 0 0 0 0 0 0.00125952 -1.53239 97260.1 418825 342464 307081 
29063 2 -276.92 7.41318 -34.0724 -1 0 0 0 0 0 0.00125952 -1.52708 119245 549915 411678 -287728 
29150 2 -276.92 11.1198 -36.6934 -1 0 0 0 0 0 0.00125952 -1.53257 132149 410821 297022 299719 
29062 2 -275.424 10.2294 -34.0897 -2.47255 -0.116034 0.0908615 0.114993 -0.150338 -0.00801524 0.00772743 -1.60314 304797 12848 150196 67420.8 
29061 2 -275.361 8.35228 -36.6865 -0.571479 -0.339261 0.724256 -0.0915242 -0.0124666 -0.0333122 0.00121699 -1.59662 592965 185812 238247 13968 
29064 2 -273.799 5.57577 -36.6888 -0.794882 -0.524197 -0.276636 -0.0513434 -0.038068 -0.0473274 0.00123829 -1.52859 172.648 325660 225597 124000 
29154 2 -273.796 11.1344 -36.7468 -0.181888 -0.38846 -0.386113 0.0663189 -0.127646 0.0566093 0.000419505 -1.53803 82204.2 -42509.3 163943 -10392.3 
29067 2 -273.827 7.42112 -34.0658 -2.19265 0.452527 -0.779467 0.137694 -0.0854113 -0.107253 0.00707856 -1.51901 239048 248573 133838 -62273.3 
29066 2 -272.212 10.1411 -34.1549 -2.0987 -0.213454 0.239571 0.00508316 0.0311161 0.118016 0.00567727 -1.51328 376513 248769 118533 -166026 
29065 2 -272.155 8.35638 -36.7481 -2.06872 0.233787 -1.60297 -0.113754 -0.118309 0.05818 0.00869541 -1.51605 171592 239315 250311 -27466.9 
29068 2 -270.654 5.49302 -36.7151 -0.758212 0.735916 -0.386274 0.207726 0.112777 -0.0236493 0.00159413 -1.52327 64178.3 155863 15146.6 -33985.4 
29071 2 -270.549 7.32109 -34.1274 -0.56215 0.286329 0.652869 -0.134643 0.112978 0.0503168 0.00103814 -1.51804 324631 153918 352221 -68792.1 
29158 2 -270.58 11.0819 -36.6989 0.0093078 0.977202 -0.207733 -0.0700775 -0.026178 -0.146638 0.0012572 -1.5225 -61177.4 -51590.4 220691 -147361 
29070 2 -268.996 10.0833 -34.0983 -1.5643 -1.09212 -0.205689 -0.0940361 0.0326532 0.00173098 0.00463762 -1.52752 59335.8 138611 55878.8 -147466 
29069 2 -268.981 8.30312 -36.7246 -1.18429 0.237257 -0.556124 -0.0620671 -0.146407 -0.026226 0.00222696 -1.51992 -92874.7 255218 128925 -86351.7 
29072 2 -267.413 5.46693 -36.7638 0.970521 0.348796 -0.106918 -0.0445614 0.076872 0.0919335 0.00135398 -1.52664 206125 39915.1 108353 -135773 
29162 2 -267.451 11.0287 -36.7451 -1.66187 -0.0902895 0.540067 0.120755 -0.0105786 0.0175084 0.0038562 -1.52674 -32568.5 46789.7 337978 -63635.2 
29075 2 -267.372 7.30583 -34.1023 -1.82275 -0.485568 0.695232 -0.120726 -0.00242134 0.00326738 0.00509038 -1.52054 6935.47 146676 232073 -9028.54 
29073 2 -265.836 8.2137 -36.6967 -1.29234 -1.36626 1.87014 0.0985309 0.0887914 -0.0419166 0.00885975 -1.53616 -38911.6 62562.5 -69745 -79871 
29074 2 -265.83 10.0787 -34.1246 -0.549757 0.47396 -0.636988 -0.0957306 0.0295198 0.0306115 0.00117466 -1.53323 -143538 121758 153128 -94026.4 
29076 2 -264.201 5.47501 -36.7184 -1.71823 -0.349655 -0.266039 0.0435758 -0.018169 0.0315581 0.00396161 -1.53456 143496 194196 4801.05 -58487.4 
29166 2 -264.263 11.0018 -36.7046 -2.38662 -0.908232 -0.500514 0.0156034 0.0530519 -0.0466672 0.00852867 -1.53597 -70595.9 45829.1 -57220.6 88053.7 
29079 2 -264.2 7.33501 -34.1136 -2.78042 0.249219 1.00848 -0.113571 -0.0854088 -0.0118877 0.0110962 -1.5254 -291261 151379 106119 -12396.7 
29078 2 -262.703 10.1164 -34.0945 -2.25234 -0.438992 0.359499 0.240493 -0.121665 -0.0368006 0.00679509 -1.52335 -91903.3 6537.94 241747 7535.61 
29077 2 -262.642 8.28379 -36.7448 -1.25822 -1.84317 1.14441 0.108545 -0.138086 0.149695 0.00792243 -1.52482 175199 68944.2 -25059 -129915 
29083 2 -261.1 7.27729 -34.1167 -3.00354 -1.04344 -0.316434 0.199296 0.122829 0.0192179 0.0128599 -1.51511 -42941.4 304323 311907 -107465 
29170 2 -261.092 11.0209 -36.7612 -0.894854 -1.97912 -0.294893 0.100101 0.0200081 0.127811 0.00605154 -1.51988 165781 132031 101584 -201777 
29088 2 -254.63 5.50389 -36.7615 -0.333251 -0.168428 1.03689 -0.00733302 -0.115171 0.0829965 0.00152977 -1.52195 226015 128703 203857 -123485 
29082 2 -259.501 10.0898 -34.0981 -0.00250126 0.362537 0.163555 -0.0652007 -0.0956708 0.000833527 0.000199243 -1.51757 291432 356353 212866 -77626.6 
29081 2 -259.397 8.21117 -36.7127 -0.735395 0.665301 -1.00906 -0.296313 0.0436699 -0.0341808 0.00252109 -1.51943 39934.5 102680 83356.3 -59251.9 
29174 2 -257.884 10.9861 -36.6451 -1.78071 0.0741453 -0.107818 0.0338105 0.073476 -0.222817 0.00401539 -1.52208 201381 8654.13 101403 -133969 
29087 2 -257.895 7.266 -34.1446 -0.417638 -0.0179828 0.294994 0.0479592 -0.0276165 0.122183 0.000329699 -1.52134 211538 152592 1166.79 -166550 
29086 2 -256.286 10.0012 -34.0945 0.027205 -0.356415 -0.909417 0.0135851 0.158765 -0.0416515 0.0012026 -1.52608 326744 221700 170627 -39561.1 
29085 2 -256.273 8.236 -36.7438 -0.984469 2.87925 -0.201498 0.0632823 -0.0515303 0.066972 0.0117134 -1.53385 -211854 85707.1 231331 67598.4 
29091 2 -254.64 7.27775 -34.1051 -0.413079 -0.0134196 0.812382 -0.121582 -0.00256769 -0.0732367 0.00104638 -1.52151 90174.4 10183 293361 -39960.8 
29178 2 -254.647 11.0027 -36.7396 -0.440174 0.223801 -0.386141 -0.0825035 -0.0647959 0.0238904 0.000494921 -1.52295 127967 -42413.3 154611 -41103.6 
29092 2 -251.404 5.46386 -36.6978 -0.576371 0.914691 -0.127119 -0.13175 0.116303 -0.0506975 0.00149256 -1.52267 128712 162835 148967 -95025.2 
29090 2 -253.067 10.0309 -34.1013 -0.151668 1.00495 -0.293239 -0.0951162 0.0826602 -0.105145 0.00140929 -1.52362 142491 -34672.7 240849 45425.9 
29089 2 -253.127 8.24094 -36.8174 -2.91659 -0.57406 1.69356 0.258569 0.0161025 0.281649 0.0147417 -1.51708 6772.77 133293 192663 -97507.8 
29095 2 -251.511 7.30803 -34.0927 -1.00091 0.324032 -1.06854 0.0917285 -0.00819714 -0.0287555 0.00283215 -1.51316 11882.9 89554.8 450137 129809 
29182 2 -251.487 11.0073 -36.736 -0.47307 -0.417655 0.157494 0.0549035 0.0358657 -0.00655109 0.00053282 -1.52577 80749.6 80521.7 38274.1 141238 
29094 2 -249.873 10.1075 -34.1326 -1.19071 0.347665 0.20738 -0.196624 -0.152675 0.0584652 0.00199213 -1.51287 71414 114637 257975 -35987.7 
29093 2 -249.903 8.2824 -36.7285 0.358819 -0.215815 1.0321 0.074805 -0.119573 0.0231057 0.00156252 -1.51758 482397 145241 284666 43144.8 
29096 2 -248.25 5.52228 -36.7051 -1.30518 0.440676 0.135175 0.0179373 -0.0749664 0.0548485 0.00241318 -1.52082 94773.4 249373 131129 -28135 
29099 2 -248.313 7.28788 -34.0961 0.0359887 0.056454 -0.368128 -0.121694 0.00866346 0.048054 0.000176333 -1.52032 36975.7 -697.16 224271 -106542 
29186 2 -248.283 11.0505 -36.7574 -0.946048 0.055828 0.339578 0.0515449 -0.0309463 0.123479 0.00127644 -1.52604 113095 200607 166420 -48622.4 
29100 2 -245.054 5.47027 -36.7064 0.090837 -2.58941 -0.0544033 -0.0180098 -0.0509429 0.0602888 0.00845927 -1.53548 56089 45279 118600 -165775 
29098 2 -246.747 10.0097 -34.1023 -1.12233 -1.38252 1.98988 -0.0506568 0.0630458 -0.0527766 0.00898114 -1.51668 -259259 -31938.4 52391 -263248 
29097 2 -246.65 8.27258 -36.6789 -2.70528 -1.58493 1.82697 -0.0782899 -0.0776808 -0.119642 0.0165858 -1.52799 296988 31132.4 117466 -96075.2 
29190 2 -245.105 11.0099 -36.7561 -0.784637 -1.2818 1.75784 -0.171912 -0.029951 0.0750821 0.00673675 -1.51965 -381100 19034.3 67226.7 -304287 
29103 2 -245.167 7.22936 -34.0566 -0.503256 -0.277708 -1.86373 0.150522 0.108609 -0.178161 0.00479106 -1.52523 54033.1 66877.9 -89124.8 -190598 
29102 2 -243.614 10.0244 -34.1452 -0.178661 0.303337 0.560225 -0.0318459 -0.0570795 0.0888609 0.000551398 -1.53167 -192696 183940 -94514.4 -63199.9 
29101 2 -243.471 8.17432 -36.6855 -2.50169 -0.719967 -0.0622263 -0.0147577 0.103793 -0.0536583 0.00854038 -1.52476 168816 62494.7 83051 -120008 
29194 2 -242.026 10.9813 -36.6863 -2.38678 1.02789 -0.047296 0.299152 0.0186448 -0.127067 0.00850867 -1.51384 -318003 135431 -42983.1 17440.4 
29107 2 -241.948 7.24775 -34.1104 1.166 0.424449 -1.146 -0.0616955 0.0282034 0.0117339 0.00359342 -1.52165 264971 14569.1 41991.7 -12102.6 
29112 2 -235.517 5.46709 -36.7505 -2.70958 -1.11575 -0.748816 0.0824099 -0.0685946 0.124092 0.0115214 -1.52346 -10974.3 -114554 270537 -269894 
29106 2 -240.451 10.0168 -34.1487 -0.484743 -0.225441 0.156205 -0.0134668 0.0767006 0.121239 0.000390702 -1.52121 -107528 108022 -81938.1 -34222.7 
29105 2 -240.256 8.20436 -36.6848 -0.32684 0.263639 -0.117169 -0.101739 -0.0188655 -0.100198 0.000239382 -1.52403 211294 -727.513 92587.2 -106807 
29198 2 -238.859 11.0022 -36.7418 0.42819 1.25332 -1.0427 0.106286 -0.129183 0.0869914 0.00357879 -1.52916 -47209.2 -245645 237608 -86586.8 
29111 2 -238.73 7.26743 -34.0759 0.931282 1.07425 1.34955 -0.101272 -0.0335789 -0.0415202 0.00483979 -1.5235 143970 95336.1 153798 -16631.6 
29110 2 -237.325 10.0674 -34.0662 0.199772 1.00022 -0.644556 0.178259 -0.105725 -0.26964 0.00183362 -1.52016 16690.3 86593.2 97348.2 -160026 
29109 2 -237.068 8.25815 -36.6926 -2.51185 0.530781 -0.614979 -0.261007 -0.11153 0.0472828 0.008778 -1.51632 -161374 176040 280928 -51763.7 
29202 2 -235.696 11.0279 -36.801 -0.399507 -0.733295 -1.5364 0.0917981 -0.0459107 0.176833 0.00385142 -1.51374 -95369.8 -148556 278942 -163359 
29115 2 -235.586 7.23224 -34.0582 1.11864 -1.30687 0.203784 -0.14248 0.0338352 -0.191137 0.00377955 -1.51476 -268436 224067 48297.6 -134598 
30012 2 -234.143 10.0533 -34.1554 1.58433 -0.794559 -0.630616 -0.13715 -0.0851711 -0.137445 0.00445756 -1.53084 118459 -54251 115899 -127407 
29113 2 -234.001 8.19378 -36.7358 -0.495646 0.316249 -0.964397 0.0328486 0.0807344 -0.0454162 0.00160682 -1.51471 -620271 -27390.5 369472 -187373 
29206 2 -232.586 10.9804 -36.846 0.711322 -0.494734 1.47467 0.193933 0.144238 0.200846 0.00368457 -1.51606 85196.6 179253 64120.4 -40929.6 
29923 2 -232.493 7.28761 -34.1082 -0.388679 -1.79594 0.42863 0.0253335 -0.00142419 -0.0938099 0.00448415 -1.51537 -274632 143728 70595.1 -148291 
30016 2 -231.008 10.0787 -34.1826 1.17751 0.0496071 0.566067 -0.187692 -0.0768576 -0.024564 0.00215304 -1.52426 -209588 -18170 209224 -126925 
29114 2 -230.92 8.24354 -36.7768 -0.453595 -0.351381 0.334793 0.0592703 -0.105486 0.0701979 0.000555829 -1.51849 -484689 51056.9 233033 -122055 
29927 2 -229.412 7.27038 -34.1226 -1.21574 -0.265763 -0.733384 -0.146709 0.117893 -0.159902 0.002628 -1.51766 -677176 -172358 -215441 -192897 
29209 2 -229.42 11.0361 -36.7705 0.961326 2.64189 -2.09509 -0.111496 0.0342286 -0.115845 0.0154834 -1.51676 -24557.8 204594 97492.8 -171757 
30015 2 -232.746 11.0238 -31.5664 -0.417896 -2.16814 0.338645 0.136255 0.0145744 0.0891539 0.00628519 -1.51854 -197603 -93072.3 76790.3 -290618 
30019 2 -229.599 11.0504 -31.5818 -0.70567 -0.0479473 1.99116 -0.139501 0.162349 0.0197159 0.00562374 -1.51971 -110091 133924 146448 -15695.2 
29124 2 -225.895 5.47832 -36.7457 -0.706539 -1.18335 -0.528386 -0.181021 0.0107405 -0.0668557 0.00274411 -1.51313 768816 430076 76788 -6740.3 
29120 2 -229.185 5.4723 -36.7037 0.0718122 -0.614706 2.03076 0.110403 -0.0875352 -0.220354 0.00567665 -1.51761 436747 -50083 -78388.2 -255643 
29118 2 -227.961 10.0967 -34.1734 -1.12893 -0.584684 -1.18483 -0.0152303 -0.0882188 -0.021481 0.00380395 -1.52279 -576075 -54168.3 -48591.3 -169369 
29117 2 -227.867 8.23226 -36.765 -0.643362 -0.33402 -0.0506153 0.23569 0.126021 -0.00511429 0.000665083 -1.51977 -310362 144988 10923.3 -171944 
29123 2 -226.381 7.34183 -34.1825 1.03431 -0.381749 0.044361 0.045142 -0.00371933 0.00725889 0.00153346 -1.50466 -788572 -309469 134551 -339495 
29210 2 -226.347 11.0833 -36.779 -0.461446 -0.814795 1.69607 0.0374254 -0.178201 -0.0198743 0.00472755 -1.52222 -154622 -5049.17 174933 69896.6 
29928 2 -228.061 8.27578 -31.6006 -1.84347 -1.41547 -0.26266 0.322238 0.123174 0.159127 0.00689074 -1.52512 -511920 -167589 -171909 -135657 
29931 2 -224.938 8.33588 -31.5679 1.07216 0.370967 -1.3062 -0.0807674 0.00277898 0.0708016 0.00377011 -1.52547 -169555 -72004.5 36821.1 -73746.9 
29122 2 -224.889 10.0654 -34.1566 -0.465463 0.717009 1.68293 -0.129004 0.289129 0.0421946 0.00448765 -1.5137 -620017 -97673 83100.7 -31304.4 
29121 2 -224.768 8.36456 -36.7916 2.70295 -0.0691725 0.201256 0.103701 -0.237131 -0.0153284 0.00925899 -1.50123 49225.5 -16978.3 -117449 -192691 
29127 2 -223.381 7.35117 -34.1926 -1.46312 0.131306 0.787932 0.262188 0.024318 -0.071307 0.00349995 -1.50923 -543197 -156505 146275 16591.9 
29148 2 -278.525 13.8997 -36.6934 -1 0 0 0 0 0 0.00125952 -1.13012 181864 375427 659554 12969.4 
29149 2 -278.525 15.753 -34.0724 -1 0 0 0 0 0 0.00125952 -1.1297 1345.53 348997 641275 -24161 
29153 2 -276.92 12.9731 -34.0724 -1 0 0 0 0 0 0.00125952 -1.52829 33847.8 211705 397981 -190668 
29240 2 -276.92 16.6796 -36.6934 -1 0 0 0 0 0 0.00125952 -1.52735 345423 458390 309613 233476 
29151 2 -275.348 13.8779 -36.7144 -1.35666 -0.861274 -0.868523 -0.237657 0.122785 0.0447024 0.00420257 -1.60394 395755 100633 -4552.78 54276.7 
29152 2 -275.4 15.7272 -34.0954 -0.853847 1.28232 0.379757 -0.0681654 0.0134885 -0.0663703 0.00317097 -1.6037 241348 39230.9 99893.6 -47329.1 
29157 2 -273.818 12.959 -34.1306 -1.7759 0.700986 0.298747 0.117524 -0.0790585 0.0719577 0.0047036 -1.53475 -6507.66 63042.1 129744 -90155.9 
29244 2 -273.741 16.6608 -36.7106 -0.607932 0.174956 2.38912 -0.122178 -0.0203911 0.0133416 0.00769327 -1.53197 152934 161563 288328 -42739.4 
29156 2 -272.242 15.6845 -34.0917 -0.366351 -0.804262 -1.85391 0.04512 0.0157031 -0.0914568 0.00531267 -1.53084 -69671.9 84137 132895 -85107 
29155 2 -272.202 13.8517 -36.7409 0.303051 -0.321554 0.679643 0.106365 0.0492655 0.0454943 0.000827694 -1.52931 24243 57660.5 143755 -47985.7 
29161 2 -270.632 12.9018 -34.1192 1.02583 -0.209733 0.806794 -0.041688 -0.0356943 0.0111157 0.00220067 -1.53151 49990.3 141040 37092.8 -143382 
29248 2 -270.588 16.6162 -36.7412 -0.2847 0.125933 1.25024 -0.0463209 -0.0165361 -0.0205491 0.00209083 -1.51293 20355.2 263179 183636 -85031.6 
29159 2 -269 13.8089 -36.7102 -0.535169 0.342798 1.39603 -0.0331063 0.0955632 -0.146931 0.00296342 -1.52129 64544.2 87524 236763 -77694.2 
29160 2 -269.092 15.6463 -34.1212 -1.05218 0.0208549 0.756022 0.108234 0.102647 -0.0577634 0.00211483 -1.53401 -131905 117270 -26031.8 60674.3 
29252 2 -267.419 16.5983 -36.724 -0.781494 -0.170407 -0.480648 -0.0535275 -0.0658516 -0.110619 0.00109678 -1.51871 -44112.6 166060 165999 -38856.2 
29165 2 -267.476 12.8711 -34.1217 1.09405 -1.35985 -0.295768 0.0928913 -0.0630501 -0.0839219 0.00394685 -1.53121 90339.1 -9002.04 -68981.8 -112488 
29164 2 -265.938 15.6147 -34.1715 0.172878 -1.239 -1.55317 0.131299 0.070947 0.174229 0.00500953 -1.51866 128047 257785 269510 -34051.8 
29163 2 -265.824 13.7682 -36.7671 -1.72837 0.553843 -0.503207 -0.129898 0.055378 0.00500496 0.00446781 -1.52235 -141244 161498 317735 -51088.4 
29256 2 -264.256 16.5588 -36.7562 -0.126544 -0.701029 0.421796 0.080698 -0.00167612 0.0287171 0.000863231 -1.52584 51323.6 6742.79 217490 77777.4 
29169 2 -264.254 12.8437 -34.1187 -1.71431 0.203377 -0.617159 -0.232084 0.0587629 -0.024817 0.00423336 -1.52684 -45508.4 -109276 158526 -89166.7 
29168 2 -262.756 15.5922 -34.1183 0.256683 -0.0552694 -0.16342 0.0964853 0.11084 -0.0151098 0.000120469 -1.52714 217027 -8782.39 277008 12991.3 
29167 2 -262.721 13.7895 -36.7855 -0.556081 -0.821908 -3.05815 0.18832 -0.0347334 0.0468903 0.0130197 -1.52608 -205414 195550 176203 28827.1 
29173 2 -261.132 12.8641 -34.1586 -3.21126 0.120009 -0.378112 0.117951 -0.0108488 0.0744492 0.0131866 -1.52736 -79422.4 28240.3 334769 -39638.3 
29260 2 -261.055 16.5549 -36.7048 0.798354 -1.05111 0.95664 -0.0140184 0.00693932 -0.15565 0.00334699 -1.51122 371563 210008 308088 119482 
29171 2 -259.546 13.7754 -36.8054 0.40959 -0.952147 -0.371469 0.133866 0.0127824 0.14441 0.00152696 -1.5203 179443 167813 199238 36136.5 
29172 2 -259.526 15.6175 -34.1318 0.37878 0.296977 -0.81914 -0.00310239 -0.0493789 0.00880159 0.00113692 -1.52099 325015 87425.6 310364 -26197.6 
29177 2 -257.928 12.8622 -34.1384 -2.57504 -0.0386539 -0.401893 -0.0434673 -0.05269 0.048585 0.00855696 -1.52114 151254 123402 145279 -166647 
29264 2 -257.798 16.5155 -36.7605 -0.671706 -1.19153 -0.802368 -0.24655 0.0639902 0.00403413 0.00316736 -1.52138 6537.57 169390 249599 11657 
29175 2 -256.337 13.7345 -36.7661 -0.374286 -0.862882 0.552101 0.137126 0.0561248 -0.0116919 0.00149816 -1.51815 259626 47271.8 286334 63976.9 
29176 2 -256.313 15.5786 -34.1289 -0.166667 -0.0065624 0.556534 0.0642698 0.0774565 -0.0581928 0.000425152 -1.51782 370795 204277 20824.1 -39815.3 
29268 2 -254.686 16.5068 -36.749 -0.10944 0.519864 -0.725185 0.0576932 0.077374 0.0144048 0.00101785 -1.51781 -86062.3 277724 363791 123066 
29181 2 -254.718 12.7946 -34.1656 -0.454659 0.0376718 0.692788 -0.083422 0.0461441 -0.00469139 0.000866661 -1.5283 42999.6 305955 16541 42922.1 
30078 2 -254.696 16.4953 -31.5956 0.283526 -0.841623 -0.905842 -0.209117 0.0282431 0.17058 0.0020269 -1.51698 127997 23281 171312 -4346.39 
29180 2 -253.051 15.6237 -34.1779 -1.37891 0.324258 0.655835 -0.329016 -0.110893 0.0427488 0.00306901 -1.52959 -21015 45932.5 -261403 25278.2 
29179 2 -253.123 13.767 -36.7834 0.87722 -0.193359 -0.712773 0.127253 0.0239904 0.0978013 0.0016562 -1.52295 296803 -36512.8 42119.9 -15219 
29185 2 -251.561 12.8361 -34.1681 -1.19717 0.128992 -0.439594 0.0259362 -0.0184733 0.00256811 0.00206953 -1.52779 -198412 150398 161298 41792.4 
29272 2 -251.512 16.5343 -36.6966 -0.782245 0.901771 -0.149389 0.157517 0.102668 -0.185461 0.00182305 -1.52873 -78744.7 66622.1 -110252 13805.9 
29184 2 -249.951 15.6325 -34.1214 -2.50468 -2.15933 -0.190991 0.136608 -0.115267 0.00817484 0.0138201 -1.53051 -221440 -97755.8 -13423.4 58645.8 
29183 2 -249.863 13.8307 -36.7484 -0.502499 -0.821102 -0.419431 -0.185149 -0.140362 0.016214 0.00138879 -1.52803 184226 61650 114835 50385.8 
29189 2 -248.427 12.8542 -34.1217 -0.0871034 -0.738097 -0.19909 0.0958722 -0.0155119 -0.117601 0.000745648 -1.51681 -296592 38891.8 9199.94 -176525 
29989 2 -253.191 13.7457 -31.6219 0.604522 0.120885 -1.06718 -0.00285503 -0.0418383 0.238543 0.00191313 -1.51988 -134742 55038.5 195571 123280 
29276 2 -248.327 16.5669 -36.7437 -1.08623 0.948842 -1.95388 0.032886 0.00418063 0.0715152 0.00742842 -1.53131 218638 -124864 185663 -103517 
29188 2 -246.767 15.6084 -34.1261 -0.376 -0.665353 -1.52743 -0.127186 -0.0181071 0.000442604 0.00367417 -1.52134 30196.2 5257.8 204547 -88395.5 
29187 2 -246.714 13.8212 -36.7361 -2.71173 -1.17722 -2.5289 0.0138718 -0.117909 0.012866 0.0190624 -1.52562 -93530.8 88769 3899.83 -147098 
29193 2 -245.317 12.7682 -34.1304 0.096626 -0.42997 -0.923584 0.227822 0.0459925 0.0467168 0.00131899 -1.52084 149959 21138.7 173583 -86946.7 
29280 2 -245.118 16.526 -36.7506 -2.68107 -0.981258 -1.46958 -0.090668 0.00835762 0.0701271 0.0129864 -1.53233 -129233 -166384 -46185.4 -92343.5 
29192 2 -243.627 15.4814 -34.2033 0.347278 1.187 -1.21856 -0.088595 0.165929 0.243994 0.00379678 -1.50991 -93761.4 103423 165951 63820.5 
29191 2 -243.578 13.7039 -36.7548 -0.0367301 -0.0998368 -1.92627 0.0989727 0.122075 -0.0437865 0.00468771 -1.52501 65093.6 -213667 57269.8 -2523.79 
29197 2 -242.069 12.7973 -34.0982 1.83994 1.9067 0.781853 0.0345893 -0.0846677 -0.115758 0.00961286 -1.52247 269264 -72744.1 -20275.4 119431 
29284 2 -241.986 16.4975 -36.7607 -1.09665 1.59796 -0.12526 0.0836805 -0.0101853 0.0553614 0.00475066 -1.526 41447.9 131233 207895 74679.8 
29196 2 -240.487 15.5887 -34.0882 -1.0973 -0.131174 -0.0175966 0.013651 -0.139031 -0.214767 0.00153862 -1.52763 -178987 -101140 112020 -46110.3 
29195 2 -240.342 13.7399 -36.7351 -1.81233 -0.620835 1.32143 -0.3025 0.0726731 0.0461382 0.00682174 -1.51134 -60524.6 137744 359601 155309 
30008 2 -238.892 12.8234 -34.0768 -0.451866 1.04096 -0.972598 -0.158917 -0.0614801 -0.138813 0.00281343 -1.52999 -46750.5 9082.77 -136512 -32505.6 
29288 2 -238.807 16.541 -36.7819 -0.961312 -0.0489003 -1.4406 -0.167253 -0.0821466 0.111622 0.00378086 -1.51958 -250586 73659.3 38081.2 -32520.6 
30101 2 -237.343 15.5693 -34.1283 -1.3969 -1.0181 -0.574279 0.0358503 -0.0134278 -0.0313239 0.00417865 -1.52525 44401.1 -26102.5 248307 -82893.6 
29199 2 -237.286 13.709 -36.7086 -2.02442 -2.19105 -0.310953 0.146965 0.264933 -0.107848 0.0113302 -1.51523 -535206 27762.1 124630 46605.6 
29201 2 -235.772 12.8067 -34.133 -1.66776 -0.852469 -0.625976 -0.0699248 -0.0107299 -0.0624918 0.00491208 -1.52173 -375049 16951.5 -118619 -42675.3 
29292 2 -235.73 16.5913 -36.7891 -1.12802 -1.20059 -1.61158 0.0991107 -0.215402 0.125128 0.00668935 -1.51585 -288494 155311 172165 84428.5 
30102 2 -234.17 15.5839 -34.1913 -2.01126 0.943984 -1.63912 -0.245082 0.0721101 0.0817099 0.00960129 -1.52384 -131743 92726.5 121573 6986.89 
29205 2 -234.16 13.7852 -36.7588 -2.0107 0.365385 -0.85104 -0.0683031 0.0669002 -0.139646 0.0061725 -1.51796 -185056 135635 95213.8 28267 
30009 2 -232.694 12.7905 -34.1908 -0.0564313 -0.706229 -0.810052 0.0115748 0.0946673 -0.0670665 0.00145868 -1.51368 -644399 -12183.5 133257 -11188 
29204 2 -232.627 16.6318 -36.7814 0.000740014 -0.318612 3.02377 -0.0813096 -0.13884 -0.0236548 0.0116439 -1.53713 -402368 -84100.7 -56313.4 12757.1 
29208 2 -231.149 15.6386 -34.1829 0.440949 -0.290563 -0.842957 0.0598929 -0.03444 0.0546024 0.00124622 -1.52351 -592447 -61470.5 21917.6 140499 
29207 2 -231.069 13.8737 -36.837 1.61643 0.0842359 1.525 0.0439242 -0.211352 0.0782482 0.00622903 -1.50866 -183390 268623 2935.56 -65757.2 
30017 2 -229.662 12.8963 -34.2224 -2.16702 0.105542 -0.105059 0.0931581 -0.0654512 0.0956173 0.00594261 -1.5087 -601998 -198344 148689 -120077 
29300 2 -229.567 16.5965 -36.7595 1.68126 -0.685148 -1.80487 -0.00166024 0.00331692 -0.201519 0.0082544 -1.52596 -546129 -151829 -102046 -129347 
30909 2 -234.411 13.8093 -31.5795 1.95028 1.30906 0.0203822 0.114205 -0.122222 0.117859 0.00694957 -1.50967 -425893 20461.1 130153 51972.7 
30824 2 -232.74 16.5768 -31.5639 -3.31707 0.337541 -0.584847 -0.226008 0.0730534 0.0593075 0.0144327 -1.52026 -611211 146758 154962 61650.3 
30013 2 -231.342 13.7944 -31.5645 -1.04585 2.06374 0.590452 0.232452 0.0921017 0.0143628 0.00718111 -1.51298 -64000.8 42014.9 265515 1024.49 
30110 2 -228.076 15.6166 -34.2363 0.228255 -0.497417 0.78716 0.0115831 0.0874832 0.14338 0.00115768 -1.51804 -205563 -137118 25913.3 -68486.7 
29211 2 -227.964 13.8089 -36.8294 -4.02368 -2.3034 -1.05685 -0.115297 0.00945908 0.00187288 0.028481 -1.5244 -338491 -204099 12822.2 2924.84 
30113 2 -226.692 16.6803 -31.5986 -3.09738 -0.155668 -1.58442 -0.150492 -0.0312582 -0.0362768 0.0152759 -1.51677 -604996 57107.3 154799 -94294.8 
29303 2 -226.511 16.572 -36.8381 -0.835074 -1.68521 2.27232 0.0075671 0.108452 0.0940959 0.0109587 -1.51617 -710883 88994.4 -68086.7 -53485.4 
29213 2 -226.603 12.8501 -34.1776 0.0843608 -1.54127 0.92503 0.303114 0.0615158 -0.0388094 0.00407871 -1.51199 -27594.2 -71102.8 15608.6 -48653.5 
30021 2 -225.156 13.9269 -31.5922 -0.0124386 -1.5566 0.677951 0.174501 -0.0532927 0.0218315 0.00363091 -1.50711 -110715 228481 -136838 23902.8 
30114 2 -224.988 15.6482 -34.1834 -0.118274 -0.532743 1.03575 -0.222196 0.00501091 -0.0113519 0.00172627 -1.509 -307539 92502.9 -216415 -104980 
29212 2 -224.896 13.8297 -36.7911 0.0743675 -0.81905 0.989797 -0.0521488 -0.135316 0.122806 0.00208585 -1.51807 -487406 -134469 143274 -65310.7 
30018 2 -228.191 13.8793 -31.5992 2.22365 -1.38533 1.25886 -0.184126 -0.0289393 0.035515 0.010641 -1.51968 -143772 180341 97900.9 -107286 
30921 2 -223.688 16.8009 -31.6052 -1.0718 -3.69835 -1.66099 0.118494 -0.275287 -0.188489 0.0221492 -1.50676 -578539 -43617.4 -123739 -123609 
29307 2 -223.545 16.6284 -36.7546 -0.351095 -0.237523 -1.8598 0.268562 0.199861 -0.280602 0.00458283 -1.50658 -376030 375951 -443150 -221375 
29217 2 -223.435 12.8943 -34.1204 2.96878 -0.481328 -0.444932 -0.215327 0.0446294 -0.133187 0.0116421 -1.52055 15234.4 102850 78326.6 79447 
29238 2 -278.525 19.4596 -36.6934 -1 0 0 0 0 0 0.00125952 -1.13194 73627.3 382383 653928 38409.3 
29239 2 -278.525 21.3129 -34.0724 -1 0 0 0 0 0 0.00125952 -1.13023 -92377.1 339797 632787 -52480.6 
29243 2 -276.92 18.5329 -34.0724 -1 0 0 0 0 0 0.00125952 -1.52507 93695.5 407465 469908 -265675 
29330 2 -276.92 22.2395 -36.6934 -1 0 0 0 0 0 0.00125952 -1.52722 355099 538521 392780 224578 
29333 2 -276.92 24.0928 -34.0724 -1 0 0 0 0 0 0.00125952 -1.5142 18213.6 68266.4 277752 -193459 
29241 2 -275.367 19.4375 -36.6922 -0.382597 0.14459 -0.0760076 -0.166541 0.0661863 0.0117841 0.000217978 -1.59848 282088 237327 263210 -86094.8 
29242 2 -275.417 21.3105 -34.0715 -1.38932 0.867475 -0.5244 0.109016 -0.0616018 -0.00523237 0.0037253 -1.59711 341383 182687 282542 -21493.7 
29337 2 -273.787 24.0636 -34.049 -0.0281169 -0.663746 -0.554945 0.0659641 -0.0621135 -0.037643 0.000943774 -1.52848 213705 102452 182999 -92485.1 
29247 2 -273.83 18.4713 -34.0406 -2.32141 2.61293 -0.877316 0.106179 0.104193 -0.252018 0.0163561 -1.52105 63237.1 262643 -23681.6 -14748.9 
29334 2 -273.757 22.2182 -36.7091 -1.25035 -0.642778 0.554956 -0.093765 0.0831181 0.0476025 0.00287738 -1.51784 333287 176263 175663 38642 
29245 2 -272.26 19.4439 -36.7447 -0.182307 -0.351267 -0.849208 0.214493 -0.0663952 0.125466 0.00110558 -1.51358 131660 168134 226590 3611.75 
29246 2 -272.199 21.2959 -34.123 -0.150318 -0.102912 0.148419 -0.110935 -0.0860322 0.0278956 6.95437e-005 -1.52111 45386.8 349868 226155 57671.9 
29251 2 -270.638 18.4362 -34.153 -1.28559 0.133068 0.925191 -0.0716063 0.0603582 -0.0241731 0.00318208 -1.52483 150237 129788 66985.1 -128050 
29338 2 -270.519 22.1867 -36.7281 -1.77366 -0.352465 -1.10641 -0.167467 -0.00761187 -0.017367 0.00566057 -1.53015 -22810.1 121118 53645.8 12926.2 
29341 2 -270.534 24.0248 -34.1014 -0.853881 0.831769 0.312928 -0.110757 -0.0441954 0.0380221 0.00191305 -1.52927 -77800.3 -34957.2 83676.7 61631.5 
29249 2 -269.009 19.3755 -36.7398 -0.167121 0.855646 -0.371894 -0.0376869 0.0107745 0.0404588 0.00113151 -1.52862 217062 62950.1 58071.9 -20406.7 
29250 2 -269.09 21.2073 -34.1164 -0.59155 -0.10949 0.561673 0.249088 -0.000216661 0.0272121 0.000853193 -1.52637 -24588.4 29190 78749.9 49788.2 
29255 2 -267.433 18.4734 -34.1162 -2.20235 0.692482 0.0375569 -0.0989476 -0.155377 0.0052721 0.00671482 -1.52563 69543.5 200431 206914 -19482.3 
29342 2 -267.377 22.1267 -36.6851 -2.67039 0.367545 2.52734 -9.12197e-005 -0.0498501 -0.0757792 0.0171969 -1.52645 -100865 102194 46499.8 1995.71 
30153 2 -267.41 23.9496 -34.1013 -0.705074 1.44647 -2.12693 0.124151 -0.0908017 -0.00611122 0.00895925 -1.52744 19804.5 35792.7 157350 44611.1 
29254 2 -265.842 21.1745 -34.1017 -1.86242 0.166629 -1.41947 0.0189242 0.0289019 0.029391 0.00694153 -1.52438 216406 41160.2 102109 -84623.7 
29253 2 -265.803 19.3071 -36.7338 -1.00153 0.516173 0.879869 -0.0212559 0.156276 0.058798 0.00257403 -1.52617 95624.7 47264 132233 -17253 
29346 2 -264.184 22.1135 -36.6517 -3.04196 -0.00498814 0.63395 -0.0199486 -0.101659 -0.14829 0.0121612 -1.52388 -128541 52034.1 195023 68419.9 
29353 2 -264.182 23.9301 -34.0924 -1.33865 1.28376 0.606251 -0.0682441 -0.00304324 0.136053 0.00479569 -1.52454 123024 -79670.2 207433 28561.4 
29259 2 -264.268 18.3815 -34.0746 -2.47089 -0.515407 0.249065 -0.0648481 0.0223788 -0.0564262 0.00810246 -1.5283 -110260 251692 224253 47010.2 
30164 2 -262.645 21.1742 -34.0211 0.60567 0.65899 -0.222095 0.042988 -0.0452725 -0.194046 0.00107113 -1.52503 246534 129171 87999.2 94113.1 
29258 2 -262.642 19.3307 -36.675 0.578454 -0.514206 0.193476 0.0370765 -0.0248299 -0.088171 0.00080162 -1.51623 98943.7 147220 402972 54552.2 
29263 2 -261.111 18.373 -34.0905 -3.58657 -0.258623 -0.419305 0.0755296 0.00338666 -0.0346388 0.0165075 -1.52612 -128497 179177 93149.2 95641 
29262 2 -261.034 22.0815 -36.7296 -1.85115 0.250067 0.413203 0.118911 0.057588 0.0422306 0.00460989 -1.51233 153346 272277 445493 21702.4 
30161 2 -260.991 23.9373 -34.0702 -0.599273 -0.599618 -0.194458 0.021005 -0.0722463 -0.014476 0.000952805 -1.51712 246695 237931 420865 33353 
29266 2 -259.435 19.3265 -36.7682 -0.153799 0.380303 -2.343 -0.0352484 -0.044056 -0.000930929 0.00712624 -1.51791 134942 270889 271267 -2881.78 
30080 2 -259.435 21.1237 -34.1177 0.845116 -0.403545 0.520853 -0.0447964 0.0780816 0.0160173 0.00144638 -1.51837 321498 213104 355076 102900 
30169 2 -257.778 23.8961 -34.1329 -2.10853 0.936937 -0.292998 -0.0641151 0.0414848 0.129027 0.00681347 -1.51912 138561 217931 289631 63703.1 
29267 2 -257.941 18.3558 -34.149 -1.13245 0.781888 -1.59441 0.168617 0.0201239 0.0516088 0.00558711 -1.51706 193998 150176 254064 50660.6 
29270 2 -257.818 22.0966 -36.7647 -2.50289 0.576898 0.306986 -0.0716986 -0.0443352 0.0183922 0.00842805 -1.53206 -18951.1 35826.1 158897 79205.7 
30172 2 -256.233 21.1338 -34.1646 -0.670123 -0.029342 -0.235034 -0.163256 0.0307375 0.10876 0.000636267 -1.522 24224.4 26388.4 162725 167871 
29274 2 -256.273 19.3179 -36.7486 -0.77232 -0.85277 1.00818 0.0852549 -0.0252047 -0.0229074 0.00294742 -1.5256 74344.2 178808 175582 24498.8 
29271 2 -254.702 18.4088 -34.1106 -0.655515 -0.977955 0.517119 -0.00115933 -0.135496 -0.0642376 0.00208262 -1.52242 251701 152535 159904 108667 
30173 2 -254.613 23.912 -34.1412 0.282079 -0.295552 1.15942 -0.139834 0.113042 0.063974 0.00190336 -1.52292 -126814 62808.9 405503 126366 
29366 2 -254.675 22.104 -36.7584 -1.06268 -0.208239 0.270187 0.156489 -0.047744 -0.00447895 0.00156894 -1.53336 101097 112121 128298 25835.6 
30176 2 -253.083 21.1921 -34.1164 -0.363335 0.303298 -1.46058 0.0495603 -0.143606 0.0344464 0.00296904 -1.51938 -22559.5 48568.6 135955 30246.1 
29269 2 -253.054 19.3278 -36.6644 -0.956539 -0.262131 -0.560453 -0.0366285 0.00548367 -0.169422 0.00163459 -1.51633 239084 328802 157324 48796.8 
30990 2 -251.499 23.9575 -34.0972 -0.58767 0.835184 -0.200838 0.0868425 -0.0658159 -0.061455 0.00136434 -1.52303 -153770 37708.4 399483 -8662.22 
29275 2 -251.504 18.3612 -34.0956 -2.50884 -0.278385 -1.04249 -0.114397 0.201093 0.0261104 0.0093942 -1.53073 -216372 -32557.6 129885 36822.6 
29278 2 -251.443 22.1136 -36.7154 -0.815201 -0.996415 1.18695 -0.123829 0.0415426 -0.0474063 0.00386199 -1.52659 135591 233146 248266 840.513 
29273 2 -249.887 19.3428 -36.7223 -2.3911 -0.798746 0.0118672 0.0423428 -0.0569754 0.0516331 0.00800487 -1.52202 -38613.7 99004.5 17021.7 26641.3 
30180 2 -249.909 21.1536 -34.1126 -1.33491 -0.625637 -2.13642 -0.083026 0.0473227 0.102157 0.00848627 -1.52352 -71812.9 100428 180861 39799.9 
29279 2 -248.409 18.3881 -34.0848 -1.09586 -0.30629 0.356714 0.16127 -0.0953312 -0.068789 0.001791 -1.52708 -251742 -25040.6 293494 -40260.8 
30181 2 -248.295 22.07 -36.7279 -2.02215 2.02322 -0.611208 0.18344 0.0349134 -0.0760615 0.0107766 -1.51446 192756 263449 225772 -63828.2 
30092 2 -248.326 23.9204 -34.1754 -0.466297 -0.487489 0.329641 0.0672426 -0.100356 0.185716 0.000710042 -1.51512 40724.8 126946 278408 71171.2 
30994 2 -246.764 21.0808 -34.0867 0.864763 -0.218598 -1.96211 -0.0358916 0.152002 -0.129785 0.00585104 -1.51832 -137810 124110 206983 -46232.4 
29277 2 -246.699 19.2664 -36.734 -0.648725 -0.427945 1.3316 0.0150741 0.192575 0.0533747 0.00299404 -1.51493 97239.5 216429 345782 -38742.7 
29283 2 -245.241 18.3274 -34.0678 1.12842 -0.852447 0.636531 0.0557339 -0.0355463 -0.121924 0.00302936 -1.52436 -197119 -5360.39 135079 -101861 
29282 2 -245.067 22.0658 -36.7924 -1.19731 0.571804 1.11646 -0.166758 -0.0307216 0.0628861 0.00378734 -1.50823 189906 408694 290098 13950.2 
31898 2 -245.151 23.859 -34.1949 -0.350008 -0.380551 -0.549583 -0.0300495 -0.016083 0.042297 0.000717127 -1.52402 139135 84963.8 248427 90809.7 
30906 2 -243.63 21.09 -34.113 -0.500563 0.413681 1.48727 0.0912643 0.0692025 -0.0601443 0.00331715 -1.53008 -63515.8 43267.1 160847 102835 
29281 2 -243.556 19.2447 -36.6838 -1.35573 0.25809 -0.876895 0.0442589 0.176095 -0.157304 0.00336739 -1.5146 -20831.9 144315 280787 49790.6 
29287 2 -242.125 18.2832 -34.0956 -0.0240552 0.491319 0.265677 0.118097 0.0552109 -0.156388 0.000393671 -1.51957 -141862 149126 -81683.6 185082 
30195 2 -241.976 23.8231 -34.2585 -0.10561 0.745473 -0.21219 -0.0164789 0.0406728 0.0590355 0.000770709 -1.50894 24498.4 -14005.1 -307928 215939 
30999 2 -241.959 22.0661 -36.8122 0.837088 -0.439061 -1.52396 0.0615952 -0.0504229 -0.0782464 0.00405055 -1.51434 -50914.3 241348 -93493.9 91269.3 
30109 2 -240.475 21.0775 -34.2348 -0.39113 -0.65395 0.0223712 0.0376669 -0.0172211 0.0427801 0.000731948 -1.51377 174763 179334 64824.9 231878 
29285 2 -240.401 19.2817 -36.8006 0.691081 -0.774215 0.333591 -0.0810396 0.00725766 0.0694297 0.00149667 -1.51465 -57078.4 126556 592.765 39416.2 
29200 2 -238.96 18.2985 -34.1673 -0.612219 -0.00169655 -0.796087 0.0980807 0.134187 -0.00548994 0.00127031 -1.5212 -3782.32 57251 277419 103518 
30095 2 -238.785 22.0558 -36.8613 -0.995184 0.577042 -0.12736 -0.0846308 0.0725687 0.129492 0.00168724 -1.5224 -27742.2 41821.4 -241753 4872.39 
31822 2 -238.806 23.8951 -34.2236 -2.07436 -0.498351 -0.0795138 -0.00354499 -0.101149 -0.0648133 0.00574045 -1.50405 214480 141072 -66655 138071 
31009 2 -238.915 21.9794 -31.7064 -1.11085 0.278701 1.00237 -0.266682 -0.14353 -0.0278289 0.00291755 -1.47156 -410627 -314918 -38047.5 -159257 
30099 2 -237.271 19.2929 -36.8209 -1.0432 3.28273 1.53794 0.0395274 0.107909 0.106416 0.0179227 -1.51627 -391069 -274696 -176811 98311 
31724 2 -237.282 21.1359 -34.3231 -0.813844 -0.747723 1.95632 -0.0920882 -0.0668196 0.216126 0.00635885 -1.50773 -31850.7 301723 -263683 213195 
29295 2 -235.823 18.3354 -34.1216 0.168497 0.189748 1.67266 0.0999026 0.100295 -0.116254 0.00360498 -1.51127 124880 220441 51009 -38239.9 
30188 2 -235.627 22.1312 -36.8213 -1.50257 -0.39284 -0.61787 -0.03151 -0.0141387 0.0830902 0.00351885 -1.5186 -277501 -19446.4 -94592.4 54161.7 
31007 2 -235.603 23.9815 -34.1539 -1.88007 0.0372997 0.32758 -0.190095 -0.0248659 -0.00147251 0.00458886 -1.71388 -172368 26544.8 131183 582240 
30103 2 -235.888 22.0184 -31.6243 0.656627 -0.363708 0.524497 0.0333781 -0.034882 0.00286203 0.00105616 -1.92519 -1.19067e+006 -310208 -36915.7 160275 
30100 2 -240.534 19.2521 -31.5881 -1.43259 -1.14545 0.669126 0.0234843 -0.0549749 0.0458357 0.0048014 -1.52199 -401235 103705 -63013 68307.6 
30998 2 -237.42 19.2968 -31.5719 0.600475 0.155995 2.75758 -0.0805371 -0.0667171 0.0621748 0.0100625 -1.50494 -386542 195868 294946 239706 
29293 2 -234.187 19.3722 -36.684 -0.714443 -0.286541 0.598729 -0.0328699 0.026652 -0.229226 0.00119781 -1.51872 -379228 3730.95 225237 164431 
29290 2 -234.203 21.2488 -34.1586 -2.84714 -0.346774 1.68702 0.0495473 -0.276827 0.0897837 0.013946 -1.4963 -327753 126767 52282.6 95170.4 
29294 2 -232.678 18.3969 -34.1643 -0.940672 1.26038 -0.68228 -0.228753 0.0939231 0.0734422 0.00370162 -1.50511 -352547 115564 -109646 -32657.6 
28484 2 -232.542 22.1193 -36.778 1.2142 1.68849 -0.0555043 -0.111141 0.125473 -0.17805 0.00545161 -1.51669 -472491 -37327.4 -253548 80525.8 
30104 2 -232.587 23.9182 -34.2617 -1.55744 -0.380276 0.853622 0.0750147 0.169255 0.0748723 0.00415502 -1.85761 -749770 -1736.24 -825894 33238.2 
30196 2 -231.135 21.1908 -34.1968 -1.64839 -1.67591 -1.72168 0.0340122 -0.0434624 0.0191217 0.0106934 -1.50319 -438383 -92612.4 24496.9 110181 
28490 2 -231.127 19.3768 -36.8144 -2.18661 0.556194 0.185767 0.155763 0.036114 0.186824 0.0064552 -1.52501 -480809 -141997 -252855 6928.66 
30198 2 -231.263 19.409 -31.5929 -2.75071 0.73024 1.17025 -0.0955156 0.026083 -0.00867186 0.0119266 -1.49842 -567173 47391 -289190 -101908 
29296 2 -229.671 18.418 -34.2115 -2.29351 -0.190949 -0.535258 -0.0136761 -0.0606599 -0.0557847 0.00703207 -1.51113 -1.01045e+006 -47268.8 -101125 -4802.24 
29386 2 -229.494 22.1776 -36.8004 -2.25567 0.336844 -1.43194 -0.0142585 0.136197 0.0493061 0.00913396 -1.47961 -762168 337799 -415778 -32919.9 
32635 2 -229.515 24.0078 -34.1861 -0.59168 -1.78522 -1.75406 -0.0206862 -0.023237 -0.126694 0.00833023 -1.71005 -275249 283285 -545221 -106991 
32634 2 -229.897 22.2915 -31.6159 -2.7183 0.895019 -0.0290677 0.130424 -0.0997172 0.138662 0.0103168 -1.4766 -567899 391475 185813 -228832 
30107 2 -228.064 19.3391 -36.8983 0.341573 -0.315137 -0.843031 -0.0481535 0.226957 0.121979 0.00116718 -1.50843 -465315 208151 -72794.5 -131010 
29297 2 -228.1 21.1762 -34.2945 0.0205439 0.228471 -0.579019 -0.0629291 0.0904107 0.0446768 0.000488546 -1.4992 -656548 55382.4 -85137.7 30791.7 
30919 2 -226.687 18.4161 -34.2511 0.821745 0.804694 0.982268 0.157934 0.00735643 -0.00466734 0.00288134 -1.50053 -907105 134988 322274 83009.7 
30200 2 -226.535 22.2657 -36.8971 -2.33584 -0.193443 -0.892405 0.119254 0.106628 0.221853 0.00792229 -1.47147 -765959 263266 -552281 -146231 
31821 2 -226.488 23.9939 -34.29 1.30137 0.584791 0.822085 -0.0554343 -0.0877037 0.134167 0.00341501 -1.48662 -498981 -507754 -413841 156807 
30927 2 -226.84 22.2437 -31.6936 -2.25488 0.862546 -1.04573 -0.010401 0.0163816 0.13318 0.00871844 -1.50688 -328124 131656 113888 -209512 
32641 2 -228.267 19.4556 -31.6725 -0.923072 1.45196 0.328412 0.00600266 -0.0439831 0.136926 0.00386434 -1.51008 -724299 135671 -86752.3 -176297 
30111 2 -225.264 19.4714 -31.573 -0.272991 0.0312715 2.12487 0.0260328 0.0784633 -0.366371 0.00578193 -1.52008 -795525 -194883 -130312 -7615.29 
30112 2 -225.119 21.266 -34.2743 -0.488506 0.838281 2.03165 0.153321 -0.0983938 0.00826311 0.00638446 -1.50328 -565708 -84472.8 108018 251813 
29302 2 -225.073 19.5324 -36.9365 -1.85477 2.51722 -0.213931 -0.0586966 -0.176786 0.0552472 0.0123714 -1.48378 -777030 651049 175465 -56020.3 
30117 2 -223.789 22.296 -31.6905 0.131037 -0.349327 -0.137281 -0.0449436 0.0413314 0.0820011 0.000199062 -1.52022 -367456 193910 86358.5 -170848 
31011 2 -223.535 22.4343 -36.7913 -1.78544 -0.782982 1.08683 -0.101546 0.0133799 -0.0447498 0.00627496 -1.47604 -540950 527728 -108453 -206763 
30115 2 -223.711 18.5113 -34.2862 0.117639 0.566421 -0.293973 0.175683 0.0531157 -0.039477 0.000530373 -1.49233 -567552 42828.4 133019 8324.02 
31825 2 -223.491 24.1588 -34.1931 -2.34802 1.60464 -0.077937 -0.0125603 -0.00972938 -0.118143 0.0101947 -1.68467 -615831 107815 -478554 295654 
33487 2 -347.964 28.3008 -36.5207 2.33625 -1.65828e-007 -1.89669 0 0 0 0.0114056 0 -22028.4 -1.10984e-010 -14519 0.00156358 
31039 2 -286.729 30.0429 -33.3805 -1.7459 0.27656 1.08608 0.00815395 -0.0316116 -0.0703289 0.00542126 -1.07828 -587967 -155732 -325903 -140602 
31856 2 -282.677 29.2393 -32.3757 -0.115474 0.371796 0.980101 0.115347 0.00167293 0.0497683 0.00140079 -1.20822 73918.3 -79784.6 638076 128782 
29419 2 -280.048 29.484 -34.1114 -2.37608 0.242324 0.458657 0.108629 -0.00474049 -0.0620681 0.00744987 -1.30128 -153476 -632500 -18883.2 533001 
29328 2 -278.525 25.0195 -36.6934 -1 0 0 0 0 0 0.00125952 -1.11431 16331.1 284227 524027 55325.3 
29329 2 -278.525 26.8728 -34.0724 -1 0 0 0 0 0 0.00125952 -1.31033 -76349.8 -60954.3 817187 115715 
29418 2 -278.514 30.5855 -36.6774 -0.725913 0.39731 0.506885 -0.0441326 0.0588259 -0.0416961 0.00118614 -1.39916 633810 317281 220572 -77199.1 
29420 2 -276.92 27.7994 -36.6934 -1 0 0 0 0 0 0.00125952 -1.5155 313352 294663 459788 212533 
29423 2 -276.92 29.6527 -34.0724 -1 0 0 0 0 0 0.00125952 -1.55901 158657 -79220.6 262061 52310.2 
29332 2 -275.41 26.8343 -34.0409 -0.171436 -0.26903 -0.186565 0.0936707 0.0530424 -0.137183 0.000172017 -1.57488 309715 -122956 18688.1 -78233.4 
29331 2 -275.376 25.0356 -36.6517 -1.56771 -0.0711062 0.354779 0.0272013 -0.0827232 -0.118154 0.00326045 -1.5909 623412 278022 285516 -53140 
29424 2 -275.316 30.482 -36.6842 -0.54875 -1.20537 0.867005 0.042269 0.0362328 -0.117944 0.00315604 -1.56648 478820 -99517.1 93488.6 7189.09 
29335 2 -273.699 27.7391 -36.6749 -1.58698 0.496646 0.0441599 -0.0882591 -0.0598798 -0.110194 0.00348524 -1.5185 377742 45479.8 169204 5871.2 
29336 2 -273.739 29.5165 -34.1088 -1.82594 -0.529383 0.138506 0.116497 0.0429396 0.0965609 0.00457643 -1.52435 182412 -186967 225320 72682.7 
29339 2 -272.131 24.9471 -36.6433 -0.856685 -0.715735 0.143263 -0.0433825 0.0288342 -0.215445 0.00159544 -1.51323 343203 196149 220339 -11125 
29340 2 -272.169 26.7695 -34.0972 -0.427446 -0.647729 0.545764 0.0976374 0.0194857 0.096898 0.00113372 -1.52126 212597 -141051 135182 25668.9 
29428 2 -272.036 30.4342 -36.7599 -0.838086 -1.02689 -0.0560859 -0.0556982 0.0314283 0.130214 0.0022168 -1.519 383875 17652.1 215969 -69249.7 
29432 2 -270.465 27.6879 -36.7583 -2.23738 -0.383431 0.176113 -0.130762 0.0247794 0.150848 0.0065292 -1.51997 67681.8 113298 178917 113644 
31062 2 -270.483 29.4625 -34.0667 -0.53645 1.48259 0.600748 0.00559987 0.00716648 -0.112464 0.00358552 -1.51321 294717 -152570 460970 118258 
29345 2 -268.929 24.9128 -36.7517 -1.63316 -0.412822 -1.07445 -0.00633341 0.0273442 0.0662935 0.00502808 -1.52964 75027.9 11781 140432 -15391.4 
30149 2 -268.942 26.733 -34.1116 -1.96006 0.101142 -0.205558 -0.0457173 0.00152171 -0.00529246 0.00490495 -1.52529 -85050.8 -111125 264751 59347.4 
29436 2 -268.805 30.425 -36.7632 -2.52973 0.351562 0.625897 -0.15163 -0.116691 0.106266 0.0087094 -1.51797 43225 -92943 340259 -48530.5 
29344 2 -267.293 27.6494 -36.713 -2.44266 -0.0839299 0.143052 -0.131414 0.0107994 -0.0041658 0.00754968 -1.52378 -381507 94580.5 285911 12866.2 
30246 2 -267.257 29.4624 -34.0385 -2.54504 0.522877 0.824533 -0.0750793 -0.0827467 -0.163653 0.00935885 -1.52658 65587 -211549 255096 99701 
29349 2 -265.811 26.6581 -34.0844 -1.70306 -0.474642 0.0568646 0.168151 0.0247476 -0.0591868 0.00394095 -1.53228 -99416.3 14471.2 167367 118481 
29343 2 -265.745 24.8466 -36.7299 -0.740764 -0.610559 0.125393 -0.0836411 0.0503733 0.0456694 0.00118047 -1.53238 -34951.5 -113848 200197 -16092.3 
29352 2 -265.669 30.3911 -36.7101 -1.07548 -0.135645 -0.28377 -0.0539084 0.0557241 -0.0438248 0.00158142 -1.52608 -179918 1911.5 429358 8307.42 
30165 2 -264.086 29.419 -34.1087 -0.861068 -0.601657 -0.734215 -0.105882 0.0401469 0.00457292 0.00206876 -1.52567 -65164.4 51797.3 157667 163304 
29351 2 -264.209 27.6096 -36.7277 -1.30219 0.371024 0.336363 0.23319 0.0417533 -0.00644447 0.00245166 -1.52531 -187515 46236.3 320401 140882 
30166 2 -262.626 26.6717 -34.0853 -0.45057 0.64432 -0.231595 0.126823 0.0218008 0.0160309 0.000846142 -1.52166 201757 -46138.8 261480 82783.7 
29350 2 -262.598 24.8725 -36.7021 -1.09731 1.61652 1.42074 0.128713 -0.0333183 -0.0740391 0.00735022 -1.52091 71172.6 55166.5 286911 -29501.6 
30254 2 -262.531 30.4068 -36.7386 -1.95063 0.202395 -0.349999 0.0736431 -0.0992567 -0.0190787 0.0049983 -1.52855 -93140.8 88922 22758.1 170777 
29355 2 -261.006 27.6083 -36.704 -1.41683 0.153158 -0.692164 0.110467 0.0326813 0.0297452 0.00316134 -1.52188 303673 111466 195647 11430.6 
30174 2 -260.942 29.4695 -34.1485 -0.873267 0.131992 -1.00272 0.0683708 -0.089385 0.115542 0.00224883 -1.52257 62114.5 63512.5 226886 106520 
29357 2 -259.356 24.8665 -36.6968 -1.53394 -0.0272612 0.340767 -0.1669 -0.0112904 -0.049082 0.00311079 -1.51787 126484 225085 303326 67939 
30170 2 -259.39 26.7017 -34.0442 -0.48232 -0.451015 -0.963271 0.0211069 -0.0191548 -0.0204492 0.00171791 -1.51621 307895 291816 266711 5352.9 
30255 2 -259.32 30.3935 -36.7362 -1.7706 -0.396925 0.978075 -0.069105 0.0296455 -0.0123295 0.00535197 -1.52616 85786.1 231560 194483 91620.1 
31082 2 -257.726 29.4902 -34.0908 -0.397848 -1.46447 1.43043 -0.0269143 -0.0439186 0.122125 0.00547777 -1.51774 237277 202244 117980 83476.4 
31076 2 -257.778 27.6431 -36.6292 -0.703012 -0.126765 -0.0575214 -0.0675844 -0.0193323 -0.216923 0.000646894 -1.52206 89541.6 40645.9 66083.8 74206.9 
30988 2 -256.199 26.6775 -34.0994 -0.809702 -0.0329857 -0.0356927 0.0560644 0.0185119 0.0909055 0.000828737 -1.52154 181329 289655 349962 100502 
29362 2 -256.213 24.8715 -36.7602 -1.98657 -0.530124 -2.15132 0.0194298 0.0122385 0.0226604 0.0111539 -1.53568 -191991 89095.6 175029 52062 
30266 2 -256.15 30.4099 -36.6854 -1.6247 1.28065 0.836213 0.121769 -0.040272 -0.0364596 0.00627111 -1.52692 17691.2 -145474 219695 75438.3 
31081 2 -254.523 29.4749 -34.0653 -0.71433 0.473044 -0.188261 -0.168643 -0.0300479 -0.128537 0.000969174 -1.52065 72695.3 225655 259652 44769.9 
29369 2 -254.619 27.6611 -36.7697 0.00855667 0.523042 -2.14645 0.0301563 0.0174683 0.165703 0.00614756 -1.52373 -77697.7 122842 190550 142111 
30177 2 -253.073 24.9077 -36.7796 -2.60817 -0.548492 0.472328 0.0787304 -0.146573 0.081585 0.00922786 -1.52695 -45821.2 99648.9 127573 -24247.6 
31086 2 -253.025 26.697 -34.1424 -2.03762 -0.366365 -0.405656 -0.0388244 0.0100594 0.054855 0.00560569 -1.52268 124678 4472.95 265408 73951.4 
30274 2 -252.936 30.4341 -36.7332 -0.0177993 0.194273 0.0577221 -0.0706834 -0.078608 0.0767831 5.21323e-005 -1.52458 36415.6 9743.24 126566 137233 
31801 2 -251.479 27.6362 -36.7701 0.371453 0.82774 -0.253498 0.205173 0.0206166 -0.00422246 0.00111769 -1.53326 153202 47863.6 149410 17517.5 
31905 2 -251.376 29.4256 -34.1428 -0.355952 0.089353 0.579247 0.0330903 -0.0021946 0.0600032 0.000592241 -1.52554 -45306.4 123983 235880 83920.3 
30187 2 -249.872 24.882 -36.7629 -1.50465 -0.858155 0.000354388 -0.0283016 -0.021071 -0.0198309 0.00377906 -1.53397 4009.53 163614 71994.9 -35721.3 
33620 2 -249.826 26.6693 -34.1804 -0.440273 2.18165 -2.41009 -0.0816205 0.0741539 0.183807 0.0135549 -1.52163 160645 -107788 240628 81566.8 
31084 2 -249.772 30.3813 -36.7416 -1.27323 -0.431761 0.242173 0.0829107 0.0582973 -0.0520923 0.00235049 -1.52001 87919.1 213504 170362 177396 
30995 2 -248.238 27.6285 -36.7392 0.182072 -0.293931 -0.973969 0.0476428 0.0781261 -0.175565 0.00134537 -1.52265 343303 55611.2 -42684.7 162354 
31903 2 -248.189 29.411 -34.1409 -1.46934 0.540284 1.71355 0.01332 0.00452905 0.0883482 0.00678517 -1.53252 85467.3 555.639 208780 185907 
31094 2 -246.659 26.6501 -34.2066 -1.36263 -0.607848 0.0733597 -0.101475 -0.0765539 0.0325188 0.00281076 -1.51544 -77367.9 -75816.8 -47908.8 -974.813 
29377 2 -246.719 24.8679 -36.7779 -1.50753 -0.518579 -0.126792 0.18619 -0.0737818 -0.0517957 0.00322141 -1.51999 166729 266939 -9734.45 98301.1 
31005 2 -246.595 30.459 -36.7374 -0.219551 1.18617 0.143187 0.0249549 -0.160752 -0.228255 0.00185868 -1.53186 230285 164919 49523.6 166755 
31089 2 -245.003 27.6825 -36.7923 0.97131 -0.297921 0.471626 -0.102802 -0.186827 -0.15018 0.00158023 -1.51458 313024 196675 -166708 -2472.29 
31092 2 -245.041 29.3743 -34.2499 -2.25292 -0.394881 1.70114 0.116935 0.057143 0.130869 0.0102342 -1.54302 164591 -50805.1 -346002 -552.937 
31818 2 -245.233 27.5184 -31.6865 -0.564115 -0.0248258 0.918314 0.0824182 0.0442091 0.117137 0.00146374 -1.50808 -487709 186868 -228595 -107888 
30191 2 -243.5 24.8618 -36.799 0.505258 0.157454 1.04024 -0.12302 -0.0440452 -0.177975 0.0017157 -1.51525 16198.9 178229 -162899 47699.1 
31003 2 -243.503 26.5728 -34.2611 -0.846667 -0.661117 0.739217 0.0503249 0.132055 0.0176665 0.00214164 -1.5143 152900 74183.4 -371598 91644.9 
32803 2 -243.361 30.3748 -36.8164 -1.46295 0.223204 0.258973 -0.0628366 0.132327 0.0445522 0.00284286 -1.54012 82672.8 -30229.8 -56745.9 -38905.9 
32722 2 -243.592 30.2107 -31.679 -2.2788 -0.864138 -0.431521 -0.0692663 0.155528 0.118589 0.00771565 -1.55659 -592834 -107565 -149557 293935 
33624 2 -242.134 27.5489 -31.7482 -0.0535212 -0.307497 -2.80073 0.0270687 -0.168769 -0.0509915 0.0100024 -1.74395 -695234 -175711 -692652 153189 
30383 2 -241.812 27.6295 -36.817 -0.509528 -0.0533278 0.0101269 -0.0404342 -0.0475136 0.0025004 0.000330706 -1.53458 120622 -160630 25832 145816 
30194 2 -241.797 29.4157 -34.264 -1.65309 0.899254 1.70234 -0.10906 -0.0661224 0.0502625 0.00811048 -1.52326 296928 -69274.4 -279447 332135 
31816 2 -243.564 24.7534 -31.6211 -2.0952 0.581001 -0.77658 -0.0206769 0.00579747 0.107506 0.00671386 -1.59563 71712.7 89367 331572 193566 
33446 2 -240.586 30.5163 -31.6787 -2.12773 2.14729 0.651631 0.115224 0.00944752 -0.0380702 0.0120444 -1.47205 -57849.4 57699.7 -428470 -15405 
31906 2 -240.502 24.8095 -31.741 -1.4019 0.440779 0.553814 0.127483 0.0458444 0.138347 0.00310638 -1.78052 -426054 183650 -385290 176150 
31907 2 -240.27 26.6873 -34.1897 -1.36476 -0.620082 1.88345 -0.0159764 -0.00372587 -0.0365557 0.00729822 -1.50891 428096 -4957.17 207589 297586 
31912 2 -240.192 30.3953 -36.7867 -1.07557 -0.639229 -0.17574 -0.0271596 0.0490123 -0.00363673 0.00201062 -1.53925 -181093 -62174.8 -99469.6 -21092.5 
30192 2 -240.375 24.87 -36.8127 1.11929 -0.356733 -0.8696 0.156974 -0.0566328 0.118756 0.00269068 -1.52741 -221049 210143 22307.2 123658 
30189 2 -238.613 27.6358 -36.7565 -0.570601 -0.200668 -0.842049 -0.0534636 -0.0772726 -0.0808558 0.00135385 -1.5248 24192.4 -73865.2 -238109 23996.7 
31093 2 -238.644 29.4306 -34.2249 -1.71363 -1.82041 -0.252179 -0.0432772 0.0217979 0.187905 0.00795261 -1.4991 335060 20438 -343947 -193174 
30282 2 -237.232 24.8303 -36.7651 -1.0009 0.570672 1.43511 0.0943404 0.107366 -0.0632719 0.00426599 -1.51471 -183806 45590.1 132753 45865.4 
31096 2 -237.098 26.653 -34.1185 -1.98498 -0.24304 0.131555 0.0275037 -0.0326884 -0.00632004 0.00505886 -1.64904 725655 -157445 310161 61296.5 
28572 2 -237.001 30.3594 -36.7091 -0.473971 0.338021 0.414494 0.0973817 0.0204323 -0.0673846 0.000643251 -1.51265 -16356.5 -39044 355990 -72451.6 
31835 2 -235.452 27.6086 -36.7079 -0.933712 3.06842 0.700352 -0.166506 -0.0298093 -0.0726785 0.0135745 -1.70853 -244599 -204838 229120 225776 
31826 2 -235.372 29.2591 -34.1007 -0.818925 0.75996 -1.24697 0.0286817 0.152401 -0.0975778 0.00353056 -1.95839 854335 383491 47402.9 -466013 
32631 2 -234.102 24.8869 -36.7618 0.228171 1.03025 -1.34043 0.160341 0.0189774 -0.038112 0.00366548 -1.7178 -329907 -197629 -404977 56173 
33666 2 -233.865 30.4156 -36.8054 -0.744781 -0.815277 0.120185 -0.16319 -0.0857776 0.167017 0.00155402 -1.65101 -578980 -321735 514810 23719.9 
3848 1 -233.862 26.611 -34.2375 -0.893317 -1.11638 -1.02877 0.209886 0.000713412 0.205611 0.00433821 -1.19412 2.19983e+006 1.25821e+006 1.16924e+006 218139 
32551 2 -232.944 27.9292 -31.8006 -2.32232 -0.547763 2.47579 0.00203737 0.13719 -0.139645 0.014891 -2.62157 -796755 -301714 -43896.5 311139 
33538 2 -232.418 27.6974 -36.7624 -1.42149 -0.0712686 0.548182 0.0113809 -0.179511 0.18704 0.00292991 -2.14899 -1.01793e+006 -398978 115563 -36775.3 
348 1 -232.274 29.2939 -34.2393 0.427451 0.887619 1.29181 0.00597705 0.0405789 0.0506117 0.00369038 -1.37554 1.44822e+006 1.60275e+006 945797 -63881.1 
32554 2 -231.37 25.0914 -31.8519 -3.49262 0.0158591 -0.827668 -0.0449041 -0.222969 -0.0858994 0.0162272 -1.76867 -1.28096e+006 -157469 -821428 -126242 
1007 1 -231.326 30.4904 -31.7707 -2.41933 0.360855 -0.0504098 -0.32553 0.0525172 0.0415405 0.0083696 -1.64961 931294 638128 1.10099e+006 -193611 
1140 1 -230.941 26.791 -34.1878 0.0228225 0.401147 0.358271 -0.279467 -0.0313335 0.0337752 0.000405202 -1.25114 1.38658e+006 1.39668e+006 699528 -148603 
30917 2 -230.99 24.9436 -36.7168 -1.93222 1.16279 -1.24864 -0.0728173 0.198856 -0.0156728 0.00836906 -1.72562 42130.4 356255 121181 -88046.7 
34348 2 -230.873 30.41 -36.755 -0.208004 0.57787 0.739569 0.152502 0.0816327 0.00189286 0.001164 -1.6998 -719607 -693629 193760 136750 
33541 2 -229.409 27.7641 -36.6484 -1.97061 0.618128 -1.52322 -0.0207796 -0.0691999 -0.14896 0.00829465 -1.99512 -276115 -408804 33443.3 60201.4 
31831 2 -229.336 29.4163 -34.0351 1.04493 1.44298 -0.318447 0.269266 -0.0768683 -0.114206 0.00412551 -2.58008 644013 -572515 -28314.7 229526 
32728 2 -227.95 25.0908 -36.7569 -1.57203 -1.4981 -0.0497568 -0.141482 -0.123503 0.00845762 0.00594249 -1.65991 -839457 378792 -602242 182480 
32822 2 -227.94 26.7418 -34.1089 -0.576585 0.190553 -1.52419 0.0182339 0.0899194 0.256523 0.00339051 -2.35407 -419875 -81952.5 293192 341214 
31922 2 -227.786 30.4738 -36.5706 1.31098 0.167274 -0.278398 -0.0748147 -0.0507733 -0.0234214 0.00229757 -2.17645 -543485 -284941 470491 98743.9 
3730 1 -226.499 27.8904 -36.5348 0.474101 -1.78587 -1.40708 0.0960621 0.0951317 -0.213015 0.00754198 -0.912283 699380 1.12542e+006 1.3159e+006 276119 
1283 1 -226.234 29.4489 -34.0762 -1.69212 0.0414097 1.40571 -0.0812005 -0.0793629 0.0253953 0.00676877 -1.60586 1.5344e+006 1.17812e+006 1.0904e+006 -109230 
34352 2 -225.453 25.0495 -31.5766 0.138639 -1.05078 -0.555335 0.0777712 0.125718 0.127661 0.00180332 -1.7245 -198339 434582 352143 -631665 
31015 2 -225.035 25.191 -36.7742 -2.34944 3.30476 -1.79609 0.0333965 -0.136669 -0.234609 0.0247713 -1.69327 -868590 197224 -425288 -543801 
32650 2 -224.853 30.6851 -36.484 -0.613855 -1.47366 -0.501036 -0.383771 -0.166154 -0.0106342 0.00352606 -2.09521 -1.43622e+006 -113202 615288 57304.2 
30207 2 -224.995 26.8051 -34.208 -2.42145 0.369329 0.64165 0.0954975 0.0378985 0.243081 0.00807547 -2.52716 -748982 -495034 -635027 13366.1 
32654 2 -223.944 27.8081 -31.5659 -1.15506 1.55259 -1.36054 0.140719 0.0585202 0.0362166 0.007048 -2.42193 106480 -120884 598366 14653.5 
31744 2 -223.617 27.908 -36.6818 -1.33565 -1.15552 -0.419947 -0.044602 0.268769 0.0105007 0.00415079 -2.17659 -513947 -658502 72067.2 -273542 
31130 2 -291.982 32.8807 -32.3403 -0.920484 0.8252 -0.196596 0.102072 -0.0298095 0.0404492 0.00197353 -1.15657 -29199 929433 584639 19210.9 
30229 2 -291.047 35.6812 -34.5344 -1.1108 0.497606 0.724774 0.113201 -0.105992 -0.0516387 0.00252759 -1.15069 275225 930283 33859.3 318051 
32838 2 -290.857 36.9832 -31.7954 -2.57881 -0.18968 1.31732 -0.1016 0.0919308 -0.00505776 0.0106071 -1.09537 -424888 4100.07 165279 -49206.3 
30318 2 -289.501 36.4261 -37.1047 -0.961858 -0.438928 0.624199 -0.0157014 -0.201577 0.0222315 0.00189866 -1.24779 -74900.9 34523.8 387210 -431736 
31132 2 -289.385 31.4412 -33.2782 0.774965 -1.49804 -1.22784 -0.0428463 0.0639648 0.000146755 0.00548179 -1.34695 156668 437542 315080 159205 
31129 2 -289.255 34.398 -32.4303 -1.73257 -0.435911 0.24068 0.00911594 0.0151173 -0.148414 0.00409312 -1.66434 844785 460522 121394 25219.5 
30320 2 -289.11 33.4997 -35.7522 -0.705492 0.385535 0.712227 -0.18441 0.112757 -0.0920231 0.00145301 -1.24037 42574.8 434755 1.05694e+006 -180926 
30408 2 -287.936 35.9608 -34.5091 -1.46837 0.699539 -0.413042 -0.0312797 -0.106093 0.0602027 0.00354688 -1.56939 -747454 -1.25397e+006 -662119 -380307 
30321 2 -286.641 35.0814 -36.9251 0.348085 0.343267 1.49298 -0.00665369 0.0625034 0.152779 0.00310847 -1.55716 -575673 122368 -1.76386e+006 -389901 
31134 2 -286.508 33.081 -34.3496 0.102347 0.528045 1.2595 0.0806618 0.0298248 0.0694918 0.00236242 -1.51987 787281 641502 485365 -55507.5 
31131 2 -286.127 35.311 -32.0962 -0.08978 -0.141469 1.30015 -0.0472208 -0.0136596 0.0489587 0.00216442 -1.48879 519476 -306502 -477884 500621 
30323 2 -284.755 35.5841 -34.6918 -0.941758 -0.878875 0.328188 -0.00281724 0.100264 -0.09439 0.00222561 -1.44427 -216276 175080 -505415 182794 
29422 2 -284.552 32.7805 -36.9251 -0.289187 -0.42018 0.217813 -0.0678696 -0.00348854 -0.165944 0.000387456 -1.25954 845080 206080 521194 -577234 
31042 2 -283.961 33.0549 -32.2136 -0.777179 -0.122565 -1.59773 -0.0493118 -0.0346407 -0.110779 0.00399488 -1.51921 276788 -346134 623796 -89002.7 
30232 2 -284.098 31.0745 -34.4278 0.431699 -0.591992 -0.714744 0.0467597 -0.0154772 0.108616 0.00131957 -1.30451 -766841 -136294 -544581 -27456 
29517 2 -284.474 37.1548 -37.3331 0.533185 -0.239615 -0.50914 0.113749 0.143607 0.172231 0.000756876 -1.62666 674665 426286 436632 548612 
30236 2 -282.589 35.7299 -32.4354 0.056075 -0.115743 1.26076 0.0154409 -0.0116636 0.0420757 0.00202287 -1.43126 706177 24605.7 372815 -807189 
30324 2 -282.494 33.8766 -35.1525 0.19398 -0.605593 0.41765 0.000425273 -0.0785305 0.158616 0.000729013 -1.46352 -1.18269e+006 -528679 -89587.8 566569 
30231 2 -281.717 31.0772 -36.3004 -1.04032 1.39211 1.43699 0.0346373 -0.00844799 0.015314 0.0064049 -1.23847 -32083.1 -472709 -372944 -121013 
29426 2 -281.527 36.6416 -36.0077 -0.0569408 -0.233278 0.608902 0.0394467 0.0469954 0.0108352 0.000539606 -1.47385 353219 -389730 216172 -141127 
30237 2 -281.282 31.963 -33.3366 0.121186 0.442059 0.0324579 0.0626291 0.0663734 -0.019582 0.000265954 -1.47893 -374802 -469447 -868448 501379 
29421 2 -279.946 33.468 -36.7069 -0.989578 0.357553 1.05919 0.0241112 -0.056278 -0.124403 0.00280745 -1.54568 -35470.6 109524 233780 -411639 
30235 2 -279.874 35.0309 -33.9609 -1.50614 -0.743651 1.9195 -0.0294832 0.0947802 0.0250941 0.00819436 -1.49979 548037 278546 -105652 411257 
29518 2 -278.407 36.0913 -36.6776 -1.42195 0.615297 -1.42631 0.071286 0.0772484 0.0700259 0.00558582 -1.53781 1.05284e+006 149876 631923 -129729 
29427 2 -278.353 32.3833 -34.163 -0.124179 0.70548 -0.468365 0.0284184 0.0209383 0.129908 0.000922582 -1.53848 -61643.5 -111935 466674 452362 
29425 2 -276.753 33.286 -36.7437 -1.15431 -1.74652 1.0184 -0.177464 0.0417528 0.0760911 0.00682646 -1.55503 -66254.4 317914 122478 44198.5 
30238 2 -276.681 35.1275 -34.1064 -0.612662 -0.282491 1.7196 0.050494 -0.259475 0.061813 0.00429768 -1.499 393823 -298228 344290 158421 
30243 2 -275.145 36.0243 -36.6966 -0.823915 0.548869 -0.0959113 0.0582264 0.0352378 0.0287987 0.00124603 -1.524 477866 149673 246187 65061.3 
29431 2 -275.175 32.2909 -34.098 -2.54157 1.30701 -0.127784 -0.0656104 0.124812 0.0254376 0.0103081 -1.51644 -135033 -104300 200922 66586.6 
29435 2 -273.637 33.2025 -36.7505 -1.84444 0.254816 0.0627014 0.139417 0.0147305 0.0568528 0.00437158 -1.52312 -24750.8 234030 257745 26200.9 
30257 2 -273.485 34.9946 -34.0949 -0.975002 1.76251 0.773501 -0.0656697 0.0344613 -0.0474435 0.00586351 -1.52184 285989 81929.2 221072 15648.9 
29439 2 -271.956 35.9243 -36.7317 -1.17524 -0.362231 -0.0922997 -0.0101194 0.00157574 0.0192974 0.00191561 -1.52674 221672 156606 149309 100325 
30242 2 -272.021 32.1915 -34.1105 -1.94261 0.932852 -0.0984279 0.037868 0.0875909 -0.0494389 0.00586132 -1.52084 -2246.81 6822.7 255612 188233 
29437 2 -270.403 33.154 -36.7245 -0.277191 -0.980895 0.873601 -0.112051 0.0186689 -0.0043051 0.00226986 -1.52339 -664.81 -13916 213117 31557.4 
30260 2 -270.292 34.9117 -34.1171 0.353616 -0.770372 -1.74396 -0.00225955 -0.0490822 -0.01296 0.0047357 -1.52051 141872 -195245 -88154.3 278019 
29433 2 -268.816 32.1476 -34.089 0.967602 0.219858 0.245902 -0.000394209 0.108479 -0.0322457 0.00131627 -1.5247 -102351 -150839 158670 234271 
29447 2 -268.802 35.9434 -36.6823 -0.942136 1.32528 0.502952 -0.0264683 0.00774566 -0.0528321 0.00364876 -1.52877 34303.9 193643 276569 -85090.6 
30247 2 -267.27 33.1525 -36.7043 -1.06161 0.622073 -0.197633 0.138095 0.092766 -0.000404297 0.00195608 -1.52548 -785.097 -6077.61 271932 -127315 
30157 2 -267.108 34.9429 -34.0573 -0.693948 -0.836641 -1.36047 -0.178506 -0.00631545 -0.110197 0.00381937 -1.51839 82446.7 32692.5 163447 167826 
31158 2 -265.657 32.2009 -34.0821 -0.674426 -0.0858101 0.785649 0.117748 -0.000475888 -0.0379083 0.0013596 -1.52026 3991.38 -113488 291939 110864 
29444 2 -265.654 35.9147 -36.721 -1.95271 -0.549512 1.5413 0.0257079 -0.0182118 0.135407 0.00817512 -1.52909 -94467.1 47662.1 243935 -19448 
29440 2 -264.066 33.1385 -36.7563 -1.0731 0.856861 -0.128485 -0.0479181 0.0982239 0.152295 0.00239595 -1.52436 109050 -39704.2 121623 47826.3 
31227 2 -263.966 34.9597 -34.0618 -1.88251 0.874634 0.314496 -0.134036 -0.0456178 -0.0670562 0.00555161 -1.51744 -202389 -77302.1 245689 49195.7 
31065 2 -262.491 32.2024 -34.1324 -1.08039 0.428368 -0.470967 0.000413979 -0.00658071 0.0966048 0.00198065 -1.52995 -22610 -119538 369651 137706 
31159 2 -262.488 35.9037 -36.6673 0.409818 -0.0925695 -0.191009 0.108904 0.0236213 -0.0958144 0.000268283 -1.52922 80246.1 33741 122322 -5009.36 
31163 2 -260.881 33.1648 -36.7527 -1.85009 1.28152 -0.936163 -0.0221812 -0.0967537 0.0402179 0.00748345 -1.53056 74995.3 -33244.2 28714.2 -16290.1 
31173 2 -260.828 34.9262 -34.1174 -0.430425 0.612248 0.727116 -0.0275161 0.012786 0.0847712 0.00137138 -1.53453 -253382 -183050 141376 28196.2 
30265 2 -259.325 32.21 -34.1186 -1.93437 -0.354391 -0.185557 0.114269 -0.0132289 -0.044737 0.00491441 -1.5296 75239.2 -83726.2 212900 144159 
28546 2 -259.271 35.8507 -36.7176 1.47298 0.456783 0.181476 0.0799818 0.0964483 -0.0795948 0.00303701 -1.52606 182482 -118270 77666 -13490.8 
31077 2 -257.668 33.1369 -36.7691 -3.09619 -0.907722 0.693937 -0.111171 0.0657972 0.0985666 0.0137185 -1.52685 -82869.5 -8995.69 195827 192202 
30263 2 -257.649 34.9462 -34.1213 -0.752991 -0.23301 0.309796 0.0384191 -0.0100008 -0.0648477 0.000903406 -1.52331 10379.3 -212441 213901 252470 
29368 2 -256.102 32.2753 -34.101 -0.020785 0.580466 2.24515 0.0287609 -0.191598 0.0365015 0.00677376 -1.52282 250351 22210.9 205888 98692.4 
29463 2 -256.052 35.9167 -36.7879 1.27668 -0.00787094 0.438876 0.0175062 -0.173566 0.141529 0.00229558 -1.52145 160951 -117164 124999 107890 
29460 2 -254.516 33.1382 -36.7302 -1.67614 -0.41923 0.0473496 0.132569 0.0909785 -0.0360984 0.00376272 -1.5186 86655.7 67654.5 353862 98965.2 
28646 2 -254.409 34.9669 -34.1234 -0.384885 0.384919 0.663314 -0.0177786 -0.017467 -0.0802712 0.000927363 -1.51832 227418 -61168.6 294149 38426.3 
34341 2 -252.881 32.2047 -34.0786 1.03828 0.269209 -0.802606 0.0103971 -0.00585545 -0.104936 0.00226041 -1.51789 325071 48344 146689 48349.5 
32806 2 -252.854 35.9006 -36.811 -2.50486 -0.845784 -0.508315 -0.0206217 -0.0302735 0.126215 0.00912904 -1.51553 117293 107708 179545 172562 
31088 2 -251.282 33.1646 -36.7255 -1.81364 0.908501 -1.68259 -0.0400467 -0.078814 -0.088694 0.00874834 -1.52138 174934 -56470.6 215990 42813.5 
30370 2 -251.204 34.9246 -34.1572 -0.231439 -0.559237 0.155441 -0.0702519 0.0543553 0.135087 0.000491806 -1.54305 297553 56721.5 193843 -36148.2 
30275 2 -249.667 35.8924 -36.7415 -1.51053 0.48475 -0.419602 0.0739046 0.0745917 -0.0780725 0.00339156 -1.54877 106407 -246774 348936 113675 
31095 2 -249.654 32.1595 -34.1444 -1.15441 -1.11428 -0.38542 -0.0947276 0.0632389 -0.0409855 0.00342945 -1.56524 330992 58584.7 36506.3 213059 
31899 2 -248.096 33.2022 -36.7738 -1.17322 0.804135 -1.55998 -0.10659 -0.211096 -0.0353414 0.00561319 -1.52671 -99914.7 -156238 274602 194974 
32720 2 -248.035 34.9082 -34.1638 -0.228421 0.358413 0.449365 -0.0791314 0.0801173 0.0771081 0.000481847 -1.3269 -88349.3 466764 376107 13939.4 
32001 2 -246.485 32.123 -34.1297 -0.949114 -0.75228 0.278407 -0.0845903 0.00297344 0.0501026 0.00194501 -1.4461 127740 -247886 138105 -63318.8 
28571 2 -246.479 35.9214 -36.8221 -2.22168 0.606374 -0.0725835 -0.00381494 0.126477 0.0638651 0.00668657 -1.43362 56495.5 98597.6 159594 188168 
32002 2 -244.934 33.1632 -36.7581 -0.876234 0.144815 0.137835 0.0976863 -0.0772002 -0.0954802 0.00101738 -1.41554 96793.3 138958 435536 33544.6 
33440 2 -243.31 32.0779 -34.1432 -1.68957 0.697043 -0.210077 0.0354039 0.163344 -0.0249846 0.00426302 -1.45026 325057 -20343.8 647976 222453 
29474 2 -243.286 35.9914 -36.8062 -0.731591 -0.955243 1.0139 0.103527 -0.102447 -0.00688359 0.00311821 -1.42179 251862 225539 54342.8 -6960.55 
28585 2 -241.755 33.1536 -36.7994 -0.811191 -1.45173 -0.186037 0.0427328 0.0519016 0.0207477 0.00352687 -1.51844 33275.8 293300 453288 102943 
31101 2 -241.631 35.0468 -34.2142 -2.42356 1.13903 -0.814806 -0.102906 -0.109677 -0.0578985 0.00986826 -1.35591 -225050 422286 162802 40947.4 
31193 2 -241.88 33.2545 -31.6276 -1.9849 1.68423 -0.36936 0.123844 -0.000108595 -0.0416256 0.00870691 -1.26888 -140726 -49653.3 -140198 505082 
32814 2 -240.13 32.2766 -34.1658 0.170232 0.0526657 -1.53712 -0.105076 -0.0665961 -0.0104106 0.00301592 -1.57687 269554 274307 241323 -92960.9 
32721 2 -240.047 35.9194 -36.7573 -1.21747 -0.350214 0.91135 -0.157487 0.038634 -0.137033 0.00306748 -1.55096 -8918.64 156634 -157131 120088 
31106 2 -240.112 36.0216 -31.7268 -2.20432 -0.00547149 -0.740018 -0.00495119 0.0416343 0.00967395 0.00680984 -1.20789 -373278 -138074 -409972 286882 
30380 2 -238.573 33.0816 -36.8018 -1.7984 -0.467219 0.39951 0.0790969 0.130866 0.0791843 0.00454957 -1.53208 -161127 -100780 -16492 -7506.82 
32732 2 -238.511 34.9491 -34.2179 -2.08412 -1.86733 -0.482431 0.0527189 -0.0260453 0.105839 0.0101558 -1.58386 90465.8 268240 252717 -152860 
28689 2 -236.925 35.8793 -36.7806 -2.21813 -0.102499 -0.666714 0.0127642 0.0242309 0.0379447 0.00677007 -1.52083 -302974 130958 -22381.9 32472.3 
31006 2 -236.97 32.1637 -34.0726 -0.183278 -0.332472 0.236041 0.0521879 -0.0450729 0.0337607 0.000251706 -1.52221 400090 337070 925661 -264421 
31921 2 -237.037 35.9601 -31.7234 -1.98004 0.0637396 -1.63279 -0.127736 0.0717863 0.0954534 0.008301 -1.58092 -850753 -236114 -484360 434844 
31908 2 -235.424 33.1112 -36.8289 -0.079131 0.470945 -0.665496 -0.0606972 -0.0298173 0.16245 0.000845056 -1.50042 -153213 -158606 354785 69153.2 
33665 2 -235.334 34.8231 -34.149 -1.06918 0.416733 -1.83887 0.0499569 0.156716 -0.158431 0.00591753 -1.52712 220122 107954 -78315.7 -158566 
30293 2 -233.809 35.8408 -36.7446 -1.13392 -0.276428 -1.02778 0.0390145 0.138277 -0.0523747 0.00304617 -1.51138 -370394 -208333 -91932 195901 
34445 2 -233.784 32.033 -34.0718 -0.0723018 -1.65476 1.25261 0.107895 -0.0577162 -0.190921 0.00543169 -1.77484 535397 871113 404306 -340627 
28582 2 -232.322 33.1403 -36.7944 -1.72736 -0.738857 1.12532 0.134489 0.117947 0.074771 0.00604069 -1.4944 -339459 -518970 202461 164873 
33635 2 -232.181 34.8918 -34.1809 -0.549127 -0.471613 -1.01443 0.0621446 -0.0804675 0.0796476 0.00195606 -1.55963 427843 223244 32023.4 -60006.9 
31917 2 -232.484 33.2632 -31.5878 -0.961841 0.166792 0.278725 0.0587281 -0.223739 -0.0235395 0.00129812 -2.14377 -21134.4 -22348.6 -674181 -430399 
31837 2 -230.69 35.9492 -36.7434 -1.35223 -1.92807 -2.16555 0.107646 -0.129529 -0.0356671 0.0128919 -1.4955 -260590 139099 -126823 105646 
30931 2 -230.65 32.1242 -34.1251 0.0116934 -0.592311 3.04103 -0.0846927 -0.0327573 -0.13627 0.0120899 -2.39831 371084 22015.3 -174543 266587 
1864 1 -229.549 33.3757 -31.7235 -1.70909 -0.301326 0.677136 -0.0217117 0.021351 0.112798 0.00485223 -1.18976 569191 101574 68207.3 -100900 
31105 2 -229.208 33.1234 -36.7347 -0.510348 -0.981553 -0.510181 -0.16644 0.164446 8.4892e-005 0.00186936 -1.61606 -598983 -191881 -58655.2 72010 
34476 2 -229.056 34.811 -34.1932 2.74259 -1.28839 -1.61053 0.00461133 -0.119069 -0.148925 0.0148315 -1.94119 -122587 120731 -871924 -416157 
32821 2 -228.007 36.002 -31.7326 -0.623876 -1.19511 -1.18087 0.0238408 -0.0469483 0.0179023 0.00404552 -1.61151 -413861 -781688 -967762 391489 
31926 2 -227.626 36.0668 -36.5879 -1.21269 -1.8514 -0.65412 0.0637242 0.0932564 -0.112323 0.00670844 -1.46886 -489500 -245243 194872 278591 
2797 1 -227.545 32.0979 -34.0358 -0.0533476 0.0616062 1.23106 -0.0195361 -0.0465777 -0.135268 0.00212831 -1.20747 1.26254e+006 1.75055e+006 1.45986e+006 -273869 
32549 2 -226.251 33.3346 -36.6544 -1.04399 -0.389891 -1.87581 0.0123498 0.0427352 0.183443 0.00599606 -1.6402 -757118 -413673 354954 79610.3 
33548 2 -225.951 35.0386 -34.0525 0.797235 0.144154 -1.4084 0.0273487 0.0130723 -0.00466385 0.00332505 -1.60009 58771.7 855659 -28443 426649 
32649 2 -224.609 32.2227 -33.7764 0.425443 0.384406 -1.52493 -0.00843901 -0.0361082 -0.131317 0.003343 -2.14741 47519.7 834546 599499 170650 
45189 2 -224.608 36.1397 -36.7276 0.289285 -0.00648976 -1.48871 0.0952698 0.121347 0.143185 0.00289688 -1.72401 -116429 47625 -263157 132993 
30319 2 -289.368 38.4857 -34.2524 -0.922131 -0.17721 -0.269496 -0.020884 0.127265 0.0629131 0.00120203 -1.30577 358354 580512 817192 1.09528e+006 
31218 2 -287.645 40.3302 -32.0755 -1.5188 0.238765 -0.228565 -0.0376874 -0.0353596 0.0931588 0.00304299 -1.30362 391660 127926 -556307 -115540 
30322 2 -287.37 41.0268 -34.9214 0.218657 0.245858 0.0898408 -0.13014 0.0501967 -0.0910774 0.000146518 -1.15256 -83794.2 877164 -493241 737523 
29509 2 -287.285 38.2848 -36.6555 -0.470088 0.974904 0.0234157 0.0889636 0.0472367 -0.0126785 0.00147612 -1.44683 -262361 584768 157621 -369468 
31221 2 -286.367 43.1022 -32.3573 -1.48284 0.677584 -0.669828 0.0438267 0.0151663 -0.0855916 0.00391282 -1.34314 117156 77176.6 1.26844e+006 210304 
30327 2 -286.31 38.1863 -33.8602 -0.440722 0.0845578 0.319002 0.0389926 0.115702 0.00638732 0.00038182 -1.54252 -1.18691e+006 -663556 -492528 -955691 
30331 2 -284.915 40.6085 -33.1575 0.491999 1.1317 0.485459 0.0858361 0.0223573 -0.0871309 0.00221485 -1.50787 -1.43439e+006 -1.72143e+006 -1.65398e+006 -461695 
30410 2 -284.9 40.0421 -36.0717 -1.39036 0.188202 -0.340408 -0.12314 -0.142148 0.109276 0.00262532 -1.43114 -1.6604e+006 -118897 -832004 423396 
30326 2 -284.513 42.9935 -35.1632 -3.21012 0.408192 0.84858 -0.0778987 -0.0838757 0.14801 0.014096 -1.43837 777687 919107 883390 217356 
30329 2 -283.379 42.8062 -32.2869 -0.399109 -0.60381 -0.384845 -0.173744 0.0718325 0.0883465 0.000846372 -1.53913 -1.75637e+006 -1.47148e+006 -1.42134e+006 -234537 
30325 2 -283.349 38.2485 -34.1865 -1.42055 -0.0573507 0.164629 0.00490968 -0.0948304 0.00261734 0.00257995 -1.48341 -987109 -563247 867812 73100.9 
29515 2 -282.325 39.5099 -37.1328 -1.96224 1.46846 1.73555 0.0531497 0.00294538 -0.082502 0.0113595 -1.48468 -1.10758e+006 -129263 83829.3 1.21189e+006 
30328 2 -282.157 41.0019 -34.4381 0.900471 0.428771 -0.871661 0.108406 0.0916667 -0.00613731 0.00220981 -1.56013 814451 308304 412845 -598910 
29521 2 -280.735 42.4001 -36.7419 -1.64316 -1.09735 0.68544 -0.103402 -0.0644734 -0.0113205 0.00550909 -1.58898 182936 454898 599751 685550 
30244 2 -280.571 37.9673 -33.1141 -1.04641 -0.683126 -0.351305 -0.0160773 -0.0636755 0.0257157 0.00212235 -1.41239 -881118 -2227.58 549600 -390923 
30333 2 -280.475 42.6198 -32.0094 -0.747957 -1.17032 -2.27894 -0.0659582 -0.10422 0.069804 0.00897113 -1.53265 -1.28184e+006 24375.4 -456084 487909 
29430 2 -279.569 38.9309 -36.331 -0.267675 1.08855 -0.0159756 0.104091 0.0436553 -0.0868268 0.00158302 -1.44872 -723092 -91651.4 98658.8 -195507 
29525 2 -279.204 40.5136 -33.7317 0.292086 0.0663156 -0.786167 -0.11592 0.0812686 -0.0254192 0.00089145 -1.42237 -246400 -852986 347883 -240009 
29522 2 -277.912 41.5304 -36.4289 -0.453862 1.47811 1.0525 -0.080866 -0.174964 -0.0428559 0.00440652 -1.49683 -849525 -681931 -38921.6 166443 
30239 2 -277.771 37.8452 -34.0786 0.584189 0.519855 -0.540674 0.10614 -0.0124845 -0.0173604 0.00113842 -1.38913 -1.31105e+006 -793688 -266515 674247 
29523 2 -278.714 43.5698 -34.2482 -1.59092 -1.07131 0.392835 -0.0625658 0.0704871 -0.0332323 0.0048278 -1.62846 -18749 646701 6473.66 -283101 
30336 2 -277.61 41.9478 -31.6643 -0.531714 -0.500412 -1.14329 0.0695441 -0.118247 0.0973055 0.00231783 -1.48735 -2.31118e+006 -1.0094e+006 -861277 -645088 
29429 2 -276.468 38.8043 -36.7318 -0.54435 0.242365 -1.1385 -0.0211305 -0.0792206 0.136565 0.00207976 -1.52602 -259619 -254186 -148852 281322 
29434 2 -276.193 40.6185 -34.0868 0.043199 0.299468 -0.537256 0.0768156 -0.0380139 0.0718702 0.000478857 -1.54561 -34977.7 400965 -156031 -263676 
28719 2 -274.838 41.4187 -36.8125 -1.57622 0.923493 -0.186401 -0.149875 -0.0399441 -0.0254574 0.00424718 -1.51065 -703484 -175109 -971180 159531 
30252 2 -274.782 37.8345 -34.0586 -0.0835623 -1.34179 -0.415559 -0.0555216 -0.0981581 -0.099768 0.00249393 -1.49787 -466584 -46133.4 290651 -176666 
29533 2 -274.175 42.8546 -34.4018 -1.18234 -0.321437 -0.774446 0.07098 -0.0839599 -0.0114596 0.00264626 -1.29998 -2.6638e+006 -1.86896e+006 -1.07357e+006 279312 
29526 2 -273.341 38.7306 -36.7246 -0.949849 0.742297 0.154853 -0.136907 -0.0706139 -0.027357 0.00186056 -1.52564 -345761 -30223.3 29677.9 185457 
30341 2 -273.003 40.2983 -34.06 -0.0925117 -0.357494 0.0643806 -0.155094 0.000891714 0.0564294 0.000176968 -1.45479 -430076 -1.28646e+006 -26037.9 258380 
29530 2 -271.841 41.574 -36.6541 -1.31814 0.284745 -0.115921 0.152937 -0.0638366 -0.120105 0.00230746 -1.5979 -25666.1 563955 384070 -228469 
30347 2 -271.671 37.6533 -34.1358 -1.84903 -1.18547 2.02169 -0.0056088 -0.074032 0.0794725 0.0112242 -1.48888 -528291 -727841 83294.8 453693 
30345 2 -271.469 43.2816 -34.1303 1.31351 0.0492222 0.376919 -0.0629016 0.0508567 0.103577 0.00235504 -1.49954 -1.54784e+006 -133120 -136335 -697509 
30253 2 -270.277 38.7588 -36.6917 -0.913123 -0.658551 0.114051 0.0287893 0.00833469 -0.0251051 0.0016128 -1.51579 -280023 389707 243639 -50066.7 
31160 2 -270.041 40.5159 -34.0419 -1.60988 0.708793 -0.585131 0.0628738 -0.0211607 -0.149542 0.00432832 -1.51502 -709785 177732 112026 29245.7 
31225 2 -268.64 41.4955 -36.6983 -2.3415 -0.877155 1.26502 -0.0627768 -0.0636313 -0.0123974 0.00989011 -1.51992 148755 171827 257002 -90862.1 
30251 2 -268.619 37.7153 -34.0674 -1.10146 0.876024 -0.0130182 0.0315761 0.0251316 -0.0495249 0.00249485 -1.52081 -400595 58678.3 150622 105626 
29534 2 -268.534 43.3142 -34.0922 -0.84646 1.11596 -0.534381 0.0869077 -0.0790981 -0.0230844 0.00283066 -1.57361 -959927 252817 202257 -422692 
29442 2 -267.149 38.6811 -36.721 -1.8932 0.22211 -0.554706 -0.0535432 0.033128 0.0594159 0.00496405 -1.52386 -278066 44345.6 215844 18070.9 
28636 2 -266.995 40.4951 -34.0919 -1.44855 -0.891035 0.599085 -0.0557084 -0.034982 0.038391 0.00409488 -1.51474 -525272 185831 250173 -149454 
28713 2 -265.482 41.3929 -36.7045 -1.58925 -0.221409 -0.0290357 -0.13056 0.194461 0.0216151 0.00324398 -1.5185 -89810 102700 38208.4 100255 
30259 2 -265.521 37.7163 -34.0478 -1.22983 -0.0289667 -0.15539 -0.0442705 0.0185559 -0.0761698 0.00193647 -1.52145 -385080 -20951.8 210866 -3598.86 
29549 2 -265.448 43.2026 -34.0765 -0.993249 -0.574885 -0.965617 -0.031202 0.0376316 0.0801081 0.00283322 -1.58767 -178005 34726.1 307482 -279432 
31226 2 -263.897 40.4519 -34.0734 -2.43989 0.854734 0.575249 0.0096141 0.0119665 0.0895696 0.00883494 -1.51942 -353657 47397.9 234179 52863.2 
29446 2 -264.047 38.6472 -36.7014 -0.719296 1.27053 -0.561155 0.175004 -0.0107743 0.04434 0.00308144 -1.52706 -83381.1 -143208 188126 198260 
28641 2 -262.286 43.1867 -34.0527 -1.62487 -0.299834 -0.220604 -0.0295868 -0.0243268 0.0751498 0.0034999 -1.6332 29999.8 59833.3 29086.3 -32600 
31162 2 -262.404 37.698 -34.0469 0.612143 -0.889901 0.191191 0.0772126 0.0227867 -0.0138944 0.00151545 -1.5217 -172130 -49012.6 210790 -7765.61 
29538 2 -262.353 41.3959 -36.6423 -0.0372132 -0.0770564 -0.247969 0.0578233 -0.0015335 -0.0314998 8.66691e-005 -1.52402 -51615.1 226804 1739.59 170155 
29459 2 -260.82 38.6209 -36.662 -0.957988 1.13339 0.45028 -0.0367239 0.0282945 -0.0400008 0.00302923 -1.517 299217 177083 275351 86881.5 
28637 2 -260.746 40.4438 -34.0302 0.615633 0.801367 -0.558268 0.0740511 -0.0284569 -0.183891 0.00167876 -1.52381 -34342.4 177921 -159037 105021 
31167 2 -259.085 43.1647 -34.0518 -1.36149 0.723634 -0.504719 -0.107514 0.111374 0.0691925 0.00331509 -1.52471 376966 113071 85073.6 -80933.3 
30356 2 -259.228 37.6285 -34.1004 0.198453 -0.170113 0.154392 0.0936929 0.180319 0.0308337 0.000116076 -1.52309 2270.43 -5280.37 -60046.8 146001 
29453 2 -259.156 41.3959 -36.6227 -1.29366 1.39703 -0.868952 -0.0438391 -0.0143843 -0.0754546 0.00551712 -1.55478 62069.2 295192 44777.9 210374 
30418 2 -257.624 38.6051 -36.6643 -0.264016 1.22047 0.806146 -0.0639191 0.0987536 -0.0797881 0.00278243 -1.52601 88572.6 -12695.5 6157.94 201351 
29372 2 -257.537 40.4366 -34.0681 -2.13991 1.6435 -1.68836 -0.0814221 -0.0599328 -0.0271809 0.01276 -1.56457 -46436.9 329147 -182954 225880 
30360 2 -255.922 43.1536 -34.0306 -0.787279 0.282066 0.680813 -0.0273149 -0.0129104 0.0306714 0.00146466 -1.33476 206964 -289604 243726 85025 
29471 2 -256.002 41.4031 -36.6331 0.977439 1.39895 -0.557517 0.0670799 -0.0875059 -0.0461861 0.00405978 -1.59445 23542.4 264230 20756 94099.1 
30366 2 -256 37.6767 -34.1533 -0.827069 -0.0694115 -1.08688 0.0492815 -0.00239386 0.0798349 0.00235551 -1.52032 167796 54100.1 -5248.86 158033 
28645 2 -254.385 40.4438 -34.0937 -0.729819 -0.574207 0.192061 0.135288 -0.104885 -0.0793098 0.0011326 -1.57132 91581.6 256649 -25081.8 67291.5 
28570 2 -254.408 38.6343 -36.7401 0.510787 0.030823 0.120058 0.0247589 0.0775449 0.0346753 0.000347963 -1.51835 213042 58997 145720 2759.41 
28748 2 -254.301 38.5085 -31.5661 -2.45458 0.613272 -0.135923 -0.219292 0.0703289 0.0858473 0.00808555 -1.60214 -57067.8 -23534 244115 159143 
31187 2 -252.772 37.675 -34.1569 -1.1182 -1.15345 0.020194 -0.0250449 0.0235972 -0.0632235 0.00325109 -1.51816 113574 154761 111000 -53398.3 
30371 2 -252.779 41.3999 -36.6625 1.02066 -1.4853 0.194916 0.022891 -0.056562 0.0242677 0.00413858 -1.58635 381248 321818 263045 71097.9 
30364 2 -252.728 43.139 -34.0924 -1.71472 0.0458119 0.5688 -0.0668603 -0.0871191 0.000300399 0.00411345 -1.25664 105701 -191009 -153702 22403.5 
31184 2 -251.153 40.4228 -34.0758 -0.963826 -0.569926 1.03503 -0.0923241 -0.0401607 -0.148902 0.00292845 -1.60656 184056 119997 309482 -82963.6 
30279 2 -251.172 38.6455 -36.7649 -0.626481 -1.33719 -2.03701 -0.154882 0.0359824 0.145004 0.00797269 -1.51247 63932.2 112474 115473 155949 
30278 2 -249.608 37.6899 -34.1199 -0.285074 0.0189587 -1.43204 0.0711426 -0.0128051 0.00385249 0.00268576 -1.55472 57942.3 255272 319648 89949.4 
29563 2 -249.539 41.4338 -36.6714 -1.0291 2.0992 0.722171 -0.153236 0.00992968 -0.0291491 0.00754102 -1.59225 216110 438765 250519 44172.6 
30382 2 -249.606 43.1432 -34.0961 -2.64615 1.038 -0.35332 0.0693157 -0.0298242 0.0276089 0.0103336 -1.25355 39557 -306261 185858 -62561.2 
30285 2 -247.979 40.4954 -34.099 -1.66006 -0.853402 -0.483641 0.0104253 0.0226 -0.0212042 0.00468289 -1.63786 79704.9 75933.3 228533 148798 
31232 2 -248.037 38.6561 -36.7333 0.152994 1.23827 0.828572 0.124063 0.0496022 0.0601421 0.0028254 -1.54086 22405.6 195051 162295 119849 
28804 2 -246.384 41.4716 -36.6936 -1.90378 -0.00559753 -1.07447 -0.104682 -0.0232441 -0.105735 0.00601909 -1.56887 -127283 248886 62221.7 4404.09 
28746 2 -246.432 37.8598 -34.1621 -1.28031 0.192708 -1.21365 0.00232496 -0.058206 -0.111439 0.00396657 -1.34154 120530 -112755 159939 433996 
29482 2 -246.413 43.2893 -34.1704 -1.22211 0.0631351 1.17562 0.196044 0.0488519 0.104681 0.00362692 -1.44298 713999 206812 -35517.6 237865 
29488 2 -246.358 41.5552 -31.6379 -0.592624 -0.291762 0.839603 -0.0352461 -0.0842448 -0.0242066 0.00143744 -1.25562 607928 302867 -325330 232797 
32817 2 -244.775 40.602 -34.1776 -0.908672 1.18288 0.75169 -0.0383864 0.144572 -0.0522663 0.00351396 -1.64991 238369 238299 -291141 5302.42 
31188 2 -244.813 38.7541 -36.7421 -1.01394 0.100309 0.426874 -0.122241 -0.10838 -0.0594146 0.00153705 -1.53807 132241 -140302 175465 110736 
32044 2 -244.764 38.94 -31.7478 -1.97859 0.59662 -1.81252 -0.0220357 0.00875084 0.216149 0.00951693 -1.11752 25511.8 -814432 -823109 -105332 
29580 2 -243.104 43.2808 -34.2508 -0.890284 0.658867 0.977412 -0.0127543 -0.0119202 -0.00622607 0.00274832 -1.68426 631595 113868 -94027.1 131692 
30391 2 -243.204 41.4321 -36.7647 -1.07259 0.174845 0.339475 0.0283756 0.126839 -0.132464 0.00163267 -1.52662 -104882 162071 -223904 -49972.4 
29383 2 -243.175 37.8993 -34.2252 -0.207533 0.281239 0.910194 -0.0476674 -0.0809583 -0.0272941 0.00119732 -1.386 -129452 -318691 -10309.3 -372232 
28764 2 -243.022 41.5244 -31.7164 -1.58139 1.00754 -1.37045 -0.280111 -0.000366002 0.0257502 0.00679392 -1.3958 113497 -161214 -328308 46233 
29484 2 -241.594 38.7792 -31.7068 -0.929331 -0.813567 -0.799124 -0.0119526 -0.0234888 -0.0294963 0.00272578 -1.25167 -212682 -317211 -322384 85630.7 
31997 2 -241.594 38.695 -36.7914 -2.26311 0.945226 2.40944 -0.0410777 0.0291368 -0.0866392 0.0148882 -1.54997 -72315 90347 -221050 56012.8 
31190 2 -241.579 40.5328 -34.2509 -3.0043 -0.76752 2.34599 0.138901 0.0862882 0.146706 0.0190421 -1.61102 25219.8 -124377 -46775.4 -30546 
29616 2 -240.028 41.4887 -36.7687 0.0308001 0.225539 1.06096 0.217922 -0.10344 -0.054559 0.00148301 -1.50539 214771 -14223.2 -237316 132849 
34343 2 -240.033 37.7847 -34.2545 -1.14394 -1.37015 -1.25844 0.152916 0.0452774 0.154898 0.0060074 -1.60409 103787 18301.7 84456.5 4127.18 
31117 2 -239.872 43.2396 -34.2343 -1.17137 0.44508 1.39836 -0.0182367 0.0239734 0.148468 0.0044406 -1.61946 459121 156022 -1042.79 -1575.7 
32006 2 -238.419 38.725 -36.8117 -2.49574 -0.485603 1.72928 -0.00132301 -0.00526502 0.125099 0.0119087 -1.51145 -91232.7 312905 -194482 75947.4 
28757 2 -238.331 40.4789 -34.1545 -0.441989 0.60867 -0.34162 0.0430729 0.0662651 -0.0820752 0.000859669 -1.57579 642885 249242 435849 -28713 
32013 2 -239.929 41.4607 -31.6824 -1.59587 0.871846 -0.208153 0.145591 0.0799391 -0.00300885 0.0042197 -1.34155 175732 226585 -54136.2 299573 
27961 2 -236.726 41.5081 -36.7634 -2.48051 2.37287 1.46974 -0.194124 0.00371056 0.0794152 0.0175622 -1.49901 142018 380219 -353503 162902 
30305 2 -236.863 37.6954 -34.2082 -1.19008 -1.09106 -0.301146 0.0576552 0.0144824 -0.0161687 0.00339743 -1.78686 252930 206174 192601 -71170 
31205 2 -236.693 43.2605 -34.1308 0.47392 1.07103 0.552878 0.0315993 0.0319775 -0.0622471 0.00211269 -1.6058 633223 476332 278129 15094.7 
426 1 -235.513 38.7688 -31.7803 -2.51535 1.72109 -0.137129 0.171134 -0.049471 -0.11692 0.0130145 -1.03199 1.08801e+006 1.20971e+006 329830 -113165 
31098 2 -238.425 38.7267 -31.632 -2.50738 -1.24879 2.08686 0.0113519 -0.0268295 0.159626 0.0153679 -1.70149 153488 19219 297014 264705 
29574 2 -235.286 38.6319 -36.784 -1.38683 1.68104 -1.6729 0.052414 0.0637032 0.070603 0.00950657 -1.51852 -123119 120680 -189895 99325.6 
30313 2 -235.164 40.4867 -34.2487 0.399013 -2.07609 0.726846 -0.0227069 -0.0497346 0.0563291 0.00629467 -1.73081 222486 433917 -412659 101478 
34451 2 -233.725 41.5939 -31.7919 -2.30922 0.495005 2.19308 0.0766387 0.0256878 0.0232884 0.0130828 -2.00738 -516726 812428 -898351 671136 
31020 2 -233.707 37.6343 -34.121 -0.223809 -0.633745 0.234299 0.00392471 0.134481 0.0404208 0.000638096 -1.69747 694571 549254 570116 36070.8 
29487 2 -233.579 41.4356 -36.7623 -0.867854 -0.639108 0.877354 -0.145802 0.00285506 0.105241 0.00243261 -1.50128 -312876 78207 186268 73.3008 
31833 2 -233.359 43.4558 -34.308 -0.913482 -0.10523 0.463226 0.0254347 -0.104379 0.202167 0.00133522 -1.78488 904657 715715 -43536.2 -16778 
31112 2 -232.13 38.6656 -36.7173 -0.0468214 1.4461 0.0643331 0.0686757 0.00549107 0.209831 0.00264189 -1.51961 77143.7 -25730.8 318694 220989 
29503 2 -231.949 40.5625 -34.036 -1.13011 -0.661438 0.92161 -0.11978 -0.0500687 -0.176822 0.00322941 -1.63584 -252584 925671 525397 200759 
1287 1 -230.722 43.0292 -32.593 -0.873164 0.349221 0.330726 -0.0858201 0.0421549 0.151549 0.00138948 -0.933652 1.52352e+006 995872 -75781.3 -406460 
32005 2 -230.471 41.3824 -36.7629 -0.959734 -0.884985 -0.216434 0.162646 0.0519016 -0.0240589 0.00220558 -1.45703 -535744 -680406 -310054 379377 
28590 2 -230.398 37.6329 -34.1076 -1.60718 1.1105 0.408353 0.00367058 0.0804745 0.0741879 0.00501665 -1.52678 1.08023e+006 561287 679662 -73439.1 
37438 2 -232.193 38.622 -31.5676 -1.57957 0.00685118 -0.826659 -0.235507 -0.00465193 -0.0187829 0.00400333 -1.93 267316 -1.15842e+006 447451 91876.2 
27977 2 -228.993 40.4651 -34.2144 -0.638143 -1.88225 -0.222043 -0.0518788 -0.0708666 -0.00698894 0.0050373 -1.7866 -863654 -201158 -596612 -455976 
32648 2 -228.941 38.764 -36.7472 -1.0626 -0.441167 -2.27651 -0.0892369 -0.104315 -0.0692774 0.00819474 -1.50638 -156702 -487661 -171020 525745 
32819 2 -228.124 43.3539 -33.8241 -1.97822 -1.34473 0.477651 0.0466308 0.178348 0.0616736 0.00749389 -2.46617 -357681 28217.8 580160 -481079 
45324 2 -228 41.4584 -31.6452 0.657654 0.0033336 -0.309599 -0.0337059 0.0144093 0.127358 0.000665493 -1.98678 54964 -1.30542e+006 -1.60485e+006 -504524 
29504 2 -227.333 41.6215 -36.6777 -0.825588 -0.960641 -0.927885 0.105861 -0.10318 0.122397 0.00310521 -1.69673 -240214 -628737 570700 706000 
32733 2 -227.182 37.9379 -34.0338 -2.55683 -0.430512 -0.900867 -0.20669 -0.0791228 -0.00557954 0.00948953 -1.72601 508508 574824 257876 233626 
391 1 -226.144 40.8605 -34.1553 -0.370516 1.43793 0.57082 0.0832913 0.0497362 -0.0342189 0.00353855 -0.726191 -182453 1.27066e+006 67485.7 -332248 
45331 2 -225.815 39.2673 -31.5668 1.12692 -0.892532 -3.01056 0.0392214 -0.0971745 -0.0095787 0.0140185 -1.7705 522356 780872 815700 -300713 
34360 2 -225.855 38.9805 -36.5994 -2.57232 0.964342 1.81383 0.066549 -0.148682 -0.0369839 0.0136491 -1.72147 -467298 -36327.2 449231 184592 
32856 2 -225.309 42.8671 -32.139 -0.379967 -0.274717 0.0296564 -0.00594881 -5.67614e-006 -0.0552507 0.000278005 -2.49542 271524 95977 225486 -248933 
32019 2 -224.199 41.7352 -36.5049 -0.45855 -1.75742 -0.296374 -0.0757947 0.0968285 -0.103385 0.00426554 -1.58541 470692 319091 771632 347899 
30215 2 -224.049 37.9616 -34.054 0.907295 0.894431 0.0835251 0.000545518 -0.14264 0.0432305 0.00205323 -1.57135 1.22842e+006 745163 708327 -373944 
30412 2 -284.391 45.482 -33.2069 -1.26712 -0.890708 0.73197 0.127966 -0.0225645 0.0110122 0.00369634 -1.2068 334405 21751.5 613793 232082 
29537 2 -282.459 46.9214 -35.3071 -2.0035 -0.613205 -1.18425 -0.0288097 0.0487607 0.0488572 0.00729571 -0.987266 203989 -331881 -139266 -52641 
29520 2 -282.547 44.6829 -37.3085 -0.902094 -0.0515982 -0.228892 -0.00672752 -0.0157538 -0.0278348 0.0010943 -1.18521 291056 -402971 475844 198526 
29524 2 -281.774 44.1406 -34.342 -0.322537 0.195394 -0.717505 0.106284 0.0287852 -0.184862 0.000827532 -1.67571 -2928.96 -327275 110741 -111331 
30413 2 -279.973 46.4607 -33.6509 -1.73406 -0.226586 0.112791 -0.0143922 -0.0316292 0.0186025 0.003868 -1.23571 -303130 -162378 -134967 -133254 
29601 2 -279.563 45.325 -36.5224 -0.925366 1.38022 -1.24831 -0.0566934 0.0033462 0.0273588 0.00544057 -1.2964 1.02414e+006 194990 314944 -109298 
29532 2 -277.039 46.3512 -34.2812 -2.06052 2.40099 1.54473 -0.00207007 0.0592099 -0.0393867 0.0156138 -1.2033 350803 -582597 299325 427234 
28714 2 -276.351 44.0925 -36.2324 -1.18548 0.244863 0.281561 0.016959 0.154607 0.0554672 0.00194546 -1.45136 797099 50138.2 976705 -96765.2 
29529 2 -276.101 43.9306 -32.9586 -0.586545 0.354185 -0.0447579 -0.065277 0.00628587 -0.065206 0.000593845 -1.49519 -2.54758e+006 -1.43105e+006 -1.05899e+006 308955 
29536 2 -273.869 45.8345 -34.1284 -0.681046 0.434017 -0.665813 -0.0179763 0.110112 0.176759 0.0013798 -1.24808 1.36077e+006 -347301 -97368 -180995 
29528 2 -273.228 44.4103 -36.7062 -1.40794 -0.964635 -1.84286 -0.00536486 -0.0776252 -0.206754 0.00794623 -1.30659 47432.6 157252 -362186 230083 
29605 2 -273.351 44.151 -31.6491 -0.424628 -0.869346 0.348841 0.105179 0.163153 0.0331719 0.00133227 -1.46238 522368 -23007.5 316909 -297598 
29604 2 -270.427 46.0811 -34.1966 -0.804194 -0.756158 1.40663 0.102831 -0.0992682 -0.0453169 0.00402681 -1.1461 1.30768e+006 -172672 379516 -153135 
29527 2 -270.171 44.2562 -36.7359 -0.845411 -0.287749 -0.660594 0.108788 0.0217191 0.0598341 0.00155412 -1.55949 -238848 64164.7 259698 86438.9 
29542 2 -270.143 44.2417 -31.5657 -0.689181 -0.141805 0.461879 0.00599679 0.0215471 0.0172091 0.000892258 -1.36471 -14790.3 157798 194132 -55045.4 
31155 2 -268.641 46.9319 -36.6608 -1.49516 -1.45938 0.54319 -0.0183216 -0.070115 -0.00870745 0.00586979 -1.19394 -213980 -96432.3 36317.6 5458.41 
30415 2 -267.173 45.984 -34.0854 0.154985 0.663215 0.443089 -0.00326584 -0.0242827 0.00146816 0.000831537 -1.29299 956193 -279042 213664 -237925 
28721 2 -267.045 44.2019 -36.6728 0.569165 -0.56567 0.452935 -0.0107891 -0.0138274 0.0187629 0.00106943 -1.65702 118278 192672 325822 -374774 
29553 2 -265.519 46.8083 -36.6161 -0.152338 -0.751483 0.0304638 0.133645 0.0894534 0.0809411 0.000741681 -1.27491 100695 -377852 -144412 -90502.4 
28648 2 -263.985 45.8638 -34.0405 2.63913 -0.0567482 -0.225419 -0.012592 0.10708 -0.030132 0.0088406 -1.3071 558285 -383195 97255.1 -60021.7 
28628 2 -263.873 44.1643 -36.598 0.227381 0.505846 0.105817 -0.119393 -0.0905782 -0.115483 0.000401508 -1.65269 100403 135503 97471.3 49201.3 
30358 2 -262.305 46.7941 -36.566 -0.43692 0.661186 2.24428 -0.137644 0.0272741 -0.0234201 0.007135 -1.16161 -125673 -302143 134201 -27898.3 
30355 2 -260.877 45.9196 -33.9506 -0.00618177 0.156317 1.95929 0.0681585 -0.174994 -0.0207905 0.0048659 -1.06816 173150 -32841.3 67214.2 -192230 
29450 2 -260.719 44.1359 -36.593 -1.29389 0.49753 0.867546 0.0521571 0.0138511 0.028234 0.00336835 -1.53392 60832 230209 250573 -8565.12 
29568 2 -257.505 44.1291 -36.6545 -1.81377 -0.173363 -0.885047 -0.15057 -0.0409274 0.097118 0.00516796 -1.31685 42534.4 18567.1 132484 61227.7 
28758 2 -254.374 44.074 -36.636 -1.57426 2.11231 0.34336 0.0311679 0.0425481 -0.0300851 0.00888975 -1.35741 -113249 -90580 -36040.2 79456.8 
28586 2 -251.185 44.1355 -36.655 -3.10379 1.04531 0.0340698 0.0315278 -0.0591668 -0.0590072 0.0135113 -1.35871 132788 72949.3 115900 -11474.7 
28685 2 -247.991 44.1889 -36.7013 -1.80009 -1.85734 -0.313451 -0.0240464 -0.0780328 0.0198417 0.00854995 -1.33139 220965 -36696.1 -15520.6 38611.4 
27952 2 -244.765 44.1797 -36.7344 -0.710522 0.00418478 -0.217009 0.0183494 -0.00666205 0.0635457 0.000695193 -1.54201 374126 208378 140373 105240 
29499 2 -244.574 45.9773 -34.1794 0.576246 0.0517197 1.02888 -0.0514756 -0.103983 0.00738702 0.00175491 -1.08586 38596.2 -36618.1 -124358 134451 
34444 2 -244.587 44.1658 -31.7117 -1.99726 -0.557232 -1.35457 0.0154294 -0.0506643 0.00677673 0.00772642 -1.09994 -121322 66.7969 -228164 186375 
29578 2 -243.107 46.8388 -36.7175 -1.60154 -0.651306 -2.01417 0.108391 0.0158225 -0.102116 0.00887455 -1.17728 -388026 -204881 -382168 18021.3 
32737 2 -241.508 44.2087 -36.8029 -1.29376 1.18048 0.408902 -0.201981 0.0404625 0.0724735 0.004074 -1.65819 220511 109070 173423 170722 
30287 2 -241.448 45.9619 -34.233 -1.78164 -0.256255 -0.12695 -0.153038 -0.0410388 -0.0118333 0.00410101 -1.32258 -23249.3 -145976 -196693 -82561.3 
31208 2 -241.425 44.1805 -31.7855 -3.00958 0.537986 1.21126 0.00676872 0.0394131 0.155476 0.0136206 -1.19661 172257 -309508 -622557 -16930.6 
32644 2 -239.941 46.9026 -36.7273 0.484924 -0.718943 -0.981674 0.111546 -0.0235262 -0.153368 0.00216097 -1.25602 229168 -173105 -40831.4 -31947.5 
44007 2 -238.369 45.9624 -34.1733 0.4938 1.56851 0.715734 0.146321 -0.053837 -0.0114262 0.00405103 -1.30248 -16830.5 -44932.4 337521 -26550.2 
44006 2 -238.338 44.2362 -36.7395 -2.64757 -0.872483 -0.278633 0.0507013 -0.0595717 -0.00805735 0.00988533 -1.63949 107406 262752 -41551.5 -36150.2 
31115 2 -236.683 46.8666 -36.7447 -0.611856 1.34375 -0.060894 -0.158181 0.0676107 0.0212601 0.00275047 -1.1755 262460 -336429 -115274 127306 
28666 2 -238.218 44.1696 -31.5648 -0.454242 -0.478926 -1.47794 -0.0789245 -0.0216485 -0.0578915 0.00329994 -1.2595 405173 35467.7 380526 147656 
30303 2 -235.214 46.0156 -34.1877 -1.53117 0.671535 -0.771203 -0.171122 0.0152064 0.0724797 0.00427001 -1.25054 -150969 -366630 -842727 -98959.8 
31123 2 -235.123 44.2644 -36.7136 -1.64455 -0.0796528 0.101079 0.154833 -0.0661317 -0.0235144 0.00342726 -1.60764 421758 195315 13490.7 353515 
33632 2 -235.012 44.3057 -31.7254 -2.64203 1.85041 0.420813 -0.0318887 -0.0618432 0.0769091 0.0133275 -1.32596 109457 8314.16 -201480 300086 
31838 2 -232.859 46.5707 -35.9353 -1.15395 -0.880361 -0.603824 0.0921775 0.040575 -0.07183 0.00311257 -1.28219 704100 37840.8 1.01051e+006 548992 
34267 2 -232.44 45.9738 -32.7903 -2.39925 0.658229 -1.37962 -0.0438619 -0.00929888 0.11712 0.0101933 -1.41574 -184799 309450 -169251 81149.8 
32009 2 -231.921 44.0013 -36.9874 -1.6665 0.630725 -1.6092 -0.0700589 0.101011 -0.153265 0.00726058 -1.38564 -483968 -763000 -1.97301e+006 252263 
28771 2 -230.568 44.909 -34.6784 -1.0426 1.13045 -0.784317 0.0572953 -0.0243585 -0.0990836 0.00375347 -2.03132 -1.02613e+006 -326566 -1.69754e+006 375046 
33554 2 -230.249 47.8379 -34.176 -1.59462 -0.365359 0.336873 0.0350109 0.084206 0.0693897 0.00351378 -1.51908 1.00019e+006 -83792.3 -350115 356756 
31198 2 -229.756 46.9184 -36.9886 -0.356554 -0.14727 -0.284044 -0.0310298 0.0121954 -0.0595023 0.00028906 -1.68084 984056 -171175 164426 541009 
29596 2 -229.359 45.7408 -31.9682 0.706553 -0.816829 0.675374 0.082468 -0.191551 0.010886 0.00204364 -2.37363 968240 982002 1.15391e+006 215579 
27973 2 -228.772 44.0964 -36.8624 -0.684692 -2.69976 -0.661573 -0.0784126 0.054531 0.0448767 0.010322 -1.6423 -556935 -922594 -38920.1 278723 
1150 1 -227.938 46.1392 -34.689 -2.35969 0.00197711 -0.672395 0.00421283 -0.232427 0.0402304 0.00841764 -0.867338 24731.1 -771571 -381308 -298189 
30306 2 -227.455 48.6919 -35.918 0.46128 1.13968 -0.0131604 -0.0459819 0.0246892 -0.0351887 0.00190418 -1.60577 369529 -143388 167716 91673.4 
29590 2 -227.372 48.1605 -32.8776 0.359512 1.00544 0.361108 -0.113581 0.149901 0.0531076 0.0016003 -1.71905 285697 -414382 -302868 91698.8 
30300 2 -226.634 46.0383 -37.146 -0.0825897 -0.799918 1.17262 -0.176669 0.023546 0.0109948 0.00254639 -1.882 -1.22492e+006 -426676 -1.62612e+006 -558110 
2005 1 -226.423 45.5185 -32.5972 -2.51033 0.585863 0.76911 -0.0730225 -0.108575 0.0316864 0.0101183 -1.04476 -329228 -644022 -558875 372136 
31927 2 -225.549 44.1031 -35.025 -1.46022 1.52582 0.0571257 0.0951015 -0.0995273 -0.154702 0.00562202 -2.09454 519291 1.33079e+006 455830 127157 
33557 2 -225.028 47.1277 -34.7412 -2.27562 0.760222 1.6735 -0.0674203 -0.0557035 -0.0461123 0.0107777 -1.93843 626336 5119.82 643628 -81676.3 
29498 2 -224.723 48.4028 -37.6251 -1.06867 0.128826 -0.0287733 -0.0695068 -0.0984873 0.0505175 0.00146038 -1.14744 244298 -106833 412997 -270555 
44022 2 -223.602 45.5118 -37.1565 -1.27919 0.492408 -0.111178 0.130341 0.123023 0.186805 0.00238193 -1.41028 -4463.88 888892 673514 85215.8 
29572 2 -223.579 45.4477 -32.3441 -0.594483 0.0696779 0.082832 0.18281 -0.0531784 -0.0967722 0.000459883 -2.02705 448707 198057 829136 -105662 
29620 2 -278.525 -8.33982 -31.4514 -1 0 0 0 0 0 0.00125952 -1.08264 356818 204096 835493 -15100.2 
30430 2 -278.525 -8.33982 -26.2095 -1 0 0 0 0 0 0.00125952 -1.08205 371164 205680 835504 -7410.07 
29624 2 -276.92 -9.26647 -28.8305 -1 0 0 0 0 0 0.00125952 -1.18922 414457 487394 580071 -238574 
29622 2 -275.315 -8.33982 -31.4514 -1 0 0 0 0 0 0.00125952 -1.48346 1.08649e+006 288423 881295 -64747.6 
30432 2 -275.315 -8.33982 -26.2095 -1 0 0 0 0 0 0.00125952 -1.48709 1.05015e+006 159266 876983 -130911 
29627 2 -273.71 -9.26647 -28.8305 -1 0 0 0 0 0 0.00125952 -1.21881 280685 196736 172956 -7273.02 
29625 2 -272.105 -8.33982 -31.4514 -1 0 0 0 0 0 0.00125952 -1.43738 595216 176364 785285 -34875.3 
30435 2 -272.105 -8.33982 -26.2095 -1 0 0 0 0 0 0.00125952 -1.43939 559496 60520.6 783220 -32224.9 
29630 2 -270.5 -9.26647 -28.8305 -1 0 0 0 0 0 0.00125952 -1.21542 223822 277297 183597 7649.8 
29628 2 -268.895 -8.33982 -31.4514 -1 0 0 0 0 0 0.00125952 -1.44089 529177 -50522.4 783591 -59050.8 
30438 2 -268.895 -8.33982 -26.2095 -1 0 0 0 0 0 0.00125952 -1.43997 511358 33243.8 784002 -73446.8 
29633 2 -267.29 -9.26647 -28.8305 -1 0 0 0 0 0 0.00125952 -1.21816 209673 229142 182312 13439.4 
29631 2 -265.685 -8.33982 -31.4514 -1 0 0 0 0 0 0.00125952 -1.44062 534588 -11002.8 786577 -27414.6 
30441 2 -265.685 -8.33982 -26.2095 -1 0 0 0 0 0 0.00125952 -1.43815 547460 84896.3 785272 32973.6 
29636 2 -264.08 -9.26647 -28.8305 -1 0 0 0 0 0 0.00125952 -1.21735 211361 244727 175398 -9403.73 
29634 2 -262.475 -8.33982 -31.4514 -1 0 0 0 0 0 0.00125952 -1.43596 576585 60453.9 782092 -110858 
30444 2 -262.475 -8.33982 -26.2095 -1 0 0 0 0 0 0.00125952 -1.4378 548104 41566.1 787899 47457.4 
29639 2 -260.87 -9.26647 -28.8305 -1 0 0 0 0 0 0.00125952 -1.21502 223475 249084 192381 8896.03 
29637 2 -259.265 -8.33982 -31.4514 -1 0 0 0 0 0 0.00125952 -1.44217 471167 -178773 777726 -54245.2 
30447 2 -259.265 -8.33982 -26.2095 -1 0 0 0 0 0 0.00125952 -1.4376 500130 -72988.5 792102 -96503.7 
29642 2 -257.66 -9.26647 -28.8305 -1 0 0 0 0 0 0.00125952 -1.21677 214954 251120 186035 3992.08 
29640 2 -256.055 -8.33982 -31.4514 -1 0 0 0 0 0 0.00125952 -1.43991 526293 -8528.03 782191 -82734.4 
30450 2 -256.055 -8.33982 -26.2095 -1 0 0 0 0 0 0.00125952 -1.43862 497274 -30049.9 789871 -2165.12 
29645 2 -254.45 -9.26647 -28.8305 -1 0 0 0 0 0 0.00125952 -1.21666 208572 244693 182876 1803.22 
29643 2 -252.845 -8.33982 -31.4514 -1 0 0 0 0 0 0.00125952 -1.43793 532545 83492.3 795687 -53811.1 
30453 2 -252.845 -8.33982 -26.2095 -1 0 0 0 0 0 0.00125952 -1.43809 485656 -35870 789754 13150.3 
29648 2 -251.24 -9.26647 -28.8305 -1 0 0 0 0 0 0.00125952 -1.2155 220264 271819 187600 1338.53 
29646 2 -249.635 -8.33982 -31.4514 -1 0 0 0 0 0 0.00125952 -1.43749 539041 116995 782489 -41831.5 
30456 2 -249.635 -8.33982 -26.2095 -1 0 0 0 0 0 0.00125952 -1.43538 510638 -15692.1 794301 -4771.94 
29651 2 -248.03 -9.26647 -28.8305 -1 0 0 0 0 0 0.00125952 -1.21786 213785 251468 183939 14265.8 
29649 2 -246.425 -8.33982 -31.4514 -1 0 0 0 0 0 0.00125952 -1.43922 505549 -57355 776701 -10130.2 
30459 2 -246.425 -8.33982 -26.2095 -1 0 0 0 0 0 0.00125952 -1.43533 511403 -42837.4 789175 -16336.2 
29654 2 -244.82 -9.26647 -28.8305 -1 0 0 0 0 0 0.00125952 -1.21697 230492 284048 194719 -1993.67 
29652 2 -243.215 -8.33982 -31.4514 -1 0 0 0 0 0 0.00125952 -1.43814 509949 -68439 784035 33713.8 
30462 2 -243.215 -8.33982 -26.2095 -1 0 0 0 0 0 0.00125952 -1.43532 470911 -66379.1 795142 -81026.9 
29657 2 -241.61 -9.26647 -28.8305 -1 0 0 0 0 0 0.00125952 -1.2139 232222 286514 201448 1084.15 
29655 2 -240.005 -8.33982 -31.4514 -1 0 0 0 0 0 0.00125952 -1.43644 499270 -106690 788251 -149516 
30465 2 -240.005 -8.33982 -26.2095 -1 0 0 0 0 0 0.00125952 -1.43485 456333 -67271.5 803114 -49503.7 
29660 2 -238.4 -9.26647 -28.8305 -1 0 0 0 0 0 0.00125952 -1.2191 191074 223406 179248 9312.54 
29658 2 -236.795 -8.33982 -31.4514 -1 0 0 0 0 0 0.00125952 -1.4401 514069 -8443.17 796514 34452.9 
30468 2 -236.795 -8.33982 -26.2095 -1 0 0 0 0 0 0.00125952 -1.43685 467631 -88808.7 784629 47220.3 
29663 2 -235.19 -9.26647 -28.8305 -1 0 0 0 0 0 0.00125952 -1.2172 216304 235315 188480 -16259.1 
29661 2 -233.585 -8.33982 -31.4514 -1 0 0 0 0 0 0.00125952 -1.44224 482667 -123882 795980 -9949.91 
30471 2 -233.585 -8.33982 -26.2095 -1 0 0 0 0 0 0.00125952 -1.43652 504573 -114895 777241 166881 
29666 2 -231.98 -9.26647 -28.8305 -1 0 0 0 0 0 0.00125952 -1.21312 233979 256496 197892 -34879.9 
29664 2 -230.375 -8.33982 -31.4514 -1 0 0 0 0 0 0.00125952 -1.43933 563333 105272 801433 -42373.7 
30474 2 -230.375 -8.33982 -26.2095 -1 0 0 0 0 0 0.00125952 -1.43819 554827 43407.9 786193 -75543.7 
29669 2 -228.77 -9.26647 -28.8305 -1 0 0 0 0 0 0.00125952 -1.21695 212016 257933 182567 -3770.13 
29667 2 -227.165 -8.33982 -31.4514 -1 0 0 0 0 0 0.00125952 -1.43866 551036 145607 797979 -9034.81 
30477 2 -227.165 -8.33982 -26.2095 -1 0 0 0 0 0 0.00125952 -1.43844 532688 38907 795942 1215.79 
29672 2 -225.56 -9.26647 -28.8305 -1 0 0 0 0 0 0.00125952 -1.22037 212497 261374 180681 -13835 
29670 2 -223.955 -8.33982 -31.4514 -1 0 0 0 0 0 0.00125952 -1.43505 609290 226899 785391 40229.6 
30480 2 -223.955 -8.33982 -26.2095 -1 0 0 0 0 0 0.00125952 -1.4419 452844 -195541 801374 56265.8 
29621 2 -278.525 -6.48653 -28.8305 -1 0 0 0 0 0 0.00125952 -1.17598 294034 800733 734327 -176701 
29688 2 -278.525 -2.77994 -31.4514 -1 0 0 0 0 0 0.00125952 -1.13869 8453.61 350476 630621 74434.3 
29689 2 -278.525 -0.926647 -28.8305 -1 0 0 0 0 0 0.00125952 -1.13004 125994 364612 650238 -45171.2 
30498 2 -278.525 -2.77994 -26.2095 -1 0 0 0 0 0 0.00125952 -1.13468 -138244 338429 627749 74975.6 
29690 2 -276.92 -5.55988 -31.4514 -1 0 0 0 0 0 0.00125952 -1.54432 437613 742472 561598 148176 
29693 2 -276.92 -3.70659 -28.8305 -1 0 0 0 0 0 0.00125952 -1.52629 340390 475356 370010 -284224 
30500 2 -276.92 -5.55988 -26.2095 -1 0 0 0 0 0 0.00125952 -1.54435 369219 685243 546352 120057 
29691 2 -275.384 -2.81411 -31.442 -0.546001 0.920964 -0.380949 0.0206329 0.0287142 -0.0126528 0.00162656 -1.60376 542459 94355.5 57041.5 -127950 
30501 2 -275.418 -2.80826 -26.1973 -0.437519 0.0126884 -0.509554 0.123825 0.0349643 -0.0523342 0.000568331 -1.59442 348692 168293 285340 -197361 
29623 2 -275.315 -6.48653 -28.8305 -1 0 0 0 0 0 0.00125952 -1.66616 975278 1.07173e+006 428443 1200.38 
29692 2 -275.364 -0.94421 -28.8461 -2.20202 -0.84183 1.09097 -0.110463 -0.0141316 -0.0174197 0.00849893 -1.59965 541489 156893 204041 -48644.5 
30504 2 -273.734 -5.60527 -26.2207 -1.18207 0.16374 0.451445 -0.0102332 0.0303721 0.0103049 0.00205037 -1.54999 334670 482822 278039 -136472 
29697 2 -273.738 -3.68665 -28.8454 -2.80516 1.16251 0.215587 -0.0776294 -0.123339 -0.000171458 0.0116717 -1.52667 234465 177291 181504 -72885.5 
29694 2 -273.711 -5.56008 -31.4435 0.182384 0.468096 -0.751531 -0.0905314 -0.166636 -0.000939105 0.00102925 -1.5508 301688 429615 220312 -135006 
29695 2 -272.146 -2.85687 -31.4956 -0.768946 -0.667523 1.16282 0.0354407 0.127271 0.0550127 0.003009 -1.52283 323447 95603.4 277459 -71579.9 
29626 2 -272.105 -6.48653 -28.8305 -1 0 0 0 0 0 0.00125952 -1.60788 364052 789612 364435 -104802 
30505 2 -272.196 -2.83536 -26.2641 -3.41461 -0.194731 1.83279 0.0585052 0.0189946 0.139918 0.0189641 -1.5166 163096 193739 300456 -26368.2 
29696 2 -272.153 -0.942761 -28.8707 -0.988627 -0.567733 0.168019 -0.0254609 -0.117246 -0.00929415 0.00167256 -1.51922 192741 86296.8 282195 -206098 
30508 2 -270.519 -5.60578 -26.2237 1.80358 -1.02034 -0.13758 -0.0434092 -0.0597357 0.0586896 0.0054322 -1.54974 175762 289771 207001 -156295 
29698 2 -270.511 -5.6052 -31.4974 -1.37653 -0.477761 -0.251124 -0.0117245 0.00462552 0.0926658 0.00275348 -1.55031 40275.2 427718 211954 -6512.18 
29701 2 -270.545 -3.77727 -28.8631 -1.31127 -0.18402 -0.911072 -0.00153105 0.127496 -0.0132646 0.00325378 -1.5245 55910.8 117174 233515 -129846 
29700 2 -268.959 -1.01569 -28.8503 0.757768 -0.225778 0.515445 -0.0174942 0.0841328 0.0628195 0.00112207 -1.52517 178365 76603.1 232909 84502.1 
29699 2 -268.93 -2.80757 -31.4688 -1.01425 -0.82747 -1.87088 -0.0455215 -0.125944 -0.0478197 0.00656662 -1.51989 347485 176256 128552 -96687.8 
29629 2 -268.895 -6.48653 -28.8305 -1 0 0 0 0 0 0.00125952 -1.61066 313249 771162 342148 -32090.7 
30509 2 -269.011 -2.87536 -26.207 -1.81749 0.733878 -0.353718 0.160841 0.082164 -0.0665988 0.00499648 -1.52296 290197 145423 279070 -60603.9 
29705 2 -267.349 -3.73142 -28.8579 -0.526583 0.282 0.202489 0.0643873 -0.11134 0.0260161 0.000501056 -1.5225 186411 10757.1 338388 -46385.9 
30512 2 -267.314 -5.63479 -26.2121 -1.26035 -0.803033 -0.880466 0.0546729 0.0722478 -0.0406729 0.00378935 -1.54396 313030 341791 171688 -101030 
29702 2 -267.333 -5.64099 -31.469 -0.0510146 0.150729 -0.901734 0.0583928 0.162271 0.057158 0.00105604 -1.5487 50949.7 498408 162863 -62241.6 
29703 2 -265.699 -2.81759 -31.4533 -2.34524 0.828266 -0.607553 -0.178908 -0.0917414 -0.0291226 0.00825652 -1.5315 82559.3 44478 87439.5 -22146.3 
30513 2 -265.758 -2.84545 -26.2509 0.345608 -0.977529 0.434781 0.0332973 -0.0914599 0.0758504 0.00159209 -1.51756 428946 149739 278163 -92306.8 
29704 2 -265.748 -1.00791 -28.8537 -1.37954 -1.2709 0.575203 -0.0281963 0.0492663 0.0769432 0.0048481 -1.53186 89413.2 -102381 2954.14 -83463.9 
29632 2 -265.685 -6.48653 -28.8305 -1 0 0 0 0 0 0.00125952 -1.60778 313866 854272 244635 -58916.6 
29709 2 -264.11 -3.73643 -28.8619 -1.32118 -0.296553 -0.703045 -0.0249327 -0.0422329 0.118131 0.00293181 -1.52446 155137 -42772.2 76834.1 -58885.8 
30516 2 -264.044 -5.61215 -26.2216 -2.66043 -0.17335 0.311959 -0.165916 0.0402776 0.000872241 0.00907516 -1.54281 259650 485408 242325 -22110.6 
29706 2 -264.158 -5.59271 -31.4193 -2.01692 0.277876 1.80819 0.185038 -0.0569622 -0.148554 0.00933901 -1.54429 211261 406669 155729 -69728.8 
29708 2 -262.556 -0.996555 -28.8023 -0.535872 0.535402 -1.41843 0.0546403 0.0104892 -0.112994 0.0032568 -1.52954 217547 -14406.1 189158 -103533 
30517 2 -262.513 -2.8308 -26.2295 -0.0177815 0.0234436 -0.781739 -0.0641199 -0.134291 -0.0254788 0.000770802 -1.52958 281718 -64820.2 -19423.6 -121461 
29707 2 -262.515 -2.84663 -31.4595 -1.91883 -0.469522 -1.18461 0.0135514 -0.00047396 -0.0355782 0.00668259 -1.51937 69397.4 284928 328979 -36409.3 
29635 2 -262.475 -6.48653 -28.8305 -1 0 0 0 0 0 0.00125952 -1.60699 362272 798203 351721 -3318.89 
30520 2 -260.865 -5.60808 -26.1806 -2.36961 -0.659429 1.37692 -0.0463309 -0.00872206 -0.102066 0.0100079 -1.55455 13794.9 428680 176674 -74541.6 
29713 2 -260.904 -3.75511 -28.8324 -0.509839 -0.158981 -0.868384 -0.0492956 -0.00609917 -0.0555182 0.00130902 -1.52174 46306.1 96589.4 308839 -71720.7 
29710 2 -260.897 -5.64734 -31.4827 -2.00978 0.15965 -0.206461 -0.06588 0.137239 0.0982006 0.00517327 -1.54362 157296 350538 173599 -46449.5 
29711 2 -259.335 -2.82343 -31.4789 -2.47607 -0.27114 -0.324964 -0.026071 -0.139981 -0.00548581 0.00794764 -1.52114 -50525.6 148860 370459 -131486 
29712 2 -259.331 -1.00031 -28.8534 -0.536204 -1.01967 -1.27233 -0.109756 -0.000126731 -0.0450686 0.00371064 -1.51679 227278 -21031.5 260890 -211285 
30521 2 -259.312 -2.847 -26.2393 0.288251 0.455362 -0.201966 0.00743504 -0.0875762 0.0493639 0.000417195 -1.52783 275986 23117.4 76519.9 -91391.4 
29638 2 -259.265 -6.48653 -28.8305 -1 0 0 0 0 0 0.00125952 -1.60844 318108 690654 353974 -92753.8 
30524 2 -257.691 -5.66581 -26.1987 -1.54218 -0.183135 -1.40215 0.0880785 0.148696 -0.0597143 0.00551402 -1.54971 106461 257257 102991 -104806 
29717 2 -257.736 -3.77046 -28.8311 -1.17465 -0.824924 -0.385508 0.103024 0.0221139 -0.0503877 0.00278216 -1.51781 48568.9 37662.1 360558 -99156.4 
29714 2 -257.737 -5.63772 -31.478 0.464551 0.368481 -0.0898064 0.130068 0.121397 0.0320839 0.000452987 -1.54284 115221 397447 269666 -189893 
29716 2 -256.144 -1.03773 -28.8933 -1.48571 0.722276 0.936209 -0.0928436 0.00923592 -0.00556403 0.00454121 -1.52433 61265.7 -14645.7 284040 -131557 
30525 2 -256.055 -2.92095 -26.2314 -0.00461156 -0.227345 -0.615469 -0.179112 0.0168425 -0.00289281 0.000542234 -1.51752 384975 101685 183016 -114740 
29715 2 -256.174 -2.8736 -31.5301 -1.82438 -0.83296 -0.921647 0.0498191 -0.0639494 0.107984 0.00613587 -1.52736 103359 61320.6 310996 13873.2 
29641 2 -256.055 -6.48653 -28.8305 -1 0 0 0 0 0 0.00125952 -1.60704 346060 767508 400887 -78980.8 
29721 2 -254.528 -3.75299 -28.8596 -0.29196 0.497231 1.02591 0.067414 -0.0899022 -0.019939 0.0017444 -1.52146 194580 -73981.8 302181 -119703 
29718 2 -254.514 -5.62661 -31.4815 0.687159 0.518211 -1.16663 0.0829667 0.0272229 0.111356 0.00264719 -1.54349 302007 325073 95530.4 -121564 
30528 2 -254.447 -5.64705 -26.2215 0.232991 -1.04663 -1.70246 -0.0680352 -0.00332281 -0.0128285 0.00509865 -1.54943 123828 101374 99719.7 -30981.6 
29719 2 -252.936 -2.86677 -31.4502 -0.0398531 0.603662 0.221995 0.0420058 -0.0747683 -0.0747912 0.00052305 -1.52847 164884 -36972.3 235657 -49859.9 
30529 2 -252.831 -2.95152 -26.2274 -0.132361 0.247326 -0.671244 -0.194973 0.133039 0.0147419 0.000666609 -1.52571 177794 -96589.1 287082 -187151 
29720 2 -252.948 -1.05523 -28.8208 0.811496 -0.462157 -0.170019 0.0529254 0.00459318 -0.0731444 0.00113485 -1.52733 53542.5 -118237 114322 -108443 
29644 2 -252.845 -6.48653 -28.8305 -1 0 0 0 0 0 0.00125952 -1.60899 313418 810424 323818 -88314 
29725 2 -251.283 -3.77277 -28.8512 -1.26738 -1.47321 -1.19519 -0.0268911 -0.0267042 0.0290416 0.00655591 -1.53047 106498 -199646 160993 -107349 
29722 2 -251.277 -5.60833 -31.4482 -0.0761583 -0.144716 0.80492 0.00044064 -0.0920044 -0.0380607 0.00084972 -1.5473 328962 231978 144357 -146463 
30532 2 -251.255 -5.63557 -26.2019 -0.335882 0.645358 0.709373 0.0476495 -0.0546936 -0.0403124 0.00130047 -1.55598 30861.6 98162.2 209760 28889.1 
29724 2 -249.735 -1.06587 -28.8304 1.16405 -0.931561 0.164095 0.00650632 0.110465 -0.0184653 0.00283358 -1.51489 252439 -2609.12 341236 -67415.3 
29723 2 -249.727 -2.89599 -31.5025 -0.0584286 0.294583 0.361484 0.133808 0.0862738 0.0686107 0.000278182 -1.51781 335642 67472.2 295124 -94324.9 
30533 2 -249.657 -2.91309 -26.1834 1.17762 1.5119 -0.126741 -0.00587293 0.0410516 -0.0716961 0.00464598 -1.53158 111926 -85690.6 61757.2 -48988 
29647 2 -249.635 -6.48653 -28.8305 -1 0 0 0 0 0 0.00125952 -1.61441 239490 739474 216926 -91267.6 
29729 2 -248.093 -3.75037 -28.807 0.547637 2.28866 0.771367 0.132974 -0.0282442 -0.0997448 0.00772446 -1.51498 322775 -139105 325699 -42951.8 
30536 2 -248.05 -5.63886 -26.2453 0.179487 -2.02158 -1.07621 0.0321985 0.0301104 0.133883 0.00664678 -1.55261 94218.4 234190 182310 9550.07 
29726 2 -248.034 -5.62047 -31.4209 -0.115472 -1.28401 1.41779 -0.0222429 0.0585397 -0.128868 0.00462514 -1.5378 356077 416143 336187 -26966.4 
29728 2 -246.506 -1.04165 -28.8078 -1.856 -0.693441 0.0789776 -0.160399 -0.0460749 -0.0206811 0.0049522 -1.51919 102199 -87371.4 156555 -234631 
29727 2 -246.46 -2.83947 -31.492 1.51892 -0.113184 -0.064888 -0.14271 -0.153183 0.0661103 0.00292728 -1.5082 364981 110799 370514 -163121 
30537 2 -246.4 -2.89588 -26.191 -0.459897 -0.848649 0.988677 -0.148626 0.000776369 -0.0715941 0.00240466 -1.5182 464576 45147.2 270695 -60032.7 
29650 2 -246.425 -6.48653 -28.8305 -1 0 0 0 0 0 0.00125952 -1.6127 263208 798278 135383 -42294.2 
29733 2 -244.83 -3.76659 -28.8725 -0.470534 0.292011 1.2455 -0.038204 -0.0055889 0.0409949 0.00234012 -1.52195 357505 -66929.5 346022 -52146.5 
29730 2 -244.803 -5.65438 -31.4477 0.0807023 -0.39605 0.621177 -0.149084 0.112217 -0.0476539 0.000691764 -1.54606 76315.7 266915 155690 -72163.7 
30540 2 -244.849 -5.63819 -26.2357 -0.998991 0.177042 -0.74277 0.027547 -0.0102134 0.057337 0.00199134 -1.55431 17965 141741 198191 -27442.4 
29732 2 -243.34 -1.02914 -28.8691 -1.08912 1.78066 -0.616442 0.0364248 -0.129996 0.0780245 0.00596627 -1.52151 -8706.19 -99448.3 40454.5 -299965 
30541 2 -243.17 -2.95636 -26.2423 -4.02837 0.332238 1.06725 -0.30109 0.213598 0.053965 0.0220128 -1.51341 49023.5 22319.4 277166 -57938.9 
29731 2 -243.263 -2.87683 -31.5145 -2.39585 1.48611 -1.13271 -0.0216369 0.0828846 0.113165 0.0116274 -1.51517 42643.4 127929 300792 -176171 
29653 2 -243.215 -6.48653 -28.8305 -1 0 0 0 0 0 0.00125952 -1.61434 273242 704894 192790 12835.6 
29737 2 -241.59 -3.79225 -28.8118 -2.17863 0.719286 1.0988 -0.203305 0.0489373 -0.207256 0.00815056 -1.51917 -11724.1 -92001.2 170373 -52668.5 
30544 2 -241.668 -5.66177 -26.2184 -0.181072 -1.34878 -2.44044 0.227419 -0.018391 0.0393889 0.00983403 -1.55466 168740 -108521 15680.6 60402.8 
29734 2 -241.649 -5.61125 -31.4844 -2.28767 -0.194493 1.59413 0.130199 -0.0132602 0.0861171 0.00984002 -1.55041 49729.3 338055 258269 -33433.8 
29736 2 -240.139 -1.0446 -28.8618 -0.573081 -0.74133 -0.0319852 -0.137506 0.0677759 0.0580665 0.00110714 -1.52598 6118.57 -83079.3 53538.3 -292129 
30545 2 -240.033 -2.91203 -26.2238 -5.47567 0.834237 -0.800334 -0.245412 0.0220357 0.118189 0.0394474 -1.5238 -564007 107365 75339.8 -95645.7 
29735 2 -240.088 -2.83017 -31.4793 -2.22229 0.699222 1.00157 0.000194056 -0.108795 -0.00272656 0.00809951 -1.51017 108510 234361 362173 -274159 
29656 2 -240.005 -6.48653 -28.8305 -1 0 0 0 0 0 0.00125952 -1.60898 288664 636599 296136 -35657.7 
29741 2 -238.467 -3.76952 -28.7944 -4.33939 1.59056 -0.578792 0.0684671 -0.0593069 -0.159188 0.0273255 -1.5257 -264209 -148484 156598 -125066 
29738 2 -238.435 -5.67208 -31.4325 -1.72148 1.01233 0.467336 0.0343447 0.187626 -0.036073 0.00529845 -1.54458 231975 267034 193697 -173352 
30548 2 -238.409 -5.66263 -26.2172 -0.23902 1.00914 1.26162 -0.00397322 0.0547127 0.0429931 0.00335938 -1.54806 489071 87487 129766 -85632.6 
29740 2 -236.987 -1.04005 -28.8818 -2.22793 1.31964 -1.0898 -0.00512533 0.0571584 0.0465983 0.00994112 -1.53052 -28443.4 -121995 176180 -184767 
29739 2 -236.894 -2.91275 -31.4317 -2.50419 1.04564 -0.280279 -0.0447769 0.0779454 -0.114987 0.00937442 -1.51769 165677 259039 126767 -131844 
30549 2 -236.939 -2.88871 -26.194 -3.06127 0.617406 0.53856 0.120185 -0.054806 -0.10976 0.0126489 -1.52839 -594330 5395.21 77387.3 -266039 
29659 2 -236.795 -6.48653 -28.8305 -1 0 0 0 0 0 0.00125952 -1.6078 366208 768462 319303 -23995.7 
29745 2 -235.286 -3.74178 -28.8577 -1.73448 -0.647287 -1.17495 0.00226289 -0.167019 0.158582 0.00605564 -1.51734 -65856 -164012 273112 -252186 
29742 2 -235.181 -5.63981 -31.4347 -2.19655 -1.51082 0.451988 -0.158201 0.0543779 -0.0567655 0.00920921 -1.55747 81793.1 288847 143465 -65947 
30552 2 -235.121 -5.66252 -26.1758 -1.18044 1.52293 -0.520731 -0.308945 0.125993 -0.109667 0.00501782 -1.53124 340874 169151 274677 -117027 
29744 2 -233.801 -1.06557 -28.8931 -1.06546 2.96555 0.67231 0.0538367 0.211285 0.0589736 0.0130759 -1.51653 152594 -151593 249678 -172491 
29743 2 -233.71 -2.84009 -31.4832 -1.61093 1.17264 -1.88428 0.0830454 -0.147458 -0.139632 0.00947246 -1.52594 152235 -84709.1 122302 -134165 
30553 2 -233.834 -2.84964 -26.1508 -2.21429 -0.835123 -0.422771 0.247947 -0.0836834 -0.210367 0.00727905 -1.51104 41547.8 -186949 308594 -339160 
29662 2 -233.585 -6.48653 -28.8305 -1 0 0 0 0 0 0.00125952 -1.60388 387625 842045 285708 -39770.1 
29749 2 -232.102 -3.74721 -28.8903 -4.34164 1.58587 1.04155 -0.0119064 -0.0137372 0.151765 0.0282757 -1.51514 -82902.8 -24372.7 401936 -117253 
29746 2 -232.038 -5.63078 -31.4469 0.853459 1.28455 1.01114 0.14949 0.0861259 -0.066895 0.00428344 -1.55153 120487 413185 104560 -132768 
30556 2 -231.951 -5.5901 -26.1632 -1.95343 -1.98442 0.135114 -0.185709 -0.138907 -0.169209 0.00978904 -1.53714 59501.8 256257 320250 -297854 
30557 2 -230.597 -2.87501 -26.2172 1.32047 -0.168052 -0.200263 0.154097 0.0500809 -0.0466901 0.00228224 -1.51073 501092 -264499 466300 -295787 
29748 2 -230.607 -0.966893 -28.9429 -0.401164 -0.406767 1.07823 -0.161094 -0.208371 0.0882651 0.00187538 -1.50842 148269 -123815 452677 -322279 
29747 2 -230.47 -2.85421 -31.5028 -2.25364 0.820285 -0.972638 -0.100073 -0.012918 -0.0305399 0.00843597 -1.52969 239168 217983 150402 -21234.8 
29665 2 -230.375 -6.48653 -28.8305 -1 0 0 0 0 0 0.00125952 -1.60833 313660 550578 311018 -211112 
29753 2 -228.965 -3.77755 -28.8591 -3.82717 -0.169694 -0.686067 0.221453 0.141891 0.127522 0.0190776 -1.5144 87223.7 -38403.6 196919 -330678 
30560 2 -228.786 -5.63821 -26.2151 -2.7169 -1.16522 -1.70655 0.0583399 0.0936366 0.0188614 0.0146754 -1.54337 231338 366198 271727 -167957 
29750 2 -228.804 -5.60584 -31.4233 0.253663 0.695591 1.04149 0.0134839 -0.0514126 -0.135318 0.00205666 -1.55202 306915 327431 128933 -94271.6 
29752 2 -227.475 -0.985727 -28.8283 0.522508 -0.0776225 0.613885 0.066685 -0.0870633 -0.128466 0.000826111 -1.50926 391735 122277 228614 -299676 
29751 2 -227.297 -2.82614 -31.4296 -1.88749 -0.635143 0.412456 0.0832431 -0.0239071 -0.00775947 0.00520955 -1.52627 246970 267891 347582 -144018 
30561 2 -227.304 -2.86526 -26.2345 0.744625 -0.288246 -0.066521 -0.0947337 0.0670886 0.118827 0.000808583 -1.50541 840066 445787 372349 -109024 
29668 2 -227.165 -6.48653 -28.8305 -1 0 0 0 0 0 0.00125952 -1.614 236044 708674 125258 -200178 
29757 2 -225.712 -3.74635 -28.7821 -1.5293 -0.264977 1.13585 0.0597765 -0.0409001 -0.122428 0.00465913 -1.52083 364466 -174866 24212.2 -353946 
29754 2 -225.573 -5.59756 -31.3816 -2.92649 -0.125148 -0.359368 -0.035112 0.0364667 -0.166279 0.0109694 -1.54243 316813 626425 197032 -31406 
30564 2 -225.507 -5.66596 -26.2511 -1.12511 -0.32261 -0.825367 -0.180512 0.196625 0.154932 0.0025835 -1.53971 436502 382275 177982 -26958 
29756 2 -224.197 -1.04977 -28.8448 1.2343 -0.242375 -0.434252 -0.00705633 0.239153 0.125991 0.00223038 -1.50567 710680 -84615.5 -132998 -292749 
30565 2 -224.058 -2.81791 -26.2233 -0.727276 0.326007 4.93031 -0.0683167 -0.138615 0.145218 0.0314164 -1.51155 595764 243583 255882 -339410 
29755 2 -224.045 -2.78712 -31.3655 -1.16611 0.475109 -0.27552 -0.000427485 -0.0411409 -0.171242 0.00209264 -1.50657 432793 372371 145306 82814.5 
29671 2 -223.955 -6.48653 -28.8305 -1 0 0 0 0 0 0.00125952 -1.61526 259885 885724 22435.4 -59561.7 
29778 2 -278.525 2.77994 -31.4514 -1 0 0 0 0 0 0.00125952 -1.13575 85951.5 370945 652457 59079.2 
29779 2 -278.525 4.63324 -28.8305 -1 0 0 0 0 0 0.00125952 -1.12873 -102122 361815 651352 -36281.5 
30588 2 -278.525 2.77994 -26.2095 -1 0 0 0 0 0 0.00125952 -1.13259 150806 344636 645466 70831.4 
29780 2 -276.92 0 -31.4514 -1 0 0 0 0 0 0.00125952 -1.53296 212104 448444 263379 258941 
29783 2 -276.92 1.85329 -28.8305 -1 0 0 0 0 0 0.00125952 -1.52677 136896 255642 441849 -354881 
30590 2 -276.92 0 -26.2095 -1 0 0 0 0 0 0.00125952 -1.53101 144382 348379 543132 170068 
29781 2 -275.372 2.75299 -31.4599 0.879899 1.04516 1.92751 -0.0543816 -0.00184649 -0.0251492 0.00703046 -1.60228 494297 190806 8934.09 -142018 
30591 2 -275.357 2.703 -26.2008 0.818335 0.29566 0.828553 -0.160424 0.188622 -0.0773991 0.00181822 -1.60204 343337 114229 165940 -156541 
29782 2 -275.437 4.56465 -28.8362 -1.25725 -0.335396 0.282494 0.120758 0.158459 -0.00268927 0.00223307 -1.59699 255327 134074 184390 -63904.8 
29784 2 -273.755 -0.0802737 -31.4858 -1.1494 -1.38133 0.514247 -0.0295077 0.064721 0.0866915 0.0044003 -1.53387 199018 251027 66273.8 -53205 
30594 2 -273.795 -0.0793537 -26.2537 -0.937033 -0.124665 0.24515 0.110378 0.0512437 0.132845 0.00120116 -1.5195 287518 125538 460617 6229.4 
29787 2 -273.802 1.81953 -28.8774 -1.57594 -0.0844034 -0.6798 0.0972196 -0.0811285 0.0170215 0.00371914 -1.53217 170698 78168 285585 -97042.9 
29786 2 -272.229 4.55977 -28.8442 -0.873235 -0.148073 1.62429 0.0212225 0.0477107 -0.107703 0.00431106 -1.51687 330737 308830 195453 -154093 
29785 2 -272.171 2.72639 -31.5031 0.883749 -0.64052 0.0905273 -0.0604678 0.035147 0.0967362 0.00151076 -1.52337 79389.8 266299 232206 -16558.1 
30595 2 -272.214 2.70733 -26.2621 -0.644836 -0.142364 0.482636 -0.00906108 -0.0514287 0.0932449 0.00084264 -1.51162 132642 256358 298714 -99770.6 
29788 2 -270.568 -0.0485134 -31.5139 -0.406543 -1.84585 -0.70732 0.0242103 -0.0902038 0.0654197 0.00512968 -1.52863 89212 123271 190289 -25363 
30598 2 -270.554 -0.0719435 -26.2295 1.50522 -0.0659438 0.795349 -0.106006 0.000858203 0.00013717 0.00365588 -1.51551 232829 234514 202758 -51526.8 
29791 2 -270.578 1.74405 -28.8679 -0.636901 -0.143451 0.488723 0.0280939 0.188779 -0.047973 0.000837668 -1.51947 266336 121048 235977 -147841 
29789 2 -269.007 2.72915 -31.4941 -0.507172 0.423658 -1.71423 0.0731688 -0.110696 0.0216608 0.00425125 -1.52599 3356.86 108289 208410 -95532.8 
30599 2 -269.012 2.69953 -26.2868 -0.829453 -0.6851 -0.342715 0.0539303 -0.0469436 0.0646209 0.00160564 -1.52108 68431.2 90366.7 350947 -62020.2 
29790 2 -269.012 4.58062 -28.9194 -2.06329 -0.393042 0.805346 -0.0504966 -0.135156 0.116876 0.00637345 -1.52722 113048 159265 108743 -75786.9 
29792 2 -267.382 -0.0748955 -31.4316 0.722836 -0.567625 1.24364 0.051501 0.0294015 -0.144609 0.00301193 -1.53157 95947.1 -2899.09 156599 -194161 
29795 2 -267.342 1.77409 -28.8752 -0.699815 -0.416537 1.18296 -0.205735 -0.0107698 0.00602153 0.00259794 -1.51883 142549 282390 100870 -76801 
30602 2 -267.354 -0.0875707 -26.2216 1.36346 -0.974732 -0.26097 -0.068207 0.0112409 -0.106087 0.00362392 -1.52711 149372 219552 206415 3014.58 
29793 2 -265.826 2.67103 -31.5311 -1.01746 0.520602 -0.454336 0.107953 0.0378834 0.0645099 0.00190525 -1.52651 154835 141659 167486 -94596 
29794 2 -265.837 4.55137 -28.929 -0.552366 -0.345262 -1.1331 0.038026 -0.0804457 0.0616493 0.00215154 -1.52774 -115123 34773.2 251380 -53003.1 
30603 2 -265.823 2.69153 -26.2841 -1.08009 -1.49951 -0.257674 0.0270432 -0.0793643 0.0297793 0.00438503 -1.5303 -38376.8 36738.6 100281 -91074.6 
30692 2 -267.4 5.42132 -26.2657 -0.367361 1.04859 0.547369 -0.0616775 0.060331 -0.073451 0.00193225 -1.53284 143333 -30410.8 109679 -35926.6 
29882 2 -267.395 5.44856 -31.52 -1.48304 2.05511 0.459447 0.000431911 0.0825557 -0.0378668 0.00835563 -1.52741 72370.3 79579.2 82728.2 -78269 
30688 2 -270.61 5.43137 -26.2608 -1.11062 0.522644 -0.296415 -0.0257513 0.16621 0.0455263 0.0020083 -1.51132 290755 203100 371395 -80907.1 
29796 2 -264.17 -0.107425 -31.4383 -2.59216 -0.227491 -1.27214 0.044728 0.108909 -0.109421 0.0105665 -1.52963 109486 51554.1 205606 -144216 
30606 2 -264.181 -0.106231 -26.2127 -1.24652 1.13027 0.666751 0.0125958 0.0207736 -0.102835 0.00412602 -1.53448 13595.4 -44358.6 36517.5 -160442 
29799 2 -264.202 1.75208 -28.8704 -0.107699 0.16811 1.13552 -0.053917 -0.0146846 -0.00123845 0.00167425 -1.52619 -236115 46619.3 211717 -158853 
30696 2 -264.233 5.41479 -26.2551 0.531205 0.804225 0.448784 -0.00376475 -0.0203617 -0.02189 0.00142371 -1.52853 67329.4 -6266.81 113577 -192224 
29797 2 -262.606 2.66668 -31.4854 -2.16462 0.4328 -1.06116 -0.020192 0.0697082 0.0177712 0.0075558 -1.52823 163287 24152.3 89350.9 114411 
29798 2 -262.704 4.50797 -28.883 -0.293461 1.27233 -0.255835 0.143656 0.0816731 0.0506667 0.00222985 -1.51542 150598 142501 343706 -99605.4 
30607 2 -262.663 2.62069 -26.2333 -2.52557 -0.076849 -0.210462 0.0524941 0.0752082 -0.0364457 0.00809705 -1.5316 -8620.61 43221.7 39950.2 -114318 
29800 2 -260.977 -0.0521049 -31.4648 -1.50294 0.219001 -0.443414 0.0900388 -0.0665888 0.0281363 0.00315308 -1.51545 285381 117699 328225 1687.82 
29803 2 -261.059 1.77401 -28.8255 -1.49503 0.91666 -0.687216 0.116497 -0.102403 -0.120268 0.00446833 -1.51694 -8074.03 62795.9 197334 -191529 
30610 2 -260.958 -0.118625 -26.2048 -1.43902 0.372071 -0.263979 -0.0785398 0.0499244 -0.0729871 0.00287031 -1.53403 2906.6 -153182 132248 -215417 
30700 2 -261.037 5.34953 -26.1933 -2.46653 -1.11925 0.332806 -0.0886077 0.103616 -0.107856 0.00937997 -1.5219 125186 198860 320285 -17134.3 
29894 2 -257.926 5.40815 -31.4732 -1.98554 -1.32411 1.21876 0.244067 0.0980305 -0.0165919 0.00904458 -1.52003 -120270 -61261.9 372865 -275833 
29801 2 -259.41 2.70722 -31.5092 -2.76169 -0.450096 -2.2136 -0.187655 -0.177064 0.111939 0.0160331 -1.52536 -165291 -52536.7 167528 -218937 
29802 2 -259.478 4.47407 -28.8363 -1.48014 0.462063 -1.7148 -0.0139758 0.101505 -0.011421 0.00673196 -1.52804 137475 42894.2 181269 -63406.4 
30611 2 -259.464 2.59765 -26.2522 -2.32283 0.827567 -0.710031 0.120088 0.0797914 0.115189 0.00829334 -1.52886 128242 -57019.7 129233 -63712.3 
29804 2 -257.76 -0.131038 -31.5541 -1.06642 -0.629557 -1.27627 -0.0426233 0.103651 0.22049 0.00398318 -1.51772 165005 -133382 98924.4 -267996 
29807 2 -257.865 1.72727 -28.8815 -1.43453 1.24401 -2.72932 0.122817 -0.0483519 -0.00333069 0.0139235 -1.51813 225906 -51043.3 282896 -231409 
30614 2 -257.77 -0.140121 -26.2376 -1.55811 -0.562172 -0.936259 0.0107298 0.00137515 -0.0191144 0.00455986 -1.52202 -1943.45 15830.8 200912 -240361 
30704 2 -257.859 5.3658 -26.2057 -0.808522 1.20686 -0.236905 -0.0224341 0.0855917 -0.0703033 0.00272853 -1.52614 108793 281199 92518 30381.9 
29805 2 -256.284 2.60674 -31.4948 -1.40981 -1.02001 -0.11372 0.213081 0.0896064 0.0158407 0.00383011 -1.5188 20523.4 203465 350560 -213542 
29806 2 -256.3 4.46046 -28.8465 -0.430515 0.631431 0.627763 0.0970188 0.0116161 -0.079251 0.00123198 -1.51467 281152 162982 268614 -135193 
30615 2 -256.25 2.61281 -26.2611 0.301366 -0.747428 -0.835366 0.0273301 -0.0433024 -0.0148887 0.00169696 -1.52567 326302 -17962.9 163308 -104392 
29808 2 -254.54 -0.16621 -31.4965 -1.38798 -0.581127 -0.441543 -0.0990852 0.0902908 0.0180544 0.00309736 -1.52787 120276 -53471.6 246096 -156019 
30618 2 -254.612 -0.169006 -26.2714 -1.89721 0.220871 -0.524111 0.149402 0.0252281 0.137974 0.00494092 -1.52013 153234 150785 189549 -188820 
29811 2 -254.585 1.68146 -28.8647 -1.23923 0.775701 1.12692 -0.141421 0.101344 -0.0389751 0.00429162 -1.51503 249817 86737.7 366886 -131949 
30708 2 -254.677 5.36693 -26.244 0.358999 0.00732681 -1.0932 -0.0563711 -0.0506951 -0.0362525 0.00166763 -1.51659 127818 76754.8 141339 -324670 
29898 2 -254.701 5.37749 -31.4853 -0.0885937 0.51164 1.32739 0.0204726 0.0430809 0.0574673 0.00255883 -1.51798 292583 321940 265969 -7953.97 
29902 2 -251.519 5.4147 -31.3967 -1.13477 0.549073 -0.975327 0.00341586 -0.0356294 -0.216128 0.00319974 -1.52158 191188 288756 189517 -28234.5 
29809 2 -253.074 2.59635 -31.5418 0.779527 0.333273 1.80545 0.144655 0.114236 0.225837 0.00501083 -1.51569 235490 200795 183228 -97422.8 
29810 2 -253.07 4.45793 -28.8309 -2.23092 0.340829 -0.671297 -0.0584169 0.017874 -0.0403107 0.0069825 -1.51257 220909 243347 207579 -114374 
30619 2 -253.008 2.58749 -26.2068 -1.88221 -1.46939 1.00878 -0.129875 -0.00294674 -0.0967902 0.00846328 -1.52479 247552 167832 -36518 -137149 
30712 2 -251.445 5.32685 -26.2418 -0.56752 1.26644 -0.149009 -0.173582 0.057227 0.0277162 0.00245372 -1.52798 -85252.6 -54894.5 270418 -120222 
29812 2 -251.366 -0.146375 -31.4653 -3.33972 -0.461265 1.50998 0.0194278 0.0526537 0.0185259 0.017188 -1.52948 17992.1 87138.7 336044 -106419 
29815 2 -251.429 1.70491 -28.8279 -2.16268 0.61752 0.25023 0.0858993 -0.013216 -0.0337904 0.00645016 -1.5179 98793.9 200496 377979 -85053.5 
30622 2 -251.374 -0.209908 -26.2099 -3.63079 -0.793039 -1.9189 -0.00696846 0.135956 -0.0344605 0.0220336 -1.52834 170365 82796.1 107170 -163179 
29813 2 -249.84 2.63547 -31.4314 0.782752 -0.831927 0.478634 -0.0817134 -0.00800916 -0.00394681 0.00193197 -1.52038 191723 67336.9 198256 -142176 
29814 2 -249.869 4.49071 -28.8372 -0.173626 1.0469 2.17359 0.0113058 -0.0489343 -0.0085551 0.00736898 -1.52186 236492 238278 24241.8 -113165 
30623 2 -249.822 2.5821 -26.2028 -2.41529 1.23307 -0.171753 -0.0219897 -0.0500828 -0.0742506 0.00929976 -1.53181 76810.2 -45326.7 66870.6 -30540.5 
29906 2 -248.296 5.37755 -31.4626 -1.71817 -0.357259 -1.67633 -0.146575 0.124767 -0.0027906 0.00741836 -1.51463 -44494.2 86269.6 236210 -204157 
30716 2 -248.32 5.33107 -26.2197 -1.93126 0.672058 1.183 0.0340882 0.0351439 0.0239346 0.00702928 -1.52204 -325908 -9078.31 338016 -222236 
29819 2 -248.208 1.71769 -28.7899 -0.433804 -0.0108058 0.793068 -0.0486314 -0.028168 -0.0663759 0.00102935 -1.52253 147273 255450 151090 -135156 
30626 2 -248.171 -0.165139 -26.1871 -0.440272 0.495644 -0.233335 0.0397788 0.0208861 -0.0272456 0.000622136 -1.53239 208543 80356.7 198789 -107780 
29816 2 -248.17 -0.107538 -31.4441 -1.49814 -0.0236248 -1.44161 -0.0680262 -0.0606597 0.0550116 0.00544518 -1.52741 -73521.7 94266 257231 -110352 
29820 2 -245.024 -0.0969526 -31.4013 -1.66262 1.3772 -0.243948 0.106384 0.00389234 -0.208907 0.00594557 -1.51955 -239211 -145553 232789 -317293 
29817 2 -246.682 2.64441 -31.4362 -3.61222 -0.291417 0.129932 -0.0154507 -0.0622036 -0.0681868 0.0165626 -1.53258 -162238 -169061 290753 -132954 
29818 2 -246.651 4.46635 -28.8644 -2.98646 0.45736 -1.39623 -0.236258 0.0312441 0.0654194 0.0139524 -1.52273 -200483 118232 72260.2 -155530 
30627 2 -246.622 2.6151 -26.2 1.15893 0.0691404 0.348561 -0.0525283 0.0118279 0.0147391 0.00185073 -1.52607 177956 150712 89238.1 -53494.1 
30720 2 -245.197 5.41545 -26.2425 -1.5108 1.27689 0.0169392 0.113394 -0.023883 0.0680388 0.00492879 -1.52032 -205888 152594 135592 -86274.1 
29823 2 -245.044 1.69115 -28.7919 -1.11673 0.210809 -0.401847 0.0378874 0.146843 -0.0745432 0.00183007 -1.53786 -77431 -66071.7 93677.7 -114917 
30630 2 -244.959 -0.144579 -26.216 -2.17691 0.860963 0.581391 0.00848891 0.0262447 0.113633 0.00732814 -1.52009 55652.5 124029 216785 -180821 
29822 2 -243.576 4.5121 -28.8816 -5.62952 -0.177683 -1.33173 0.0580903 -0.121382 0.0186524 0.0421896 -1.51459 -492772 114696 242109 -136107 
30631 2 -243.439 2.66614 -26.2192 -0.498592 1.45927 -3.25097 -0.178363 -0.0602139 -0.0740467 0.0163068 -1.52146 78399.2 58187.8 55144.3 -129404 
29821 2 -243.543 2.63598 -31.463 -0.50906 0.0968019 -0.424888 0.298779 0.124236 0.118862 0.000565577 -1.51579 256903 23980.7 34962.3 -88891.4 
29827 2 -241.89 1.72261 -28.8434 -2.0944 -0.0677557 -2.07741 0.0160621 -0.0163877 -0.06743 0.0109663 -1.52393 43726.1 -117528 100605 -344410 
29824 2 -241.863 -0.0855077 -31.4705 -0.442522 0.422495 -1.22018 0.165152 -0.0229494 -0.0506077 0.00234669 -1.51833 216699 98213.3 272055 -125787 
30634 2 -241.819 -0.139193 -26.2642 -1.90831 -0.0758225 0.556948 0.104428 -0.015514 0.132156 0.00498464 -1.51506 70036.6 209934 307359 -213909 
30724 2 -242.061 5.42401 -26.2459 -1.41464 0.190292 -0.479749 0.100149 0.010573 0.0283627 0.00285605 -1.52661 -74470.7 5407.36 235074 -236590 
29910 2 -245.191 5.38075 -31.5313 -4.25383 0.50759 -1.11427 0.182581 0.0774394 0.204592 0.0246793 -1.53007 -320133 -84542.6 -29119.3 -158503 
29826 2 -240.449 4.45771 -28.8808 -3.02181 0.409146 -0.461199 0.149182 0.065712 0.0867301 0.0119798 -1.52236 -142821 -191137 91540.5 -160938 
30635 2 -240.291 2.64009 -26.2774 -2.22732 0.00997175 -0.196106 -0.141353 -0.00356457 0.109804 0.00629699 -1.52457 -207058 95631.6 103111 -209330 
29825 2 -240.214 2.63158 -31.436 0.928175 1.06297 0.882927 -0.240878 0.0908596 -0.0763473 0.00349009 -1.5105 518546 81326.4 112530 -39783.9 
30638 2 -238.644 -0.160177 -26.2191 -2.58265 -0.577945 -0.168246 0.022603 0.132534 -0.0387124 0.00885744 -1.52947 19558 91788.7 229507 -184762 
29831 2 -238.695 1.7247 -28.8339 1.87258 2.72804 -1.14744 0.132635 0.0154398 -0.00632234 0.0154485 -1.52351 150812 77304 122129 -72658.3 
29828 2 -238.644 -0.100563 -31.4548 0.118137 -0.406291 1.09764 0.188768 -0.0399756 -0.0555178 0.00174298 -1.5165 383383 -133924 58104.2 -134667 
30636 2 -238.922 5.4076 -26.2058 -0.976099 -0.471603 -0.309895 0.117745 0.0580475 0.00667 0.00160112 -1.52718 43736.5 -22520.5 220420 -111848 
30639 2 -237.156 2.66376 -26.1989 -1.76428 -0.188959 -1.04402 -0.080694 -0.0201634 -0.113196 0.00533831 -1.518 -243444 213952 283618 -84978.1 
30728 2 -237.269 4.55329 -28.8004 -1.60237 0.211439 -0.269604 0.0271472 -0.277344 -0.0524927 0.0033818 -1.51881 74624.9 -36282.6 231351 -202611 
29829 2 -236.993 2.62552 -31.4369 1.20852 0.945704 -0.392365 -0.282523 0.08779 -0.0544094 0.00315992 -1.51148 98938.7 134480 146376 -180915 
29918 2 -238.825 5.437 -31.4536 -2.09352 -0.255181 -1.74998 0.0035743 -0.043955 -0.0373701 0.00945944 -1.52287 -136350 149478 130236 -198712 
29835 2 -235.497 1.7148 -28.9077 1.01602 1.4214 0.488741 -0.0822182 -0.000695289 0.18588 0.00414578 -1.50391 -4846.1 203473 51755.3 -201822 
30642 2 -235.51 -0.131013 -26.2782 -0.973884 -0.684784 0.605493 0.134298 0.0802652 0.0544027 0.00224698 -1.52698 81886.7 -30081.6 267166 -165444 
29922 2 -235.708 5.43787 -31.4261 -3.9801 -0.535947 -0.302425 0.296958 -0.0661883 -0.0959177 0.0204292 -1.51914 1828.72 -65122.4 81712.2 -110383 
29832 2 -235.377 -0.137969 -31.5038 -0.0848846 0.922253 -0.412927 -0.115561 -0.00654322 -0.0177656 0.00129512 -1.52828 389830 -12527.4 253521 14854.5 
29833 2 -233.88 2.63843 -31.4995 -0.715613 -0.551905 -3.28643 0.000324444 0.00654241 -0.0629313 0.0146322 -1.51935 -195466 4398.74 66421.9 -315505 
29830 2 -234.096 4.51311 -28.8671 -0.21137 1.84808 -0.600311 -0.0593638 0.00883593 -0.0447239 0.00481193 -1.5147 -41289.3 87364.1 353255 -74216.1 
30643 2 -234.052 2.64507 -26.2522 0.0995978 -2.21697 -0.733845 0.0692922 -0.0122551 -0.0436071 0.00688125 -1.51381 -219080 256609 250664 -251784 
29839 2 -232.386 1.75433 -28.9326 -1.15563 1.59064 -0.538452 0.0440008 -0.134264 0.128568 0.00523401 -1.51469 -202469 154926 242128 -103323 
30646 2 -232.307 -0.188864 -26.2553 -2.97075 0.0647426 -0.49581 -0.128566 0.294006 -0.0844326 0.0114306 -1.51315 -49974.1 170894 299527 -194863 
29926 2 -230.734 2.638 -31.5278 -0.088816 -0.241354 -1.03969 0.0622116 0.121368 -0.151988 0.00144478 -1.53953 185608 66094.1 8243.83 -27057 
30647 2 -230.929 2.66336 -26.2625 -1.44327 0.727527 0.992913 0.0124556 0.0203148 -0.121285 0.00453201 -1.51667 -119174 351530 451941 106125 
29834 2 -231.002 4.54775 -29.0066 -0.0813598 1.14594 1.10086 -0.004867 -0.0444863 0.292118 0.00318873 -1.50643 -400788 175464 146897 -115004 
30732 2 -232.559 5.40513 -26.2824 0.339119 0.447332 -0.0353654 -0.106946 0.168751 -0.0591449 0.000398459 -1.51907 136158 144469 176512 -89697.8 
29837 2 -229.273 1.7415 -28.9609 -0.837848 0.914697 -0.745132 0.0846132 0.0286712 0.146525 0.00263728 -1.50436 -239388 -409834 230930 -472989 
30650 2 -229.224 -0.0887334 -26.241 -2.40517 0.37044 1.53603 0.297429 -0.0333497 -0.0602495 0.0104307 -1.51267 222208 -36830 267214 -278728 
29840 2 -228.983 -0.0607435 -31.562 0.72108 0.267935 1.67307 0.0206337 -0.0239793 0.131368 0.00427091 -1.53432 297123 97235.8 145584 -85245.2 
29838 2 -227.957 4.48992 -28.9832 -0.145771 -1.00878 -0.858019 0.169549 0.138888 0.186663 0.00223574 -1.50481 -431676 176754 -150028 -206181 
30653 2 -227.821 2.65735 -26.315 2.03683 1.49847 0.412429 -0.0632643 0.176545 -0.0412888 0.00826769 -1.51573 -341045 220542 392064 -161328 
29841 2 -227.552 2.72684 -31.5581 1.16987 0.0709371 1.02102 0.0600936 0.0172529 -0.0246964 0.00304314 -1.5242 436346 71603.1 -148001 -194588 
29843 2 -226.156 1.79679 -28.9762 0.212923 2.1934 1.60777 -0.056638 0.0209064 0.164148 0.0093724 -1.50068 -355781 -60804.1 -86964.5 -232282 
30654 2 -225.961 0.00654291 -26.3157 -1.1067 -0.263043 0.841271 0.0329633 -0.118003 0.112717 0.0025212 -1.51708 777421 147039 333802 -223628 
29844 2 -225.784 -0.0445698 -31.445 0.277977 0.170946 1.10414 0.0978872 -0.0174944 0.016533 0.00166964 -1.52451 544022 140383 98317.8 -63309.3 
29842 2 -224.876 4.63569 -28.9734 -0.140095 0.804978 0.420874 -0.0841485 -0.0864172 0.038978 0.00106398 -1.50368 -619032 58749.4 35999.4 -68505.6 
30651 2 -224.791 2.83464 -26.3196 0.206222 -0.0490308 2.59276 0.183014 -0.00184877 0.0129877 0.00852356 -1.50691 -435425 -162617 45601.1 -196754 
29845 2 -224.33 2.77255 -31.5087 0.315961 -0.248263 1.53915 -0.0382363 -0.000644381 0.0407758 0.00318714 -1.53765 682625 148879 110783 -173622 
29868 2 -278.525 8.33982 -31.4514 -1 0 0 0 0 0 0.00125952 -1.13414 81608.8 361150 650899 43951.5 
29869 2 -278.525 10.1931 -28.8305 -1 0 0 0 0 0 0.00125952 -1.13162 -233051 386504 644178 -38996.5 
30678 2 -278.525 8.33982 -26.2095 -1 0 0 0 0 0 0.00125952 -1.13272 -101246 379126 649206 30724.7 
29870 2 -276.92 5.55988 -31.4514 -1 0 0 0 0 0 0.00125952 -1.52982 195878 533775 441091 238807 
29873 2 -276.92 7.41318 -28.8305 -1 0 0 0 0 0 0.00125952 -1.53018 9018.31 349177 438849 -321510 
29960 2 -276.92 11.1198 -31.4514 -1 0 0 0 0 0 0.00125952 -1.53158 224819 389339 292807 272941 
30680 2 -276.92 5.55988 -26.2095 -1 0 0 0 0 0 0.00125952 -1.52327 35063.9 553956 422776 160207 
30770 2 -276.92 11.1198 -26.2095 -1 0 0 0 0 0 0.00125952 -1.53403 -36410.2 235906 362179 239072 
29872 2 -275.467 10.1747 -28.8524 -1.32737 0.733004 -0.0354448 0.247676 0.00823185 0.0025863 0.00289746 -1.5986 169176 -3571.99 165583 11469.1 
29871 2 -275.379 8.35093 -31.4704 -0.947037 0.771982 -1.14891 -0.0786369 -0.0224581 0.0333967 0.0035428 -1.5985 428386 212483 134356 -14000 
30681 2 -275.436 8.34326 -26.2019 -0.5448 -2.15474 0.12939 0.0748069 -0.0444173 -0.0687873 0.00624277 -1.61111 124048 -35874.3 75670.7 -85672.7 
29874 2 -273.798 5.5311 -31.4554 -2.08413 -0.230959 -1.38445 0.0424509 -0.00220211 0.00495139 0.00795214 -1.52333 263001 278267 388923 -29847.8 
29964 2 -273.766 11.1006 -31.511 -2.78363 -0.627365 -0.27343 -0.06865 0.00273194 0.0603818 0.0103494 -1.52496 162176 238598 375682 -40406.2 
30684 2 -273.851 5.5294 -26.2618 -0.868411 0.635273 -1.81171 0.134895 -0.0543884 0.0896209 0.00559225 -1.52446 95965.6 267880 257316 -96771.8 
29877 2 -273.84 7.40345 -28.8309 -1.16857 -0.091162 -0.599956 0.0532953 -0.0869066 -0.142204 0.00218377 -1.52011 104346 336894 221618 -89749.2 
30774 2 -273.842 11.0792 -26.2657 -2.19453 -0.320202 -0.321895 0.0696091 0.0346076 0.0564285 0.00632545 -1.53553 -70796.8 170649 179731 -48371.6 
29875 2 -272.197 8.29775 -31.5199 -0.212849 -1.00033 1.64025 -0.00481715 0.00159997 0.0839357 0.00470604 -1.51302 144759 231757 296266 -55626.9 
29876 2 -272.252 10.1528 -28.8552 -0.859425 2.55595 -0.18752 -0.0291793 -0.0462658 -0.121781 0.00920289 -1.52348 268865 131070 169779 -38149.6 
30685 2 -272.267 8.26885 -26.2687 -0.390473 -0.510601 1.30647 0.10446 -0.0321906 0.089726 0.00267024 -1.51848 226960 141961 128743 -172976 
29972 2 -267.433 11.0332 -31.549 -1.18888 0.562862 -0.448191 -0.0172855 -0.0407804 0.129359 0.00243229 -1.52345 10680.4 83350.8 22379 -149365 
29878 2 -270.579 5.49452 -31.5036 -2.10958 -0.462174 -0.164088 -0.121951 0.0158025 -0.00560581 0.00590822 -1.52382 128050 92319.9 156072 10045.6 
29968 2 -270.604 11.0602 -31.499 -0.379146 -0.877749 -0.646858 -0.0217215 -0.0158361 -0.0264119 0.00167846 -1.52161 30060 191175 311072 -16140.4 
30778 2 -270.674 11.0114 -26.2713 -1.88252 -0.268729 -0.577632 0.0255096 0.074051 0.0589104 0.00497478 -1.5246 -11615.7 135069 102174 -135989 
29881 2 -270.656 7.3402 -28.9019 -2.2211 1.18 -0.109305 0.0471319 0.00896951 0.107075 0.00798238 -1.51752 167238 298862 148451 -48278.9 
29879 2 -269.013 8.25676 -31.4372 1.34458 0.062345 0.583676 0.0493614 -0.010744 -0.156798 0.00271107 -1.52319 97345.5 214439 237317 -126793 
29880 2 -269.056 10.1446 -28.887 -1.8042 -0.0412262 0.252082 -0.0236241 -0.128967 -0.0137905 0.00418209 -1.52374 130912 182121 94940.5 -54026.3 
30689 2 -269.045 8.23856 -26.2898 -0.364405 -1.8468 0.720237 -0.0467534 -0.0292419 0.0130573 0.00511642 -1.51927 277163 308161 317178 -59803.2 
30782 2 -267.483 11.0073 -26.2887 -0.853278 0.353552 0.805171 -0.0591804 -0.0374959 -0.0302178 0.00189102 -1.52808 -97695.1 94964.5 29609.1 -129384 
29885 2 -267.421 7.28387 -28.8648 -1.93945 0.101865 -1.36388 -0.174747 0.0909513 -0.0724651 0.00709363 -1.52709 -151142 80611.8 52705.7 -121715 
29883 2 -265.832 8.23147 -31.4785 -1.61403 0.0607178 0.339212 0.00767506 -0.0498783 -0.090195 0.00343074 -1.52784 91006.3 170640 136965 -102052 
29884 2 -265.902 10.0777 -28.9423 -0.289334 1.20476 -0.332294 0.0451905 0.0798149 0.143975 0.00207262 -1.52921 48795.1 26334.4 108746 -1522.01 
30693 2 -265.858 8.21753 -26.3187 -0.188523 0.35009 0.787125 -0.0171768 0.0133412 0.188076 0.00097949 -1.52618 23933.2 178048 -60185.1 -100850 
29890 2 -261.037 5.47712 -31.4542 -1.27543 0.894637 -0.0066673 -0.0966687 -0.153407 -0.0819139 0.00305704 -1.52532 -207085 82814.1 292229 -26438.7 
29980 2 -261.073 11.0304 -31.4607 -1.02491 0.511445 -0.646818 -0.151347 -0.0482959 -0.103031 0.00217945 -1.52415 -174194 222976 232942 -47896.6 
29887 2 -262.649 8.23042 -31.4784 -1.37433 0.900925 0.917004 -0.0597725 0.0110187 0.0312739 0.00446038 -1.52594 -8506.93 164452 244361 83191.8 
29976 2 -264.251 10.992 -31.5088 0.187955 0.536436 1.02123 -0.0789143 0.093005 0.0536834 0.00172051 -1.52704 50932.6 133717 57486.4 -76840 
30786 2 -264.342 10.9809 -26.269 -0.314985 -1.05415 2.31795 0.00653933 -0.08145 -0.00281954 0.00829183 -1.52148 -205541 216416 350555 -108352 
29889 2 -264.311 7.3177 -28.8366 -2.87995 0.574091 -0.337477 0.263233 -0.0960869 -0.20155 0.0110052 -1.51687 -67859 81015 119398 224.705 
29888 2 -262.713 10.0659 -28.8784 -0.111302 -0.148367 0.769167 -0.0843154 -0.066449 0.00811358 0.000788481 -1.52714 28471.5 151452 91419.7 -155620 
30697 2 -262.675 8.13138 -26.2429 -0.89902 -0.777115 0.0746965 -0.0976172 0.0411316 0.0462662 0.00178565 -1.51541 -26431.4 19742.8 263483 -291379 
29893 2 -261.085 7.26486 -28.8412 -0.40344 0.384125 0.18293 -0.0442119 -0.0420259 0.00208369 0.000432996 -1.51722 238155 191025 102184 -99888.7 
30790 2 -261.238 10.8953 -26.2494 -1.55998 -1.27602 0.321117 0.229497 0.123562 0.0199316 0.00524575 -1.52709 -61785.9 85110.8 114446 -57188.6 
30701 2 -259.541 8.16291 -26.2187 -0.831275 -1.07114 -0.528512 0.0865534 -0.0464108 -0.00857939 0.00266727 -1.52235 17061.4 219390 205837 -63792.6 
29892 2 -259.564 10.0248 -28.8632 -0.207017 -0.608263 -0.24925 0.0332842 -0.018139 0.00265139 0.000598228 -1.53053 -24462.4 119225 130703 -169294 
29984 2 -257.961 11.0069 -31.4913 -1.29617 -1.04204 -1.24572 0.123658 -0.0586244 -0.0303026 0.00543826 -1.51591 -98115.7 325885 319652 -158897 
29988 2 -254.758 10.9644 -31.4961 -0.555842 -0.304913 1.64688 -0.044436 -0.0299569 0.0156155 0.00392233 -1.52199 -2444.41 303599 328035 -5668.42 
29895 2 -256.339 8.13934 -31.5489 -1.53693 0.0799036 0.0544406 0.0435495 0.0964405 0.170314 0.00298695 -1.51548 201923 268896 153723 -74711.1 
29891 2 -259.506 8.20842 -31.4736 -2.68997 -1.37341 -0.738215 0.0823514 0.0326629 -0.0401373 0.012176 -1.52207 -55445 98834.1 399762 -142540 
29897 2 -257.882 7.2462 -28.8168 -2.26929 0.23518 -2.00794 -0.179239 -0.0253481 -0.105372 0.0116339 -1.51702 -48279 212822 356071 -123801 
30794 2 -258.028 10.9613 -26.2942 0.676537 0.699999 -0.568177 0.043295 -0.114294 0.0830675 0.00160025 -1.53065 287641 -17469.4 89203.7 -58906.3 
29896 2 -256.382 10.0031 -28.9068 -0.147674 -0.134783 -1.26059 0.0189229 0.0936072 -0.000964386 0.00205183 -1.52235 168792 141649 312231 -79494.7 
30705 2 -256.349 8.21605 -26.2367 -0.777049 -0.868598 0.45667 0.00162977 -0.24284 -0.0430303 0.00197343 -1.51837 173187 176062 19614 -170937 
30798 2 -254.784 10.8997 -26.3013 0.480823 -1.40187 0.305635 -0.133954 0.0761481 0.0504329 0.00288409 -1.51789 72790.7 129569 50284.8 -254065 
29901 2 -254.766 7.25532 -28.8863 -2.24242 -0.245521 -0.705032 0.107079 -0.0879738 0.0537413 0.00703541 -1.52069 -96707.6 145835 386953 -96103.2 
29992 2 -251.631 10.9519 -31.4743 0.0740524 -0.500223 0.317707 0.209349 0.0262021 -0.115423 0.0004492 -1.52325 75032.9 -11046.4 215856 -52752.7 
29996 2 -248.393 10.9514 -31.5238 0.163353 0.178449 -0.720458 -0.0791106 -0.059593 0.0910791 0.000727482 -1.52264 129172 -1789.11 109127 -108168 
29899 2 -253.135 8.19934 -31.477 -1.26908 1.36859 0.899035 -0.13703 -0.0862087 -0.00270712 0.00540568 -1.53264 -152007 85749.3 -48002.4 -23729 
30709 2 -253.148 8.04382 -26.2201 -1.83989 -1.78801 0.16628 -0.0625914 0.244784 -0.183713 0.00832521 -1.52007 62936.8 55118.1 12933 -179027 
29900 2 -253.199 9.99675 -28.8413 -1.67241 0.125536 1.83471 -0.0710968 -0.00178894 -0.181186 0.00778239 -1.52604 -45408 -11492.3 -64555.7 -90633.6 
30802 2 -251.648 10.8972 -26.3531 -0.246735 -1.34564 -0.220568 0.0958183 -0.0477304 0.226288 0.00241862 -1.52334 -174506 242305 -39664.6 -118144 
29905 2 -251.591 7.286 -28.879 -1.42581 -1.35848 -0.482059 0.107427 -0.160795 0.160878 0.00517763 -1.52912 84580.4 9821 -40260.5 -136821 
29903 2 -250.002 8.20259 -31.4517 -2.53145 -0.165927 0.60387 0.149906 -0.0526231 -0.135413 0.00856527 -1.51669 -57054.6 251946 228035 -116734 
29904 2 -249.999 9.99243 -28.8812 0.0305832 1.74631 0.672669 0.0361307 0.0673972 -0.0624412 0.0044121 -1.53204 221606 -42444 -67534.7 -80519.3 
30713 2 -249.965 8.08942 -26.2833 -1.43655 1.19382 -0.422904 -0.118478 0.0722929 0.0852423 0.00461958 -1.52227 -265610 22586.1 81459.5 -220957 
30806 2 -248.464 10.8524 -26.3077 0.695204 0.50623 2.44404 -0.0279173 0.150284 0.0682097 0.00845505 -1.51449 -373399 -21187.4 145246 -47682 
29909 2 -248.361 7.24817 -28.8368 0.871873 0.246374 -0.783326 -0.0139438 -0.0884493 -0.168289 0.00180673 -1.52122 174466 155124 -105711 -158705 
30000 2 -245.244 10.8906 -31.5186 -3.23955 0.198137 0.0791595 -0.107682 0.166644 0.020579 0.0132756 -1.5274 -343966 55389.1 -44015.1 -71717 
29914 2 -241.991 5.45515 -31.4773 -0.488736 0.0696871 0.0865767 -0.0272743 -0.136329 -0.0213249 0.00031641 -1.51619 101899 308471 66561.2 -24304.1 
29907 2 -246.827 8.16395 -31.4624 -0.523397 -0.887237 0.484236 0.039264 -0.00673519 0.00178084 0.00163186 -1.5315 -77128.4 56439.7 186751 -84365.7 
29908 2 -246.772 10.0059 -28.8677 -1.43955 -1.15909 0.207934 -0.242801 -0.0861687 -0.0706689 0.0043567 -1.52366 -35062 -235184 75535.1 -163393 
30717 2 -246.88 8.11839 -26.2605 -2.08898 -0.552468 1.68045 0.263578 -0.00397487 0.141901 0.00943752 -1.52444 -143906 -173562 171458 4012.19 
30810 2 -245.379 10.894 -26.2172 -0.15545 1.60333 1.38374 0.187891 0.103777 -0.0955757 0.00567989 -1.51401 -258076 72456.9 158665 -35532.5 
29913 2 -245.173 7.26136 -28.8467 -0.226749 -1.17775 -0.56672 -0.0777042 -0.0715985 -0.0181044 0.00221635 -1.52566 56434.3 -145388 390419 -75348.4 
29911 2 -243.682 8.15769 -31.5032 0.731409 0.114582 0.648844 0.201638 -0.0524379 0.01293 0.00122058 -1.52788 147866 -56761.2 96446.7 -45859.2 
30721 2 -243.653 8.23355 -26.1809 -0.36075 -0.0578341 0.493295 -0.0865892 -0.173535 -0.174372 0.000474619 -1.51669 172699 17100.3 245693 -118242 
29912 2 -243.653 9.96689 -28.9098 0.083968 -1.6165 -1.07564 -0.0874246 0.061636 0.172013 0.00475736 -1.5124 -408446 -200144 193023 -235735 
30814 2 -242.235 10.9514 -26.2048 -1.75152 0.524966 -2.44927 0.0492065 -0.123391 -0.0407596 0.0117668 -1.51604 -182827 -401470 348024 -193608 
30004 2 -242.157 10.9181 -31.5203 -0.899529 -0.927478 -0.154295 0.250998 0.0709391 0.00511089 0.00213258 -1.52127 -106842 115774 147311 49937.6 
29917 2 -242.012 7.23321 -28.8488 -0.801366 -1.36807 0.14163 -0.133404 0.0607244 -0.0290222 0.00319144 -1.52149 -174042 -150170 351800 -117066 
29915 2 -240.448 8.21779 -31.5163 1.81034 -0.547521 0.502072 -0.00753209 -0.128525 0.0591871 0.00482294 -1.52367 313669 -44302.6 215878 -160784 
30725 2 -240.489 8.18929 -26.2367 0.174048 -0.850888 -0.545286 -0.181461 -0.0136229 0.0674734 0.00132456 -1.51654 -212294 55859 344841 -182592 
30007 2 -240.565 9.99705 -28.911 0.269903 0.882967 -0.933264 0.0578762 0.0529859 0.080872 0.00217073 -1.50987 -293237 -17781.6 309074 -163569 
30818 2 -238.94 10.9441 -31.5441 1.27087 0.287235 -0.372251 -0.105256 0.062808 0.220954 0.00231272 -1.51657 51790.7 -9006.85 -9857.27 -188428 
31628 2 -239.12 10.9607 -26.2585 -0.479639 -0.706718 -0.166525 0.0899562 -0.0702168 -0.00414399 0.000953751 -1.52918 -169053 -286300 236125 -94089.7 
29916 2 -238.92 7.21286 -28.8421 -1.18348 0.605128 -0.537725 0.0572232 0.129374 -0.0803404 0.00258952 -1.52828 -235685 -63030.6 130098 38422.6 
30822 2 -237.436 10.0065 -28.8993 -0.644324 0.703284 0.899252 -0.081441 -0.0477386 -0.0377599 0.00216438 -1.52297 -218877 102992 162635 -143162 
29919 2 -237.242 8.17134 -31.4612 -0.952806 0.489459 1.42343 -0.2897 0.0880164 0.00484028 0.00399717 -1.52991 -303401 -109702 106219 -40153.5 
30731 2 -237.422 8.21067 -26.2572 0.998428 0.989527 2.21669 0.0688609 -0.107582 0.0677556 0.00867776 -1.52232 -373583 18796.6 229966 -124366 
30640 2 -235.743 5.46098 -26.1845 -1.14094 0.557369 -1.96845 0.0661562 -0.0453654 -0.0717652 0.00691123 -1.52152 302491 140733 171849 -203685 
30011 2 -235.806 10.9635 -31.5461 -1.00821 0.118568 -2.27838 -0.0985648 0.157667 0.169541 0.00783616 -1.52664 -366249 -45563.8 -17201.1 -44263.6 
30819 2 -235.986 10.956 -26.3165 0.599413 0.954427 0.057684 0.0927269 0.101957 0.149217 0.00160406 -1.52905 -135292 -18229.4 -89596 -95189.6 
29921 2 -235.746 7.25026 -28.8405 -1.40769 1.17951 2.01539 -0.0140205 0.149532 -0.00193674 0.00936404 -1.52099 -139934 -63753.5 57140.5 -89147.6 
29929 2 -229.371 5.49618 -31.4955 -2.80025 2.00654 -0.761622 -0.169409 -0.0888414 -0.223008 0.0156781 -1.53452 -416711 23874.3 -170931 -158285 
29920 2 -234.212 8.26551 -31.5285 -0.62094 -1.01707 -1.98673 0.271482 -0.192151 0.143391 0.00675996 -1.50943 -490537 42470.3 -33050.1 -138700 
30823 2 -234.333 10.0955 -28.9047 -2.27307 0.415942 2.2429 -0.0147115 -0.113586 -0.0614062 0.0130618 -1.52531 -439821 19642.5 15899 -27432.1 
30733 2 -234.292 8.238 -26.248 -0.815673 -0.78844 -0.525451 0.00921674 -0.04883 -0.0850281 0.0019687 -1.51698 -243025 26938.1 138073 -175146 
30825 2 -232.867 11.0137 -26.3263 0.904769 0.110933 2.62475 -0.0723323 0.123547 0.0894613 0.00972378 -1.52339 -272739 129339 -13601.3 -122713 
30736 2 -232.639 7.34228 -28.9343 1.55667 0.651258 0.458249 -0.141424 -0.0901744 0.012837 0.00385077 -1.50308 -282011 343059 411741 -103597 
29924 2 -231.07 8.26896 -31.5319 -0.893323 -2.58277 -0.446096 -0.175668 -0.0126748 -0.00883155 0.00965761 -1.51673 -392941 274879 -49418.2 -135953 
31636 2 -231.201 8.26933 -26.3113 0.303685 0.760114 0.00635877 0.0149012 0.0155896 -0.0670404 0.000843925 -1.52852 -254950 215279 25964.6 -60505 
30826 2 -231.257 10.1791 -28.9364 -0.847553 1.93321 -1.94445 0.0190964 -0.0842053 -0.135801 0.010374 -1.51704 -393607 98113.5 -108761 -108481 
30829 2 -229.825 11.1108 -26.3974 -2.53058 2.2822 -0.998415 0.153209 0.0608015 0.167593 0.0158814 -1.52379 -445176 144283 44475 -19410.2 
30737 2 -229.594 7.37461 -28.9327 -1.81558 0.869369 -0.699539 -0.0610554 -0.12115 -0.00832733 0.0057201 -1.51195 -832373 68847.4 -88873.4 -269605 
30644 2 -229.453 5.50614 -26.3219 0.313275 1.50017 -1.3533 -0.134394 -0.0492828 -0.155133 0.00526484 -1.51269 -173316 510763 268704 27319.8 
29930 2 -226.337 5.56344 -31.5258 -2.90456 0.259873 0.141556 0.15791 -0.0394825 -0.169654 0.0107362 -1.51175 -390052 -17761 57712.3 -274493 
30020 2 -226.523 11.0739 -31.5612 -1.48304 0.0886841 1.50621 -0.0594433 0.0513854 -0.0342675 0.0056375 -1.5186 -313325 204461 -37074.4 -44434.3 
30830 2 -228.184 10.1454 -28.9942 0.744507 0.309707 -1.40443 0.0186628 0.0509854 0.00823925 0.00330325 -1.52082 -392994 -140229 -143267 -190101 
30738 2 -228.117 8.39923 -26.404 0.379496 0.247982 0.621383 -0.0279148 -0.176299 0.13122 0.000745168 -1.51895 -390791 186952 -126684 -90413.1 
30833 2 -226.728 11.1976 -26.3839 -0.972913 -0.0394804 1.67498 0.00232766 -0.0330915 0.0275899 0.00472784 -1.52189 -207502 117666 -53545.4 -106285 
29933 2 -226.577 7.37527 -28.9835 -0.453544 -0.758116 2.63844 0.00184758 0.00953229 0.019737 0.00975092 -1.51854 -663870 218334 -73393.1 35001.6 
30740 2 -226.419 5.53537 -26.4227 0.637718 -0.117418 1.26811 0.0325542 0.0788639 0.218227 0.00255503 -1.50672 -275983 475652 322590 -3865.06 
29932 2 -225.1 10.192 -28.9619 -1.0966 -0.960745 1.35635 -0.120118 -0.0155436 0.160789 0.00499432 -1.51771 -527384 -69770 72390.7 136892 
30741 2 -225.084 8.40706 -26.3195 -0.0956809 -0.708008 0.234679 0.103179 -0.0641248 -0.043058 0.000712263 -1.50705 -200304 387147 -92700.2 19568.9 
30834 2 -223.665 11.3066 -26.2881 -0.840958 -0.847235 0.266791 -0.0205286 -0.216655 -0.202709 0.00188448 -1.51112 -400171 327449 57903 56436.5 
29937 2 -223.563 7.46459 -28.8669 0.205462 -0.276962 3.67828 0.219454 -0.055845 -0.186862 0.0171907 -1.51714 -387013 -24742 139607 104322 
30744 2 -223.342 5.61627 -26.2933 0.0623596 -0.796033 1.93613 -0.260293 0.0176949 -0.0319527 0.00552444 -1.51101 -698647 -25621.3 130891 -281996 
30024 2 -223.464 11.1584 -31.4943 -0.419844 -0.156282 1.42537 -0.170999 0.0151542 -0.164828 0.00281172 -1.50856 -698015 -4485.07 -188641 -32845.5 
29958 2 -278.525 13.8997 -31.4514 -1 0 0 0 0 0 0.00125952 -1.12976 122125 386850 658095 49836.6 
29959 2 -278.525 15.753 -28.8305 -1 0 0 0 0 0 0.00125952 -1.12786 98336.2 355974 650313 -27882.7 
30768 2 -278.525 13.8997 -26.2095 -1 0 0 0 0 0 0.00125952 -1.13077 -111979 349433 644788 44835.9 
29963 2 -276.92 12.9731 -28.8305 -1 0 0 0 0 0 0.00125952 -1.5234 105932 407206 529059 -164135 
30050 2 -276.92 16.6796 -31.4514 -1 0 0 0 0 0 0.00125952 -1.5296 223512 492285 509068 250856 
30860 2 -276.92 16.6796 -26.2095 -1 0 0 0 0 0 0.00125952 -1.53242 63484.8 338646 439467 196075 
29961 2 -275.374 13.8951 -31.5051 -1.77386 1.48767 0.375736 -0.110265 -0.0520805 0.128871 0.00692851 -1.60081 387006 72968.1 160740 -125949 
29962 2 -275.373 15.7538 -28.8238 -1.57701 0.862586 0.833404 -0.164288 -0.119479 -0.0550486 0.00494433 -1.59322 295172 140018 323050 -33515.8 
30771 2 -275.43 13.8706 -26.1745 -1.19296 0.424961 0.00947045 0.0593935 0.070633 -0.146791 0.00202005 -1.596 65761.3 86771.4 163496 -136617 
30054 2 -273.813 16.6058 -31.5146 -2.66133 -0.0982456 -0.354308 0.05859 0.134143 0.134611 0.009091 -1.53465 54884.3 3797.75 -57054.2 -29274.5 
30864 2 -273.826 16.6295 -26.2094 0.14446 -0.892061 0.623471 0.0535981 0.0206558 -0.022688 0.00151817 -1.52949 -62253 64682.3 295487 -19397.3 
29967 2 -273.83 12.941 -28.8752 -0.752103 -1.33786 -1.51418 0.029696 0.0107493 0.032445 0.00585457 -1.52173 75195.4 254979 340610 1298.68 
29965 2 -272.202 13.8614 -31.4947 0.147073 0.636168 -0.0103578 -0.0497624 -0.0679956 -0.0369903 0.000537118 -1.52687 -29393.3 25651.9 94284.8 -16966.4 
29966 2 -272.249 15.723 -28.9375 -0.439953 0.0652733 2.05407 0.0304896 -0.0396643 0.174105 0.0055633 -1.51167 -24543 248660 282603 -12170.2 
30775 2 -272.291 13.8643 -26.2187 0.355371 -0.158046 -0.495956 0.0512812 -0.0588855 -0.0557563 0.000500331 -1.51328 45367.8 308128 509641 -8407.32 
30058 2 -270.601 16.6222 -31.5297 -1.13873 -1.58471 -0.14316 -0.243076 -0.0120773 0.0659713 0.00482208 -1.52668 -198820 -50663.6 79264.5 -162630 
29971 2 -270.665 12.9035 -28.8702 -0.771193 0.182892 -1.90502 0.0230857 0.0824897 -0.0521035 0.00536211 -1.51659 70969.2 267834 217554 -37431.3 
30868 2 -270.683 16.6165 -26.2739 -0.471064 0.82373 0.405139 -0.0585306 -0.0570631 0.071878 0.00134084 -1.52262 -152495 115116 326763 -61240.6 
29969 2 -269.063 13.8352 -31.5375 -0.2953 0.891838 0.489767 -0.0198548 -0.0576261 0.162364 0.00141374 -1.53424 -309533 82400.3 181754 -72448 
29970 2 -269.09 15.7147 -28.8944 -0.527046 -0.430453 0.900593 0.0364831 -0.158018 0.027488 0.00160479 -1.52136 -91292.3 259393 219422 40584.7 
30779 2 -269.14 13.7788 -26.2681 -0.260583 -0.429632 -0.0889756 0.110673 0.0283187 -0.0262986 0.000327983 -1.52611 112501 169001 137509 -128560 
30062 2 -267.503 16.5952 -31.5035 -1.81556 0.582402 -0.329427 0.102557 0.0191798 -0.0912397 0.00471559 -1.52466 -308682 164162 212987 -24640.5 
29975 2 -267.482 12.8774 -28.8916 -1.33858 0.653367 -0.0157848 -0.130113 0.014158 -0.0264484 0.00279479 -1.52234 -101827 76433.6 311706 -171059 
30872 2 -267.542 16.5168 -26.2337 -2.10276 1.28529 2.04251 0.113153 0.0813635 -0.17742 0.0129043 -1.51947 -69696.4 238030 125164 20367.4
[truncated: 7,660,910 more chars]
