# Supplementary material for: Atomistic insight into Al-Mg friction stir welding process via molecular dynamics simulation
Source: PLoS One. 2026 Jun 4;21(6):e0350194. doi: 10.1371/journal.pone.0350194 (PMC13235913; doi:10.1371/journal.pone.0350194)
Supplement: S4 File — (ZIP) [file pone.0350194.s004.zip › Supporting Information_Raw Data set/Shape Cone.dump]

ITEM: TIMESTEP
110000
ITEM: NUMBER OF ATOMS
58315
ITEM: BOX BOUNDS pp pp pp
-3.5000000000000000e+002 3.0000000000000000e+001
-2.0000000000000000e+001 1.2000000000000000e+002
-5.0500000000000000e+001 5.0500000000000000e+001
ITEM: ATOMS id type x y z vx vy vz fx fy fz c_10 c_11 c_peratom[1] c_peratom[2] c_peratom[3] c_peratom[4] c_peratom[5] c_peratom[6] 
27190 2 -272.525 -8.33982 -47.1772 -1 0 0 0 0 0 0.00125952 -1.08002 375296 223999 689610 2268.61 -9813.48 16320.2 
26787 2 -270.92 -9.26647 -49.7981 -1 0 0 0 0 0 0.00125952 -1.32752 333061 403442 330737 -250684 -57694.1 63411.1 
27194 2 -270.92 -9.26647 -44.5562 -1 0 0 0 0 0 0.00125952 -1.18916 415150 486331 580738 -239529 8527.15 8554.44 
27192 2 -269.315 -8.33982 -47.1772 -1 0 0 0 0 0 0.00125952 -1.48067 1.1163e+006 280730 931843 -63434.1 70059 6443.64 
26789 2 -267.71 -9.26647 -49.7981 -1 0 0 0 0 0 0.00125952 -1.40875 694701 317193 743664 -42027.3 126651 -273629 
27197 2 -267.71 -9.26647 -44.5562 -1 0 0 0 0 0 0.00125952 -1.21812 298330 241257 181778 13116.7 14852.3 19555.2 
27195 2 -266.105 -8.33982 -47.1772 -1 0 0 0 0 0 0.00125952 -1.43365 628059 196088 854224 3508.36 -192.528 36224.5 
26791 2 -264.5 -9.26647 -49.7981 -1 0 0 0 0 0 0.00125952 -1.4042 601540 320928 704510 110475 -265467 -264648 
27200 2 -264.5 -9.26647 -44.5562 -1 0 0 0 0 0 0.00125952 -1.21933 202644 222985 169350 2494.7 6973.13 7623.13 
27198 2 -262.895 -8.33982 -47.1772 -1 0 0 0 0 0 0.00125952 -1.43022 623825 218102 812031 9219.93 -68223.2 3970.13 
26793 2 -261.29 -9.26647 -49.7981 -1 0 0 0 0 0 0.00125952 -1.39242 338049 83722.5 -48143.6 40420.4 -102379 134653 
27203 2 -261.29 -9.26647 -44.5562 -1 0 0 0 0 0 0.00125952 -1.21736 205807 235964 173939 -7337.99 -722.914 10233.9 
27201 2 -259.685 -8.33982 -47.1772 -1 0 0 0 0 0 0.00125952 -1.42425 643059 213504 780328 2170.02 -28474.7 -3649.79 
26795 2 -258.08 -9.26647 -49.7981 -1 0 0 0 0 0 0.00125952 -1.40274 405248 -79469.2 -237176 4338.3 1472.98 300457 
27206 2 -258.08 -9.26647 -44.5562 -1 0 0 0 0 0 0.00125952 -1.21828 203980 245578 167860 -4115.44 2740.17 4127.44 
27204 2 -256.475 -8.33982 -47.1772 -1 0 0 0 0 0 0.00125952 -1.42561 641284 221051 779662 -5066.95 64182.4 -8864.24 
26797 2 -254.87 -9.26647 -49.7981 -1 0 0 0 0 0 0.00125952 -1.39071 464610 234664 293831 -126796 275688 -72567.8 
27209 2 -254.87 -9.26647 -44.5562 -1 0 0 0 0 0 0.00125952 -1.21516 221000 254843 184410 725.067 3564.67 26201.4 
27207 2 -253.265 -8.33982 -47.1772 -1 0 0 0 0 0 0.00125952 -1.43195 619078 226660 835373 1125.93 40164.9 30059 
26799 2 -251.66 -9.26647 -49.7981 -1 0 0 0 0 0 0.00125952 -1.40588 546130 294394 679839 1164.4 28979.9 -240363 
27212 2 -251.66 -9.26647 -44.5562 -1 0 0 0 0 0 0.00125952 -1.21675 203841 230242 172813 5726.19 -936.039 12237.7 
27210 2 -250.055 -8.33982 -47.1772 -1 0 0 0 0 0 0.00125952 -1.43419 621372 202325 848719 -420.734 -9758.42 34343.7 
26801 2 -248.45 -9.26647 -49.7981 -1 0 0 0 0 0 0.00125952 -1.39991 582352 310697 608992 146607 -332458 -226269 
27215 2 -248.45 -9.26647 -44.5562 -1 0 0 0 0 0 0.00125952 -1.21826 190927 208630 166200 1562.73 155.665 -1045.15 
27213 2 -246.845 -8.33982 -47.1772 -1 0 0 0 0 0 0.00125952 -1.43027 627477 203311 798579 5364.13 -79373.3 -12519.4 
26803 2 -245.24 -9.26647 -49.7981 -1 0 0 0 0 0 0.00125952 -1.39572 320236 18524.6 -147148 16958.5 -57676.8 208494 
27218 2 -245.24 -9.26647 -44.5562 -1 0 0 0 0 0 0.00125952 -1.21764 208055 229023 169118 2792.1 6499.28 5384.69 
27216 2 -243.635 -8.33982 -47.1772 -1 0 0 0 0 0 0.00125952 -1.42346 649949 212918 789649 8809.71 -5633.06 -1315.85 
26805 2 -242.03 -9.26647 -49.7981 -1 0 0 0 0 0 0.00125952 -1.39994 357456 -45322.3 -213886 389.397 17556.3 271001 
27221 2 -242.03 -9.26647 -44.5562 -1 0 0 0 0 0 0.00125952 -1.21709 229201 279701 175236 6951.92 370.618 18104 
27219 2 -240.425 -8.33982 -47.1772 -1 0 0 0 0 0 0.00125952 -1.42798 636991 210216 787916 -11293.6 72263.5 -12432.7 
26807 2 -238.82 -9.26647 -49.7981 -1 0 0 0 0 0 0.00125952 -1.3941 523692 278601 445035 -151371 332940 -151001 
27224 2 -238.82 -9.26647 -44.5562 -1 0 0 0 0 0 0.00125952 -1.21832 198494 204278 170778 -12409.8 -1751.93 4826.56 
27222 2 -237.215 -8.33982 -47.1772 -1 0 0 0 0 0 0.00125952 -1.43417 618394 210587 840919 1488.39 24912.8 30785.6 
26809 2 -235.61 -9.26647 -49.7981 -1 0 0 0 0 0 0.00125952 -1.40504 510108 276620 619936 1161.33 642.785 -209864 
27227 2 -235.61 -9.26647 -44.5562 -1 0 0 0 0 0 0.00125952 -1.21496 202204 237438 173177 3367.86 5615.15 10985.2 
27225 2 -234.005 -8.33982 -47.1772 -1 0 0 0 0 0 0.00125952 -1.43351 619526 218694 842918 -820.588 -22619.7 36186.3 
26811 2 -232.4 -9.26647 -49.7981 -1 0 0 0 0 0 0.00125952 -1.395 535414 285529 474471 153502 -338885 -165325 
27230 2 -232.4 -9.26647 -44.5562 -1 0 0 0 0 0 0.00125952 -1.21829 193107 208491 170877 10308.4 3352.69 4253.27 
27228 2 -230.795 -8.33982 -47.1772 -1 0 0 0 0 0 0.00125952 -1.42722 634447 220260 788614 6161.3 -76287.1 -7844.38 
26813 2 -229.19 -9.26647 -49.7981 -1 0 0 0 0 0 0.00125952 -1.39927 348479 -36233.1 -206182 1537.96 -22862.7 262635 
27233 2 -229.19 -9.26647 -44.5562 -1 0 0 0 0 0 0.00125952 -1.21682 204193 221821 172427 -29706.9 -9731.46 10376.4 
27231 2 -227.585 -8.33982 -47.1772 -1 0 0 0 0 0 0.00125952 -1.42311 649254 232760 796806 5233.13 10987.5 9613.67 
26815 2 -225.98 -9.26647 -49.7981 -1 0 0 0 0 0 0.00125952 -1.39643 322846 6479.46 -161968 -13147.4 49785.7 220936 
27236 2 -225.98 -9.26647 -44.5562 -1 0 0 0 0 0 0.00125952 -1.21455 217156 262488 174320 5014.71 1872.1 13931.4 
27234 2 -224.375 -8.33982 -47.1772 -1 0 0 0 0 0 0.00125952 -1.42906 631920 210049 801450 -5858.68 79390.6 -10089 
26785 2 -272.525 -6.48653 -49.7981 -1 0 0 0 0 0 0.00125952 -1.45814 584663 726767 -238263 -338599 -221500 235149 
26830 2 -272.525 -0.926647 -49.7981 -1 0 0 0 0 0 0.00125952 -1.46436 356811 286460 451259 43772.1 -240545 -634959 
27191 2 -272.525 -6.48653 -44.5562 -1 0 0 0 0 0 0.00125952 -1.17695 300260 803846 728674 -178059 22466.9 12832.6 
27258 2 -272.525 -2.77994 -47.1772 -1 0 0 0 0 0 0.00125952 -1.12458 172674 340507 556486 78986.5 -2663.13 -61718.6 
27259 2 -272.525 -0.926647 -44.5562 -1 0 0 0 0 0 0.00125952 -1.13504 -98050.8 370892 631300 -52383.2 23073.1 11250.8 
26832 2 -270.92 -3.70659 -49.7981 -1 0 0 0 0 0 0.00125952 -1.97399 463078 952996 320030 42941.8 498963 131124 
27260 2 -270.92 -5.55988 -47.1772 -1 0 0 0 0 0 0.00125952 -1.5223 486811 893920 566137 226522 53148.1 -33543.7 
27263 2 -270.92 -3.70659 -44.5562 -1 0 0 0 0 0 0.00125952 -1.52577 335948 591311 388721 -245693 -81117.7 -45273.4 
26786 2 -269.315 -6.48653 -49.7981 -1 0 0 0 0 0 0.00125952 -2.19299 1.00796e+006 1.16624e+006 822631 -50578.1 617632 -138314 
26831 2 -269.315 -0.926647 -49.7981 -1 0 0 0 0 0 0.00125952 -2.04172 1.00923e+006 518617 287865 351329 102574 263603 
27193 2 -269.315 -6.48653 -44.5562 -1 0 0 0 0 0 0.00125952 -1.67176 946194 965000 407775 -50533.4 -36438.4 -28847.6 
27261 2 -269.315 -2.77994 -47.1772 -1 0 0 0 0 0 0.00125952 -1.5683 839503 401894 396705 27190.4 -52942.8 106920 
27262 2 -269.412 -0.853525 -44.5653 -2.07229 -1.45202 0.927976 0.15721 -0.289342 -0.00859362 0.009149 -1.59131 443521 179328 201709 42950.7 -44545.5 22915.6 
26834 2 -267.71 -3.70659 -49.7981 -1 0 0 0 0 0 0.00125952 -2.06983 584853 469279 816068 -47621.9 168152 203693 
27264 2 -267.71 -5.55988 -47.1772 -1 0 0 0 0 0 0.00125952 -1.5306 391200 578832 249545 16857.7 -8346.62 -353.734 
27267 2 -267.729 -3.7112 -44.5695 0.0045296 0.0911934 -1.94939 -0.054905 0.0355569 0.0525932 0.00479684 -1.52143 270565 331629 248739 -91606.1 23614.3 -19579.1 
26788 2 -266.105 -6.48653 -49.7981 -1 0 0 0 0 0 0.00125952 -2.15594 761132 1.03478e+006 1.19519e+006 -11404.2 -37774.1 -267145 
26833 2 -266.105 -0.926647 -49.7981 -1 0 0 0 0 0 0.00125952 -1.97874 392058 103605 -97149.2 -9939 27285 557334 
27196 2 -266.105 -6.48653 -44.5562 -1 0 0 0 0 0 0.00125952 -1.60805 344834 891721 229746 -97412 -136787 -55917.7 
27265 2 -266.105 -2.77994 -47.1772 -1 0 0 0 0 0 0.00125952 -1.50423 259957 235589 199796 13930.3 -14342.5 60486.4 
27266 2 -266.179 -0.924912 -44.601 -1.90721 -1.03505 0.0614499 0.0377142 -0.0131232 0.158788 0.00593551 -1.51899 380716 198982 220901 -117524 -57997.3 401.554 
26836 2 -264.5 -3.70659 -49.7981 -1 0 0 0 0 0 0.00125952 -2.0535 245714 410244 599305 80483.6 -382615 178948 
27268 2 -264.5 -5.55988 -47.1772 -1 0 0 0 0 0 0.00125952 -1.53014 274472 603705 275194 -21668.9 1590.58 4940.15 
27271 2 -264.55 -3.71395 -44.5734 0.034824 -0.258588 0.307399 0.0681491 -0.0152677 0.0102974 0.000204765 -1.53347 42599.3 189280 128343 -76943.9 -241.099 -50266.8 
26790 2 -262.895 -6.48653 -49.7981 -1 0 0 0 0 0 0.00125952 -2.08997 324187 1.07762e+006 485940 87871.5 -567291 -39817 
26835 2 -262.895 -0.926647 -49.7981 -1 0 0 0 0 0 0.00125952 -1.97292 421731 427207 246274 -325073 48442.4 6983.82 
27199 2 -262.895 -6.48653 -44.5562 -1 0 0 0 0 0 0.00125952 -1.61015 325352 900319 324346 -73514.6 8105.24 -27391.8 
27269 2 -262.895 -2.77994 -47.1772 -1 0 0 0 0 0 0.00125952 -1.50862 208457 206182 124968 -12931.3 -44499.9 19790.6 
27275 2 -261.351 -3.72048 -44.5828 -1.88847 1.19585 -0.228233 0.164543 -0.0165709 0.0874479 0.00635864 -1.51543 343768 191233 198101 -1206.21 8061.39 -80824.9 
26838 2 -261.29 -3.70659 -49.7981 -1 0 0 0 0 0 0.00125952 -1.95441 376064 538115 -186061 -226888 -320258 -24455 
27272 2 -261.29 -5.55988 -47.1772 -1 0 0 0 0 0 0.00125952 -1.52322 295862 603082 242236 -18407 -66455.2 -60070.9 
27270 2 -262.954 -0.957452 -44.5707 -2.06903 1.45138 -1.07628 0.0876583 0.0445419 0.0312858 0.00950401 -1.5248 402730 120303 176603 41382.8 -14076.5 -17169.8 
26792 2 -259.685 -6.48653 -49.7981 -1 0 0 0 0 0 0.00125952 -2.02658 924760 1.39172e+006 -2479.81 159548 -6288.38 189346 
26837 2 -259.685 -0.926647 -49.7981 -1 0 0 0 0 0 0.00125952 -2.00591 361691 82991 135170 -4545.85 22510.4 -618366 
27202 2 -259.685 -6.48653 -44.5562 -1 0 0 0 0 0 0.00125952 -1.60659 363866 938726 399688 -57662.2 -28269.7 474.828 
27273 2 -259.685 -2.77994 -47.1772 -1 0 0 0 0 0 0.00125952 -1.50281 245895 259473 364954 -6476.45 -3310.37 -17983.6 
27274 2 -259.661 -0.969739 -44.4997 0.528083 0.641385 0.891477 -0.208724 0.0343768 -0.176366 0.00187035 -1.51671 296443 245453 264821 -65946.4 -60609.4 -21157.6 
26840 2 -258.08 -3.70659 -49.7981 -1 0 0 0 0 0 0.00125952 -1.94315 673761 694979 -331672 138244 -20934.1 -5467.29 
27276 2 -258.08 -5.55988 -47.1772 -1 0 0 0 0 0 0.00125952 -1.51914 309772 624762 359515 -6956.35 19951.9 -48340.2 
27279 2 -258.073 -3.74082 -44.5337 -0.130049 1.42982 0.252277 -0.00323459 0.0438699 -0.0997885 0.00267641 -1.52 395955 123283 179580 61286.2 28003 -68648.7 
26794 2 -256.475 -6.48653 -49.7981 -1 0 0 0 0 0 0.00125952 -2.03791 664628 1.28752e+006 124957 -237057 283400 174047 
26839 2 -256.475 -0.926647 -49.7981 -1 0 0 0 0 0 0.00125952 -1.99495 328220 271357 230201 165315 -231156 -468398 
27205 2 -256.475 -6.48653 -44.5562 -1 0 0 0 0 0 0.00125952 -1.6124 324703 783824 304015 51244.3 79073.3 -28292.4 
27277 2 -256.475 -2.77994 -47.1772 -1 0 0 0 0 0 0.00125952 -1.50328 267320 265057 378764 8544.26 47675.7 -31159 
27278 2 -256.485 -0.930439 -44.5284 -2.07855 1.22267 -0.485079 0.0181274 -0.108575 -0.0315101 0.00762085 -1.5226 25375 292703 368862 -28241.7 15775.3 -33080.3 
26842 2 -254.87 -3.70659 -49.7981 -1 0 0 0 0 0 0.00125952 -1.99227 143226 387488 92725.3 83427.3 575449 73787.1 
27280 2 -254.87 -5.55988 -47.1772 -1 0 0 0 0 0 0.00125952 -1.52648 281860 612691 278851 35802.4 58352.8 -8251.31 
27283 2 -254.827 -3.75591 -44.5323 0.759682 -0.0463267 1.60246 -0.194514 0.117572 -0.0334704 0.0039639 -1.52172 135915 165271 318401 -29547.6 31547.7 -44440.4 
26796 2 -253.265 -6.48653 -49.7981 -1 0 0 0 0 0 0.00125952 -2.13531 347835 1.01641e+006 777191 37586.8 412145 -169733 
26841 2 -253.265 -0.926647 -49.7981 -1 0 0 0 0 0 0.00125952 -1.97958 374862 314671 149347 264955 90194.2 390009 
27208 2 -253.265 -6.48653 -44.5562 -1 0 0 0 0 0 0.00125952 -1.61168 284718 686035 251694 -16550 -90845.2 -46268.8 
27281 2 -253.265 -2.77994 -47.1772 -1 0 0 0 0 0 0.00125952 -1.51052 228707 183054 92509.3 29764.2 -70878.1 -24746.1 
27282 2 -253.319 -0.950186 -44.6122 -0.355303 -0.981825 0.291249 0.124002 0.0323372 0.253982 0.00147999 -1.51263 186963 271797 330034 -85378.5 -27345.6 17701.9 
26844 2 -251.66 -3.70659 -49.7981 -1 0 0 0 0 0 0.00125952 -2.07027 624654 486680 981014 -30777.9 78611.4 214304 
27284 2 -251.66 -5.55988 -47.1772 -1 0 0 0 0 0 0.00125952 -1.53172 274880 567029 196402 9555.55 -14364.1 -24516.9 
27287 2 -251.688 -3.74768 -44.5837 0.386119 0.67437 -0.215449 0.0675862 0.124135 0.128277 0.00081904 -1.52611 -41722.4 168585 296501 -62114 -25694.8 6040.44 
26798 2 -250.055 -6.48653 -49.7981 -1 0 0 0 0 0 0.00125952 -2.15387 611959 1.02881e+006 1.04038e+006 -28787.8 -94333 -245720 
26843 2 -250.055 -0.926647 -49.7981 -1 0 0 0 0 0 0.00125952 -1.98178 385265 155180 -48485.8 -71518.8 10204.1 555828 
27211 2 -250.055 -6.48653 -44.5562 -1 0 0 0 0 0 0.00125952 -1.60766 377654 860591 384227 -23970.9 -36509.4 -7488.79 
27285 2 -250.055 -2.77994 -47.1772 -1 0 0 0 0 0 0.00125952 -1.50402 274798 247760 275671 -4267.38 14826.9 49119.8 
27286 2 -250.084 -0.961723 -44.5416 -1.83696 1.07567 1.64673 -0.0336186 0.0729831 -0.021509 0.00912298 -1.51796 327219 267802 273750 46147.9 -10211.3 -22733.3 
27291 2 -248.497 -3.71367 -44.5337 -0.750532 0.633749 1.3599 0.0650622 -0.019902 -0.0687976 0.00354461 -1.52283 146674 209958 241357 -877.525 -83512.9 -42922.5 
26846 2 -248.45 -3.70659 -49.7981 -1 0 0 0 0 0 0.00125952 -2.03885 163861 378492 446001 61051.6 -529478 156892 
27288 2 -248.45 -5.55988 -47.1772 -1 0 0 0 0 0 0.00125952 -1.5275 256711 613500 302014 -31368.8 -15876.1 25644.2 
26800 2 -246.845 -6.48653 -49.7981 -1 0 0 0 0 0 0.00125952 -2.07123 399172 1.13577e+006 354838 153870 -518940 35848.8 
26845 2 -246.845 -0.926647 -49.7981 -1 0 0 0 0 0 0.00125952 -1.97596 411031 415871 247011 -298399 162158 -159809 
27214 2 -246.845 -6.48653 -44.5562 -1 0 0 0 0 0 0.00125952 -1.6068 383004 912082 418621 -27787.6 24154.9 9731.05 
27289 2 -246.845 -2.77994 -47.1772 -1 0 0 0 0 0 0.00125952 -1.50415 244923 252717 326666 -13678.4 -43690.1 25395.8 
27290 2 -246.865 -0.925663 -44.5323 -4.10656 -0.960619 -0.134204 0.00815785 -0.0713721 -0.153086 0.0224253 -1.5347 44664.1 81316.8 96795.1 52481.2 27968.3 -51928.9 
27295 2 -245.287 -3.70451 -44.5521 -1.46692 -0.446112 -2.05296 0.107637 -0.0611999 -0.0907524 0.00826939 -1.52889 301576 166718 52516.7 -41805.3 -10218.4 -63411 
26848 2 -245.24 -3.70659 -49.7981 -1 0 0 0 0 0 0.00125952 -1.94401 502160 592747 -286646 -251489 -166428 -23452.6 
27292 2 -245.24 -5.55988 -47.1772 -1 0 0 0 0 0 0.00125952 -1.52038 308882 640256 338456 415.198 -52344.8 -22264 
26802 2 -243.635 -6.48653 -49.7981 -1 0 0 0 0 0 0.00125952 -2.02614 965709 1.41458e+006 -4004.56 64431.5 9285.21 195812 
26847 2 -243.635 -0.926647 -49.7981 -1 0 0 0 0 0 0.00125952 -2.00379 428931 50006.2 178309 13804.9 -18439.8 -644633 
27217 2 -243.635 -6.48653 -44.5562 -1 0 0 0 0 0 0.00125952 -1.61161 296329 934758 249195 -62042.7 8204.74 -47078.8 
27293 2 -243.635 -2.77994 -47.1772 -1 0 0 0 0 0 0.00125952 -1.5117 183960 159196 79493.9 24288.4 -100807 -65542.1 
27294 2 -243.656 -0.963049 -44.5947 -0.667422 0.417514 -2.24765 -0.0194777 0.100081 0.107648 0.00714362 -1.52333 37468.9 294347 155639 41970.5 62897.4 -51646.8 
27299 2 -242.041 -3.71726 -44.6186 -0.0267847 1.55117 0.956837 0.0266889 -0.0182226 0.219212 0.0041846 -1.51296 552786 67934.2 180797 -36277.1 -15313.6 18389.3 
26850 2 -242.03 -3.70659 -49.7981 -1 0 0 0 0 0 0.00125952 -1.94177 617620 650159 -289464 222102 18829.7 -9077.26 
27296 2 -242.03 -5.55988 -47.1772 -1 0 0 0 0 0 0.00125952 -1.51966 313723 598334 246736 1895.77 40009.1 -102062 
26804 2 -240.425 -6.48653 -49.7981 -1 0 0 0 0 0 0.00125952 -2.05003 523921 1.2172e+006 212752 -214182 411562 125981 
26849 2 -240.425 -0.926647 -49.7981 -1 0 0 0 0 0 0.00125952 -1.98392 373269 349545 257314 233165 -250269 -344655 
27220 2 -240.425 -6.48653 -44.5562 -1 0 0 0 0 0 0.00125952 -1.60237 408443 998953 345340 74217.8 3056.78 -17075.5 
27297 2 -240.425 -2.77994 -47.1772 -1 0 0 0 0 0 0.00125952 -1.51061 213365 209649 189552 -5763.98 94301.5 -9833.34 
27303 2 -238.731 -3.70016 -44.5461 -1.58868 -1.7114 1.74441 -0.411946 -0.134764 -0.0726335 0.0107006 -1.51116 150980 129266 140017 -137536 -79911.7 -102416 
26852 2 -238.82 -3.70659 -49.7981 -1 0 0 0 0 0 0.00125952 -2.01363 113243 363718 258594 10371.5 602417 118896 
27300 2 -238.82 -5.55988 -47.1772 -1 0 0 0 0 0 0.00125952 -1.52599 273494 624508 288166 37030.7 46628.3 18271.3 
26806 2 -237.215 -6.48653 -49.7981 -1 0 0 0 0 0 0.00125952 -2.14733 429505 1.01631e+006 874663 43804 243728 -209497 
26851 2 -237.215 -0.926647 -49.7981 -1 0 0 0 0 0 0.00125952 -1.98192 369983 236763 59334.7 182135 59190.4 491976 
27223 2 -237.215 -6.48653 -44.5562 -1 0 0 0 0 0 0.00125952 -1.60851 343285 751476 441653 -1997.73 -13204.4 12624.1 
27301 2 -237.215 -2.77994 -47.1772 -1 0 0 0 0 0 0.00125952 -1.50481 251216 245132 254957 -23092.6 33098.6 44067.5 
27302 2 -237.311 -0.934749 -44.5649 0.93857 -0.469745 -0.480582 0.272976 0.0110675 0.0534589 0.00167835 -1.51048 385074 59633.1 260563 -137757 -11189.1 -15213.4 
27307 2 -235.602 -3.77069 -44.5418 -1.15548 1.17099 1.56788 -0.0696161 0.170358 0.00191495 0.00650491 -1.51876 -225990 124519 321380 -110187 -37200 -39829.6 
26854 2 -235.61 -3.70659 -49.7981 -1 0 0 0 0 0 0.00125952 -2.07142 709085 493986 1.04538e+006 -993.632 9208.44 219406 
27304 2 -235.61 -5.55988 -47.1772 -1 0 0 0 0 0 0.00125952 -1.53177 270397 581121 214169 8415.9 3391.41 5002.93 
26808 2 -234.005 -6.48653 -49.7981 -1 0 0 0 0 0 0.00125952 -2.14886 453982 1.01885e+006 894979 -42864.1 -213217 -215276 
26853 2 -234.005 -0.926647 -49.7981 -1 0 0 0 0 0 0.00125952 -1.98117 371520 221394 23256.5 -160801 -49756.4 504810 
27226 2 -234.005 -6.48653 -44.5562 -1 0 0 0 0 0 0.00125952 -1.61151 312921 716690 410816 -21539.6 -2826.54 1158.81 
27305 2 -234.005 -2.77994 -47.1772 -1 0 0 0 0 0 0.00125952 -1.50114 309191 282467 341919 9798.91 5808.64 28616.1 
27306 2 -234.03 -0.995488 -44.5267 1.61642 -0.736287 -1.37588 -0.0910723 0.0501618 -0.0649276 0.00635803 -1.51006 481304 97915.7 310026 -18818.9 -54440.7 -75629.1 
27311 2 -232.46 -3.74273 -44.527 -2.83705 0.816835 -0.49689 0.237969 -0.0212976 -0.0741121 0.011289 -1.52601 -113233 97366.4 295250 56861 24732.7 -131302 
26856 2 -232.4 -3.70659 -49.7981 -1 0 0 0 0 0 0.00125952 -2.01786 117339 365533 281619 4770.58 -598232 128258 
27308 2 -232.4 -5.55988 -47.1772 -1 0 0 0 0 0 0.00125952 -1.52633 266782 639791 285576 -29194.2 -35248 23877.6 
26810 2 -230.795 -6.48653 -49.7981 -1 0 0 0 0 0 0.00125952 -2.05332 500444 1.20469e+006 232788 206726 -432955 111312 
26855 2 -230.795 -0.926647 -49.7981 -1 0 0 0 0 0 0.00125952 -1.98443 384365 366963 277650 -243438 247274 -316337 
27229 2 -230.795 -6.48653 -44.5562 -1 0 0 0 0 0 0.00125952 -1.60568 373374 879061 357988 -37397.5 14495.2 -14448.7 
27309 2 -230.795 -2.77994 -47.1772 -1 0 0 0 0 0 0.00125952 -1.50653 265153 195175 184426 -4468.88 -67797.2 -91031 
27310 2 -230.772 -1.00419 -44.5694 -1.07548 -0.562319 -2.03399 -0.233654 0.122557 0.0215363 0.00706587 -1.52106 169815 183493 148629 8549.6 -86386.6 -108495 
26858 2 -229.19 -3.70659 -49.7981 -1 0 0 0 0 0 0.00125952 -1.93991 603427 641043 -318518 -231720 -34740.2 -8005.52 
27312 2 -229.19 -5.55988 -47.1772 -1 0 0 0 0 0 0.00125952 -1.52128 303187 635236 287972 -11378 -48495.7 -56352.9 
27315 2 -229.217 -3.73294 -44.5748 -1.08305 -0.587064 0.149531 0.016666 -0.0321037 0.0568432 0.00193966 -1.52877 119288 23179.7 220983 79832.1 -6224.29 -64847.4 
26812 2 -227.585 -6.48653 -49.7981 -1 0 0 0 0 0 0.00125952 -2.02563 970108 1.41791e+006 -5842.37 -42330.6 -5168.91 195622 
26857 2 -227.585 -0.926647 -49.7981 -1 0 0 0 0 0 0.00125952 -2.00532 441744 49697 192786 -11044.2 16999.2 -643246 
27232 2 -227.585 -6.48653 -44.5562 -1 0 0 0 0 0 0.00125952 -1.60722 314810 724970 358815 -67110.4 24856.2 -4889.41 
27313 2 -227.585 -2.77994 -47.1772 -1 0 0 0 0 0 0.00125952 -1.51338 209899 171330 143713 13054.6 -28069.1 -67301.3 
26860 2 -225.98 -3.70659 -49.7981 -1 0 0 0 0 0 0.00125952 -1.94326 525251 602855 -288355 252429 134810 -21396.3 
27316 2 -225.98 -5.55988 -47.1772 -1 0 0 0 0 0 0.00125952 -1.52233 299918 591155 237930 5681.5 47921.6 -91883.4 
27319 2 -226.04 -3.75635 -44.5819 -0.973449 0.825584 1.1004 0.151658 0.128654 0.00517415 0.00357713 -1.53159 145343 36402.2 41775.2 -58692.5 116026 -20412.8 
26814 2 -224.375 -6.48653 -49.7981 -1 0 0 0 0 0 0.00125952 -2.06709 418016 1.14858e+006 329037 -164069 508492 51062 
26859 2 -224.375 -0.926647 -49.7981 -1 0 0 0 0 0 0.00125952 -1.97654 405579 408831 227418 288852 -178190 -192850 
27235 2 -224.375 -6.48653 -44.5562 -1 0 0 0 0 0 0.00125952 -1.60427 358392 916168 277828 -41144.3 -98734.7 -26634.1 
27317 2 -224.375 -2.77994 -47.1772 -1 0 0 0 0 0 0.00125952 -1.50111 222680 265872 246427 56025.7 -52593.8 31188.8 
26875 2 -272.525 4.63324 -49.7981 -1 0 0 0 0 0 0.00125952 -1.4914 343945 314054 814682 -17296.8 -291227 348153 
27348 2 -272.525 2.77994 -47.1772 -1 0 0 0 0 0 0.00125952 -1.12323 221889 363258 574030 35738.6 27453.8 45063.5 
27349 2 -272.525 4.63324 -44.5562 -1 0 0 0 0 0 0.00125952 -1.13182 84673 333335 623940 -39314.5 4653.02 2119.89 
26877 2 -270.92 1.85329 -49.7981 -1 0 0 0 0 0 0.00125952 -2.02191 464679 764028 646835 -143699 -518603 95369.9 
27350 2 -270.92 0 -47.1772 -1 0 0 0 0 0 0.00125952 -1.50826 429771 572905 434986 271425 -97200.5 54776.7 
27353 2 -270.92 1.85329 -44.5562 -1 0 0 0 0 0 0.00125952 -1.53287 145807 255147 418343 -133320 -56594.8 -43465.4 
27352 2 -269.361 4.64603 -44.6051 -3.17938 -0.0253152 0.265541 -0.0921075 -0.0695049 0.154433 0.0128214 -1.59782 466452 159772 238825 5026.26 -30199 17703.3 
26876 2 -269.315 4.63324 -49.7981 -1 0 0 0 0 0 0.00125952 -2.03008 960979 565363 118956 -343911 -255035 -74002.1 
27351 2 -269.315 2.77994 -47.1772 -1 0 0 0 0 0 0.00125952 -1.57561 794431 323751 143984 1113.84 -123974 -37364.2 
27357 2 -267.774 1.86537 -44.6166 -0.357913 0.42431 0.170402 0.116067 -0.00709255 0.205103 0.000424682 -1.53043 228958 108875 194287 -8972.04 1581.49 2884.99 
26879 2 -267.71 1.85329 -49.7981 -1 0 0 0 0 0 0.00125952 -1.94157 811681 700420 -276569 132951 560.147 -24236 
27354 2 -267.71 0 -47.1772 -1 0 0 0 0 0 0.00125952 -1.50592 362221 211373 135137 16413 -150409 -8190.45 
27356 2 -266.168 4.62699 -44.5361 -1.41404 1.7686 0.0045125 0.0379682 0.0545348 -0.081652 0.00645814 -1.52303 206197 378966 211180 -54905.4 -19020.2 13619.1 
26878 2 -266.105 4.63324 -49.7981 -1 0 0 0 0 0 0.00125952 -1.94571 503661 398399 -423081 86593.9 -10554.5 -207631 
27355 2 -266.105 2.77994 -47.1772 -1 0 0 0 0 0 0.00125952 -1.50753 224532 244385 226929 8214.5 -5315.68 -30811.8 
27361 2 -264.552 1.81851 -44.5782 -0.647552 -0.511769 0.605103 0.00852538 0.0863627 0.0432774 0.0013192 -1.52586 241094 284240 159921 -16514.1 -70589.3 -41376.5 
26881 2 -264.5 1.85329 -49.7981 -1 0 0 0 0 0 0.00125952 -1.94416 469207 549091 -374844 -144791 161501 -19278.2 
27358 2 -264.5 0 -47.1772 -1 0 0 0 0 0 0.00125952 -1.50653 204700 215906 187659 10076 26427.9 -32879.8 
27360 2 -262.983 4.66438 -44.5927 -1.76001 0.52207 -0.220566 0.158826 -0.129583 0.0797557 0.00430611 -1.52241 299166 306787 95141.8 -6581.74 -60024.1 41442.6 
26880 2 -262.895 4.63324 -49.7981 -1 0 0 0 0 0 0.00125952 -1.98004 299977 369071 144196 251672 394954 110405 
27359 2 -262.895 2.77994 -47.1772 -1 0 0 0 0 0 0.00125952 -1.50477 248882 228053 311489 31734.9 28191.1 -50693.7 
26883 2 -261.29 1.85329 -49.7981 -1 0 0 0 0 0 0.00125952 -2.04408 150453 494124 552640 45214.6 550433 -45579.2 
27362 2 -261.29 0 -47.1772 -1 0 0 0 0 0 0.00125952 -1.50013 250628 265198 394630 -4390.33 43361.6 -20359.3 
27365 2 -261.327 1.82595 -44.5154 1.13957 -1.24267 0.58068 -0.0203805 -0.00436718 -0.184435 0.00400532 -1.51441 291197 423502 151380 -96303.6 -7381.85 -62143.1 
26882 2 -259.685 4.63324 -49.7981 -1 0 0 0 0 0 0.00125952 -2.0509 452611 214426 619049 -63834.5 84016.4 461829 
27363 2 -259.685 2.77994 -47.1772 -1 0 0 0 0 0 0.00125952 -1.50316 248882 213488 288133 16084.3 -79642.7 -18821.9 
27364 2 -259.707 4.59005 -44.5505 -2.52071 0.483914 0.567564 -0.0475309 0.0910144 -0.0494361 0.00870363 -1.52032 301519 302552 193104 35182.4 22918.7 -44545.9 
27369 2 -258.122 1.81201 -44.5657 -1.48191 -0.177975 0.49893 0.0612128 0.0298771 0.0461992 0.00311939 -1.53026 126921 138264 245334 36716.4 22542 -80587 
26885 2 -258.08 1.85329 -49.7981 -1 0 0 0 0 0 0.00125952 -2.07658 647361 655967 1.18499e+006 -21354.8 -91196.3 -87758.2 
27366 2 -258.08 0 -47.1772 -1 0 0 0 0 0 0.00125952 -1.50314 243296 212550 229902 -547.722 -707.715 -56663.6 
27368 2 -256.517 4.60326 -44.5672 -1.89555 -0.491728 1.49099 -0.000230764 0.0535079 -0.017123 0.00763012 -1.52642 99217.4 280960 107453 43209 53276.3 -47921.3 
26884 2 -256.475 4.63324 -49.7981 -1 0 0 0 0 0 0.00125952 -2.03265 232692 241254 425398 35725.6 -403065 386997 
27367 2 -256.475 2.77994 -47.1772 -1 0 0 0 0 0 0.00125952 -1.50807 255287 215940 285747 -39250.6 31384.5 -61649.6 
27373 2 -254.927 1.84551 -44.4877 -1.70563 0.627587 0.674006 0.0873012 -0.0426854 -0.18634 0.00473241 -1.52163 203168 175092 329869 -31504.6 48357.3 -23938.6 
26887 2 -254.87 1.85329 -49.7981 -1 0 0 0 0 0 0.00125952 -1.99036 84260.5 389693 -31804.7 10789.1 -599878 23724.5 
27370 2 -254.87 0 -47.1772 -1 0 0 0 0 0 0.00125952 -1.50265 210716 294036 272249 27734.8 -155846 96080.9 
27372 2 -253.345 4.61181 -44.5622 0.465235 0.952717 1.80611 0.153307 -0.0138782 0.0365658 0.00552445 -1.51925 286543 196651 225365 -926.8 -77973.4 -81571 
26886 2 -253.265 4.63324 -49.7981 -1 0 0 0 0 0 0.00125952 -1.95666 451369 460341 -90311.1 -327637 -175623 -178029 
27371 2 -253.265 2.77994 -47.1772 -1 0 0 0 0 0 0.00125952 -1.50001 268223 248562 321864 -527.633 -106334 -122459 
26889 2 -251.66 1.85329 -49.7981 -1 0 0 0 0 0 0.00125952 -1.9432 771875 771690 -267717 73438 18973.6 -13069.7 
27374 2 -251.66 0 -47.1772 -1 0 0 0 0 0 0.00125952 -1.49651 247557 280693 330068 -13225.9 -13845.9 34991 
27377 2 -251.716 1.83565 -44.5126 -1.30176 -0.952244 0.659789 0.0503335 -0.01236 -0.0466653 0.00382475 -1.50854 459422 375204 445873 -30899.3 -56606.4 -21090.9 
27376 2 -250.062 4.6007 -44.5438 -0.776017 1.64111 1.40228 -0.134625 -0.0135067 -0.0282682 0.00662741 -1.51979 288123 198445 254877 -12048.4 -39541.2 -53809.9 
26888 2 -250.055 4.63324 -49.7981 -1 0 0 0 0 0 0.00125952 -1.94902 524447 430437 -323789 190363 3529.91 -233101 
27375 2 -250.055 2.77994 -47.1772 -1 0 0 0 0 0 0.00125952 -1.49624 304767 275363 431793 11365.2 10591.2 -128526 
27381 2 -248.463 1.82526 -44.5168 -2.55536 -0.237018 0.40606 -0.108774 0.0205179 -0.201944 0.00850289 -1.52396 148520 168128 88346.5 43294.6 -90896.3 -41882.5 
26891 2 -248.45 1.85329 -49.7981 -1 0 0 0 0 0 0.00125952 -1.95368 307412 468027 -371220 -116067 319005 -2653.63 
27378 2 -248.45 0 -47.1772 -1 0 0 0 0 0 0.00125952 -1.49629 289032 293244 457602 -2654.76 47580.6 -856.52 
26890 2 -246.845 4.63324 -49.7981 -1 0 0 0 0 0 0.00125952 -1.99472 255469 327026 247612 158718 476901 223364 
27379 2 -246.845 2.77994 -47.1772 -1 0 0 0 0 0 0.00125952 -1.50968 217098 220380 237651 47063.2 -33241.6 -32113.3 
27380 2 -246.89 4.63586 -44.5885 -0.82058 -1.35024 -0.53245 0.0325362 -0.0871925 0.143838 0.00350147 -1.52635 142181 93779.2 289232 -17394.5 -48095 30691.7 
26893 2 -245.24 1.85329 -49.7981 -1 0 0 0 0 0 0.00125952 -2.05881 275677 561365 766513 46402.8 392009 -64131.9 
27382 2 -245.24 0 -47.1772 -1 0 0 0 0 0 0.00125952 -1.50617 219160 233872 211575 5811.08 -38229.9 -359.204 
27385 2 -245.278 1.85077 -44.567 -0.261495 -0.633531 0.946116 0.10203 -0.0376578 0.0209547 0.00171909 -1.52363 246370 213877 197697 -65957.2 57136 6798.35 
27384 2 -243.677 4.59789 -44.5528 -0.908485 0.308765 -2.14727 -0.0147225 0.0227253 -0.0138325 0.00696696 -1.53313 108813 45583 209512 -50101.7 -12005.8 -72474.3 
26892 2 -243.635 4.63324 -49.7981 -1 0 0 0 0 0 0.00125952 -2.05106 587119 220070 724568 -23309.1 30177.3 489980 
27383 2 -243.635 2.77994 -47.1772 -1 0 0 0 0 0 0.00125952 -1.50729 229906 233466 150330 18422.5 -39153.2 43332.7 
27298 2 -240.502 -0.951591 -44.5561 0.00516496 -0.606533 -0.537007 0.118628 0.0509513 -0.0210716 0.000826603 -1.52644 75721.6 263773 178536 -94020 -80269.7 13544.4 
27389 2 -242.047 1.86954 -44.5828 -1.24566 0.290677 0.148731 -0.0880306 -0.167949 0.101955 0.00208863 -1.52392 186459 105560 234585 -64824.7 -11330 31717.7 
26895 2 -242.03 1.85329 -49.7981 -1 0 0 0 0 0 0.00125952 -2.07015 456726 623230 981168 -33023.9 -180561 -77067.3 
27386 2 -242.03 0 -47.1772 -1 0 0 0 0 0 0.00125952 -1.50924 195723 233143 80426.3 9469.79 1668.98 31435.8 
26894 2 -240.425 4.63324 -49.7981 -1 0 0 0 0 0 0.00125952 -2.01388 231305 276097 330676 -38656.8 -496329 325707 
27387 2 -240.425 2.77994 -47.1772 -1 0 0 0 0 0 0.00125952 -1.5066 220190 238929 190983 -62499.6 33594.8 -14982 
27388 2 -240.477 4.55961 -44.5379 -0.463767 -2.12201 2.2094 0.129949 0.194736 -0.0696907 0.0120907 -1.52354 225137 -19692.4 197914 29127.9 -33630.7 -35924.1 
26897 2 -238.82 1.85329 -49.7981 -1 0 0 0 0 0 0.00125952 -1.97029 158945 408703 -211660 54377.7 -499881 25634.4 
27390 2 -238.82 0 -47.1772 -1 0 0 0 0 0 0.00125952 -1.50046 234661 290112 326287 41506.5 -179573 52630.7 
27393 2 -238.862 1.83066 -44.5149 -3.28529 0.219884 0.561154 0.0222004 -0.0313001 -0.175868 0.0140517 -1.52854 80124.5 134111 187430 118084 -80251.7 -61455.1 
27392 2 -237.229 4.6003 -44.6006 -1.2685 1.30712 0.376211 -0.119074 -0.0294912 0.126551 0.00435691 -1.5248 189781 196276 160605 -9525.17 -116184 -38247.6 
26896 2 -237.215 4.63324 -49.7981 -1 0 0 0 0 0 0.00125952 -1.94994 512630 458892 -161465 -280769 -92360.5 -236165 
27391 2 -237.215 2.77994 -47.1772 -1 0 0 0 0 0 0.00125952 -1.50181 310208 228845 330637 -6472.03 -52006.3 -160017 
27397 2 -235.625 1.81803 -44.5261 -1.74586 -1.03861 1.70005 -0.108261 -0.0145318 -0.0366217 0.00883792 -1.52177 16217.6 199319 377646 -12328.1 53787.5 -3560.59 
26899 2 -235.61 1.85329 -49.7981 -1 0 0 0 0 0 0.00125952 -1.94188 804938 805612 -229551 7168.6 4261.28 -14281.6 
27394 2 -235.61 0 -47.1772 -1 0 0 0 0 0 0.00125952 -1.49367 280455 311334 447711 14369.6 -16471.1 -23682.6 
27396 2 -234.064 4.58935 -44.5618 -0.17506 -0.680013 -0.720872 0.166108 0.039543 0.00235324 0.00127554 -1.52256 227265 257524 192228 27862.5 10375.3 -66678.9 
26898 2 -234.005 4.63324 -49.7981 -1 0 0 0 0 0 0.00125952 -1.948 517807 453594 -205929 267350 72951.2 -237913 
27395 2 -234.005 2.77994 -47.1772 -1 0 0 0 0 0 0.00125952 -1.50578 230087 235677 223427 24256.4 -16853.7 -98920.8 
26901 2 -232.4 1.85329 -49.7981 -1 0 0 0 0 0 0.00125952 -1.96897 181125 415903 -209379 -63969.5 478413 19207 
27398 2 -232.4 0 -47.1772 -1 0 0 0 0 0 0.00125952 -1.50038 288533 261154 373961 -3535.95 57255.2 -86316.6 
27401 2 -232.498 1.77562 -44.5541 -0.744238 -0.156346 0.815927 0.237149 0.0944677 0.0511271 0.00156693 -1.51296 166440 391771 344498 -41736.3 -41872.5 -28559.8 
27400 2 -230.822 4.58756 -44.5801 0.274544 0.95511 -2.04168 -0.109713 -0.0123849 0.0438666 0.00649414 -1.52108 213671 247565 126402 166912 -108079 -120485 
26900 2 -230.795 4.63324 -49.7981 -1 0 0 0 0 0 0.00125952 -2.01223 235429 283810 352194 54460.7 503944 308713 
27399 2 -230.795 2.77994 -47.1772 -1 0 0 0 0 0 0.00125952 -1.5015 266016 229327 241103 37738.1 -40062.3 -82199.4 
27314 2 -227.623 -0.94506 -44.5981 1.17817 -0.140276 0.894763 0.0971369 0.0276419 0.0739358 0.00278147 -1.53058 2355.54 280126 60906.3 -10726.6 -5133.61 8885.87 
27405 2 -229.259 1.83876 -44.5152 -1.65134 2.69467 0.550158 0.0309202 -0.117815 -0.155979 0.0129615 -1.52133 258583 132080 227461 30018 -84903 -51916.5 
26903 2 -229.19 1.85329 -49.7981 -1 0 0 0 0 0 0.00125952 -2.06824 423027 614143 911441 34369.3 214383 -75523.1 
27402 2 -229.19 0 -47.1772 -1 0 0 0 0 0 0.00125952 -1.50572 164795 261549 162691 6891.5 -53694.2 81899.3 
27404 2 -227.635 4.58316 -44.5762 -1.2951 -1.56619 -0.519272 0.0337013 0.0410149 0.056425 0.00554174 -1.53213 77917.6 16443.6 207949 19034.8 -15915.6 -68587.1 
26902 2 -227.585 4.63324 -49.7981 -1 0 0 0 0 0 0.00125952 -2.05108 603014 220495 755907 17672.1 -16551 485771 
27403 2 -227.585 2.77994 -47.1772 -1 0 0 0 0 0 0.00125952 -1.50772 265767 209066 257808 22697.5 -61700.2 -21355.4 
26905 2 -225.98 1.85329 -49.7981 -1 0 0 0 0 0 0.00125952 -2.06104 305872 574633 807612 -43140.8 -358001 -65294.8 
27406 2 -225.98 0 -47.1772 -1 0 0 0 0 0 0.00125952 -1.50155 233593 281780 266254 -18629.5 31461.2 16006.1 
27409 2 -226.019 1.85768 -44.5566 -1.79801 0.274483 0.975913 -0.0369141 -0.143984 -0.00945307 0.00536627 -1.52485 180118 213198 236570 31338.3 7871.59 -77916.8 
27408 2 -224.427 4.60031 -44.6295 -2.73301 0.10202 0.236558 0.0808253 0.0268235 0.2143 0.00949138 -1.52366 105056 249947 84943.8 -37853.1 20391.9 -64371.8 
26904 2 -224.375 4.63324 -49.7981 -1 0 0 0 0 0 0.00125952 -1.99752 245241 317071 294161 -137245 -482734 247529 
27407 2 -224.375 2.77994 -47.1772 -1 0 0 0 0 0 0.00125952 -1.51152 197086 157493 97505.8 -23693.1 -44111.1 -113492 
27318 2 -224.428 -0.971709 -44.5113 -3.34987 -0.687085 0.866946 0.0123857 -0.00173616 -0.182252 0.0156751 -1.52754 30238.5 89375.8 167407 1732.14 73802.6 -109147 
26920 2 -272.525 10.1931 -49.7981 -1 0 0 0 0 0 0.00125952 -1.40702 498348 424658 -470344 -11623.1 -192168 -79991 
27438 2 -272.525 8.33982 -47.1772 -1 0 0 0 0 0 0.00125952 -1.11601 225294 376794 505358 54960.2 15178.4 -35569.5 
27439 2 -272.525 10.1931 -44.5562 -1 0 0 0 0 0 0.00125952 -1.13397 -17667.9 343519 625750 -82277.3 9287.41 6168.88 
26922 2 -270.92 7.41318 -49.7981 -1 0 0 0 0 0 0.00125952 -1.97041 575691 806335 419703 -430122 214426 71116.5 
27440 2 -270.92 5.55988 -47.1772 -1 0 0 0 0 0 0.00125952 -1.50717 431997 580419 413438 244296 -7132.19 85668.3 
27443 2 -270.92 7.41318 -44.5562 -1 0 0 0 0 0 0.00125952 -1.52934 11760.1 454161 478003 -222682 -15935.7 -9643.13 
27530 2 -270.92 11.1198 -47.1772 -1 0 0 0 0 0 0.00125952 -1.50978 398701 571391 329569 309387 -82927.4 48219.9 
27442 2 -269.4 10.2232 -44.6131 -1.78342 0.559809 -0.686121 0.118483 -0.0843595 0.178238 0.00499365 -1.59451 580739 152830 212121 88567.7 -44935.6 36311 
26921 2 -269.315 10.1931 -49.7981 -1 0 0 0 0 0 0.00125952 -2.10821 839674 675444 692502 -9089.85 705028 16048.7 
27441 2 -269.315 8.33982 -47.1772 -1 0 0 0 0 0 0.00125952 -1.57434 804195 339056 235857 28879.5 -15177.5 -16652.1 
26924 2 -267.71 7.41318 -49.7981 -1 0 0 0 0 0 0.00125952 -2.03846 485341 159376 453144 65099.1 122799 -549028 
27444 2 -267.71 5.55988 -47.1772 -1 0 0 0 0 0 0.00125952 -1.5088 363084 238449 218479 -38215.4 1338.95 48864.1 
27534 2 -267.71 11.1198 -47.1772 -1 0 0 0 0 0 0.00125952 -1.5086 365726 222806 176951 1144.27 -36742.4 46401.6 
27447 2 -267.831 7.42211 -44.5383 0.0708988 -0.234049 -0.674904 0.284561 -0.0104977 -0.100339 0.00064903 -1.52416 247901 272790 149380 -61687.9 -54815.4 -20914.4 
27446 2 -266.126 10.1656 -44.5815 0.109093 1.05729 0.153043 -0.10827 0.113661 0.0370594 0.00145245 -1.51844 407823 171628 123801 56621.5 -40341.3 7959.84 
26923 2 -266.105 10.1931 -49.7981 -1 0 0 0 0 0 0.00125952 -2.0764 718702 745528 1.34551e+006 6791.15 -48452.6 30108.6 
27445 2 -266.105 8.33982 -47.1772 -1 0 0 0 0 0 0.00125952 -1.50159 279031 211655 192603 18009.3 -74808.4 -78475.7 
27451 2 -264.548 7.43297 -44.5569 0.179016 1.15255 -2.52794 0.0462717 -0.0864906 -0.0310043 0.00976238 -1.52458 330781 136365 139269 178649 58019.4 -37114.8 
26926 2 -264.5 7.41318 -49.7981 -1 0 0 0 0 0 0.00125952 -2.02634 258652 214005 401579 -22032.6 -308735 -494701 
27448 2 -264.5 5.55988 -47.1772 -1 0 0 0 0 0 0.00125952 -1.50183 185858 234921 143225 69119.9 -149235 68375.5 
27538 2 -264.5 11.1198 -47.1772 -1 0 0 0 0 0 0.00125952 -1.50753 207574 217128 219922 -26878.8 25261.3 52510.2 
26925 2 -262.895 10.1931 -49.7981 -1 0 0 0 0 0 0.00125952 -2.00065 43445.7 432838 136824 8609.33 -640681 -15565.6 
27449 2 -262.895 8.33982 -47.1772 -1 0 0 0 0 0 0.00125952 -1.5094 198213 220193 149690 -578.853 -89619.5 -21098.7 
27450 2 -262.901 10.1863 -44.5828 -0.691423 0.197866 0.690367 -0.0221759 -0.0395565 0.00434843 0.00125174 -1.52891 185027 351222 52336.9 3176.8 -28409.6 -173711 
27455 2 -261.315 7.40057 -44.595 0.518067 -0.977449 -0.98966 -0.0289946 0.0354739 0.10336 0.002775 -1.52364 321182 231398 144857 -37405.9 -54923.8 73276.3 
26928 2 -261.29 7.41318 -49.7981 -1 0 0 0 0 0 0.00125952 -1.96057 409378 407062 5095.87 353812 -136754 173041 
27452 2 -261.29 5.55988 -47.1772 -1 0 0 0 0 0 0.00125952 -1.50491 255785 223947 243598 -9549.26 -51935.6 575.962 
27542 2 -261.29 11.1198 -47.1772 -1 0 0 0 0 0 0.00125952 -1.50906 217564 195110 149500 -44619.9 -393.655 -102489 
26927 2 -259.685 10.1931 -49.7981 -1 0 0 0 0 0 0.00125952 -1.93875 753617 761497 -275224 -43331.9 8378.99 13394.2 
27453 2 -259.685 8.33982 -47.1772 -1 0 0 0 0 0 0.00125952 -1.50245 199431 262359 205218 -820.856 -73695.4 18353.6 
27454 2 -259.703 10.1868 -44.5513 -1.15689 -0.314687 -1.12785 0.0718793 -0.0310816 -0.0548659 0.00341263 -1.52721 180656 68285.6 176004 154992 2366.02 -20751.1 
27459 2 -258.117 7.43381 -44.5858 -2.20346 -0.513167 0.200045 0.0951104 -0.107906 0.0922313 0.00649735 -1.52146 222090 272108 216841 63088.7 65633.4 17263.5 
26930 2 -258.08 7.41318 -49.7981 -1 0 0 0 0 0 0.00125952 -1.95396 459679 297679 -315881 -117968 1664.08 338264 
27456 2 -258.08 5.55988 -47.1772 -1 0 0 0 0 0 0.00125952 -1.50172 258586 251702 310233 4406.19 -5858.31 48191.8 
27546 2 -258.08 11.1198 -47.1772 -1 0 0 0 0 0 0.00125952 -1.50929 249520 259693 299928 11701 -38880.9 -21310.4 
26929 2 -256.475 10.1931 -49.7981 -1 0 0 0 0 0 0.00125952 -1.94769 369955 492421 -396240 55308.9 226094 11260.7 
27457 2 -256.475 8.33982 -47.1772 -1 0 0 0 0 0 0.00125952 -1.50188 250682 240867 224270 -7939.14 92504.1 -54333.4 
27458 2 -256.471 10.1961 -44.5979 0.194571 -1.34585 0.491878 -0.0693196 -0.0516079 0.118169 0.00263379 -1.52585 243632 114895 146946 -37089.8 17221.7 -13449.7 
26932 2 -254.87 7.41318 -49.7981 -1 0 0 0 0 0 0.00125952 -1.98107 333056 372582 187010 -252976 358157 -182251 
27460 2 -254.87 5.55988 -47.1772 -1 0 0 0 0 0 0.00125952 -1.5045 202292 244144 239240 -7531.99 -14188.1 65548.7 
27550 2 -254.87 11.1198 -47.1772 -1 0 0 0 0 0 0.00125952 -1.51234 144425 180942 12999.1 45766 -9641.24 -2905.55 
27463 2 -254.902 7.39735 -44.5328 -0.671839 -0.935943 1.25996 -0.0287122 0.0186887 -0.112071 0.0036713 -1.52817 203977 233341 193458 46923.6 -28128.2 5563.84 
27462 2 -253.287 10.1806 -44.5934 1.21386 1.10836 0.189732 0.0818153 -0.0594592 0.0312066 0.00344847 -1.52712 260764 201998 12428.3 7148.31 -48483.1 -89537.7 
26931 2 -253.265 10.1931 -49.7981 -1 0 0 0 0 0 0.00125952 -2.05298 211355 604849 769061 -19023.6 494151 15846.6 
27461 2 -253.265 8.33982 -47.1772 -1 0 0 0 0 0 0.00125952 -1.49951 261028 235226 293765 8397.78 11532.1 -91551.3 
26934 2 -251.66 7.41318 -49.7981 -1 0 0 0 0 0 0.00125952 -2.04007 480802 137974 495350 41633 34598 -567934 
27464 2 -251.66 5.55988 -47.1772 -1 0 0 0 0 0 0.00125952 -1.50144 265081 243410 355793 -13304 -24410.5 6467.12 
27554 2 -251.66 11.1198 -47.1772 -1 0 0 0 0 0 0.00125952 -1.50439 286435 210531 260843 -24600.8 42444.7 -9905.26 
27467 2 -251.695 7.37831 -44.4948 -1.60225 -0.312626 1.06751 -0.0108036 0.0155688 -0.190521 0.00479185 -1.51725 230037 387734 282128 14787.8 -34149 -63161.8 
26933 2 -250.055 10.1931 -49.7981 -1 0 0 0 0 0 0.00125952 -2.07304 558955 719816 1.1606e+006 14696.1 -127446 28776.8 
27465 2 -250.055 8.33982 -47.1772 -1 0 0 0 0 0 0.00125952 -1.50044 255295 251296 265616 1509.79 -19982.7 -59329.9 
27466 2 -249.999 10.1642 -44.5579 -2.31291 0.805197 0.0442833 -0.339934 -0.0254812 -0.0336502 0.0075569 -1.52215 33399.3 104882 150661 -6694.84 7679.6 -51319.1 
27471 2 -248.512 7.37803 -44.5357 -1.51349 -0.049884 -0.541454 0.0269308 0.00121031 -0.0473538 0.00325749 -1.5272 43680 34303.7 272118 27985.1 -132838 -32540.8 
26936 2 -248.45 7.41318 -49.7981 -1 0 0 0 0 0 0.00125952 -2.01378 272944 269017 344232 46351.7 -420263 -426134 
27468 2 -248.45 5.55988 -47.1772 -1 0 0 0 0 0 0.00125952 -1.50856 180907 239328 170717 32730.9 -67561.4 50438.6 
27558 2 -248.45 11.1198 -47.1772 -1 0 0 0 0 0 0.00125952 -1.51024 215461 188199 153520 -43576.1 57418.8 19421.6 
27470 2 -246.896 10.1485 -44.5577 -2.74042 -1.36304 -1.50986 0.103868 0.035028 -0.0240252 0.0146702 -1.5252 -160039 263149 159904 -64135.5 -77512.6 -95016.2 
26935 2 -246.845 10.1931 -49.7981 -1 0 0 0 0 0 0.00125952 -1.97791 92087.3 394299 -135134 -4204.49 -554294 -19916.5 
27469 2 -246.845 8.33982 -47.1772 -1 0 0 0 0 0 0.00125952 -1.50847 245775 262947 304176 29578.7 -119700 -55024.9 
27475 2 -245.319 7.37029 -44.5482 -0.531497 1.10777 -1.27309 0.0988768 0.0479816 -0.0461939 0.00394279 -1.52253 347039 191408 192546 -70723.3 -142346 -73453.7 
26938 2 -245.24 7.41318 -49.7981 -1 0 0 0 0 0 0.00125952 -1.95559 454234 394518 -93295.7 308614 -82513 291347 
27472 2 -245.24 5.55988 -47.1772 -1 0 0 0 0 0 0.00125952 -1.50381 255444 269814 245484 -2800.68 -44254.7 59277.3 
27562 2 -245.24 11.1198 -47.1772 -1 0 0 0 0 0 0.00125952 -1.50397 238959 151102 41986.1 27542.6 -143183 -109910 
26937 2 -243.635 10.1931 -49.7981 -1 0 0 0 0 0 0.00125952 -1.94363 824223 828948 -146935 -16403.8 13546.7 11835.4 
27473 2 -243.635 8.33982 -47.1772 -1 0 0 0 0 0 0.00125952 -1.50008 246632 184021 207105 14984.3 -85223.8 -182083 
27474 2 -243.678 10.1436 -44.6402 -1.83685 -0.341432 0.965852 0.000561265 -0.0132001 0.260522 0.00557142 -1.52111 -3043.87 340451 61068.7 74153.3 9957.85 -92683.1 
27479 2 -242.057 7.32817 -44.5836 -0.943764 1.15472 2.38138 0.0186882 0.13637 0.0110354 0.00994396 -1.52255 439348 206288 -2193.2 2274.09 23612.9 -83875.4 
26940 2 -242.03 7.41318 -49.7981 -1 0 0 0 0 0 0.00125952 -1.95534 484151 351657 -180737 -205793 37301 348557 
27476 2 -242.03 5.55988 -47.1772 -1 0 0 0 0 0 0.00125952 -1.49974 283416 225749 243751 -381.933 13413.3 -54554.4 
27566 2 -242.03 11.1198 -47.1772 -1 0 0 0 0 0 0.00125952 -1.50749 207304 238374 210981 -88.3312 70069.5 -8583.01 
27478 2 -240.533 10.1682 -44.5108 -2.19227 0.511827 0.525625 0.292907 -0.118579 -0.146301 0.00673123 -1.51326 221628 241313 256387 139579 -5083.54 6791.33 
26939 2 -240.425 10.1931 -49.7981 -1 0 0 0 0 0 0.00125952 -1.95828 205361 410325 -396417 36464.8 389325 896.473 
27477 2 -240.425 8.33982 -47.1772 -1 0 0 0 0 0 0.00125952 -1.50095 245756 283691 371082 -16939.9 64128.7 -4711.01 
26942 2 -238.82 7.41318 -49.7981 -1 0 0 0 0 0 0.00125952 -1.997 298562 334457 309907 -156924 429452 -302929 
27480 2 -238.82 5.55988 -47.1772 -1 0 0 0 0 0 0.00125952 -1.50438 243398 195918 158288 28458.5 -42394.2 -57712.1 
27570 2 -238.82 11.1198 -47.1772 -1 0 0 0 0 0 0.00125952 -1.4998 278936 251795 307546 60274.2 -88346.6 4671.35 
27483 2 -238.791 7.37177 -44.5887 -0.277896 0.995363 1.22504 -0.235714 -0.0424177 0.0716266 0.00323532 -1.51975 302148 238044 154208 -50402.5 -71458.4 -103691 
27482 2 -237.276 10.1453 -44.5572 -0.241885 0.0340644 1.11021 -0.0560494 0.139424 -0.0490349 0.00162759 -1.51991 393808 224147 109435 -162293 -136973 44081.2 
26941 2 -237.215 10.1931 -49.7981 -1 0 0 0 0 0 0.00125952 -2.06641 356587 666650 946998 -14983.3 303943 32063.4 
27481 2 -237.215 8.33982 -47.1772 -1 0 0 0 0 0 0.00125952 -1.51185 167937 197517 132235 -2396.19 38212 -17698 
26944 2 -235.61 7.41318 -49.7981 -1 0 0 0 0 0 0.00125952 -2.03834 562280 131340 599254 3338.77 7624.94 -580823 
27484 2 -235.61 5.55988 -47.1772 -1 0 0 0 0 0 0.00125952 -1.51233 194088 212352 131913 -14442 18239.3 9680.16 
27574 2 -235.61 11.1198 -47.1772 -1 0 0 0 0 0 0.00125952 -1.50753 187221 217490 180630 59616.5 -129724 67371.3 
27487 2 -235.629 7.37556 -44.5589 -0.76766 0.648608 -2.15483 0.0615879 0.0336567 -0.0595696 0.00712041 -1.52932 152327 191986 92867.8 -28292.1 -71806.7 -32581.1 
27486 2 -234.069 10.1727 -44.6161 1.30531 -0.830295 0.733445 0.102896 -0.0654135 0.131682 0.00369187 -1.51292 476124 277494 32889.4 -24101.8 -132670 -68544.8 
26943 2 -234.005 10.1931 -49.7981 -1 0 0 0 0 0 0.00125952 -2.06824 377437 676742 1.00799e+006 16565.5 -275147 34345.6 
27485 2 -234.005 8.33982 -47.1772 -1 0 0 0 0 0 0.00125952 -1.50405 262555 203392 148587 -7883.89 -7935.65 -97368.1 
27491 2 -232.359 7.37741 -44.5872 1.28274 0.230635 1.57183 -0.231199 -0.016649 0.0934879 0.00525127 -1.51636 239297 241224 181367 -12208.3 -33615.8 -66897.4 
26946 2 -232.4 7.41318 -49.7981 -1 0 0 0 0 0 0.00125952 -1.99806 291528 322620 322334 138067 -437209 -329741 
27488 2 -232.4 5.55988 -47.1772 -1 0 0 0 0 0 0.00125952 -1.50477 243761 241196 185528 47472 -63384.8 -35315.2 
27578 2 -232.4 11.1198 -47.1772 -1 0 0 0 0 0 0.00125952 -1.51257 244618 205506 216887 -54039.5 69368.3 -45472.7 
27490 2 -230.75 10.1014 -44.5983 -1.69273 0.136845 2.20349 -0.287811 0.0812542 -0.0103474 0.00974797 -1.52726 -24805.3 -35403.2 -119370 -109975 36130.2 -237574 
26945 2 -230.795 10.1931 -49.7981 -1 0 0 0 0 0 0.00125952 -1.95895 178381 400959 -319854 -29373.4 -413939 -2816.04 
27489 2 -230.795 8.33982 -47.1772 -1 0 0 0 0 0 0.00125952 -1.50644 230909 213403 49257.5 -11844 -12530.6 -79975 
27495 2 -229.198 7.37695 -44.5818 -1.3715 -0.324809 0.0439913 -0.0232945 -0.0895116 0.0627161 0.00250448 -1.53566 -170943 113925 175341 109563 -81401.3 -60575.4 
26948 2 -229.19 7.41318 -49.7981 -1 0 0 0 0 0 0.00125952 -1.95207 485703 358616 -175168 224005 -37692.7 351368 
27492 2 -229.19 5.55988 -47.1772 -1 0 0 0 0 0 0.00125952 -1.50851 246013 263631 231694 -16387.1 -52314.2 45699.9 
27582 2 -229.19 11.1198 -47.1772 -1 0 0 0 0 0 0.00125952 -1.51219 175278 170671 46921.9 -889.039 -33151.8 -136606 
27494 2 -227.636 10.1727 -44.5734 0.100699 2.05681 1.4426 0.249704 -0.0543717 0.0247271 0.00796229 -1.5169 135666 335374 169314 97045.7 65803.2 -148728 
26947 2 -227.585 10.1931 -49.7981 -1 0 0 0 0 0 0.00125952 -1.94107 831252 831988 -190634 12569.2 -2191.59 12178.6 
27493 2 -227.585 8.33982 -47.1772 -1 0 0 0 0 0 0.00125952 -1.50176 239116 251580 254134 -8006.69 -23642 -43376.9 
26950 2 -225.98 7.41318 -49.7981 -1 0 0 0 0 0 0.00125952 -1.95608 459914 388362 -111159 -292323 75728.3 309680 
27496 2 -225.98 5.55988 -47.1772 -1 0 0 0 0 0 0.00125952 -1.50557 211331 209995 129779 26960.2 -46738 66819.5 
27586 2 -225.98 11.1198 -47.1772 -1 0 0 0 0 0 0.00125952 -1.49906 291932 263335 417481 7945.55 43656.2 -81401.4 
27499 2 -226.054 7.35808 -44.555 2.3797 -1.21097 0.737778 0.208561 0.0537824 -0.0458232 0.00966521 -1.51577 212642 282673 157338 -1024.6 3403.67 -67668.2 
26949 2 -224.375 10.1931 -49.7981 -1 0 0 0 0 0 0.00125952 -1.97659 104438 392749 -205791 11250.3 534093 -20348.6 
27497 2 -224.375 8.33982 -47.1772 -1 0 0 0 0 0 0.00125952 -1.49724 296243 295117 406100 19693.2 58517.1 -44784 
27498 2 -224.355 10.1343 -44.5147 -0.081577 -0.90706 0.154548 -0.110729 -0.0375986 -0.0964598 0.00107474 -1.50381 342762 381019 365050 -33120.2 129013 -131021 
26965 2 -272.525 15.753 -49.7981 -1 0 0 0 0 0 0.00125952 -1.49687 351397 349124 915644 -74409.5 -311708 -291506 
27528 2 -272.525 13.8997 -47.1772 -1 0 0 0 0 0 0.00125952 -1.12722 203528 363641 620093 51069.3 32160.5 -33920.9 
27529 2 -272.525 15.753 -44.5562 -1 0 0 0 0 0 0.00125952 -1.13513 -43567.3 346451 623726 -47225.1 10064.7 3136.4 
26967 2 -270.92 12.9731 -49.7981 -1 0 0 0 0 0 0.00125952 -1.97113 603289 782203 462690 198007 52796.7 70806.2 
27533 2 -270.92 12.9731 -44.5562 -1 0 0 0 0 0 0.00125952 -1.53181 164693 231597 474546 -242735 -11674.4 -18233.8 
27620 2 -270.92 16.6796 -47.1772 -1 0 0 0 0 0 0.00125952 -1.50867 436098 569108 471242 230371 -55018.1 5064.84 
27532 2 -269.404 15.7273 -44.5732 0.275775 1.22141 -0.123898 0.125174 0.0770622 0.036115 0.00199412 -1.59578 598786 129613 232080 -13136.5 -15285.8 47864.4 
26966 2 -269.315 15.753 -49.7981 -1 0 0 0 0 0 0.00125952 -2.02841 922619 596175 29523.5 268971 -349073 46469.3 
27531 2 -269.315 13.8997 -47.1772 -1 0 0 0 0 0 0.00125952 -1.57208 820362 347425 260528 29144.8 -121675 30608.8 
26969 2 -267.71 12.9731 -49.7981 -1 0 0 0 0 0 0.00125952 -2.02044 464265 113278 329507 -6870.36 97463.9 601465 
27624 2 -267.71 16.6796 -47.1772 -1 0 0 0 0 0 0.00125952 -1.49908 390949 270709 299293 14939.2 -119833 -25863.4 
27537 2 -267.769 12.9744 -44.5833 -1.17823 -1.67108 -0.347554 0.0993811 -0.0392762 0.0682092 0.00541785 -1.52346 323104 332264 199634 -21067.1 -91884.2 -69777.6 
26968 2 -266.105 15.753 -49.7981 -1 0 0 0 0 0 0.00125952 -1.94406 606207 566544 -346689 -92899 -20642.3 92422.3 
27535 2 -266.105 13.8997 -47.1772 -1 0 0 0 0 0 0.00125952 -1.5027 230177 233153 280516 19232.7 -27794.4 26670 
27536 2 -266.13 15.771 -44.5866 -0.0279661 -0.467171 0.366352 -0.0732359 -0.044707 0.116994 0.000444918 -1.52 427169 231288 260804 22825.7 -85019.1 59651.2 
26971 2 -264.5 12.9731 -49.7981 -1 0 0 0 0 0 0.00125952 -2.00991 279712 206595 306395 -55589.3 -251446 532643 
27628 2 -264.5 16.6796 -47.1772 -1 0 0 0 0 0 0.00125952 -1.50428 166795 249418 252253 17822.8 23965.3 36057.1 
27541 2 -264.534 12.9689 -44.5641 -0.110527 0.198513 -0.546877 0.0550641 -0.0233611 -0.0601201 0.00044171 -1.51599 428850 304668 71278.7 -15082.6 -64107.1 -27938.4 
26970 2 -262.895 15.753 -49.7981 -1 0 0 0 0 0 0.00125952 -1.98233 222748 364187 96155.8 -177912 488653 -73409.6 
27539 2 -262.895 13.8997 -47.1772 -1 0 0 0 0 0 0.00125952 -1.50421 258549 225652 296242 -18791.1 66771.6 -15705.8 
27540 2 -262.917 15.7558 -44.5884 -0.321465 0.699957 -0.447371 0.082885 -0.0410127 0.052689 0.000999327 -1.51866 472069 382655 114350 -59128.8 -28309.1 10491.2 
27545 2 -261.206 12.9508 -44.6057 -1.1766 0.0769587 -1.02814 -0.327419 0.0785564 0.107149 0.00308251 -1.52225 143452 190301 46902.6 25660.6 18412.6 -42053.6 
26973 2 -261.29 12.9731 -49.7981 -1 0 0 0 0 0 0.00125952 -1.96813 398546 373784 98924.7 -336535 -5644.78 -249753 
27632 2 -261.29 16.6796 -47.1772 -1 0 0 0 0 0 0.00125952 -1.50726 205769 215987 225216 4673.01 29956.7 -12061.6 
26972 2 -259.685 15.753 -49.7981 -1 0 0 0 0 0 0.00125952 -2.06196 505415 326235 777859 56689.9 102965 -307676 
27543 2 -259.685 13.8997 -47.1772 -1 0 0 0 0 0 0.00125952 -1.50664 173789 187233 12196.9 -49666.3 110472 17944.2 
27544 2 -259.622 15.7411 -44.5895 -1.96183 -0.402757 0.728131 -0.131438 0.0042801 0.0347527 0.00571966 -1.53042 320726 41549 49348.2 -24135.2 94318.7 -38408.9 
26975 2 -258.08 12.9731 -49.7981 -1 0 0 0 0 0 0.00125952 -1.96407 412608 186039 -222419 69605.3 15912.1 -479102 
27636 2 -258.08 16.6796 -47.1772 -1 0 0 0 0 0 0.00125952 -1.50605 212791 197459 98805.2 -34571 93061.4 -23250.1 
27549 2 -258.085 12.9721 -44.541 -2.52554 0.0530215 -1.984 0.0973698 -0.0188953 -0.0862479 0.012995 -1.52914 -130824 184214 166608 79967.5 -44438 54047.5 
26974 2 -256.475 15.753 -49.7981 -1 0 0 0 0 0 0.00125952 -2.03979 206719 280156 474009 -70777.9 -444684 -249917 
27547 2 -256.475 13.8997 -47.1772 -1 0 0 0 0 0 0.00125952 -1.50852 241224 228262 160571 36202.4 -70672.4 11178.5 
27548 2 -256.418 15.7386 -44.5745 -1.90635 -0.834596 -1.42232 -0.148374 -0.0350731 0.000540084 0.00800266 -1.5286 144511 91662.6 92204 -55217.4 25036.9 -15994.3 
26977 2 -254.87 12.9731 -49.7981 -1 0 0 0 0 0 0.00125952 -1.97373 390808 411991 259322 295043 213709 148539 
27640 2 -254.87 16.6796 -47.1772 -1 0 0 0 0 0 0.00125952 -1.50588 231179 221546 101826 -33054.3 -33968.2 -3626.81 
27553 2 -254.903 12.9432 -44.5992 -0.43678 0.227344 1.29264 0.0940495 0.0813991 0.0811382 0.00240993 -1.53165 29642.7 69430.7 71278.5 23736.7 -13810 14229.6 
27552 2 -253.244 15.7201 -44.6213 -1.6261 0.45616 0.729035 -0.144758 -0.00164583 0.145365 0.00426191 -1.52679 -94612.4 152054 18130.4 -16106.8 -131144 -39781.6 
26976 2 -253.265 15.753 -49.7981 -1 0 0 0 0 0 0.00125952 -1.94701 453123 509018 -148632 285016 -227427 98424 
27551 2 -253.265 13.8997 -47.1772 -1 0 0 0 0 0 0.00125952 -1.50722 240165 194486 82240.5 25947.7 -90769 -23894.1 
26979 2 -251.66 12.9731 -49.7981 -1 0 0 0 0 0 0.00125952 -2.01766 421113 68942.3 352293 -28471.8 11374.4 629867 
27644 2 -251.66 16.6796 -47.1772 -1 0 0 0 0 0 0.00125952 -1.50483 205612 225697 118974 -8587.18 -34673.7 -2808 
27557 2 -251.691 12.9539 -44.6055 -0.545619 -0.928312 1.586 -0.0186701 -0.0377638 0.0681625 0.00462855 -1.53318 -28434 195783 -8275.33 37260.5 31152.6 -30164.1 
27556 2 -250.106 15.7799 -44.5976 -2.035 -0.395232 1.32207 0.0891642 -0.0942006 0.00132757 0.00761419 -1.53884 -108496 154536 -91834.1 3920.54 -84483.6 -14615.9 
26978 2 -250.055 15.753 -49.7981 -1 0 0 0 0 0 0.00125952 -1.93936 590362 551228 -336092 -202230 -7651.79 93470.1 
27555 2 -250.055 13.8997 -47.1772 -1 0 0 0 0 0 0.00125952 -1.50352 188212 220456 135117 23633.4 -16141 74872 
27561 2 -248.569 12.9552 -44.5772 -1.13781 0.197298 0.284613 0.307851 0.061483 -0.0212458 0.00178163 -1.51821 243970 281141 31205.9 -92726.9 -82919.5 -72249.2 
26981 2 -248.45 12.9731 -49.7981 -1 0 0 0 0 0 0.00125952 -1.99827 312872 287853 310945 -128920 -328029 447600 
27648 2 -248.45 16.6796 -47.1772 -1 0 0 0 0 0 0.00125952 -1.50322 215735 238504 198468 28802.6 -4244.62 29480.3 
27560 2 -246.876 15.7699 -44.6053 -2.40365 -1.07818 -0.903582 -0.0742546 -0.0911764 0.0901373 0.00976941 -1.52006 97583 396076 23928.4 -12150.3 -62133.9 8466.9 
26980 2 -246.845 15.753 -49.7981 -1 0 0 0 0 0 0.00125952 -2.00126 170883 312942 237477 -87016.3 558453 -149817 
27559 2 -246.845 13.8997 -47.1772 -1 0 0 0 0 0 0.00125952 -1.50455 216429 219271 238477 23746.1 -52461.7 -30427.5 
26983 2 -245.24 12.9731 -49.7981 -1 0 0 0 0 0 0.00125952 -1.96915 405097 318825 41977.8 -272029 11556.6 -377432 
27652 2 -245.24 16.6796 -47.1772 -1 0 0 0 0 0 0.00125952 -1.50539 209467 224039 267839 -11184.3 47263.8 36848.9 
27565 2 -245.273 12.9113 -44.606 0.196531 -1.10102 0.693717 -0.0749428 0.0295271 0.0865547 0.00218164 -1.51334 574652 219405 20285.8 -112333 -112749 -97037.3 
27564 2 -243.703 15.6752 -44.5201 -2.00146 1.29711 0.795526 0.0588925 0.165889 -0.219831 0.00796166 -1.52288 -15007.5 313710 51194 -62392 36300 22960 
26982 2 -243.635 15.753 -49.7981 -1 0 0 0 0 0 0.00125952 -2.06531 648266 345754 885649 20291 41300.5 -325696 
27563 2 -243.635 13.8997 -47.1772 -1 0 0 0 0 0 0.00125952 -1.50563 248225 235897 295164 -41672.5 93108.9 -38061.6 
27569 2 -241.979 12.9233 -44.514 -0.858299 0.163793 1.23558 -0.336679 0.0419955 -0.164156 0.00288449 -1.52288 82626.7 100168 204578 84296.5 41437.5 -111818 
26985 2 -242.03 12.9731 -49.7981 -1 0 0 0 0 0 0.00125952 -1.96741 422753 248238 -129624 156172 19616.7 -464797 
27656 2 -242.03 16.6796 -47.1772 -1 0 0 0 0 0 0.00125952 -1.49798 273322 182489 223694 6226.28 -49028.5 -118972 
26984 2 -240.425 15.753 -49.7981 -1 0 0 0 0 0 0.00125952 -2.02477 176634 286910 335937 -17119.6 -553904 -214216 
27567 2 -240.425 13.8997 -47.1772 -1 0 0 0 0 0 0.00125952 -1.50159 216263 302329 295624 11202.5 -79833 66519.1 
27568 2 -240.539 15.7433 -44.5156 -1.50458 -0.246385 -0.666323 0.320738 -0.121312 -0.131872 0.00348693 -1.52346 49114.4 -38464.7 239984 196905 99175 -81178.5 
26987 2 -238.82 12.9731 -49.7981 -1 0 0 0 0 0 0.00125952 -1.98828 369020 379872 286990 226567 315322 298308 
27660 2 -238.82 16.6796 -47.1772 -1 0 0 0 0 0 0.00125952 -1.50085 299888 250937 337903 2165.54 -105681 -112292 
27573 2 -238.869 12.9957 -44.5553 0.409524 0.344552 1.6578 0.0513065 -0.197261 0.0611041 0.00382229 -1.51156 -27878.7 378474 364258 -97804.8 -114332 -65586.8 
27572 2 -237.308 15.7202 -44.5052 -1.27696 -0.636964 0.371993 0.147324 -0.00355003 -0.144471 0.00273911 -1.51909 353685 6727.04 283944 42840.8 16149.9 -27.2368 
26986 2 -237.215 15.753 -49.7981 -1 0 0 0 0 0 0.00125952 -1.94339 546398 541255 -301417 271177 -100048 110034 
27571 2 -237.215 13.8997 -47.1772 -1 0 0 0 0 0 0.00125952 -1.49678 279990 302806 362508 -20014.8 -101108 76268.7 
27577 2 -235.675 12.9325 -44.5609 1.21232 1.17952 -1.36703 0.0165945 0.0196324 -0.0170936 0.0059572 -1.52472 140090 147992 164593 -32132.3 -103419 -9835.47 
26989 2 -235.61 12.9731 -49.7981 -1 0 0 0 0 0 0.00125952 -2.01985 497867 66526.1 375368 -1966.5 1981.91 656665 
27664 2 -235.61 16.6796 -47.1772 -1 0 0 0 0 0 0.00125952 -1.4941 282733 303573 374871 29361.9 -72838.8 -85290.2 
27576 2 -234.087 15.6987 -44.5515 0.170225 0.107011 0.418577 0.0447066 0.0518474 -0.0556079 0.000271596 -1.52106 511311 277142 139678 -23339.6 -90301.3 8567.63 
26988 2 -234.005 15.753 -49.7981 -1 0 0 0 0 0 0.00125952 -1.94309 556984 543782 -285451 -262652 68938.3 107687 
27575 2 -234.005 13.8997 -47.1772 -1 0 0 0 0 0 0.00125952 -1.4991 275261 232829 270902 34237.5 -18438.5 29605.9 
27581 2 -232.436 12.9392 -44.6013 0.598722 -0.135863 0.788081 -0.124913 -0.0296059 -0.035785 0.001257 -1.52555 71575.5 204966 -197208 -135428 -138008 18888.1 
26991 2 -232.4 12.9731 -49.7981 -1 0 0 0 0 0 0.00125952 -1.98641 357695 361576 318280 -208662 -322881 329419 
27668 2 -232.4 16.6796 -47.1772 -1 0 0 0 0 0 0.00125952 -1.50354 234259 281981 310652 32686.8 -17594.7 -4197.36 
27580 2 -230.846 15.7281 -44.5976 -0.640522 0.923265 -0.524184 -0.0552957 -0.150127 -0.0146596 0.00193645 -1.53367 242250 -91679.8 -132405 -133015 -38359.5 -52998.6 
26990 2 -230.795 15.753 -49.7981 -1 0 0 0 0 0 0.00125952 -2.01864 167890 286251 359817 2039.19 559193 -197468 
27579 2 -230.795 13.8997 -47.1772 -1 0 0 0 0 0 0.00125952 -1.50624 176305 230317 60960.2 19532.6 -27088.5 47935.1 
27585 2 -229.3 12.8973 -44.6143 -3.49966 0.721341 0.0972374 0.195162 0.142047 0.0892753 0.0160934 -1.53081 12639.4 146478 -78227.2 6590.04 -77983.5 -98730.7 
26993 2 -229.19 12.9731 -49.7981 -1 0 0 0 0 0 0.00125952 -1.96626 419031 255816 -52528.1 -178537 -5616.69 -458152 
27672 2 -229.19 16.6796 -47.1772 -1 0 0 0 0 0 0.00125952 -1.50746 179590 159130 27596.7 20912.3 -26434 -105173 
27584 2 -227.626 15.7088 -44.578 1.15573 0.262592 -0.351661 -0.0177474 -0.0131394 -0.0452117 0.00192496 -1.5217 399584 107828 -15288.4 110791 -17636.7 -69519.5 
26992 2 -227.585 15.753 -49.7981 -1 0 0 0 0 0 0.00125952 -2.06445 658457 346077 937608 -14075.1 -16173.7 -324596 
27583 2 -227.585 13.8997 -47.1772 -1 0 0 0 0 0 0.00125952 -1.50412 233566 206082 139649 40135.9 -70366.1 -8638.1 
27589 2 -226.047 12.9824 -44.557 -0.354353 1.42147 1.83936 0.0579562 -0.195517 -0.169574 0.00696435 -1.51403 297351 315381 -122182 43684.7 -84790.5 -160433 
26995 2 -225.98 12.9731 -49.7981 -1 0 0 0 0 0 0.00125952 -1.96887 404840 310529 796.035 256317 -5341.73 -400448 
27676 2 -225.98 16.6796 -47.1772 -1 0 0 0 0 0 0.00125952 -1.50449 244179 213793 276162 -34061 32053.1 -45194.1 
27588 2 -224.334 15.7398 -44.55 -1.22082 -1.29708 1.56203 -0.270043 -0.153125 -0.0929293 0.00706936 -1.51589 221459 217636 85490.6 -94557.9 -58432.3 -121586 
26994 2 -224.375 15.753 -49.7981 -1 0 0 0 0 0 0.00125952 -2.00416 167088 307353 230300 71291.7 -551967 -161383 
27587 2 -224.375 13.8997 -47.1772 -1 0 0 0 0 0 0.00125952 -1.50412 208099 264631 308290 30211.7 -74975 34545.8 
27010 2 -272.525 21.3129 -49.7981 -1 0 0 0 0 0 0.00125952 -1.45109 368862 274218 258000 -163111 -219440 547604 
27618 2 -272.525 19.4596 -47.1772 -1 0 0 0 0 0 0.00125952 -1.12057 200629 362037 506004 56830.8 -1696.36 80157.1 
27619 2 -272.525 21.3129 -44.5562 -1 0 0 0 0 0 0.00125952 -1.13341 6631.27 359396 632458 -54269.5 14501 15538.6 
27012 2 -270.92 18.5329 -49.7981 -1 0 0 0 0 0 0.00125952 -2.02256 479126 686228 630601 -120066 -512561 178514 
27057 2 -270.92 24.0928 -49.7981 -1 0 0 0 0 0 0.00125952 -1.97089 417335 942244 230475 -201819 529743 106875 
27623 2 -270.92 18.5329 -44.5562 -1 0 0 0 0 0 0.00125952 -1.52827 200291 489193 497231 -230371 713.215 -15778.2 
27710 2 -270.92 22.2395 -47.1772 -1 0 0 0 0 0 0.00125952 -1.50557 412481 597239 399576 281704 -39564.9 77554.6 
27713 2 -270.92 24.0928 -44.5562 -1 0 0 0 0 0 0.00125952 -1.53236 160745 318811 424020 -266773 -42399.2 -28975.7 
27622 2 -269.386 21.3367 -44.6092 -1.6421 -0.35481 -0.102381 0.0426278 -0.109369 0.177365 0.00356803 -1.5975 537754 217104 232229 13672.1 -36180.5 17137.5 
27011 2 -269.315 21.3129 -49.7981 -1 0 0 0 0 0 0.00125952 -2.05523 1.00584e+006 492112 395575 -293216 252324 -362779 
27621 2 -269.315 19.4596 -47.1772 -1 0 0 0 0 0 0.00125952 -1.56996 837762 341892 313384 -41267.6 24856.1 -59824.5 
27717 2 -267.778 24.0832 -44.5401 -1.80369 -0.246976 0.176962 0.0917751 -0.00210122 -0.0995492 0.00421387 -1.53234 174873 105911 149022 41805.3 -87144.1 -58750 
27014 2 -267.71 18.5329 -49.7981 -1 0 0 0 0 0 0.00125952 -1.94254 768743 646017 -356971 -193774 2597.81 -9190.2 
27059 2 -267.71 24.0928 -49.7981 -1 0 0 0 0 0 0.00125952 -2.07179 606253 594113 949550 42901.1 179515 -101764 
27714 2 -267.71 22.2395 -47.1772 -1 0 0 0 0 0 0.00125952 -1.50646 323201 247189 151557 -15585.5 -17526 37965.3 
27627 2 -267.789 18.5007 -44.502 -0.00549578 -0.29778 -0.136723 0.0886833 0.0566505 -0.169267 0.000135267 -1.5173 351540 406377 280256 12558.7 -91889.8 -91563.7 
27626 2 -266.164 21.3237 -44.5361 -1.16473 0.214057 -1.79437 0.0359058 -0.0726115 -0.0402806 0.00582171 -1.51644 424058 333645 280245 50836.2 -35482.8 -8652.14 
27013 2 -266.105 21.3129 -49.7981 -1 0 0 0 0 0 0.00125952 -2.00108 413230 60413.9 88244.5 -9132.83 25422.6 -634965 
27625 2 -266.105 19.4596 -47.1772 -1 0 0 0 0 0 0.00125952 -1.49725 294160 254193 426724 17493.1 -54411.4 -53483.3 
27721 2 -264.545 24.0917 -44.5448 -0.373966 -0.231452 -0.863791 0.0579224 -0.0669601 -0.0534645 0.00118339 -1.52247 263393 255115 208814 -11244.8 20047.3 -34908.5 
27016 2 -264.5 18.5329 -49.7981 -1 0 0 0 0 0 0.00125952 -1.94526 486356 555115 -325583 227888 167475 -15020.8 
27061 2 -264.5 24.0928 -49.7981 -1 0 0 0 0 0 0.00125952 -2.05747 259238 520368 704335 -55306.8 -407743 -76664.7 
27718 2 -264.5 22.2395 -47.1772 -1 0 0 0 0 0 0.00125952 -1.50228 227606 244013 287899 655.821 -23243.6 4424.18 
27631 2 -264.535 18.5481 -44.5206 -2.0243 -0.37367 -0.836444 -0.0197058 -0.021497 -0.164079 0.00621829 -1.51798 353503 192980 147722 -90354.4 -105241 45336.5 
27015 2 -262.895 21.3129 -49.7981 -1 0 0 0 0 0 0.00125952 -1.97433 417146 421650 258644 310798 -114674 -119065 
27629 2 -262.895 19.4596 -47.1772 -1 0 0 0 0 0 0.00125952 -1.50431 235877 235375 303789 50401.9 -51265.4 -4160.39 
27630 2 -262.911 21.2951 -44.549 -0.139267 0.047548 0.964462 -0.0442057 0.0535941 -0.0682453 0.00119886 -1.52359 354232 219350 156398 -95960.9 -91907.8 10658.3 
27635 2 -261.289 18.5202 -44.5631 -1.33363 -0.0726733 0.660058 -0.0985065 -0.00391399 -0.107107 0.00279553 -1.52679 218658 278961 -28948.5 -40518.8 -152001 -50322.7 
27018 2 -261.29 18.5329 -49.7981 -1 0 0 0 0 0 0.00125952 -2.04013 163494 364129 493423 -67933.3 520713 113776 
27063 2 -261.29 24.0928 -49.7981 -1 0 0 0 0 0 0.00125952 -1.95089 329554 482244 -310554 142661 -312308 3085.31 
27722 2 -261.29 22.2395 -47.1772 -1 0 0 0 0 0 0.00125952 -1.50494 209552 241888 196662 23657.8 -144571 14994.2 
27725 2 -261.329 24.086 -44.5887 -0.534702 -0.078658 0.582755 0.0592207 -0.0349154 0.110755 0.000795632 -1.52332 310307 104483 230779 24236 -43871.8 10990 
27634 2 -259.683 21.3307 -44.6236 -0.370338 0.344424 1.39177 -0.0326169 -0.0716188 0.20027 0.00276186 -1.52333 266159 247304 111706 6442.73 -14510.7 5751.95 
27017 2 -259.685 21.3129 -49.7981 -1 0 0 0 0 0 0.00125952 -1.9853 376640 124977 27532.2 49949.8 -7277.83 575607 
27633 2 -259.685 19.4596 -47.1772 -1 0 0 0 0 0 0.00125952 -1.50863 216187 205820 210442 13313.8 -49404.9 35094.8 
27729 2 -258.072 24.0882 -44.5766 -1.58084 -0.382967 0.422753 -0.058776 -0.0440349 0.0914892 0.00355745 -1.51957 261936 217597 283911 -96746.4 50578.2 -29600 
27639 2 -258.094 18.5119 -44.5843 1.33445 0.360782 1.07057 0.0434651 0.0365939 0.0328479 0.00385039 -1.53289 98792.4 173737 92470.5 -127964 8669.62 -42953.4 
27020 2 -258.08 18.5329 -49.7981 -1 0 0 0 0 0 0.00125952 -2.06971 615678 483521 1.00398e+006 35382.4 -86274.7 167421 
27065 2 -258.08 24.0928 -49.7981 -1 0 0 0 0 0 0.00125952 -1.94016 744066 747672 -267221 -92703.7 -17450.8 -13245.5 
27726 2 -258.08 22.2395 -47.1772 -1 0 0 0 0 0 0.00125952 -1.50259 199451 224608 161256 -27241.3 102552 35202.7 
27638 2 -256.473 21.2748 -44.5658 -1.2937 -0.0939845 0.680908 -0.028502 0.0543819 -0.017769 0.00270307 -1.52743 175183 229536 128056 -60212.1 19701.4 18893.4 
27019 2 -256.475 21.3129 -49.7981 -1 0 0 0 0 0 0.00125952 -1.97916 363284 306003 140896 -250519 -122327 392427 
27637 2 -256.475 19.4596 -47.1772 -1 0 0 0 0 0 0.00125952 -1.50425 269040 239745 264291 -31892.9 81864.6 3307.18 
27643 2 -254.887 18.4761 -44.5369 -1.68594 0.253549 -0.469288 0.0484559 0.0953267 -0.125959 0.0039384 -1.53175 10437.7 119355 112631 -39814 83070 -87134.2 
27022 2 -254.87 18.5329 -49.7981 -1 0 0 0 0 0 0.00125952 -1.98859 129893 356639 51969.9 -65287.8 -579221 36100.6 
27067 2 -254.87 24.0928 -49.7981 -1 0 0 0 0 0 0.00125952 -1.99408 86738.8 380875 37955.5 -16555 606605 11956.9 
27730 2 -254.87 22.2395 -47.1772 -1 0 0 0 0 0 0.00125952 -1.50183 260240 270602 330062 -10202.5 56245 -10589.9 
27733 2 -254.889 24.0604 -44.5369 -2.09034 -0.297141 -0.580306 0.101055 0.0434984 -0.0764007 0.00603883 -1.52357 224570 263131 215179 51646.3 90358.9 -37311.3 
27642 2 -253.29 21.2907 -44.5431 -1.22129 0.311032 -0.519735 0.0711095 -0.011788 -0.0895961 0.00234071 -1.52937 145400 125056 129669 72055 94892.5 -26494 
27021 2 -253.265 21.3129 -49.7981 -1 0 0 0 0 0 0.00125952 -1.99073 332029 268568 201810 -180746 202893 -460947 
27641 2 -253.265 19.4596 -47.1772 -1 0 0 0 0 0 0.00125952 -1.50137 249203 259546 238926 -4596.78 -78485.1 -30486.9 
27647 2 -251.725 18.5264 -44.5671 -1.60851 0.620369 -0.916577 0.077807 0.0482407 -0.0467909 0.00480164 -1.53084 73610.9 134089 58730.8 81613 -91783.9 45147 
27024 2 -251.66 18.5329 -49.7981 -1 0 0 0 0 0 0.00125952 -1.93959 697079 687156 -313716 -119377 24976.8 -5379.67 
27069 2 -251.66 24.0928 -49.7981 -1 0 0 0 0 0 0.00125952 -2.07404 651184 616274 1.12634e+006 24105.8 79460.4 -102629 
27734 2 -251.66 22.2395 -47.1772 -1 0 0 0 0 0 0.00125952 -1.50194 243638 217369 157741 -1719.08 -30383.3 -13001.1 
27737 2 -251.658 24.0316 -44.5278 0.037834 0.476282 0.567501 -0.0469226 0.13262 -0.113297 0.000693154 -1.52218 336328 161244 188510 32341.1 -60232.2 -70675.1 
27646 2 -250.068 21.3181 -44.5635 -3.15985 1.81849 -0.202139 -0.0581544 -0.0754954 -0.0257719 0.0167924 -1.53028 123028 59444.8 126859 135293 -120448 -12476.1 
27023 2 -250.055 21.3129 -49.7981 -1 0 0 0 0 0 0.00125952 -1.99844 356758 92518.2 117301 16920.8 -19917.4 -606833 
27645 2 -250.055 19.4596 -47.1772 -1 0 0 0 0 0 0.00125952 -1.5034 260509 251343 260631 21423.4 -26386.8 -21852.2 
27651 2 -248.519 18.549 -44.5487 -2.62709 0.244426 -1.59073 0.095667 -0.0185366 -0.0780511 0.011955 -1.52803 223184 197363 142309 55735.5 -54549 26016.9 
27026 2 -248.45 18.5329 -49.7981 -1 0 0 0 0 0 0.00125952 -1.95156 349418 489722 -244040 195832 337106 -31755.4 
27071 2 -248.45 24.0928 -49.7981 -1 0 0 0 0 0 0.00125952 -2.04155 145872 452918 541550 -53271.8 -550428 -44526.9 
27738 2 -248.45 22.2395 -47.1772 -1 0 0 0 0 0 0.00125952 -1.51119 189110 194266 95389.6 -5071.94 -48575.9 -16953.6 
27741 2 -248.422 24.0626 -44.5837 0.383358 -0.94309 0.527973 -0.12017 0.0887742 0.0378282 0.00165644 -1.52885 177104 57566.6 97100.9 34307.3 -39484.2 -31770.5 
27650 2 -246.864 21.3367 -44.5998 -1.97365 1.01798 0.0931046 -0.0246141 -0.0974719 0.153657 0.00622232 -1.52838 -16259.3 2459.73 203967 143003 38180.9 -3725.46 
27025 2 -246.845 21.3129 -49.7981 -1 0 0 0 0 0 0.00125952 -1.97219 424858 427335 263342 323636 13388 49767.8 
27649 2 -246.845 19.4596 -47.1772 -1 0 0 0 0 0 0.00125952 -1.50871 195647 224830 157918 60307.1 -116586 31777.6 
27655 2 -245.313 18.5703 -44.551 1.27078 0.531645 1.66622 0.125564 -0.125632 -0.0236433 0.00588676 -1.5078 525269 326379 211290 -99926.6 -111715 41385.4 
27745 2 -245.236 24.0755 -44.5294 -0.550174 1.15146 -0.28615 0.0131238 0.0340523 -0.0228464 0.00215432 -1.52535 124652 112612 405141 76742.3 73430.1 -47549.7 
27028 2 -245.24 18.5329 -49.7981 -1 0 0 0 0 0 0.00125952 -2.05722 261309 408778 635538 -75338.3 377656 137351 
27073 2 -245.24 24.0928 -49.7981 -1 0 0 0 0 0 0.00125952 -1.9425 490418 564590 -385123 167778 -144504 -16396.3 
27742 2 -245.24 22.2395 -47.1772 -1 0 0 0 0 0 0.00125952 -1.50499 229508 258851 226395 -1661.55 -20265.5 62569.2 
27654 2 -243.697 21.3306 -44.5289 1.00513 -0.8575 1.92162 0.160469 -0.0857673 -0.0502121 0.00684955 -1.51317 209005 271158 316019 14118.4 -73177.9 25134.4 
27027 2 -243.635 21.3129 -49.7981 -1 0 0 0 0 0 0.00125952 -1.98389 392338 85640.1 -96368.6 2680.59 -22707.8 580373 
27653 2 -243.635 19.4596 -47.1772 -1 0 0 0 0 0 0.00125952 -1.49826 273929 307451 442865 -6775.29 -34584.3 71107.6 
27749 2 -242.045 24.131 -44.5603 0.827787 -1.06165 0.365245 -0.0258701 -0.217459 0.044204 0.00245069 -1.52417 167625 95162.8 277615 -51254.9 -52575.2 -27333.2 
27659 2 -242.028 18.4565 -44.5685 -0.68579 -1.13327 -0.0220541 -0.196763 0.203406 -0.0483436 0.00221056 -1.50653 452961 190731 41085.6 125610 -110599 -115857 
27030 2 -242.03 18.5329 -49.7981 -1 0 0 0 0 0 0.00125952 -2.06951 439027 465425 835177 56347.2 -178624 154605 
27075 2 -242.03 24.0928 -49.7981 -1 0 0 0 0 0 0.00125952 -1.94064 660972 675595 -313296 -149027 20777.4 -21842.3 
27746 2 -242.03 22.2395 -47.1772 -1 0 0 0 0 0 0.00125952 -1.49412 224014 292262 266035 57176.5 -89600.6 86191.8 
27029 2 -240.425 21.3129 -49.7981 -1 0 0 0 0 0 0.00125952 -1.97822 402213 379322 238558 -300808 -117714 251227 
27657 2 -240.425 19.4596 -47.1772 -1 0 0 0 0 0 0.00125952 -1.50457 246236 194497 253847 -47668.4 83972.2 -41987.4 
27658 2 -240.479 21.3154 -44.6103 0.199513 -1.04716 -0.0318127 0.0133214 -0.110819 0.12204 0.00143253 -1.5134 381932 467130 27214.7 -68720.6 -144332 -40949.8 
27663 2 -238.788 18.4722 -44.5544 -2.38869 0.0803433 0.10908 -0.292389 0.0973238 -0.057371 0.00720971 -1.52432 7750.7 210226 144563 10120.7 -51220.4 -133910 
27753 2 -238.818 24.0554 -44.4942 -2.04742 -0.0410678 0.567994 -0.0599894 0.0532753 -0.242218 0.00568829 -1.52683 172778 214053 165180 -26655.9 24868 33078.8 
27032 2 -238.82 18.5329 -49.7981 -1 0 0 0 0 0 0.00125952 -1.97185 214001 415780 -83174 -131559 -491338 -10038.7 
27077 2 -238.82 24.0928 -49.7981 -1 0 0 0 0 0 0.00125952 -2.01478 68466 389195 225430 23729.4 632345 -15466 
27750 2 -238.82 22.2395 -47.1772 -1 0 0 0 0 0 0.00125952 -1.50448 203388 282046 328383 -24010.6 68280.3 63179.4 
27662 2 -237.238 21.2627 -44.5674 -2.56344 0.368974 -1.22022 -0.0512894 0.00496756 -0.0634772 0.0103234 -1.53355 131804 76213.9 17860.6 2953.66 -20003.8 -102943 
27031 2 -237.215 21.3129 -49.7981 -1 0 0 0 0 0 0.00125952 -1.99698 320569 178896 175812 -101728 129372 -546068 
27661 2 -237.215 19.4596 -47.1772 -1 0 0 0 0 0 0.00125952 -1.50861 238851 197068 190690 -32029.5 -8566.81 -62439 
27667 2 -235.664 18.4971 -44.5468 -3.08748 0.976681 -0.43429 0.0645039 -0.0721308 -0.00535075 0.0134454 -1.52776 -287021 183639 280733 13379.8 -42692.7 -75704.1 
27757 2 -235.647 24.0336 -44.5287 -0.85272 -0.548783 0.410102 0.108524 0.079412 -0.0458163 0.00150699 -1.52036 296191 275207 342797 -998.636 -9765.53 10615.3 
27034 2 -235.61 18.5329 -49.7981 -1 0 0 0 0 0 0.00125952 -1.94132 721303 714161 -307754 -10067.5 6756.56 -12252.6 
27079 2 -235.61 24.0928 -49.7981 -1 0 0 0 0 0 0.00125952 -2.07671 743471 624105 1.22733e+006 2864.69 6392.5 -99618.8 
27754 2 -235.61 22.2395 -47.1772 -1 0 0 0 0 0 0.00125952 -1.50548 217267 234564 193386 4167.89 -12899.3 -18088.1 
27666 2 -234.051 21.2394 -44.5629 -2.25747 0.721978 -2.23286 0.0194432 0.0689984 0.0324374 0.0133548 -1.51756 270163 147368 220568 50874.5 -86519 -132767 
27033 2 -234.005 21.3129 -49.7981 -1 0 0 0 0 0 0.00125952 -1.99789 322080 164489 164315 85415.1 -107542 -562493 
27665 2 -234.005 19.4596 -47.1772 -1 0 0 0 0 0 0.00125952 -1.50209 305975 218743 231532 19705.6 8369.78 -98918.7 
27671 2 -232.499 18.4861 -44.5176 -0.672913 -2.65185 -0.0558268 0.0466928 -0.019591 -0.209317 0.00943158 -1.52499 -93669.4 211906 52996 61044.9 -140937 -62286.2 
27761 2 -232.39 23.9912 -44.5333 -1.26687 0.786396 0.168386 -0.194202 0.131216 -0.0916896 0.0028361 -1.51435 282540 221657 192296 -19959.5 -113849 -108181 
27036 2 -232.4 18.5329 -49.7981 -1 0 0 0 0 0 0.00125952 -1.96568 234568 426111 -141149 143873 475595 -12120.9 
27081 2 -232.4 24.0928 -49.7981 -1 0 0 0 0 0 0.00125952 -2.01899 73847 396247 296188 -28272.4 -623535 -20519.7 
27758 2 -232.4 22.2395 -47.1772 -1 0 0 0 0 0 0.00125952 -1.50427 264720 261774 285374 13815 -56616 -53211.3 
27670 2 -230.814 21.2708 -44.5774 -0.840837 -0.358729 0.041019 -0.0946159 -0.162595 -0.0368306 0.00105469 -1.53059 93438.5 87798.9 24779.8 115305 -85556.2 -161088 
27035 2 -230.795 21.3129 -49.7981 -1 0 0 0 0 0 0.00125952 -1.9724 409013 391568 219201 308402 106161 218884 
27669 2 -230.795 19.4596 -47.1772 -1 0 0 0 0 0 0.00125952 -1.50122 231519 242041 161529 75376.6 -190181 47884.3 
27765 2 -229.218 24.0202 -44.6277 -4.27731 0.290605 1.60929 -0.0492425 0.0722083 0.186121 0.0264116 -1.53649 -72063.9 30754.8 28255.8 -30698.5 -113925 -62484 
27675 2 -229.34 18.4307 -44.6076 -0.264523 0.742333 -0.254376 0.267805 0.261477 0.0440766 0.0008637 -1.52707 182819 -49605.5 -100064 7019.93 -82677.9 18509.2 
27038 2 -229.19 18.5329 -49.7981 -1 0 0 0 0 0 0.00125952 -2.06479 405558 453711 809726 -59972 201759 159111 
27083 2 -229.19 24.0928 -49.7981 -1 0 0 0 0 0 0.00125952 -1.93937 635135 653568 -307378 156817 -24953.8 -20337.1 
27762 2 -229.19 22.2395 -47.1772 -1 0 0 0 0 0 0.00125952 -1.50231 228774 180537 58053.2 9412.11 -76848.2 -69859.8 
27037 2 -227.585 21.3129 -49.7981 -1 0 0 0 0 0 0.00125952 -1.9827 394893 78397.7 -55133 -1924.29 26911 582192 
27673 2 -227.585 19.4596 -47.1772 -1 0 0 0 0 0 0.00125952 -1.50094 282644 205321 233630 26331.6 -61483.7 -36460.6 
27674 2 -227.638 21.2579 -44.6139 -2.47239 -0.669632 0.680123 -0.0753535 -0.0172305 0.0377587 0.00884648 -1.52132 -66467.4 304003 -159451 141067 -129259 -101836 
27679 2 -226.071 18.4816 -44.5605 -1.22855 0.721907 1.147 0.0248021 -0.00408376 -0.136499 0.00421448 -1.52842 331252 185631 -63731.2 30104.4 -58641.7 -64613.2 
27040 2 -225.98 18.5329 -49.7981 -1 0 0 0 0 0 0.00125952 -2.05725 282573 419162 666329 74360.3 -335714 143265 
27085 2 -225.98 24.0928 -49.7981 -1 0 0 0 0 0 0.00125952 -1.94052 521071 578230 -383301 -174031 123621 -18815.2 
27766 2 -225.98 22.2395 -47.1772 -1 0 0 0 0 0 0.00125952 -1.49838 238012 291435 288757 -4840.99 36464.2 88117.1 
27769 2 -226.05 24.124 -44.5472 0.239183 0.355539 -1.43119 0.0193874 -0.209876 -0.084216 0.00281113 -1.53211 39255.4 225455 134625 74350.1 -64756.2 -18711.7 
27678 2 -224.487 21.2979 -44.5662 -2.61253 -1.90442 -0.0584021 0.116161 0.0401273 -0.0310236 0.0131689 -1.52117 33991.5 378752 84943.5 -15223.3 -55934.6 53452.6 
27039 2 -224.375 21.3129 -49.7981 -1 0 0 0 0 0 0.00125952 -1.97288 425043 421444 246825 -322623 -28765.2 92212.3 
27677 2 -224.375 19.4596 -47.1772 -1 0 0 0 0 0 0.00125952 -1.51247 204041 164610 171452 7164.56 -67156.2 29950.4 
27055 2 -272.525 26.8728 -49.7981 -1 0 0 0 0 0 0.00125952 -1.41942 433318 268905 -273119 133758 -181634 -427100 
27708 2 -272.525 25.0195 -47.1772 -1 0 0 0 0 0 0.00125952 -1.1191 212546 371793 508207 58163.4 8046.91 -89636.1 
27709 2 -272.525 26.8728 -44.5562 -1 0 0 0 0 0 0.00125952 -1.12693 47699 298418 520979 -32701.7 52279.5 -61527 
27798 2 -272.525 30.5794 -47.1772 -1 0 0 0 0 0 0.00125952 -1.1182 175792 335874 518443 80410.5 53540.7 -11382.6 
27102 2 -270.92 29.6527 -49.7981 -1 0 0 0 0 0 0.00125952 -1.99955 574490 657921 584135 52206.7 -407361 -203105 
27800 2 -270.92 27.7994 -47.1772 -1 0 0 0 0 0 0.00125952 -1.50999 440509 552694 466570 271208 -57192 36272.9 
27803 2 -270.92 29.6527 -44.5562 -1 0 0 0 0 0 0.00125952 -1.50827 302380 440671 320077 -144155 65564.1 -36313 
27056 2 -269.315 26.8728 -49.7981 -1 0 0 0 0 0 0.00125952 -2.0926 907795 415307 517650 58151.4 573203 335177 
27711 2 -269.315 25.0195 -47.1772 -1 0 0 0 0 0 0.00125952 -1.57325 824990 323667 239127 35818.1 4102.21 -41400 
27801 2 -269.315 30.5794 -47.1772 -1 0 0 0 0 0 0.00125952 -1.56771 789651 377874 318379 35896.7 -148404 53739.2 
27712 2 -269.37 26.8368 -44.5851 -0.448415 0.579937 -0.943821 -0.0144601 0.11027 0.0768015 0.00179885 -1.59464 655958 246637 252129 15455.3 -81257.1 -69711.4 
27807 2 -267.725 29.6388 -44.6378 -1.41142 0.164936 0.873867 -0.00114942 -0.00968302 0.221791 0.00350517 -1.52711 391609 251604 20758.4 83743.4 8226.88 -16957.8 
27104 2 -267.71 29.6527 -49.7981 -1 0 0 0 0 0 0.00125952 -1.96105 600642 321351 -130469 197252 -25920.8 387204 
27804 2 -267.71 27.7994 -47.1772 -1 0 0 0 0 0 0.00125952 -1.50478 385723 191509 182546 -775.669 -62572.9 -46181 
27716 2 -266.132 26.8605 -44.5588 0.538675 -1.5454 -0.286998 -0.0339916 -0.0231123 -0.0338252 0.00347728 -1.52358 304589 155384 159338 28033.8 -15131.8 -5987.44 
27058 2 -266.105 26.8728 -49.7981 -1 0 0 0 0 0 0.00125952 -2.05571 596916 250640 768345 29076.5 -34035.1 444343 
27715 2 -266.105 25.0195 -47.1772 -1 0 0 0 0 0 0.00125952 -1.5028 281924 248151 325115 14554.3 -50377.2 1256.55 
27805 2 -266.105 30.5794 -47.1772 -1 0 0 0 0 0 0.00125952 -1.50143 221229 206804 183185 -41268.9 106175 -49839.9 
27811 2 -264.493 29.5944 -44.5467 0.310821 -0.777324 0.1123 -0.113185 0.0644491 -0.0668709 0.000898607 -1.52826 165534 167922 172725 -68054.7 -45464.2 -95298.7 
27106 2 -264.5 29.6527 -49.7981 -1 0 0 0 0 0 0.00125952 -1.95789 437645 376007 -71384.3 -310329 67101.3 304281 
27808 2 -264.5 27.7994 -47.1772 -1 0 0 0 0 0 0.00125952 -1.50221 262152 268843 272985 -16773.9 73074.6 31977 
27720 2 -262.911 26.8387 -44.5531 -0.365837 -0.387078 0.0355078 -0.0389912 0.0299894 0.0145937 0.000358871 -1.53088 135893 77413.7 285111 51789 -18477.9 -9842.12 
27060 2 -262.895 26.8728 -49.7981 -1 0 0 0 0 0 0.00125952 -1.99339 235281 324767 202625 -149113 -492616 199571 
27719 2 -262.895 25.0195 -47.1772 -1 0 0 0 0 0 0.00125952 -1.50876 195210 232862 158983 -20318.9 -88421.5 -13983.4 
27809 2 -262.895 30.5794 -47.1772 -1 0 0 0 0 0 0.00125952 -1.50262 270040 192470 215088 3699.68 73676.1 -177297 
27108 2 -261.29 29.6527 -49.7981 -1 0 0 0 0 0 0.00125952 -2.01015 275693 269496 315612 -58870.7 385282 -445280 
27812 2 -261.29 27.7994 -47.1772 -1 0 0 0 0 0 0.00125952 -1.50831 184962 261271 193378 -11091.5 -64624.4 61081.3 
27815 2 -261.319 29.6134 -44.5171 -0.0959641 -0.0854831 -0.943778 0.0796958 -0.0218604 -0.138256 0.00114268 -1.52287 158955 209213 211982 58946.3 -61824.4 -83094.1 
27724 2 -259.727 26.8481 -44.589 -1.5544 0.137679 -0.0406892 0.10249 0.0192728 0.123787 0.00306915 -1.52003 245124 193037 231232 -2979.66 -13369.3 18971.5 
27062 2 -259.685 26.8728 -49.7981 -1 0 0 0 0 0 0.00125952 -1.94534 538335 457493 -331441 -189083 6348.26 -186135 
27723 2 -259.685 25.0195 -47.1772 -1 0 0 0 0 0 0.00125952 -1.51055 227266 217443 201207 -1004.79 -23891.8 -94095.4 
27813 2 -259.685 30.5794 -47.1772 -1 0 0 0 0 0 0.00125952 -1.50727 223173 245366 207229 29308.7 -85962.2 -15922.1 
27819 2 -258.091 29.6314 -44.5875 -1.07716 -0.0860292 0.238093 -0.0406702 -0.122548 0.118905 0.0015421 -1.52103 244269 82236.1 236383 -46949.3 -4009.24 -52163.7 
27110 2 -258.08 29.6527 -49.7981 -1 0 0 0 0 0 0.00125952 -2.03567 451210 117640 486527 -43142.7 -32752.2 -583339 
27816 2 -258.08 27.7994 -47.1772 -1 0 0 0 0 0 0.00125952 -1.50729 225899 216611 189100 9279.96 23819.1 -40232.5 
27064 2 -256.475 26.8728 -49.7981 -1 0 0 0 0 0 0.00125952 -1.95218 442175 468003 -140320 321302 210153 -146050 
27727 2 -256.475 25.0195 -47.1772 -1 0 0 0 0 0 0.00125952 -1.50285 230480 285379 270441 11528.5 72421.9 -38349.8 
27817 2 -256.475 30.5794 -47.1772 -1 0 0 0 0 0 0.00125952 -1.50708 210319 260476 201344 -34694.2 32778.5 -9582.48 
27728 2 -256.494 26.8503 -44.5324 -0.642568 0.254404 0.502175 0.0611354 -0.0174933 -0.11471 0.00091919 -1.52518 247561 154409 179699 -40874.6 81245.3 -92388.3 
27112 2 -254.87 29.6527 -49.7981 -1 0 0 0 0 0 0.00125952 -1.97837 352619 392259 201149 273901 -306204 -164081 
27820 2 -254.87 27.7994 -47.1772 -1 0 0 0 0 0 0.00125952 -1.50575 238860 244529 268190 39615.1 -77282.4 -24540.2 
27823 2 -254.872 29.5947 -44.5654 -2.67116 -0.683461 0.104959 -0.066384 0.00140679 -0.0429087 0.00958899 -1.53914 -139639 -27535.4 56687.3 21139.9 35482.3 -88404.1 
27066 2 -253.265 26.8728 -49.7981 -1 0 0 0 0 0 0.00125952 -2.03784 228870 244767 450772 -53048.8 408712 357010 
27731 2 -253.265 25.0195 -47.1772 -1 0 0 0 0 0 0.00125952 -1.4979 270321 251829 300962 17466.5 -13615.1 -39312.5 
27821 2 -253.265 30.5794 -47.1772 -1 0 0 0 0 0 0.00125952 -1.50341 224661 265392 219557 19746 -124941 -10340.7 
27732 2 -253.264 26.8498 -44.5553 -1.02492 0.0436395 -0.142538 0.0353602 -0.11188 -0.0143419 0.00135107 -1.51835 309884 286100 220473 40265.5 63523.5 -135161 
27827 2 -251.731 29.6596 -44.5623 -0.288973 -0.212627 0.181115 0.200889 -0.147161 0.0552116 0.000203435 -1.52198 86180.5 199596 311569 -33923.8 21767.5 -12557.8 
27114 2 -251.66 29.6527 -49.7981 -1 0 0 0 0 0 0.00125952 -1.95705 442919 262319 -321110 97479.2 -4041.72 376409 
27824 2 -251.66 27.7994 -47.1772 -1 0 0 0 0 0 0.00125952 -1.50012 239265 280827 358122 -8029.34 -8955.62 65926 
27068 2 -250.055 26.8728 -49.7981 -1 0 0 0 0 0 0.00125952 -2.05653 454385 241260 638478 71355.5 -89991.8 423540 
27735 2 -250.055 25.0195 -47.1772 -1 0 0 0 0 0 0.00125952 -1.50297 244861 224749 294734 -8959.2 -2068.67 -19562.4 
27825 2 -250.055 30.5794 -47.1772 -1 0 0 0 0 0 0.00125952 -1.49595 282148 280171 351729 7690.96 22889.1 -56751 
27736 2 -250.043 26.8404 -44.5436 -2.29729 -1.22989 -0.607968 -0.0504234 -0.0126682 -0.0351328 0.0090179 -1.51247 325042 357258 259486 -80282 32497.7 -57808 
27831 2 -248.51 29.6161 -44.5105 0.267746 -0.0636701 1.56977 0.0845796 0.0128922 -0.0990844 0.00319909 -1.51757 244665 265878 332978 -36225 36505.8 -46233.6 
27116 2 -248.45 29.6527 -49.7981 -1 0 0 0 0 0 0.00125952 -1.9648 409923 405082 -3551.03 -355769 115404 174765 
27828 2 -248.45 27.7994 -47.1772 -1 0 0 0 0 0 0.00125952 -1.49604 292914 268017 400146 -40323.7 115301 40961.2 
27740 2 -246.82 26.8511 -44.4892 -0.47322 -0.6677 0.489117 -0.150006 -0.0309457 -0.173095 0.0011449 -1.52128 111234 61680.3 340274 -99182.9 17495.6 44394.5 
27070 2 -246.845 26.8728 -49.7981 -1 0 0 0 0 0 0.00125952 -1.97743 289425 373768 53065.1 -243932 -416282 96849.6 
27739 2 -246.845 25.0195 -47.1772 -1 0 0 0 0 0 0.00125952 -1.50708 234773 288110 329176 -51297.2 44283.6 18797.2 
27829 2 -246.845 30.5794 -47.1772 -1 0 0 0 0 0 0.00125952 -1.49635 265454 334596 416847 11278 -2981.47 -25667 
27835 2 -245.309 29.5885 -44.5253 -0.137753 -0.339354 -0.209308 0.103324 0.179284 -0.00505673 0.000224127 -1.51359 304498 183766 434692 -38928.8 -7341.44 -40214.8 
27118 2 -245.24 29.6527 -49.7981 -1 0 0 0 0 0 0.00125952 -2.02618 271366 207581 367101 10997.6 275318 -516132 
27832 2 -245.24 27.7994 -47.1772 -1 0 0 0 0 0 0.00125952 -1.50467 229427 222399 193758 1409.03 -95853.6 -4802.45 
27072 2 -243.635 26.8728 -49.7981 -1 0 0 0 0 0 0.00125952 -1.94738 531098 446435 -380420 -76195.1 15205.3 -168933 
27743 2 -243.635 25.0195 -47.1772 -1 0 0 0 0 0 0.00125952 -1.50571 266893 242691 206439 15326.8 -65677.2 -145286 
27833 2 -243.635 30.5794 -47.1772 -1 0 0 0 0 0 0.00125952 -1.50073 275638 256688 253815 6503.82 -22655.1 -80136 
27744 2 -243.668 26.8502 -44.6023 -1.39581 0.253553 0.43274 0.0416151 0.00455476 0.158401 0.00277075 -1.52507 -33756.9 11913.4 162637 9851.58 -44370.3 -74333.6 
27120 2 -242.03 29.6527 -49.7981 -1 0 0 0 0 0 0.00125952 -2.03129 336477 142732 368343 -52251.4 -121237 -557208 
27836 2 -242.03 27.7994 -47.1772 -1 0 0 0 0 0 0.00125952 -1.50858 205537 267235 240507 28056.5 -8186.48 95054.3 
27839 2 -242.084 29.6158 -44.4841 -2.33414 0.504829 0.294496 -0.0255647 -0.0526655 -0.192967 0.00729237 -1.51946 226311 241406 324538 -57447.2 -84754.8 -43035.5 
27074 2 -240.425 26.8728 -49.7981 -1 0 0 0 0 0 0.00125952 -1.96409 364747 436057 -3572.36 315073 308093 -47555.1 
27747 2 -240.425 25.0195 -47.1772 -1 0 0 0 0 0 0.00125952 -1.50535 257933 213767 226812 3679.33 109726 -125556 
27837 2 -240.425 30.5794 -47.1772 -1 0 0 0 0 0 0.00125952 -1.50154 273764 225079 253533 -9792.31 -75652.2 -160396 
27748 2 -240.47 26.8203 -44.5778 -1.46132 0.0801022 -1.26519 0.0898123 0.0751216 0.0337772 0.00471385 -1.52782 151604 89572.3 107290 -155752 -66126.6 -142632 
27843 2 -238.88 29.6036 -44.5176 -1.10421 0.173875 -0.582616 0.0707739 -0.0331172 -0.11438 0.00200133 -1.52471 199891 170565 275208 72585 -15797.5 -88904.6 
27122 2 -238.82 29.6527 -49.7981 -1 0 0 0 0 0 0.00125952 -1.96915 390783 408105 103188 337534 -208050 -5588.41 
27840 2 -238.82 27.7994 -47.1772 -1 0 0 0 0 0 0.00125952 -1.49978 268406 300378 351042 24304.9 -72976.1 46732.8 
27752 2 -237.235 26.8454 -44.5361 -1.79367 -0.162967 -0.541428 -0.0779523 -0.0889071 -0.0472579 0.00445487 -1.51966 257117 181319 262258 -85126.6 -98546.1 -93615.3 
27076 2 -237.215 26.8728 -49.7981 -1 0 0 0 0 0 0.00125952 -2.04901 288639 237322 509274 -80957.6 252533 394665 
27751 2 -237.215 25.0195 -47.1772 -1 0 0 0 0 0 0.00125952 -1.4997 252923 266875 344130 43316.5 -49321.6 -10216.2 
27841 2 -237.215 30.5794 -47.1772 -1 0 0 0 0 0 0.00125952 -1.50168 251913 233658 257044 24592.1 -134505 -111944 
27847 2 -235.676 29.5921 -44.5718 -3.51062 -0.257159 0.560675 0.0979789 0.0296713 0.0573254 0.0160021 -1.52026 213930 183356 219724 -100485 -15878.6 -105326 
27124 2 -235.61 29.6527 -49.7981 -1 0 0 0 0 0 0.00125952 -1.95821 417159 231744 -378166 11036.7 -409.801 356265 
27844 2 -235.61 27.7994 -47.1772 -1 0 0 0 0 0 0.00125952 -1.50198 259191 243184 298447 13497.8 -41694.4 11504.9 
27756 2 -234.025 26.819 -44.5679 -0.0301116 0.46604 -1.50638 0.0132705 -0.0185522 0.0586481 0.00313279 -1.51998 239144 394030 264406 -13491.5 25808.3 -92931.3 
27078 2 -234.005 26.8728 -49.7981 -1 0 0 0 0 0 0.00125952 -2.05157 310039 236021 550428 84988.4 -218898 397516 
27755 2 -234.005 25.0195 -47.1772 -1 0 0 0 0 0 0.00125952 -1.499 294399 227860 298118 -33537 30469.8 -87759 
27845 2 -234.005 30.5794 -47.1772 -1 0 0 0 0 0 0.00125952 -1.49833 283904 280707 341889 1663.76 50703 -68069.4 
27126 2 -232.4 29.6527 -49.7981 -1 0 0 0 0 0 0.00125952 -1.96895 390573 412243 94395.1 -346870 190391 24892.9 
27848 2 -232.4 27.7994 -47.1772 -1 0 0 0 0 0 0.00125952 -1.50187 280203 281470 324170 -34950.2 80884.8 33636.4 
27851 2 -232.437 29.624 -44.5271 -2.18319 0.736595 0.837693 -0.031116 -0.0773408 -0.0479535 0.0075705 -1.51942 307725 273848 356773 -4710.13 -6299.51 -12343.5 
27760 2 -230.827 26.7962 -44.553 -0.571134 0.81215 -0.464222 -0.0864198 0.0333799 -0.0105877 0.00151304 -1.52037 18645.3 439922 222977 -30251.1 -77258.1 -142157 
27080 2 -230.795 26.8728 -49.7981 -1 0 0 0 0 0 0.00125952 -1.96347 351868 418890 -8791.94 -306564 -323747 -23678.7 
27759 2 -230.795 25.0195 -47.1772 -1 0 0 0 0 0 0.00125952 -1.50911 228998 215754 145319 -2003.91 -108016 -86142.2 
27849 2 -230.795 30.5794 -47.1772 -1 0 0 0 0 0 0.00125952 -1.50137 235696 259604 251846 20015.2 -31317 -25124.4 
27855 2 -229.258 29.618 -44.5705 -2.11907 -0.668255 -0.497516 0.0370981 -0.0802114 0.0103158 0.00653003 -1.53286 76997.4 17193.2 139907 90632.8 -136378 -25877.2 
27128 2 -229.19 29.6527 -49.7981 -1 0 0 0 0 0 0.00125952 -2.03117 318793 150893 402594 47644.5 141988 -549819 
27852 2 -229.19 27.7994 -47.1772 -1 0 0 0 0 0 0.00125952 -1.50772 234377 234043 155022 607.48 -104003 -3964.85 
27764 2 -227.688 26.8193 -44.5959 -3.18061 -0.899047 -0.733001 0.130677 0.115023 0.0558166 0.0144364 -1.53009 -66295.5 82847.2 14488 126927 -43223 -42861.2 
27082 2 -227.585 26.8728 -49.7981 -1 0 0 0 0 0 0.00125952 -1.94467 528029 438521 -393852 51625.4 -9030.24 -170600 
27763 2 -227.585 25.0195 -47.1772 -1 0 0 0 0 0 0.00125952 -1.50816 245272 213821 145317 -7479.88 8821.91 -111422 
27853 2 -227.585 30.5794 -47.1772 -1 0 0 0 0 0 0.00125952 -1.50987 215098 207485 82845.3 19181.2 -51187.5 -45704.5 
27859 2 -226.064 29.6413 -44.5518 -0.834005 -1.32682 -0.404245 0.0607243 -0.187987 -0.0489528 0.00329921 -1.51873 205626 138215 151445 127208 -115347 -101273 
27130 2 -225.98 29.6527 -49.7981 -1 0 0 0 0 0 0.00125952 -2.02452 271048 190805 368726 -21985.9 -248364 -520110 
27856 2 -225.98 27.7994 -47.1772 -1 0 0 0 0 0 0.00125952 -1.50187 265365 268090 202745 28731.6 -45253.4 42408.3 
27768 2 -224.48 26.8587 -44.5693 1.34119 1.06575 0.0674089 0.0481489 0.0704495 -0.0205758 0.00370192 -1.53299 54519.8 -7465.02 54300.9 88645.2 -22025 -62468.5 
27084 2 -224.375 26.8728 -49.7981 -1 0 0 0 0 0 0.00125952 -1.97461 301132 384459 81211.7 258871 403843 69223.9 
27767 2 -224.375 25.0195 -47.1772 -1 0 0 0 0 0 0.00125952 -1.5074 270675 226946 282862 27873.8 22531.1 -61982 
27857 2 -224.375 30.5794 -47.1772 -1 0 0 0 0 0 0.00125952 -1.50157 306996 259079 302858 -39578.6 -17147.6 -145919 
27100 2 -272.525 32.4327 -49.7981 -1 0 0 0 0 0 0.00125952 -1.50102 374031 570056 1.22529e+006 -31620.3 -372879 -27609 
27888 2 -272.525 36.1392 -47.1772 -1 0 0 0 0 0 0.00125952 -1.15989 270640 710327 377229 192427 55051.1 9940.76 
27799 2 -272.449 32.4405 -44.5096 -1.54675 -1.56438 -1.24642 0.143433 0.0195763 0.0169917 0.00805243 -1.22776 70502.8 327020 572454 -107585 -49917.6 132769 
27147 2 -270.92 35.2126 -49.7981 -1 0 0 0 0 0 0.00125952 -2.02142 621998 1.12364e+006 621914 -273852 -375492 322186 
27890 2 -270.92 33.3593 -47.1772 -1 0 0 0 0 0 0.00125952 -1.49383 447256 677472 528257 176086 119897 72625.7 
27893 2 -270.894 35.2433 -44.5177 -1.64561 0.215282 -0.0973509 0.0626455 -0.162588 -0.0643237 0.00348113 -1.54598 305385 482380 607207 22704 -7791.22 -132639 
27802 2 -269.286 32.433 -44.5258 -2.05691 -0.135201 -0.084224 -0.150807 0.00526991 -0.14839 0.00536082 -1.57587 557498 347685 236617 -4366.94 16003.1 22484 
27101 2 -269.315 32.4327 -49.7981 -1 0 0 0 0 0 0.00125952 -2.026 788130 555183 -291823 -20010.1 -367502 5138.96 
27891 2 -269.315 36.1392 -47.1772 -1 0 0 0 0 0 0.00125952 -1.6537 953118 1.04854e+006 525389 1929.24 1196.92 -13244.6 
27149 2 -267.71 35.2126 -49.7981 -1 0 0 0 0 0 0.00125952 -1.99651 644756 799410 -42227.2 -151060 -24932.2 -541596 
27894 2 -267.71 33.3593 -47.1772 -1 0 0 0 0 0 0.00125952 -1.50775 371400 233209 237852 -12201.7 -71031.1 -70692.2 
27897 2 -267.697 35.2012 -44.58 -1.16157 0.719213 -0.303889 -0.0285977 0.0552186 0.0698027 0.00246723 -1.54628 343777 514446 211079 -85396.5 37400.5 -14929.4 
27103 2 -266.105 32.4327 -49.7981 -1 0 0 0 0 0 0.00125952 -1.9414 825942 828417 -182953 10382.8 -12135.6 8379.4 
27895 2 -266.105 36.1392 -47.1772 -1 0 0 0 0 0 0.00125952 -1.57297 326796 857047 319322 -36346.7 -9025.35 -17087 
27806 2 -266.091 32.4169 -44.5921 -0.554857 -0.013533 0.0121056 0.00263175 -0.0572371 0.0514274 0.000388179 -1.52631 149408 347617 64225.2 -29368.5 -24591.8 -70231.6 
27901 2 -264.512 35.2234 -44.5455 -0.448851 -0.46189 0.313809 0.0948009 -0.115184 -0.0951131 0.000646492 -1.52623 293716 447274 149473 -127741 5271.9 -35213.8 
27151 2 -264.5 35.2126 -49.7981 -1 0 0 0 0 0 0.00125952 -1.99312 482492 863430 48439.8 280834 21591.9 -434151 
27898 2 -264.5 33.3593 -47.1772 -1 0 0 0 0 0 0.00125952 -1.5057 205148 270534 233296 20881.8 45872.4 2286.52 
27810 2 -262.883 32.3551 -44.6084 -1.20128 0.778729 0.834224 -0.0173638 0.130923 0.126413 0.00345791 -1.52136 170304 249232 65013.7 6535.01 83455.2 -160109 
27105 2 -262.895 32.4327 -49.7981 -1 0 0 0 0 0 0.00125952 -1.98284 80984.3 397847 -92651.3 266.964 566953 -12652.8 
27899 2 -262.895 36.1392 -47.1772 -1 0 0 0 0 0 0.00125952 -1.55424 357507 744941 282988 -4252.01 -68858.3 -223197 
27153 2 -261.29 35.2126 -49.7981 -1 0 0 0 0 0 0.00125952 -2.03455 355627 792216 393649 98107.2 341261 375394 
27902 2 -261.29 33.3593 -47.1772 -1 0 0 0 0 0 0.00125952 -1.50366 229816 261554 194240 5551.48 22358.5 15313 
27905 2 -261.262 35.1525 -44.5639 -1.35329 -0.368659 0.33788 -0.0434573 -0.0463792 -0.0370903 0.00262165 -1.52711 263457 120676 109129 35708.9 48457.4 -90237.7 
27814 2 -259.677 32.3876 -44.5482 -0.26507 -0.807032 -1.22406 -0.0382363 -0.0360632 -0.0722094 0.00279598 -1.5276 76430.5 141621 141202 75541.5 15598.3 -109720 
27107 2 -259.685 32.4327 -49.7981 -1 0 0 0 0 0 0.00125952 -2.07335 578536 737698 1.18693e+006 -5008.19 121430 18976.1 
27903 2 -259.685 36.1392 -47.1772 -1 0 0 0 0 0 0.00125952 -1.55306 356173 755215 346114 -21295.3 -12862.5 -186201 
27909 2 -258.036 35.1228 -44.5778 -2.11694 -0.9769 -0.369714 -0.029906 -0.00455748 0.102432 0.00701859 -1.52642 121979 138307 296541 44433.3 61189.8 -159892 
27155 2 -258.08 35.2126 -49.7981 -1 0 0 0 0 0 0.00125952 -2.05553 473073 577127 450950 10106.3 -3299.91 541752 
27906 2 -258.08 33.3593 -47.1772 -1 0 0 0 0 0 0.00125952 -1.50203 293100 248192 262831 -37588.9 43554.5 -47312.3 
27109 2 -256.475 32.4327 -49.7981 -1 0 0 0 0 0 0.00125952 -2.04931 199805 610010 688480 8467.47 -505314 14969.7 
27907 2 -256.475 36.1392 -47.1772 -1 0 0 0 0 0 0.00125952 -1.54811 350445 744409 335060 -60703.1 137257 -192320 
27818 2 -256.492 32.327 -44.5127 0.208978 0.936701 0.602178 -0.00434089 0.113457 -0.121982 0.00161684 -1.52468 42450.3 29896.4 270271 -87750.9 -123335 -109275 
27157 2 -254.87 35.2126 -49.7981 -1 0 0 0 0 0 0.00125952 -1.98884 406911 749580 248350 -352752 -235247 106350 
27910 2 -254.87 33.3593 -47.1772 -1 0 0 0 0 0 0.00125952 -1.50077 278918 308519 341079 -23444 -62227.7 -53786.1 
27913 2 -254.866 35.1051 -44.5136 -0.722036 -0.450096 0.13033 -0.0168846 0.0950486 -0.115097 0.000933188 -1.51627 84866.7 109376 275701 59544.6 33545.9 -98464.3 
27111 2 -253.265 32.4327 -49.7981 -1 0 0 0 0 0 0.00125952 -1.94784 390842 504338 -438492 -28796.6 -210291 12322.5 
27911 2 -253.265 36.1392 -47.1772 -1 0 0 0 0 0 0.00125952 -1.52888 311869 534977 267033 -112661 48108.1 -172786 
27822 2 -253.312 32.3751 -44.5496 -0.540975 0.954031 -0.088534 0.0762958 -0.00576304 -0.0690151 0.00152486 -1.53536 9573.24 -143304 135269 124040 34162.9 -71353 
27159 2 -251.66 35.2126 -49.7981 -1 0 0 0 0 0 0.00125952 -1.94622 391713 165114 -334407 -149622 -29915.3 -373180 
27914 2 -251.66 33.3593 -47.1772 -1 0 0 0 0 0 0.00125952 -1.50117 269375 312374 363608 5040.85 -57341.7 -41480.5 
27917 2 -251.676 35.1046 -44.4938 -0.164866 1.38803 0.397468 0.0422648 0.0772962 -0.204993 0.00265982 -1.5232 139492 3835.29 219275 69040.6 13306.3 -67121 
27826 2 -250.099 32.3876 -44.5566 -1.62942 -1.41478 -1.198 0.0264414 -0.0431754 -0.0589612 0.00767275 -1.53242 80042.9 -67432.5 97707.7 4118.3 -49099.6 -72901.5 
27113 2 -250.055 32.4327 -49.7981 -1 0 0 0 0 0 0.00125952 -1.94279 749400 760969 -272433 18550.1 -2023.05 6243.86 
27915 2 -250.055 36.1392 -47.1772 -1 0 0 0 0 0 0.00125952 -1.49592 290050 499143 239215 -16735.1 -38846.8 -141954 
27830 2 -248.458 35.1249 -44.554 0.187702 0.594355 0.962765 -0.0159395 0.076051 0.0255251 0.00165678 -1.52092 317362 -70755.2 278999 79497.4 -28935.8 -65881.9 
27161 2 -248.45 35.2126 -49.7981 -1 0 0 0 0 0 0.00125952 -1.94936 345035 334898 45027.6 298695 54276.1 -182293 
27918 2 -248.45 33.3593 -47.1772 -1 0 0 0 0 0 0.00125952 -1.50385 248490 263293 264638 34006.5 24346.6 -92565.6 
27834 2 -246.901 32.41 -44.516 0.329043 0.939299 0.0218441 0.149169 -0.148027 -0.0872675 0.00124822 -1.51409 248911 213507 339011 90900.8 51401.7 -97447.3 
27115 2 -246.845 32.4327 -49.7981 -1 0 0 0 0 0 0.00125952 -2.00415 45782.1 450786 138242 -6574.74 649556 -10536.7 
27919 2 -246.845 36.1392 -47.1772 -1 0 0 0 0 0 0.00125952 -1.50147 309529 620007 345886 110185 -51970.3 -158376 
27925 2 -245.213 35.1445 -44.5734 0.116908 0.150093 -1.11162 -0.0744549 0.0322329 0.0587948 0.00160197 -1.53886 370295 226130 237175 74886.6 -11045.3 -118215 
27163 2 -245.24 35.2126 -49.7981 -1 0 0 0 0 0 0.00125952 -2.00287 254358 396051 360450 86043.4 273167 518312 
27922 2 -245.24 33.3593 -47.1772 -1 0 0 0 0 0 0.00125952 -1.50406 259423 251406 207063 49211.1 -80272 -9312.55 
28643 2 -243.662 32.396 -44.5731 -1.97009 -1.83026 0.611065 -0.0162261 -0.0565521 0.118517 0.00957804 -1.51366 275259 230270 360304 98801.2 -19394.3 -56044.4 
27117 2 -243.635 32.4327 -49.7981 -1 0 0 0 0 0 0.00125952 -2.07752 735722 763666 1.38012e+006 -3718.31 40322 12256.7 
27923 2 -243.635 36.1392 -47.1772 -1 0 0 0 0 0 0.00125952 -1.55552 315193 658691 278569 123077 43129.2 -62043.3 
28649 2 -241.969 35.135 -44.6146 -1.74595 -0.265487 -1.27019 -0.1819 0.0518164 0.182638 0.00596029 -1.5378 255957 262624 174004 -8558.67 32185.4 -139738 
27165 2 -242.03 35.2126 -49.7981 -1 0 0 0 0 0 0.00125952 -2.0305 348845 533753 416140 67459.1 -114673 552879 
27926 2 -242.03 33.3593 -47.1772 -1 0 0 0 0 0 0.00125952 -1.51166 217934 201729 60893.5 -9623.92 -4050.94 -24902.3 
27838 2 -240.467 32.3472 -44.6025 -2.73256 -1.14335 1.62134 0.0666695 0.112626 0.11913 0.0143621 -1.52822 99072.8 93570.6 93595.3 79383.8 -19132.7 -95645.1 
27119 2 -240.425 32.4327 -49.7981 -1 0 0 0 0 0 0.00125952 -2.03086 91121.9 539268 526050 6980.98 -625288 -2314.02 
27927 2 -240.425 36.1392 -47.1772 -1 0 0 0 0 0 0.00125952 -1.59201 360019 900401 265900 -29055.4 95986.6 31690.5 
27933 2 -238.808 35.1693 -44.5814 -1.80988 -0.492449 -0.0877441 -0.0232169 -0.0357046 0.0665914 0.00444088 -1.57204 25450.2 438994 221035 124039 -76164.2 19068.8 
27167 2 -238.82 35.2126 -49.7981 -1 0 0 0 0 0 0.00125952 -1.99013 425737 807034 198410 -260189 -170145 -35694.1 
27930 2 -238.82 33.3593 -47.1772 -1 0 0 0 0 0 0.00125952 -1.51132 205742 253858 126458 -28927.3 -63481.4 -22134.6 
27121 2 -237.215 32.4327 -49.7981 -1 0 0 0 0 0 0.00125952 -1.94289 576520 624591 -341947 -28925.7 -77087.8 8745.5 
27931 2 -237.215 36.1392 -47.1772 -1 0 0 0 0 0 0.00125952 -1.59107 386365 897001 309604 -24545.1 -2521.57 -67278.8 
27842 2 -237.259 32.3854 -44.5963 -0.823324 0.257561 1.21843 0.0474571 -0.0248448 0.0963669 0.00280718 -1.52393 239221 258776 112426 83408.2 27115 -93439.1 
27941 2 -235.619 35.1664 -44.5605 -1.67018 0.190122 -1.10626 -0.054374 0.0356416 -0.102334 0.00510037 -1.55577 -2452.81 582355 13573.6 -10800.5 -37701.6 -126112 
27169 2 -235.61 35.2126 -49.7981 -1 0 0 0 0 0 0.00125952 -1.99025 464523 702892 -266441 -6968.55 2720.47 -515114 
27934 2 -235.61 33.3593 -47.1772 -1 0 0 0 0 0 0.00125952 -1.50505 231579 267387 281637 -4061.75 10908.9 -73536 
27846 2 -234.06 32.3677 -44.5352 0.623985 -0.130453 -0.398264 0.0710311 0.0174079 -0.0124723 0.000711615 -1.51561 377704 253685 375444 -4598.17 623.833 -81553.3 
27123 2 -234.005 32.4327 -49.7981 -1 0 0 0 0 0 0.00125952 -1.94541 610952 649829 -325734 28687 63413.6 10336.5 
27935 2 -234.005 36.1392 -47.1772 -1 0 0 0 0 0 0.00125952 -1.58871 370363 855287 281754 19439.3 8549.39 -174792 
27171 2 -232.4 35.2126 -49.7981 -1 0 0 0 0 0 0.00125952 -1.99868 468999 941319 204105 333712 125084 -142608 
27938 2 -232.4 33.3593 -47.1772 -1 0 0 0 0 0 0.00125952 -1.4927 287008 341035 427968 17537 29184.9 -66799.7 
27945 2 -232.451 35.1442 -44.5148 -1.69318 1.08988 -1.10778 0.130591 -0.0061982 -0.199074 0.00665264 -1.53518 204680 545402 123632 -30055.9 -54852.2 -133545 
27850 2 -230.791 32.353 -44.5031 -1.77937 1.54944 1.09231 -0.143779 0.15025 -0.150911 0.00851441 -1.50981 331351 224296 299131 22258 -143696 -152584 
27125 2 -230.795 32.4327 -49.7981 -1 0 0 0 0 0 0.00125952 -2.02768 79722.6 523323 421484 -6999.35 643216 5867.87 
27939 2 -230.795 36.1392 -47.1772 -1 0 0 0 0 0 0.00125952 -1.58145 436406 880301 421166 17381.9 -110123 -187284 
27173 2 -229.19 35.2126 -49.7981 -1 0 0 0 0 0 0.00125952 -2.05286 375144 647272 409085 -14536.3 119435 496784 
27942 2 -229.19 33.3593 -47.1772 -1 0 0 0 0 0 0.00125952 -1.49892 285415 325221 421969 6737.1 -45480.1 19953.4 
27944 2 -229.172 35.1812 -44.5472 -1.31111 -0.437601 -1.29683 -0.110226 -0.0865512 -0.0944835 0.00452454 -1.54065 197717 409954 135359 26362.9 -30880.5 -58493.2 
27854 2 -227.586 32.3591 -44.5716 -0.406112 1.03714 -1.39288 -0.150739 0.0999916 0.0349779 0.00400614 -1.5308 43177.1 -81297.4 159401 96193.5 -41069.3 -58122.7 
27127 2 -227.585 32.4327 -49.7981 -1 0 0 0 0 0 0.00125952 -2.07513 751419 763674 1.37131e+006 296.356 -31036 19668.7 
27943 2 -227.585 36.1392 -47.1772 -1 0 0 0 0 0 0.00125952 -1.56637 382577 774280 386127 -100092 29182.8 -192751 
28667 2 -225.998 35.0858 -44.553 -1.80176 -0.0607043 -0.782071 -0.0315843 0.229128 -0.0880665 0.00486383 -1.53559 -159186 168997 76826.3 23237.9 45334 -162395 
27175 2 -225.98 35.2126 -49.7981 -1 0 0 0 0 0 0.00125952 -2.04555 325010 666351 387390 -41722.4 -230374 464519 
27946 2 -225.98 33.3593 -47.1772 -1 0 0 0 0 0 0.00125952 -1.51124 198411 204086 59986.6 -4002.45 -27616.8 19100.6 
27858 2 -224.422 32.3799 -44.6144 -2.176 1.63345 -0.445339 0.0983976 -0.102839 0.162857 0.00957415 -1.5311 56227.4 -113942 120948 57717.6 -96143.3 -104159 
27129 2 -224.375 32.4327 -49.7981 -1 0 0 0 0 0 0.00125952 -2.00731 45010.6 468268 255676 4574.71 -650961 -8365.9 
27947 2 -224.375 36.1392 -47.1772 -1 0 0 0 0 0 0.00125952 -1.53115 329095 488761 381916 -148197 51345.6 -163370 
27145 2 -272.525 37.9925 -49.7981 -1 0 0 0 0 0 0.00125952 -1.39451 570316 179846 -72557.2 -193146 -114147 307768 
27889 2 -272.369 37.9059 -44.5614 -1.39949 0.454189 0.026985 0.0765482 0.0497727 0.0670752 0.00272758 -1.06962 -107170 -271373 594525 157482 96237.9 9024.2 
27978 2 -270.92 38.9192 -47.1772 -1 0 0 0 0 0 0.00125952 -1.18581 370499 488783 451343 231408 137598 2790.96 
27146 2 -269.315 37.9925 -49.7981 -1 0 0 0 0 0 0.00125952 -1.91112 1.12814e+006 136633 746605 19215.3 618890 68395.7 
27892 2 -269.264 37.9614 -44.5499 -2.26596 -0.0991899 0.360702 0.0287244 -0.131793 -0.121649 0.00664335 -1.46085 423251 -19306.3 612458 -63089.2 207464 -233110 
27979 2 -267.71 38.9192 -47.1772 -1 0 0 0 0 0 0.00125952 -1.21061 470343 246381 320380 48777.7 128900 -20978.4 
27896 2 -266.071 37.9794 -44.5124 -1.50351 -0.830731 0.796042 0.0188198 -0.0679029 -0.151935 0.00451455 -1.50819 471547 198655 618162 13282.7 40430.1 -110563 
27148 2 -266.105 37.9925 -49.7981 -1 0 0 0 0 0 0.00125952 -1.89725 1.01313e+006 79247.8 966925 -19682.1 -100149 -111010 
27980 2 -264.5 38.9192 -47.1772 -1 0 0 0 0 0 0.00125952 -1.31571 292559 315637 443869 63931.6 32587.8 123426 
28713 2 -264.376 40.6036 -44.3994 -1.31551 0.79213 -0.40455 0.0581316 -0.0469156 0.1069 0.00317612 -1.14165 225239 -103423 505680 -80064.3 -88697.8 205082 
27150 2 -262.895 37.9925 -49.7981 -1 0 0 0 0 0 0.00125952 -1.83199 622745 28476 217117 124054 -530462 54222 
27900 2 -262.829 37.9156 -44.6041 -0.48929 1.11779 -0.260312 -0.0500764 0.0453682 0.133138 0.00196058 -1.60182 468780 78384.4 480466 -57374.7 61481.3 -210471 
27981 2 -261.29 38.9192 -47.1772 -1 0 0 0 0 0 0.00125952 -1.29736 351564 225379 258414 -89207.3 -1860.11 87857.8 
28793 2 -261.161 40.6023 -44.4449 -0.132138 -0.418896 0.166496 -0.0574759 0.0331085 0.0689077 0.000277919 -1.33335 542760 224281 248618 89898.7 -43926.3 205322 
27904 2 -259.621 37.8607 -44.5511 -3.57769 -0.100665 -1.73947 -0.0426299 0.110602 -0.0983594 0.0199454 -1.57186 201465 102676 363887 -34483.5 509.349 -250451 
27152 2 -259.685 37.9925 -49.7981 -1 0 0 0 0 0 0.00125952 -1.81048 692727 83740.1 -530542 97307.5 118393 456679 
28722 2 -259.539 43.3615 -44.1953 -1.63532 -0.23718 -0.291785 0.0626766 -0.0733938 -0.0709761 0.00354639 -1.04787 32115.8 -216977 -522541 30388.6 -23916.4 -88602.4 
27982 2 -258.08 38.9192 -47.1772 -1 0 0 0 0 0 0.00125952 -1.27521 323551 170816 325076 -19957.5 43972.8 18365.3 
28725 2 -257.998 40.6075 -44.4366 -1.73494 1.01713 -0.198635 -0.0255372 0.0944016 -0.0121263 0.0051439 -1.45471 230102 298915 101386 92642.6 85811.7 184657 
29538 2 -256.386 43.3458 -44.3013 -1.3648 -0.280018 -0.190627 0.00589712 -0.0696186 0.0365758 0.00249061 -1.16527 386654 -202822 -321035 36496.3 -47802.2 -153169 
27154 2 -256.475 37.9925 -49.7981 -1 0 0 0 0 0 0.00125952 -1.79973 711204 160141 -207935 -130797 1996.68 326857 
27908 2 -256.441 37.9007 -44.5677 -0.517625 0.149679 -1.61642 0.0675048 -0.0721216 -0.0423995 0.00365659 -1.56298 163746 49900.1 381737 32762 121354 -293250 
27983 2 -254.87 38.9192 -47.1772 -1 0 0 0 0 0 0.00125952 -1.24285 290245 202531 489390 -7060.93 48257.3 13007.6 
27912 2 -254.835 40.6193 -44.4062 -1.99213 -0.787937 -2.01547 0.0667206 -0.00729111 -0.12893 0.0108968 -1.42034 104525 234880 -162907 6520.36 186164 205797 
28721 2 -253.247 37.8548 -44.5615 -1.65973 -0.603023 0.210895 -0.100936 0.0225668 0.0600753 0.00398362 -1.54038 112847 23369.5 439669 -123792 128040 -184011 
27156 2 -253.265 37.9925 -49.7981 -1 0 0 0 0 0 0.00125952 -2.14492 564122 272049 704392 -138325 597949 -482195 
28794 2 -253.158 43.3031 -44.3786 -0.400823 -0.169386 1.37236 -0.118366 -0.0263376 0.0849249 0.00261064 -1.16246 346028 -220087 -113928 -39493.7 -76693 -16154.4 
27916 2 -251.662 40.5622 -44.5242 -1.80285 -1.19497 0.642837 0.0476343 0.0908092 0.0957565 0.00641277 -1.4909 210792 -19726.5 248014 68663.4 -76234.2 -132689 
27984 2 -251.66 38.9192 -47.1772 -1 0 0 0 0 0 0.00125952 -1.45031 313236 381602 476716 95001.4 -43052.2 -310776 
29612 2 -251.61 40.6287 -50.0162 -0.68056 -0.174593 -0.385384 -0.0511834 0.012245 -0.0138182 0.000808819 -2.16397 186881 47972.9 761411 217521 509761 17682.1 
29539 2 -250.048 43.2092 -44.397 0.279964 0.244843 -0.309647 0.0129488 0.0593272 -0.0502123 0.00029499 -1.30962 135761 -371453 332968 852.899 -55334.1 205879 
27921 2 -250.084 37.8639 -44.5534 -0.630468 0.319092 0.423415 0.0735572 0.0212942 0.0277662 0.000854697 -1.53037 131585 171229 327721 84348.8 89337.2 -215537 
27158 2 -250.055 37.9925 -49.7981 -1 0 0 0 0 0 0.00125952 -2.43636 539157 -30093.5 678875 -49958.3 -155648 -254446 
28796 2 -250.019 41.5872 -47.235 1.2396 0.446949 0.814795 -0.0777817 -0.0864399 0.0498086 0.00302316 -1.39456 -176882 69913.6 1.08808e+006 21889.6 -153695 397038 
9030 1 -248.561 40.4647 -49.7812 -1.0647 -1.96541 0.783106 -0.0207232 0.0397241 -0.00922372 0.00784354 -1.63959 610404 55674.6 1.18557e+006 -157095 19030.2 681539 
29543 2 -248.49 40.6093 -44.5675 -1.55886 -0.493597 -0.41214 -0.0435082 -0.0336606 -0.00328495 0.00358151 -1.6812 259504 36884.4 540688 234934 54972.8 -302726 
27985 2 -248.45 38.9192 -47.1772 -1 0 0 0 0 0 0.00125952 -1.86428 635190 260002 345228 136989 -202732 -306635 
30382 2 -246.944 43.3348 -44.4845 -1.07037 -0.0739912 -0.427844 -0.0974711 -0.0793487 -0.0170764 0.00168047 -1.10723 -6401.58 -101409 195542 28670.5 38091.4 162834 
28668 2 -246.983 41.6389 -47.2199 -0.526532 -0.146275 -0.180589 0.0875256 -0.113723 0.0995338 0.000417209 -1.67741 -306556 144588 1.02391e+006 -131102 272880 200255 
27160 2 -246.845 37.9925 -49.7981 -1 0 0 0 0 0 0.00125952 -2.62447 148683 -258026 -111803 -42742.6 -426079 21841.2 
27920 2 -246.888 37.8921 -44.5689 -0.00723099 0.760668 -1.38616 0.0856024 -0.0354368 0.0318078 0.00314891 -1.59143 377442 173212 195738 104583 -38945.9 -79082.3 
8961 1 -245.89 40.584 -49.7784 0.00127481 0.512867 0.990937 0.0213483 0.000354334 0.101304 0.00174077 -1.70075 935872 277678 863936 -720922 146675 -371142 
28759 2 -245.401 40.6125 -44.5745 -2.07293 0.739889 -1.01081 -0.0317542 0.0262612 -0.0810155 0.00738859 -1.25588 -104849 15579.8 148467 -201561 74714.7 -127645 
27986 2 -245.24 38.9192 -47.1772 -1 0 0 0 0 0 0.00125952 -1.67418 164876 535671 388731 -181758 5645.91 -217267 
28740 2 -243.682 37.8956 -44.63 -1.51273 0.807941 0.948424 0.04447 -0.029617 0.085381 0.00483733 -1.38069 476351 97115.1 58871.3 -112532 -266308 -144801 
27162 2 -243.635 37.9925 -49.7981 -1 0 0 0 0 0 0.00125952 -2.15474 1.27265e+006 936637 108302 -184333 91787.7 -102371 
27987 2 -242.03 38.9192 -47.1772 -1 0 0 0 0 0 0.00125952 -1.1766 214432 239731 268854 -13378.4 18048.6 -29302.8 
27164 2 -240.425 37.9925 -49.7981 -1 0 0 0 0 0 0.00125952 -1.98862 480490 342967 201335 -222821 339457 178488 
27929 2 -240.406 37.8533 -44.5475 -0.345611 0.668105 1.16238 -0.0409428 0.00638511 -0.139989 0.00241442 -1.31384 305335 -151278 543766 127764 132846 -337568 
27988 2 -238.82 38.9192 -47.1772 -1 0 0 0 0 0 0.00125952 -1.20414 209493 235090 215334 62822.5 -125964 -18174.3 
27932 2 -237.254 37.925 -44.5736 -1.21017 0.818492 -1.74275 0.0443103 -0.105837 -0.143228 0.00651374 -1.45841 501198 26520.5 288615 -82876.9 -251053 -234531 
27166 2 -237.215 37.9925 -49.7981 -1 0 0 0 0 0 0.00125952 -1.86611 640187 31529.8 755396 43809.9 254230 46314.4 
27989 2 -235.61 38.9192 -47.1772 -1 0 0 0 0 0 0.00125952 -1.21837 230626 208544 283813 19454.1 -56597.6 -16921 
29566 2 -234.001 37.9145 -44.6214 -1.0241 -1.53071 -0.371824 -0.0309532 -0.0667771 0.0942675 0.00444622 -1.43129 610649 -17310.9 339469 18483.9 30955.6 -248531 
27168 2 -234.005 37.9925 -49.7981 -1 0 0 0 0 0 0.00125952 -1.89504 747864 76327 964412 1827.1 -314989 -30562.2 
27990 2 -232.4 38.9192 -47.1772 -1 0 0 0 0 0 0.00125952 -1.21488 181639 226404 136998 -28843 -27594.2 -122.848 
28750 2 -230.793 37.8718 -44.5946 -0.96404 -1.62233 -0.980646 -0.0919266 -0.0247859 0.0425236 0.00569678 -1.40956 412661 -131366 458274 -86565.9 -97078.4 -303105 
27170 2 -230.795 37.9925 -49.7981 -1 0 0 0 0 0 0.00125952 -1.81935 699922 147909 212989 170487 -247971 381558 
27991 2 -229.19 38.9192 -47.1772 -1 0 0 0 0 0 0.00125952 -1.20264 246017 204589 194017 11153.1 5548.97 15023.2 
27172 2 -227.585 37.9925 -49.7981 -1 0 0 0 0 0 0.00125952 -1.8212 634845 70258.8 -369393 -101226 -85882.3 493513 
28756 2 -227.565 37.9124 -44.6021 -0.744114 -0.193031 1.98472 0.0945127 0.0602858 0.0533271 0.00570572 -1.48561 531223 319400 331645 -47514.2 55207.7 -125844 
27992 2 -225.98 38.9192 -47.1772 -1 0 0 0 0 0 0.00125952 -1.29552 418051 381212 244046 217613 164363 -7798.6 
28689 2 -225.675 40.6413 -44.4947 1.84126 -0.422284 2.30609 -0.0607073 -0.0895447 -0.0442398 0.0111929 -1.30578 323900 -181894 515208 200293 -185239 -64379.2 
27174 2 -224.375 37.9925 -49.7981 -1 0 0 0 0 0 0.00125952 -1.78962 642437 306294 -50281.7 -36357.5 324885 205797 
32652 2 -224.876 44.9857 -46.3183 -2.59997 -0.00038956 1.32483 0.0975115 0.0374218 -0.0886772 0.0107248 -0.877485 -38304.8 -67007.5 -433004 10625.7 75434.9 147296 
28000 2 -272.525 -8.33982 -41.9353 -1 0 0 0 0 0 0.00125952 -1.08212 388860 223037 836014 7167.69 546.26 663.018 
28004 2 -270.92 -9.26647 -39.3143 -1 0 0 0 0 0 0.00125952 -1.18958 416167 491535 580604 -237088 -7860.53 -8914.72 
28002 2 -269.315 -8.33982 -41.9353 -1 0 0 0 0 0 0.00125952 -1.48842 1.07579e+006 166162 876435 -115986 1489.86 1219.56 
28007 2 -267.71 -9.26647 -39.3143 -1 0 0 0 0 0 0.00125952 -1.21796 301711 246426 179574 18870 756.303 -919.44 
28005 2 -266.105 -8.33982 -41.9353 -1 0 0 0 0 0 0.00125952 -1.44062 551141 -24821 779495 -143098 -1297.58 -938.186 
28010 2 -264.5 -9.26647 -39.3143 -1 0 0 0 0 0 0.00125952 -1.21891 208637 226101 176982 4893.86 -7775.08 -6573.53 
28008 2 -262.895 -8.33982 -41.9353 -1 0 0 0 0 0 0.00125952 -1.44227 508552 -10276.6 781977 -65015.9 2483.33 8576.07 
28013 2 -261.29 -9.26647 -39.3143 -1 0 0 0 0 0 0.00125952 -1.21697 203135 232057 175156 -2915.8 2402.47 15803.7 
28011 2 -259.685 -8.33982 -41.9353 -1 0 0 0 0 0 0.00125952 -1.43999 538115 75469.6 788852 12502.6 -2728.14 14686 
28016 2 -258.08 -9.26647 -39.3143 -1 0 0 0 0 0 0.00125952 -1.2175 206958 258279 178846 7422.22 1126.65 -4603.94 
28014 2 -256.475 -8.33982 -41.9353 -1 0 0 0 0 0 0.00125952 -1.44016 543769 16095 787531 79166.7 2627.78 -7347.82 
28019 2 -254.87 -9.26647 -39.3143 -1 0 0 0 0 0 0.00125952 -1.21662 222354 255945 184699 11066.7 29.0475 -9404.04 
28017 2 -253.265 -8.33982 -41.9353 -1 0 0 0 0 0 0.00125952 -1.44142 532724 -71688.8 784342 -51775.2 2176.84 -11248.7 
28022 2 -251.66 -9.26647 -39.3143 -1 0 0 0 0 0 0.00125952 -1.21674 220854 241087 185780 1798.93 -1862.75 -4962.34 
28020 2 -250.055 -8.33982 -41.9353 -1 0 0 0 0 0 0.00125952 -1.44038 568383 96729.8 778131 -99030.8 1782.13 -10813.9 
28025 2 -248.45 -9.26647 -39.3143 -1 0 0 0 0 0 0.00125952 -1.21844 202009 217737 172464 -367.892 5664.47 20575.2 
28023 2 -246.845 -8.33982 -41.9353 -1 0 0 0 0 0 0.00125952 -1.43885 583758 168141 782109 37576.4 470.638 -957.801 
28028 2 -245.24 -9.26647 -39.3143 -1 0 0 0 0 0 0.00125952 -1.2194 213979 255270 172064 5189.8 4360.64 4647.09 
28026 2 -243.635 -8.33982 -41.9353 -1 0 0 0 0 0 0.00125952 -1.4413 566817 59539 772861 56354.1 -3134.9 -3569.68 
28031 2 -242.03 -9.26647 -39.3143 -1 0 0 0 0 0 0.00125952 -1.21484 239756 274018 191184 2466.34 -10005.7 -1419.2 
28029 2 -240.425 -8.33982 -41.9353 -1 0 0 0 0 0 0.00125952 -1.44205 547741 -47972.8 770844 -145167 4494.87 2465.71 
28034 2 -238.82 -9.26647 -39.3143 -1 0 0 0 0 0 0.00125952 -1.2195 196901 205050 173691 -3611.59 -5682.64 -177.332 
28032 2 -237.215 -8.33982 -41.9353 -1 0 0 0 0 0 0.00125952 -1.44084 552501 66777.3 789140 23150.2 3004.38 -7092.21 
28037 2 -235.61 -9.26647 -39.3143 -1 0 0 0 0 0 0.00125952 -1.21756 210226 266225 176274 1660.2 -1933.61 -21328.3 
28035 2 -234.005 -8.33982 -41.9353 -1 0 0 0 0 0 0.00125952 -1.43972 505957 19888.1 793588 -125784 343.997 -9498.75 
28040 2 -232.4 -9.26647 -39.3143 -1 0 0 0 0 0 0.00125952 -1.21781 213408 245440 187628 -8991.96 5667.01 9116.89 
28038 2 -230.795 -8.33982 -41.9353 -1 0 0 0 0 0 0.00125952 -1.43996 479264 -50112 795490 137265 3882.45 27484.6 
28043 2 -229.19 -9.26647 -39.3143 -1 0 0 0 0 0 0.00125952 -1.21648 226085 300314 190714 -17526.2 17564.9 8741.92 
28041 2 -227.585 -8.33982 -41.9353 -1 0 0 0 0 0 0.00125952 -1.43261 599141 189808 802048 81328.9 -6730.54 28506.6 
28046 2 -225.98 -9.26647 -39.3143 -1 0 0 0 0 0 0.00125952 -1.21432 206198 232853 179679 -774.295 8773.92 18205.6 
28044 2 -224.375 -8.33982 -41.9353 -1 0 0 0 0 0 0.00125952 -1.43139 621777 266679 794702 -57818.7 -4714.08 20295.1 
28001 2 -272.525 -6.48653 -39.3143 -1 0 0 0 0 0 0.00125952 -1.17636 284632 761367 728013 -204596 -6606.84 795.275 
28068 2 -272.525 -2.77994 -41.9353 -1 0 0 0 0 0 0.00125952 -1.13749 83301.9 359216 632118 64864 6837.27 -1668.2 
28069 2 -272.525 -0.926647 -39.3143 -1 0 0 0 0 0 0.00125952 -1.13305 -151538 353834 639389 -60225.5 7251.98 4870.58 
28070 2 -270.92 -5.55988 -41.9353 -1 0 0 0 0 0 0.00125952 -1.54695 199790 780130 550134 162694 5418.88 16904.4 
28073 2 -270.92 -3.70659 -39.3143 -1 0 0 0 0 0 0.00125952 -1.53096 330395 365381 480305 -340924 -41830.6 -22184.8 
28071 2 -269.368 -2.79431 -41.9819 -0.650085 -0.141304 0.701895 0.0261948 0.0542761 0.0791568 0.00117794 -1.5911 753859 280430 275006 -53721.4 -54990.2 -85562.6 
28003 2 -269.315 -6.48653 -39.3143 -1 0 0 0 0 0 0.00125952 -1.66823 933849 1.04599e+006 403810 -36192 29381.8 16206.6 
28072 2 -269.433 -0.961839 -39.3455 -1.67259 -0.713787 0.776196 0.183523 0.0983454 0.0313054 0.00492412 -1.59833 394676 194235 178075 -2941.07 -39665.7 79734.7 
28077 2 -267.732 -3.68195 -39.3447 -0.215633 -0.3823 -0.973333 0.00134998 -0.0661434 0.00511808 0.00143589 -1.52049 469847 245694 366857 -45104.6 64749.5 28711.3 
28074 2 -267.779 -5.59006 -41.941 -1.81791 -1.19321 0.241885 0.15146 0.0309268 0.0098033 0.00602936 -1.54998 223081 562377 268469 -49572.9 -3871.51 -1574.24 
28075 2 -266.074 -2.79662 -41.9408 0.202432 -0.44856 -0.777211 -0.23108 -0.0280883 -0.0636628 0.00106586 -1.5086 345067 293850 213981 -48153 36593.7 -12339 
28006 2 -266.105 -6.48653 -39.3143 -1 0 0 0 0 0 0.00125952 -1.60185 421418 988138 357147 -36946.1 7294.41 -23633.8 
28076 2 -266.186 -0.923979 -39.3345 -1.79966 0.899836 1.61187 0.0551012 -0.0213676 0.0498226 0.00837154 -1.51734 374498 166574 248815 -85524.5 -2922.36 -32716.4 
28081 2 -264.495 -3.70735 -39.3362 -0.412062 1.45188 0.678836 -0.124409 -0.0946714 0.0367156 0.00344927 -1.52055 166920 218160 309539 -101258 -89435.4 66711.5 
28078 2 -264.573 -5.63179 -41.986 -0.477546 -0.359633 0.0144389 0.169365 0.123856 0.169069 0.000450396 -1.54429 310152 446341 232690 -46975.5 -6466.66 -26629.6 
28079 2 -262.908 -2.8367 -41.9591 -0.222839 -0.0383266 0.521542 0.00629729 0.00857421 0.0124106 0.000406991 -1.52695 170396 320421 201106 13755.4 76347.6 2290.89 
28009 2 -262.895 -6.48653 -39.3143 -1 0 0 0 0 0 0.00125952 -1.61098 330079 824037 342098 -70405.4 137450 -8625.94 
28080 2 -262.954 -0.973807 -39.3316 -1.53051 -0.0457977 0.151348 -0.0136611 0.0487441 0.0749903 0.00298185 -1.52481 144757 172250 342618 -115202 51771.7 -4244.84 
28085 2 -261.314 -3.74885 -39.3187 -2.12116 -0.393597 0.662619 -0.0207292 0.0133555 0.000328976 0.00641511 -1.52846 43984.7 15734.2 270569 -115897 8593.85 -14618.1 
28082 2 -261.326 -5.62487 -41.9141 -1.54794 0.533038 0.807629 0.0709403 0.0691058 -0.107275 0.00419734 -1.53964 500655 413080 238532 -35192.8 19308.5 -33973.8 
28012 2 -259.685 -6.48653 -39.3143 -1 0 0 0 0 0 0.00125952 -1.61345 261175 699018 321793 -94747.5 -115008 -19615.2 
28083 2 -259.685 -2.85429 -41.9481 -1.07109 -1.33413 -1.09116 -0.0945227 -0.0070784 0.0596269 0.00518639 -1.52099 274419 327045 181236 -102939 27028.6 30202.8 
28084 2 -259.789 -0.995531 -39.3306 -1.40831 -0.155359 0.621018 0.211163 0.0399043 0.0270166 0.00301419 -1.52274 267519 170235 318878 -26272 48979.6 51145.1 
28086 2 -258.043 -5.62764 -41.9551 -1.58946 0.623486 0.438923 -0.178835 0.0388999 0.0854481 0.00391428 -1.54689 258819 348165 181053 -15140.3 4102.73 8744.61 
28089 2 -258.126 -3.7805 -39.2988 -0.842208 -0.454848 0.0739147 0.0992909 0.129939 -0.0879379 0.00116085 -1.52058 212653 78319 228033 -76506.3 -22564.7 43522.8 
28087 2 -256.477 -2.85696 -41.9238 -1.45879 1.20174 0.120688 0.033953 0.0735492 0.0382013 0.00451765 -1.52194 224343 257804 335043 -7346.55 -37194.3 -71431.1 
28088 2 -256.506 -1.00313 -39.2988 -2.39547 -0.315754 0.244312 -0.0717098 0.0800438 -0.0600231 0.0074282 -1.51783 422083 340804 112964 -2762.42 -26680.9 38939.4 
28015 2 -256.475 -6.48653 -39.3143 -1 0 0 0 0 0 0.00125952 -1.61098 343376 815026 295904 24336.8 -20924.4 10689.5 
28090 2 -254.864 -5.6116 -41.9236 -2.09578 0.377093 -1.27775 -0.0685749 0.0315579 0.0013616 0.00776762 -1.5567 -146095 440402 208267 78503.4 -5879.97 77991 
28093 2 -254.856 -3.74555 -39.2798 -3.24568 0.559943 0.301134 -0.169912 0.00174713 -0.110385 0.0137774 -1.527 77381.6 47295.1 163186 4576.87 -64670.4 5162.3 
28091 2 -253.28 -2.76343 -41.8959 -0.600411 0.298908 0.156656 -0.03733 -0.15336 -0.145903 0.000597491 -1.52217 75316.4 203069 310119 -9391.64 -58477 -58655.2 
28018 2 -253.265 -6.48653 -39.3143 -1 0 0 0 0 0 0.00125952 -1.61042 290999 785783 259118 32698.9 61635.1 17222.1 
28094 2 -251.749 -5.60333 -41.9559 0.284017 1.01784 -0.151036 0.293084 0.0816219 0.0737049 0.00143519 -1.54265 140449 578470 232696 -84890.2 -2463.64 14061.1 
28097 2 -251.705 -3.72003 -39.2972 -1.7939 -0.53854 -0.840793 0.0781303 -0.0675313 0.0145716 0.00530893 -1.52387 10524.2 253997 237434 -50000 -40627.3 -5662.75 
28021 2 -250.055 -6.48653 -39.3143 -1 0 0 0 0 0 0.00125952 -1.5996 430815 939256 443902 -40520.1 92769.6 5554.1 
28095 2 -250.1 -2.79604 -41.9035 -0.984798 0.0565324 -0.565866 0.0354035 -0.0659037 -0.0522948 0.00162884 -1.51737 258822 355158 326238 99311.6 20075.7 71468.6 
28096 2 -250.084 -0.949835 -39.2634 -0.777382 0.553396 -1.11616 0.00119417 -0.0528924 -0.130458 0.00271601 -1.52599 212028 -59470.6 204078 69457.7 -137515 -35075.2 
28092 2 -253.295 -0.970469 -39.3069 -2.48145 1.42946 -0.181106 -0.0725358 0.0506848 0.0804808 0.0103705 -1.54179 110796 -74828.9 -148375 -121062 -22027 -25620.6 
28101 2 -248.482 -3.69224 -39.3039 -1.63459 -0.349859 0.448628 0.00622556 -0.13232 0.00453893 0.00377296 -1.51039 231918 171443 427167 -27250.4 -37574.4 986.919 
28098 2 -248.481 -5.60278 -41.9285 0.719876 0.560299 -0.722139 0.0448158 0.0431264 -0.00429545 0.00170494 -1.53383 532157 542260 246368 -48703.3 9134.61 50616.6 
28100 2 -246.856 -0.983362 -39.3847 -2.4205 -0.0674524 -0.103779 -0.0864827 0.0947128 0.115196 0.00739856 -1.51954 69113.9 66182.8 359698 -14675.2 -201982 -16284.8 
28024 2 -246.845 -6.48653 -39.3143 -1 0 0 0 0 0 0.00125952 -1.60524 331284 896559 365564 -73443.9 -108335 -40885.6 
28099 2 -246.859 -2.83433 -41.9766 -0.969018 1.1134 1.39558 -0.0642285 0.00776944 0.137875 0.00519715 -1.53113 105952 202254 36312.8 32607.2 15063.5 -117962 
28102 2 -245.191 -5.58579 -41.9511 1.42213 -0.212973 -0.3969 -0.252672 -0.0619095 0.0690985 0.00280287 -1.54072 198386 436950 303789 -19400.6 -8117.19 17695 
28105 2 -245.287 -3.72847 -39.2941 0.100829 0.537773 0.440127 0.122859 -0.0422795 -0.12593 0.000621041 -1.52797 210372 62470.8 244081 5092.74 40266.9 -27927.9 
28027 2 -243.635 -6.48653 -39.3143 -1 0 0 0 0 0 0.00125952 -1.60849 334761 913225 242776 30117.2 -38748.4 -59296.7 
28103 2 -243.692 -2.81675 -41.9402 -1.11679 -0.0410364 -0.220448 0.184647 0.0326894 -0.0173473 0.00163424 -1.52205 135666 67645 390801 56382.2 -29325.8 -54753.2 
28104 2 -243.687 -0.945969 -39.3584 -0.399398 0.917557 -0.0879719 0.0451219 -0.0364826 0.0909974 0.00127107 -1.52603 37223.9 172998 113652 -41513.1 25636.5 15711 
28106 2 -242.052 -5.57257 -41.9678 -3.45348 -2.91757 3.28346 0.103637 -0.0226388 0.0993442 0.0393219 -1.5382 16826.7 547053 338801 -34296.3 50835.7 12196.3 
28109 2 -242.013 -3.70047 -39.2953 -0.64308 1.35666 -0.644951 -0.164692 -0.0457893 -0.0535049 0.00336297 -1.51334 340879 205849 371107 -43050.9 60160.1 86293 
28108 2 -240.491 -0.959088 -39.2986 -1.07868 0.0787432 0.836941 0.0471195 0.125195 -0.0526758 0.00235558 -1.53581 62116.6 40275.7 196384 -26069.6 -14204.7 2893.1 
28030 2 -240.425 -6.48653 -39.3143 -1 0 0 0 0 0 0.00125952 -1.60313 373684 909752 319584 -28773.9 74862 -1378.45 
28107 2 -240.457 -2.77748 -41.9383 -1.64072 0.535761 0.454629 -0.143242 -0.126943 -0.0453403 0.00401242 -1.51787 64962.7 266773 335798 -138067 25333.7 67570.1 
28113 2 -238.857 -3.70113 -39.2982 -2.16095 -1.11484 -1.70767 -0.0330069 -0.15799 0.0090376 0.0111199 -1.53055 -123027 58526.4 235178 -156350 27072 41175.5 
28110 2 -238.859 -5.63882 -41.9105 1.44516 -0.794374 0.107482 0.0804622 0.159149 -0.0771507 0.00343982 -1.5441 203168 486586 267252 -105773 -2849.19 30709.9 
28111 2 -237.34 -2.81985 -41.9315 -1.14116 -1.23977 -0.321282 0.373462 0.00603494 0.0580466 0.00370612 -1.50818 256338 338743 104682 -4882.18 -135661 -88709 
28112 2 -237.314 -0.98293 -39.3167 -1.39244 0.6749 -2.70763 0.159808 0.0546017 -0.0426663 0.0122497 -1.52704 213707 -10994.8 94924.5 -117741 119916 -36738.1 
28033 2 -237.215 -6.48653 -39.3143 -1 0 0 0 0 0 0.00125952 -1.60589 314899 808449 326888 -123676 -45551.4 44518.2 
28117 2 -235.681 -3.74945 -39.2859 -0.805911 -0.329042 0.793706 0.0971753 0.0941071 -0.0495678 0.00174787 -1.50916 317755 83055.5 365603 -170451 -14011.1 43635.6 
28114 2 -235.62 -5.59032 -41.912 0.261657 -0.0842428 -0.768064 -0.0369785 -0.0526421 -0.0419076 0.000838188 -1.55003 384537 450314 223766 -119909 -4450.38 65756.3 
28115 2 -233.997 -2.87721 -41.922 1.5988 -0.419279 -0.131366 -0.174278 0.0624755 0.02804 0.00346268 -1.5086 471382 228787 72357.9 -152487 -18556.2 -41514.4 
28116 2 -234.06 -1.01332 -39.3265 0.586294 -0.691858 -0.183692 0.0196963 -0.0322163 0.0876705 0.00107834 -1.51241 458413 103650 269236 -19708.3 -79689.8 -19569 
28036 2 -234.005 -6.48653 -39.3143 -1 0 0 0 0 0 0.00125952 -1.61447 276761 835635 236760 4421.96 103777 24938.9 
28118 2 -232.387 -5.68206 -41.9143 -0.08815 -0.63983 -1.05942 -0.0550103 0.216636 -0.0846808 0.00193906 -1.55462 207975 247190 123718 -26982.4 4459.37 -8585.37 
28121 2 -232.405 -3.75232 -39.3407 -0.0677607 -1.00955 0.101841 -0.0277914 -0.0325287 0.11229 0.00130254 -1.5286 226533 67606.5 194201 -3344.46 -46818.9 43701.6 
28120 2 -230.769 -1.02511 -39.3252 -0.510925 -1.78836 -0.765533 -0.127753 0.0566539 -0.0911522 0.00509513 -1.52304 332661 175135 27373.5 -111508 -27961.9 -21652.9 
28039 2 -230.795 -6.48653 -39.3143 -1 0 0 0 0 0 0.00125952 -1.61734 197340 650994 168930 -82273.5 -70955.9 9072.27 
28119 2 -230.797 -2.87499 -41.9327 0.433485 1.40476 0.378053 0.00190904 0.0182491 -0.0764749 0.00290217 -1.52428 360685 200979 124473 -17053.9 201.3 -7569 
28122 2 -229.173 -5.61158 -41.9359 -2.16138 2.22291 0.453847 -0.0311595 -0.00719306 -0.0862821 0.012367 -1.54895 163079 397875 91890.2 117096 186.378 -128702 
28125 2 -229.179 -3.81349 -39.3708 -2.34322 -0.43334 -2.12095 0.0348846 0.239204 0.111898 0.012818 -1.52395 239832 -76107.1 256160 61047.7 -169298 -64639.5 
28123 2 -227.527 -2.79561 -42.0014 -2.17914 1.98212 -0.79586 -0.284531 -0.114238 0.101594 0.0117272 -1.52767 37691.4 -145802 202466 62374.1 24693.1 -104150 
28124 2 -227.574 -1.01709 -39.3701 -0.751179 0.529127 1.38991 0.0935679 0.0618586 -0.0610904 0.00349655 -1.51075 373714 367810 -44183.5 49511.9 150269 3074.73 
28042 2 -227.585 -6.48653 -39.3143 -1 0 0 0 0 0 0.00125952 -1.60942 257812 663930 200678 116846 -78482.5 -68301.4 
28129 2 -225.943 -3.76426 -39.3554 -2.29821 1.80833 1.93454 -0.100607 0.0898532 0.116743 0.0154849 -1.53063 71125.3 -78368.8 -13050.4 41150.4 181868 -63908.9 
28126 2 -225.99 -5.52754 -41.9439 -0.544482 0.808402 -0.254003 0.0216719 -0.29561 -0.0163377 0.00127777 -1.54879 63019.9 410756 169878 17861.6 -13816.5 -60868 
28128 2 -224.276 -1.02714 -39.3008 0.615917 -0.182235 -0.0227058 -0.242719 0.0345292 -0.0550067 0.00052028 -1.52076 168198 150790 198338 -76053.4 156638 -188892 
28127 2 -224.392 -2.80638 -41.9012 -2.61668 0.438297 0.460741 0.138901 -0.0311757 -0.123058 0.00913329 -1.53816 -155288 -115558 26185.7 30612 182708 31212.5 
28045 2 -224.375 -6.48653 -39.3143 -1 0 0 0 0 0 0.00125952 -1.60925 303526 649986 329681 -6647.67 30408.3 -74118.7 
28158 2 -272.525 2.77994 -41.9353 -1 0 0 0 0 0 0.00125952 -1.13234 129222 397946 650150 29159.6 -1490.75 8058.29 
28159 2 -272.525 4.63324 -39.3143 -1 0 0 0 0 0 0.00125952 -1.13243 -90733.4 348623 638608 -54448 19890 19367.3 
28160 2 -270.92 0 -41.9353 -1 0 0 0 0 0 0.00125952 -1.53491 115700 417513 282197 263199 244.646 9373.51 
28163 2 -270.92 1.85329 -39.3143 -1 0 0 0 0 0 0.00125952 -1.53128 270136 392615 493639 -285634 -14724.2 -19234.9 
28162 2 -269.413 4.62034 -39.3101 0.42674 1.23513 0.375819 0.137947 0.0284234 -0.0468387 0.00232871 -1.59157 498724 249211 260901 37186.6 -17931.5 35349.2 
28161 2 -269.359 2.76042 -41.9686 -1.06614 0.669748 0.155203 -0.0349356 0.102486 0.0522215 0.00202696 -1.59097 674964 276305 390433 -20642.4 -55824.1 -45749.7 
28167 2 -267.762 1.85088 -39.3181 -1.70392 -0.247799 0.809103 0.0180181 0.0243944 -0.0356679 0.0045587 -1.51807 405005 367541 205742 101792 39439.6 -5492.09 
28164 2 -267.778 -0.00338289 -41.934 -1.01015 0.211721 -0.729441 0.0845313 -0.0279975 -0.0828474 0.00201185 -1.51986 323275 333355 382636 21997.6 -64354.2 -43078.2 
28166 2 -266.171 4.68017 -39.2969 -0.769811 -0.013054 1.52819 -0.0346522 -0.208138 -0.0648132 0.00368804 -1.51673 303373 232755 291460 -72086.3 3982.53 11993.5 
28165 2 -266.122 2.78042 -41.9325 -2.50952 1.11967 0.0821728 -0.119648 -0.0708289 -0.0197583 0.00951954 -1.51136 249715 327122 386803 -20276.4 33430.4 126603 
28168 2 -264.545 -0.0469057 -41.9504 -1.97688 -0.532438 -0.0794635 -0.011027 0.105738 -0.00974805 0.00528729 -1.52533 166873 267213 310810 -63764.3 41239.5 14676.1 
28171 2 -264.526 1.83586 -39.3263 -2.61806 -0.0263093 -0.812931 -0.0825757 -0.0060324 -0.00243011 0.0094663 -1.51366 275163 359707 348184 -115102 -117859 9368.5 
28169 2 -262.953 2.78505 -41.9945 0.0187919 0.846049 -0.0140553 0.0936104 -0.0438458 0.143927 0.000902255 -1.52218 188730 350826 256336 71154.5 73876.3 -102873 
28170 2 -262.966 4.60429 -39.3404 -3.29886 -0.876067 0.698307 0.000640969 0.00300608 0.056951 0.0152875 -1.52379 43329.6 263186 405346 -20481.1 -132899 10513.3 
28172 2 -261.363 -0.0314451 -41.9307 -2.18576 0.77894 0.494705 0.073952 -0.0606785 -0.0467112 0.00708987 -1.52773 298400 336870 84011.2 -25759.5 -18053.5 36508.5 
28175 2 -261.325 1.79612 -39.3287 -2.876 -0.646195 -1.1787 -0.085519 0.0767397 -0.0232679 0.0126938 -1.52119 107724 178546 338826 -50867.8 33072.5 -89478 
28173 2 -259.703 2.72298 -41.9547 -1.04002 -0.461634 0.358768 -0.0215331 0.077324 0.0573458 0.00179288 -1.51889 381960 422679 71394 -38765.2 -72478.1 -10612.2 
28174 2 -259.815 4.61623 -39.3764 -1.17006 -0.37924 -0.705593 0.121387 -0.120368 0.0884656 0.00253254 -1.5197 129049 169676 445041 -80393.3 -76200 -34999.9 
28176 2 -258.112 -0.077912 -41.9208 0.581639 0.192204 1.06148 0.0311986 0.0982116 0.0670638 0.00189178 -1.52382 343781 333831 120026 -13593.9 -77848.1 -116261 
28179 2 -258.142 1.80571 -39.3241 -1.82049 0.249432 0.826398 -0.031682 -0.0445409 0.00807048 0.00511278 -1.51812 153361 329026 225893 -98752.1 -103214 7933.97 
28178 2 -256.61 4.57459 -39.3416 -0.078217 -0.272514 0.0355844 0.144522 0.0536974 0.0307269 0.000102837 -1.52909 326614 -4287.85 119189 35681.8 -29972.8 62715 
28177 2 -256.49 2.74558 -41.9386 -1.41639 -1.55263 1.10914 -0.159136 -0.00567195 0.0250401 0.00711247 -1.53318 81158.6 185587 54425.2 161259 70222.6 -28938.7 
28183 2 -254.945 1.83734 -39.3279 -0.00512547 0.75405 0.837292 0.0324674 -0.0990269 0.0795758 0.00159918 -1.53401 150597 157628 -74840.3 -80471.4 66285.9 24139.6 
28180 2 -254.89 -0.0207403 -41.8845 -0.308033 0.391737 -1.1958 -0.0465346 -0.0749313 -0.109016 0.00211383 -1.52615 265957 78088.4 210450 36307.1 -33993.8 25035 
28182 2 -253.358 4.56343 -39.2757 -0.798982 0.157023 -0.1547 0.048858 -0.030916 -0.124715 0.00086524 -1.52162 377538 72375.4 83628.5 -89580.3 83954.6 -133636 
28181 2 -253.326 2.75379 -41.8745 -0.519243 0.412353 -0.272676 0.0935202 -0.0183572 -0.109322 0.000647392 -1.52152 127195 208041 175900 -171438 37489.6 -32576.2 
28187 2 -251.713 1.75097 -39.2884 1.52269 0.574099 -0.0198804 -0.0315635 0.19565 -0.0340411 0.00333591 -1.52874 236428 38886.6 149769 -52218.6 -77732.9 2247.04 
28184 2 -251.687 -0.0454491 -41.8883 -2.06224 0.744021 0.0565023 0.0466503 0.0877247 -0.139613 0.00605776 -1.51475 387260 116450 300747 -65886.9 90336.2 -146.051 
28185 2 -250.077 2.73522 -41.9188 -0.777748 0.483017 -1.40746 -0.0757983 -0.0692129 0.0255345 0.00355077 -1.52168 242232 172454 213160 -75264.6 -44585.6 -77355.5 
28186 2 -250.119 4.5295 -39.2967 -0.604937 -0.365498 -0.0611861 -0.0593043 0.0371157 -0.0168635 0.000633892 -1.5269 295406 173642 183748 -1771.01 23149.3 -41759 
28188 2 -248.423 -0.045141 -41.9622 -0.313757 -0.853947 -0.491726 -0.151992 -0.00888949 0.147427 0.00134701 -1.52428 375538 188628 62586.5 -20337.9 -65114.3 36425.2 
28191 2 -248.484 1.7985 -39.3029 -3.3729 0.127227 0.605788 -0.0225908 -0.048481 -0.0428534 0.0148114 -1.5237 50244.6 122798 381156 -11787.3 -54064.3 2546.84 
28190 2 -246.915 4.56781 -39.3435 -0.968991 -0.749794 1.15241 0.0090408 0.0625957 0.0507454 0.0035634 -1.52463 157129 55587.5 185310 21123.9 58690.5 18321.3 
28189 2 -246.892 2.73674 -41.9786 -1.95087 -0.236816 1.95521 0.0916214 0.0618457 0.119722 0.00967915 -1.52395 190519 280562 74588.1 -157022 -67657.4 -117562 
28195 2 -245.319 1.84011 -39.3292 -1.53105 0.627006 0.231848 0.0810972 -0.0951697 -0.0149363 0.00351533 -1.51967 190328 112186 314732 -36030.2 29754.6 127164 
28192 2 -245.197 -0.0502372 -41.9809 -0.0337929 -1.07248 0.241866 -0.181549 0.129573 0.0621497 0.00152384 -1.52762 89917.8 267563 154499 38854.4 -90777.3 54672 
28194 2 -243.706 4.57472 -39.3097 -1.25621 3.15912 0.193363 -0.0617383 0.00127523 -0.00292962 0.0146047 -1.52843 13276.3 18331.3 54663.8 -132280 -78005.4 -81145.2 
28193 2 -243.647 2.75663 -41.8958 1.15121 -0.345571 -0.76446 -0.0566067 -0.0182943 -0.135251 0.0025557 -1.521 271590 103243 329095 85416.9 34935.3 -14693.4 
28196 2 -242.045 0.0269427 -41.9236 -2.25521 0.525563 0.000393848 -0.0150661 -0.150831 -0.082577 0.00675378 -1.51823 -71186.3 232513 323063 46133.1 67740.9 -5711.82 
28199 2 -242.092 1.80056 -39.2752 -1.49345 1.2046 0.329999 0.00181503 -0.0069675 -0.109183 0.00477401 -1.52796 199449 47801.6 14982.4 -62131.4 -81124 -98455.5 
28197 2 -240.454 2.74516 -41.9283 -0.285259 -0.169897 -0.901715 -0.139211 0.0489527 0.00117382 0.00116295 -1.53084 -43965.9 36501.3 51244.9 -44015.2 -110375 65447 
28198 2 -240.545 4.55475 -39.295 -1.49315 0.399606 -1.49649 0.12362 0.0920661 -0.169052 0.00582989 -1.52866 222916 78609.6 98614.2 -25443.7 -82566.9 790.144 
28200 2 -238.886 -0.0504666 -41.9469 -4.08705 -1.92335 -0.789904 0.051804 0.061128 0.0296613 0.0264841 -1.53941 -91758 -121377 76596.3 -38858.1 -14748 -82923.5 
28203 2 -238.862 1.8317 -39.4095 -2.16919 -1.51219 -0.00725264 -0.0402602 -0.113354 0.166694 0.00880672 -1.52932 104221 245560 -157523 3707.37 -13446.9 -54332.4 
28202 2 -237.267 4.61194 -39.3805 0.138631 -0.772936 -1.02786 0.0122822 -0.170585 0.0499178 0.00210734 -1.52844 266186 58390.4 -59825.7 -29903.3 1515.29 37681 
28201 2 -237.299 2.73696 -41.9619 -0.195471 -0.117107 0.696227 0.221024 0.0192053 0.0174943 0.000675927 -1.52433 125515 182654 22145.7 -77939.7 59007.8 -47349.7 
28207 2 -235.667 1.73827 -39.3428 -0.839255 0.253643 0.190504 0.0363263 0.173699 0.0416998 0.00101388 -1.51576 162485 316935 89174.8 37736.3 157376 -246977 
28204 2 -235.652 -0.0372236 -41.9039 -0.874745 -0.527172 0.818718 -0.0607324 -0.128167 -0.160738 0.00215804 -1.51219 385134 488257 101022 43457.7 -609.079 -70062.2 
28206 2 -234.045 4.58937 -39.2922 -0.0377865 0.324217 -0.00897756 -0.0641318 -0.0832288 -0.1001 0.000134296 -1.51972 352880 266753 106621 59238.5 1583.75 -69875 
28205 2 -234.02 2.77019 -41.8877 0.613577 0.703798 -0.390841 -0.133127 -0.159953 -0.0957363 0.00129046 -1.51985 274046 229021 252563 -95253 -4809.8 5818.75 
28211 2 -232.468 1.74678 -39.3093 -1.94819 1.70135 -1.99143 0.0872033 0.028682 0.00859653 0.0134212 -1.52041 253264 306327 118131 -64829.2 -42999.7 98751.3 
28208 2 -232.451 -0.100617 -41.9342 -1.56685 0.320503 -1.5473 0.0762298 0.0577697 0.0185761 0.00623694 -1.53102 168587 226055 257846 -169755 -60350.5 -2353.37 
28209 2 -230.85 2.67663 -41.9131 -2.17879 -1.45342 -1.17993 -0.0762421 0.0429433 -0.123632 0.0103933 -1.52421 77250.3 159049 87232.4 -18037.8 -26097.9 -18084.2 
28210 2 -230.851 4.53225 -39.3082 -0.751966 -0.217188 -0.162477 -0.0661071 -0.025511 -0.034989 0.000804859 -1.53155 128484 139557 223866 -38657.7 -109398 -95214.5 
28215 2 -229.236 1.79539 -39.3898 -0.0105139 0.391599 -0.876559 0.0803456 -0.0975105 0.202382 0.00116104 -1.51843 400606 169345 197515 -10205.7 20215.9 159020 
28212 2 -229.241 -0.102513 -41.9667 -0.363438 1.06378 0.512629 0.0787515 0.0592856 0.0438844 0.00192267 -1.52792 282779 127243 130545 -529.039 -45658.8 -5871.16 
28214 2 -227.637 4.54505 -39.3744 0.820307 0.626967 -1.31888 -0.0627908 -0.0364572 -0.0377875 0.00353348 -1.52953 114317 123193 119575 -151344 -107601 -134684 
28213 2 -227.628 2.67616 -41.959 -0.800846 -1.12216 1.72356 0.0754005 0.0788832 -0.0433866 0.00613545 -1.51879 267069 293924 -153251 16715.3 -45886.9 -10530.3 
28219 2 -225.974 1.80835 -39.405 0.0664001 -0.593911 0.645735 -0.143973 -0.204512 0.0102928 0.000975009 -1.51774 323911 286807 -66836.1 -158634 -172913 15684.1 
28216 2 -225.985 -0.0967371 -41.9672 0.228597 1.21112 2.10785 -0.000715166 0.217999 0.0891842 0.00750936 -1.51747 345738 -30121.5 176075 -62316.6 239794 -113682 
28218 2 -224.414 4.52851 -39.3864 -0.398326 0.248778 1.57093 0.0142419 0.00434717 0.0473083 0.00338607 -1.53042 -126989 32319.2 97081.7 -70322 -53120 -72245.9 
28217 2 -224.339 2.68613 -41.9707 -0.531139 0.808756 -0.0872075 -0.109243 0.112405 0.00881267 0.00118873 -1.5164 208390 234308 104131 100504 134846 -123597 
28248 2 -272.525 8.33982 -41.9353 -1 0 0 0 0 0 0.00125952 -1.13135 180993 373757 651522 52427.1 -6920.5 -4270.12 
28249 2 -272.525 10.1931 -39.3143 -1 0 0 0 0 0 0.00125952 -1.13522 22755.9 340618 637686 -59970.2 12206.5 3496.23 
28250 2 -270.92 5.55988 -41.9353 -1 0 0 0 0 0 0.00125952 -1.52501 349766 557405 497479 261078 -56794.6 40911 
28253 2 -270.92 7.41318 -39.3143 -1 0 0 0 0 0 0.00125952 -1.53067 178307 360328 349341 -282988 -122549 -80367.9 
28340 2 -270.92 11.1198 -41.9353 -1 0 0 0 0 0 0.00125952 -1.5291 308306 455953 441101 298803 -53386.6 33147 
28252 2 -269.392 10.1784 -39.3441 -2.42535 0.77039 0.593721 -0.00290371 0.0370782 0.0388503 0.0086004 -1.60197 469029 3080.04 -28174.4 -12667.1 -47889.3 40941.8 
28251 2 -269.348 8.37301 -41.9592 -1.61299 0.261172 0.378519 -0.145877 -0.116312 0.0549108 0.00354331 -1.59419 625471 187815 217747 -23851.1 41247.9 -128995 
28257 2 -267.768 7.43449 -39.3302 -0.386826 -0.0420504 1.35623 0.023476 -0.0406764 -0.0259565 0.00250742 -1.52734 311041 238557 358636 80960.3 2787.5 -53545.2 
28254 2 -267.747 5.55683 -41.9399 -0.434493 -2.0219 -0.37154 -0.0569425 -0.0104297 0.0321874 0.00556064 -1.52041 412854 309353 294360 6476.23 29165.5 8201.33 
28344 2 -267.749 11.0792 -41.926 0.522124 -0.556673 2.05795 0.0327022 0.0774001 -0.190969 0.00606793 -1.52311 395997 156867 286994 -94792.6 -1351.57 -48185.3 
28255 2 -266.122 8.31382 -41.9884 -2.74815 0.765279 0.86713 -0.0669133 0.0173903 0.161637 0.011197 -1.521 248876 195918 204982 7271.72 84483.6 -13013.1 
28256 2 -266.147 10.1854 -39.3381 -2.12318 -0.401534 0.770299 0.0310383 -0.114798 -0.0574003 0.00662818 -1.52222 254402 198451 201270 45565.2 -36145.4 -21106.4 
28258 2 -264.527 5.53732 -41.9369 -1.54915 0.490487 -0.20337 -0.0491958 0.0369269 -0.0354504 0.00337778 -1.53125 139915 -49746.8 147824 -22086 -20140.4 -27137.8 
28261 2 -264.556 7.36681 -39.315 -0.801482 0.881294 -0.430616 0.0320709 0.107294 0.0343486 0.00202087 -1.5235 166412 131662 307101 -128087 63854.5 -35321.1 
28348 2 -264.497 11.0709 -41.9916 -1.21025 0.0261919 0.727824 -0.156281 0.0558675 0.0815972 0.00251288 -1.52374 106461 248732 183212 -58816.7 -46984.1 4874.09 
28260 2 -262.955 10.1685 -39.3524 -0.814693 -0.618789 0.542905 0.0319774 -0.0522723 0.0932389 0.00168948 -1.51811 319611 243622 277617 -36322.2 -70437.5 -85266 
28259 2 -262.93 8.27088 -41.8988 -2.62689 0.319483 -1.23788 0.0532803 0.118726 -0.175667 0.01075 -1.52463 246898 42792.9 271336 7896.96 -34410.6 -84029 
28265 2 -261.33 7.38959 -39.3173 -1.56681 0.938528 0.312959 -0.0956211 0.0540557 -0.0143413 0.00432477 -1.52246 94657.9 202718 173772 124606 -143322 28471 
28352 2 -261.349 11.0551 -41.9911 -1.59808 -0.67987 0.370042 0.174824 0.0809851 0.109698 0.00397127 -1.52213 173000 360319 166626 60008.3 -12256.6 -51932.3 
28262 2 -261.311 5.58312 -41.9874 -0.242627 0.970657 0.912385 -0.000374183 -0.165358 0.0429271 0.00230931 -1.52083 346646 247354 216038 90690.9 -52612.6 31269 
28263 2 -259.668 8.3161 -41.954 0.00864179 0.346432 -0.598114 -0.104343 0.0438408 -0.0551174 0.000601836 -1.51916 338544 233615 111630 8801.14 -69347.2 48724.2 
28264 2 -259.69 10.1999 -39.3646 0.482381 -0.515125 -1.08864 -0.241375 -0.161294 0.0228538 0.00211999 -1.51561 182038 212535 297884 -95077.5 -106066 -71517.3 
28356 2 -258.076 11.1311 -41.9627 -1.79899 0.352747 0.471657 -0.0147691 -0.0510047 0.0175474 0.00451319 -1.52115 372975 224660 189645 -27479.9 16341.3 39092.2 
28269 2 -258.185 7.32472 -39.3963 -3.70804 -1.30887 0.183082 0.130491 0.158762 0.211748 0.0195178 -1.51691 33342.2 197283 171136 11074.2 -132451 -18304 
28266 2 -258.054 5.52859 -41.9723 -3.14377 -0.287999 -0.305579 -0.216363 0.00314674 -0.0483288 0.0126703 -1.52648 90518.9 299461 25101.7 89431.6 -89886.9 -119025 
28268 2 -256.536 10.1575 -39.3103 -1.24891 0.521428 -1.33844 0.0656897 -0.0385387 -0.137301 0.00456333 -1.51929 66541.7 394605 66738.6 -24026.1 -1356.79 -76843.6 
28267 2 -256.462 8.35081 -41.9248 -1.65315 -0.00690769 -0.120285 -0.176243 0.00697127 -0.113215 0.00346042 -1.52482 -8674.65 288408 215840 108610 -26582.8 -3423.75 
28360 2 -254.851 11.1165 -41.9815 -1.41458 1.11171 -1.57888 -0.184243 -0.0525204 0.0153448 0.00721679 -1.52294 58184.7 117004 172750 -58716.1 -86783.7 -33444.7 
28273 2 -254.957 7.31158 -39.3783 -1.63785 -0.283494 0.974827 -0.007462 0.121909 0.134891 0.00467686 -1.5226 220982 362331 -17046.1 28787.8 -90598 -62296.5 
28270 2 -254.929 5.54695 -41.9485 -2.17391 -0.26145 2.5841 0.0682255 -0.1361 0.00933052 0.014449 -1.53937 -122499 88135.1 56945.6 -8149.78 38980.5 -130648 
28271 2 -253.326 8.30775 -41.9503 -0.150626 -0.764756 0.855146 0.0530336 0.0133844 0.0299895 0.00168626 -1.53157 -237161 245360 49445.2 -40456.4 -23186.6 -65619.6 
28272 2 -253.335 10.1634 -39.3601 -0.673419 0.600299 -0.0259015 0.0616186 -0.0944038 -0.0367842 0.00102591 -1.52823 228860 220294 69473.4 30823.3 -11158.5 128022 
28277 2 -251.751 7.29081 -39.3842 -0.970285 0.568591 1.33259 -0.054333 0.12117 0.126293 0.00382963 -1.52249 96350.5 343330 142986 -100149 1622.29 -75242.8 
28364 2 -251.715 11.0714 -42.0059 -0.979617 -0.615752 -0.00859895 0.147594 0.033559 0.0304283 0.00168634 -1.52751 96144.6 53113.5 151928 108966 -27711.7 -96778.9 
28274 2 -251.74 5.4669 -41.9369 -1.54951 -0.629846 2.23834 0.0517819 0.068026 -0.00660453 0.00983412 -1.52527 191803 162353 131398 -45185 7772.04 -96023.6 
28275 2 -250.161 8.32669 -41.9221 0.514804 -0.704759 0.787036 0.140995 -0.102272 -0.0154684 0.00173956 -1.52733 40862.9 245759 58736.9 65221.1 -46976 -69820.5 
28276 2 -250.12 10.1243 -39.3356 -0.0806089 -0.508694 -0.323623 -0.0410127 0.00219389 0.0117235 0.000466021 -1.52013 285301 136679 280219 31769 37819.2 -72380.4 
28278 2 -248.549 5.5201 -41.9091 -0.850244 -0.442872 -0.235341 0.103949 -0.0190463 -0.0577811 0.00122732 -1.5256 296932 185848 206104 -179076 -107486 -2840.62 
28368 2 -248.484 11.0842 -41.9545 -0.31902 -1.38618 0.255441 -0.0176657 -0.0498237 0.0462471 0.00263054 -1.52375 325580 248467 84271.1 -87362.1 17881.4 -169617 
28281 2 -248.578 7.3315 -39.2937 -2.50686 -0.0480643 0.473963 0.102008 -0.00797695 -0.062624 0.00820112 -1.52741 48008.4 201330 140756 52642.7 116580 -90307.8 
28280 2 -246.901 10.0886 -39.2946 -0.711827 -0.851578 2.68176 -0.148563 0.127392 -0.028771 0.0106098 -1.51265 47529.2 210120 477578 164061 -2720.68 -52702.7 
28279 2 -246.965 8.26195 -41.9259 -1.71651 -0.791309 -1.87734 0.125666 0.0677209 -0.00812168 0.00893875 -1.52267 368267 237945 193672 -44688.9 -116960 -23660.6 
28282 2 -245.26 5.49903 -41.925 -2.0528 -0.439814 -0.251362 -0.189027 0.0170095 -0.0459205 0.00563079 -1.52097 268503 88944 246569 -68340.5 37040.8 60882.4 
28285 2 -245.374 7.36836 -39.3215 -0.283561 1.5722 -0.639176 0.0803534 -0.213377 -0.0373972 0.00372913 -1.52838 140754 -109873 236272 -41286.9 -65460.7 -21833.2 
28372 2 -245.259 11.0212 -41.9767 0.673819 -0.878257 -1.27909 -0.129579 0.0286479 -0.0102212 0.00360403 -1.51046 323136 408657 317445 -47671.3 -116500 -62313.4 
28284 2 -243.78 10.0531 -39.3344 0.513304 -0.412132 0.649707 0.203501 0.182094 -0.0557032 0.00107746 -1.52006 -80645.4 192440 148862 28080.8 -38758.7 58978 
28283 2 -243.683 8.22215 -41.9902 0.47344 0.0307487 -0.619137 -0.0579574 0.184412 0.0792291 0.000766318 -1.51921 338711 25160.4 357732 6349.35 -83258.6 -88836.2 
28286 2 -242.081 5.53158 -41.9561 -2.28439 -0.125725 1.6051 0.0447104 -0.135471 0.0943072 0.00983762 -1.52589 -26374.1 -5770.88 209844 22716 -11399.4 -18616 
28376 2 -242.089 11.0231 -41.9282 -1.7248 -0.61885 0.543274 -0.114566 0.0317626 0.00175645 0.00460111 -1.52147 -30543.9 320666 143527 41732 72198.1 -27934.2 
28289 2 -242.175 7.31518 -39.2963 -1.17796 0.980575 -0.654931 0.163621 0.0619697 -0.130197 0.00349899 -1.5184 414019 67851.7 273736 -10452.1 -80235.3 -58595.1 
28287 2 -240.454 8.25716 -41.9701 -0.863374 1.83843 1.89592 -0.155028 0.0512714 0.0522423 0.00972317 -1.5178 131425 6831.04 290509 10723.5 -116729 41583.2 
28288 2 -240.563 10.1109 -39.3185 1.90391 0.818382 0.94834 0.108858 -0.0975321 -0.0803941 0.00654191 -1.52223 354455 348145 -18353.9 -13844.3 29204.6 48533.1 
28380 2 -238.911 11.0508 -41.8795 -1.99684 0.539793 -0.308266 0.0835315 0.0603859 -0.133277 0.00550885 -1.52501 50330.8 134113 365556 44642.5 -18893 -85514.9 
28290 2 -238.898 5.50819 -41.9257 -2.68405 0.497152 -0.0192346 0.0667314 -0.0334184 -0.18771 0.00938547 -1.52484 107972 -33531.5 164915 106749 -191524 -128886 
28293 2 -238.864 7.3195 -39.3966 1.78972 0.171258 -0.412961 -0.178143 0.0987279 0.199978 0.00428608 -1.5128 434110 166591 95279.3 -1472.89 -120852 -67356.4 
28291 2 -237.299 8.31548 -41.9877 0.296691 -0.695167 0.927928 0.130167 -0.0946497 0.131269 0.00180405 -1.53286 -29122.8 145687 70671.3 -58281.4 4715.37 82225.8 
28292 2 -237.29 10.0876 -39.2784 -0.424098 -0.296696 0.279662 -0.0205689 0.0527468 -0.212692 0.000435918 -1.5167 423934 243306 92075.7 -84705.7 -13894.2 65944.2 
28294 2 -235.687 5.49402 -41.9786 -1.48388 1.01368 -1.2023 0.046355 0.0483591 0.0426108 0.0058882 -1.52225 283644 237391 86983.9 -39422.6 96337.6 -33722.7 
28384 2 -235.714 11.0732 -41.9634 -0.532917 0.816857 -1.72236 0.131801 -0.0421613 0.00663882 0.0049345 -1.51144 413890 200819 187552 -11796.2 -95937.2 -71506.5 
28297 2 -235.648 7.32564 -39.3747 1.57461 0.121657 -1.01523 -0.0331804 0.122509 0.0507541 0.00443966 -1.52852 258245 95425.9 318150 -41632.9 74485.9 33281.3 
28296 2 -234.041 10.1146 -39.3876 -0.704958 0.493408 -1.87181 -0.188723 -0.0142825 0.0215727 0.0053455 -1.50707 150496 175679 346406 22783.9 -157602 -107213 
28295 2 -234.082 8.27816 -41.9671 -1.00299 -1.23917 0.885182 0.106812 0.00511054 -0.0429351 0.00418799 -1.50863 411770 400411 239312 -83490.8 -6929.23 -102819 
28298 2 -232.449 5.48254 -41.9369 0.32155 -0.820271 -0.492399 -0.0193708 0.0520192 -0.0206209 0.00128306 -1.51871 222677 123138 427133 -216889 -5837.91 -2813.92 
28301 2 -232.434 7.3424 -39.3162 -1.29518 0.099326 0.0747852 -0.144922 -0.0556414 -0.145754 0.0021323 -1.53017 -37411.9 122682 -15587.1 -11540.8 20513 -19262.3 
28388 2 -232.404 11.039 -42.084 0.468142 -1.76197 1.391 -0.2164 -0.00217043 0.191794 0.00662325 -1.51583 407589 320478 166039 -85962.5 -150789 99540.7 
28299 2 -230.851 8.21699 -41.9263 -0.967784 -1.10548 0.56194 0.0335405 0.0664714 -0.150091 0.00311664 -1.52759 261702 49018.3 116200 -91256.2 -86367.2 -87918.8 
28300 2 -230.935 10.1398 -39.4343 -0.963453 1.11952 0.360701 0.108688 -0.162641 0.18 0.00291159 -1.52251 -165485 -37048.9 235984 -191026 -36842 -118403 
28305 2 -229.299 7.30091 -39.329 -3.72897 0.0470882 -0.0751325 0.116447 -0.0280256 -0.0756638 0.0175238 -1.52355 23600.3 199023 23627 -155936 -74582.3 66312.1 
28302 2 -229.278 5.43487 -41.9751 0.839726 -1.22594 -1.35486 0.132901 0.030707 0.0716963 0.00509314 -1.5272 286297 145527 260368 -32445.9 -72740.2 -51907.3 
28392 2 -229.241 10.9722 -42.0127 -0.316145 -2.10618 0.114489 0.0532494 0.103253 0.0622107 0.00572958 -1.51961 199409 361033 -165962 -93245 -78610.2 -23216 
28304 2 -227.75 10.0569 -39.4008 1.75951 -0.0913903 -0.484336 0.111068 -0.00624647 -0.0127298 0.00420528 -1.50392 438417 219172 108417 -170933 -267182 14463.8 
28303 2 -227.619 8.1372 -41.9421 -1.04104 -0.13997 0.879504 -0.0964168 0.235614 -0.0313828 0.00236396 -1.51765 327967 311400 111397 43595.9 -12241.5 -130597 
28309 2 -226.032 7.27204 -39.3719 0.943539 0.22754 0.0854273 -0.0411867 0.0574977 0.133593 0.00119571 -1.5255 234479 96392.3 -47055.9 -121528 33553.4 72477.8 
28396 2 -225.964 10.9865 -41.9715 -0.686517 -0.566288 0.863512 -0.31859 -0.107081 0.0509691 0.00193669 -1.51205 282056 220983 195094 -130507 46453.8 -104948 
28306 2 -225.966 5.45325 -41.9617 0.41726 0.257613 2.37868 -0.108034 -0.152724 -0.0904144 0.00742937 -1.52462 393337 -29066 121563 40461 -39906.3 19800 
28308 2 -224.415 10.008 -39.3859 -1.73362 -0.457414 -0.233899 -0.233492 0.127654 0.138164 0.00411783 -1.52144 219048 126756 -100096 -81449 -29756.6 -8834.82 
28307 2 -224.405 8.17068 -41.9211 -1.22918 -1.03805 -1.49531 0.0893652 0.196188 -0.212943 0.0060764 -1.52032 291080 48159.5 -45635.9 31212.2 -6035.38 -83908.6 
28338 2 -272.525 13.8997 -41.9353 -1 0 0 0 0 0 0.00125952 -1.1334 97553.1 361209 645799 66099.9 4818.68 -2700.1 
28339 2 -272.525 15.753 -39.3143 -1 0 0 0 0 0 0.00125952 -1.13273 -78756.8 344642 642302 -43103.6 4428.26 4015.23 
28343 2 -270.92 12.9731 -39.3143 -1 0 0 0 0 0 0.00125952 -1.5259 368413 407849 536785 -262070 1831.93 -5588.8 
28430 2 -270.92 16.6796 -41.9353 -1 0 0 0 0 0 0.00125952 -1.52924 311841 488975 513152 260681 56996.9 -15384.4 
28341 2 -269.356 13.9107 -41.9542 -0.0801766 0.523625 -2.13747 -0.122156 -0.0757249 0.0483742 0.0061079 -1.59625 526790 264095 248420 -70869.8 -40041.6 29990.7 
28342 2 -269.403 15.7246 -39.2685 -1.61455 -0.464779 0.0239278 0.0404023 0.0159746 -0.141484 0.00355608 -1.59558 382384 299094 191571 -65781.3 34243.8 -11932.4 
28347 2 -267.752 12.9162 -39.3704 -1.81776 0.634666 -0.66808 -0.0978874 0.140218 0.0829949 0.00523125 -1.5306 239721 147585 134419 -64132.5 -73696.1 52885.8 
28434 2 -267.774 16.6589 -41.8914 -1.02808 -0.733462 1.58482 -0.0126014 0.00258597 -0.187356 0.00517232 -1.52449 346777 102070 160280 -27119.6 -134488 95269.7 
28346 2 -266.23 15.7227 -39.3608 -0.944466 0.130436 1.3775 0.227792 -0.009973 0.0917745 0.00353487 -1.51365 355846 260939 138564 108726 -140993 104745 
28345 2 -266.18 13.8793 -41.9806 -0.277055 -0.29474 1.11394 0.136654 0.011999 0.0204371 0.00176899 -1.51176 354793 418140 209147 -32882 15859.3 -62110 
28351 2 -264.544 12.9529 -39.3635 -1.80584 0.186732 0.875331 -0.0853308 -0.000313984 -0.0856569 0.00511635 -1.53407 -15561.2 128937 296121 -92762.1 -57604.3 -20267.1 
28438 2 -264.52 16.6897 -41.961 -1.33143 -1.6311 0.399823 -0.0606398 -0.094668 0.0407845 0.00578505 -1.51702 437519 357338 175944 -17789 -96492.7 116018 
28350 2 -262.95 15.7241 -39.3963 -0.720099 0.465692 -1.06371 -0.0228372 0.0148743 0.0785926 0.00235138 -1.51234 522846 125652 337954 -103782 -57141.5 114150 
28349 2 -262.904 13.8478 -42.0052 -1.63062 -1.22303 -0.36323 -0.0439501 0.0724094 0.0437758 0.00539912 -1.51332 393523 291104 295681 -96810 -116842 -20400.7 
28355 2 -261.374 12.9321 -39.3474 -3.43699 -0.762958 -1.0006 0.0702875 0.0284162 -0.102338 0.0168728 -1.52877 -120975 293813 171616 24381.9 -20796 -15205.8 
28442 2 -261.266 16.6273 -42.0057 -0.624149 -1.02743 -0.382349 -0.162815 0.0779897 0.0663757 0.00200434 -1.52312 243133 113654 176625 -85891.2 -50667.7 49917 
28353 2 -259.712 13.8971 -41.9574 -1.94595 0.589578 -1.16139 0.0252474 -0.0714934 -0.0167988 0.00690614 -1.52462 259591 252165 102879 230725 -119061 -751.871 
28354 2 -259.712 15.7534 -39.3638 0.591902 -0.433241 -1.01525 -0.0796599 -0.10684 0.0109076 0.0019759 -1.52757 291938 -62452.6 161153 68475 -25886.2 16489.5 
28359 2 -258.204 12.9647 -39.364 -2.19686 0.47153 0.92338 0.245825 -0.0306922 0.0237213 0.00743263 -1.51972 193971 -5306.96 181288 -108993 -11235.9 -49109.8 
28446 2 -258.059 16.6567 -41.9711 -0.789244 0.284775 0.18566 -0.142583 0.0231747 -0.00358888 0.000930121 -1.53372 -119143 231778 157418 -2527.36 -24222.1 -47586.8 
28358 2 -256.503 15.6559 -39.3462 -0.36127 0.0624689 -0.46747 -0.0980847 0.120653 0.0616491 0.000444542 -1.52098 145063 146799 62983.5 -88223.8 -5388.77 -79360.1 
28357 2 -256.465 13.9066 -41.9632 -0.945999 0.553104 -1.17359 -0.0668545 -0.126559 -0.0231964 0.00324723 -1.52269 290798 66913.9 95186.9 -39005.3 -106055 -71170.4 
28363 2 -254.946 12.904 -39.3704 -0.0908537 -0.969234 -1.52317 0.0637481 0.00404764 0.00832794 0.00411574 -1.52721 391665 71890.2 119167 100533 -21255.9 -97175.6 
28450 2 -254.943 16.6589 -41.9234 -2.65873 0.900971 -0.767123 0.257217 -0.0367316 -0.0667038 0.0106669 -1.51956 -184050 114196 174158 -55029.3 -103664 52592.6 
28362 2 -253.301 15.671 -39.3616 -1.47084 -0.336002 -0.0999785 -0.0591828 0.0158772 -0.0770317 0.0028796 -1.52758 40027.9 289472 40325 -25744.1 -19061.5 -3745.86 
28361 2 -253.258 13.8504 -41.9886 0.650207 0.307927 0.620466 -0.165143 0.103674 -0.0365086 0.0011368 -1.52623 18771.4 65915 235068 -72696.3 -68028.9 -22425.4 
28367 2 -251.711 12.8845 -39.4156 -1.18348 -0.50996 0.00728755 0.0241955 0.0602554 0.105595 0.00209174 -1.52522 321228 186068 145041 39562.8 -15447.9 -31276.8 
28454 2 -251.763 16.6488 -42.0161 0.270406 -0.46938 -0.167052 0.0988855 -0.000931827 0.117253 0.000404737 -1.52807 177130 40542.5 95028.1 -655.444 -14682.3 -17485 
28366 2 -250.13 15.7045 -39.387 -1.08349 -0.718202 2.16326 0.0310281 -0.0493392 0.0244906 0.00802243 -1.52282 106972 394267 254135 -57453.5 72132.2 -95820.7 
28365 2 -250.11 13.8985 -41.9958 -1.14776 0.475743 1.55919 -0.0352328 -0.118429 0.0418586 0.00500629 -1.53128 -208603 259061 108782 -22111.9 125291 -117281 
28371 2 -248.505 12.8747 -39.3715 0.0183838 0.256487 1.01764 -0.0673844 0.0622207 0.0815847 0.00138763 -1.51225 252991 247584 312416 -115131 43364 -121554 
28458 2 -248.55 16.6397 -42.0072 -0.234884 -0.254978 -0.680085 0.13546 0.0457325 0.0805903 0.00073392 -1.521 457750 146063 111582 -40248.1 20868.1 -69403 
28370 2 -246.932 15.6461 -39.3528 -1.17677 1.01736 0.0810984 0.0259871 0.08482 -0.0131045 0.0030561 -1.51814 152451 199939 459113 36470.7 56056.4 -60205.2 
28369 2 -246.952 13.8628 -42.0034 -0.93843 -0.165182 0.724095 0.167767 -0.0190713 -0.00909777 0.00180395 -1.51932 135218 350261 272360 -78812.9 -22496.8 -42013.6 
28375 2 -245.318 12.8984 -39.3908 -0.594891 0.475657 -0.458054 -0.0411564 -0.0601794 0.051807 0.000994966 -1.51547 144088 304387 389828 7210.15 -77586.7 -52631.4 
28462 2 -245.284 16.651 -41.9836 0.826446 -0.339741 0.340776 -0.122415 -0.0317032 0.0278671 0.00115191 -1.51384 543910 277549 -7180.76 -42774.1 -63813.3 -60129.9 
28374 2 -243.736 15.6787 -39.4231 -1.45381 -0.301257 -0.191485 0.00448938 -0.00154734 0.131021 0.00282254 -1.52777 20303.8 58477.5 261544 141930 -109837 77505.1 
28373 2 -243.726 13.8256 -42.0221 0.623733 -1.3236 0.875416 0.0335298 -0.0555389 0.182783 0.0036618 -1.52929 264413 230541 -77089.5 -77020.3 -37333.6 91921.9 
28379 2 -242.148 12.9148 -39.3558 -1.92517 -1.90597 1.32436 -0.00515848 -0.129515 -0.0313837 0.0114527 -1.53148 66336.3 208711 -10247.1 15357.4 103385 -38205 
28466 2 -242.032 16.5858 -41.9637 0.495937 0.0458329 0.676071 -0.221659 0.102235 0.0565779 0.000888119 -1.53286 219874 41816.4 -300985 33355.2 22043.5 39177.5 
28377 2 -240.519 13.8153 -41.8976 -1.08445 0.154675 1.72581 0.117059 0.0527767 -0.0779445 0.00526274 -1.53303 154240 104823 -68022 103368 -63333 -116154 
28378 2 -240.576 15.6952 -39.3704 0.0759844 0.877152 -0.0292256 0.194199 -0.0365251 0.120424 0.000977415 -1.52095 300632 262058 -37905.8 -27739 -105256 -49765.7 
28470 2 -238.815 16.6216 -41.9093 -2.19758 -1.03359 2.10581 -0.223184 -0.065826 -0.0587986 0.0130135 -1.5279 174580 41465.1 -22970 69328.6 124433 -121061 
28383 2 -238.922 12.892 -39.3056 0.067202 -1.73547 2.75494 -0.0164971 -0.0522031 -0.0917781 0.0133585 -1.52622 242009 272115 -216327 -94022.6 -49791 -114505 
28382 2 -237.284 15.6171 -39.3217 0.0748356 -0.363507 -0.40808 -0.137969 0.136838 -0.0273993 0.00038323 -1.52285 289241 180260 -112062 -91442.3 -116330 13124.4 
28381 2 -237.307 13.8498 -41.9274 -0.379539 -0.761145 2.60208 -0.00402288 -0.0921214 -0.00928029 0.00943908 -1.52653 202792 73542.4 75991.5 78375.7 -21496.5 -42921.5 
28387 2 -235.7 12.8493 -39.3545 -1.34844 -0.433512 -0.677632 -0.0488715 0.00264144 0.0474825 0.00310523 -1.5256 150699 103419 204503 -45224.3 -104282 -106020 
28474 2 -235.646 16.6077 -41.8997 -1.38028 -0.024045 0.312856 -0.0361699 -0.035077 -0.0910363 0.0025236 -1.5319 78468.8 27436.5 176960 -96144.1 22070.4 -43176.5 
28386 2 -234.107 15.6154 -39.3292 -0.125464 -0.590884 0.426762 -0.0734422 0.0722649 0.00688649 0.00068897 -1.52586 4627.24 -708.211 197326 7726.15 -155096 23404.3 
28385 2 -234.103 13.8507 -41.9782 -0.51142 2.20831 -2.12829 0.0439416 -0.126846 0.0330157 0.0121768 -1.52785 181308 174850 102809 -65308 -68227.7 32557.9 
28391 2 -232.514 12.897 -39.3838 -1.11848 0.748054 -0.61486 -0.101854 -0.107406 -0.0234999 0.00275663 -1.52607 -170426 -85211.2 418410 -31687.4 -90634.3 51200 
28478 2 -232.418 16.5621 -41.993 -0.637927 -0.450232 -1.07752 -0.183096 0.0998493 0.152831 0.00223024 -1.53321 95557.3 4861.07 185523 14291 -100507 94258.3 
28390 2 -230.951 15.6179 -39.3787 -1.8301 0.152424 0.840947 0.0860693 0.0285615 -0.0471064 0.00513842 -1.52785 -107656 -132493 160527 -42838.9 -123571 -45394 
28389 2 -230.92 13.8157 -42.0269 -2.64296 -1.37586 -1.36249 0.196431 -0.000136362 0.0917757 0.0135204 -1.52335 89567.6 198230 76674.7 -6511.37 -118776 -63667.7 
28395 2 -229.392 12.8402 -39.4003 -1.06209 0.598241 1.5597 0.183475 -0.023651 0.0134167 0.00493552 -1.51528 -13754 -44599 413812 -186362 32052.1 -61545.9 
28482 2 -229.257 16.6385 -42.033 1.07553 0.48698 1.75005 2.26923e-005 -0.328773 0.0810615 0.00561317 -1.52176 7089.86 30506.2 -141556 -17927.2 -32492.7 -182055 
28394 2 -227.774 15.544 -39.3902 0.393392 0.346078 0.473528 0.0414028 0.141677 -0.148963 0.000628192 -1.5162 169803 207240 173921 -69424.4 -62752.7 -168303 
28393 2 -227.699 13.766 -42.0217 -0.768722 -0.640875 -0.504027 -0.0623422 0.0596371 0.106269 0.00158157 -1.50772 402305 529526 108531 13378.2 41210.9 -109908 
28399 2 -226.159 12.814 -39.3697 -1.16094 -0.384341 0.163983 0.0193721 -0.0540507 -0.0493566 0.00191748 -1.52395 174954 168582 191051 -47401.5 -2713.04 -16893.7 
28486 2 -226.058 16.6055 -41.997 -3.39561 -1.36782 1.37326 -0.0424659 -0.146229 0.065432 0.0192542 -1.51932 50555 359175 70188.9 -10454.5 -65442.3 -126748 
28397 2 -224.511 13.7142 -41.9908 0.756097 0.954738 -1.11525 0.189754 0.363194 0.101702 0.0034347 -1.51416 242787 114290 59674.2 -22760 -158546 -78411 
28403 2 -224.554 15.5946 -39.3717 -0.162175 -1.00374 1.00564 -0.107853 0.0486982 -0.0727681 0.00257584 -1.51861 104311 140981 252472 33967.1 -17029.6 2471.22 
28428 2 -272.525 19.4596 -41.9353 -1 0 0 0 0 0 0.00125952 -1.1317 11509.1 329959 639376 46777.8 -19741.4 6535.08 
28429 2 -272.525 21.3129 -39.3143 -1 0 0 0 0 0 0.00125952 -1.13359 -79015.4 341756 640641 -19387.4 3553.66 -9180.72 
28433 2 -270.92 18.5329 -39.3143 -1 0 0 0 0 0 0.00125952 -1.52632 454291 461538 418817 -281988 -34416.7 -25709.2 
28520 2 -270.92 22.2395 -41.9353 -1 0 0 0 0 0 0.00125952 -1.53013 283103 270695 507280 184910 -35371 36434.8 
28523 2 -270.92 24.0928 -39.3143 -1 0 0 0 0 0 0.00125952 -1.51541 131001 221371 273021 -218213 8010.19 -48337.4 
28431 2 -269.374 19.4831 -41.9379 -1.39486 0.620182 -2.20801 -0.10389 -0.0560344 0.041152 0.00907553 -1.59489 378761 310118 312537 -34274.3 74632.2 -96050.6 
28432 2 -269.406 21.3148 -39.3004 -0.560437 0.446653 -0.451781 0.0602526 -0.0606877 -0.0534658 0.00090395 -1.60128 393998 192200 116215 -55644.4 10528.9 20010.6 
28527 2 -267.767 24.0576 -39.3146 -3.53298 0.195493 0.975511 0.0586097 -0.0505956 -0.106365 0.016968 -1.53363 144168 40314.6 124888 34039.8 64912.1 -66498.2 
28524 2 -267.753 22.2164 -41.9279 -2.05152 1.78017 1.2539 -0.056524 0.0104685 -0.0312745 0.0112727 -1.52903 250715 38228 239159 29646.5 34031.9 18636.4 
28437 2 -267.721 18.5059 -39.3239 -1.22292 -0.460131 -0.632735 -0.27931 0.0119552 0.0456497 0.00265457 -1.53228 122289 92241.2 114219 -78210.3 41477.2 -58997.4 
28436 2 -266.215 21.2621 -39.3294 -0.995537 -0.455166 -0.379297 0.0831102 0.121227 0.0368404 0.00169044 -1.53066 197480 70257.4 219231 21236.8 -49365.9 5314.66 
28435 2 -266.219 19.4287 -41.9356 -2.04132 -0.56529 -1.16341 0.207324 0.0654822 -0.00674306 0.00735564 -1.52801 134007 171215 976.061 17214.6 6255.19 -50095.7 
28528 2 -264.536 22.2259 -41.9227 -1.97513 0.163502 1.71643 -0.0669577 -0.0387627 -0.0771831 0.00865793 -1.527 196905 264827 105732 101735 -88267.9 -17414.9 
28440 2 -264.553 24.0426 -39.3353 0.294995 -0.994979 0.76682 -0.0389081 -0.0948252 0.0145976 0.00209712 -1.52936 83956.3 -38642.8 141863 95858.7 -33058.5 -119071 
28441 2 -264.576 18.5496 -39.3084 -3.42827 0.945787 -1.18961 0.042205 -0.185878 -0.0525704 0.0177122 -1.51599 -77171.3 284612 373020 -8258.1 -44779.4 -34370 
29249 2 -262.99 21.2886 -39.3413 -3.02414 0.545117 0.0627304 0.133156 -0.0757668 0.061937 0.011898 -1.51928 379681 121150 267591 -10129.8 -91783.5 -28276.1 
28439 2 -262.966 19.4612 -41.9656 -0.495873 0.106623 -0.987091 0.0675541 -0.0629087 0.10859 0.00155123 -1.52075 338050 206063 98531.3 -95150.8 -125323 -8884.28 
28445 2 -261.385 18.4543 -39.346 -2.37539 -0.0794404 -0.96169 0.0140225 0.162937 -0.0719719 0.00827961 -1.51948 -25008.3 226393 413307 -76182.2 -98252.7 -35438 
28444 2 -261.33 24.0102 -39.3627 -1.9113 0.831822 1.30716 -0.0259171 0.0155645 0.122473 0.0076247 -1.53162 -33566.9 -7811.01 210976 73469.7 -32047.3 -24328.4 
28532 2 -261.321 22.2153 -41.969 -2.62224 -0.0679931 0.0120276 0.031263 0.0156718 -0.0210591 0.00866665 -1.52475 233544 242829 200855 -1279.41 -119718 -61076.3 
29253 2 -259.727 21.2586 -39.3813 -1.94369 -0.766284 -1.51192 -0.0617896 -0.0964831 0.047888 0.00837706 -1.51882 348395 55930.1 92377.2 59451.7 98181.4 61092 
28443 2 -259.762 19.4184 -42.0162 1.40461 0.556337 -0.746542 0.133873 0.06138 0.133723 0.00357672 -1.51349 432746 254017 175395 -34283.9 -158137 -102166 
28449 2 -258.197 18.4867 -39.3854 -0.526531 0.988626 1.00448 0.194059 0.000779123 -0.00213778 0.00285103 -1.52512 148877 121819 303810 -89305.4 20533.5 -96429.5 
29346 2 -258.177 23.9998 -39.3351 -2.13685 -0.360133 1.63493 0.242595 -0.00673753 0.0328449 0.00928116 -1.5211 87432.5 160151 208441 -4091.66 10196.9 -131787 
28448 2 -258.085 22.1798 -41.9314 -1.61738 0.0909268 0.239729 0.00572662 0.0498387 -0.163895 0.00337758 -1.51253 411066 330431 200432 1450.23 53163.8 -5778.27 
28447 2 -256.447 19.4304 -41.9961 -1.26731 0.513405 0.410177 -0.207469 -0.000409411 0.14489 0.00256678 -1.51935 321719 60220.2 120497 77538 33837.8 -31544.2 
29350 2 -256.487 21.2251 -39.3519 0.872591 -0.534766 -0.491089 -0.108751 0.0549068 -0.0202871 0.00162296 -1.52521 251284 -40178.9 171553 -10077.2 -53158.3 112616 
28453 2 -254.976 18.4687 -39.3218 -2.22832 -1.76992 0.334189 0.134921 -0.0805937 -0.1014 0.0103403 -1.52603 270557 140159 89079.3 40215.4 39791.2 -102803 
28540 2 -254.826 22.1698 -41.9628 -1.00414 -1.09064 1.26345 -0.148655 0.039467 0.106507 0.00477876 -1.52875 81039.1 -89514.5 100438 16103.5 65920.6 -38416.2 
29351 2 -254.946 23.9623 -39.3129 0.20182 -0.644755 -0.484791 0.191965 0.0636121 0.00900218 0.00087091 -1.51697 369230 136158 151827 95504.5 4053.14 19236 
28452 2 -253.303 21.2124 -39.3003 -1.29527 -0.149939 0.297106 0.0160085 0.0825582 -0.12873 0.00225262 -1.53688 123844 -37086 11634.8 73445.2 1313.88 10552.9 
28451 2 -253.273 19.4361 -41.9442 -1.5284 -0.469516 -0.826888 -0.114931 -0.0481701 -0.011561 0.00408108 -1.52747 -120658 22028.7 79035.4 198348 -121234 14370.7 
29355 2 -251.675 23.9626 -39.2667 0.150391 0.900742 0.43131 -0.0201437 0.0175987 -0.246714 0.00128469 -1.52552 367274 120121 -126915 -11230.3 -93796.6 -54039.7 
28548 2 -251.668 22.2063 -41.916 -0.738175 2.57991 0.329412 0.0238197 -0.127374 0.0186764 0.00920627 -1.52884 9320.07 -93721.7 278395 47771.2 -22552.5 17083.1 
28457 2 -251.753 18.4748 -39.3872 -1.86973 -1.1127 -0.00782496 0.106852 -0.114171 0.0503347 0.0059626 -1.52611 339240 59870.9 34421.9 51573 -10823.6 16550.5 
28456 2 -250.066 21.1866 -39.322 -0.386746 0.740891 0.694526 -0.0985998 0.0985399 -0.102537 0.00148731 -1.53612 98577.2 50522 95018.7 8654.88 -70600.2 -36021.7 
28455 2 -250.127 19.4236 -41.973 -2.1641 0.705804 0.207682 0.0269224 0.018987 0.00984964 0.00658051 -1.53085 -159030 187096 16135 94417.3 30733.6 -32722.1 
28461 2 -248.494 18.4639 -39.4122 -1.92114 -0.542093 0.878627 -0.0938939 -0.085667 0.150541 0.00599108 -1.52381 250138 80816.2 75783.3 6307.99 56597.1 56684.4 
29358 2 -248.451 23.9427 -39.3565 -1.02724 0.926504 -2.28274 -0.0578868 0.0972539 0.0487074 0.00897349 -1.52558 237542 30058.8 182925 92823.2 -29532.8 -13641.4 
28460 2 -248.493 22.1957 -41.9811 -2.20938 -0.910476 0.522515 0.0840803 -0.0246543 0.0750804 0.00753613 -1.52734 118215 -48252.9 207101 127222 -41313.5 -126919 
29362 2 -246.89 21.2375 -39.2895 -1.08744 0.635303 0.341581 0.0861465 -0.0356152 -0.0589324 0.00214471 -1.52129 86853.7 46143.2 82911.1 114463 135308 -52637.3 
28459 2 -246.947 19.4706 -41.9229 -2.1423 -1.19743 0.266456 0.194834 -0.101865 -0.112246 0.00767583 -1.51694 150466 313749 201244 -10702.7 122199 -15291.1 
28465 2 -245.297 18.4234 -39.3299 -2.12236 -0.892135 0.171947 -0.0500327 0.0953497 -0.00787495 0.0067131 -1.51523 170033 260224 314765 71662.2 53042 -67926.9 
28552 2 -245.257 22.1944 -41.875 -0.657611 -0.271307 0.324226 -0.094549 -0.0756358 -0.199618 0.000769795 -1.52196 261881 178670 85095.4 -36040.9 58527.3 -150895 
29363 2 -245.247 24.0104 -39.3641 -2.0713 0.217876 0.328128 -0.166833 -0.041064 0.280008 0.00559908 -1.52733 -131471 -179625 113146 103562 93607.1 -160554 
29366 2 -243.706 21.2571 -39.2788 -3.05109 -0.554986 -0.97995 -0.0155331 -0.14286 -0.0572593 0.0133225 -1.53051 17405.2 24581.5 177588 47199.8 -102193 93673.7 
28463 2 -243.688 19.3849 -41.9545 -0.327325 -1.28984 -1.55093 -0.0552784 0.0632903 0.0238465 0.00526 -1.51595 169045 293906 265009 -145266 -124260 69705.4 
28469 2 -242.126 18.4943 -39.3536 -0.561964 1.13597 0.659454 0.0149019 -0.109911 -0.00100156 0.00257083 -1.52976 -11881.3 142532 180475 51526.8 -41916.8 50660.1 
29367 2 -242.131 23.9822 -39.2392 -0.780532 0.115166 -1.05006 0.223974 -0.0298221 -0.139544 0.00217282 -1.52826 -74503.8 -63751.7 148489 -9198.7 -138590 -29967.8 
28464 2 -242.07 22.1634 -41.9097 -1.97729 0.237969 -0.786837 -0.00240046 0.0243397 -0.0467252 0.00577541 -1.51841 98666.2 213861 395327 -15181.3 -91482.4 -24970.9 
28467 2 -240.531 19.3644 -41.9974 -1.28375 0.687595 0.980836 0.156461 0.103953 0.0661384 0.00388289 -1.52354 54636.7 198149 204899 -38185.1 -167282 -15499.5 
28468 2 -240.518 21.218 -39.3026 -2.14281 -0.380486 -0.142194 0.0180214 0.0425042 -0.189937 0.00599104 -1.52606 149931 9685.6 126269 -56130.4 -199684 80191 
28473 2 -238.942 18.4614 -39.3856 -1.24303 -0.656447 1.22554 0.0774036 -0.0784175 0.114988 0.00438058 -1.51985 194266 268129 64670.9 -50255.7 74924.6 -171840 
28567 2 -238.883 23.9654 -39.3045 -0.914892 -0.155374 0.149273 -0.159644 -0.0109487 -0.0536374 0.00111272 -1.52293 46225.2 122944 340665 -47976 -24076.7 24788.9 
28472 2 -238.874 22.1304 -42.016 -3.49299 -1.69385 0.568339 -0.0913312 0.0307162 0.220771 0.0193879 -1.52506 -7281.32 103450 108643 128630 -77242 111812 
29374 2 -237.304 21.226 -39.3904 -1.02534 0.230799 0.48681 -0.0825612 -0.120451 0.152818 0.00168973 -1.52589 184922 48574 257223 -58571.6 12556.9 -27953.6 
28471 2 -237.322 19.3817 -41.9595 1.04084 0.304477 0.771456 0.159607 0.00792418 0.0429248 0.00223086 -1.52723 162005 1412.04 -6099.36 -62690.8 -9329.77 -130891 
28477 2 -235.727 18.4222 -39.3005 -1.41434 -2.35092 -0.252445 -0.0718695 -0.0315569 -0.00902963 0.00956087 -1.51747 154011 221674 155399 -96375 47412.5 -81756.8 
28476 2 -235.705 22.1506 -41.9578 -1.6105 0.07751 -1.59408 0.205668 -0.0446948 -0.00393313 0.00647495 -1.52702 226424 330630 -17622.6 -35893.9 30312.3 -10204.1 
29375 2 -235.739 23.9498 -39.3601 -2.17371 0.180813 0.138466 0.16655 0.0223817 0.224413 0.00601655 -1.52046 -56997.7 12956.9 173107 -43777.6 -46069.2 62686.6 
29378 2 -234.108 21.1671 -39.3209 -1.69541 -1.89903 1.12695 -0.121647 -0.00149644 -0.0422627 0.00976218 -1.52187 37968.8 37919.9 251867 -149035 -61752.8 -78541.9 
28475 2 -234.102 19.3125 -41.9036 -0.368585 -0.279168 -0.993181 0.0143374 0.150796 -0.0450927 0.00151167 -1.51754 339722 157724 173495 -163660 50089.3 -129712 
28481 2 -232.556 18.369 -39.2818 0.126648 -0.0122183 -1.46539 0.0231432 0.0744484 -0.235385 0.00272504 -1.51971 70294.8 145775 164735 4448.15 -285951 67008.2 
29382 2 -232.546 23.8948 -39.2823 -0.244115 0.764389 -0.536804 0.0348124 0.13877 -0.074219 0.00117392 -1.52663 113713 196974 333152 -84628.6 21215.7 38813.5 
28568 2 -232.459 22.077 -41.966 -2.43322 -0.807716 -0.0463539 -0.209083 0.10815 0.0361363 0.00828147 -1.52005 129526 121232 104855 -27162.1 -135778 56020.7 
28480 2 -230.942 21.1568 -39.4037 -1.85936 0.200308 1.70139 -0.0443579 -0.0165689 0.138265 0.00805091 -1.51989 -261116 297392 115411 120997 -181627 12211.8 
28479 2 -230.908 19.3404 -41.988 -0.831226 0.326552 1.10478 0.00766248 0.0838586 -0.00842723 0.00254184 -1.53202 71624.1 -77973.9 -106282 164610 -274991 -112673 
28484 2 -229.366 24.0024 -39.3402 0.379013 0.00761397 -0.898512 0.00238196 -0.119872 -0.00260951 0.00119784 -1.51383 172496 306292 239997 14878.7 -197275 88748.7 
28572 2 -229.303 22.1421 -42.0079 -2.24824 0.356656 2.07858 0.0220455 0.00260207 0.077783 0.0119683 -1.53007 -200655 209610 145922 33036.2 -130965 -22473.2 
28485 2 -229.364 18.368 -39.4914 -2.5459 -0.664395 -1.60263 -0.04096 0.0123009 0.369658 0.0119546 -1.52044 -11704 27166 7742.15 -59783.2 -76324.9 -74069.6 
28489 2 -227.845 21.1357 -39.3922 -3.94622 -0.117455 -1.7658 0.101659 0.17385 0.00359954 0.0235587 -1.5231 -342481 329963 243865 -7065.53 -49090.8 -4823.24 
28483 2 -227.708 19.3648 -42.024 -1.27065 -0.0612233 -1.7503 -0.0118283 0.0454491 -0.0624305 0.00589688 -1.5375 151077 -91583.5 -101650 -69025 68542 -539.892 
28398 2 -226.232 18.3946 -39.4291 -1.7144 -1.11823 -0.519267 0.119505 -0.0231057 -0.0631485 0.00561651 -1.52415 102692 176835 -100190 9990.88 -195416 -91564.3 
28576 2 -226.168 22.1323 -42.0067 -2.95718 0.32173 1.32852 0.0626422 0.130442 0.0720254 0.0133678 -1.52378 -137552 235708 32401.8 -1232.16 -130306 -115119 
28488 2 -226.2 23.9876 -39.3988 0.0815674 0.42625 0.991933 0.0680838 -0.0203201 0.069794 0.0014765 -1.52359 171144 123023 259050 227951 3827.8 54278.9 
28493 2 -224.715 21.2166 -39.3635 0.413282 -0.209762 -0.617588 0.253197 -0.112044 -0.0975169 0.000750945 -1.51549 189270 264674 -78243.8 46334.6 73773.5 138219 
28487 2 -224.48 19.3972 -42.0252 -0.809597 -0.102862 0.48565 -0.164071 -0.0649296 0.152001 0.00113594 -1.5327 24151.3 67276.1 55440.5 -116103 -174734 15417.7 
29509 2 -274.002 29.7135 -39.2428 -0.683773 1.30652 0.189092 -0.0329287 0.0447042 0.0213592 0.00278392 -1.31187 -199155 361226 -3986.43 -271429 -98727.1 -203339 
28518 2 -272.525 25.0195 -41.9353 -1 0 0 0 0 0 0.00125952 -1.11505 8018.93 192738 485822 104986 48049.1 -131296 
28519 2 -272.525 26.8728 -39.3143 -1 0 0 0 0 0 0.00125952 -1.33816 235683 469717 749336 -168676 -83694.8 66978.5 
28608 2 -272.4 30.6132 -41.8672 -2.0658 1.30982 0.22559 -0.116277 -0.026741 -0.0734754 0.0076 -1.3348 -122669 36853.4 258645 -89855.5 -192610 -45989.6 
28610 2 -270.92 27.7994 -41.9353 -1 0 0 0 0 0 0.00125952 -1.51439 276911 499652 467597 227578 -47520.1 78918 
28613 2 -270.92 29.6527 -39.3143 -1 0 0 0 0 0 0.00125952 -1.58003 172191 75683.5 189253 12332.7 -261306 -77527.5 
28521 2 -269.383 24.9571 -41.9442 -1.87369 -0.0342675 0.772646 0.0300865 0.182511 0.0186374 0.00517521 -1.59757 502859 176266 164695 -79934.9 37794.7 -75437.5 
28522 2 -269.332 26.821 -39.3484 -0.955498 0.160341 0.592448 -0.119098 0.081679 -0.0109196 0.00162437 -1.5591 599421 113723 240866 -64965.2 -15885.5 55720 
28611 2 -269.295 30.5401 -41.9813 -1.6574 -0.550554 1.48431 -0.0226605 -0.00806422 0.100942 0.00661657 -1.56256 47041.1 17779 329178 82626.4 18652.2 33040.1 
28614 2 -267.767 27.774 -41.9816 -1.41923 -0.201817 0.729367 0.0325714 -0.118646 -0.0200614 0.00325828 -1.52122 242139 208081 247367 40498.6 71878.4 -105756 
28526 2 -267.694 29.5269 -39.3447 -3.33358 -0.229342 0.812343 -0.0123674 0.0922223 0.0321272 0.0148941 -1.52237 216974 54884.1 232561 -233.66 116383 -38215.4 
28525 2 -266.163 24.972 -41.9803 0.55867 -1.28629 -0.597254 -0.00821872 0.0228309 0.102573 0.00292632 -1.52234 295088 54718.2 26674.9 -30004.2 13365.8 -126492 
28531 2 -266.121 26.7576 -39.3756 -1.68439 0.146376 -1.53177 -0.0606477 0.0715194 0.0736277 0.00655566 -1.52833 163588 -73562.9 177965 36702.5 29802.3 -67612.4 
28615 2 -266.143 30.5079 -41.9591 -2.60564 -0.574883 0.348294 0.0959062 -0.0303916 -0.0624353 0.00912038 -1.526 -49786.5 60571.2 295906 31869.1 76547.5 -81635.9 
28618 2 -264.555 27.7293 -41.9315 -2.35138 0.502838 -0.923886 0.0692908 -0.00717688 -0.0306883 0.00835741 -1.5292 213669 68977 137139 -82070.4 51535.8 1750.03 
28530 2 -264.499 29.5108 -39.3161 -1.1306 -0.168492 -0.76054 0.0190238 -0.0707945 -0.0378935 0.00237428 -1.53199 119607 -39941.5 146486 30939.2 56651.2 -75200.6 
28529 2 -262.927 24.9912 -41.9234 -0.225641 -0.429198 -0.000641066 -0.00604689 -0.0573626 -0.104269 0.000296145 -1.52957 307071 108016 126362 -33139.6 -25738.2 -24736.4 
28535 2 -262.893 26.7478 -39.3089 -0.924599 0.646472 -0.512692 -0.0636637 0.0402411 -0.0217569 0.00193419 -1.53311 158245 -24334.4 4279.59 -1054.15 38358.2 -112852 
28622 2 -262.948 30.4552 -41.9398 -1.28946 -0.245957 -1.69247 0.128801 0.0660362 0.0339275 0.00577825 -1.52542 174284 67654.1 103810 108041 26292.6 -196175 
28533 2 -261.32 27.7236 -41.9048 0.253327 -0.800462 -1.08068 0.0590755 0.00597213 -0.0468569 0.0023588 -1.52206 385832 -22637.3 309975 -45092 109.28 10849.5 
28534 2 -261.283 29.4991 -39.2642 -0.666404 -1.09153 -1.3538 0.0256515 0.0540485 -0.125449 0.0043684 -1.51957 296036 16950.6 266902 54933.5 50436.7 -46667.4 
28626 2 -259.717 30.469 -41.9416 -0.343548 0.669078 0.474488 0.0878105 -0.0765311 0.0575218 0.000996064 -1.51654 409781 113759 261928 -119417 -63990.8 -107405 
28539 2 -259.677 26.7712 -39.2991 -1.80151 0.490034 -0.924747 -0.0302973 -0.024774 -0.0543421 0.00546724 -1.5264 181494 -65401.3 151551 86195.2 -61337.2 -25269.5 
28536 2 -259.687 25.0013 -41.948 -0.354818 -0.611476 1.76124 0.00316112 -0.104076 -0.0641642 0.0045365 -1.5183 419667 204090 267428 -4180.2 -2521.07 25099.2 
28542 2 -258.049 29.4778 -39.3115 -2.81004 1.07642 0.353975 -0.0960395 0.137293 -0.0204015 0.0115627 -1.52041 190334 9440.01 266610 -18845.4 -51375.5 -9617.13 
28537 2 -258.03 27.7072 -41.9436 -0.38203 -0.923775 0.199441 -0.148941 0.0138729 -0.00563281 0.00130874 -1.51291 391963 114892 243105 -128189 68669.6 -123092 
28543 2 -256.404 24.9333 -41.9297 -0.628963 -0.0685555 -1.75966 -0.225503 0.0251171 -0.00904622 0.00440413 -1.51872 284792 247341 117779 53706.8 -37080.6 -56021.5 
29347 2 -256.459 26.7571 -39.3291 -2.27769 0.661455 -0.156939 0.00735145 -0.0621141 0.0231451 0.0071163 -1.52833 192707 -10138.7 289068 141473 -51628.4 -13067.3 
28630 2 -256.434 30.4208 -41.9474 -0.633627 1.1316 -0.828998 -0.184506 0.0927124 0.0426548 0.0029841 -1.52837 157116 12792.1 191923 -157651 9498.46 -3294.28 
28541 2 -254.81 27.7009 -41.9647 -0.185888 -0.336513 -0.232712 -0.0771579 -0.00374886 0.0989848 0.00025436 -1.53092 54204 75114.5 135511 13853.3 24120.6 -69752.6 
29444 2 -254.863 29.4932 -39.3088 -0.867025 0.680762 0.441682 0.0801268 -0.00425135 -0.100961 0.00177624 -1.53095 66228.9 70755 90446.7 26290.3 2152.31 -52347.5 
28634 2 -253.293 30.4918 -41.9486 0.438426 0.622018 0.369897 0.162997 -0.13374 0.00364562 0.000901748 -1.53011 56383.6 -22806.6 51350.5 51692.9 26023.6 -190322 
28544 2 -253.229 24.9249 -41.8959 0.0523509 -1.47369 -0.0733929 -0.0625859 0.0733304 -0.0709962 0.00274562 -1.5254 -13981.5 -3656.99 296523 93450.6 30352.2 -129912 
28547 2 -253.239 26.7531 -39.3262 0.621835 -2.62225 -0.30547 -0.0640452 -0.0632874 0.054089 0.00926525 -1.52125 266581 242049 209081 19769.4 -57729.3 -100319 
28545 2 -251.628 27.7062 -41.9342 -1.0413 -0.0544137 1.15653 -0.0472373 0.0757171 -0.0532188 0.00305413 -1.51866 53070.8 301689 162534 -3774.58 53512.1 -137552 
29448 2 -251.631 29.5014 -39.3497 -0.456314 -0.446201 -0.215613 -0.00530105 -0.0173543 0.0111338 0.000571577 -1.52352 214625 180429 126901 -11008 77374.5 -153661 
28551 2 -250.03 26.7017 -39.3352 -1.9049 -0.319131 0.690635 -0.0307738 0.0966847 0.0183193 0.00529936 -1.52795 135618 186873 96266.7 1273.18 31154.2 58051.2 
28638 2 -250.05 30.5365 -41.9278 -1.63687 -1.44946 1.06861 -0.127719 -0.239681 -0.0357557 0.00745912 -1.52514 116015 -60827.7 66007.5 -65875.8 161140 -131862 
28549 2 -250.061 24.9309 -41.9573 -1.20927 0.364335 -0.49504 0.0525212 0.0675247 0.0472909 0.00231769 -1.52958 -32332.3 -57683.1 204082 40911.4 -123010 -81932.1 
30263 2 -248.447 29.5086 -39.2974 -0.0200158 -1.0066 1.20881 0.0058298 -0.0472234 0.0434179 0.00311713 -1.52522 124117 160204 126282 -28859.6 112242 -80411.1 
28550 2 -248.462 27.7375 -41.902 -1.50623 -2.42877 0.0188346 0.0246802 -0.047394 -0.0600215 0.0102877 -1.52958 26565.7 149176 29858.6 -62884.3 35202 -24618.7 
29359 2 -246.834 26.7224 -39.3388 -1.348 -0.417416 0.708971 -0.0419417 0.0704469 0.0953235 0.00314121 -1.52419 124348 182939 190524 77434.6 23886.9 -10913.9 
28555 2 -246.874 24.9571 -41.9589 -2.19358 0.735919 2.01143 0.0680201 -0.020836 0.0467606 0.0118385 -1.52852 217988 231525 -66110 14659.7 50902.3 -22858.3 
30356 2 -246.858 30.4638 -41.874 -0.842311 -2.80289 1.94813 0.0057433 0.0785262 -0.0923972 0.0155688 -1.52841 143837 73501.7 193554 -34747.3 63014.5 -30627.5 
28642 2 -245.231 27.7314 -41.8884 -1.12751 -0.17 0.583833 -0.000313561 -0.0579421 -0.00866913 0.00206693 -1.52667 103587 218550 271537 -42413.8 44772.7 -37297.2 
29452 2 -245.235 29.5161 -39.2642 -0.0392138 -1.47176 -0.379429 -0.0295228 -0.0366798 0.0447094 0.00291147 -1.52766 115787 205803 212468 25575.6 30513.4 -19059.6 
28553 2 -243.637 24.9472 -41.8774 -1.96281 -0.615687 -1.27071 -0.039609 0.0249707 -0.155921 0.00736363 -1.52627 120884 45275.9 250825 -126319 77891.2 1160.03 
28559 2 -243.641 26.7255 -39.2042 -1.3608 -0.493345 0.822616 -0.135779 0.0589578 -0.256616 0.00349121 -1.52413 -325519 -77227.8 46592.4 -3257.27 50776.8 -142809 
28646 2 -243.656 30.512 -41.8712 0.0216449 0.263734 -1.44841 0.0533994 -0.105342 -0.116298 0.00273054 -1.51101 237677 228528 230005 67452.5 84701.7 -100127 
29460 2 -242.07 29.461 -39.2939 -0.424231 -1.85851 0.311926 -0.0406792 0.109662 -0.0744892 0.00469969 -1.53114 -254839 -32858.4 316436 92047.8 -99421.8 -60860.5 
28556 2 -242.08 27.6542 -41.948 -2.6945 -0.0465584 -1.66429 -0.0334175 0.139502 0.0739194 0.0126359 -1.52386 -110341 202078 354395 -47355.5 -66474.1 -6305.56 
28563 2 -240.545 26.742 -39.2695 0.166648 1.64617 -0.161617 0.233022 -0.101382 -0.0279485 0.00348102 -1.5236 -61878.5 -191.448 364132 25719.5 38139.4 19909.6 
28560 2 -240.454 24.9087 -41.9275 -1.80189 0.315446 0.406735 -0.0532646 -0.000838824 0.107835 0.0044231 -1.51826 146412 73159.9 369102 -58280.8 -39624.4 -98110.7 
28557 2 -240.461 30.4855 -41.94 -0.453057 -0.0480331 0.558715 -0.0409415 -0.0137102 0.0693898 0.000654609 -1.52692 156889 268576 35064.7 60432 -89875 -160186 
28562 2 -238.922 29.4918 -39.3425 -0.92885 -0.303222 1.89552 0.154897 -0.0575701 0.0505943 0.00572793 -1.51237 12603.3 164810 294904 106253 94047.3 -127787 
28561 2 -238.949 27.6679 -41.9358 -0.96066 1.97055 0.291013 0.27178 0.0610258 0.0502601 0.00615984 -1.51148 315378 212785 311723 9436.53 10485 -100731 
28564 2 -237.256 24.9289 -41.9003 -0.952942 0.952688 1.12895 -0.0923528 0.045709 -0.0628054 0.00389222 -1.53494 -45660.7 162098 8911.76 11545.3 -131134 10792.1 
28566 2 -237.31 26.7169 -39.2348 -1.93191 -0.1486 -1.52993 -0.0105409 0.133921 -0.118753 0.0076768 -1.50952 225665 168803 475180 -45088.3 31455.9 -7498.89 
28654 2 -237.233 30.4707 -41.9373 0.559485 -0.468733 0.344163 -0.113493 -0.0913843 -0.0270041 0.000820175 -1.51779 143338 306645 201190 40642.9 -19947.2 -139312 
28565 2 -235.638 27.652 -41.9429 -1.73485 0.91175 -1.96916 -0.131824 0.191946 0.0777814 0.0097217 -1.51405 375694 78059.5 267235 54916.5 -149045 -38998.2 
29468 2 -235.74 29.516 -39.2854 -0.666848 -0.305374 -1.4654 0.169328 -0.149381 -0.107689 0.00338224 -1.51709 123703 186536 156615 83346.3 69558.7 -22493.3 
29379 2 -234.131 26.7223 -39.3077 -3.11006 -1.12314 -0.163453 0.024518 0.0569315 0.15528 0.0138051 -1.52461 54289.1 269929 271063 -41589.8 -59347.1 -89325.5 
28571 2 -234.067 24.9585 -41.8884 -0.402057 -0.245392 -0.746309 0.0395938 -0.219658 -0.157019 0.000980969 -1.51829 -7497.83 248465 221624 88145.4 1006.21 -98644.1 
28655 2 -234.078 30.4439 -41.9093 1.11692 0.0188068 1.68061 0.0197693 0.0230918 -0.13934 0.00512913 -1.52458 50421.8 201347 84595.7 61959.4 -44780.6 -126620 
28658 2 -232.424 27.721 -41.928 -2.40995 -1.06033 -0.128092 -0.0745196 -0.101648 -0.0172175 0.00875185 -1.51845 270971 218092 263259 -22195.1 -43630.5 -97031.3 
28570 2 -232.543 29.4944 -39.3188 -1.46364 -1.1759 -0.201663 0.0568736 0.000750965 0.00481471 0.00449098 -1.5333 158616 18509.8 -61182.8 168610 -94250.5 -86531.7 
28659 2 -230.87 30.4882 -41.8854 -0.147096 1.32044 -0.935878 -0.0239943 0.0204719 -0.126248 0.00332647 -1.53187 6163.26 72282.9 79839.6 5929.68 -109638 -73977.2 
28575 2 -230.979 26.7301 -39.2634 -1.71597 0.0566899 -0.761017 0.200412 -0.00512716 -0.152162 0.00444223 -1.51469 241053 193655 304340 178457 -19092.9 -33238.7 
28569 2 -230.932 24.8541 -41.9239 0.0957224 0.286125 -0.679932 0.160338 0.216429 -0.0144193 0.000696939 -1.50559 121573 338794 260766 66829.2 -284040 -26230.9 
28574 2 -229.329 29.5108 -39.3048 -1.12625 0.690672 -1.14737 -0.0749469 -0.0647906 -0.0903757 0.00385654 -1.53061 77263 238399 17102 -37087.7 -92103.6 -62462.9 
28662 2 -229.25 27.731 -41.9831 -1.20153 -1.9194 1.63041 -0.0643939 -0.108429 0.151936 0.00980661 -1.50604 206111 269433 307935 47719.4 -73631.7 -79283.9 
28579 2 -227.709 26.7578 -39.3225 -1.21782 -0.56004 -0.0224583 -0.189331 0.0448886 -0.00471928 0.00226365 -1.51294 220246 -20529.8 404348 4428.86 -24682.2 73123.9 
28573 2 -227.721 24.9492 -41.9924 1.70491 -1.62663 0.977207 -0.0541807 -0.0712201 0.0627946 0.00819639 -1.52169 276744 149986 190343 35303.1 -46798.9 28363.9 
28663 2 -227.716 30.4823 -41.9541 -2.07121 -0.199876 0.0976374 0.136256 0.0444449 0.069029 0.00546555 -1.51784 124474 378163 274596 -44166.6 -41608.8 -37267.9 
28666 2 -226.05 27.64 -41.9595 -1.56458 -0.173499 0.724771 -0.153872 0.249175 0.00760184 0.00378273 -1.52612 -2012.59 117359 255084 -27341.8 29296.8 -2954.63 
30294 2 -226.167 29.5034 -39.3123 -1.52828 -1.95796 -0.929128 0.158072 0.0493719 -0.0169187 0.00885763 -1.52036 186429 -24777.5 501657 27720.4 2366.81 22615.9 
28578 2 -224.566 26.7842 -39.2839 -1.09027 -0.087022 0.533009 0.106443 -0.15903 -0.0809959 0.00186455 -1.52015 133991 -5407.03 208272 -76892.8 -82922.5 173871 
28577 2 -224.505 24.944 -41.9418 -2.04003 1.2079 1.40979 -0.0177762 -0.0512151 0.116015 0.00958274 -1.52841 83824 -43585.8 44941.8 203173 53687.3 -59815.8 
30287 2 -224.51 30.4524 -41.9576 -1.70389 -0.809854 -0.435697 0.104233 -0.0382416 0.0469156 0.00472184 -1.50611 344491 309298 134085 38754.4 -81149.2 -264091 
28699 2 -275.486 32.5092 -39.1689 -2.18814 0.365895 0.647622 0.0448281 -0.0844234 -0.0758361 0.0067274 -1.11934 -159152 140868 18022.2 -220447 -126123 -3004.7 
28698 2 -273.946 33.3468 -41.7971 -1.12692 -0.714643 -0.632311 -0.0241624 -0.0164473 0.144631 0.00274637 -1.17807 -248120 -813.958 189898 68532.1 -147771 118555 
28788 2 -273.904 35.1743 -39.1345 -0.0672605 0.297883 0.280726 -0.0193276 0.0257358 -0.0940055 0.000216719 -1.37842 -130099 72674.5 288109 -91810.3 -168604 357186 
28609 2 -272.406 32.3974 -39.2633 0.928824 0.5137 1.8046 -0.0590341 0.0783828 0.0293631 0.0055207 -1.68261 106475 39781.6 288676 -38018.6 -127378 -98092.2 
28701 2 -272.385 36.0569 -41.8301 -1.61596 0.380666 -0.1094 0.0404776 0.0354165 -0.0475409 0.0034866 -1.38017 -36545.6 425048 489476 238973 -65251.6 -176507 
28700 2 -270.869 33.2987 -41.89 -0.364166 0.940169 0.688773 0.125987 0.106154 -0.0381052 0.00187787 -1.60443 126414 170086 330137 23582.5 55792.7 -3798.75 
28612 2 -270.803 35.1051 -39.269 -0.856654 -0.108168 0.0714551 0.0722193 -0.0368761 -0.0913074 0.000945472 -1.61721 210945 169362 235743 17345.1 61510.6 -86345.6 
28617 2 -269.233 32.313 -39.2883 -1.4248 0.0914378 -0.577517 0.0302571 0.0658557 -0.176033 0.00298752 -1.52354 260906 51911.4 199348 -53118.1 -280.952 62810.8 
28705 2 -269.231 36.0397 -41.9357 -2.58112 0.774446 1.22967 0.0681191 -0.0432665 0.0309553 0.011051 -1.62399 301337 112148 419057 267101 54034.4 -197116 
28704 2 -267.667 33.2907 -41.9543 -1.70917 0.58667 -0.334892 0.0409409 -0.00473774 0.095059 0.00425416 -1.51064 216903 66138.6 367211 69662.5 -1142.06 -107780 
28616 2 -267.613 35.0533 -39.2749 -1.30672 0.786935 0.209511 0.0195836 -0.0119525 -0.147832 0.00298592 -1.51292 209315 216938 245252 -111984 48436.7 -86845.6 
28621 2 -265.984 32.2611 -39.3326 -2.4773 0.628449 -0.633123 -0.188873 0.0761403 0.00686642 0.00873197 -1.51562 78036.1 41134.4 365738 42330.3 36223.6 -74614.5 
28708 2 -266.038 36.0494 -41.9338 -0.947488 -1.19901 0.102606 -0.0852267 -0.0905975 0.039856 0.0029547 -1.54127 185109 248122 280710 -183672 120915 -180530 
28619 2 -264.453 33.2295 -42.005 -0.746825 0.407501 1.71674 -0.0441657 0.0885663 0.0980659 0.00462371 -1.51937 172307 242781 260191 -8361.36 26526.8 -56807.8 
28620 2 -264.419 35.0126 -39.3302 -0.955646 1.2495 -0.764153 -0.0186348 -0.0273363 -0.00466467 0.00385215 -1.52364 15777.8 41521.2 446019 -95893.1 62790.7 -31160 
28625 2 -262.845 32.2386 -39.3499 -1.23191 0.681612 -1.16905 0.0750243 0.0478662 0.0552799 0.00421798 -1.51905 -80912.7 109469 349711 82276.6 81216.6 -146665 
28712 2 -262.832 35.9931 -41.958 -0.860593 0.118777 0.10953 0.0554208 -0.0203101 0.0234047 0.000965704 -1.51678 164914 58714.9 253379 151093 43536.4 -179001 
28623 2 -261.259 33.2411 -41.9695 -1.76745 1.05834 0.439638 -0.141866 -0.0537657 0.0622119 0.00558879 -1.52559 -116926 160205 260236 155635 81969.7 -72589.7 
28629 2 -261.255 35.0086 -39.308 -3.21941 0.510118 -0.607757 0.152627 -0.0488892 -0.0455021 0.0138474 -1.52047 113174 46917.5 406484 162321 -23917.2 -76855.2 
28538 2 -259.658 32.2545 -39.3136 0.828187 -0.0642236 0.339275 0.00237745 -0.0500043 0.040441 0.00101407 -1.51544 85459.6 213067 170224 4685.93 125981 -96065.7 
28716 2 -259.616 35.9843 -41.9563 -1.27001 0.4979 1.23369 -0.059142 0.00638265 0.0564104 0.00426073 -1.52448 171854 51250.9 282933 60670.8 -71881.8 -25857.3 
28627 2 -258.133 33.2094 -41.9009 -1.71885 -0.427218 -0.0759152 0.285021 -0.00806419 -0.134377 0.0039583 -1.52187 53247.1 172954 75247.3 -29479.4 -16900.5 -131378 
28633 2 -258.02 35.0296 -39.3567 -0.420907 -0.400689 -1.835 -0.0665631 -0.0235699 0.200504 0.00466645 -1.52049 226027 13423.3 111199 36861.7 48013.8 -46787.4 
28720 2 -256.409 35.9724 -41.9006 -0.134119 0.100312 -1.13887 -0.0173726 0.00707914 -0.0850357 0.00166896 -1.51403 144263 244313 270986 151140 150715 -40707.9 
28637 2 -256.462 32.2524 -39.3307 -0.0209972 0.195843 -0.344327 0.0658611 -0.0316115 -0.0248227 0.000198193 -1.52452 170308 138501 202695 52877 80952.5 -45065.7 
28631 2 -254.879 33.1887 -41.9599 -1.83015 0.534965 -0.753286 -0.0310425 0.129555 0.132517 0.00529383 -1.5295 153178 -66579 -46353.3 130346 -36548 28794.6 
30349 2 -254.819 34.9959 -39.2875 -0.188342 -0.731549 0.428688 -0.0102641 0.00106416 -0.0816459 0.000950194 -1.52403 107893 169217 227313 59347.6 15844.9 14854.1 
28728 2 -253.222 35.9709 -41.9019 -3.02168 0.303607 0.652585 -0.138894 0.0161445 -0.0474362 0.0121526 -1.52601 -102353 53981.8 59291.9 95206.4 15887.7 -111162 
28546 2 -253.241 32.2504 -39.3803 -0.401446 0.402033 -0.462443 -0.0226782 0.0141053 0.167471 0.000675912 -1.52598 221834 43178.7 117353 5465.91 -19119.1 -79296.8 
29455 2 -251.638 35.0073 -39.3349 -2.31248 1.095 0.669287 0.104114 -0.0690286 0.149863 0.00880975 -1.52441 81993.9 -52166.2 177162 100915 59199.3 14134.4 
28635 2 -251.67 33.2369 -41.9503 -0.175217 1.25876 -0.534602 -0.0494148 -0.0589883 0.0288053 0.00239433 -1.54447 15775.1 -258946 -68146.2 32372.3 80805 45512.1 
30268 2 -250.035 32.2727 -39.3387 -0.221775 1.68785 -0.815041 -0.00473068 -0.017935 0.130836 0.00448682 -1.52497 127702 -5488.07 142986 -13307.7 154885 -130033 
30358 2 -250.06 35.9585 -41.9008 -1.01645 1.10541 0.0280129 0.11748 0.0095865 -0.0665253 0.00284133 -1.52951 -24750 -52428.9 179667 -56002.8 22226.8 -28741.4 
29457 2 -248.392 34.9781 -39.3242 -1.20344 1.05709 -1.14543 -0.0499738 0.10098 0.0699471 0.00488408 -1.51644 197212 134330 366974 187713 30334.1 -33082.5 
28645 2 -248.499 33.2075 -41.9548 -0.33117 -0.0339841 -0.602567 0.191168 0.128806 0.0900234 0.000596904 -1.52828 100499 -113825 -3527.4 -100731 127451 -131095 
29453 2 -246.857 32.2512 -39.265 -0.725745 0.207598 1.81014 0.110935 -0.0353712 -0.0666927 0.00484461 -1.52188 214685 -102076 225491 47354.4 78771.7 -126132 
28648 2 -246.832 35.9693 -41.9383 -1.67063 0.615677 1.26997 -0.0138352 0.021397 0.0013025 0.00602414 -1.55856 222847 288707 366129 200957 41555.4 -3132.23 
28639 2 -245.239 33.2163 -41.8816 -1.50287 0.808832 1.42217 -0.00413371 0.0680583 -0.124596 0.00621621 -1.51103 461453 170384 321921 186805 -6769.65 -184372 
29463 2 -245.219 34.9908 -39.323 -2.41332 0.530246 -1.10761 -0.028985 -0.0411277 0.0218481 0.00923487 -1.55356 -60501.1 191738 209674 43598.4 -79657.3 -251757 
29550 2 -243.665 36.0441 -41.965 -1.86777 -0.127322 1.55932 0.084599 -0.0938258 -0.0134127 0.00747683 -1.47426 288490 483733 460530 -51212.2 -102004 -117748 
28558 2 -243.573 32.2581 -39.2766 -1.37705 0.188181 -0.0549832 -0.193948 0.00597009 0.00427075 0.00243679 -1.51872 171951 28312.4 151962 -26363.4 -81044.3 -194192 
30364 2 -242.069 34.9981 -39.3438 -0.0449622 -0.794372 -0.835675 0.100972 -0.0205726 0.128461 0.00167692 -1.5572 -60721.7 -154848 48291.8 -53628.5 83506.7 -34327.4 
29461 2 -242.008 33.2869 -41.9433 -1.70897 -1.79553 -0.963645 -0.15906 -0.119804 -0.0832738 0.0089087 -1.53458 124245 196493 290660 -159899 -31358.2 -136701 
28650 2 -240.435 32.2525 -39.3272 -1.17773 0.000336665 -0.159229 0.0194751 0.0791212 0.00578967 0.00177895 -1.52939 27909.7 106761 217135 75220.7 -45665.1 -22093.8 
29466 2 -240.421 35.9598 -41.892 -1.01015 -0.863958 -1.67338 -0.00549874 0.0375449 -0.328193 0.00575224 -1.49303 177757 -69205.8 138975 -28020 -83516.2 -207050 
28653 2 -238.845 33.2296 -41.9888 -2.20829 -0.301761 0.982813 0.0330037 -9.17195e-005 0.0435374 0.00747339 -1.52306 24253.4 283509 322755 961.303 44520.3 -75562.2 
29470 2 -238.86 35.0158 -39.3525 -0.606506 -0.663809 -0.0361172 0.0525606 -0.00675661 -0.0852889 0.00101995 -1.55964 119460 473099 -66661.5 28527.6 -106330 -112169 
28647 2 -237.214 35.997 -41.9967 -1.00513 0.961028 -1.04397 -0.173294 -0.0821411 0.101869 0.00380845 -1.60977 96164.4 136560 204918 -99214.9 -68522.3 -190100 
28656 2 -237.246 32.2511 -39.3365 -1.3428 -0.227665 -2.54169 -0.0671599 0.0814965 0.0171362 0.0104731 -1.52373 135607 -6488.84 146500 59148.8 21425.2 -77863.8 
30368 2 -235.663 35.0029 -39.368 -3.14437 -0.00811426 -0.87991 -0.0394249 0.070558 0.0131527 0.0134282 -1.53144 75731.4 372915 153195 -110272 -13592.3 -172103 
29469 2 -235.66 33.2395 -41.9398 -1.98763 -0.186526 1.107 0.0271952 -0.0325683 -0.0907846 0.00656321 -1.52597 26073.7 163102 71136.1 57994.9 70216.7 -123634 
28665 2 -234.036 32.2463 -39.3737 -2.40068 0.742461 0.27069 -0.170256 0.0766898 0.158207 0.00804554 -1.53814 -122178 11440 -86476.4 59863.6 31217.3 -49929.2 
29472 2 -234.062 36.0177 -41.9931 -0.356275 -0.175757 1.78983 0.123712 0.0141079 0.0461636 0.00423365 -1.5785 73833.4 382960 -112623 108303 20622.1 -374273 
28752 2 -232.501 35.0489 -39.3245 -0.72064 0.34697 -0.239368 0.179565 -0.0883798 -0.0508145 0.000877893 -1.5276 133217 -213378 213776 188829 -10801 -32725.2 
30375 2 -232.472 33.2608 -41.8992 -1.78655 -1.7027 0.964803 0.0216118 -0.000607753 -0.192836 0.00884406 -1.53013 119231 284027 -93122.6 53319.4 -44413.9 102974 
31182 2 -230.89 32.3215 -39.3723 -2.24366 1.26008 0.463456 0.0755158 -0.104224 0.105247 0.0086108 -1.53665 -146352 169690 -150968 94236.7 -85805 -122508 
30374 2 -230.828 36.0006 -41.9674 -0.878563 -0.885381 -0.0584913 -0.0062464 0.199871 -0.115323 0.00196383 -1.56453 453241 532884 -143245 174509 -176647 -345049 
31183 2 -229.232 35.0409 -39.4085 -0.630777 -0.336966 0.714825 -0.0613024 -0.0576543 0.0866576 0.00128773 -1.51641 307082 -94723.9 72363.8 -29576.9 -223130 -132223 
27949 2 -229.259 33.2868 -41.9764 -1.08921 -0.660422 0.962951 0.173541 -0.112068 0.0860456 0.00321152 -1.51551 301559 170378 1284.62 37786 -115503 -155182 
31187 2 -227.708 32.2451 -39.2784 -0.686101 -2.07334 0.865084 0.13161 0.118804 -0.305856 0.00694981 -1.51508 171322 35372.1 42229.6 162136 75448.2 -113050 
29480 2 -227.542 36.0307 -41.9909 -0.821284 -0.739291 2.07145 -0.163554 0.0460873 0.0316671 0.00694243 -1.54135 355915 345187 25348.4 -105159 -5783.74 -213896 
30283 2 -225.983 34.9871 -39.3875 -0.688403 -0.753134 1.22012 -0.11939 0.0439682 0.0063411 0.00318634 -1.52043 161708 239080 -138646 1509.26 -19997 -198147 
28669 2 -226.007 33.2525 -41.9448 0.738692 -0.693841 0.384613 -0.0726183 -0.129998 -0.0495997 0.00147994 -1.51764 374096 98625.2 141130 105018 -83142.2 -118757 
30376 2 -224.431 32.2091 -39.3546 -1.97424 0.76731 -0.105714 -0.0757031 0.0521404 0.0455815 0.00566476 -1.5089 287308 189046 173632 132676 -94073.7 -103198 
30291 2 -224.35 35.993 -41.9728 -2.12499 0.449848 0.887352 -0.0647952 -0.0832513 0.0422676 0.00693406 -1.51804 99605.9 256663 -264188 -64769.5 213067 -282879 
28702 2 -272.257 37.8194 -39.1793 -1.22843 0.6557 -1.16339 0.0202857 0.0616684 0.0422254 0.00414691 -1.23626 121088 -299155 564226 -9474.08 -267813 40240.2 
28789 2 -270.694 38.6614 -41.9053 -0.897381 0.839811 0.479973 -0.202931 0.0238067 0.0592787 0.00219276 -1.1551 -113440 -363364 199647 247216 211973 16172.3 
28707 2 -269.115 37.8079 -39.2883 -0.586164 -1.86752 0.538713 -0.0579292 0.0345273 0.0671859 0.00519102 -1.51374 269677 129563 486847 26517.9 84893.8 48772.5 
28790 2 -267.552 38.7921 -41.8648 -0.568743 -0.44328 -0.561338 0.019532 -0.0527158 0.0557507 0.00105178 -1.4013 52384 191379 198161 198413 162648 98282.8 
28710 2 -267.488 40.5288 -39.1063 -1.06145 -1.06947 0.259686 0.0409026 -0.0935528 -0.0382655 0.0029446 -1.33201 90407 -16152.7 266865 42217.2 528.254 94884.3 
28711 2 -265.966 37.7863 -39.2665 -1.34198 0.107241 0.395813 -0.0313755 0.0202069 0.018816 0.00248009 -1.56958 127454 186219 443059 -194208 59532 -128061 
28791 2 -265.787 41.4018 -41.6111 -2.28721 0.133846 0.829842 -0.187493 -0.0172245 -0.136056 0.00747885 -1.25583 -696201 -162381 -174002 77624.3 -257656 111845 
28714 2 -265.792 43.2036 -39.0692 -0.740584 -1.04972 1.20915 -0.061753 -0.0720453 0.0291166 0.00392014 -1.28337 -16245.6 -194591 -72429.3 59558.5 -168717 -143222 
28709 2 -264.369 38.6868 -41.8787 -1.83384 0.828069 0.110919 0.0654643 0.0964901 -0.0105049 0.00511488 -1.59026 -12929.3 -214094 499241 -121.774 -96697.1 -59324.4 
28715 2 -264.336 40.4562 -39.141 -0.0612705 -0.535093 0.34816 0.116748 -9.17472e-005 -0.00183101 0.000518032 -1.61255 218943 142697 109713 -69093.6 -134880 82493.5 
28624 2 -262.773 37.709 -39.2666 -1.44688 0.240518 -0.991771 -0.00780904 0.181842 0.018017 0.0039485 -1.51712 110888 -136824 372212 75540.7 23703.7 -6319.54 
29523 2 -262.687 43.1596 -39.1302 -1.8944 0.336942 1.54969 -0.00913427 -0.0544515 0.00987335 0.00768786 -1.69043 -18862.4 -125097 -241200 120701 38613 41415.7 
28792 2 -262.746 41.3802 -41.7438 0.520047 0.326812 1.40034 0.17761 0.0898814 -0.0866802 0.002945 -1.54263 -12227.3 56186 413383 207391 -106810 15388.5 
29437 2 -261.127 40.4483 -39.2015 -1.17242 0.426373 2.01914 -0.056204 0.0740076 -0.072081 0.00709524 -1.52182 239870 -117170 241672 128139 20677.9 -75639.4 
28628 2 -261.173 38.7389 -41.9098 -1.59315 1.70526 -0.731109 -0.0352845 -0.128508 -0.022267 0.00753262 -1.54699 189053 -7597.57 520352 132376 48836.8 -124322 
29531 2 -259.52 43.1809 -39.185 -0.63148 0.633875 0.345495 0.0408839 0.0471184 0.0287544 0.00115867 -1.60165 138322 207107 168391 101661 110850 36582 
28632 2 -259.569 37.7838 -39.2894 -3.10417 -0.386338 -1.2718 -0.0245983 -0.138925 -0.0374632 0.0143618 -1.51943 43696.7 -75374.6 365128 182945 21964.3 -5442.42 
28727 2 -259.529 41.4288 -41.8246 -1.71842 -0.0450554 -0.195929 -3.89167e-005 0.0425918 0.0570032 0.00377022 -1.62303 195349 157778 56863 71135.6 -134040 23052.1 
29537 2 -257.917 40.4726 -39.3007 -2.413 0.458053 0.616405 -0.0491203 0.0146018 0.111506 0.00807645 -1.52341 -4167.56 -153151 140611 84654.1 15507 -310.691 
28717 2 -257.975 38.6937 -41.9505 -2.3011 0.604534 -1.56157 -0.0173883 0.0492635 0.0950449 0.0102009 -1.5427 13560.5 -30713.2 254830 43631.5 55162 -145356 
28723 2 -256.326 41.4353 -41.8356 0.0196759 0.880973 0.188562 -0.174479 0.131557 -0.0175081 0.0010228 -1.63114 48960.3 80679.7 49324.8 100067 208012 -157571 
29534 2 -256.398 37.765 -39.2512 -1.74545 -1.76845 -0.785267 0.107917 -0.0747853 -0.166439 0.00855298 -1.51939 122471 -174949 127225 19316.7 19260.4 -65132.4 
29442 2 -256.331 43.1956 -39.1955 -1.22289 0.488783 0.360212 -0.0221066 -0.00500389 -0.0193857 0.00234789 -1.5955 29794.1 110206 -31250.3 -59688.8 -126867 -3653.09 
30415 2 -254.735 40.455 -39.2654 -0.246371 -0.0574628 1.41243 -0.0667216 0.0371731 -0.0176526 0.00259331 -1.52698 -32320.9 -161344 77355.4 -4519.57 -89114.2 -61030.8 
28724 2 -254.792 38.7449 -41.9181 -1.26431 -0.237882 -0.203946 0.0196231 -0.164455 0.0405621 0.00213698 -1.52929 96191.4 61781.6 385332 165502 8999.26 -110162 
28726 2 -253.179 43.1595 -39.2376 0.774979 -0.758309 0.305294 -0.0160426 0.0413039 0.0292937 0.00159811 -1.62797 135629 -144092 -17487.1 -120565 -65407.7 -143114 
28636 2 -253.164 41.4819 -41.8549 -0.844285 0.129173 -0.701385 -0.0550397 -0.115653 -0.0540237 0.00153843 -1.62631 -151019 102975 190353 21654.6 68224.2 -185158 
29449 2 -253.168 37.7402 -39.2881 -0.390851 -0.573358 -0.750957 -0.0949268 -0.0177163 0.00267561 0.00131675 -1.52165 214171 -106873 70260.6 110931 -40955.2 -143440 
29542 2 -251.62 38.7027 -41.8854 -1.1536 -1.08463 1.2778 -0.0604629 0.0168689 -0.080123 0.00521438 -1.53311 -101912 12502.2 447540 -71577.8 159380 -88753 
29551 2 -251.563 40.4712 -39.2443 -1.18246 -0.94747 -0.302026 -0.0489175 -0.0246904 -0.0496481 0.00300662 -1.55201 -31066.8 49648.9 52109.6 59535.3 -9411.93 -41433.1 
29548 2 -250.072 41.4041 -41.8811 -1.7805 -0.13365 -0.733947 0.0255719 0.0457234 -0.0598597 0.00469389 -1.6549 -178886 198252 286340 -183367 42834.5 -56372.5 
28736 2 -249.963 37.7286 -39.2689 -1.00182 0.868038 -0.24952 -0.0181936 -0.0416281 -0.0388287 0.00229155 -1.54115 254695 11195.4 58154.7 73264.2 78418.4 -36802.9 
29557 2 -250.002 43.1624 -39.2372 -0.0540626 -1.04294 -0.179892 -0.073133 0.0526955 0.0335694 0.00141445 -1.46049 262692 4403.26 517853 -131294 73515.4 -75944.4 
27924 2 -248.469 38.6722 -41.9119 -0.91453 -0.123279 0.52291 0.025004 0.082349 -0.0917268 0.00141695 -1.56217 -42281 181865 284624 12206.9 18262.9 -177290 
28732 2 -248.44 40.4402 -39.2956 -0.60676 0.124505 0.541498 0.121447 0.0772599 0.0375649 0.000852543 -1.40481 -28861.2 79772.9 493831 53238.5 26385.1 -77333.3 
29554 2 -246.99 41.4432 -42.0083 -1.73839 0.48294 -0.0554794 -0.00773025 -0.058157 -0.00911156 0.00410388 -1.28295 -223638 51494.2 -98731.6 -51218.5 -155969 -176605 
29462 2 -246.743 37.7548 -39.2855 -1.39032 -1.03858 0.00302726 -0.200469 -0.0122697 -0.0906165 0.00379322 -1.49628 66503.5 223111 401302 120099 -19453 -39582.1 
28760 2 -245.337 38.7527 -41.99 -0.578953 0.2451 0.303691 -0.0458198 -0.0876826 0.011394 0.000614001 -1.28426 -390923 190356 311582 -94600.2 -3898.01 -223613 
29465 2 -243.657 37.6568 -39.2617 -2.01335 -0.431557 -1.17094 0.036374 0.0249287 -0.106953 0.00706704 -1.28254 -446711 -548000 -133256 54010.6 115597 -26248.4 
28748 2 -240.49 37.7047 -39.3665 -1.83889 -1.4831 0.527554 0.150651 -0.0299744 0.0927849 0.00738005 -1.33071 86500.6 -265265 -71761.3 13409 -64078.7 -153143 
28651 2 -238.843 38.6246 -41.934 -0.525931 -0.0234123 0.321484 0.139329 0.0121055 0.075512 0.000479251 -1.11653 -407478 -200551 22559.4 69201.2 30073.5 77867.6 
28664 2 -237.236 37.763 -39.3589 -0.470331 -0.276733 0.790357 0.0101152 -0.0495121 -0.231568 0.00116185 -1.5493 648125 259539 123987 99845.3 -103074 -149589 
30387 2 -235.68 38.6441 -42.0131 -0.47591 -1.03655 -0.932688 0.223825 0.121101 0.267652 0.0027342 -1.3294 212588 -240043 362229 15635.9 98643.2 142456 
29568 2 -235.35 40.371 -39.3859 -0.399819 -0.87856 0.588299 -0.130373 -0.0712328 -0.0812166 0.00160944 -0.9938 195712 -167018 111740 160900 -25459.2 152945 
29487 2 -233.978 37.6903 -39.3989 0.660604 -1.52126 1.21624 -0.16056 0.0281669 -0.0269426 0.00532761 -1.637 -17427.4 -528065 157171 341315 236585 -289365 
30378 2 -232.288 40.3376 -39.2391 -1.15231 -0.0985211 0.861729 0.0473142 0.101602 -0.0837982 0.00261993 -1.08663 165871 -489970 -314961 93038.4 -38871.5 53249.1 
29576 2 -232.423 38.7531 -41.9245 -0.168521 -0.0474873 0.72923 -0.0633406 -0.124361 -0.0499706 0.000708392 -1.33323 466812 182857 305063 -32044.8 -69507 329425 
32047 2 -230.842 37.7233 -39.4363 -2.95423 0.534366 -1.16511 0.174336 -0.0190799 0.128503 0.0130618 -1.58693 -61439.8 -191870 144144 261163 -290469 -395465 
30309 2 -229.164 38.8355 -42.0104 0.801254 -0.524444 0.951408 0.0557543 -0.1367 0.069485 0.00229513 -1.37727 796159 804858 315392 359364 -208054 -37494.2 
32813 2 -229.068 40.4895 -39.4139 -0.403179 1.31998 1.10266 0.0486026 0.102969 0.0211748 0.00393065 -1.23429 934224 -91722.8 110661 492945 -77193.5 -95082.9 
27948 2 -227.654 37.7644 -39.4118 0.0929834 -0.520234 1.60089 0.179526 -0.0483781 -0.154235 0.00357973 -1.56922 315139 -72746 -111301 -258589 95779.8 -202561 
29567 2 -227.024 41.6819 -41.7955 -3.16333 -2.55091 -1.24412 -0.0535703 0.00131295 0.0177615 0.022749 -1.14679 57333.4 429577 330618 667217 -339282 174395 
30206 2 -225.916 38.7679 -41.9689 1.89978 -0.689913 -2.12174 0.0275288 -0.0306369 -0.0172094 0.0108154 -1.59405 525397 522556 168023 -31346.5 -20666.6 -111649 
28598 2 -225.887 40.3457 -39.3173 -2.40395 -0.646777 -0.0476063 0.129283 -0.103088 0.0647657 0.00780848 -1.52072 672134 -947069 -443393 -31701.1 53136.5 253773 
31200 2 -224.935 43.1196 -39.5888 -1.33728 -0.545019 0.469711 -0.0307444 -0.00748879 0.181689 0.00290444 -1.08766 335731 -567664 133323 -177843 610835 -55225.4 
42703 2 -224.612 43.3881 -43.7882 0.256122 1.85534 -2.21878 0.206407 0.0786083 -0.0749944 0.0106189 -1.33289 603056 -346028 76474.7 46499.6 -669249 336483 
31997 2 -224.325 37.6796 -39.3924 1.00071 0.990204 -0.968191 -0.179453 0.0526821 0.00206082 0.00367694 -1.52119 247804 -193107 -433525 3163.22 -154927 -229818 
28718 2 -264.277 44.0666 -41.6281 -2.77583 -0.247673 -1.67447 0.027162 0.0416098 -0.0348654 0.0133137 -1.10216 -241758 -219977 -132983 66836.4 -11601.4 50959.4 
28719 2 -264.149 45.8317 -39.1245 -0.945006 -1.89351 0.00650297 -0.0127862 0.104473 0.0417947 0.0056407 -1.10957 -207372 -412634 73090.9 -36774.2 -13693.8 107973 
29603 2 -261.152 44.1184 -41.6511 -0.735946 0.660193 0.447487 0.0324748 -0.0383594 0.00672009 0.00148336 -1.27712 278095 165104 -123690 58068.8 -41265.2 169037 
29540 2 -261.094 45.8769 -39.0604 0.0213973 0.37441 0.151509 -0.0100897 -0.0422352 -0.0746349 0.000206051 -1.31249 178082 -208999 -57241.6 31237.8 -160177 127472 
29604 2 -257.918 44.1503 -41.6865 -1.22912 -0.649335 -0.926024 -0.0899883 -0.0439711 -0.0345248 0.00351393 -1.38464 97419.7 59872.4 -74366.3 -26429.7 -45806.8 171532 
28731 2 -257.927 45.9118 -39.106 -0.211171 -0.286845 -0.255609 -0.0471306 -0.0525862 0.0253871 0.000242091 -1.28451 224516 -151167 -82268.4 -5871.24 -47418.9 71030.1 
29547 2 -254.776 44.1293 -41.7728 -2.29047 -1.27312 0.408392 0.0373825 0.0556888 0.0539215 0.00885926 -1.3748 -130286 -61115.4 293978 4366.5 -71345.9 227370 
28739 2 -254.777 45.8757 -39.1203 -0.708633 0.338483 -0.0551253 -0.0683773 0.0108945 -0.0435626 0.000780612 -1.3086 43007.5 -240006 37305.1 -77721 -9106.24 243066 
29611 2 -251.713 45.8344 -39.1026 -1.95572 -0.697506 1.9346 0.114671 -0.0174279 0.016735 0.0101442 -1.0953 97331.2 -190573 223521 -197887 -31323.9 181409 
28795 2 -251.627 44.1619 -41.7814 -0.378469 0.426903 0.235343 0.0329593 -0.0414725 0.0243896 0.000479714 -1.38621 -86872.5 -6236.84 371180 -208945 -8581.53 183194 
31188 2 -248.541 44.0922 -41.848 -0.183662 -0.887616 0.351201 0.0296882 0.0331318 -0.0307325 0.00119016 -1.09607 -155792 -187999 14599.8 -61230.9 -175356 72052.3 
28810 2 -272.525 -8.33982 -36.6934 -1 0 0 0 0 0 0.00125952 -1.08353 361668 222735 836286 -5352.86 264.994 175.691 
28814 2 -270.92 -9.26647 -34.0724 -1 0 0 0 0 0 0.00125952 -1.19015 409252 481083 576246 -245850 8260.51 8954.23 
28812 2 -269.315 -8.33982 -36.6934 -1 0 0 0 0 0 0.00125952 -1.48342 1.11406e+006 317706 871924 -29126.8 -486.236 2042.51 
28817 2 -267.71 -9.26647 -34.0724 -1 0 0 0 0 0 0.00125952 -1.21781 285799 223551 170952 -267.264 -5504.77 -6034 
28815 2 -266.105 -8.33982 -36.6934 -1 0 0 0 0 0 0.00125952 -1.43995 582987 104195 774100 -104982 1420.19 1743.16 
28820 2 -264.5 -9.26647 -34.0724 -1 0 0 0 0 0 0.00125952 -1.21801 219419 247575 177037 29974 6234.97 12424.2 
28818 2 -262.895 -8.33982 -36.6934 -1 0 0 0 0 0 0.00125952 -1.44067 575903 114927 776245 12800.2 -900.474 -15878.2 
28823 2 -261.29 -9.26647 -34.0724 -1 0 0 0 0 0 0.00125952 -1.21814 228461 269962 178288 12563 1250.47 476.661 
28821 2 -259.685 -8.33982 -36.6934 -1 0 0 0 0 0 0.00125952 -1.43876 531941 31876.9 783724 -91835.3 -8964.54 -17948.4 
28826 2 -258.08 -9.26647 -34.0724 -1 0 0 0 0 0 0.00125952 -1.21775 194933 198405 175160 -12854.9 -7515.06 -2165.48 
28824 2 -256.475 -8.33982 -36.6934 -1 0 0 0 0 0 0.00125952 -1.43893 562366 92680 791743 -6353.93 5629.77 -5383.88 
28829 2 -254.87 -9.26647 -34.0724 -1 0 0 0 0 0 0.00125952 -1.21438 211070 250985 183085 25230.7 -2125.76 -5889.43 
28827 2 -253.265 -8.33982 -36.6934 -1 0 0 0 0 0 0.00125952 -1.44073 506110 -49447.1 789100 -49160.1 -383.933 -1481.03 
28832 2 -251.66 -9.26647 -34.0724 -1 0 0 0 0 0 0.00125952 -1.21785 209388 228347 181542 9306.32 12534.4 -2351.4 
28830 2 -250.055 -8.33982 -36.6934 -1 0 0 0 0 0 0.00125952 -1.43941 548340 50217.7 788274 33955.1 4838.33 23491.2 
28835 2 -248.45 -9.26647 -34.0724 -1 0 0 0 0 0 0.00125952 -1.21693 225839 275705 189496 8346.86 14813.4 6903.27 
28833 2 -246.845 -8.33982 -36.6934 -1 0 0 0 0 0 0.00125952 -1.43927 553056 59776.2 791058 -53854.3 129.167 12886.8 
28838 2 -245.24 -9.26647 -34.0724 -1 0 0 0 0 0 0.00125952 -1.21886 214724 260396 180973 -4977.3 -1185.52 8976.7 
28836 2 -243.635 -8.33982 -36.6934 -1 0 0 0 0 0 0.00125952 -1.44104 564391 60329.9 787317 74885.2 990.501 10184.4 
28841 2 -242.03 -9.26647 -34.0724 -1 0 0 0 0 0 0.00125952 -1.2146 226375 270317 189113 12549.3 -1357.82 -98.1229 
28839 2 -240.425 -8.33982 -36.6934 -1 0 0 0 0 0 0.00125952 -1.43851 574200 107185 786860 -113976 -1491.55 6337.67 
28844 2 -238.82 -9.26647 -34.0724 -1 0 0 0 0 0 0.00125952 -1.21834 198026 212681 169806 12506.2 2989.84 12351.8 
28842 2 -237.215 -8.33982 -36.6934 -1 0 0 0 0 0 0.00125952 -1.43619 576242 165933 784990 -32995.1 -6481.66 -7515.26 
28847 2 -235.61 -9.26647 -34.0724 -1 0 0 0 0 0 0.00125952 -1.21571 206960 238144 180454 9810.53 4758.5 9544.82 
28845 2 -234.005 -8.33982 -36.6934 -1 0 0 0 0 0 0.00125952 -1.43788 559700 156210 786440 23883.9 7081.21 2611.11 
28850 2 -232.4 -9.26647 -34.0724 -1 0 0 0 0 0 0.00125952 -1.21713 203217 226343 173334 10674.2 -102.191 -9988.27 
28848 2 -230.795 -8.33982 -36.6934 -1 0 0 0 0 0 0.00125952 -1.44054 498772 -75949.7 789687 14371.4 5629.82 2853.55 
28853 2 -229.19 -9.26647 -34.0724 -1 0 0 0 0 0 0.00125952 -1.21719 200600 234497 173639 -8461.48 12557.6 -16044.6 
28851 2 -227.585 -8.33982 -36.6934 -1 0 0 0 0 0 0.00125952 -1.43933 538873 -1447.63 799817 -27575.5 3291.42 8937.18 
28856 2 -225.98 -9.26647 -34.0724 -1 0 0 0 0 0 0.00125952 -1.21467 200974 219645 175038 7786.31 -1190.36 -17790.4 
28854 2 -224.375 -8.33982 -36.6934 -1 0 0 0 0 0 0.00125952 -1.4411 480347 -26798.1 799651 -69692.3 -6023.7 -4370.24 
28811 2 -272.525 -6.48653 -34.0724 -1 0 0 0 0 0 0.00125952 -1.17757 280637 782149 721576 -195212 15672.7 7344.32 
28878 2 -272.525 -2.77994 -36.6934 -1 0 0 0 0 0 0.00125952 -1.13646 106944 363644 631707 72984.5 1285.67 -675.012 
28879 2 -272.525 -0.926647 -34.0724 -1 0 0 0 0 0 0.00125952 -1.13154 -65493.4 349441 637723 -62482.4 6872.52 4652.26 
28880 2 -270.92 -5.55988 -36.6934 -1 0 0 0 0 0 0.00125952 -1.54062 447516 848860 549024 210764 -9160.73 -11732.2 
28883 2 -270.92 -3.70659 -34.0724 -1 0 0 0 0 0 0.00125952 -1.52402 372568 538481 549040 -240368 -23069.8 -10013.7 
28881 2 -269.35 -2.7706 -36.7239 0.053034 1.31216 -1.5752 -0.107316 -0.0264401 0.088042 0.00529734 -1.59808 629896 189548 260782 -17323.5 -38421.2 32772.8 
28813 2 -269.315 -6.48653 -34.0724 -1 0 0 0 0 0 0.00125952 -1.66684 944038 1.01895e+006 465973 -24448.8 -78295.8 -48926.6 
28882 2 -269.404 -0.90092 -34.078 -0.703255 -0.513279 -0.2234 0.0906044 -0.150632 0.00901531 0.0010176 -1.59376 505234 236171 299548 27927.4 -24030.4 -20023.8 
28884 2 -267.717 -5.52364 -36.7173 -1.49935 1.13837 0.0638307 -0.032896 -0.168099 0.0577565 0.00446878 -1.54271 375030 622798 349796 -25906.2 8312.24 -45207.6 
28887 2 -267.74 -3.68749 -34.0869 0.303314 -1.20353 -0.59814 -0.0628166 -0.0257064 0.0657771 0.0023909 -1.52115 373469 294286 327919 -104197 42696.2 12876.3 
28885 2 -266.139 -2.76967 -36.6703 -1.57113 -0.165467 0.9199 -0.0252875 -0.103231 -0.192799 0.00420935 -1.52257 125569 84264 230134 -210528 7776.17 -21890.6 
28816 2 -266.105 -6.48653 -34.0724 -1 0 0 0 0 0 0.00125952 -1.59957 447642 1.0012e+006 509777 -49172 54622.7 -2615.92 
28886 2 -266.19 -0.924139 -34.1346 -2.68967 -1.21479 -0.105783 0.0288373 -0.0280429 0.154869 0.0109846 -1.53374 254138 -64628.6 65872.7 -76502.3 29096.2 -98993.3 
28888 2 -264.519 -5.60911 -36.714 -1.27376 0.172328 0.729314 -0.0118064 0.0506537 0.0776959 0.00275085 -1.5396 176742 494287 255259 -138497 -1924.21 7068.61 
28891 2 -264.556 -3.69258 -34.0533 -1.15669 -0.491963 1.47401 0.113172 -0.130017 -0.0732921 0.00472657 -1.51539 270273 252603 108280 -117351 -1694.75 13378.1 
28819 2 -262.895 -6.48653 -34.0724 -1 0 0 0 0 0 0.00125952 -1.60459 387229 1.05341e+006 304189 -32417 -58129.3 -19777.4 
28889 2 -262.951 -2.86466 -36.6821 -0.638042 0.323329 -1.28365 0.0886226 0.1665 0.0203213 0.00271979 -1.51581 297944 301207 394790 -2310.68 9598.51 -16645.4 
28890 2 -262.94 -0.961349 -34.0596 0.698686 0.124306 -0.818597 0.0065765 -0.0315017 -0.0699849 0.00147832 -1.52087 408280 112326 269929 -103555 -41677.8 36279.3 
28892 2 -261.309 -5.58314 -36.6886 -0.404748 -0.0169181 -0.224561 0.0161302 -0.0735839 -0.00407781 0.000270211 -1.55101 184562 447832 297284 21495.6 12070.8 24286.8 
28895 2 -261.208 -3.71693 -34.0573 -0.933661 0.540642 -0.720986 -0.269513 -0.0411193 -0.0282893 0.00212082 -1.51199 447379 160626 247729 3458.24 -874.047 2309.47 
28893 2 -259.718 -2.81425 -36.7002 -1.77491 0.618582 -0.529241 0.0082127 -0.030579 0.0162107 0.0048026 -1.52697 121565 191937 199795 -21896.7 149945 -16314.1 
28822 2 -259.685 -6.48653 -34.0724 -1 0 0 0 0 0 0.00125952 -1.61214 301445 842974 277264 88107.9 28091.6 -11647.2 
28899 2 -258.024 -3.73734 -34.0342 -0.951444 -0.402276 -0.232731 -0.184267 -0.0288415 -0.119594 0.00141222 -1.52194 -124976 181478 294942 45109 96183.9 -46538.3 
28896 2 -258.124 -5.62476 -36.7067 1.19774 0.62824 -0.887115 0.132683 0.0795263 0.0964902 0.0032952 -1.54755 285412 441750 154425 -50749 11819.9 73437.2 
28897 2 -256.544 -2.81287 -36.7 -2.27167 -0.418437 -0.349875 0.0596141 -0.0506448 0.0666018 0.00687445 -1.51785 163674 370749 202469 -4377.99 4972.2 79440.9 
28898 2 -256.526 -0.938314 -34.0441 0.374093 -0.782164 -1.27232 0.0567635 -0.0745523 -0.152517 0.00298571 -1.51766 104007 242450 252354 -82576 -48884.9 -125069 
28825 2 -256.475 -6.48653 -34.0724 -1 0 0 0 0 0 0.00125952 -1.60097 406752 675446 532580 -36225 -9251.24 35063.3 
28894 2 -259.691 -0.967832 -34.0902 0.0356713 0.0570562 -1.2086 -0.039138 0.0550321 0.112338 0.0018455 -1.5202 177414 166997 267937 -93529.3 -40301.8 -8605.27 
28900 2 -254.863 -5.61315 -36.7031 0.602774 0.41918 -0.555879 -0.103128 0.023011 0.0506557 0.00106813 -1.54964 317659 430686 138164 -60492.8 2106.33 22883 
28903 2 -254.908 -3.76979 -34.0646 -2.5871 0.193286 -0.724869 0.0797245 0.152051 0.00682532 0.00913893 -1.50746 -58789.5 169468 406326 -138124 -55795.7 46275.4 
28901 2 -253.357 -2.79749 -36.6924 0.395689 1.12527 -1.41684 0.10643 -0.0549124 0.0861503 0.00432046 -1.52062 218366 308921 142419 -142290 -57349.6 -70045.6 
28828 2 -253.265 -6.48653 -34.0724 -1 0 0 0 0 0 0.00125952 -1.60968 335659 793694 237344 -15201.5 -9859.87 32988.8 
28902 2 -253.321 -0.983991 -34.0598 -1.43893 -1.08108 0.42306 -0.061962 0.0210824 -0.0429984 0.00430532 -1.51932 210998 252390 234328 -95062.3 62816.9 -55677.5 
28904 2 -251.674 -5.64135 -36.6576 -1.42937 -1.12186 -0.405777 -0.014821 0.131802 -0.120372 0.00436589 -1.54988 144770 412826 186901 -138396 10077.7 -1185.63 
28907 2 -251.686 -3.74577 -34.0721 -1.18657 -0.239194 -0.708467 -0.143754 0.0172609 -0.0290659 0.00247758 -1.5352 -89309.9 69068.2 94079 -81266 26541.4 11399.7 
28905 2 -250.154 -2.83379 -36.6802 -1.80741 1.19174 0.846279 0.0934777 0.0247143 -0.0533935 0.00680538 -1.52176 392741 270512 90788.7 -40888.6 -41083.9 12812.9 
28831 2 -250.055 -6.48653 -34.0724 -1 0 0 0 0 0 0.00125952 -1.62118 195274 624618 94698.8 -100168 -40609.2 9499.85 
28906 2 -250.118 -0.981227 -34.0709 -3.59339 0.420515 2.81496 -0.0692145 0.0415086 -0.00637983 0.0264665 -1.53203 -57845 128628 145653 -5373.78 64121.5 5058.91 
28911 2 -248.544 -3.76348 -34.1058 0.822824 0.87391 -0.237297 0.280251 0.10168 0.0510403 0.00188558 -1.52452 161978 26849.1 111172 -22660.3 24624.3 -86050 
28908 2 -248.466 -5.59633 -36.6702 -0.555205 1.18456 -0.367501 0.0180587 -0.013093 -0.131575 0.00232568 -1.54857 258451 500097 188473 -44169.3 -2639.41 -64618.6 
28910 2 -246.954 -0.949171 -34.1466 -1.5526 1.85216 0.24076 0.108499 -0.087002 0.172389 0.00742992 -1.52376 55324.9 213103 100810 26261.3 -79923.3 509.466 
28834 2 -246.845 -6.48653 -34.0724 -1 0 0 0 0 0 0.00125952 -1.6118 281815 798740 196292 -71660.9 -94484.2 -40111.8 
28909 2 -246.844 -2.8253 -36.6941 -0.144322 -0.305476 1.54555 -0.212725 -0.0152138 -0.0474091 0.00315239 -1.52173 253022 208009 55537.6 -68513.9 -53013.2 -113685 
28912 2 -245.247 -5.63684 -36.7304 -2.66897 1.90494 1.67683 -0.0271219 0.107121 0.126525 0.017084 -1.55156 99391.6 400636 106772 19976.1 15440.2 -33705.3 
28915 2 -245.257 -3.7431 -34.1238 0.254961 -0.185711 0.172924 -0.0532871 -0.0256597 0.0962757 0.000162978 -1.50672 457351 127885 260132 -154880 -68247.6 44290.1 
28913 2 -243.684 -2.7798 -36.7118 -0.577796 0.43732 0.984298 0.111653 -0.0851054 0.0157198 0.00188164 -1.52193 164049 274227 255572 -22464.7 73647.3 -16330.4 
28837 2 -243.635 -6.48653 -34.0724 -1 0 0 0 0 0 0.00125952 -1.60497 395787 903138 406988 42843.6 52558.7 -16198.8 
28914 2 -243.755 -0.979444 -34.0609 0.345095 -0.476522 0.416385 0.132391 0.00142283 -0.0366707 0.00065437 -1.5171 318608 8996.63 340375 -157229 82134.2 23246.3 
28919 2 -241.973 -3.74789 -34.1043 -1.60292 1.30669 1.99192 -0.268461 0.0521054 0.0177782 0.0103841 -1.51479 311771 177265 226841 -29391 -9729.26 -105542 
28916 2 -242.065 -5.56649 -36.7166 -0.14411 1.69062 -0.128237 0.0705142 -0.0374781 0.0576005 0.00364681 -1.54067 230747 664471 107212 26708.9 8174.02 -40562.6 
28840 2 -240.425 -6.48653 -34.0724 -1 0 0 0 0 0 0.00125952 -1.60911 284359 755751 264612 25333.6 37343.6 4414.1 
28918 2 -240.499 -0.92711 -34.0862 -2.02283 0.542686 1.33236 0.0357449 -0.147932 -0.013747 0.00776059 -1.52904 243093 -96598.7 -330.707 -102606 -54915.7 -130331 
28917 2 -240.417 -2.73485 -36.6627 -1.87618 0.248277 -0.312851 -0.16659 -0.191552 -0.0565544 0.0046345 -1.52463 -51569.9 206243 108023 -576.674 93432.8 62254.8 
28923 2 -238.814 -3.73044 -34.0491 -2.43338 -0.857821 -0.389175 -0.0474408 0.028158 -0.0670532 0.00857564 -1.52308 33507 216248 6184.94 -96515.3 -49812.9 -2026.23 
28920 2 -238.879 -5.59101 -36.6708 1.93138 0.375089 0.14108 0.157435 0.0286825 -0.070475 0.00490056 -1.5402 357889 583120 282178 -97338.5 4131.65 17390.8 
28922 2 -237.275 -0.955947 -34.0853 0.537761 -1.80313 -1.02297 -0.106036 -0.116183 0.0388683 0.0057773 -1.54004 119324 -112317 -49278 -190610 41749.6 -43953.2 
28843 2 -237.215 -6.48653 -34.0724 -1 0 0 0 0 0 0.00125952 -1.6048 397999 834200 362986 -12180.2 -27675.2 -28902.4 
28921 2 -237.312 -2.77751 -36.665 -0.588378 -0.156395 0.505178 0.266762 -0.246761 -0.0241352 0.000788273 -1.51773 77582.8 55994.2 199550 -54674.1 40235.3 13347.8 
28927 2 -235.6 -3.75119 -34.0681 -2.00749 0.985256 1.32023 -0.202097 -0.0170659 -0.0402082 0.00849385 -1.52641 -19125.9 6714.89 149873 -176504 33190.6 13298.2 
28924 2 -235.585 -5.59673 -36.7122 1.8086 -2.18205 -0.364693 -0.15563 -0.0465112 0.0915283 0.0102844 -1.53371 429748 419246 171516 -125175 6429.56 32581 
28926 2 -234.091 -1.02556 -34.0599 0.767156 -2.70515 0.589727 0.16074 0.111411 -0.159818 0.0103962 -1.53496 130376 -103099 -100667 -44360.4 -86292.6 18929.2 
28925 2 -234.009 -2.89098 -36.6639 0.924574 -0.407023 0.36129 -0.0534462 0.140176 -0.14005 0.00144975 -1.51509 330267 88359.4 262695 -132797 228.644 21610.8 
28846 2 -234.005 -6.48653 -34.0724 -1 0 0 0 0 0 0.00125952 -1.61307 290140 756418 324610 -15992.2 -100662 -2234.61 
28931 2 -232.432 -3.75077 -34.0675 -1.32332 0.53219 0.807809 0.10511 0.0345995 0.049882 0.00338429 -1.53185 6071.37 80856.4 200451 -18235.9 -92204.5 57252.8 
28928 2 -232.357 -5.61697 -36.6773 -1.67299 0.361755 -0.882621 -0.149466 0.00632941 -0.0710788 0.00467128 -1.55589 52479.5 349193 238314 55907.4 -5464.82 -11044.7 
28929 2 -230.812 -2.8297 -36.7147 1.22527 -0.758423 -0.688458 0.103667 -0.0597638 -0.000297614 0.00321236 -1.51372 391000 245110 310121 30578.6 -111953 106562 
28930 2 -230.848 -0.960494 -34.0899 -0.0724285 2.50142 -0.169883 0.0279907 -0.214946 -0.0635485 0.0079239 -1.51212 381064 -112357 367197 -13666.5 -195780 -30261.7 
28849 2 -230.795 -6.48653 -34.0724 -1 0 0 0 0 0 0.00125952 -1.60851 321832 792718 356229 -35685.2 -48047.7 62986.7 
28935 2 -229.215 -3.75159 -34.1145 1.38061 0.121871 0.0909762 -0.00374428 0.0745641 0.0163414 0.00242987 -1.50399 275658 234173 388830 -43877.7 -178874 -21156.2 
28932 2 -229.208 -5.6391 -36.7165 -1.43196 1.27004 -3.09434 0.116219 0.131009 0.0395317 0.0166741 -1.54967 85837.8 451799 123622 14125.3 -39660 -47835.5 
28852 2 -227.585 -6.48653 -34.0724 -1 0 0 0 0 0 0.00125952 -1.60225 419599 856705 542912 27281.5 -50151 -15175.9 
28934 2 -227.582 -0.975557 -34.1306 1.18871 -0.111859 0.549779 -0.149073 -0.158547 -0.0274729 0.0021762 -1.5137 199870 -112916 491683 -31867 -134019 -33568.4 
28933 2 -227.539 -2.83736 -36.7663 -1.2202 -0.168391 0.852934 -0.15732 -0.0734302 0.0533107 0.0028273 -1.516 330717 194938 212831 107547 -81307 113456 
28936 2 -225.987 -5.6255 -36.7554 -1.64809 0.327126 0.582863 -0.010077 -0.0458853 0.167217 0.00398377 -1.55649 150940 178349 126756 -53685.3 5614.41 -89414.1 
28939 2 -225.988 -3.73933 -34.1666 -3.83178 0.589305 0.369732 -0.178726 -0.121452 0.251602 0.0191025 -1.51902 -151363 -68783.5 120034 -84884.3 77313.6 108773 
28938 2 -224.427 -1.03585 -34.1345 -2.53248 -0.555426 -1.90257 0.0244638 0.180421 0.0975902 0.0130256 -1.53452 -76808.8 -76113.6 284412 -69198.7 -7429.69 -46230.9 
28937 2 -224.353 -2.94174 -36.6635 -1.36804 -0.109872 2.19478 0.0370752 0.221116 -0.268197 0.00843961 -1.52921 23078.5 230428 -54426.9 -94899.6 129268 -121.973 
28855 2 -224.375 -6.48653 -34.0724 -1 0 0 0 0 0 0.00125952 -1.61031 309937 742600 452566 -84222.6 93084.8 -1004.78 
28968 2 -272.525 2.77994 -36.6934 -1 0 0 0 0 0 0.00125952 -1.13422 138545 363147 644656 40676.4 3927.62 -6351.42 
28969 2 -272.525 4.63324 -34.0724 -1 0 0 0 0 0 0.00125952 -1.13139 -184554 323052 626255 -32991.6 13.7871 112.892 
28970 2 -270.92 0 -36.6934 -1 0 0 0 0 0 0.00125952 -1.53053 169201 475081 418115 279097 -27741.9 29568.3 
28973 2 -270.92 1.85329 -34.0724 -1 0 0 0 0 0 0.00125952 -1.53015 360200 223843 447444 -246236 -34939.9 -16478 
28971 2 -269.345 2.77106 -36.7043 0.45604 -0.239466 -0.289807 -0.192685 0.0162593 0.025137 0.000439955 -1.60165 477724 180392 157599 -2910.86 5047.65 -24515.6 
28972 2 -269.432 4.60897 -34.1065 -1.41088 -1.05481 -0.370847 0.165447 0.0108921 0.0907062 0.00408175 -1.59499 322342 165640 208583 -60226 -23325 32286.9 
28977 2 -267.733 1.82116 -34.1105 -0.40458 -0.540289 0.472073 -0.137326 0.0243644 0.0358704 0.00085452 -1.53754 222065 66982.8 78307 -54466.8 11517.2 -9504.31 
28974 2 -267.793 -0.00910756 -36.7289 -2.34517 -0.417885 0.809519 0.0680861 -0.0120535 -0.0112599 0.00797246 -1.53427 218612 126132 195542 40095.6 22148.7 28130.3 
28976 2 -266.223 4.58994 -34.0788 -3.44967 0.572281 0.494259 0.0431757 0.0487332 0.0472464 0.0157087 -1.53057 143787 193343 93685.2 -56902.4 83119.2 -6299.21 
28975 2 -266.193 2.78756 -36.6849 -2.57167 0.302596 -0.10395 0.0950899 -0.119237 -0.124581 0.00845873 -1.52768 -778.013 213280 163200 -111107 -11502.9 1463.3 
28981 2 -264.545 1.79504 -34.1158 -0.777723 0.436122 -0.89538 -0.00644288 0.112233 0.0498432 0.00201115 -1.52755 215395 216516 50799.2 -54285.2 21105.3 70925.1 
28978 2 -264.562 -0.0504289 -36.7002 -1.29226 1.77383 -0.298896 0.0697402 0.0587443 -0.0782056 0.00617887 -1.52033 341382 103719 197020 -191598 48788.4 -34558.2 
28980 2 -263.042 4.63744 -34.1015 -2.64232 0.0519969 1.55469 0.10621 -0.176605 0.0975062 0.0118415 -1.52545 154803 249672 106032 -29885.5 -106508 90765.5 
28979 2 -262.987 2.71284 -36.7032 0.216374 0.480233 -0.000336458 0.0798303 0.0964221 0.019279 0.000349443 -1.51518 169346 310434 291090 -109733 11737.5 -30679 
28982 2 -261.302 -0.0426736 -36.6844 -0.0781641 1.32144 0.346273 -0.17221 -0.0422615 -0.0248395 0.0023581 -1.52158 295238 248513 330996 54885.9 41998.5 27794.2 
28985 2 -261.324 1.78968 -34.0313 0.508395 -0.247687 -0.872209 -0.10514 0.0505039 -0.126933 0.00136099 -1.51188 299884 244210 224275 -166694 -7536.14 -38119.6 
28983 2 -259.802 2.762 -36.6874 -0.102525 1.00088 2.28259 0.102319 -0.02818 -0.0361229 0.00783735 -1.51642 302743 252480 443038 -114104 -5163.76 -87360.9 
28984 2 -259.829 4.57883 -34.0562 -0.363591 0.61115 0.0842322 -0.027982 0.0858443 -0.0966621 0.000645878 -1.52378 143891 142985 162343 -65867.6 36223.4 -56639.3 
28986 2 -258.118 -0.0232828 -36.6955 -1.27098 0.145541 1.17252 -0.0199955 0.053496 -0.010259 0.00379289 -1.5181 140953 409498 375638 2947.72 83826 92753.8 
28989 2 -258.112 1.86149 -34.0517 -1.40937 0.234347 -0.73403 -0.157463 -0.182263 -0.101261 0.00324962 -1.52451 77861 15461.1 394982 -115304 -36767.8 -36856.4 
28988 2 -256.662 4.58523 -34.0849 -0.79668 0.35468 -0.283786 0.203342 0.0526305 -0.0202547 0.00105929 -1.5199 207219 -30402.9 270126 -205579 -172639 -98655.2 
28987 2 -256.551 2.79437 -36.7401 -1.10922 -0.276677 0.264319 -0.0299693 -0.101694 0.139219 0.00173408 -1.51778 319745 207274 229772 27611.5 14759.5 -2155.96 
28993 2 -254.954 1.82939 -34.0454 -1.83454 0.0506967 0.120285 -0.0497287 -0.0707838 -0.148394 0.00426041 -1.52677 -19027.8 54681.7 194770 -277715 -68095 -8838.08 
28990 2 -254.932 0.004925 -36.7258 -1.38074 0.0482072 0.761103 -0.0544033 -0.0933265 0.141138 0.00313372 -1.51997 5405.39 288021 430868 -66844.2 -48007.3 -22636.8 
28991 2 -253.352 2.7218 -36.6784 -1.11667 -1.06393 1.32419 0.032804 -0.0211449 -0.0398382 0.00520479 -1.5299 227763 -149456 203234 -87167.8 6790.27 864.171 
28992 2 -253.392 4.53013 -34.0957 -0.125433 -0.3548 -1.83517 0.0436689 0.145781 -0.00328028 0.00442022 -1.51905 384957 80655.5 60137.5 -121087 31290.2 -70566.7 
28997 2 -251.744 1.77845 -34.0595 -2.47418 1.12192 -0.819561 0.0257366 0.0355283 0.0205975 0.0101416 -1.5247 220542 161105 299191 -32256.7 -14799.1 19434.1 
28994 2 -251.766 -0.0362076 -36.6863 -1.90909 0.872865 0.603939 0.101282 -0.0568563 0.0624079 0.00600951 -1.5307 36405 105261 126159 -26852.8 35868.5 36931.4 
28996 2 -250.145 4.53844 -34.1063 -0.317257 -0.369754 -0.185058 -0.0206113 0.0317831 0.094031 0.000342106 -1.51603 413479 156816 270919 45803.5 -106599 -74513.7 
28995 2 -250.12 2.69349 -36.6916 -0.523081 1.18142 0.342563 -0.0369452 0.0234533 -0.000257272 0.00225041 -1.52924 300047 98832.8 80947.9 13736.4 -52385.9 -6055.84 
29001 2 -248.519 1.81871 -34.0854 0.0924453 2.05654 0.578739 -0.0489178 -0.0904659 0.0706246 0.00575959 -1.52803 150181 42477.8 208147 34804.9 -37309 -22415.8 
28998 2 -248.556 -0.0650746 -36.6763 -0.787544 -1.0998 1.45231 0.123639 0.0298616 -0.117221 0.00496122 -1.51779 249415 306174 11173.8 24083.1 -259080 67922.2 
29894 2 -251.799 5.49739 -31.4894 -2.22116 0.521323 1.48485 0.108136 -0.159743 -0.145632 0.00933317 -1.51512 270121 206675 165662 -25900.8 106426 -161977 
28999 2 -246.91 2.74626 -36.6761 -1.79629 -0.159052 1.10038 0.0741668 -0.101395 -0.0455566 0.00562094 -1.51926 327489 205745 230628 133738 32358.4 29482.4 
29000 2 -246.895 4.54032 -34.0358 -2.49979 -0.324187 0.507164 -0.111256 -0.0222523 -0.103863 0.00832699 -1.5291 103298 -72468.9 176960 -81539 -76261 -123466 
29005 2 -245.308 1.78565 -34.0731 0.692507 -0.0325412 -0.786405 -0.0788418 0.00354056 -0.0673177 0.00138428 -1.52335 62476.4 103245 275121 64770.2 -15769.6 108972 
29002 2 -245.326 -0.0470717 -36.7613 -3.31905 -0.699991 0.281998 0.0380596 0.0751477 0.106192 0.0145923 -1.52692 294134 81246.8 293228 -32901.9 47179.6 56649.4 
29003 2 -243.668 2.71512 -36.694 0.997335 -0.836022 0.149248 -0.160736 0.00965436 -0.0543644 0.00216119 -1.52504 284583 48884.6 68838 9348.94 -42736.9 50006.9 
29004 2 -243.722 4.5435 -34.0493 -3.03319 0.784777 -1.16812 -0.0188435 -0.00372662 -0.0620481 0.0140822 -1.52732 -47335 -28190.9 193403 1777.78 -33732.2 47691.1 
29813 2 -243.715 2.70411 -31.4643 1.21948 2.28646 0.459981 -0.0658718 -0.103917 -0.0389096 0.00872418 -1.52967 -49816.6 38250.8 109708 -186406 17735.7 61275.4 
29006 2 -242.092 -0.0479186 -36.6787 -1.32404 0.20121 -0.351933 -0.00931946 -0.0263302 -0.120338 0.00241504 -1.52152 419487 -84607.6 39159.7 89121 -46662 -79199.5 
29009 2 -242.161 1.76377 -34.151 -0.403622 -0.515439 0.260925 0.150809 0.0437384 0.170704 0.000625565 -1.52114 10098 -32990.4 65551.8 26471.2 -184772 -105039 
29008 2 -240.553 4.52296 -34.1461 -1.40846 0.441088 -0.970552 0.123672 -0.0734545 0.0516517 0.00393006 -1.52016 187380 125851 339043 50243.5 -65865.8 153281 
29007 2 -240.42 2.67915 -36.7757 -0.874212 1.37602 -1.6309 -0.170682 0.0624808 0.144101 0.0066975 -1.52586 164408 77617.8 -33201.7 -71411.9 -230718 95758.9 
29013 2 -238.93 1.7504 -34.1683 1.02666 -1.23778 0.0317245 0.0294739 0.0997038 0.0350315 0.00325854 -1.52034 184335 -14089.5 105297 -122671 -213091 -98115.9 
29010 2 -238.82 -0.0418944 -36.7455 -1.95071 0.0556055 0.849529 -0.148769 0.0860035 0.036152 0.0057057 -1.53298 52294.1 -322615 74335.3 68686.8 32009.7 -188510 
29012 2 -237.321 4.50537 -34.1719 -1.40224 -0.145848 -0.0446005 -0.0259586 -0.0201746 0.0189427 0.00250585 -1.53452 163131 148726 181390 -161.733 -12531.7 62897.6 
29011 2 -237.25 2.70393 -36.8264 -2.6811 -0.343217 -0.206172 -0.0173316 0.0132656 0.181636 0.00925573 -1.52391 -74334.4 219211 209043 -98151 1310.47 -83307.4 
29017 2 -235.724 1.7374 -34.1518 -0.150811 -1.11507 0.859011 0.106386 0.126014 -0.021504 0.00252411 -1.52573 314240 -23403 -69682.7 -94358.1 52553.7 -163937 
29014 2 -235.654 -0.118163 -36.66 -0.479568 0.288195 -0.616113 0.101172 0.0744475 -0.242092 0.000872388 -1.51903 293370 193218 160855 -89083.5 62171.7 -100528 
29016 2 -234.105 4.53752 -34.0957 -1.71742 -0.973669 1.22995 -0.0300821 0.0359888 -0.11085 0.00681443 -1.51622 275857 297983 149400 -28825.7 114378 21378.2 
29015 2 -234.076 2.71628 -36.7122 -2.26308 -0.593225 -0.198174 0.029293 -0.0838906 0.0237833 0.00694338 -1.51592 177888 381798 309512 -96395.8 86311.9 -10444.4 
29018 2 -232.412 -0.106539 -36.7319 -0.113043 -0.565519 -2.74261 -0.0859541 0.0293259 0.0746444 0.00989289 -1.51182 434022 95300.9 221857 -29762.3 -88729.9 16869.5 
29021 2 -232.443 1.72783 -34.0857 0.809311 -0.885128 0.359376 -0.150383 0.0483108 -0.0699914 0.00197441 -1.51736 305552 85334.7 119755 25169.5 100345 10725.8 
29108 2 -232.509 5.49521 -36.7157 -0.110238 -0.548174 -0.926093 0.0419264 -0.156324 0.0455773 0.00147401 -1.52622 190094 -34553.4 -19767.3 -170610 -114844 13670.6 
29104 2 -235.737 5.51114 -36.7395 -1.34377 -0.742253 -1.21358 0.144306 -0.106989 -0.0504632 0.00482325 -1.5274 117195 40904 -6549.23 -37901.8 76474.2 -145353 
29020 2 -230.924 4.50528 -34.1566 0.697332 -1.48028 -1.75455 0.0289356 0.016433 0.108525 0.00724971 -1.52306 70547.7 228029 42632.4 -179955 -98016.9 -85006.2 
29019 2 -230.857 2.64788 -36.6742 -1.49256 0.442821 1.34779 0.00443515 0.0510655 -0.239027 0.0053408 -1.52098 176453 226857 59190.6 -136234 -56293.3 -29150.9 
29025 2 -229.232 1.69582 -34.1744 -0.650872 0.286032 -0.78576 -0.0541714 0.186655 0.194607 0.00141427 -1.52422 -49535.9 -11394.8 132114 -66839.5 -77712 132239 
29022 2 -229.132 -0.0874412 -36.8102 -0.655204 0.265905 -0.759837 -0.137095 0.0333065 0.194262 0.00135694 -1.51645 397979 139333 155572 -20927.6 -83390.5 -130281 
29024 2 -227.726 4.51442 -34.1873 -1.28247 0.486955 -0.289263 0.0164878 -0.0628731 0.200659 0.00247563 -1.53091 36994 -21937.7 34917.1 -4614.99 -29251.9 -108457 
29023 2 -227.633 2.70061 -36.7056 -3.65147 -2.60489 0.649162 -0.0963007 -0.186477 -0.248691 0.0258706 -1.52816 -210186 -125597 196235 -224763 48959.4 -29372 
29112 2 -229.276 5.41356 -36.7566 -0.682303 -0.971117 -0.511733 -0.0229026 0.0919134 0.00703956 0.00210399 -1.53066 282677 93433.3 -131476 11933.5 -160109 8212.22 
29116 2 -226.065 5.37672 -36.8103 -0.474287 -0.816563 0.243214 0.0706139 0.268073 0.105756 0.00119765 -1.52143 263032 30860 23197.3 -107752 -99010.4 4689.71 
29029 2 -226.087 1.73795 -34.0817 -1.45679 -0.34872 2.06215 0.12636 0.018968 -0.146486 0.00818221 -1.52339 -58605 -94454.9 151570 -258673 -46854.8 39622.9 
29026 2 -225.924 -0.0725501 -36.7941 -2.34874 -0.716189 0.670552 -0.198569 -0.151371 0.126224 0.0081606 -1.51635 29170.8 99809.4 325194 -344729 15393.2 -12979 
29028 2 -224.563 4.4747 -34.1336 -1.13186 -0.291794 2.11473 0.106906 -0.0551466 -0.166613 0.00735352 -1.5258 133610 -111772 112792 -138180 -106616 42712.2 
29027 2 -224.526 2.62964 -36.7916 -0.560998 -0.69872 -1.21556 0.407469 0.209484 0.231295 0.00287233 -1.51007 131837 -149002 310978 -73530.5 -61646.3 -123701 
29058 2 -272.525 8.33982 -36.6934 -1 0 0 0 0 0 0.00125952 -1.13575 -66653.5 371685 649627 33073.6 12288.3 -1604.67 
29059 2 -272.525 10.1931 -34.0724 -1 0 0 0 0 0 0.00125952 -1.1324 -155379 338726 640389 -39829.3 14416.1 -3208.56 
29060 2 -270.92 5.55988 -36.6934 -1 0 0 0 0 0 0.00125952 -1.53383 185817 431115 309352 229250 -35934.8 33809.7 
29063 2 -270.92 7.41318 -34.0724 -1 0 0 0 0 0 0.00125952 -1.52828 186078 304847 533782 -290468 15777.1 12903.9 
29150 2 -270.92 11.1198 -36.6934 -1 0 0 0 0 0 0.00125952 -1.53091 228713 409171 468707 284816 -22284.4 25966.4 
29062 2 -269.432 10.1609 -34.0666 -1.09935 0.496782 -1.68869 0.135243 0.0025639 -0.0988712 0.00542477 -1.59226 315391 139340 297310 -73719.3 -75251.7 -14241 
29061 2 -269.417 8.33999 -36.7526 -0.291103 -0.0547757 -1.36077 0.149219 0.0176831 0.179218 0.00244275 -1.59317 501056 204714 161875 -43574.9 -58385.9 -38251 
29064 2 -267.774 5.55406 -36.7033 -2.94912 -0.517917 0.151877 -0.0673092 0.0347505 -0.0181261 0.0113213 -1.53577 107222 160581 163999 12440.2 58198.4 -87099.1 
29067 2 -267.79 7.37378 -34.1032 -0.00253174 0.229409 0.484558 -0.0446489 0.0263216 0.0811706 0.000362024 -1.51978 239398 285088 440521 -90536.6 38282.6 -38238.2 
29154 2 -267.766 11.109 -36.7719 -0.985803 0.186512 1.25578 -0.0839955 -0.0722979 0.157871 0.00325406 -1.52268 181281 283082 307584 -25771.8 -18080.9 -66607.3 
29066 2 -266.231 10.1439 -34.0663 -0.00612013 -0.322845 1.94349 0.0927916 0.0568745 -0.117689 0.00488873 -1.51245 425471 210911 298430 36685.8 26750.7 -93529.4 
29065 2 -266.156 8.30783 -36.6896 0.114352 0.828413 1.35396 -0.076024 0.0509842 -0.0451918 0.0031898 -1.51398 344448 317890 239045 -61640.2 35260.8 -53483.3 
29068 2 -264.595 5.51428 -36.6512 -3.73726 0.282195 0.906071 0.0202977 0.0388593 -0.176043 0.0187261 -1.53232 -108447 77167.1 73394.5 -42787.8 -172912 59469.1 
29158 2 -264.595 11.1182 -36.7249 -1.83091 -1.08551 -1.74202 0.0800686 -0.0647133 0.0562333 0.0095285 -1.51519 60761.5 403698 328162 -41385.6 -60604.9 -92739.7 
29071 2 -264.599 7.37925 -34.0557 -1.11968 0.344794 -0.766866 -0.0372894 0.0267562 0.0470497 0.00246946 -1.53235 18205.6 170118 238184 87233.2 -56395.8 -26270.6 
29070 2 -262.966 10.1458 -34.0867 -1.02848 0.362299 0.142693 -0.122589 0.0843883 -0.0164718 0.00152326 -1.50906 415446 384086 224380 10899.5 -46023.9 -55366 
29069 2 -262.977 8.26181 -36.6692 -0.451744 0.490066 -0.970302 -0.0964683 0.19058 -0.146701 0.00174534 -1.52404 43052 152967 282275 57941.7 -74478.8 -38687.3 
29072 2 -261.42 5.54583 -36.7023 -1.83456 -0.728967 -2.44252 0.115958 -0.136573 -0.00719714 0.0124225 -1.52325 216957 151411 286388 89266.3 -18156.1 33543.1 
29162 2 -261.412 11.0846 -36.7197 0.715174 -0.242785 -1.86715 0.119155 0.0275249 -0.0425587 0.00510943 -1.51823 322810 315107 234929 77175.8 -49078 16098.7 
29075 2 -261.414 7.38189 -34.0851 -3.62632 -1.65136 -1.23137 0.039206 -0.0508439 0.0333522 0.0219074 -1.53895 -73289.3 68477.8 58377.2 -1984.78 -132407 -2543.82 
29080 2 -254.904 5.51437 -36.7224 -0.0418188 -1.50443 1.14663 -0.197077 0.0164572 0.0323104 0.00450883 -1.52084 316406 106345 174263 89199.5 35328.6 -121942 
29074 2 -259.748 10.1264 -34.1626 0.101692 1.49158 -1.51109 -0.174164 0.163669 0.136021 0.00569121 -1.52208 79386.3 111939 111440 21042.2 -126824 -82425.2 
29073 2 -259.816 8.3184 -36.7018 -2.39219 -0.141085 -1.51496 0.149139 -0.0811801 -0.139045 0.0101235 -1.52223 112296 183374 180211 -36873.8 -133584 -154205 
29076 2 -258.194 5.51209 -36.7028 -0.664421 -1.47975 0.866966 -0.043133 0.0762585 -0.0729302 0.00426062 -1.51436 442882 158894 359445 -13712.5 -39433.2 28838.3 
29079 2 -258.233 7.37076 -34.0952 -0.147035 0.0441671 1.29782 0.0413773 -0.0874821 -0.0380029 0.00215114 -1.52729 27005.4 96833.8 193849 79589.6 -42724 -70513.7 
29166 2 -258.148 11.0582 -36.7716 -0.381463 0.534802 0.0191228 -0.0385047 0.0163202 0.0743287 0.000543976 -1.52411 373401 147787 -86685.8 -110961 39669.9 -159692 
29077 2 -256.577 8.262 -36.7609 -0.977636 -1.57526 1.25534 -0.0712103 0.0410078 -0.0206992 0.00631408 -1.52118 241333 300869 245052 61314.1 -100559 130813 
29078 2 -256.597 10.1247 -34.133 -1.17096 -0.51891 1.6328 0.0705741 0.00478305 -0.0554845 0.00542405 -1.53544 -60827.5 143090 269165 85565.5 -59522 25100.9 
29170 2 -254.902 11.0583 -36.7325 -2.70716 -0.456361 -0.923219 -0.141693 0.0178178 -0.0285095 0.0105665 -1.52848 144696 -98366.6 64053.6 253858 -112962 -46854 
29083 2 -255.046 7.35093 -34.1674 -0.771509 -0.68526 -1.0774 0.185886 -0.0109224 0.124922 0.00280319 -1.50832 394572 282632 266724 -9309.26 -77072.6 -43791.2 
29887 2 -256.62 8.2817 -31.502 -0.118729 -1.47511 1.18806 0.0747604 -0.00265703 -0.025811 0.00453618 -1.51619 461331 318864 206185 54265.9 -67739.8 -3173.41 
29890 2 -255.017 5.47099 -31.5406 -1.37415 0.144407 0.556717 -0.0345003 0.0967061 0.0937086 0.00279495 -1.52227 315105 295640 240844 132530 21579.6 -94052.9 
29084 2 -251.733 5.45119 -36.6933 -0.0222008 1.12512 0.751269 0.014014 0.0507101 -0.093786 0.00230591 -1.52277 167620 105601 44881.9 -157274 -57322.8 -154815 
29088 2 -248.483 5.45061 -36.7099 -1.45572 1.45752 0.666779 -0.129259 0.0123259 -0.0176372 0.00590475 -1.53108 193358 -59150.8 122142 -9473.05 34510.4 -130041 
29081 2 -253.385 8.3428 -36.8095 -1.68411 -0.670335 0.864019 0.111505 -0.234452 0.136713 0.00507852 -1.5176 118484 151674 271552 7082.83 -48660.9 18794.9 
29082 2 -253.396 10.1324 -34.147 -0.0161153 -0.0250963 -0.098439 0.139538 -0.0773126 0.0341389 1.33254e-005 -1.51831 260288 292693 129065 51201 24698.1 50054 
29174 2 -251.704 11.0808 -36.7207 -0.18815 -0.337955 2.06416 -0.0330257 -0.129551 -0.0676264 0.00555492 -1.52024 105173 59865.4 233640 -41204.2 6733.09 4061.1 
29087 2 -251.788 7.31075 -34.1668 -2.40558 -0.0458421 0.559206 -0.0387174 0.0452813 0.0633882 0.00768513 -1.51266 462258 251753 189790 -83110.1 112959 -120740 
29085 2 -250.195 8.21527 -36.7606 -1.535 0.12011 1.02423 0.0737592 0.0938529 0.0535475 0.00430718 -1.52464 237727 254900 33364.8 -39294.8 132493 -14075.8 
29086 2 -250.158 10.0528 -34.1374 -1.6061 0.173842 1.03893 -0.0312924 0.0890017 -0.00467615 0.00464658 -1.52748 172836 259272 16359.1 25443.2 43910.5 154280 
29091 2 -248.522 7.28708 -34.1771 -0.980467 0.840843 1.04022 -0.116333 -0.0122043 0.204002 0.00346416 -1.52617 235459 125700 -11334.1 -43827.3 167627 -52982.3 
29178 2 -248.525 11.012 -36.6745 -1.70196 -0.196425 -0.324636 0.0545272 0.0119563 -0.14196 0.00382973 -1.5139 298012 339433 270435 7346.26 -21941.6 35672.7 
29984 2 -251.714 11.0211 -31.4993 -2.6955 -0.574395 0.092326 -0.180619 -0.0543132 -0.124165 0.00957761 -1.53041 160103 35922.4 34786.2 -158566 -25127.4 71306.9 
29895 2 -250.128 8.23467 -31.5811 -0.00820365 0.328906 0.921216 -0.116151 -0.115493 0.113378 0.00120521 -1.52918 -22365.3 66750.4 234260 -102662 -22080.4 41305.4 
29891 2 -253.33 8.26962 -31.5373 0.755169 1.03507 0.945405 -0.225291 0.0193394 -0.0450257 0.00319344 -1.51258 348604 319551 218297 99184.6 -49403.4 47274.1 
29092 2 -245.291 5.50337 -36.7029 -3.37274 0.801363 -1.08668 -0.0662326 -0.0991622 0.0355046 0.0166237 -1.5284 -28085 114130 417401 11955.2 33948.5 -57332.4 
29089 2 -246.941 8.20784 -36.6763 -3.57382 -0.0418051 1.02229 0.0526695 0.181293 -0.0965298 0.0174053 -1.52198 173201 186027 58178.6 14054.1 191370 30085.9 
29090 2 -246.966 10.0917 -34.0941 0.692212 -0.84547 -1.70721 0.0655079 -0.121235 -0.00289177 0.00517477 -1.52512 -18341.3 206520 119069 44085.5 -7088.02 -65105.4 
29095 2 -245.334 7.26783 -34.0225 0.146597 -0.059936 -0.242695 0.050745 0.151443 -0.152675 0.000105779 -1.5135 298515 147138 198580 -58926.5 -26262.8 -62350.8 
29182 2 -245.258 11.0663 -36.6931 -0.495963 0.835254 -1.34172 -0.241911 -0.0691218 -0.0829965 0.00345591 -1.51447 266109 323714 233688 42099.9 -39800.5 -61819.6 
29094 2 -243.802 10.0842 -34.0796 -0.0584106 0.858663 -1.38512 0.0509744 -0.126704 0.0111321 0.00334941 -1.51302 -77229.5 247298 259931 33685.6 -134259 -63154.9 
29093 2 -243.752 8.26062 -36.7119 -0.26156 -0.30885 0.860093 0.0244363 -0.0443766 0.157074 0.00113805 -1.53065 178743 75009.1 231288 -61647.5 49335.5 -40646.9 
29096 2 -242.148 5.45752 -36.6936 -1.40831 -0.47037 1.08851 0.129223 0.0704706 0.00239667 0.00426907 -1.5244 23551.7 194114 -29551.1 -122584 -51708.4 14377.1 
29100 2 -238.902 5.45728 -36.7699 -0.516608 0.805323 -2.26481 -0.0664963 0.0513869 0.00332467 0.0076135 -1.52753 133836 158941 62990 -66191.1 -115517 -77502.9 
29906 2 -242.123 5.40972 -31.4398 0.778039 -0.921862 1.05221 -0.0390119 0.120109 -0.0470159 0.00322728 -1.52287 394764 -83932.8 274744 11591.3 -111106 -17936.2 
29186 2 -242.12 11.0079 -36.7664 -1.90318 0.0728818 0.8124 -0.122952 0.0875639 0.0774827 0.00540007 -1.5314 -194789 95491.2 102174 14998.1 1612.33 -25319 
29099 2 -242.102 7.28158 -34.0662 -1.23461 -0.931744 0.127336 -0.227118 -0.00370668 -0.065166 0.00303369 -1.51117 124551 870.759 302257 -170740 -35731 -105152 
29098 2 -240.688 10.055 -34.1325 0.160484 -1.15742 0.78126 0.326054 0.0100339 0.0634152 0.00248847 -1.51646 299662 5626.22 254442 -145879 -44015.9 -2393.84 
29097 2 -240.552 8.24064 -36.7211 1.30864 -0.66608 0.794781 0.0653191 -0.0997993 -0.0515392 0.00351139 -1.5191 332599 172209 181543 -40265.7 -96732.3 2433.6 
29103 2 -238.941 7.2421 -34.1512 0.816675 -0.83388 0.164453 -0.0568633 0.132994 0.0597054 0.00174992 -1.51344 28291.7 299105 200742 -99900.1 -158030 -82317.1 
29190 2 -238.947 10.9914 -36.7329 -2.20321 1.94697 2.15565 -0.0107968 0.071136 0.10887 0.0167411 -1.52964 -53565.5 110110 180159 56164.9 3989.92 -76047.6 
29102 2 -237.373 10.0733 -34.0932 -1.28098 -0.620247 -1.6801 -0.163719 -0.104332 -0.122907 0.00610661 -1.51891 437483 134072 77224.6 -38263.6 -62633.1 21571.1 
29101 2 -237.331 8.24831 -36.7513 0.984412 -0.841029 0.0225186 -0.0117908 -0.0338851 0.0306146 0.00211209 -1.52166 267456 -45562.6 66045.6 63053.9 -141755 212736 
29194 2 -235.752 11.01 -36.6905 -0.651012 -0.797547 1.65648 0.0526883 -0.0112113 -0.102421 0.004791 -1.52199 28387 171951 171100 -160063 -138475 -76284.7 
29107 2 -235.766 7.30831 -34.191 0.83994 -0.0548096 1.32426 0.15527 -0.0162964 0.225145 0.00310115 -1.51724 258810 266694 132013 38889.6 -28733.6 -151592 
29105 2 -234.077 8.24341 -36.7399 -2.13302 -0.71143 2.31537 -0.136696 0.0677176 0.0221765 0.0131202 -1.53043 221118 131725 316795 -46510.2 69186.9 27110.2 
29106 2 -234.159 10.0966 -34.0816 -1.86333 1.40428 0.00177831 -0.217148 -0.131022 -0.065947 0.00685683 -1.51382 157362 170101 213737 -170532 -210463 41460.2 
29111 2 -232.5 7.32911 -34.0987 -0.866088 -1.49302 0.260076 -0.184209 -0.209004 -0.0297204 0.00383756 -1.51551 269831 30823.6 190419 -198509 -42323.7 -83935 
29198 2 -232.571 10.9993 -36.7469 -3.40592 -1.15923 -1.18281 -0.0112963 0.0225403 -0.00650602 0.0180654 -1.52273 -227694 218300 244654 -145887 -132504 -85581.2 
29110 2 -231.03 10.0094 -34.1175 -1.08602 -0.00059601 1.40792 0.119177 0.0982053 0.00111057 0.00398217 -1.5182 -27453.5 -66711.3 109023 -395859 -31651.9 -1348.03 
29109 2 -230.918 8.17706 -36.7457 -1.63143 -0.000132537 -1.7645 0.0755755 0.140098 0.0300824 0.00727371 -1.5265 -22704.1 -50787 44180.5 -266486 -89223.5 -134910 
29202 2 -229.464 10.9342 -36.7175 -1.17144 -0.754334 -2.20672 0.2652 0.086305 -0.14344 0.00857846 -1.51536 210073 248296 453751 -683.91 -44461.2 -51901.2 
29115 2 -229.318 7.25404 -34.1723 -0.856376 -0.365434 -0.047829 -0.113157 0.00527309 0.00413644 0.00109478 -1.52735 58162.6 -51335.6 200164 -133167 -170592 18979.8 
29114 2 -227.781 9.9602 -34.1514 -0.420729 0.543535 0.660024 -0.0680296 0.0943808 -0.076212 0.00114374 -1.52494 256949 -70758 49593.8 -174272 -88516.3 -102605 
29113 2 -227.687 8.2242 -36.7927 0.160571 1.2538 0.166021 -0.100111 -0.211436 0.0490185 0.00204716 -1.51239 269355 112805 122159 -232226 -47620 -37726.8 
30016 2 -226.283 10.8873 -31.5734 -0.344846 -1.97349 2.49638 0.0330674 0.10054 0.0212945 0.0129044 -1.52569 181316 154919 -102358 4223.83 -35796.2 -81938.8 
29206 2 -226.213 10.9171 -36.8181 -0.471669 0.835913 -0.909032 0.193459 0.108529 0.111172 0.00220108 -1.50982 404342 -115605 256172 -112978 -48760.8 -65751.1 
29119 2 -226.139 7.21799 -34.1838 -1.1434 -0.283916 0.0471112 -0.0477135 0.0321478 0.0500105 0.00175097 -1.53224 -158852 55094.8 288130 -32311.1 -14154 17445.4 
30012 2 -229.472 10.861 -31.5547 -0.238817 3.63316 1.97779 0.0183411 0.1044 0.00832135 0.0216241 -1.5258 292140 9616.52 -80287 -102961 -38754.3 -41587.6 
29118 2 -224.561 9.99778 -34.1182 -2.71432 0.703166 1.42862 -0.124994 0.0130301 -0.135589 0.0124729 -1.52078 102575 -18613.3 111382 -52973.2 45523.8 -120045 
29117 2 -224.484 8.21253 -36.7143 0.64682 1.10979 2.29282 0.0168467 -0.0826801 -0.224237 0.00869952 -1.5138 373468 306249 77793.9 -14085.9 -119620 100867 
29148 2 -272.525 13.8997 -36.6934 -1 0 0 0 0 0 0.00125952 -1.13699 -17824.5 345168 640192 60984.2 30369.1 -9134.73 
29149 2 -272.525 15.753 -34.0724 -1 0 0 0 0 0 0.00125952 -1.1319 -159455 347810 644819 -40161.4 14816.6 6021.41 
29153 2 -270.92 12.9731 -34.0724 -1 0 0 0 0 0 0.00125952 -1.53069 101446 245932 399310 -348710 86401.8 41406.2 
29240 2 -270.92 16.6796 -36.6934 -1 0 0 0 0 0 0.00125952 -1.5298 210815 404123 376272 285536 85787.7 -53328.5 
29151 2 -269.393 13.9012 -36.6609 -1.5532 -1.30364 -0.886994 0.0162512 -0.042747 -0.151237 0.00616995 -1.59548 459289 157929 112411 -74272.5 -79010.1 132186 
29152 2 -269.44 15.7007 -34.0397 -0.481617 0.32425 1.29917 0.166942 0.1228 -0.153933 0.00255045 -1.60337 308483 69351.7 90368.3 -102613 -45842.1 -69607.3 
29244 2 -267.78 16.6674 -36.6942 -1.29028 0.498241 0.404245 -0.0123691 -0.0563078 0.0125185 0.00261538 -1.52354 229725 120936 327862 -16027.3 -97577.7 -73521.7 
29157 2 -267.806 12.9132 -34.1248 -0.837404 -0.972128 0.449858 0.0249426 0.0282515 0.055399 0.00232841 -1.53199 84832.3 211119 212300 -20379 -152678 18904.1 
29156 2 -266.22 15.6846 -34.0936 0.229192 0.461192 -0.573323 0.0206686 0.110273 -0.142921 0.000748061 -1.53084 348551 49910.3 -33865.3 97484.7 -27200.3 142963 
29155 2 -266.2 13.8848 -36.7602 -1.67749 0.080814 -0.395219 0.0116325 -0.0399355 0.0558364 0.00374921 -1.52469 272644 70440.7 313943 -68593.7 -60492.9 18848 
29248 2 -264.571 16.6035 -36.7102 -1.91759 -0.190546 -1.10411 -0.0122387 0.165225 -0.102013 0.00621259 -1.51431 287901 199096 413232 -5391.23 -83771.4 68633.9 
29161 2 -264.608 12.966 -34.1184 -0.14833 1.4055 -0.657407 0.106119 -0.114411 -0.0452429 0.00306014 -1.519 293720 232277 300641 77829 21092.7 -94733.3 
29160 2 -262.984 15.7082 -34.1466 -0.0741301 0.90192 1.15801 0.0579464 -0.0166635 0.0526452 0.00272047 -1.52719 303125 70732.1 58129.1 109606 -97489.9 19109.7 
29159 2 -262.962 13.8947 -36.7916 -1.33549 -0.73626 -1.92418 -0.0183425 -0.062202 0.14941 0.00759249 -1.52326 254385 82013 133253 106785 -25558.9 -91313.9 
29165 2 -261.348 12.9878 -34.1323 -2.27499 -0.616002 -0.662958 -0.065536 -0.159684 -0.0253393 0.00755026 -1.51229 399133 310329 360579 -14217.4 -64733.4 -61352.6 
29252 2 -261.304 16.6363 -36.7164 -0.41058 1.14409 -0.303744 -0.160208 0.0334344 -0.0712503 0.00197716 -1.53112 190558 57311.1 221209 11717.3 -9173.65 109827 
29164 2 -259.729 15.7177 -34.1414 0.712613 -0.586005 0.0529184 -0.0749438 0.0339154 0.0509992 0.00107565 -1.51528 340032 311107 95735.7 -123319 -127286 9235.84 
29163 2 -259.757 13.8843 -36.7765 -2.31103 0.45314 0.144089 0.0535307 -0.101743 0.06432 0.00701167 -1.52627 311275 263196 89134.4 68677 57334.7 -34705.5 
29169 2 -258.126 12.9092 -34.2031 0.422441 -1.2954 0.298857 -0.165378 0.00420503 0.177457 0.0024508 -1.52363 135947 164837 189819 -36249.5 62476.4 4787.86 
29256 2 -258.115 16.633 -36.7322 -1.89863 -1.16987 -1.06763 0.0489311 -0.0522711 -0.091804 0.00769974 -1.52361 128771 329939 159462 -112412 -9305.11 -78291.5 
29168 2 -256.54 15.6606 -34.1392 -1.84177 0.928666 0.596563 -0.0129375 0.113001 -0.0561907 0.00580689 -1.52438 182540 216351 113880 -38192.7 -74972.2 50898.1 
29167 2 -256.491 13.7642 -36.7382 -1.00442 -0.734013 -0.494478 -0.135191 0.208041 -0.132048 0.00225724 -1.52282 241248 100502 54.4217 -35975.2 78729.4 95006.3 
29173 2 -254.967 12.9052 -34.1421 -1.35872 2.07357 -1.71799 0.159423 8.63411e-005 -0.0610163 0.0114583 -1.5303 122459 31522.1 -137844 123826 -173279 57061.2 
29260 2 -254.906 16.55 -36.7607 -1.72196 -1.527 0.333721 -0.0563681 0.109663 0.0305058 0.00681179 -1.52047 171144 297921 103039 11550.7 -56197.5 -35314.1 
30066 2 -258.208 16.6101 -31.5339 -0.312118 0.338268 -0.172028 0.0643575 0.0318298 0.0334522 0.000304093 -1.50407 297656 357984 441600 5647.34 -48018.4 -133175 
29172 2 -253.31 15.6602 -34.1625 -0.111921 -0.74767 -0.523029 -0.131941 -0.107023 0.0546416 0.00106441 -1.52472 100597 150566 274527 -49024.1 -101048 87412.2 
29171 2 -253.283 13.8074 -36.7921 -0.393576 -1.00107 -0.200789 -0.105406 -0.0205535 0.122995 0.00150808 -1.53136 -5146.18 26237.7 347889 34841.3 -28873.6 23454.9 
29264 2 -251.724 16.5818 -36.774 -3.16625 0.28706 1.49964 0.0494681 0.0244418 0.0149337 0.0155632 -1.53007 -23095.2 76109.7 83987.2 -8869.38 6048.67 -60073.7 
29177 2 -251.712 12.8689 -34.0859 -0.775974 -0.370966 1.69926 -0.0715565 -0.0156361 -0.117393 0.00456856 -1.51884 385026 191236 130211 -65669.6 9246.18 -102803 
29176 2 -250.154 15.6322 -34.1539 -2.5086 -0.872078 1.03132 0.0863484 0.00102846 0.0524096 0.0102238 -1.52459 46382 170536 340315 -79384.4 -7579.43 -91906.9 
29175 2 -250.135 13.8001 -36.7517 -1.31244 -0.536949 1.51092 0.0895135 0.0551595 -0.00993782 0.00540799 -1.51954 -99981.9 160066 424001 -71396.6 70375.5 -91867.5 
29268 2 -248.533 16.6314 -36.7625 -0.549292 0.0286677 0.500343 -0.0105891 -0.17068 0.026371 0.000696371 -1.51551 189198 139769 327969 -46442.8 40863.7 -108472 
29181 2 -248.495 12.8677 -34.0549 -1.46806 -1.07006 1.02561 -0.169908 -0.0189317 -0.141523 0.00548154 -1.5268 138402 207454 62979.3 26326 75357.2 -63690 
29985 2 -250.15 13.7369 -31.4916 0.949942 -0.248723 2.13877 -0.00391675 0.104954 -0.0632814 0.00697594 -1.52176 228776 95412.1 -88821.7 -172889 -92701.6 -180838 
29179 2 -246.974 13.8069 -36.6884 -0.893843 -0.935515 0.242267 0.124772 -0.00889604 -0.123974 0.00218254 -1.51255 234174 343349 360752 -26029.2 -15603.8 -38537.9 
29180 2 -246.93 15.6374 -34.1169 -0.794351 0.327838 0.430849 -0.0987453 -0.0785296 -0.0148598 0.00116392 -1.53011 -32427.1 50361.8 39291.8 -69029 52898.7 -174665 
29185 2 -245.328 12.8357 -34.0839 -0.0566174 -1.02937 -1.07511 -0.0303278 0.102584 -0.0644527 0.00279446 -1.53413 -105203 -28962.8 82104.1 6564.86 -36201.6 -122216 
29272 2 -245.311 16.5692 -36.6869 -3.80042 -0.529162 0.574794 -0.124492 0.0549493 -0.184555 0.0189603 -1.52157 15593.8 179241 285342 70383 -10770.7 60747.3 
29184 2 -243.775 15.5994 -34.1172 -0.717791 1.85708 -0.442048 0.0639312 -0.0994072 0.0542394 0.00523879 -1.52637 -236863 -113565 122887 109583 -20753.8 -27867.1 
29183 2 -243.758 13.8366 -36.7823 -1.52972 -1.34892 -2.88549 0.0415858 -0.0824484 0.102735 0.0157259 -1.51983 183178 113599 250627 -55854.2 6639.16 -130272 
29989 2 -246.931 13.7075 -31.492 1.15965 0.0484083 -0.259955 -0.0946682 0.108549 0.0250793 0.00178186 -1.53251 -22705 -37952.2 15284.1 -27775.1 -28464.5 -156140 
30082 2 -245.357 16.4609 -31.5247 -2.61527 0.734083 0.837906 0.00888678 0.103391 0.107833 0.0101776 -1.53272 -24709.3 90606.4 -24494.6 59597.9 53893 -22041.6 
29189 2 -242.174 12.8483 -34.1277 -0.782843 -0.72321 0.161195 -0.155252 -0.0385746 0.00808946 0.00146338 -1.52328 -315828 24813.8 538978 -34978.5 2514.36 -3217.37 
29276 2 -242.176 16.5898 -36.7588 -3.90772 0.977951 0.225895 0.0750115 -0.0269919 -0.0326071 0.020502 -1.53047 -211340 130884 222916 66506.3 -12027.6 -59645.5 
29188 2 -240.648 15.5934 -34.146 -0.992566 -1.00068 1.09359 0.160053 -0.0240874 0.0942747 0.00400842 -1.51206 219278 -26704.3 389376 -132868 43551.3 -43906.4 
29187 2 -240.567 13.7749 -36.7726 0.155583 0.11347 0.843628 -0.0281338 0.0459485 0.0991527 0.000943113 -1.52589 155092 148841 107901 -100280 36417 -106565 
29280 2 -239.001 16.5356 -36.7324 -4.0535 -0.877292 0.333526 0.0588769 0.0625537 -0.0530521 0.0218044 -1.52034 29359.9 180470 365354 3242.02 3788.38 -127195 
29193 2 -239.075 12.8099 -34.0907 1.51809 -0.150955 -0.387894 0.152497 0.0477967 -0.133798 0.00312088 -1.52128 -225217 332510 293881 71041.9 -8183.25 -65996.6 
29192 2 -237.383 15.6033 -34.0915 -2.08712 -0.255218 -0.176965 -0.165414 -0.0698292 -0.033051 0.00560803 -1.52488 239123 55670.8 200914 184525 43176.7 -71293.1 
29191 2 -237.377 13.7993 -36.7559 -0.697517 2.03628 0.147243 -0.0200796 -0.135089 0.129811 0.0058626 -1.52192 64363.5 -16273.5 -1645.71 -55603.3 -241319 58928.1 
29197 2 -235.925 12.8467 -34.1378 0.376243 -0.542481 -0.46805 0.269625 -0.0480042 0.0534008 0.000824877 -1.52605 88162 -25079.5 78695.3 8450.52 -82767.4 -155720 
29284 2 -235.822 16.5224 -36.698 -1.38706 1.98051 -1.09372 0.214633 0.119472 -0.0294856 0.00887029 -1.51755 280936 116123 155070 -101654 -80270 20472.9 
29196 2 -234.178 15.5975 -34.1199 -2.35699 0.856042 0.606086 -0.235652 0.0212954 0.0130506 0.00838277 -1.5205 5247.49 132795 240037 64288.9 -96201.3 15996.3 
29195 2 -234.183 13.7616 -36.7369 0.287017 -0.500164 1.39898 0.02929 0.0570133 -0.037755 0.0028839 -1.53045 258066 136554 117281 10016.5 -199697 63715.3 
29201 2 -232.7 12.831 -34.1519 0.125732 -1.86287 1.80984 0.132998 -0.0842378 0.033313 0.00851638 -1.51744 349531 -111850 54709.6 -145312 -170024 -64998.1 
29288 2 -232.552 16.5377 -36.7406 2.30311 0.82594 0.0384815 -0.172711 -0.0222951 -0.00328509 0.00754198 -1.52307 250041 101575 -195379 -80329.7 -143851 127422 
30005 2 -234.334 13.6907 -31.5323 0.367097 -1.28042 0.913837 0.133267 -9.85808e-005 0.0279124 0.0032865 -1.5308 -188552 116762 246689 112056 1061.09 759.097 
29200 2 -231.06 15.5459 -34.1962 -2.65495 0.438603 -0.0787219 0.0992749 0.0173359 0.143419 0.00912816 -1.52275 -301447 122860 49632.9 -43628.5 -171368 -42959.8 
29199 2 -230.962 13.7626 -36.7674 -0.842328 -0.0873923 -0.334469 -0.0387205 -0.062608 0.0307697 0.00104417 -1.53067 258136 90784.5 167373 1932.26 -15159.3 -141773 
30094 2 -235.887 16.4423 -31.4628 0.678556 -1.29296 1.14463 0.183346 0.0551978 -0.0405275 0.00433571 -1.52216 35822.5 102029 223002 49825.5 -96700 -58862.3 
30009 2 -231.153 13.6572 -31.5578 0.584195 -0.21793 -0.311615 0.114761 0.025558 0.0658433 0.000611976 -1.52822 66575.4 137416 233595 -12358.8 -31022.5 -67402.4 
29205 2 -229.458 12.7483 -34.108 1.48471 -0.893088 -0.995542 -0.0802286 -0.00945876 -0.209259 0.00502936 -1.51225 371934 117684 -31206.2 -181400 -164881 -137571 
29292 2 -229.376 16.5104 -36.8109 -1.71602 -0.0029721 -0.647065 -0.0113099 0.044691 0.0716767 0.0042363 -1.52422 65318.4 288856 291885 -53609.3 -34078.1 -72268.4 
29203 2 -227.758 13.6927 -36.7652 -1.86371 -0.720728 -0.554294 -0.284612 0.0461 -0.0460852 0.00541606 -1.52446 -116008 293095 138016 154841 -64509 -3549.71 
29204 2 -227.906 15.5119 -34.1771 -0.422466 0.413629 2.04189 -0.0424048 0.0742222 -0.135204 0.0056916 -1.52894 -207929 151274 47085.4 -124741 -91877.9 -46958.6 
30106 2 -226.383 16.5016 -31.6212 0.458057 0.561224 1.92201 -0.0729991 -0.0428925 0.0816284 0.00531378 -1.52726 -151397 12240.3 -47108.2 18003.8 18127.8 -167670 
29209 2 -226.258 12.7203 -34.2073 -1.50503 -0.0620773 -0.74202 -0.00552469 0.0500905 0.180401 0.0035513 -1.51814 122573 229109 74400.5 -92901.4 -14997.4 142530 
29207 2 -226.247 16.5494 -36.8659 -0.533014 -0.534172 -0.0360066 0.0924567 -0.144695 0.152906 0.000718859 -1.5277 34624.1 54824.1 23294.9 62963.3 -94172.3 -119321 
29208 2 -224.796 15.5707 -34.1901 -1.2553 0.663199 0.469698 0.212037 0.0329282 -0.00175411 0.00281658 -1.51525 88936.9 239109 97531.3 38585.6 92508.4 -188130 
29210 2 -224.667 13.7782 -36.7238 -0.828048 1.43111 1.21355 0.237545 -0.0804087 -0.132232 0.00529811 -1.5224 -132098 330531 -65537.8 8710.39 83274 -69775.9 
29238 2 -272.525 19.4596 -36.6934 -1 0 0 0 0 0 0.00125952 -1.13471 12044 353631 633911 58088.4 7493.49 6460.69 
29239 2 -272.525 21.3129 -34.0724 -1 0 0 0 0 0 0.00125952 -1.13206 -99667.1 326606 635659 -31681.6 15482.1 20155.9 
29243 2 -270.92 18.5329 -34.0724 -1 0 0 0 0 0 0.00125952 -1.52825 253710 353359 470141 -328657 -26669.9 -15867.6 
29330 2 -270.92 22.2395 -36.6934 -1 0 0 0 0 0 0.00125952 -1.52847 208458 359812 358333 302897 29796.5 -12931 
29333 2 -270.92 24.0928 -34.0724 -1 0 0 0 0 0 0.00125952 -1.50891 336219 382914 545916 -215887 -65968 15378.6 
29242 2 -269.419 21.2751 -34.0758 -0.303994 -0.656633 -0.562021 0.0660642 -0.0106577 -0.00714724 0.0010573 -1.59973 312644 88540.7 288676 -148756 -29730 1821.62 
29241 2 -269.378 19.4541 -36.7179 -0.896714 0.390153 -0.942625 -0.0575888 -0.0125506 0.0556158 0.00232363 -1.59739 413081 184293 224769 -58927.8 -61651.2 7360.78 
29337 2 -267.758 23.9746 -34.0385 -2.16137 0.909124 0.3666 -0.118653 0.200338 -0.179277 0.00709414 -1.52168 253197 -33349 235807 -129870 -79948.1 19447.7 
29247 2 -267.782 18.4727 -34.0784 -2.03685 -0.181717 1.85969 -0.0399307 0.0781581 -0.0441157 0.00962296 -1.5192 313910 238875 93910.3 -66948.5 -22594.3 50977.4 
29334 2 -267.771 22.213 -36.6986 -0.669153 1.22888 -0.861856 -0.0534547 -0.0417223 0.00184916 0.0034016 -1.53036 168712 95856.6 212679 -41594.4 -54087.9 8813.25 
29246 2 -266.222 21.2457 -34.0884 -1.594 1.06582 0.948622 0.108613 -0.0387455 0.0599251 0.0057644 -1.52099 306385 145554 173573 52890 -16137.3 25374.5 
29245 2 -266.218 19.4228 -36.6955 0.843619 0.383294 0.483407 0.125573 -0.06869 0.0493782 0.00137576 -1.5197 155904 78827 212509 -186270 49042.4 -83546 
30148 2 -264.54 24.0045 -34.0637 0.731624 1.1307 0.0872925 -0.027195 -0.112081 0.0288245 0.00229406 -1.52423 108661 -14859.5 346716 92767.3 51179.6 63336.1 
29251 2 -264.589 22.1303 -36.6982 -1.20503 -1.45458 0.256651 0.0775576 0.05446 -0.0210764 0.00457681 -1.51906 236692 21086.3 365979 -79785.8 38273.3 -12449.6 
30059 2 -264.539 18.459 -34.0529 -2.88975 -0.553288 -0.561324 -0.219769 0.0384991 -0.148906 0.0113002 -1.52827 -12420.6 173787 160813 18025.1 38265.3 61568.1 
29255 2 -262.979 19.3948 -36.6877 -0.544783 1.13561 -0.329291 0.0152998 0.00568752 -0.127818 0.00213466 -1.51642 318578 228210 132429 48132.4 -128120 -8754.27 
30152 2 -262.977 21.2331 -34.0799 -1.63397 0.391626 0.444477 -0.0435252 0.0792578 -0.0126902 0.00380473 -1.52707 214662 -89518.7 301605 108370 -59286 -66952.3 
29254 2 -261.281 22.1252 -36.7381 0.424763 -0.39053 1.18255 -0.175061 0.0701324 0.0314201 0.00218067 -1.51463 385352 149318 365746 94939.6 -34548.4 -21377.8 
30063 2 -261.4 18.5353 -34.1244 -1.80014 1.2537 -1.19268 0.196024 -0.221583 0.0533754 0.00785276 -1.52518 8272.59 150173 198558 39933.1 -172538 22773.5 
30153 2 -261.337 23.9821 -34.0928 0.0255603 1.09727 -1.14618 -0.0364073 -0.0573351 0.0265222 0.00317194 -1.52054 74097.7 -35592.2 316176 -10146.4 38131.8 25305.1 
29259 2 -259.748 19.3997 -36.7845 -0.811704 1.37917 0.650526 -0.00234974 -0.0243865 0.0991235 0.0037586 -1.52618 210737 -60620.5 168889 64232.3 -79286.6 66128.4 
30156 2 -259.78 21.2487 -34.072 -0.549733 -0.892969 -0.166026 0.0640181 -0.0436263 -0.139685 0.00141968 -1.53203 210793 -150189 111028 -33361.2 -119750 108029 
30157 2 -258.123 23.935 -34.0765 -1.11689 -0.0876813 1.17683 0.0308473 0.0359043 -0.026687 0.00332522 -1.52869 64960.6 -59847.7 252238 49862.9 -20633.3 1596.34 
30067 2 -258.158 18.5353 -34.1953 0.18175 -0.970016 1.32007 -0.0506633 -0.182012 0.129531 0.00342154 -1.52519 206114 160695 169698 -152439 -75394 -125783 
29258 2 -258.08 22.1011 -36.6971 -1.49577 0.421552 0.940506 -0.0782125 0.137047 -0.0759522 0.0041559 -1.52916 146633 97076.3 457056 31628.7 -31810.2 -13732.1 
29257 2 -256.52 19.4009 -36.7814 -2.8326 -1.40426 0.388296 0.039748 -0.102768 0.145458 0.0127795 -1.51228 268752 69190.6 77584.2 45808.9 194589 76495.2 
30160 2 -256.52 21.2085 -34.0747 0.371085 0.82771 1.24362 0.0948253 0.0448208 -0.179618 0.00298429 -1.52013 390413 -213074 -33314.9 -65039.6 -45580.9 170489 
29263 2 -254.938 18.4275 -34.1554 -2.1767 -1.15392 0.590099 0.0116916 0.0540255 -0.0865574 0.00808328 -1.52274 132388 336906 228271 89775.2 54576.4 -49965.2 
29357 2 -254.87 22.1326 -36.7019 0.403167 -0.0303468 -1.2351 -0.0546926 -0.0392724 0.0622462 0.00212723 -1.52314 106026 106837 210537 -45350.9 61352.4 -13667.7 
30161 2 -254.927 23.9539 -34.0906 -0.903305 -0.46346 -0.844956 0.104855 -0.0067026 0.0461443 0.00219749 -1.52244 259602 -16187.3 291753 4513.91 -53764.3 -30430.9 
29261 2 -253.271 19.3575 -36.7639 -2.79911 -0.20703 -0.435855 -0.194184 0.00328731 0.134426 0.0101616 -1.51776 69238.1 253275 95522.1 71345.4 -10059.9 116014 
29262 2 -253.208 21.2501 -34.0731 -1.27881 -0.856681 0.581693 -0.232548 -0.133169 -0.134723 0.0034103 -1.50995 356499 303942 249468 100470 -19390.5 24797.8 
29267 2 -251.779 18.4008 -34.1304 -3.26612 -0.405675 -0.376654 0.162356 0.0884719 0.0127432 0.0138219 -1.51889 131055 74838.7 238736 -39162.7 -94578.5 60542.5 
29354 2 -251.689 22.1407 -36.7361 -1.15372 0.613925 1.59507 0.0875787 -0.111122 0.164548 0.00535577 -1.52788 -46655 -70537 75597.9 47525.1 44311.4 120553 
30164 2 -251.65 23.9974 -34.0896 -0.919679 -0.611499 -0.106151 0.000705371 -0.205171 0.0221148 0.00155048 -1.5246 101506 -134496 291161 -27640.7 -85420.1 11543.3 
29265 2 -250.133 19.3527 -36.7525 -4.69541 1.5985 0.804208 0.0469981 -0.000759568 0.0454621 0.0318014 -1.52764 -139694 16248.5 319309 110528 -32163.8 60266.6 
30168 2 -250.045 21.1479 -34.0809 -0.621812 0.115535 0.835063 -0.155847 0.0349776 -0.0671908 0.00138211 -1.51485 -49101.1 182888 369456 7558.83 26353.3 -29114.4 
29271 2 -248.545 18.3867 -34.1096 0.446257 0.0530141 -0.51891 -0.0141809 -0.0308816 -0.0290443 0.000593514 -1.52254 279320 -59603.3 158349 -4035.73 -15430.4 -29419.4 
29270 2 -248.51 22.1177 -36.7259 -1.63402 1.76577 -0.317333 0.0323787 -0.0191032 0.110248 0.00741685 -1.51891 137652 141529 111605 -14464.8 57971 -98826.7 
30169 2 -248.477 23.8865 -34.0847 -1.23054 0.240951 -0.714963 0.0066454 -0.0300055 -0.031253 0.00262415 -1.53156 -51963.4 -87623.9 237054 -13822.3 69186.7 -90830.5 
29269 2 -246.946 19.3361 -36.7458 0.297773 -1.10929 0.504847 0.167383 0.0558763 0.130265 0.00198257 -1.51522 314157 123858 403217 -80158.7 96718.6 32559.6 
30172 2 -246.895 21.1095 -34.0452 -0.376084 0.277878 0.700285 -0.00553153 0.040842 -0.188224 0.000893067 -1.52564 -175094 37080.2 183930 -28020.7 46925 77927.4 
29275 2 -245.307 18.3508 -34.0633 -0.42312 -0.426548 -0.566447 -0.162063 0.131028 -0.138174 0.000858784 -1.52756 -125753 -87377 179284 34380.8 87244.4 -62666.9 
30173 2 -245.32 23.8591 -34.0377 -0.174127 -1.04369 -0.356184 0.0641585 0.181237 0.048199 0.00156996 -1.52394 34306.4 34105.1 33127.9 145349 63801.6 -109615 
29274 2 -245.29 22.1181 -36.6383 -2.79927 -0.630445 0.980619 -0.12801 -0.105798 -0.160609 0.0115813 -1.52033 -44735.3 -16297.5 226515 31573.5 -5838.27 -170216 
30176 2 -243.742 21.1477 -34.0494 -1.52428 0.564941 1.4034 0.0617063 -0.0661242 -0.0005363 0.00580903 -1.53247 -161697 -125229 124786 85168.2 -71961.4 48088.5 
29273 2 -243.682 19.3629 -36.7049 0.0785122 0.985622 -1.29641 -0.142428 -0.0393736 0.00272864 0.00334817 -1.51938 302008 107304 173921 97440.9 -71508.2 25482.6 
29278 2 -242.138 22.1143 -36.6715 -2.68133 0.280473 -0.21608 0.060669 -0.0262213 0.023749 0.00921321 -1.53604 -280365 -81589.6 62223.3 4770.07 -101473 23664.8 
29279 2 -242.218 18.3494 -34.107 -1.58633 0.843651 0.166449 0.193598 0.0660927 0.062497 0.00410085 -1.51926 -230822 90732.7 352030 91651.3 -137238 -85228.8 
30177 2 -242.136 23.8946 -34.0156 0.286637 0.192612 0.105545 0.0399531 -0.00462997 -0.137363 0.000164242 -1.52291 109490 145291 98595.2 -11618.9 -50436.8 -134863 
30180 2 -240.571 21.1299 -34.0976 -0.712479 -1.47756 1.26658 0.0131706 -0.0434649 0.103443 0.00540967 -1.52224 97544 250428 318646 14887 18509.7 65446.7 
29277 2 -240.488 19.36 -36.7607 -2.21567 0.373787 -1.04311 -0.251241 -0.180193 0.149273 0.00772962 -1.52205 -152599 -78711.3 150507 -86721.2 -79832 -47335.4 
30181 2 -238.93 23.8854 -34.0424 -0.47077 -0.239505 0.108756 -0.0379349 -0.0115198 -0.00700501 0.000366286 -1.52473 105273 45052.6 392194 144653 3436.01 -3979.32 
29283 2 -239.038 18.3097 -34.0971 0.644316 0.252236 0.98167 0.012867 0.17291 -0.0463083 0.00181678 -1.51826 120703 126849 249672 25721.8 -119498 -66698.9 
29370 2 -238.998 22.0625 -36.7143 -0.884707 -1.45387 -1.67752 0.264658 0.198664 0.0572931 0.00719251 -1.519 -10483.3 -82490.5 147562 -40687.2 -89408.8 3074.41 
29281 2 -237.38 19.3356 -36.7308 -2.6422 -1.07837 0.478502 0.0317194 -0.0378303 0.0376633 0.010546 -1.52068 -289234 270597 422849 102363 -12782 -91082 
29282 2 -237.398 21.1427 -34.0638 -1.25307 0.556804 -0.0439514 0.0237273 -0.0343482 -0.0138101 0.00237061 -1.52081 168836 78864.3 359987 157695 30543.8 58318.2 
29287 2 -235.849 18.3858 -34.0892 0.672471 1.84525 -0.544779 0.0777142 -0.0954129 -0.110701 0.00523198 -1.52066 105900 180503 -20884.6 6058.81 54471.1 -146226 
29286 2 -235.791 22.1089 -36.7011 0.287449 1.59487 -0.146167 0.0290187 0.00772991 -0.0267522 0.00333469 -1.52366 302296 85067.4 411759 148036 1811 515.592 
30185 2 -235.753 23.895 -34.0205 0.0636212 1.77623 -0.75761 0.0222242 0.0463722 0.0333327 0.0047018 -1.51049 245479 231592 473690 36650.8 24512.2 7306.7 
29285 2 -234.227 19.3543 -36.6721 -1.47363 1.07073 0.233285 0.112929 -0.169699 -0.0990075 0.00424767 -1.5245 53436.7 165175 116652 -43671.2 -118914 -17022.2 
30188 2 -234.189 21.1621 -34.0863 -0.874927 -0.812986 1.59445 -0.143813 -0.0692198 0.0492602 0.00499868 -1.53068 -16148.5 24511.7 103247 -27311.5 -52184.4 -67481.8 
30189 2 -232.563 23.8872 -34.071 -0.373637 0.612044 -0.522383 -0.0389554 0.116893 0.124286 0.000991348 -1.52112 77427.1 74882.4 311175 33167.7 -75510.8 130477 
29291 2 -232.64 18.3552 -34.1477 1.45078 -0.819844 -0.742443 -0.0442392 -0.00439324 0.025105 0.00419184 -1.52609 -23086.1 188149 125058 -20381.9 -97038.4 -93757.1 
29290 2 -232.584 22.0327 -36.7076 0.182737 -0.34662 -1.04933 0.041489 0.132424 -0.00971221 0.00158023 -1.52844 142934 82872.6 66697.6 8670.61 -135371 106161 
30192 2 -231.065 21.1422 -34.1118 -2.89186 1.0309 0.696782 0.0988967 -0.0685503 -0.097385 0.0124833 -1.52902 -231410 73737.7 63684.5 92636.5 -170006 61065.6 
29289 2 -230.993 19.2859 -36.7782 0.504922 0.638582 0.684766 0.0899675 0.070257 0.0632394 0.00142532 -1.5184 249995 144690 229973 -86751.3 -223267 -19215.1 
29295 2 -229.521 18.3281 -34.1546 0.610329 0.649978 1.15632 0.00991083 -0.0471221 -0.15055 0.00268534 -1.51999 -190340 264882 -42440.1 -93151.7 -200799 -34823.2 
30193 2 -229.398 23.9471 -34.1009 0.520757 1.18125 -0.41643 0.00517756 -0.0363031 -0.0446928 0.00231745 -1.52314 255169 326367 143799 8200.04 -109448 65830.1 
29293 2 -229.416 22.0981 -36.7704 -0.445532 -1.12013 -0.0311537 -0.0397882 0.000633179 -0.00643714 0.00183154 -1.51475 158608 316250 212253 58038.2 -135712 50113.4 
29294 2 -227.926 21.1033 -34.2233 0.611037 -1.72635 -0.00601366 0.0904804 0.0870708 0.0654999 0.00422404 -1.51991 141271 308452 -59889.4 64985.5 -140058 -64166.2 
29296 2 -227.802 19.2959 -36.7883 -1.00514 -1.61504 -1.31004 -0.245817 0.0615458 -0.173978 0.00671938 -1.52134 25158.7 54759.5 -5387.01 160264 -82577.9 22026.6 
30103 2 -228.057 19.2506 -31.6096 0.00676522 -1.87035 -0.139048 0.253511 -0.015797 0.0402039 0.00443048 -1.5189 -68588.2 97182.6 88316.2 7407.48 -145141 -157494 
29389 2 -226.206 23.9459 -34.2215 -0.28978 0.13692 -0.319266 -0.0614542 -0.175536 -0.0021502 0.00025776 -1.52449 121050 112139 -302425 19757 -231589 -45427.2 
29297 2 -226.246 22.1332 -36.7909 -0.646434 0.835681 -2.25096 -0.0248378 -0.0711739 0.00390731 0.00778769 -1.52243 56373.7 290373 -30094.5 126384 112127 -143506 
29299 2 -226.39 18.309 -34.2562 -0.516171 -0.866697 -0.840753 0.0652199 0.0470787 0.189824 0.00217199 -1.52351 -180090 98226.4 115423 123899 -149387 110699 
30107 2 -224.881 19.2675 -31.5653 -2.23023 0.809833 1.52971 -0.0454105 -0.0451219 -0.274979 0.010038 -1.52637 -211865 -46940.1 -99498.8 -20982.9 94676.4 11019 
29300 2 -224.688 19.3006 -36.8731 -0.0598605 -0.484099 -2.1929 0.136335 0.0386426 0.0616804 0.00635648 -1.52174 -10407.9 73467.1 -221074 -17139.8 -156160 -3911.45 
29298 2 -224.722 21.0546 -34.2459 -0.491943 1.10795 0.82715 -0.208386 0.26509 -0.000509241 0.00271268 -1.51462 -55128.4 92466 61345 289250 -78341.7 -75880 
29508 2 -275.472 30.661 -36.693 -0.231814 -0.172998 0.745886 -0.043602 -0.068727 -0.0384449 0.000806107 -0.965745 -307861 -97980.3 -311154 37052.9 -31643.3 -56734.6 
28703 2 -274.004 27.8389 -36.6816 -0.864115 1.09788 -0.612152 0.00164965 0.0826181 -0.0996265 0.00293059 -1.17565 -149774 56677.8 -132264 -86765.5 -10692.5 -110276 
29328 2 -272.525 25.0195 -36.6934 -1 0 0 0 0 0 0.00125952 -1.22943 152866 422389 575059 -24880.8 -30524.1 61704 
29329 2 -272.525 26.8728 -34.0724 -1 0 0 0 0 0 0.00125952 -1.22224 -62856.6 145143 518736 -17667.7 76424.2 -24255.2 
29418 2 -272.442 30.5715 -36.694 -0.309057 0.155896 -2.46119 0.0453429 0.00435562 0.00453199 0.00778037 -1.55485 -174360 217026 179191 82057.2 141884 46310.6 
29420 2 -270.92 27.7994 -36.6934 -1 0 0 0 0 0 0.00125952 -1.62231 289209 310568 538941 229590 -6134.99 7329.46 
29423 2 -270.92 29.6527 -34.0724 -1 0 0 0 0 0 0.00125952 -1.46831 328394 205344 343585 -138561 25080.5 90412.9 
29331 2 -269.348 25.0015 -36.7616 -0.248858 0.559053 0.0204542 -0.099871 -0.0447622 0.243506 0.000472179 -1.57195 506724 103491 181222 -62879.5 -12038.5 -84392.5 
29332 2 -269.384 26.8359 -34.1063 -0.59346 0.148663 -0.000582331 0.0617976 -0.0102692 0.0591569 0.000471432 -1.56366 609432 487762 345467 -121163 -82649.9 -12109.9 
29424 2 -269.291 30.488 -36.7398 -1.61152 0.96231 -0.170271 0.0907956 -0.0447882 0.156736 0.00447385 -1.53419 230317 -61900.5 127350 -22484.2 -72997.6 46300.7 
29335 2 -267.725 27.698 -36.7258 -1.99107 0.0214719 1.49663 0.0135024 0.0384026 0.0191227 0.00781497 -1.51833 90185.5 150962 302295 -86814.1 -29825.5 36349 
29336 2 -267.651 29.5586 -34.1087 -2.83913 0.286739 1.10075 -0.100741 -0.162959 0.0724946 0.0117822 -1.51716 263256 67216.7 321861 79383.5 84630 8091.32 
29428 2 -266.047 30.4172 -36.6892 -0.869403 1.9568 0.952069 -0.0625835 0.00339963 -0.0862345 0.00691648 -1.52361 46849.1 124373 143623 33323.7 111500 18409.5 
29338 2 -266.154 24.9135 -36.7086 -0.803626 -0.858795 -0.347317 -0.0549889 -0.0407745 0.0117258 0.00189428 -1.52631 21651.8 -122636 258406 -148398 -20355.4 -143004 
29341 2 -266.16 26.6924 -34.0907 -1.74999 0.312554 0.102304 -0.00849778 0.158056 0.0395121 0.00399343 -1.51911 234725 72398.8 315207 73403.2 16928 -42768.9 
29339 2 -264.553 27.5981 -36.7432 -0.815161 0.971868 0.28407 0.0799692 0.0897466 0.116607 0.00212822 -1.53186 80227.8 -26044.5 326997 -48109.6 49366.3 17458.9 
29345 2 -264.491 29.4426 -34.0642 -1.0004 0.550292 -0.528781 0.0133208 0.00316416 -0.00737239 0.0019941 -1.52697 8095.22 11637.4 248429 166921 20236.3 103068 
29250 2 -262.943 26.7321 -34.0646 0.55913 -0.98284 -2.47538 0.0526563 -0.10766 -0.059058 0.00932811 -1.52325 166628 -196286 351486 4665.08 141574 -15019.1 
29342 2 -262.98 24.8421 -36.709 -1.61888 -0.862533 -3.399 0.196125 0.091677 0.00305831 0.0187894 -1.52015 245746 174603 224594 7817.06 -68811.4 27506.2 
29432 2 -262.9 30.3169 -36.6794 -2.38124 -0.54722 -2.23415 0.129663 0.129653 0.0141824 0.0138058 -1.52831 48285.6 -38669 244491 248896 44170.8 -123676 
29343 2 -261.329 27.6198 -36.7028 -0.347964 -1.0173 -0.238668 0.0857733 -0.0822789 0.101834 0.00152773 -1.5205 319490 51456.6 155064 191792 -16401.8 1393.88 
30246 2 -261.271 29.3955 -34.0387 -1.18193 1.75005 -1.48712 0.0781069 0.109036 -0.104955 0.00840244 -1.52421 173124 -9404.08 141638 55524.5 130198 -22315.5 
29349 2 -259.699 24.8979 -36.7068 -1.55606 0.386658 -0.736443 -0.0381871 -0.0421582 0.00754407 0.00392111 -1.51725 348486 185507 187143 31966.3 64809 -28043 
29348 2 -259.657 30.3817 -36.6396 -1.14333 -0.442521 -0.151923 0.0125464 -0.0546485 -0.131512 0.00192216 -1.51842 375571 6053.5 247837 183062 -77280.5 -89533.7 
30250 2 -259.714 26.6547 -34.054 -0.0115321 0.412425 -0.543894 0.0358295 0.117697 -0.086415 0.000586996 -1.52422 226519 -146850 236111 12424.7 -46200.5 -55357.1 
29352 2 -258.073 27.663 -36.7014 -1.87391 -0.720628 0.40208 -0.0488245 -0.129093 0.0157062 0.00528054 -1.53117 198626 -83034.4 96476.5 34998.3 -114881 -46893.4 
30257 2 -258.046 29.4007 -34.0786 -1.49232 0.0565164 0.350117 -0.0650157 0.0661898 0.0314555 0.00296338 -1.52527 142935 -63891.8 102727 87380.5 -38884 -37993.9 
30162 2 -256.499 26.6794 -34.1124 0.0922019 0.0285723 0.497288 0.0428987 -0.0383955 0.0940188 0.000323209 -1.52652 272611 -171851 127564 83842.9 23212.7 -37319.7 
29353 2 -256.488 24.8911 -36.7192 -1.77352 -0.594647 0.762024 -0.03856 -0.0315767 0.000302292 0.0051384 -1.51729 307645 231834 149594 45505.1 32959.6 -64806.7 
29447 2 -256.411 30.351 -36.7195 1.05272 -0.660833 0.993954 -0.103625 0.0994646 0.0486745 0.00319018 -1.53112 158282 -115763 71134 14356.9 14329.6 -92987.1 
30254 2 -254.859 27.6314 -36.6793 -1.13759 0.255106 -0.546629 0.062386 -0.106419 -0.114016 0.00208828 -1.52914 164472 -14214.5 80553.6 32081.5 4742.71 -71629.3 
30255 2 -254.858 29.3864 -34.0966 -0.0764233 0.75413 1.01039 0.0715314 0.0787532 0.01594 0.00200948 -1.52493 109972 -12850.5 127481 59969.9 -45168.3 -146031 
30253 2 -259.584 30.3506 -31.4495 -1.61102 1.58257 -0.303402 -0.0457164 -0.0774186 -0.0387969 0.00653935 -1.53115 63739.9 -122497 202149 151195 -3769.86 -71549.3 
30166 2 -253.234 26.6585 -34.0931 -1.18677 -1.1055 0.0438931 -0.0986457 0.0199035 0.032053 0.00331566 -1.51784 275533 -181738 151765 65001 -38915.6 -96248.3 
29451 2 -253.204 30.3715 -36.7578 0.123499 -0.775339 -1.61239 -0.0942616 -0.00864527 0.123987 0.00405087 -1.52375 62543 -5920.23 257475 8568.5 -16252.7 -129037 
30165 2 -253.235 24.858 -36.6922 -0.118584 0.971096 0.683044 -0.234695 0.110937 -0.0471425 0.0017931 -1.52822 -6203.49 -100667 99967.1 76309.8 60974.6 -64446.3 
29356 2 -251.654 27.6158 -36.717 -0.399414 1.41107 0.680455 0.0611666 0.0179101 0.00661122 0.00329198 -1.5287 149528 -120762 213818 25768.6 21668.2 -116402 
30265 2 -251.641 29.3687 -34.0877 0.994835 0.590173 1.09698 -0.0498442 0.0573511 0.0703332 0.0032009 -1.51943 108035 139457 440018 -83171.6 -5622.25 -98819.1 
30259 2 -250.027 30.3493 -36.6994 1.20935 0.177744 0.924918 0.0190511 0.00328058 -0.00624247 0.00295935 -1.52521 18368.9 38293.8 224465 84590.1 55205.8 -109896 
29266 2 -250.089 24.8935 -36.7439 0.131583 -0.1692 1.74761 0.183358 -0.0785515 0.146793 0.00390463 -1.52993 -82071.1 -51814.1 85001 -23276.4 -87422 11975.8 
29361 2 -249.977 26.6481 -34.0678 0.107298 -0.412724 0.578005 -0.210396 0.105113 -0.00970504 0.000649841 -1.52033 10778.8 -170702 346909 -112606 -24236.1 27324.3 
30359 2 -248.483 29.4392 -34.0252 -1.07776 -0.728448 -1.73112 0.201912 -0.145201 -0.0715467 0.00590586 -1.52099 117456 -25144.8 252709 -71253.5 40311.8 -8177.81 
29360 2 -248.424 27.6005 -36.686 -1.15065 -1.33729 1.6892 -0.0337937 0.0378793 -0.0208874 0.00751395 -1.51584 211133 60937.8 400496 -19369.5 30434 55538 
30167 2 -253.301 24.7805 -31.4456 0.0638371 -0.148511 -0.0316215 0.0389986 0.0796479 -0.094737 3.41716e-005 -1.52849 131488 -201952 197291 -17957 6856.26 48079.9 
29365 2 -246.873 24.8426 -36.7002 -3.26962 -0.152978 1.10651 -0.00240653 0.001371 -0.0350474 0.0150364 -1.5203 152195 -8757.82 401293 58425.9 -2354.13 -24514 
30262 2 -246.855 26.6211 -34.0419 -2.17907 -0.0476082 0.18467 0.0804355 0.126123 -0.0823388 0.00602646 -1.52485 -168846 177095 176966 -879.108 15090.5 26117.8 
29364 2 -246.828 30.357 -36.6335 -0.602535 0.391295 1.59617 0.00478308 -0.10568 -0.0539348 0.00385906 -1.51854 152738 -72979.2 256178 -32370.6 2423.33 -42712.3 
30266 2 -245.23 27.5828 -36.6822 -1.42348 0.425186 0.0197141 -0.14555 0.0986646 0.0928698 0.00278035 -1.51861 -30014.2 132280 140605 123260 68462.5 -70455.4 
30267 2 -245.222 29.3963 -34.0496 -1.1194 0.980617 0.23773 -0.122393 0.0902732 0.0527286 0.00286059 -1.51889 263589 10052.7 248565 175540 -4977.05 48603.1 
29369 2 -243.698 24.8334 -36.6354 0.489378 -1.44891 1.30354 0.0177855 0.0745177 0.0435008 0.00508596 -1.53462 65047.6 -150859 233789 109675 64717.2 50286 
29456 2 -243.608 30.3779 -36.6359 -0.343964 0.106234 0.480289 -0.0646928 -0.0356944 -0.0800491 0.000453773 -1.52928 72442.4 59977.6 215826 96242.1 -42262.6 4185.25 
30174 2 -243.677 26.7158 -34.0171 -0.871472 0.911573 -2.0924 0.0765552 -0.231431 -0.0522227 0.00751751 -1.51926 -32441.7 113588 148652 226819 140463 50500.2 
29372 2 -242.016 29.437 -34.0443 -0.217963 0.532175 0.604585 0.053184 -0.0614836 0.0134813 0.000876929 -1.5305 127696 60674.1 184620 68096.7 -35279.8 -58982.3 
29368 2 -242.092 27.6112 -36.6318 -1.60551 0.390001 1.46219 0.137334 0.0146025 0.0106034 0.00613103 -1.53231 -109195 57893.7 -93334.3 52661.1 -61637.5 -85042.6 
30270 2 -240.493 26.6212 -34.0693 -0.317874 0.313881 0.821031 -0.0705059 0.0770834 0.0557307 0.00110039 -1.53041 -188757 93726.9 -32992.5 35439.8 16530.1 -93549.2 
29464 2 -240.453 30.375 -36.7443 -1.25708 -0.521119 -0.856093 0.0483854 -0.0313545 0.164816 0.00325549 -1.52208 135461 126730 194991 45640.8 16801.6 -62824 
29373 2 -240.481 24.8536 -36.6809 -0.806177 0.0440014 -0.62188 -0.0787147 -0.0196366 0.0517086 0.00130813 -1.52927 157264 54867.6 130256 6838.39 -66884.7 -114946 
30275 2 -238.83 29.433 -34.0657 -2.31715 0.925146 -1.35577 -0.0560613 0.0153193 0.0139928 0.0101557 -1.52365 25253.4 -13254.6 174245 166534 164838 -83819.7 
29371 2 -238.889 27.6218 -36.6195 -1.067 -0.288031 -0.221238 0.0246676 0.0514122 -0.179762 0.0016001 -1.5197 277092 71088.7 162451 92168.6 82532.2 -92338.3 
29467 2 -237.224 30.3812 -36.7054 0.073229 0.493916 -0.0668926 -0.211054 -0.000959741 0.0596419 0.000319653 -1.52104 -24523.2 -65488.6 113405 92052.6 172398 -71295.6 
30274 2 -237.357 26.676 -34.0179 -1.79705 0.834882 0.362619 0.244849 -0.0731853 -0.1014 0.005111 -1.52407 -80252.5 197688 62704 179907 26210.1 -104877 
29377 2 -237.308 24.8651 -36.6631 -2.29932 -0.543888 0.218139 0.0471273 -0.00530049 0.0330802 0.00709145 -1.51706 175353 188882 308560 205094 -26003.7 69690.1 
29376 2 -235.631 27.6828 -36.6048 -1.92806 0.695831 1.25908 -0.126838 -0.169789 -0.0898977 0.0072887 -1.50676 340095 297710 414707 103601 -56112.2 25918.3 
30276 2 -235.674 29.5132 -34.0022 -3.12224 -1.45585 -0.76862 0.100088 -0.147776 -0.0899094 0.0156919 -1.52344 159456 214490 223089 95844.6 -40337.8 -43418.2 
29381 2 -234.082 24.8568 -36.6559 0.0675493 0.565234 -0.0176365 -0.216108 -0.0177887 -0.0955799 0.000408541 -1.51782 41833.2 293040 292019 35311.4 21790.3 -32499.4 
29471 2 -234.069 30.4358 -36.7076 -2.52885 0.600924 0.78806 0.00193991 -0.112242 0.0795455 0.00929174 -1.52076 -335207 -39235.8 356025 2670.33 20773.4 -60857.8 
30278 2 -234.151 26.6607 -34.0121 -0.741844 -0.550505 -0.676715 0.059251 0.0984219 0.0581134 0.00165165 -1.49979 226696 503042 303635 95345.7 -55583.6 -67327.4 
30194 2 -232.455 29.5453 -34.0237 0.285842 1.08323 -0.691781 -0.170507 -0.108336 -0.0779558 0.00218357 -1.51729 166448 383969 540322 158861 -27706.4 -51609.8 
29380 2 -232.468 27.6495 -36.6672 -0.882877 1.05605 1.61688 -0.182176 0.0125847 0.103149 0.00567919 -1.52042 -116783 48436.6 293136 23617.4 95529.2 -39126.9 
30282 2 -230.994 26.7439 -33.9715 -1.03965 0.144054 2.38639 0.136632 -0.0603618 -0.0781039 0.00856029 -1.51265 381063 295174 508941 22231 -5673.48 107355 
29475 2 -230.951 30.3992 -36.7664 -3.83962 0.445253 0.461491 0.109767 0.110642 0.158474 0.0190866 -1.53124 -347884 -49297.6 288856 86999.8 57630.6 -141998 
29385 2 -230.974 24.8778 -36.6531 -1.09965 0.297845 0.311614 0.136132 -0.0187501 -0.0592851 0.0017571 -1.51776 -55133.5 310168 310251 154349 -65946.7 155104 
32853 2 -229.309 29.4574 -34.0674 -1.08561 -1.39647 0.170377 0.0152629 0.0961123 0.125797 0.00397718 -1.52697 138609 282155 467359 -32041.6 21157.7 -105402 
29383 2 -229.329 27.6969 -36.6576 -2.019 -0.283522 -0.634336 0.032858 -0.235649 -0.0295791 0.00574231 -1.51506 25006.2 73122.6 320341 26224.1 -42565.7 -100986 
31186 2 -227.795 30.4256 -36.7124 -1.12256 -0.980356 1.24858 0.264352 -0.0380911 0.141607 0.0047612 -1.5206 166650 -220381 99796.9 49749.9 31332.3 6009.92 
29386 2 -227.78 24.9023 -36.7448 -0.689435 0.7163 0.0541052 0.00727776 0.0815541 0.0478456 0.0012486 -1.51098 299620 313875 190845 119817 -165038 167748 
29384 2 -227.745 26.6951 -34.0006 -0.370097 -0.226378 -0.915633 -0.101523 0.112708 -0.214521 0.00129302 -1.52657 313161 117788 184357 5425.18 -20443.3 165325 
32852 2 -226.089 29.4831 -34.0508 -0.44249 -0.451023 4.70728 0.0155977 -0.00753982 0.139674 0.0284119 -1.53942 325272 194681 437465 78701.4 195980 -52101.6 
29476 2 -226.139 27.7103 -36.6361 -2.55667 -1.56678 -0.22136 -0.0789132 -0.133107 -0.189203 0.0113865 -1.51961 72325.7 207218 64706.8 11967.7 -116423 13056.6 
30197 2 -224.791 24.7721 -31.624 -0.842138 -1.23297 0.489286 0.264321 0.148403 0.161378 0.0031095 -1.49051 -267014 73220.9 256143 96206.2 -296837 161103 
30289 2 -224.6 26.6692 -34.1518 -1.64567 -0.365741 -0.295724 0.186181 0.0913837 0.0933385 0.00368968 -1.51793 243136 88239.8 -210232 66087.5 -176002 107198 
31912 2 -224.505 30.4039 -36.6727 -0.586315 -0.928885 -1.4505 -0.0275261 -0.0103059 -0.0565374 0.00416968 -1.51171 333133 133300 415761 -100099 73734.7 52628.2 
29387 2 -224.538 24.9042 -36.7804 -1.15381 -0.938892 0.356829 -0.136342 -0.0691987 -0.0149984 0.00294744 -1.51895 320305 109482 -103631 -59744.8 26837.1 46420.1 
29512 2 -275.327 36.285 -36.4759 -0.90467 0.209322 0.063244 0.0627464 -0.0586299 -0.0662845 0.00109105 -1.08002 -122103 203375 197192 60445.5 -110316 248961 
30321 2 -273.916 35.2028 -33.9451 -1.065 1.36509 0.409118 0.114409 -0.0663594 -0.0827118 0.00398648 -1.4593 -114469 -23267.3 356863 -131494 -139364 -141126 
29510 2 -273.933 33.3825 -36.6537 -0.706547 -0.554091 0.175947 0.00775899 0.0502915 0.0997269 0.00105445 -1.45573 -45168.7 302512 9973.93 -4356.5 32710.8 282414 
29517 2 -272.267 36.0482 -36.6079 -0.859245 -0.123307 0.0282246 -0.109018 0.0239924 0.0418733 0.000950059 -1.67982 -126946 200388 81843.9 97225.9 -166941 -185842 
29419 2 -272.389 32.4638 -34.0311 0.559215 -0.510298 0.0178288 -0.0450961 -0.131052 0.0158262 0.000722263 -1.38697 48322.3 -190924 479288 -302830 -5984.05 42051.1 
29421 2 -270.821 33.2545 -36.6835 -2.15244 0.640275 -1.6463 0.0510176 -0.008082 0.0659189 0.00976534 -1.56957 299352 -67110.9 149459 11728.6 -28604.3 -85476.5 
29422 2 -270.734 35.0188 -34.0359 0.198187 -0.488483 -1.0575 0.102541 0.0630193 -0.020459 0.00175853 -1.54256 284726 -203432 129065 439.564 69049.9 -77736.7 
29427 2 -269.205 32.2478 -34.0693 -0.930956 -0.467928 -0.49419 0.00560767 0.108106 -0.0945302 0.00167498 -1.54282 311394 -300130 197760 44036 31095.4 -20428.2 
29514 2 -269.173 35.9524 -36.6801 -1.32736 -0.437714 0.793075 0.1335 0.00091017 0.0987401 0.00325264 -1.5444 -110966 120090 258014 22310.2 125565 -113970 
29425 2 -267.594 33.1781 -36.7094 -2.82795 1.0629 -0.150866 0.0340022 -0.0495616 0.0657661 0.0115243 -1.51761 379033 -66705.2 201557 -57791.8 -29295.7 -38669.3 
30235 2 -267.546 34.9378 -34.0595 -1.05618 -0.35489 -1.43844 -0.0699939 0.155365 -0.0394032 0.00416971 -1.51125 214706 29626.8 204384 -58298 89905.3 43359.1 
30327 2 -269.053 35.9214 -31.4213 -0.775894 0.815467 -1.24333 -0.00550976 -0.00920659 -0.028236 0.00354286 -1.51587 121929 208086 99516.7 78797.9 135842 28752.4 
29340 2 -265.947 32.2447 -34.077 -1.55955 -1.32202 0.396707 -0.130201 -0.0955494 -0.000736151 0.00546291 -1.52852 -19472.2 -330166 219816 10201.9 50414.6 -73387.8 
29435 2 -265.961 35.876 -36.6704 -1.0213 0.039079 -0.100659 0.000502187 0.0349982 0.022566 0.00132842 -1.51995 58823.6 129261 282985 -116713 16172.9 -20796.5 
29429 2 -264.319 33.1152 -36.6873 -1.99208 -0.916475 -0.529072 -0.199803 0.0804215 -0.0774154 0.00640872 -1.52463 157219 74194.7 170645 7946.79 6990.87 -28079.5 
29431 2 -264.364 34.9242 -34.0462 -1.86402 0.659548 -0.0897648 0.0398196 0.0266717 0.0285906 0.00493435 -1.52908 -39361 -215425 225300 -155513 -3079.23 -38560.5 
30242 2 -262.801 32.1694 -34.0744 -1.11642 0.242358 0.182695 0.0596971 0.0172672 0.0432459 0.00168586 -1.53173 -37712.2 116002 113754 108847 -64330.2 100129 
29433 2 -262.791 35.8865 -36.65 -0.0798484 0.168334 1.27965 0.0196149 -0.033388 -0.0581144 0.00210618 -1.52354 -63999.6 61729.8 148223 89744.5 37620.6 -3305.54 
29436 2 -261.18 33.1091 -36.6802 -0.0276703 -0.72249 -0.176153 -0.0942982 0.0240276 -0.0694668 0.000697505 -1.51757 -4658.12 114215 196355 164012 75002.5 -79296.9 
30245 2 -261.158 34.9228 -34.084 -0.0858726 -1.28128 0.642679 -0.0357667 -0.0125831 0.0823318 0.00259723 -1.53197 18425 -46380.1 83832 161041 38014.8 -14735.1 
30959 2 -261.131 33.0781 -31.4609 -2.19186 1.57125 1.71516 -0.11888 0.0422608 0.0229173 0.0128658 -1.52781 -1790.79 -116523 171945 152226 38325.2 -2560.95 
31151 2 -259.612 32.1819 -34.0668 0.288997 1.2793 1.08164 0.0368609 -0.0451229 -0.0171325 0.0036401 -1.52604 -3524.87 37800.3 37590.5 122631 -8188.3 -120460 
29443 2 -259.638 35.8969 -36.6853 -2.57768 -1.8207 0.178262 0.214183 -0.083314 -0.0244563 0.012584 -1.5165 146518 102730 331234 40818.7 43518.1 15558.7 
29440 2 -257.983 33.1317 -36.7211 0.81834 -0.621434 -1.38683 -0.0972997 0.0252003 0.0675958 0.00375229 -1.52004 621.957 284162 322825 4491.81 31717.8 -74774.9 
30347 2 -257.99 34.9434 -34.0491 -1.11622 -1.09476 -0.0946107 0.0572072 -0.0582543 -0.140248 0.00309009 -1.5224 117753 45301.9 164776 -5968.13 103415 34423 
30251 2 -256.444 32.135 -34.0897 -1.76175 -0.506726 -0.902468 0.0862859 0.0732046 0.0225351 0.00525846 -1.52213 97309.3 193549 280520 8511.6 75289.3 916.948 
29441 2 -256.384 35.8855 -36.6868 -1.09506 -0.252218 -0.892308 -0.0719039 -0.0912191 0.0524922 0.00259331 -1.52265 209658 -126751 228958 38046.2 66773 -4030.87 
30256 2 -254.818 33.1123 -36.6907 -2.23185 0.477266 0.845096 0.0403714 -0.0518826 -0.0563556 0.00746026 -1.52161 2769.72 -28307.7 251168 -32001 -16313.1 28263.3 
30350 2 -254.791 34.9025 -34.0604 -0.483852 1.13094 -1.35949 -0.0227316 -0.0599942 -0.0123288 0.00423367 -1.52684 171368 -36158.6 140054 -216.553 55751.1 -2262.44 
31965 2 -257.953 33.0988 -31.4837 -0.0683652 -0.322348 -0.742909 0.017986 -0.0901943 0.0646295 0.000831906 -1.53099 -99214.6 -49488.6 17420.6 -2943.96 48731.4 61158.5 
29445 2 -256.317 35.8058 -31.4227 -0.91534 0.497439 -0.977496 -0.075443 0.0652006 0.0457781 0.00257041 -1.5283 48770.3 -116585 217602 -6840.45 91108.9 29347.9 
28641 2 -253.193 35.8182 -36.6699 -2.5879 -0.352704 -0.0228597 -0.00654356 0.0552165 -0.0939112 0.00859264 -1.52509 83070.7 -72454.1 62519.1 -89435.9 -38625.7 -83551.8 
30264 2 -253.234 32.138 -34.0862 -0.0408775 0.311788 0.196008 -0.00814769 -0.0343939 -0.0208682 0.000172934 -1.52111 161109 232016 243252 20208.3 -99109.1 -21124.5 
30354 2 -251.605 33.0861 -36.719 -0.268152 -0.477633 -0.397431 0.00895681 0.0447629 -0.00669691 0.000576847 -1.52002 177463 -23958 296174 12595.6 33679.3 -77920.7 
29454 2 -251.574 34.8953 -34.1064 -0.993556 0.364249 -0.390035 -0.0756927 -0.0272607 0.0850627 0.00160205 -1.52899 116934 -30670.5 39796.5 72500.8 -16921.4 49737.7 
31228 2 -250.049 32.13 -34.0759 -2.07307 -1.07508 -0.698427 0.0279861 0.0818688 0.016496 0.0074831 -1.52601 70435.3 -69139.9 113707 170376 75524.6 -52785.1 
30345 2 -249.968 35.8386 -36.6665 -1.31677 -0.0229134 -2.23894 -0.0349176 0.00528342 -0.102313 0.0084983 -1.51729 156407 103641 233472 9021.07 12295.8 128638 
28554 2 -248.393 34.8989 -34.0976 -0.944862 -0.355359 -1.19211 -0.0221194 -0.0541838 0.131747 0.00307344 -1.56961 71161.9 80071 138766 92820 -10562.9 -103707 
31167 2 -248.382 33.0808 -36.6352 -2.26907 -0.232135 -0.0339184 -0.151697 0.0661779 -0.148215 0.00655415 -1.5235 -13405.4 8784.45 85895.7 141936 102134 -143458 
29459 2 -246.841 32.1497 -34.026 -1.75968 -0.257599 -0.956785 0.110079 0.0227894 0.0623775 0.00513665 -1.55423 206667 -24917.1 198273 64782.8 97082.5 70269.4 
30361 2 -246.772 35.8581 -36.6925 -1.5434 -0.522681 1.45091 0.00534973 0.0276468 0.0105923 0.00599583 -1.56855 63183.6 368008 388635 253540 94187.7 -8232.52 
30417 2 -246.921 35.6982 -31.494 -1.8182 -0.483972 0.206095 -0.000399031 0.0838868 -0.0918242 0.00451231 -1.18748 -394657 -66879.4 187124 -127769 -253283 -106322 
30360 2 -245.234 33.0696 -36.6599 -0.534013 -0.156633 0.261063 0.107311 0.0972701 -0.0365331 0.000475919 -1.53135 -31011.5 -50611.6 392558 11319.7 31860.4 -109180 
30365 2 -245.22 34.8701 -34.095 -0.503996 0.354052 1.42558 0.0047352 0.0226562 0.0704467 0.00303752 -1.4797 209820 134515 267064 4572.23 -17047.1 -154898 
30362 2 -243.644 35.8333 -36.7159 -0.628866 -0.652851 0.590856 0.0455941 -0.0346573 -0.0841293 0.00147464 -1.64351 12664 118820 -5008.5 45691.8 -20526.2 -144687 
30271 2 -243.611 32.1442 -34.0123 -0.495858 0.0250109 -0.091006 -0.0953947 0.050373 -0.0885455 0.000320903 -1.54707 243042 33089.5 288301 61906.1 -130755 -71716.7 
28755 2 -242.014 34.9112 -34.1749 -0.39031 0.429378 1.0002 0.0717027 -0.038135 0.106812 0.0016841 -1.40832 301275 201468 -4073.54 127351 26839.1 -331986 
30370 2 -242.028 33.1381 -36.6745 -1.56917 0.598999 0.491651 0.00242652 -0.0422549 -0.0493509 0.00385766 -1.53533 80101.4 110295 282670 1816.5 -114817 -105632 
30372 2 -240.404 35.8379 -36.7727 -1.41274 0.494204 -1.66914 -0.098119 0.0208519 -0.0110524 0.00633043 -1.66491 10722.8 103162 364101 118430 209793 -253063 
31175 2 -240.409 32.1659 -34.1098 -1.20041 -0.487621 -0.371253 -0.0705539 0.000822575 0.0651636 0.00228803 -1.5735 -35634.3 42818.3 310808 16403.3 40250.5 31170.9 
31229 2 -238.798 34.904 -34.1095 -1.50932 -1.44523 0.59593 -0.127739 0.118542 -0.10147 0.00594726 -1.42457 214877 296780 342049 140803 -757.732 -238406 
30371 2 -238.842 33.1202 -36.7015 -1.88908 -1.86882 1.06808 0.045456 -0.0282034 -0.0295354 0.0103304 -1.53737 107232 18929.4 358536 -6704.57 34627.6 140837 
29561 2 -237.285 35.8551 -36.7938 -2.39765 2.12099 0.231423 0.0615675 0.0246594 0.0988466 0.0129741 -1.64611 -30716.2 292610 241313 -121293 -59243.6 -140190 
30366 2 -237.279 32.1729 -34.0904 -1.21534 1.89438 0.0665804 0.120532 0.022742 0.0597336 0.00638593 -1.56792 -56490.6 -224775 490424 152476 -48918.4 -38185.7 
30279 2 -235.694 34.9247 -34.1842 -2.46425 -0.120075 1.10641 0.0134904 -0.02775 0.0857626 0.00920842 -1.40878 -54596.7 189640 167317 83125.2 62823 -208022 
29474 2 -235.641 33.1099 -36.7336 -1.97814 -0.868756 -1.32521 -0.132466 0.0632029 -0.0143062 0.0080911 -1.53994 26833.6 -152476 385791 -126006 -146142 39993.3 
31231 2 -234.081 32.2598 -34.102 -1.00258 0.596341 -1.24556 0.0175044 -0.144643 0.117076 0.00366797 -1.55244 248815 -224257 620833 8981.97 -102941 -68183 
31232 2 -234.125 35.8131 -36.7275 -1.2741 -1.08194 2.37877 0.167734 0.110304 -0.092752 0.010646 -1.62175 38461.7 -119803 72451.5 68979 -10529.8 -8141.6 
29477 2 -232.49 34.9407 -34.1464 -1.19502 -1.88594 -1.52069 0.0349174 0.0332859 0.0150919 0.00919114 -1.51266 372081 83990.2 242178 -246373 38854.9 -140791 
30280 2 -232.463 33.1576 -36.7693 0.803567 -0.0454307 -0.651797 -0.0409876 -0.0387447 0.111928 0.00135099 -1.53569 -79110.7 -232682 293635 -39670.7 -68427.8 56236.2 
29473 2 -230.87 35.8301 -36.705 -0.554139 0.966083 -2.07399 0.0461443 0.21993 -0.244475 0.00698004 -1.55929 352523 66313.2 397310 137153 -264066 -110060 
31089 2 -230.837 32.2623 -34.1499 -1.91534 -0.615216 0.0343428 -0.0932206 -0.0639191 0.115305 0.0050988 -1.57578 254795 325723 704375 -102461 -31942.4 67648.7 
27957 2 -230.795 35.8215 -31.6937 -1.37102 0.438734 1.3405 0.0947274 -0.0584406 -0.0567677 0.00487323 -1.15428 -158388 215862 -339947 -33346.6 53201.1 116362 
29502 2 -229.208 33.0729 -31.6129 -0.618321 -0.0583154 1.50945 -0.196822 0.0797301 -0.00316731 0.00335557 -1.28386 356038 443416 -188050 50259.5 44807.9 -138176 
31201 2 -229.183 34.9653 -34.2076 -2.21759 -0.172121 -1.92971 -0.125604 -0.0212219 0.0789782 0.0109214 -1.60928 342768 46370.3 328906 -98759.2 -230862 -74983.5 
31993 2 -229.284 33.1511 -36.7837 -1.34315 0.205392 1.93178 0.0201775 0.0328574 0.123626 0.00702558 -1.51762 -84284.6 -215531 -24188.6 315028 158319 -178467 
32042 2 -227.654 32.2208 -34.1142 -1.75839 -0.168077 2.30467 0.0310691 -0.0585751 -0.139175 0.0106199 -1.55944 145144 159285 360848 162662 105496 -128603 
32740 2 -227.638 35.8447 -31.6736 -0.458555 2.33978 1.27773 0.0234875 0.010609 -0.0218637 0.00921641 -1.36696 147203 311555 -272299 -11635.2 -28941.1 -41822.4 
31234 2 -227.645 35.9082 -36.8651 -0.199291 -1.24241 0.44058 -0.028216 0.000144765 0.191094 0.00223868 -1.52005 386235 303966 92357.5 -85159.4 -5087.49 -54380.7 
31192 2 -226.003 34.9486 -34.1869 -3.10396 -1.08743 -1.15987 -0.0705242 0.0609654 0.0273897 0.0153188 -1.5799 167072 135756 415412 67567.3 67863.1 -90716.9 
31195 2 -226.029 33.1066 -31.6234 -1.58512 -0.880222 -1.25907 -0.161329 0.0881177 0.0891101 0.00613719 -1.31135 -226635 128337 -656908 106321 87478.2 -56049.2 
32816 2 -226.052 33.162 -36.7531 -1.95899 -0.371615 -0.281808 -0.0758798 -0.158308 0.0670858 0.00510756 -1.51762 107403 -53402.8 292370 -89614.9 3330.22 -164511 
33621 2 -224.443 32.2036 -34.0237 -1.45746 -1.15897 -0.44139 -0.103173 -0.0919807 -0.277533 0.00461265 -1.56829 -137698 -146563 215595 30750.3 170018 -239854 
28806 2 -224.502 35.9323 -31.6372 -0.189277 -2.2233 -0.883981 0.0783117 0.0647507 -0.159888 0.00725524 -1.35933 166540 82007.9 12944.3 209190 -69016.1 -63086.9 
32739 2 -224.429 35.8217 -36.7941 -0.753308 2.23857 -1.08509 -0.0126553 0.152514 0.0189997 0.0085094 -1.52175 72062.6 -334111 -45863.5 -187707 -42740.7 -46593.3 
29511 2 -275.239 37.9773 -33.8126 -4.35112 1.21076 -0.734068 -0.065978 0.0695904 0.0107685 0.0263705 -1.24522 -293885 -44524.7 319553 -41.0296 -113061 257196 
31221 2 -273.625 40.5335 -33.7959 -2.49306 -1.0807 -0.492922 -0.182627 -0.0162311 0.0724374 0.00960539 -1.17814 -430485 -245008 -32794.2 -271002 -245502 -64361.5 
29598 2 -273.675 38.8689 -36.4227 1.28776 -0.53561 -0.113134 0.021842 -0.0848004 -0.0854542 0.00246614 -1.19624 -74902.5 72849.6 54361.3 104944 -164423 128235 
29599 2 -272.153 37.7704 -34.0177 0.016491 0.274817 0.54283 -0.0969843 0.0709864 0.134324 0.000466602 -1.66121 -87983.7 140480 23364.3 120795 170.588 -28387.3 
29521 2 -270.621 40.5017 -33.8869 0.255286 1.1673 0.989023 0.190153 -0.0203684 -0.126138 0.0030303 -1.35721 -34433.5 -186395 235866 63488.7 -73522.8 155099 
28706 2 -270.564 38.7265 -36.5799 -0.405488 0.444378 -0.704921 -0.157186 0.0598082 -0.0294588 0.00108168 -1.44496 -51720.2 177497 386348 211447 6580.09 252399 
29516 2 -269.084 37.7568 -33.9873 -1.73376 -0.107262 -1.14032 0.0949991 -0.0300143 -0.0387083 0.0054383 -1.55946 -205764 309750 140555 -156359 131376 37545.3 
29600 2 -268.946 41.4021 -36.4736 -0.615936 -0.719034 -1.27746 0.0386385 -0.0220135 0.11308 0.00318442 -1.02654 -153368 -46566.1 8628.22 128410 -54810.4 -69811.9 
29515 2 -267.492 38.6467 -36.5718 -0.0351359 0.655625 0.705139 0.123261 0.0255773 -0.0376546 0.00116921 -1.59352 -244065 344607 325909 7874.84 26234.9 126474 
29430 2 -267.451 40.4303 -33.9161 -0.386166 -0.381057 -0.537874 -0.0930175 0.0168156 -0.108434 0.000735102 -1.54191 144358 -356980 137863 -89315.6 31562.2 217897 
29426 2 -265.934 37.6723 -33.9712 -2.21464 -0.15642 0.271752 0.00498176 -0.0322989 -0.0744783 0.00630131 -1.52892 -66711.4 46426.3 124141 -63290.8 36613.2 68282.2 
29519 2 -265.833 41.3602 -36.5191 -1.3446 0.58787 -1.74775 -0.0503741 -0.0606187 -0.106642 0.0065598 -1.53454 -122289 -35211.6 142999 203694 151545 -102269 
29525 2 -265.9 43.1189 -34.0255 -1.73517 -1.23352 1.47822 0.07395 0.0484612 0.0262296 0.00846084 -1.15871 85116 52108.3 -139433 27316.8 117287 -129135 
29434 2 -264.305 40.3501 -33.9701 -0.139032 -0.418079 0.951366 -0.0924297 0.174792 0.0447282 0.00138448 -1.61015 15573.9 -14231.8 71576.5 -229159 -23831.9 81425.7 
29518 2 -264.333 38.6086 -36.5804 -0.46473 -0.525186 -0.372596 0.0322105 -0.0262734 -0.0705481 0.000794279 -1.52051 185567 -18241.9 146884 -33215.5 -11563.9 32400.9 
30248 2 -262.744 37.628 -34.0029 0.552067 0.659739 0.7268 0.067049 0.0958873 -0.0132712 0.00159741 -1.5311 49208.6 -164927 81455.5 83850.2 -18078.1 1914.48 
29529 2 -262.71 41.3378 -36.566 0.72788 -0.105141 -1.19182 0.0451544 -0.0114343 0.0320691 0.00247028 -1.55584 32033 -2944.96 170325 -107573 -45232.5 89960.5 
29524 2 -262.805 43.1048 -33.985 -2.00509 -1.09042 -0.370177 0.139173 0.0222 0.0298963 0.00673393 -1.4671 354031 282625 81082.4 15959.6 -172714 -204076 
31147 2 -261.16 40.4118 -33.9696 -0.105736 -0.551939 0.17351 0.0724265 -0.0374425 -0.0965853 0.000435696 -1.54917 100599 -15964.6 182973 -9608.75 -136922 -17879.5 
29526 2 -261.097 38.6375 -36.6063 -0.83425 -0.785066 -2.27317 -0.171191 -0.0362239 -0.016964 0.00816115 -1.5165 113976 -104257 216841 168506 -15892.3 55945 
29530 2 -259.467 41.3266 -36.6314 -0.825053 -0.017338 0.858447 -0.169086 0.0577725 0.0334142 0.00178593 -1.52168 -92733.6 -104107 232389 -7186.64 -167224 12233 
29344 2 -259.535 37.6955 -34.0125 -2.07728 0.152975 1.28187 -0.0275587 -0.0247809 -0.0640003 0.00753405 -1.52866 2835.3 101820 50548.1 97629 49875.4 31046.2 
30413 2 -259.562 43.1239 -34.0716 -1.48986 0.26587 0.419371 0.0893771 -0.025193 0.134696 0.00310627 -1.52043 449810 91223.9 42482.7 171823 -18060.6 -39994 
30344 2 -257.931 38.6118 -36.6431 0.28733 -0.0672063 -0.697538 -0.0690692 -0.0251661 0.0379078 0.000722503 -1.52531 -224990 -193165 188375 142856 84337.7 -61872.7 
30346 2 -257.927 40.4318 -34.0062 -1.40616 0.732709 0.37416 -0.0026126 -0.0486217 0.0178192 0.00334293 -1.55791 74734.2 32343.5 212546 -33225.3 42688.3 156086 
29522 2 -256.359 41.3318 -36.6407 -0.0311941 -0.473381 0.0587888 0.0699251 0.00228991 -0.024455 0.000287824 -1.52122 -272562 -46229 137745 -28368.2 37199 -20231.7 
31062 2 -256.368 37.6549 -34.0205 -1.03133 0.12214 0.277771 0.0467638 0.0699229 -0.0101287 0.00145564 -1.51965 15313.3 71954.2 303769 14720.7 82273.1 15915.4 
29438 2 -256.33 43.1116 -34.039 -0.353013 0.190692 0.0169353 -0.0573448 0.0517139 -0.0522114 0.00020312 -1.61521 164411 11926.5 10267.9 -30800.5 806.726 -140064 
30252 2 -254.747 40.3925 -34.0145 -1.04032 -1.34427 -0.25581 -0.106952 -0.0649872 0.0228138 0.0037216 -1.52261 28907 88790.4 307251 -53308.7 -101625 3829.38 
28640 2 -254.78 38.6026 -36.6676 -1.27898 -0.166922 -0.173195 0.0244512 -0.0648752 0.034622 0.00213319 -1.52722 -204788 -140192 31159 -149675 -108135 -9396.64 
29553 2 -256.343 41.2904 -31.3835 -1.66157 -0.502589 -0.255362 0.132734 -0.0226332 -0.0490793 0.00387757 -1.50125 108591 2811.87 251321 -8143.71 135187 -51678.1 
30353 2 -254.726 38.5412 -31.33 -0.994391 1.09231 0.550893 -0.053779 0.115162 -0.11325 0.00313046 -1.54533 -62257.4 164776 585974 -16239.6 125358 203202 
29610 2 -253.194 43.1226 -34.0189 -1.0895 0.585364 -2.03904 -0.00583331 -0.0295516 -0.0940813 0.00716333 -1.63993 -45805.8 50176.2 64579.3 -72001.9 -6780.54 130709 
30416 2 -253.213 41.3005 -36.6404 -1.15019 -1.06457 0.31985 0.093304 0.0563613 0.0108135 0.00322255 -1.5262 -68842.4 -31386.1 112492 -93330 -48929.3 -9904.78 
30355 2 -253.211 37.6167 -34.0828 -0.91554 -0.569827 0.230919 0.0728036 0.0818445 0.109467 0.00153188 -1.51966 62350.9 -54600.9 218607 -21763 -48501.7 16105 
30348 2 -251.607 38.5509 -36.6952 1.85049 -0.0324161 -0.962343 0.109746 0.0316113 0.137555 0.00548077 -1.52 148249 1733.7 111279 -28667.2 30272.7 -83591 
30357 2 -251.588 40.3611 -34.0631 -2.12692 0.510506 -0.690404 -0.037742 -0.00780426 -0.065791 0.00662638 -1.52409 7124 165125 -24961.9 59444.7 -61181 -33724.5 
29450 2 -250.009 41.2725 -36.6396 0.576476 1.21077 -0.0904399 -0.0163185 0.0627849 -0.0514726 0.00227528 -1.61196 159371 216161 -65516.3 -27745.9 20505.1 -54714.1 
28743 2 -250.028 43.0731 -34.0911 0.129158 1.71423 0.428427 -0.00490848 -0.00384005 0.0256339 0.0039534 -1.55805 214048 -90267.7 -88479.6 -126287 93671.7 40571.6 
28644 2 -249.993 37.6478 -34.0031 -0.308731 0.543734 -0.154235 -0.0236095 -0.0175268 -0.200894 0.000522385 -1.54987 166261 -140613 262141 16044.1 127165 36806.2 
28798 2 -248.404 40.3479 -34.0682 -1.65893 0.238473 -0.849484 -0.00684887 0.0794258 0.0253163 0.00444677 -1.67054 -29133.1 -28964.7 163497 108476 55143.1 -76272.3 
28746 2 -249.995 41.2336 -31.5552 0.712136 0.124153 0.0243641 -0.0511283 -0.031288 0.0719752 0.00065891 -1.73011 9903.7 -155891 -184502 -52253 -86466.6 -173357 
29606 2 -253.16 41.2818 -31.4732 -0.0585212 0.914473 1.50761 0.0375159 -0.0617719 0.0773964 0.00392033 -1.60881 137618 84013.5 57387 131665 -37249.8 -105521 
29552 2 -251.61 38.5251 -31.4527 -0.407148 0.803297 -1.0301 0.0998786 0.0325601 0.0492687 0.00235802 -1.58761 43230.9 -37235.5 274224 -33219.7 152812 31389.5 
30422 2 -248.435 38.5481 -31.4353 -1.27137 -0.217381 -0.269269 0.0588959 -0.0639197 -0.0846549 0.00218669 -1.44955 50452.4 430952 214659 -2120.32 -162623 -17527 
29609 2 -248.366 38.5733 -36.6561 -0.928307 -0.985146 -1.86141 -0.0939938 -0.0120146 -0.0386014 0.00667181 -1.56755 222428 -64537.7 122183 44096.4 -850.463 -61215.3 
29560 2 -246.913 43.0369 -34.0662 0.779302 0.445679 -1.30497 0.0900024 -0.0351712 -0.0898862 0.00316 -1.21509 -180312 -176954 -381114 -74284.4 129548 -82289.7 
28742 2 -246.878 41.2785 -36.6012 0.114018 -0.0117368 0.472739 -0.0677066 0.0574805 0.0136197 0.000298027 -1.25923 -225487 7595.92 -85260.7 -191797 300966 -40758.8 
30419 2 -246.84 37.6431 -34.099 -1.08144 0.704514 1.19703 0.118435 -0.0574727 0.0683433 0.00390291 -1.52438 153285 147430 335327 138192 -234612 -94387 
28652 2 -245.276 40.3109 -34.0711 -0.103238 -0.884222 -0.210075 -0.08915 0.105143 0.0310227 0.00105376 -1.16559 -32616.2 -30501.8 28713.9 -159266 -114666 19570.5 
28734 2 -245.19 38.6287 -36.679 -1.28375 1.27385 -0.872713 -0.0962454 -0.1224 -0.0344296 0.00507878 -1.44413 -45451 92897.2 -174187 6365.79 -148709 1719.54 
28657 2 -243.645 37.5977 -34.2477 -0.134517 0.505695 -1.47582 0.0870133 0.0563641 0.0625304 0.00308815 -1.22639 377313 -311850 -425240 201165 -100255 -87617.1 
27936 2 -246.881 41.2932 -31.5165 -0.289364 1.02633 -0.191632 -0.00317071 -0.100307 -0.0174667 0.00147843 -1.21308 -80111.1 -309271 213728 12326.1 -226619 77128 
29573 2 -242.015 38.4598 -36.7847 -1.86791 0.493694 -1.07981 -0.043214 0.0551403 0.164348 0.00617017 -1.27162 -280049 -188973 -306867 64769.4 -169119 -286.352 
31233 2 -240.384 37.6175 -34.313 -2.34453 1.13616 -1.29108 0.00546484 0.00778241 0.0400958 0.0106487 -1.16078 410312 -312271 -395877 82982.6 -66697 254.057 
27928 2 -238.85 38.5811 -36.8484 -2.80328 0.27782 -0.995323 0.124834 -0.0904911 0.0490222 0.0112428 -1.26238 176267 63132.3 164415 56669.1 115242 -157274 
29478 2 -237.176 37.6711 -34.3383 -1.82397 -0.421285 -0.833861 -0.254997 0.0270943 -0.0714777 0.00528955 -1.18229 56178.3 -297354 -222088 70012 -6239.59 -3751.89 
30383 2 -235.579 38.4889 -36.9078 -1.08184 2.59472 -0.662282 -0.0887659 0.109327 0.169948 0.0105064 -1.376 -49487.1 -122380 -151324 122884 -188343 -227067 
29483 2 -234.115 37.6643 -34.2634 -0.823447 -0.522854 0.531174 0.221673 -0.0820824 -0.00717626 0.00155373 -1.13592 -73897.6 -256316 -345062 -137107 63825.1 58712.3 
32044 2 -232.429 38.4838 -36.7844 -0.746361 -0.668946 -0.484909 -0.0266897 -0.0270065 -0.0611071 0.0015614 -1.36312 89237.9 55344.1 243464 97170.1 -102923 -58958.5 
31028 2 -230.83 37.6451 -34.2136 -0.972638 0.202615 -1.82882 0.00582194 0.00151229 0.0151961 0.00545578 -1.4265 411771 -308036 -612.919 -81439.3 19376.7 -22693.8 
30373 2 -229.239 38.6705 -36.9094 -3.92854 -0.291803 1.17782 -0.0159308 -0.00668669 0.263595 0.0212932 -1.50897 256286 678983 285240 301097 202406 -202112 
31838 2 -229.177 38.5397 -31.6891 -0.790894 0.0671928 0.261146 -0.0114326 -0.0411947 -0.00244971 0.000879428 -1.19961 -200783 69944 -237356 156624 -30701.6 -17418.4 
31926 2 -229.166 40.2964 -34.2388 -0.319615 -0.0352621 -0.424296 -0.0044104 0.0918214 -0.219692 0.000356978 -1.27437 -248019 -209767 59484.6 97319.8 -211445 -233619 
31194 2 -227.632 37.6764 -34.2269 -0.257027 0.82171 -0.909013 -0.0464766 -0.0558681 -0.0150237 0.00197439 -1.65015 167387 -175606 648254 -113724 181692 -1603.03 
28675 2 -227.732 41.2873 -31.7737 0.131355 -0.434289 -0.836221 0.12397 0.0487658 0.112269 0.00114002 -1.14646 -35755.4 -65540.1 -278083 21226.8 -84762.2 -193207 
31037 2 -227.89 43.1181 -34.2324 -2.68435 1.02348 -1.32717 0.136803 -0.0626757 0.0731934 0.0126136 -0.989744 -8804.05 -116948 -307931 -230533 46498.5 -108968 
33642 2 -227.338 41.4217 -36.7537 0.797404 -0.867061 1.17347 -0.0232378 -0.0943411 -0.100328 0.00348217 -1.26135 514690 312434 658265 438240 -96984.8 90431.1 
34443 2 -226.091 40.4082 -34.1926 -1.40434 1.62063 -0.035698 -0.0604722 0.0984941 -0.0151294 0.00579362 -1.69128 -220838 -71110.6 163255 -19806.8 -163237 -43752.3 
32045 2 -226.049 38.6054 -36.8206 -1.25869 -1.09292 1.02043 0.0323207 0.0403889 0.0612098 0.00481146 -1.54492 106490 321136 -241874 46817.9 -78109.8 280768 
28594 2 -226.064 38.6425 -31.6375 -2.20638 1.02205 -0.542321 -0.077912 0.0195448 -0.102839 0.00781761 -1.40435 51414.2 264713 -74828.7 92181.6 53330 62485.8 
40064 2 -224.603 41.4668 -31.6469 -0.171002 1.30532 0.500035 -0.0451222 -0.073594 -0.0310073 0.00249778 -1.2276 427899 273494 -130800 -17858.9 103336 -247215 
36271 2 -224.777 43.1584 -34.2415 -1.91117 -0.217664 0.293022 0.0958244 -0.00169238 0.0526658 0.0047683 -1.19703 878445 -324970 402113 107184 213900 -71247.2 
30377 2 -224.506 37.7678 -34.2477 -2.84502 0.695325 0.14068 -0.0111747 -0.202551 0.190525 0.0108286 -1.59799 -202266 331535 495109 78413.6 -48687.7 30569.4 
40074 2 -224.116 41.5435 -36.83 -0.550344 0.143586 0.646008 -0.158948 -0.0389481 0.0125456 0.000933078 -1.50937 995193 698944 479817 263146 76545.5 -141734 
29601 2 -264.22 44.0741 -36.5478 0.419488 0.359447 0.836418 -0.0452764 -0.0163184 0.00341351 0.00126552 -1.51374 -168144 -117428 164887 152045 -75000.4 -43018.8 
29533 2 -264.296 45.8611 -34.0157 -1.21333 0.0658341 -0.712921 0.0401219 -0.0576472 0.00857055 0.00249985 -0.971547 88947.6 -182426 -222763 67498.9 17395.2 36846.8 
29535 2 -262.732 46.732 -36.4971 0.436139 -0.354315 -0.261074 0.141162 -0.0244377 -0.0642217 0.000483549 -1.22805 -160076 -105144 98638.3 -132441 52507.9 -42447.2 
29602 2 -261.107 44.0248 -36.593 -0.648479 -1.46497 -0.0233299 -0.0861432 0.134449 0.0753663 0.00323343 -1.68739 192490 260356 149320 -136550 -268371 51458.5 
30414 2 -261.127 45.7812 -34.0113 -1.81191 -0.035482 -0.690251 -0.0492717 0.0143147 -0.0789361 0.00473672 -1.20232 534150 -242881 49275.8 77400.3 133541 -4811.04 
29527 2 -259.587 46.7226 -36.5514 -1.22786 -0.176685 -0.752122 0.0673851 0.0158878 0.0925325 0.0026507 -1.28753 49770 -192796 -111680 18719.2 -142184 -98134.3 
30340 2 -257.937 45.8338 -34.0385 -0.138342 -0.523745 -0.519208 -0.0338409 -0.0555604 -0.00946132 0.000709139 -1.27981 230943 -122488 -41195.6 -95489.8 48976.2 -135733 
29605 2 -257.914 44.101 -36.5925 -0.0362949 -1.11087 0.250646 -0.106572 -0.0794185 -0.022534 0.00163508 -1.66034 -52059.4 73747.8 413268 -40650.9 -18678.1 4966.92 
29439 2 -257.863 43.9712 -31.5504 0.416156 -0.441377 1.41014 -0.0314309 0.0189705 -0.0416038 0.00296804 -1.0268 -247658 -46706.8 -396353 80178.5 94973.2 14271 
29549 2 -256.389 46.7609 -36.5571 -0.046916 0.442949 -0.487307 0.0288325 0.0220217 0.00975585 0.000548989 -1.2727 -100388 -284591 -124769 -170186 -14437.1 -31917.6 
29541 2 -254.792 44.0662 -36.6372 -1.61058 -0.217696 -0.641729 0.00535786 -0.0143052 0.158282 0.00384552 -1.66008 -303391 173641 249274 -143349 -92294.7 70491.4 
29544 2 -254.777 45.8029 -33.9713 0.228112 0.492723 0.824325 -0.0591933 0.0370508 -0.0143251 0.00122718 -1.42924 311913 -249291 364448 23504.6 186015 35624.7 
31225 2 -254.695 43.9752 -31.4674 -0.103718 -0.331922 0.123793 -0.101882 0.0739515 -0.0499985 0.000171615 -1.38837 74268.4 -58936.7 -392282 131508 69679.2 -9951.56 
28738 2 -253.294 46.725 -36.508 -2.45452 1.27303 1.43114 0.0939735 -0.0049909 -0.103139 0.012209 -1.18395 -291404 -166888 12202 -101114 -48623.2 73782.9 
28799 2 -251.674 45.7866 -34.0627 -0.469022 0.999156 0.0668776 0.0992033 -0.035593 -0.0143444 0.0015401 -1.1999 60863.6 -271681 -7331.87 -121807 -116619 49206.5 
28729 2 -251.693 43.9887 -36.6263 -1.41665 1.30207 0.451826 0.165814 0.0673865 -0.0124809 0.00492021 -1.55393 71803.4 218750 77248.2 -315406 -81605.7 65452.3 
28744 2 -248.501 43.9992 -36.5845 -1.05183 0.207485 0.421829 -0.0600783 -0.0658677 -0.0468268 0.00167181 -1.05722 103735 113258 -8047.47 -204686 188229 83531.1 
29545 2 -251.538 43.9582 -31.5393 -0.563058 0.0705106 -0.0230274 -0.066457 0.00387072 -0.0307984 0.00040624 -1.52456 -192084 -79800.9 -369958 -69197.3 -30333.9 -92101.7 
28733 2 -253.057 46.618 -31.4362 -0.717587 -1.2114 1.70107 -0.0281186 -0.0725556 -0.0232314 0.00614149 -0.87219 -249087 59551.2 168480 30499.3 12991.7 -120994 
28800 2 -248.433 43.885 -31.5649 -1.60174 0.196039 0.0844936 -0.026332 0.129279 0.00060014 0.00328878 -1.09854 -380215 -131294 -152435 -48326.4 165159 -188952 
29620 2 -272.525 -8.33982 -31.4514 -1 0 0 0 0 0 0.00125952 -1.08252 375932 217936 836233 -892.882 223.613 -2.95375 
30430 2 -272.525 -8.33982 -26.2095 -1 0 0 0 0 0 0.00125952 -1.08298 360971 212123 836354 -9940.51 -1025.13 -502.222 
29624 2 -270.92 -9.26647 -28.8305 -1 0 0 0 0 0 0.00125952 -1.18989 409026 479999 574485 -245612 -4330.84 -4481.27 
29622 2 -269.315 -8.33982 -31.4514 -1 0 0 0 0 0 0.00125952 -1.48898 1.06664e+006 235632 879934 -92235.6 -915.333 1487.13 
30432 2 -269.315 -8.33982 -26.2095 -1 0 0 0 0 0 0.00125952 -1.48623 1.0796e+006 279570 875705 -71215.4 3677.75 10047.7 
29627 2 -267.71 -9.26647 -28.8305 -1 0 0 0 0 0 0.00125952 -1.21722 285248 218575 176063 1028.8 271.925 -1194.21 
29625 2 -266.105 -8.33982 -31.4514 -1 0 0 0 0 0 0.00125952 -1.43799 627595 178469 785106 -31763.7 -2659.44 3336.57 
30435 2 -266.105 -8.33982 -26.2095 -1 0 0 0 0 0 0.00125952 -1.4372 597189 134823 786980 -17797.6 -1736.42 9245.87 
29630 2 -264.5 -9.26647 -28.8305 -1 0 0 0 0 0 0.00125952 -1.21774 208509 230143 173315 17685.3 3024.06 5577.82 
29628 2 -262.895 -8.33982 -31.4514 -1 0 0 0 0 0 0.00125952 -1.44064 542419 22914.1 782581 -61280.4 3681.15 23994.6 
30438 2 -262.895 -8.33982 -26.2095 -1 0 0 0 0 0 0.00125952 -1.43932 512845 -73727.7 790414 -61344.6 3321.14 7242.65 
29633 2 -261.29 -9.26647 -28.8305 -1 0 0 0 0 0 0.00125952 -1.21571 239836 312347 198418 20763.4 -4872.03 -766.162 
29631 2 -259.685 -8.33982 -31.4514 -1 0 0 0 0 0 0.00125952 -1.43975 498009 -44087 785387 -130059 -3479.08 2641.96 
30441 2 -259.685 -8.33982 -26.2095 -1 0 0 0 0 0 0.00125952 -1.43817 482063 -119548 792593 -83601.8 -1788.04 -3105.09 
29636 2 -258.08 -9.26647 -28.8305 -1 0 0 0 0 0 0.00125952 -1.21779 197123 200153 178958 4711.59 -4011.5 6986.8 
29634 2 -256.475 -8.33982 -31.4514 -1 0 0 0 0 0 0.00125952 -1.43624 564753 119842 786691 59711.7 4138.62 -15015.2 
30444 2 -256.475 -8.33982 -26.2095 -1 0 0 0 0 0 0.00125952 -1.43627 520504 32031.4 792803 -56651.6 4092.07 -5144.2 
29639 2 -254.87 -9.26647 -28.8305 -1 0 0 0 0 0 0.00125952 -1.21694 201468 227079 173651 477.907 3434.99 -5320.63 
29637 2 -253.265 -8.33982 -31.4514 -1 0 0 0 0 0 0.00125952 -1.43567 572741 142850 786786 -56646.5 4942.78 -412.212 
30447 2 -253.265 -8.33982 -26.2095 -1 0 0 0 0 0 0.00125952 -1.43927 486655 -19064 782945 44822.4 1740.77 10073.2 
29642 2 -251.66 -9.26647 -28.8305 -1 0 0 0 0 0 0.00125952 -1.21596 221069 256505 181543 6987.25 -7279.93 430.278 
29640 2 -250.055 -8.33982 -31.4514 -1 0 0 0 0 0 0.00125952 -1.43873 544862 31600.4 782251 -73561.8 -5518.08 -12724.7 
30450 2 -250.055 -8.33982 -26.2095 -1 0 0 0 0 0 0.00125952 -1.43918 560817 69079.3 778825 39821.2 2274.44 16178.2 
29645 2 -248.45 -9.26647 -28.8305 -1 0 0 0 0 0 0.00125952 -1.21867 221963 236251 182339 15628.4 -1585.19 5146.11 
29643 2 -246.845 -8.33982 -31.4514 -1 0 0 0 0 0 0.00125952 -1.44192 487427 -143882 773584 -45436.7 -485.443 -567.311 
30453 2 -246.845 -8.33982 -26.2095 -1 0 0 0 0 0 0.00125952 -1.44132 527408 -40347.2 779969 40213.1 733.848 21454 
29648 2 -245.24 -9.26647 -28.8305 -1 0 0 0 0 0 0.00125952 -1.217 234334 278632 191472 -11469.6 -3651.74 13710.9 
29646 2 -243.635 -8.33982 -31.4514 -1 0 0 0 0 0 0.00125952 -1.43871 553319 52910.5 786731 -42236.9 3391.97 23676.8 
30456 2 -243.635 -8.33982 -26.2095 -1 0 0 0 0 0 0.00125952 -1.43814 550066 -1116.09 789237 -63324.3 8489.39 31929.3 
29651 2 -242.03 -9.26647 -28.8305 -1 0 0 0 0 0 0.00125952 -1.21839 209149 230309 178540 -3112.27 -8460.53 10348.2 
29649 2 -240.425 -8.33982 -31.4514 -1 0 0 0 0 0 0.00125952 -1.43882 538759 35253.9 795563 -5956.8 1988.99 16384.9 
30459 2 -240.425 -8.33982 -26.2095 -1 0 0 0 0 0 0.00125952 -1.43859 496209 -39291.6 784176 14169.1 -5638.71 23682.3 
29654 2 -238.82 -9.26647 -28.8305 -1 0 0 0 0 0 0.00125952 -1.21351 220491 251365 187825 -14341.5 -10231.5 -3571.43 
29652 2 -237.215 -8.33982 -31.4514 -1 0 0 0 0 0 0.00125952 -1.43885 583210 81282.1 793518 -52580.6 519.64 3638.69 
30462 2 -237.215 -8.33982 -26.2095 -1 0 0 0 0 0 0.00125952 -1.43282 579204 136036 790180 -55246.1 -7660.66 4934.09 
29657 2 -235.61 -9.26647 -28.8305 -1 0 0 0 0 0 0.00125952 -1.21672 193763 199767 171135 10146.4 -4641.78 -16288.5 
29655 2 -234.005 -8.33982 -31.4514 -1 0 0 0 0 0 0.00125952 -1.4387 554065 77759.1 789789 -101077 9106.07 1776.19 
30465 2 -234.005 -8.33982 -26.2095 -1 0 0 0 0 0 0.00125952 -1.43809 523972 93599.2 792746 -9788.8 -6204.99 -4592.37 
29660 2 -232.4 -9.26647 -28.8305 -1 0 0 0 0 0 0.00125952 -1.21697 214254 270262 178229 9604.86 -3557.45 527.55 
29658 2 -230.795 -8.33982 -31.4514 -1 0 0 0 0 0 0.00125952 -1.43705 571952 155727 777892 -89002.3 -30.6213 -3035.75 
30468 2 -230.795 -8.33982 -26.2095 -1 0 0 0 0 0 0.00125952 -1.43902 515808 29363.4 785489 11889.2 -187.757 14588.6 
29663 2 -229.19 -9.26647 -28.8305 -1 0 0 0 0 0 0.00125952 -1.21913 200610 211206 169531 -4774.23 1064.61 16568.7 
29661 2 -227.585 -8.33982 -31.4514 -1 0 0 0 0 0 0.00125952 -1.43616 587858 232622 768923 -10769.4 -1456.31 -1573.98 
30471 2 -227.585 -8.33982 -26.2095 -1 0 0 0 0 0 0.00125952 -1.43797 546960 11341.3 791476 11355.7 -615.386 17753.4 
29666 2 -225.98 -9.26647 -28.8305 -1 0 0 0 0 0 0.00125952 -1.2171 223357 244929 186480 1831.63 2131.56 16225.9 
29664 2 -224.375 -8.33982 -31.4514 -1 0 0 0 0 0 0.00125952 -1.4377 559945 181474 780117 -39345.3 3013.98 -7474.21 
30474 2 -224.375 -8.33982 -26.2095 -1 0 0 0 0 0 0.00125952 -1.44041 455254 -219524 788578 -15165.3 -130.647 16057.2 
29621 2 -272.525 -6.48653 -28.8305 -1 0 0 0 0 0 0.00125952 -1.17669 274520 787067 730092 -191284 -6602.23 719.588 
29688 2 -272.525 -2.77994 -31.4514 -1 0 0 0 0 0 0.00125952 -1.13635 80725.7 362975 628863 68669.3 1534.74 808.267 
29689 2 -272.525 -0.926647 -28.8305 -1 0 0 0 0 0 0.00125952 -1.13312 3398.75 354993 636544 -53503.2 16776 5982.53 
30498 2 -272.525 -2.77994 -26.2095 -1 0 0 0 0 0 0.00125952 -1.13473 159801 356914 633657 80700.9 7562.47 -1060.43 
29690 2 -270.92 -5.55988 -31.4514 -1 0 0 0 0 0 0.00125952 -1.54633 314996 767458 553065 157095 2172.01 10662.2 
29693 2 -270.92 -3.70659 -28.8305 -1 0 0 0 0 0 0.00125952 -1.52966 368457 428208 333928 -326335 -5564.57 -183.685 
30500 2 -270.92 -5.55988 -26.2095 -1 0 0 0 0 0 0.00125952 -1.54344 435829 742344 550862 145879 912.716 -3215.35 
29691 2 -269.362 -2.80182 -31.4258 -1.1037 0.00024079 0.395281 -0.0414087 0.0546121 -0.131907 0.00173108 -1.59498 647587 170480 245930 -61156.9 -12611.7 -38703 
30501 2 -269.339 -2.82274 -26.2508 -1.4639 0.515287 -1.11063 -0.114858 0.0953909 0.0935043 0.00458719 -1.5953 672349 156991 277383 -107158 -86734.2 17931.9 
29623 2 -269.315 -6.48653 -28.8305 -1 0 0 0 0 0 0.00125952 -1.66713 958876 1.05501e+006 520640 -11944.8 33239 19724.3 
29692 2 -269.394 -0.948036 -28.847 -2.44937 -0.542837 0.729473 0.0492715 0.0354966 0.0358851 0.00859773 -1.59745 545224 174977 146017 -44062.9 -38433.8 -8849.52 
29694 2 -267.755 -5.56403 -31.469 -1.47296 1.02087 0.810032 0.133482 -0.050962 0.0381595 0.00487171 -1.54295 414158 599249 237953 -321.315 4799.84 -32334.4 
30504 2 -267.713 -5.56225 -26.1762 -1.41983 -0.782094 -0.667104 0.00573804 -0.105645 -0.14829 0.00387003 -1.54384 420480 509240 247846 3499.18 -4821.7 -40802.2 
29697 2 -267.709 -3.69626 -28.8545 -0.36732 0.834809 0.617592 -0.0458068 -0.0922716 0.0600268 0.00152811 -1.52418 392445 209937 252704 -30994.8 26734.8 -33760.8 
29695 2 -266.117 -2.76778 -31.4569 -1.16513 0.554927 1.71672 -0.11579 -0.0808015 0.0046925 0.00580966 -1.51948 155698 250594 296239 -13770.4 143261 -75396.7 
29626 2 -266.105 -6.48653 -28.8305 -1 0 0 0 0 0 0.00125952 -1.59967 445958 953118 446794 -37800.8 35248.4 17793.4 
30505 2 -266.103 -2.80865 -26.2282 -0.969391 -0.958629 0.396486 -0.177572 0.000235459 0.0292742 0.00253905 -1.52611 13309.6 206875 120935 -135093 50824.3 -46847.9 
29696 2 -266.165 -0.937982 -28.8191 -0.608859 -0.657132 0.450148 -0.0468464 -0.054974 -0.0774584 0.00126602 -1.52686 253279 -14625.2 164186 -210261 -74635.5 -41155.1 
30508 2 -264.482 -5.60418 -26.222 -0.532502 -0.769082 0.576247 -0.140926 -0.0470765 0.0425608 0.00152037 -1.55392 113266 343227 191052 -82523 -4205.28 9423.71 
29698 2 -264.496 -5.58053 -31.4214 -2.30248 -0.48619 -1.02435 -0.13841 -0.0651091 -0.0909029 0.00829654 -1.54296 174461 454891 245874 -101370 3566.5 21511.2 
29701 2 -264.507 -3.72669 -28.8075 -2.04675 -1.99067 0.0252144 -0.0148233 0.016783 -0.157396 0.0102683 -1.52318 192049 203395 73756.8 -87347.2 -15597.9 -114114 
29699 2 -262.957 -2.82636 -31.4719 0.215742 -0.232486 -0.196774 0.145601 0.0290148 0.0608362 0.000175469 -1.51053 261814 212282 241200 -231094 -72786.6 -29601.8 
29629 2 -262.895 -6.48653 -28.8305 -1 0 0 0 0 0 0.00125952 -1.61513 284003 750634 222656 -47641.3 -31051.7 1661.09 
30509 2 -262.975 -2.8383 -26.2416 -1.03644 -1.11334 0.0313123 0.230197 0.0510119 0.00524268 0.00291541 -1.52072 -8958.88 283940 167483 -166823 -118653 -62042.1 
29700 2 -262.94 -0.954961 -28.866 -3.08842 2.03822 1.10272 -0.0580236 -0.0549772 0.0518451 0.0187777 -1.51389 213105 268362 250370 -36725.4 150180 3924.28 
29705 2 -261.273 -3.80412 -28.87 -4.04577 3.19731 0.603086 -0.130206 0.209656 0.00780519 0.03395 -1.51484 190963 113362 263720 23047 -78121.2 -73933.5 
30512 2 -261.322 -5.65596 -26.2074 -1.34573 0.904252 2.19011 0.0443761 0.138882 -0.046124 0.00935221 -1.55374 -14062.5 309280 52009.1 -96111.2 13638.5 -52613.5 
29702 2 -261.332 -5.62887 -31.4813 -0.232454 0.870732 -1.37273 0.0845939 0.0626713 0.058066 0.00339641 -1.55051 110459 385751 73396.9 -82596.5 -9711.5 -80765 
29703 2 -259.667 -2.87396 -31.4467 -1.93198 -0.0859674 1.05329 -0.209744 0.122699 0.0730234 0.00610784 -1.51734 45795.7 289865 243602 -111769 36026.7 -59493.5 
30513 2 -259.758 -2.85862 -26.2976 0.313251 0.0564787 0.59388 -0.0276063 0.0619727 0.192244 0.000571833 -1.51997 155827 284639 29098.1 -2597.36 103670 -71148.7 
29632 2 -259.685 -6.48653 -28.8305 -1 0 0 0 0 0 0.00125952 -1.61287 290952 678104 225855 98026.8 76349.8 18853.1 
29704 2 -259.753 -0.936744 -28.8569 0.68694 -0.443895 0.118925 -0.046849 -0.168237 -0.0485834 0.000860343 -1.52503 28567.3 217570 -39023.9 -84307.8 -153613 33030.7 
29709 2 -258.068 -3.73274 -28.766 -0.796087 0.266728 0.779089 -0.201815 -0.127914 -0.22477 0.00165233 -1.52609 -222367 69671.4 -179156 -102614 91724.2 -47812.9 
29706 2 -258.138 -5.64248 -31.4191 0.782349 0.23771 -0.166398 0.175141 0.0863737 -0.0638842 0.000876956 -1.55241 200863 265593 223759 10966.2 13918.4 89871.2 
30516 2 -258.146 -5.63893 -26.1963 -0.495414 0.911654 1.36793 0.164716 0.0449925 -0.0110423 0.00371277 -1.55239 213336 229149 150652 -129852 12796.7 66614 
30517 2 -256.568 -2.88448 -26.2157 -0.976497 0.406962 1.31515 0.0991054 0.0602165 0.0834243 0.0035881 -1.53075 115527 156181 -195148 -164246 -91821.8 -97985.8 
29707 2 -256.568 -2.82646 -31.388 -0.395035 0.291799 -0.789196 0.252604 -0.0366019 -0.108414 0.00108826 -1.52582 17802.9 207465 189563 51688.1 -89581.7 -35434.4 
29635 2 -256.475 -6.48653 -28.8305 -1 0 0 0 0 0 0.00125952 -1.60766 359830 797097 351965 -81308.6 -8120.13 51807.6 
29708 2 -256.569 -0.993172 -28.8021 -2.5751 0.5767 -1.13697 0.0353073 0.0605939 -0.186056 0.0103991 -1.53793 -116023 -83449.2 -79482.4 -172989 10509.6 -177060 
30520 2 -254.867 -5.64355 -26.1887 -2.60592 -0.282426 0.495707 -0.0851032 0.0737407 -0.0772981 0.00896309 -1.54572 343152 304296 188705 -90596.2 11266.3 9676.27 
29713 2 -254.936 -3.74326 -28.8073 -0.81671 -0.760062 -1.17295 0.111694 -0.0263675 -0.0129109 0.00330058 -1.52708 -66631 12859.5 140820 -149810 -66680.7 -102907 
29710 2 -254.879 -5.56524 -31.4191 1.78252 0.188075 0.466536 -0.0884827 -0.123911 -0.0790556 0.00432065 -1.54513 313088 485369 195008 -70206.8 911.737 75526.2 
29711 2 -253.311 -2.82716 -31.45 0.450247 0.18315 -0.402048 -0.0768978 -0.022526 -0.0897389 0.000501173 -1.52489 302169 -16439.4 61352.3 -99605.4 -108588 -45363.5 
30521 2 -253.334 -2.87697 -26.2246 -0.0111824 0.0919161 -0.966464 0.0326654 -0.0155229 -0.0478297 0.00118725 -1.52409 231075 -90.271 246362 -45704 -6679.09 -115837 
29638 2 -253.265 -6.48653 -28.8305 -1 0 0 0 0 0 0.00125952 -1.60846 340864 887613 377579 -21288.5 -790.657 18590.1 
29712 2 -253.401 -0.993919 -28.8965 -1.47025 0.76291 0.813884 0.163011 0.0557335 0.175161 0.00429002 -1.51688 292794 175678 167792 -13007.6 68131.8 -52849.3 
30524 2 -251.649 -5.61069 -26.1885 -0.31195 0.0250682 -0.431323 -0.0418163 -0.0184646 -0.0629011 0.000357678 -1.54238 289295 350196 325902 -62733.6 911.553 28224.9 
29717 2 -251.72 -3.72978 -28.8815 -0.436885 1.1717 -0.61606 0.079184 0.000856639 0.105109 0.0024476 -1.51332 281173 263454 215995 -31019.4 -60024.9 -26442.6 
29714 2 -251.69 -5.60114 -31.4799 -1.27092 0.426385 -0.489967 0.0112674 -0.0716245 0.0683756 0.00256577 -1.55466 100240 311477 144373 -119138 -20438.6 -38384.9 
30525 2 -250.126 -2.87051 -26.2417 0.246911 0.098875 0.237453 0.0480845 0.0345964 -0.0180044 0.000160117 -1.51975 317589 119482 142476 -56081.8 30479.1 -169480 
29715 2 -250.097 -2.87443 -31.493 0.55331 0.999465 0.0216011 -0.0163441 0.11854 0.124784 0.00164436 -1.52684 178918 175787 167209 -129142 25872 47353.1 
29641 2 -250.055 -6.48653 -28.8305 -1 0 0 0 0 0 0.00125952 -1.60423 415476 953214 418645 -20348 52048.2 746.704 
29716 2 -250.104 -0.928745 -28.8433 -1.6793 -0.112699 2.50541 -0.173459 -0.154226 -0.00553694 0.011474 -1.52216 203606 108966 226815 -13381.7 -18166.5 61373.2 
29721 2 -248.482 -3.68198 -28.8222 -0.153789 0.599978 -0.903307 0.016284 -0.154411 -0.113211 0.0015109 -1.50919 385069 314148 340585 -46179.2 28107.9 13024.1 
29718 2 -248.487 -5.63863 -31.4794 -1.68842 -0.32422 -0.820948 0.0701034 0.140135 0.0995068 0.00457183 -1.54312 154731 445420 275131 6898.42 -10161.8 10356.6 
30528 2 -248.403 -5.61823 -26.2292 -2.17219 0.0748381 -0.424995 -0.203112 0.0379113 0.0436942 0.00617748 -1.54406 120107 396668 186041 -39658.6 2330.33 -23575.4 
29719 2 -246.89 -2.78595 -31.485 -2.7499 1.02886 0.379165 -0.0119513 -0.198358 -0.0613424 0.0110387 -1.51216 170587 270755 461821 42402.7 22894.9 -9776.04 
29720 2 -246.929 -0.950609 -28.8661 -1.70842 -0.339563 0.47232 0.097159 -0.061274 0.0650637 0.00410237 -1.53006 -64.0395 -15111.4 48943 -106306 -19911.1 -55063.4 
29644 2 -246.845 -6.48653 -28.8305 -1 0 0 0 0 0 0.00125952 -1.60562 337127 948487 219216 -51868.8 36171.2 -58717.2 
30529 2 -246.882 -2.83446 -26.2135 -1.11209 -0.386223 0.540377 -0.00700122 -0.0187538 -0.0794209 0.00211336 -1.52273 346332 95820.5 222171 -203982 -68079.4 -26914.8 
29722 2 -245.291 -5.63459 -31.4868 -0.485546 -0.74751 -0.885516 0.107512 0.125622 0.0922176 0.00198836 -1.53737 302297 437778 204114 -80274.9 -15110.4 -66320.3 
30532 2 -245.251 -5.61474 -26.2536 -2.55496 -0.599648 -0.301527 0.0529124 0.0391433 0.1146 0.00878932 -1.55025 -48690.7 456855 182501 -59348 -10297.9 -62006.3 
29725 2 -245.237 -3.73381 -28.8731 -0.781616 0.718021 0.912251 -0.178437 -0.0258533 0.00469134 0.00246699 -1.51953 189795 134909 254193 -128993 -21307.5 15753.4 
29723 2 -243.677 -2.85358 -31.4847 -0.468674 -0.00965215 -0.321852 -0.0747382 0.0472186 -0.0601848 0.000407249 -1.51559 96111 359105 154665 -108056 -30622.5 101097 
29724 2 -243.722 -0.980804 -28.8748 -0.0669902 -0.645085 -0.731652 0.0466535 0.0175703 -0.0599546 0.00120402 -1.52536 175690 18045.4 237983 -137379 63140.5 -3047.06 
30533 2 -243.641 -2.85347 -26.2803 0.00652 -0.58279 0.938103 -0.0506815 -0.0875502 0.0602773 0.00153626 -1.51685 341360 109032 202038 -86263.4 -91668 -28837.4 
29647 2 -243.635 -6.48653 -28.8305 -1 0 0 0 0 0 0.00125952 -1.61302 312808 780404 219370 -28714.2 53913.9 -52098 
29726 2 -242.042 -5.62004 -31.4306 -1.37692 0.470885 -1.7464 -0.0828352 -0.0179745 -0.142188 0.00650865 -1.55308 189669 297477 117963 -82916 -1857.65 -90738.5 
30536 2 -242.047 -5.65268 -26.2292 -1.39627 -0.321624 -1.005 -0.0110192 0.148863 -0.00984799 0.00385795 -1.55074 10533.4 372644 202919 6777.04 -5515.38 -114774 
29729 2 -242.061 -3.74568 -28.9018 -2.13668 0.645487 1.02669 0.0152151 -0.0221705 0.19725 0.00760266 -1.52811 -71414 14039 66206.6 -79821.8 106468 -65934.2 
29727 2 -240.525 -2.84032 -31.483 -1.26515 1.26072 0.661765 0.205402 -0.0298502 0.0157153 0.00456947 -1.53365 -116918 -66067.3 52610.5 -42153.8 7729.03 -31919.3 
30537 2 -240.404 -2.86476 -26.2421 -0.948147 0.265727 1.45082 -0.375786 0.101831 -0.0337833 0.00387233 -1.516 -39425.4 168508 177657 126602 -90650.3 75755 
29728 2 -240.511 -1.00407 -28.8465 0.116784 -1.21479 -0.0990295 0.0749679 0.0117081 0.0284307 0.00188822 -1.52623 201408 46905.2 145246 -54340.4 -49931.6 62225.8 
29650 2 -240.425 -6.48653 -28.8305 -1 0 0 0 0 0 0.00125952 -1.60935 328931 768450 295105 -46565 -7176.74 15426.2 
30540 2 -238.891 -5.59282 -26.1598 -1.08842 -1.00699 0.654402 0.246218 -0.122061 -0.214731 0.00330865 -1.54048 204549 275288 111710 19116 21740.8 -26952.2 
29733 2 -238.87 -3.76381 -28.8607 -2.09915 1.28481 -1.31472 0.00491309 0.0531368 0.00171318 0.00980616 -1.52406 -34667.3 74380.6 332782 -41802.6 104972 -80755.9 
29730 2 -238.864 -5.60454 -31.4752 -3.05352 0.687338 -0.209595 0.0443472 -0.0187781 0.0607995 0.0123941 -1.55487 29021.7 396613 95306.7 -65705.7 -9460.25 -6861.46 
29732 2 -237.282 -0.982638 -28.8869 0.430586 -1.94091 1.57132 -0.0384247 -0.0778752 0.0588448 0.0080881 -1.52422 266138 -78278.7 222290 -71314.1 10087.3 -46992.1 
30541 2 -237.299 -2.81858 -26.2186 -2.06342 -0.453271 -1.36915 0.175178 -0.122582 -0.052304 0.00798248 -1.52994 -326613 68854.8 86964.5 -18236.4 161916 -123994 
29731 2 -237.305 -2.8084 -31.4797 -0.464549 1.16161 2.37346 0.0851931 -0.0890624 0.0732086 0.0090666 -1.51877 301308 135514 129546 -45053.7 -41950.7 -105173 
29653 2 -237.215 -6.48653 -28.8305 -1 0 0 0 0 0 0.00125952 -1.5968 441184 755445 468786 -79897.4 -3094.72 67072.4 
29737 2 -235.697 -3.74011 -28.7848 -2.68915 -1.239 0.930039 -0.0095465 -0.0417425 -0.141265 0.0121312 -1.51805 -112579 -27365.1 347565 -198024 14771.7 -23653.9 
29734 2 -235.676 -5.59375 -31.4419 -2.44674 0.201067 1.85869 0.0647938 0.016278 0.00310153 0.0119424 -1.55094 56834.2 547866 236858 -87116.7 15172.6 60976.3 
30544 2 -235.613 -5.60623 -26.1926 1.51144 0.271034 0.240495 -0.114233 -0.0537787 -0.0380221 0.00304267 -1.54097 405676 335090 176138 -189637 -3519.59 37411.1 
29735 2 -234.098 -2.80601 -31.4681 -1.81168 -0.382964 0.388546 -0.01091 -0.188152 0.0924805 0.00450882 -1.53052 123986 -54417.3 65355.2 -15945.4 -115549 5913.24 
30545 2 -234.122 -2.86284 -26.1501 0.685036 -0.503229 0.65223 0.18115 -0.00987775 -0.0493754 0.00144582 -1.5194 169825 9437.17 225565 -191055 29391.9 212.946 
29736 2 -234.066 -1.07206 -28.8168 0.332984 0.0417039 2.79944 -0.103705 0.148217 -0.0476813 0.0100125 -1.52741 3367.39 -318446 221983 -23275.6 28229.6 -99175.5 
29656 2 -234.005 -6.48653 -28.8305 -1 0 0 0 0 0 0.00125952 -1.60587 261729 675817 329797 -194993 98786.3 50917.7 
29738 2 -232.501 -5.59701 -31.4448 0.481487 0.31607 0.787504 0.209726 0.0177203 -0.0380739 0.00119893 -1.54037 320797 529228 140458 -108043 -12886.6 -2208.04 
29741 2 -232.546 -3.77263 -28.8325 0.446685 -0.672743 -0.0953595 0.300175 0.0263778 0.092754 0.000832798 -1.51297 174314 -198892 438432 -16427 9616.63 -17351.5 
30548 2 -232.388 -5.62378 -26.1778 -2.09357 -1.40948 0.136419 -0.0964011 0.0318337 -0.113332 0.00804618 -1.54416 272276 362034 204022 -135569 20193.1 2275.13 
29740 2 -230.875 -1.01589 -28.8032 -0.756271 1.52478 -0.218445 -0.104342 -0.0444835 -0.0841202 0.00370878 -1.52799 -38489.1 -205183 238895 70322.9 -4025.18 -88039.7 
29739 2 -230.885 -2.80579 -31.4278 -1.97327 -1.10966 3.42973 0.00326991 -0.0877457 -0.0846513 0.021271 -1.51951 273915 257491 372040 30629.8 -74853.2 3709.68 
29659 2 -230.795 -6.48653 -28.8305 -1 0 0 0 0 0 0.00125952 -1.60513 357431 918315 315209 -13073.9 79030.5 13375 
30549 2 -230.847 -2.87919 -26.188 -0.395711 1.42705 -1.16236 -0.118483 -0.00219541 -0.03769 0.00446392 -1.51814 212144 -30399.9 283268 -60093 68180.3 57347.1 
29745 2 -229.253 -3.68861 -28.8209 0.142938 0.894332 0.054886 -0.103363 -0.222882 -0.0184215 0.00103693 -1.52312 106805 -38167.4 197226 -61338.8 -11011.3 -34735.1 
29742 2 -229.24 -5.57586 -31.4221 1.72362 -1.27282 -0.731976 0.0280327 -0.0639593 -0.0900967 0.00645721 -1.53249 467752 489064 317654 -112647 -562.509 42025.4 
30552 2 -229.181 -5.61567 -26.2216 -1.59116 0.159329 -1.55859 -0.00728964 -0.0261783 0.003888 0.00628042 -1.55128 238898 306871 216050 -33487.7 -9475.24 -57014.7 
29743 2 -227.683 -2.83263 -31.4979 -0.201542 -1.69458 0.808224 0.134855 0.0316664 -0.00476886 0.00449074 -1.51728 315941 95606.9 372173 -78354.2 -91659.7 -26741.6 
29744 2 -227.716 -0.982585 -28.8904 -1.43879 0.881829 0.617408 0.147584 0.0507021 0.0991494 0.00406689 -1.52822 -20055.6 -237255 301577 -57807.9 30675.3 3243.54 
30553 2 -227.671 -2.85307 -26.1972 -1.03488 0.621995 -0.637091 0.113729 0.00320545 0.0350912 0.0023474 -1.52565 -59448 52836 37704.2 -10877.5 114823 -67894.1 
29662 2 -227.585 -6.48653 -28.8305 -1 0 0 0 0 0 0.00125952 -1.60674 335865 927115 310992 -46917.6 -10701.5 -31804.4 
29746 2 -225.98 -5.54836 -31.4581 -0.682813 -0.361202 -0.614181 -0.0855656 -0.146859 0.0318084 0.00122667 -1.52892 431683 528258 444655 -147573 -11045.2 -9792.48 
29749 2 -226.114 -3.68936 -28.7814 -1.35283 -1.54388 -0.306172 0.226785 -0.125053 -0.193127 0.0054253 -1.51275 276981 156786 207618 -152778 -15186.2 -38668.9 
30556 2 -225.937 -5.64744 -26.2485 -3.30905 -0.0891628 -0.0852523 -0.229191 0.0785637 0.124055 0.0138106 -1.54845 57508.1 235171 116094 -98651.2 5260.49 -23837.6 
30646 2 -224.473 -0.967904 -28.8476 -0.160664 -0.285162 0.316926 0.0335712 -0.134806 -0.0312822 0.000261441 -1.51903 270356 110779 107041 -112397 17231.4 -23853.5 
29747 2 -224.419 -2.85387 -31.4616 -0.333426 0.000894414 -1.21493 -0.0392235 0.054395 0.0579214 0.00199914 -1.511 428619 47426.8 386318 -132394 60681 -50621 
30557 2 -224.46 -2.876 -26.2233 0.878806 -0.629618 -1.49557 0.0923795 0.0427235 0.0302588 0.00428924 -1.51375 238024 262467 248509 -125451 -17748.7 -19318.2 
29665 2 -224.375 -6.48653 -28.8305 -1 0 0 0 0 0 0.00125952 -1.61006 276931 845229 122680 -149058 97042.8 -35945.6 
29778 2 -272.525 2.77994 -31.4514 -1 0 0 0 0 0 0.00125952 -1.13216 160588 369684 638730 45060.6 558.023 2218.35 
29779 2 -272.525 4.63324 -28.8305 -1 0 0 0 0 0 0.00125952 -1.13201 -162771 362167 638203 -42506.7 -9363.73 -6842.58 
30588 2 -272.525 2.77994 -26.2095 -1 0 0 0 0 0 0.00125952 -1.13693 -133618 379899 642019 36889.6 -10914.6 -5234.04 
29780 2 -270.92 0 -31.4514 -1 0 0 0 0 0 0.00125952 -1.52811 190353 483791 366635 259213 1907.56 -5955.76 
29783 2 -270.92 1.85329 -28.8305 -1 0 0 0 0 0 0.00125952 -1.52832 244110 378877 508496 -273332 -60921.6 -27585.9 
30590 2 -270.92 0 -26.2095 -1 0 0 0 0 0 0.00125952 -1.53019 36634 518471 446751 194711 -24912.2 -3539.82 
29782 2 -269.427 4.61297 -28.7929 -2.15197 -1.38638 -0.429984 0.127853 0.0176696 -0.124849 0.00848651 -1.59376 295487 186107 315280 -6009.44 38969.1 18014.2 
30591 2 -269.433 2.79375 -26.1852 -2.12612 0.926276 -0.499718 0.205277 -0.0645233 -0.0244398 0.00708868 -1.60312 448385 139803 101963 -33779.1 37859 60944.4 
29781 2 -269.328 2.75542 -31.4866 -3.13068 0.120636 -0.0573099 -0.1963 0.040859 0.106064 0.0123672 -1.58798 553810 279580 437982 -118639 -37816.1 6847.5 
29784 2 -267.769 -0.0370828 -31.4653 -3.49392 1.16468 -1.03119 -0.0507077 0.03074 0.0244759 0.0184234 -1.52887 -32828 154350 414592 18138.8 -41335.4 35774.3 
29787 2 -267.774 1.83388 -28.7869 -0.926517 -0.617415 -1.74846 -0.0638693 -0.053784 -0.105782 0.00541181 -1.52337 236442 177128 463998 -105856 -70664.7 63419.7 
30594 2 -267.82 -0.0376558 -26.2132 -0.835773 -1.02864 -0.0230194 0.141193 0.0458614 0.0196201 0.00221316 -1.52602 196571 352922 202055 -114185 28270.3 81917.3 
29785 2 -266.185 2.7306 -31.4947 0.0652874 -0.31035 0.542468 -0.000463693 0.0619445 0.128445 0.000497321 -1.51704 -58116.8 49872.1 425410 75701.7 -73332.1 31605.4 
29786 2 -266.251 4.56713 -28.7852 -0.829394 -0.188328 -0.170969 0.159982 0.0522648 -0.203788 0.000947903 -1.50631 319847 370765 148720 -108942 -93224.5 -47465.4 
30595 2 -266.167 2.72253 -26.1769 -0.735355 -0.704168 1.50054 -0.0499889 0.055679 -0.0699375 0.00414156 -1.52059 386111 133379 -46865.8 37516.1 -16808.2 136865 
29791 2 -264.589 1.76868 -28.8202 -0.283662 0.00070546 0.902113 0.079462 0.226124 -0.143063 0.00112635 -1.51427 243410 222323 239597 -69701.6 -47948.1 10702 
30598 2 -264.592 -0.0359706 -26.2484 -1.04961 0.918902 0.609115 0.104348 -0.0371695 0.0919762 0.00291841 -1.53488 122113 -14549.4 -27523.8 -44087.8 -28232.9 45475.7 
29788 2 -264.631 0.0071848 -31.4999 -1.19589 0.824057 0.0752357 0.22795 -0.104563 0.0856703 0.00266372 -1.52375 78664.3 57466.1 329056 -21328.2 45280.7 -5418.9 
29789 2 -263.014 2.78798 -31.4848 -0.777941 0.10111 1.55409 0.0648989 -0.205276 0.0220661 0.00381711 -1.51965 143909 142462 282851 -79332.7 29842.6 -137849 
29790 2 -262.972 4.60639 -28.9116 0.335348 -0.586665 3.17957 -0.16487 -0.0333279 0.178428 0.0133084 -1.5161 223907 316715 -179041 67006.5 -130772 -21930.6 
30599 2 -262.942 2.72454 -26.2854 -0.896452 1.1949 1.35678 -0.0787428 0.0791706 0.0429075 0.00512907 -1.52029 347881 222436 145179 -31233.1 -54714 -48318.7 
29792 2 -261.386 -0.0606374 -31.4327 -2.34799 0.487948 0.855897 0.0894832 0.0417602 -0.118984 0.00816634 -1.50685 438312 353987 27322.8 -163300 -47202.2 123124 
29795 2 -261.334 1.84438 -28.8648 -1.71075 -0.533944 1.54883 -0.235998 -0.101192 -0.030444 0.0070667 -1.5292 -57908 15812.2 105062 -57123.5 111539 -115015 
30602 2 -261.381 -0.0428671 -26.2284 -0.314763 -0.13722 0.0141025 0.0607746 -0.0296581 -0.184262 0.000148754 -1.52168 320991 276883 58375.7 87648.2 3558.5 -35148.4 
30688 2 -264.624 5.52547 -26.2846 -3.31008 0.13296 1.56767 0.195836 -0.00128432 0.0941001 0.0169177 -1.5133 -10369.2 379018 298087 -7953.97 -120697 -27059.3 
29797 2 -256.624 2.69842 -31.4216 -1.18076 0.605828 -0.256652 0.105058 0.126712 -0.121279 0.00230125 -1.5298 54864.1 199926 -98275 -111110 -16633.5 -29148.1 
29793 2 -259.799 2.73659 -31.4607 0.0791921 -0.175125 0.994017 -0.0228045 -0.0334568 -0.0500246 0.00129102 -1.535 12837.2 148478 -206219 -132512 -100683 55815.9 
29796 2 -258.135 -0.0750475 -31.4568 -1.32485 -0.691918 0.0925119 -0.128026 0.058706 7.77886e-005 0.0028245 -1.53327 219600 55451.8 149285 -58869.9 76954.8 -107888 
29794 2 -259.829 4.59606 -28.8864 -0.483013 -0.333363 -0.682874 0.176258 0.0061138 0.0549044 0.00102115 -1.53595 2709.17 -109233 -2357.5 -86332.2 215598 20743.1 
30603 2 -259.71 2.73638 -26.302 -0.177453 0.911991 0.198899 -0.199385 0.00678116 0.0625954 0.00113706 -1.52393 26176.6 266771 5504.51 30429.9 -58908.8 -122094 
29799 2 -258.22 1.80904 -28.9123 -1.80939 0.595183 -0.261535 0.161438 -0.00340377 0.144801 0.00465587 -1.53213 -235219 94063.9 -239194 -119238 159818 88259.1 
30606 2 -258.175 -0.0567978 -26.3279 -1.4054 0.454102 -1.28011 -0.0304532 -0.0930192 0.314445 0.0048114 -1.52205 141870 93089.6 69852.3 -135414 28249.8 -107263 
29798 2 -256.595 4.58628 -28.8634 -3.30729 1.44997 -1.29161 0.0192449 -0.120191 0.0133999 0.018526 -1.52265 350952 108390 227752 10208.4 -1044.2 -123717 
30607 2 -256.595 2.6289 -26.2367 -1.93765 -0.379251 -0.0801285 0.136691 0.176924 -0.0241082 0.00491808 -1.51301 -57472.9 278265 329773 -149940 212317 -52478.1 
29800 2 -254.957 -0.0551937 -31.4832 -0.710126 0.637956 -0.679515 -0.0269261 -0.0257997 0.117415 0.00172933 -1.52694 120031 235730 13691.8 4140.94 -165975 -15644.3 
29803 2 -255.037 1.76106 -28.834 0.278627 0.928135 0.595696 0.132929 0.059275 -0.0737805 0.00162972 -1.52375 223903 205526 90341.4 -5443.68 -33645.5 -26195.3 
30610 2 -254.956 -0.150615 -26.2442 -0.554307 0.533715 0.249564 -0.0645741 0.125651 0.0883461 0.000824216 -1.52372 182655 183257 179768 -25603.1 -72130.1 83494.7 
30700 2 -254.967 5.41027 -26.2456 -0.861211 0.553722 -0.371562 -0.00280996 0.128568 -0.0217936 0.00149423 -1.5081 251347 424597 367920 -54778.4 -23776 -2619.79 
29801 2 -253.434 2.72784 -31.4672 -0.0947777 1.06801 0.838542 0.199693 -0.0895108 0.0922411 0.00233361 -1.51403 410248 177536 146072 -22308.9 -46992.5 -76635.4 
30611 2 -253.401 2.63931 -26.2501 1.35583 -0.203512 -0.688228 -0.0265848 0.0714338 0.1322 0.00296408 -1.51772 131696 236398 246415 112166 -14900.8 -23176.3 
29802 2 -253.347 4.54656 -28.8951 -1.22475 -0.534645 -1.29847 -0.162586 -0.0257686 0.0531225 0.00437291 -1.51999 334677 50053 135291 -4945.43 23284.7 -141816 
29804 2 -251.748 -0.0701328 -31.4417 -1.50815 0.572731 0.231679 0.0230756 0.0357603 -0.00914125 0.00334555 -1.51548 179558 218390 192555 -249754 9558.88 93765.1 
29807 2 -251.784 1.8007 -28.786 1.58352 -0.569261 1.58884 0.0346766 -0.0750855 -0.182301 0.00674601 -1.5161 423213 199915 167481 102459 86156.2 -29924.5 
30614 2 -251.761 -0.119677 -26.2261 -0.578149 0.971137 0.199855 0.00219709 0.00435956 -0.117919 0.00165917 -1.52796 179592 77686.1 129699 -21538.6 71497.1 61137 
29805 2 -250.137 2.65675 -31.4024 0.730868 -0.611177 -1.44813 -0.116137 0.0952607 -0.0914676 0.00378457 -1.50486 418001 204058 422478 -184774 23234.8 -54511.2 
29806 2 -250.111 4.55614 -28.8348 0.168483 0.446411 -0.0252917 -0.11086 -0.0959517 -0.0902144 0.000287559 -1.52116 263633 213992 102423 -42282.9 58151.6 -182276 
30615 2 -250.175 2.6472 -26.207 -0.779588 -0.999001 -2.67225 0.0764663 0.0919853 -0.066757 0.0110166 -1.52826 236137 78622.9 1742.76 17252.1 -17852.5 -88080.8 
29898 2 -248.583 5.42794 -31.479 0.235808 -0.142538 -0.392469 -0.0104721 0.0399299 -0.0469664 0.000289632 -1.52477 165909 76570.2 201974 -88693.2 27967.7 -66455.5 
29808 2 -248.537 -0.0997979 -31.4645 -2.96901 0.907197 1.29697 -0.050925 0.108584 -0.0483702 0.014258 -1.53036 -58724.6 -13360.3 238827 49733.8 -32461.9 56379.1 
29811 2 -248.513 1.76758 -28.7926 -0.480496 -0.849475 0.0586934 -0.0706818 0.104452 -0.174182 0.00120401 -1.52957 220620 -71182.3 -41787.9 -74095 -164682 76190.6 
30618 2 -248.546 -0.0690396 -26.2332 -1.02486 -0.366716 -1.24655 0.0548992 -0.132277 0.0387734 0.00344946 -1.53237 120767 -47988.6 -86204.4 -68118.1 -26492.6 49455.5 
29809 2 -246.957 2.66129 -31.4429 -0.0814891 1.42754 -1.27822 -0.014319 0.0674667 -0.046383 0.00463297 -1.53593 69165.9 -93750.4 139917 99755.4 -67498.2 -31588.7 
30619 2 -246.919 2.63169 -26.2825 -0.446396 -0.282792 0.320582 -0.012374 0.0895679 0.124953 0.000481154 -1.52359 211433 91993.4 102244 -168614 -117794 -91219.7 
29810 2 -246.907 4.53183 -28.8987 0.465776 0.378448 1.64437 -0.211253 -0.100329 0.135116 0.00385932 -1.5327 -158296 -111201 -102545 -143449 39703.7 -12776 
29812 2 -245.378 -0.0150311 -31.4726 -1.85559 0.125457 2.23222 0.232845 -0.150947 -0.00638709 0.0106325 -1.51172 263865 36837.5 109177 -18630.1 112636 28617.9 
30622 2 -245.316 -0.131996 -26.2694 -1.21316 -0.415762 -0.363983 -0.0419978 0.101199 0.0568514 0.00223828 -1.52643 142035 19413.4 229362 -77348 -58296.7 -73374.3 
29815 2 -245.289 1.80139 -28.8734 -2.42568 0.257271 0.0465419 -0.0864638 -0.153772 0.0906793 0.00749698 -1.52808 84694.2 -139791 103104 -39813.3 82844.3 -57356.1 
30623 2 -243.724 2.62622 -26.1829 -0.322221 1.32475 -0.0481996 -0.0205745 0.0568251 -0.215089 0.00234411 -1.53178 182395 11039.4 -11559.5 19042.6 -27263.3 21382.4 
29814 2 -243.756 4.47665 -28.8239 -0.799237 -0.137326 -0.68327 0.0838241 0.0604172 -0.0840302 0.00141632 -1.53405 -258206 -280464 60350.6 -163811 7206.58 -133361 
29816 2 -242.041 -0.0910557 -31.4586 -0.251449 -0.65105 1.49287 -0.341287 0.0816257 -0.0574596 0.00342053 -1.51463 159204 99503.1 242423 -15746.2 50354 -26725 
29819 2 -242.112 1.75722 -28.8366 -1.55729 0.725706 0.321934 -0.014591 -0.0743955 -0.0203777 0.0038484 -1.52517 47684.6 -138183 290185 -114453 -81046.3 -9532 
30626 2 -242.133 -0.0992705 -26.2258 0.739318 0.855795 -1.08851 0.155745 -0.0826127 -0.0811906 0.00310323 -1.51795 249304 -31449.9 115035 -108534 53116.3 -89128.5 
30716 2 -242.162 5.37775 -26.2634 -1.66667 1.58388 -0.118483 -0.00983129 -0.0574856 0.111917 0.00667608 -1.53274 80844 1740.48 -146385 32145.8 -76084.4 24876.7 
29817 2 -240.584 2.67578 -31.5416 -2.47064 -0.162217 -0.0641815 0.191996 -0.0418384 0.0813678 0.00772654 -1.52374 -32610.7 -47286.5 467185 -33378.8 -11736.4 6636.26 
29818 2 -240.58 4.45206 -28.8454 -0.643679 -1.13767 0.314055 0.109258 0.00755922 -0.105323 0.00227627 -1.52818 -87489.7 -301154 113302 -63309.1 -114658 20242.6 
30627 2 -240.489 2.62287 -26.2415 -1.3937 0.489283 1.97187 -0.0710226 -0.00579112 0.0404734 0.00764536 -1.52394 236392 -128849 34660.1 -106267 -25846.6 -20155.3 
30720 2 -238.976 5.34956 -26.2741 -0.950326 0.235793 -0.972498 0.109507 0.0793639 0.0672923 0.00239871 -1.52802 168762 38899.3 181266 -148500 10826.1 80783.2 
29823 2 -238.908 1.76121 -28.8798 1.21298 -0.350314 -0.710526 -0.0205827 -0.118494 -0.0132525 0.00264359 -1.51839 175468 -155940 423138 -93616.5 136931 -42302.4 
30630 2 -238.857 -0.0870911 -26.2487 -2.04745 0.0927295 -1.19627 -0.138837 -0.00742235 0.0179582 0.00709321 -1.52326 152852 -22242.8 340839 55531.7 -84798.4 -78790.9 
29820 2 -238.922 -0.0985546 -31.4801 1.43142 -0.530399 -1.0181 0.0580458 0.0567601 -0.00374743 0.00424058 -1.5234 -91800 -32639.2 179170 -54459.8 -63507.8 -64266.2 
29822 2 -237.369 4.42124 -28.9197 -2.55685 -0.844075 0.805558 0.144287 0.0659526 0.136597 0.00994879 -1.51779 132530 77035.7 286277 -143261 -11119 80792.7 
30631 2 -237.255 2.65413 -26.205 -0.328987 0.157281 2.00776 -0.129766 -0.104629 -0.0434435 0.0052447 -1.51349 249391 -182104 398558 -207818 52716.7 -4570 
29821 2 -237.381 2.61817 -31.5909 -1.76796 -0.0791997 -1.93123 0.12051 0.00376537 0.183148 0.00864229 -1.52021 253296 -55916.2 194339 -61722.6 47997.9 -31019.6 
29910 2 -238.89 5.38464 -31.4827 -0.809577 -0.473666 -0.349105 -0.322108 0.0244276 -0.12671 0.00126159 -1.51295 97058 12589.1 318453 -137319 -115989 22294.7 
29825 2 -234.135 2.64902 -31.5804 -1.29082 0.679368 -0.463614 0.0827771 -0.0402527 0.231742 0.00295065 -1.51108 467385 -63877.2 212789 27756.3 73450.5 -25780.4 
29824 2 -235.678 -0.0847518 -31.5168 -1.32598 0.923959 1.3033 -0.115004 0.0374852 0.151987 0.00542918 -1.53063 -90354.6 -85489.9 185155 -46718.2 112663 -80544 
30724 2 -235.733 5.31136 -26.2323 -0.773641 -0.762406 0.784812 -0.0191734 0.18702 -0.100217 0.00226173 -1.50886 183360 -163877 553044 -170696 39354.9 -30507 
29827 2 -235.673 1.68728 -28.8462 -1.14878 -2.4002 1.18462 -0.0840784 0.106521 -0.109609 0.0106857 -1.51025 79110.5 -61838.6 500764 -199639 88147.3 34192.7 
30634 2 -235.691 -0.100133 -26.234 -0.93838 1.30807 -2.551 0.0509122 0.00116467 0.0987399 0.0114606 -1.52239 83681 81476.7 251876 53383.5 -9775.23 55169.3 
29826 2 -234.162 4.43754 -28.9314 -1.12975 0.181561 1.95912 0.0119636 -0.0086921 0.150958 0.00648331 -1.51563 148852 30768.4 406619 -93826.8 98916.4 27538.5 
30635 2 -234.041 2.64392 -26.195 -1.42575 -0.821139 1.67346 -0.132701 -0.112062 -0.0680725 0.0069368 -1.5183 86565 -13444.5 374328 -32066.2 4666.43 2808.75 
29828 2 -232.528 -0.106753 -31.4692 -1.41052 0.288383 1.2614 0.187737 0.110283 0.0588963 0.0046147 -1.52711 130576 -38022.2 257805 36405.7 -1530.89 -48648.5 
30728 2 -232.55 5.3665 -26.2208 -2.19212 0.235466 1.14428 0.0277649 -0.0336671 -0.0395256 0.00777148 -1.519 28677.6 -87785 450561 -133046 92526.4 16124.2 
30638 2 -232.494 -0.155692 -26.2067 -2.42436 -1.41085 0.832955 0.0589348 0.0594368 0.0604133 0.0107838 -1.52693 228326 63586.8 259447 -22443.6 15636.8 899.856 
29831 2 -232.519 1.68081 -28.8406 -1.91808 0.0799717 2.58714 0.0210477 0.097282 -0.0536147 0.0130722 -1.51304 -6647.29 35280.8 536229 -18182.6 93593.6 -41808.5 
29914 2 -235.766 5.34757 -31.5246 -0.607742 -0.969688 -1.36884 0.0611579 0.120179 -0.0625815 0.0040095 -1.52987 -148581 32725.5 104056 42726.7 26675.3 -139507 
29918 2 -232.528 5.42563 -31.4635 -2.19262 -0.729667 -0.137644 -0.0497532 -0.0974151 -0.162136 0.00674968 -1.52413 60128.3 55333.4 115428 -138330 -5005.39 -73787.8 
30639 2 -230.868 2.58906 -26.1766 -4.23987 -1.38843 2.01701 -0.28256 0.0353715 -0.153423 0.0301939 -1.52425 -492206 142139 354299 -105400 59508 96228.9 
29830 2 -230.982 4.43835 -28.8644 0.416163 1.98264 -0.330368 0.0627038 0.0594265 -0.000113304 0.00530662 -1.51936 123198 122762 300080 35125.6 -145747 -81420.3 
29829 2 -230.836 2.6665 -31.5019 -1.39408 1.88296 1.10199 -0.266706 -0.0236993 -0.0790421 0.00844304 -1.5149 277893 50705.5 276145 12991 -182320 -10060.5 
30732 2 -229.395 5.35878 -26.2686 -2.16655 1.12151 -2.55143 0.0805592 0.113003 0.0403297 0.0156955 -1.51709 93944.3 150684 351035 35875.2 -74518.6 -60737 
30642 2 -229.261 -0.154462 -26.2113 -1.53181 -2.58667 0.778194 -0.0545496 0.0573041 0.00403052 0.0121454 -1.5252 125787 -216355 331483 -144300 -71689.9 29910.9 
29835 2 -229.36 1.71238 -28.9024 -0.0761595 1.57428 -0.90253 0.15584 0.0565511 0.178272 0.0041548 -1.52027 55491.2 -154098 171281 45174.3 -95708.8 -50102.3 
29832 2 -229.288 -0.0660601 -31.4888 1.3169 -0.664003 -0.310291 0.0611323 -0.0736493 -0.0481294 0.00286089 -1.52904 263149 -70810.9 98115.7 57329.3 -169901 -57662.7 
29834 2 -227.791 4.45855 -28.9145 -1.23355 -0.301046 2.35288 -0.0799371 0.0656788 0.0380184 0.00900342 -1.52153 156120 82298.1 114878 -53638.8 3368.31 -170477 
30643 2 -227.821 2.59893 -26.211 -2.60363 1.33996 0.235416 0.393296 0.0198401 -0.120911 0.0108694 -1.51221 -117765 56328 479875 -59925.6 -1328.87 -28807.6 
29833 2 -227.691 2.69509 -31.511 0.0437978 0.0894449 -0.539871 0.0010673 -0.162311 -0.0736227 0.000379592 -1.52745 73335.1 2121.82 222908 -140335 50322.3 -98224.4 
29922 2 -229.37 5.4248 -31.5682 0.434348 -1.54346 0.836074 0.0536519 -0.0586497 0.0998445 0.00411854 -1.52457 11752.3 -123086 344462 -185238 -101230 -42594.7 
29839 2 -226.13 1.76082 -28.8719 -1.454 -0.603835 0.274306 -0.0745525 -0.196227 -0.0846877 0.00321678 -1.51209 344107 -329997 313099 -279710 -212225 -50467.9 
30736 2 -226.188 5.34682 -26.3567 0.353106 -0.249794 1.00247 -0.0620683 -0.102476 0.0697206 0.00150137 -1.51679 297334 138825 211955 -126949 -90489.2 -176741 
30554 2 -226.042 -0.112752 -26.2516 -1.39331 -0.521649 0.827949 -0.193914 -0.0526069 0.0737239 0.00365124 -1.5124 211054 80747.9 396961 -130097 100141 -67664.1 
29836 2 -226.04 -0.0983487 -31.4832 1.44034 -1.86172 -0.435146 -0.062528 0.0246854 0.0155109 0.00721696 -1.51626 337532 282191 178973 -95631.8 -73171.1 116054 
29838 2 -224.6 4.38511 -28.9533 -0.262852 -1.5671 -0.292239 0.176838 0.185532 0.0721476 0.00328772 -1.52062 168876 -151608 -20587.6 -335266 13771.6 12731.2 
30649 2 -224.524 2.5936 -26.3303 2.05487 0.170235 -0.845188 0.0304433 0.0696889 0.191678 0.00625455 -1.51646 338690 -125470 37895.4 -220188 -36398.3 -64027.4 
29837 2 -224.451 2.6471 -31.5555 -1.07642 -0.884781 1.64599 -0.160598 -0.178014 0.215466 0.00585778 -1.52188 61008.5 -299558 29774.6 -218404 20351.3 -160524 
29868 2 -272.525 8.33982 -31.4514 -1 0 0 0 0 0 0.00125952 -1.13457 13997.4 377962 638920 60957.1 936.789 -1152.46 
29869 2 -272.525 10.1931 -28.8305 -1 0 0 0 0 0 0.00125952 -1.13151 549.403 364471 640402 -44645.1 4260.34 7700.31 
30678 2 -272.525 8.33982 -26.2095 -1 0 0 0 0 0 0.00125952 -1.13355 154055 344774 656950 42148.5 5751.5 280.403 
29870 2 -270.92 5.55988 -31.4514 -1 0 0 0 0 0 0.00125952 -1.52617 319338 502797 487441 195923 2577.52 -11486.8 
29873 2 -270.92 7.41318 -28.8305 -1 0 0 0 0 0 0.00125952 -1.52854 182089 389450 367211 -268530 21910.1 -953.462 
29960 2 -270.92 11.1198 -31.4514 -1 0 0 0 0 0 0.00125952 -1.52779 189284 501895 465792 263479 47920.4 -49735.1 
30680 2 -270.92 5.55988 -26.2095 -1 0 0 0 0 0 0.00125952 -1.53542 182919 329639 279334 336934 -42.6732 -59.159 
30770 2 -270.92 11.1198 -26.2095 -1 0 0 0 0 0 0.00125952 -1.53395 159831 395423 275682 186529 22990.1 -3551.73 
29871 2 -269.385 8.33585 -31.4216 -3.2704 1.9761 0.115237 -0.053309 -0.0447958 -0.0809323 0.0184064 -1.59981 332429 158858 270277 -106217 -8523.6 77303.3 
30681 2 -269.352 8.32181 -26.2171 -0.0616143 0.20015 0.420568 -0.0904039 0.0194302 0.0265347 0.000278018 -1.59858 679048 295984 62299.6 -67612 -22668.6 48711.1 
29872 2 -269.395 10.1852 -28.7876 0.241583 -0.478773 1.03638 0.0437961 0.0202029 -0.135939 0.00171504 -1.60035 499338 153332 198224 22432.7 24648.2 -11860.7 
30684 2 -267.748 5.51843 -26.187 -3.38002 -1.80138 0.653155 -0.117804 0.0753713 -0.0222099 0.0190138 -1.53129 -4007.66 263936 96494.6 20003.5 181657 -75219.5 
29874 2 -267.759 5.52476 -31.4432 -2.51245 -0.788251 0.179461 -0.127471 0.0405209 -0.00926623 0.00877372 -1.51491 166940 226259 456501 -36905.3 30603.6 -30551.4 
29964 2 -267.797 11.0687 -31.4758 -0.0781658 -0.17232 0.332244 -0.0494661 0.158799 0.0741714 0.000184129 -1.52516 10554.1 204080 248545 39626.9 -9681.24 -40610.9 
29877 2 -267.787 7.40267 -28.8233 -0.0814909 -1.05125 -3.08987 0.0588578 -0.0663796 0.0463885 0.0134253 -1.52953 248682 324788 149380 19675.2 61679.8 -26701.7 
30774 2 -267.771 11.1136 -26.1957 -1.976 0.644306 -0.054816 0.0122608 -0.0339529 -0.0758618 0.00544452 -1.52462 260102 194944 167364 34956.5 -121831 -51681.2 
30692 2 -261.407 5.53068 -26.3255 -0.35165 -1.18406 -1.32247 0.0586665 -0.0347887 0.0895523 0.0041244 -1.52036 302997 239203 106827 -54735.3 9734.04 -118815 
29878 2 -264.605 5.51672 -31.4222 -1.5784 0.196088 2.09592 -0.0961258 0.0301727 -0.119904 0.00871923 -1.52211 -114293 100030 229905 77968.7 -97027.1 -4188.79 
29875 2 -266.229 8.31866 -31.4351 -0.0234461 1.23857 0.540872 0.0813497 -0.0646174 -0.101181 0.00230132 -1.52529 121186 66798.5 154029 1312.67 7947.32 15216.5 
29876 2 -266.184 10.1781 -28.8646 -0.0806219 0.577697 0.687439 -0.0107946 0.0295723 0.109836 0.00102374 -1.52336 344933 173635 209363 -489.258 39733 20056.8 
30685 2 -266.135 8.3462 -26.2252 -0.0757223 0.681594 -1.5386 -0.144282 -0.0710701 -0.0355046 0.00357402 -1.51624 195674 217680 227584 2877.52 -30243.9 13681.8 
29968 2 -264.632 11.0952 -31.471 -1.42239 -0.449562 -0.307562 0.0823489 0.0309744 -0.0382928 0.00292196 -1.51624 32442.4 397930 295131 -83929.5 35509 -24646.3 
29881 2 -264.575 7.40562 -28.8741 -2.56267 -1.02379 -0.172949 -0.0201115 -0.0794163 0.0955387 0.00962947 -1.52251 282297 246412 -42481.9 2137.88 30135.2 27043.5 
30778 2 -264.561 11.0789 -26.2296 -0.947644 0.643131 0.684088 -0.0776348 0.0359248 -0.0692931 0.00224147 -1.53352 -47192.9 -63135.6 194311 -49152.4 -23729.1 -16470 
29879 2 -263.02 8.27997 -31.4463 -2.96257 -1.35973 -0.409121 0.0201874 0.115191 -0.112369 0.013594 -1.52686 107574 210601 39578.4 -86480.7 -996.129 49886.1 
29880 2 -262.962 10.1607 -28.8524 -0.00368774 -0.67022 0.282516 -0.0712175 0.00928041 -0.155715 0.000666315 -1.52651 265337 185740 -26744 -91831.1 -79740.5 -5309.36 
30689 2 -262.969 8.32147 -26.2886 0.354945 -0.42084 -2.5904 -0.0659193 -0.107391 -0.0400716 0.00883331 -1.52538 -61611.8 19572 44517.7 16745.8 -213942 154659 
29882 2 -261.435 5.51323 -31.4864 -0.526526 -1.4415 -1.29998 0.0983024 0.0514629 -0.0627551 0.00509487 -1.54258 -141965 -7957.74 -92883.6 -107129 116546 -8254.26 
29972 2 -261.446 11.0898 -31.498 -2.10476 -1.31132 -0.740825 0.130931 -0.0507687 -0.0578955 0.00843676 -1.51732 162755 208171 262300 -6692.69 -139789 -69823.1 
30782 2 -261.396 11.0401 -26.3297 -1.51757 0.961028 -1.36162 0.101799 0.119976 0.120004 0.00639913 -1.5302 -71297.7 -33948 94636.4 -60625.5 -169719 10941.4 
29885 2 -261.317 7.38738 -28.9331 -2.04651 1.825 0.0312081 -0.249245 -0.00863362 0.160536 0.00947133 -1.53085 -996.557 110341 -6473.24 69135.2 -32550.4 89146.9 
29886 2 -258.256 5.49692 -31.4504 -0.553238 -0.282099 0.344362 0.118246 0.0521777 -0.0983108 0.000635095 -1.53371 216891 271223 89220.4 -62002 -5999.88 -58876.9 
30696 2 -258.152 5.53291 -26.2675 -2.59381 0.918705 -0.899566 -0.0897259 -0.151782 -0.0319146 0.0105562 -1.51706 279774 237249 110306 -157778 133036 -15559.1 
29883 2 -259.831 8.29998 -31.5112 -0.722217 -0.460287 0.344457 0.0741631 0.000578851 -0.0536765 0.00107325 -1.53135 125963 171447 -83546.4 -87456.1 118906 -53504.1 
29884 2 -259.738 10.1425 -28.9435 -2.2605 -1.02968 -0.0337221 -0.16562 -0.012095 0.108303 0.00777279 -1.5357 -83612 25257 -909.063 -126121 49985.9 -24520.3 
30693 2 -259.803 8.30442 -26.2929 -0.666869 1.17044 0.890415 0.0267325 -0.102111 -0.097673 0.00328418 -1.53489 -88157.6 2510.24 -11529.8 -17156.9 -57814.3 -98562.1 
29976 2 -258.235 11.0563 -31.5306 -2.45633 1.00721 -0.056002 0.179397 0.044379 -0.0631169 0.00888108 -1.51726 359943 184991 181343 98621.5 84573.8 -25786 
29889 2 -258.2 7.33837 -28.8847 -2.79142 0.590374 -2.27048 0.0668471 0.086217 -0.0123989 0.0167461 -1.53214 -187312 74289.3 74500.3 25945.8 21189 -27977 
30786 2 -258.216 11.0321 -26.3133 -0.370096 1.16142 -0.118453 0.0825496 -0.0535295 0.0104107 0.00188916 -1.533 67083.7 -71966.5 -41147.3 -59578.7 61267.1 -40606.1 
30697 2 -256.605 8.26732 -26.285 -2.56469 -1.73244 -0.781089 0.0265009 -0.0129605 0.0371444 0.0128333 -1.5246 87253.8 167747 340979 -176949 -61940.7 -65285.1 
29888 2 -256.591 10.1288 -28.8999 -1.55418 0.0614243 1.00675 0.115333 -0.0260356 -0.0464139 0.00432369 -1.51873 72239.8 261004 341749 152828 26947.9 -68890.6 
29980 2 -254.961 11.0873 -31.5744 -1.62739 0.821047 1.78435 -0.089575 -0.188841 0.145138 0.00819497 -1.51604 452765 141002 73727.2 -10788.5 18295.8 -38431.9 
30790 2 -255.002 11.0231 -26.2423 -3.21679 -1.37484 0.151314 -0.061701 -0.0518012 -0.177639 0.0154427 -1.52767 -74104.6 -72876.2 192457 23545.5 -2615.77 -137758 
29893 2 -255.011 7.31396 -28.9166 -0.493505 0.300822 0.809556 0.085736 0.0446739 0.0211082 0.00124619 -1.51674 135357 234166 331950 -79089.1 -78468.5 -31598.1 
30704 2 -251.768 5.40616 -26.2842 -2.33281 -0.943478 -0.331996 -0.077244 0.115112 0.0750517 0.00811428 -1.51596 144999 301019 312890 -36405 -60307.7 -71115.3 
30708 2 -248.545 5.42727 -26.2713 -0.521841 0.706522 0.0536592 0.017237 -0.0660696 0.0826583 0.000975332 -1.51905 176229 294157 246061 -91003.6 -90472.3 -86526.5 
30701 2 -253.431 8.24833 -26.2976 0.435981 -1.7881 1.06173 0.104457 -0.156015 0.0205702 0.00568628 -1.50399 355492 347697 490414 -32301.7 -47453.4 -25497 
29892 2 -253.409 10.1225 -28.9225 -1.69358 0.122732 0.614296 0.0375087 -0.142641 0.0100308 0.00410684 -1.51753 176536 84703.5 322992 -66657.4 -47511.9 10632.6 
30794 2 -251.85 10.9877 -26.2752 -2.85428 -0.00382424 1.46082 0.0765999 -0.0398037 -0.00132093 0.012949 -1.52217 -85737.8 237533 411577 -57357.9 -55739.2 7339.71 
29897 2 -251.802 7.29389 -28.9646 -0.540007 0.670906 0.823815 0.109397 0.10783 0.240883 0.00178901 -1.51195 373210 161946 204378 -60494.6 -104424 -123796 
29896 2 -250.187 10.0405 -28.9432 -2.03065 0.512158 1.25608 -0.0416277 -0.0421204 0.121037 0.00751122 -1.52777 114031 149356 165618 -36985.8 -154809 69206.9 
30705 2 -250.177 8.17948 -26.2844 0.996358 1.22352 -0.222709 -0.152059 -0.0514516 -0.0593095 0.00319832 -1.51251 353298 103742 283009 -129337 23209 -43228.8 
29988 2 -248.544 10.9481 -31.52 -1.40746 1.45552 -0.499753 -0.0301715 0.0754768 0.00628927 0.00547792 -1.53993 -156440 -71524.3 -81708.1 -49656.3 13263.6 24813 
30798 2 -248.706 10.9294 -26.2809 1.269 0.205037 0.988508 0.278856 0.0511333 -0.0688562 0.00331195 -1.52058 167903 105730 211186 -126494 -16996.7 -17487 
29901 2 -248.551 7.29059 -28.8914 -2.0492 -0.30002 2.67936 -0.111556 -0.0432827 0.00367543 0.0144444 -1.52998 155686 -110498 55895.7 -157810 144283 -8816.4 
29902 2 -245.384 5.41511 -31.4384 -0.361867 -0.238464 0.066281 0.177971 -0.0109818 -0.0412092 0.000242087 -1.53219 237650 -74798 -256202 -73897.2 67077.4 21949.3 
30712 2 -245.366 5.3843 -26.279 -0.0230637 0.147629 0.888431 0.0216379 0.0291437 0.129802 0.00102227 -1.52922 65670.3 87998 84986.9 -101750 77890.8 -19973.9 
29899 2 -246.996 8.15631 -31.4817 0.608145 0.90766 -0.890797 0.114544 0.110875 -0.0793967 0.00250292 -1.53163 -164248 117722 121263 61642 141522 -66221.7 
30709 2 -246.965 8.18342 -26.2951 -0.409339 1.37628 0.461506 -0.0869849 -0.04929 0.060886 0.00286502 -1.52688 131320 39951.5 114564 -214954 -27762.6 10077 
29900 2 -247.003 10.0082 -28.9154 0.668437 0.552453 0.31647 0.0186268 0.0433929 0.0362542 0.00107332 -1.52655 29928.1 -5952.65 602.161 -155028 -119801 -661.761 
29992 2 -245.38 10.9882 -31.4692 -2.4106 -1.01239 -1.1977 0.0149479 -0.206305 -0.00215231 0.0104167 -1.53271 -110812 69796 121543 33090.3 14378.6 -67396.8 
30802 2 -245.436 10.8826 -26.3347 1.8959 0.628167 -0.231319 0.00266253 0.0711231 0.226393 0.00509163 -1.52155 348193 -79958.8 33476.1 -127609 21635.1 -4813.92 
29905 2 -245.366 7.22694 -28.859 -0.929338 0.173084 -0.373406 0.0454643 0.117498 0.00259397 0.00130116 -1.53399 99748 -138231 -22541.5 -148219 109655 -5432.67 
29903 2 -243.788 8.16214 -31.4277 -1.51163 -0.111815 1.3427 -0.00328505 0.0745721 -0.0656577 0.00516448 -1.51897 -783.708 336650 159694 -27096.7 -11541.3 -131267 
30713 2 -243.764 8.12472 -26.2378 -0.408194 -1.02028 2.97524 -0.071211 0.0239326 -0.0651437 0.0126703 -1.52959 57958 49979.2 57150 -66522.4 41530.8 95.0215 
29904 2 -243.803 9.9866 -28.8527 -0.497445 -0.381321 0.0624155 0.015842 -0.030915 -0.0240293 0.000499717 -1.52835 -37560.4 73476.9 110211 -42325.6 124734 -126650 
29996 2 -242.227 10.9902 -31.4762 -0.687588 -2.09552 1.73566 -0.0231239 -0.0691759 -0.0720959 0.00992061 -1.53647 -189966 -28321.7 18580.1 135738 -61559.8 -96383.5 
30806 2 -242.217 10.8805 -26.1942 1.24122 0.352192 0.550013 -0.00884294 -0.0258539 -0.217038 0.0024777 -1.52872 146224 -192832 112108 -51370.4 39120.4 -44576.7 
29909 2 -242.147 7.19273 -28.8144 -3.30258 0.629399 -0.556516 -0.0992268 0.13602 -0.093755 0.0146267 -1.52499 13590.6 -57772.7 86566.9 -33549.9 18710 31621.5 
29907 2 -240.655 8.24251 -31.4694 -0.330385 0.0365229 -0.55771 0.204995 -0.265647 -0.0664875 0.000530923 -1.50464 97101 44893.9 117620 -261137 -125631 -193688 
29908 2 -240.662 9.97568 -28.905 -0.364809 -1.38951 0.508259 0.136598 0.0227004 0.239374 0.00292481 -1.514 169288 71201.5 187512 -143454 4181.17 -126940 
30717 2 -240.585 8.16264 -26.2019 -0.82302 0.0835981 -0.193074 0.0406607 -0.146184 -0.0857387 0.000908904 -1.52874 35060 22308.2 302278 -124334 -17628.5 -18706 
30000 2 -239.052 10.91 -31.511 -1.00852 1.23254 -0.232171 -0.0168191 0.0375869 0.088589 0.00326238 -1.5225 -190977 -43391.9 395141 -125045 116384 54336.9 
30810 2 -239.014 10.8315 -26.214 -0.611502 -1.28026 -1.13219 -0.0218865 0.149876 -0.00481194 0.00414995 -1.51757 226599 42955.1 163216 -59157 12087.5 81422.2 
29913 2 -238.993 7.17389 -28.8605 -2.22774 0.284867 -0.882051 0.0257178 0.106743 -0.0546017 0.00733291 -1.51831 141341 123100 332421 -185603 -48834.9 -32004.8 
30721 2 -237.37 8.07756 -26.2505 -0.374595 -1.41788 0.506837 0.0540874 -0.0256992 -0.0334697 0.0030324 -1.52231 261445 70129.5 41642.4 -52337.1 16521.7 76894.2 
29912 2 -237.441 9.91604 -28.8169 1.77068 0.274225 -1.72019 -0.00642289 0.130344 -0.210074 0.00777066 -1.51051 330198 273273 281531 3335.2 74995.8 35783.3 
29911 2 -237.429 8.1221 -31.5503 -2.11557 -1.12665 -0.803073 0.0431639 0.0975967 0.130439 0.00804821 -1.51021 240933 28009.1 331761 -195350 -81621.5 1173.87 
30008 2 -232.7 10.9274 -31.4772 -2.35949 -1.14681 -1.05316 0.0392694 -0.00284251 -0.0569957 0.0100654 -1.51952 225510 131371 -11600.9 -194034 -152571 -86496.5 
30004 2 -235.931 10.9358 -31.4655 -1.43864 0.418617 2.19339 0.29027 -0.10313 0.0397836 0.00888698 -1.51625 11380.4 36141.9 368853 20392 -106591 -130417 
30814 2 -235.801 10.8757 -26.2983 -1.7873 -0.270684 -0.355196 -0.256041 -0.00137684 0.188137 0.00427462 -1.52144 -132497 206556 -20727.7 -89739.9 -88222.3 -3376.71 
29917 2 -235.768 7.1989 -28.932 0.459312 0.255811 -1.26961 -0.043813 -0.0221647 0.156712 0.00237836 -1.51761 206280 246957 285906 50965.2 95479.8 -31276.1 
29915 2 -234.228 8.13954 -31.5029 1.29856 1.85776 0.515611 0.0350928 0.0594506 -0.0260461 0.00680564 -1.52074 333875 229743 297554 -90800.3 142951 51071.6 
30725 2 -234.161 8.08503 -26.2839 0.0359401 -0.0546877 1.84303 -0.0845469 0.0412811 0.0595352 0.00428369 -1.52157 152814 102689 298391 -91854.5 114275 -46887.2 
29916 2 -234.217 10.0177 -28.8528 -1.3335 -0.197886 -0.866822 -0.167473 -0.191258 -0.215477 0.00323541 -1.52204 -19852.3 213947 -76996.3 -109114 92239 -79957.7 
30818 2 -232.701 10.8898 -26.3185 -3.05192 -0.533382 0.582326 0.172283 -0.0333412 0.149663 0.0125169 -1.52668 -411241 71021.5 94499.1 -176439 -118490 -90339 
29921 2 -232.575 7.19622 -28.8775 -0.0325828 0.572893 -3.20901 -0.0869204 0.0392175 0.0653901 0.0133849 -1.52599 -23867.3 -30712.1 94433.8 -102710 145629 -80332.1 
29919 2 -231.005 8.15251 -31.4855 -0.0194169 -0.174332 -0.360197 -0.0377732 0.0280925 -0.174803 0.000202166 -1.52882 16595 -223992 -239377 -186986 -228351 -76035.8 
29920 2 -231.091 9.94253 -28.9542 -0.108367 -0.934248 -0.48221 0.0957759 0.108833 0.254658 0.00140699 -1.52082 -35188.4 -103740 168780 -125435 -3901.06 -94451.7 
30729 2 -230.998 8.12967 -26.1895 -0.782223 0.108187 -0.618101 -0.0761711 -0.101019 -0.217132 0.0012666 -1.50918 915.822 -152095 405986 -230245 625.558 -125412 
29926 2 -226.161 5.36775 -31.5088 -1.31093 -0.888167 0.666306 -0.0553687 0.123319 -0.127544 0.00371728 -1.53372 -93602.2 -155135 138589 -181337 -22076.5 -32353.9 
30822 2 -229.546 10.8455 -26.267 -1.60774 -0.925851 -0.347109 0.071407 0.159754 -0.0939002 0.00448705 -1.51303 29220.9 -86213.1 534912 -166857 98110.7 14108.6 
29925 2 -229.426 7.24678 -28.9485 -1.43309 -0.266631 -0.954158 0.0656063 -0.135657 0.198776 0.00382297 -1.52039 29492.9 203301 232358 11058.4 -129613 75849.1 
29924 2 -227.87 9.99122 -28.9397 -1.17456 0.0824153 -0.267916 -0.176754 -0.145281 -0.00828092 0.00183659 -1.53029 -207578 -287596 197541 -98906.3 -82142.1 96856.7 
30733 2 -227.847 8.16846 -26.3169 -0.404675 -1.19295 -2.83342 -0.0104589 -0.170307 -0.0100065 0.0121104 -1.52316 -20523.3 111148 235747 -16856.3 -76975.1 -21420.1 
29923 2 -227.825 8.12384 -31.5524 0.607261 0.106928 1.00172 0.0686645 0.070926 0.00266994 0.00174272 -1.53235 21546.1 -26200.5 65524.8 -155791 -93904.5 129232 
30826 2 -226.382 10.9163 -26.3219 0.0257017 0.719951 -1.49072 0.075201 -0.108514 0.0142547 0.00345264 -1.52365 50864.6 -65737.9 20839.8 -330146 50833.9 -139835 
29929 2 -226.24 7.23341 -28.9527 -0.91219 -0.885036 1.19761 0.0308413 -0.118638 0.0235267 0.00384108 -1.52069 200363 204096 3907.32 -182855 -56314 -15856.4 
29928 2 -224.758 9.99359 -28.9076 -3.11979 -2.45766 2.50501 0.210745 -0.0934365 -0.0977501 0.0277702 -1.51838 -95724.7 -1426.43 149927 -145766 12041.2 93654.6 
30737 2 -224.675 8.08271 -26.3772 -1.18669 -2.15716 0.64451 0.0377504 0.0171235 0.0885693 0.00815789 -1.52276 66674.9 27874.8 66842.4 -346874 -31243.1 55897.2 
29927 2 -224.645 8.14514 -31.5519 -1.68074 -0.664867 -0.531923 0.085313 -0.0416579 0.0477846 0.00447115 -1.52623 125148 109544 323093 -113162 -13714.8 112313 
29958 2 -272.525 13.8997 -31.4514 -1 0 0 0 0 0 0.00125952 -1.13354 49627.3 346779 639223 53596.7 -3692.37 3803.45 
29959 2 -272.525 15.753 -28.8305 -1 0 0 0 0 0 0.00125952 -1.13272 3717.69 355428 644776 -43544.1 6714.02 -4063.1 
30768 2 -272.525 13.8997 -26.2095 -1 0 0 0 0 0 0.00125952 -1.1328 70814.9 381564 648434 36534.5 14561.3 -3345.12 
29963 2 -270.92 12.9731 -28.8305 -1 0 0 0 0 0 0.00125952 -1.52861 209206 395683 343055 -274198 -39169.6 -12493.9 
30050 2 -270.92 16.6796 -31.4514 -1 0 0 0 0 0 0.00125952 -1.53208 136562 377134 335012 250991 48698.1 -32636.4 
30860 2 -270.92 16.6796 -26.2095 -1 0 0 0 0 0 0.00125952 -1.52785 179273 465792 402196 239188 27594 -12605.3 
30771 2 -269.39 13.8667 -26.2384 1.60143 0.344555 1.29413 0.0515837 0.09045 0.0280921 0.00548909 -1.60306 580686 88199.4 94627.4 -71484.9 -85571.2 -52944.7 
29962 2 -269.395 15.7509 -28.8283 -2.73936 -0.0996253 0.154194 0.0580433 -0.0297855 -0.0855285 0.00949397 -1.59464 533371 165901 201606 -21897.1 -108419 -75061.5 
29961 2 -269.37 13.9091 -31.4426 -1.24567 0.971537 0.755083 -0.0916429 -0.09849 -0.0206713 0.00386134 -1.59726 430579 238417 259988 -62984.6 -36850.4 102254 
30054 2 -267.793 16.6805 -31.5151 -2.0407 2.14013 0.0764076 -0.0194781 -0.0483797 0.174035 0.0110214 -1.5331 66715.7 5226.42 142605 -21037.4 -27354.7 50534.4 
30864 2 -267.774 16.6388 -26.2654 -2.25606 0.142506 0.780028 0.0663028 0.0571631 0.0494879 0.00720261 -1.51673 229135 436303 263364 -76040.8 -65364.6 110815 
29967 2 -267.763 12.9605 -28.8382 -0.255801 0.916495 0.201085 -0.0103437 -0.014838 -0.0574919 0.00119129 -1.51858 262158 297266 347386 13417.2 -55105.1 -23361.2 
29965 2 -266.23 13.8989 -31.5512 -0.329963 -0.669674 1.41428 0.0752539 -0.163941 0.224711 0.00322126 -1.51841 203645 165987 131774 -19896.8 82973.5 3717.11 
30775 2 -266.114 13.8621 -26.2594 -0.195962 -1.35633 1.29186 -0.208468 -0.0148341 0.042707 0.00446742 -1.52342 217522 86200.7 65570.5 -35110.4 15809.5 -176804 
29966 2 -266.143 15.7106 -28.9152 -2.47356 0.285602 -0.626337 -0.114496 0.0487959 0.105879 0.00830321 -1.51752 241209 140559 426113 23735.5 63576.3 18977.5 
30058 2 -264.602 16.6129 -31.5197 -2.78948 0.622527 -0.374467 0.0177325 0.0650859 0.0915214 0.0104653 -1.53374 -116761 84172.5 93028.4 -75440.4 87779.1 136228 
30868 2 -264.571 16.6221 -26.215 -0.512166 -2.03841 0.691389 0.0854321 0.0552784 -0.0996051 0.00616588 -1.51778 175888 209031 265229 -151489 153945 66968.5 
29971 2 -264.57 12.9586 -28.8481 -0.870892 -0.241799 0.184812 0.0483053 -0.114076 -0.120118 0.00107194 -1.51977 173526 135198 251396 3310.67 138398 -105293 
29969 2 -262.997 13.8655 -31.4909 -3.0647 -0.416949 0.54228 -0.0239658 -0.018826 -0.0248898 0.0124192 -1.52359 245702 45030.9 280488 2550.39 -4250.62 -21392.2 
29970 2 -262.969 15.6918 -28.8422 -0.953604 -0.090484 -0.0955143 -0.0216382 -0.0123309 -0.082502 0.00116716 -1.52743 38516.8 62231.5 251347 -105994 -205.782 -25507.3 
30779 2 -262.957 13.8141 -26.2467 -0.715616 -0.867463 -2.46991 0.0171973 0.0742616 -0.0220498 0.0092764 -1.53358 -68123.2 61969.5 162788 -112282 -50447.9 41958.1 
30062 2 -261.441 16.6119 -31.518 -1.81327 -0.722697 0.229719 0.168694 0.0471172 0.0237424 0.00486554 -1.51838 144292 287871 477001 -23244.3 -56497.2 -27229.5 
30872 2 -261.35 16.5469 -26.2675 -3.08112 0.943077 0.726875 -0.108814 0.0713086 0.141138 0.0137426 -1.52831 9582.6 9017.86 151701 -47074.4 31059.8 -8857.1 
29975 2 -261.338 12.9261 -28.91 -0.715601 -0.928819 0.37206 -0.0625183 -0.0308995 0.0413406 0.00190592 -1.52978 310913 111355 119386 -78505 -49617.4 -1547.91 
29973 2 -259.76 13.8195 -31.5278 -1.16271 -1.40453 -0.667699 -0.00909183 0.0792845 0.00461342 0.00474892 -1.51576 289312 142316 276049 -61589.9 -52359.2 8597.12 
30783 2 -259.78 13.7961 -26.2864 -1.05966 0.986674 -1.74978 0.0141088 -0.0191295 0.0248291 0.00649675 -1.53195 -35199.3 31589.1 213987 20921 -55928.7 56103.4 
29974 2 -259.786 15.6733 -28.8886 -1.20485 -0.3159 -1.25355 0.0793721 -0.0182504 -0.115752 0.00393328 -1.52236 130888 182488 178627 -114009 19426.7 -42607.6 
30876 2 -258.21 16.5399 -26.2899 -1.09357 -0.628889 1.07336 0.137647 0.0280768 -0.00915954 0.00345547 -1.52712 97608 167314 88838.4 -912.446 -94352.2 -40880.7 
29979 2 -258.122 12.8779 -28.8948 0.913057 0.195576 -0.366072 -0.107529 0.0825829 -0.0993855 0.00126699 -1.52326 193415 -23798.8 147336 -87856.2 -78182.8 -10626 
29977 2 -256.55 13.8382 -31.5473 -0.894719 -0.00546989 -0.342146 -0.157856 -0.0730252 0.0526867 0.00115575 -1.52903 61252.5 140373 205779 31802.6 33321.1 16704.2 
29978 2 -256.557 15.6171 -28.8937 -3.04606 -1.22036 1.16568 -0.0578685 0.153704 -0.066548 0.0152736 -1.51964 169528 205751 288212 -18644.2 -17693.7 -73274.5 
30787 2 -256.596 13.7453 -26.2912 0.199339 0.560153 -0.106278 0.0760998 0.132723 -0.0490368 0.000459475 -1.52966 125566 66459 -9064.49 19949.5 -144960 -17784.3 
30070 2 -255.01 16.6027 -31.5354 -0.489269 1.04037 0.535061 0.122006 -0.100214 -0.0350299 0.00202535 -1.53018 253303 -36705.5 163198 -12308.4 -84497.3 -58270 
30880 2 -254.972 16.5684 -26.3247 0.599178 0.355692 0.837444 -0.0691929 -0.0892542 0.0218791 0.00149485 -1.52205 235519 244029 153206 -33291.9 -33435.6 -124190 
29983 2 -254.916 12.8956 -28.9402 -0.175955 -0.932571 1.32231 -0.154978 -0.04924 0.113006 0.00333665 -1.5236 10572.2 88530.3 320325 133978 13775.6 -50169.1 
30074 2 -251.76 16.5674 -31.5213 -1.05345 -0.795512 0.631247 -0.0582313 -0.0566765 -0.0330119 0.00269671 -1.52023 282370 188933 103669 -154261 -27385.8 119196 
29981 2 -253.397 13.8087 -31.5491 -0.703904 0.0276743 -0.152054 0.202789 0.0687808 0.0432483 0.000654151 -1.52805 71601.3 154668 53952.3 -188818 81310 -44830.1 
29982 2 -253.369 15.6772 -28.9456 -2.79573 0.36249 -0.0615221 0.0233015 -0.157377 0.059121 0.0100148 -1.52636 68.1961 117177 199935 -43643 46849.7 -44334.1 
30791 2 -253.383 13.7739 -26.2927 -0.123147 0.556669 -0.518721 -0.00162863 -0.0280506 -0.0837254 0.000748301 -1.52692 155534 40668.1 151703 -115957 78360.7 -162268 
30884 2 -251.771 16.4816 -26.2988 0.728439 -0.881247 -0.430922 -0.0392799 0.12343 -0.00515988 0.00188035 -1.52815 13613.8 37754.4 269734 32263.7 9577.94 -19789.2 
29987 2 -251.778 12.8168 -28.9055 -1.06998 -0.864612 0.649582 0.0290083 0.113434 -0.015036 0.00291499 -1.52901 -57306.1 106598 135452 -147699 23414.5 -87287.2 
30795 2 -250.186 13.7474 -26.3312 -2.38333 0.885727 0.434571 -0.0179802 -0.141871 0.0466412 0.00838036 -1.52539 57954.3 -78774 225044 19243.3 23142.9 -113367 
29986 2 -250.193 15.5869 -28.9485 1.04185 -1.43339 0.514428 0.0838754 0.0684105 0.122015 0.00428827 -1.51715 271124 299664 66331.4 -49767.9 4110.18 19049.6 
30078 2 -248.545 16.4946 -31.5285 -0.825728 0.628601 0.0524488 -0.0327797 0.0557302 0.0422274 0.00135992 -1.51658 209560 243428 165932 -39656.8 36091 39898.4 
29991 2 -248.572 12.7831 -28.9277 -1.13356 1.36965 1.2488 0.00180274 0.0340847 0.0716682 0.00594543 -1.52928 94535 233580 88409.9 16602.9 -65182.3 -14908.4 
30888 2 -248.604 16.4616 -26.2837 -1.44812 0.920721 0.531259 0.0153606 -0.0384465 -0.053809 0.00406449 -1.52496 -156615 -111913 262172 -101001 57260.5 -16846.1 
30799 2 -247.013 13.6864 -26.2972 -0.730689 -1.43888 0.325707 -0.0174993 -0.0429008 0.0155998 0.00341375 -1.52332 152616 201831 145902 -12319.8 -54206.7 20127.9 
29990 2 -246.945 15.5562 -28.9131 -0.762019 -0.346472 -0.354023 -0.119221 0.0242954 0.0280345 0.00104042 -1.51803 223795 286947 148454 -15951.1 -56743.8 -12692 
30892 2 -245.461 16.4469 -26.2529 -1.85346 0.662851 0.286182 0.172409 -0.0582897 0.0108044 0.00498339 -1.51932 56660.5 153047 309567 -58255.2 -41456.5 -68421.9 
29995 2 -245.378 12.7576 -28.8546 -1.44539 0.704625 -2.27745 -0.0775366 0.0619143 -0.0790437 0.00978949 -1.53167 -74159.4 39733.3 -149029 -2074.54 -34357.4 -9411.82 
29993 2 -243.797 13.7176 -31.452 -1.05679 0.0355713 -1.06739 0.108003 0.0566191 -0.0778555 0.00284323 -1.52983 -49056.5 -151881 238341 39338 -95871.5 -14176.3 
30803 2 -243.789 13.6256 -26.2875 -0.258757 -0.902134 0.154558 -0.172498 0.0823574 0.0841292 0.00113947 -1.53241 -173895 -15792.6 -72306.4 -150614 -7309.98 15947.7 
29994 2 -243.793 15.5389 -28.8428 -0.180269 0.336756 0.543571 -0.0955782 -0.101554 -0.032371 0.000555913 -1.53175 -172932 -53952.5 61554.2 -91124.3 3367.36 -2291.64 
30086 2 -242.195 16.4505 -31.4388 -0.709045 -0.670721 1.9902 0.00807069 0.0298878 -0.193518 0.00618867 -1.52694 64095.2 155001 153564 -55326.1 33845.6 -153428 
29999 2 -242.236 12.7425 -28.871 -1.92685 -1.03598 0.499117 0.0692795 -0.00850237 0.0758772 0.00634185 -1.53158 -196723 14396.6 49273.4 -40794.5 75411.1 -122212 
30896 2 -242.243 16.3509 -26.221 -1.39764 -0.433297 0.785778 -0.0745126 0.17788 0.0417043 0.00347451 -1.52295 22116.9 122601 166554 -23332.1 -66979.4 372.326 
29997 2 -240.586 13.7028 -31.4591 -2.1206 0.155931 1.67472 -0.0986597 0.0143891 -0.00841523 0.00922713 -1.51902 53696.1 150608 300459 -32893.2 90563.9 -72519.5 
30807 2 -240.669 13.6006 -26.1875 -2.10162 0.85009 0.569374 0.0935538 0.0129012 -0.0606824 0.00688157 -1.53469 -343220 -41929.2 54888.3 -27562.1 131815 -42834.7 
29998 2 -240.652 15.4784 -28.8042 -0.384395 0.319997 1.53845 0.0876249 -0.00344596 -0.080969 0.00329615 -1.53545 -134808 -24056.9 163492 25610.7 -49286 -109185 
30090 2 -239.022 16.4583 -31.4893 0.123592 -0.123071 -1.27251 -0.0969233 -0.0180086 0.0200981 0.00207783 -1.5195 -18.2271 166349 281763 -84460.8 -21727.2 -26857.3 
30003 2 -239.081 12.7193 -28.7804 0.0790014 -1.23225 -0.432381 0.113832 -0.0254742 -0.199647 0.00215583 -1.51367 132672 263227 352346 -16796.1 -78815 -22236.5 
30900 2 -239.097 16.3895 -26.1959 -1.62061 0.377902 -0.877358 0.0985653 0.150232 -0.0499374 0.00445738 -1.51991 58711.1 90563 191719 112402 46769.6 -6488.93 
30001 2 -237.445 13.6479 -31.4823 -1.07978 -1.09759 0.532175 -0.146404 0.179417 0.0870929 0.00334256 -1.51716 -303133 -19146.4 326226 74211.9 -23696 -79269.2 
30002 2 -237.481 15.5263 -28.8499 1.86636 -1.19594 -1.02643 0.0258105 -0.0610813 0.0310825 0.00751571 -1.51945 215315 142765 311129 7523.92 32745.2 92541.2 
30811 2 -237.523 13.6957 -26.2137 -1.15785 -0.535978 -0.550953 0.194864 -0.167358 0.0307538 0.00243269 -1.51149 106188 277322 198780 31592.9 -75595.7 -90591.2 
30007 2 -235.867 12.7691 -28.8431 -1.2082 2.28682 -0.707817 -0.156251 -0.0416675 -0.0538305 0.00905633 -1.52391 60373.5 151206 90176.4 26758.1 -68118.4 26679.4 
30904 2 -235.874 16.4665 -26.2254 -2.65642 1.56301 -1.02511 -0.223437 -0.228147 -0.0931241 0.0132885 -1.51831 -166578 -20860.6 161824 778.364 -93982.3 -38276.8 
30815 2 -234.326 13.645 -26.2538 -0.934359 0.435056 0.847197 -0.086111 0.0628901 0.0392214 0.002242 -1.53677 -181554 -74572.9 -10764.6 -98337.6 -105670 -64620.6 
30006 2 -234.259 15.5004 -28.8806 -1.52782 1.24073 -1.65566 -0.181072 0.123596 -0.02059 0.00833153 -1.52479 -17916.3 60913.1 210588 90109.6 -88753.3 4297.23 
30098 2 -232.654 16.4482 -31.5058 -0.976591 1.93717 -2.03784 -0.104391 0.0363391 -0.111511 0.0111582 -1.52157 92684.8 149309 63793 114085 -165166 -30566.6 
30908 2 -232.797 16.4075 -26.273 -2.27377 0.960683 -0.438578 0.166912 0.0389201 0.0153998 0.00791641 -1.52836 -441033 28939 374104 25943 -126817 -46384.6 
30011 2 -232.748 12.782 -28.8986 -0.889467 -0.135312 1.48371 0.18335 -0.0869183 -0.103321 0.00379223 -1.52988 -63658.5 -177140 -21930.7 -73561.7 -43441.5 -74573.9 
30819 2 -231.197 13.6416 -26.3589 0.313104 -0.620412 -0.227283 0.0468058 -0.0437303 0.137669 0.000673342 -1.51893 -254349 49349.9 208968 -120719 -24976.6 -68172.9 
30010 2 -231.137 15.5224 -28.9421 -2.52808 -0.531638 -0.592657 -0.0559312 -0.0814637 -0.00533351 0.00884818 -1.5213 -426721 134552 -42668.8 -83592.3 -218516 61664.8 
30102 2 -229.531 16.4418 -31.5856 0.953015 -1.17523 -2.09421 -0.0688373 0.0589799 0.00445352 0.00840741 -1.52667 -89276.1 162204 6500.06 -337.28 -71510.3 63163.9 
30912 2 -229.672 16.4044 -26.3697 -3.16682 -0.476548 1.45119 0.0151898 -0.0278286 0.0931057 0.0155699 -1.5234 -352505 -139392 88635.4 -38295.5 -74098.8 -167859 
30015 2 -229.538 12.6704 -28.9709 -1.606 -0.439352 1.45476 -0.123612 0.109188 -0.0103045 0.00615725 -1.51805 163710 152050 227685 -102126 -63264.7 -134473 
30014 2 -228.051 15.4728 -29.0087 -1.61597 -0.569183 0.0599746 0.15597 0.0410623 0.0238726 0.00370164 -1.52045 -189585 270054 22872.7 -5389.64 -146186 -49233.2 
30823 2 -228.097 13.6536 -26.377 0.0384472 1.19196 0.21469 0.194235 -0.095892 -0.00717555 0.00184939 -1.52053 -103659 82667.3 136283 -88207.4 -59201 -100475 
30013 2 -227.95 13.6946 -31.6054 -3.32408 0.0182594 -0.938701 0.0715681 -0.108436 0.128905 0.0150273 -1.52182 37535.1 191657 -99184.2 -25756.5 -201516 -85651.7 
30916 2 -226.566 16.4324 -26.4173 -1.08313 -1.14764 -0.0100727 0.0561528 -0.091006 0.0277346 0.00313663 -1.52328 -203750 156862 35574.2 -83655.8 57418.7 -144293 
30019 2 -226.38 12.6822 -29.0011 -1.87668 0.311792 0.900743 -0.0374249 0.252414 0.0219386 0.00558028 -1.51354 -61116.7 -68345.6 22587.7 -151876 -102325 -97353.5 
30018 2 -224.892 15.5129 -28.9724 -3.25664 1.81524 0.569869 -0.135993 -0.0516705 -0.0931101 0.0179173 -1.52734 -400973 -134417 -289785 9775.54 -44116.1 -109340 
30827 2 -224.925 13.6476 -26.4285 1.89426 -1.21753 1.91337 0.0657274 -0.0443782 0.202252 0.0109976 -1.51957 173608 -79122.9 72275.8 -310820 -14152.2 -48499.4 
30017 2 -224.788 13.7612 -31.5496 -1.10687 1.4694 0.233821 0.0263186 -0.259585 -0.0974571 0.00433144 -1.52039 131059 251531 314424 -110168 90066.2 -25492.9 
30048 2 -272.525 19.4596 -31.4514 -1 0 0 0 0 0 0.00125952 -1.13436 -111706 352440 639286 47781.6 -4224.67 -1528.48 
30049 2 -272.525 21.3129 -28.8305 -1 0 0 0 0 0 0.00125952 -1.13147 103624 350399 649973 -5922.19 -4316.64 -13702.5 
30858 2 -272.525 19.4596 -26.2095 -1 0 0 0 0 0 0.00125952 -1.13159 41374 345707 637335 55156.3 14033.3 1750.75 
30053 2 -270.92 18.5329 -28.8305 -1 0 0 0 0 0 0.00125952 -1.52941 321151 345772 358234 -260623 38719.8 28219.8 
30140 2 -270.92 22.2395 -31.4514 -1 0 0 0 0 0 0.00125952 -1.53394 45276.3 288521 431278 239532 15012.4 -14959.1 
30143 2 -270.92 24.0928 -28.8305 -1 0 0 0 0 0 0.00125952 -1.51031 225156 429587 323956 -216835 86833.4 354.894 
30950 2 -270.92 22.2395 -26.2095 -1 0 0 0 0 0 0.00125952 -1.52685 160850 247561 507887 193483 -154.913 5731.09 
30051 2 -269.422 19.4543 -31.4349 -0.363004 0.812651 1.72726 0.108996 0.00228003 -0.0923503 0.00475543 -1.6023 312779 97176.4 109539 -49323.6 -3139.35 -31009.6 
30052 2 -269.365 21.2716 -28.8435 -1.23886 -0.517586 0.824351 -0.124675 0.0767102 0.0407124 0.00312639 -1.59947 452092 217937 122145 -110894 -20051.1 -28302.4 
30861 2 -269.379 19.4615 -26.2116 -0.570714 -0.642445 1.38874 -0.0212731 -0.081662 -0.0217903 0.0033592 -1.60184 521705 152642 302988 -135006 -53761.7 61485.7 
30954 2 -267.79 22.1784 -26.22 -1.6346 0.916112 0.386913 0.07129 0.0786561 -0.00335118 0.00461093 -1.53087 185280 58641.4 178589 -31525 -55839.5 34999.6 
30147 2 -267.777 24.0582 -28.812 -1.35082 -0.75579 -0.44876 0.0211543 -0.118931 -0.0234425 0.00327136 -1.53299 242639 105304 167222 -138739 995.524 -6929.79 
30144 2 -267.821 22.2423 -31.4571 -0.935394 0.317567 0.388368 0.081886 -0.2148 0.0730596 0.00141902 -1.52872 92966.2 87684.3 124079 -108465 37112.3 169700 
30057 2 -267.738 18.4956 -28.8662 -1.94477 0.281782 -0.741 -0.105161 -0.0345317 0.0427731 0.00555526 -1.52241 254736 95871.3 274853 -93205.6 -4813.87 84149 
30055 2 -266.217 19.424 -31.4836 -1.23694 0.549228 0.490172 0.0498689 0.0132079 0.0145012 0.00260963 -1.52094 287790 232715 102673 -189439 59054.4 3755.4 
30056 2 -266.203 21.2377 -28.8497 -1.39374 1.16042 -0.212888 0.0854027 0.0922708 0.0205752 0.00419974 -1.52249 184364 140603 256045 -128518 56965.1 -6037.59 
30865 2 -266.17 19.4318 -26.2104 0.232683 -2.31762 0.254284 -0.0338609 -0.139872 -0.0478322 0.00691496 -1.51345 283449 159647 307588 -32311.6 -74205.4 20565.9 
30060 2 -264.589 22.1461 -31.4501 1.53555 0.133218 -0.204607 0.0106359 0.0613886 -0.0485039 0.00304492 -1.5208 229826 164269 250498 35542.7 6492.96 5443.65 
30870 2 -264.539 22.1223 -26.2207 -0.72786 0.290566 -0.0273054 -0.0468815 0.0517798 0.0129501 0.000774546 -1.52108 228735 62865 281513 -41133 28309.2 -30417 
30061 2 -264.544 18.4789 -28.8684 -2.67443 -0.614934 1.50818 -0.0819287 -0.0213998 0.0729054 0.01235 -1.52257 14258 244323 390571 -69589.9 104340 74321.8 
30958 2 -264.505 23.9657 -28.8346 -3.1708 0.677097 0.0292055 -0.113313 0.0588571 0.0157373 0.0132417 -1.52379 233591 39776.3 284773 48017 59962.9 -14554.1 
30064 2 -263.002 19.3865 -31.4534 -1.73081 -0.633772 1.62539 0.0623505 -0.0045442 -0.0349119 0.00760657 -1.53199 203317 59514 67458.1 -22579.2 5986.71 -20882.3 
30869 2 -262.96 21.2342 -28.8478 -0.0634264 0.980124 -0.299068 0.00118331 -0.0726157 0.100545 0.00132767 -1.52826 67666.6 -24321.5 204559 58069 106283 -17029.4 
30875 2 -262.944 19.3654 -26.1917 -1.82962 0.904308 1.04637 -0.109769 -0.0309748 -0.0259678 0.00662526 -1.51971 47261 201527 429169 -59412.6 22077.2 -27454.4 
30159 2 -261.383 22.1149 -31.4476 -1.00161 2.26029 -0.78099 0.0848938 0.0668775 2.74954e-005 0.00846658 -1.52818 143015 -1067.1 234957 151658 60396 7976.73 
30874 2 -261.353 22.1117 -26.1478 -2.22237 0.562936 0.964235 0.0370583 -0.0690784 -0.0913794 0.00779083 -1.52854 49187.9 23891 254619 -2341.94 59722.3 -13738.5 
30065 2 -261.38 18.44 -28.8347 0.441842 0.612575 -0.321015 0.0747039 0.00604527 -0.0740527 0.000848315 -1.52542 101185 79348.1 356234 -40335.5 -7084.88 35775.9 
30962 2 -261.293 23.9566 -28.7748 -1.71252 0.321535 -0.995495 0.0347315 -0.0591022 -0.0647998 0.00507222 -1.52977 57098.8 -55855.7 279398 128322 58870.3 15558.3 
30068 2 -259.773 19.3937 -31.509 -0.443517 0.216743 -1.51802 -0.0330566 -0.134595 0.0761287 0.00320934 -1.51413 354191 16796.4 302101 34471.7 -85146.9 33568.8 
30966 2 -259.783 21.1745 -28.8075 -0.688329 0.591455 1.26024 0.064701 0.0371359 -0.0526011 0.00303773 -1.51934 201398 146652 443874 26451.5 -84860.2 -40720.4 
30873 2 -259.805 19.2992 -26.1779 -0.44616 0.212636 0.491844 0.117709 0.11536 -0.169566 0.000612356 -1.52976 -16292.3 223041 151838 38316.6 -89905.4 26470.7 
30967 2 -258.158 22.0909 -31.4945 -1.30282 1.16129 0.583521 0.0497774 0.0799458 0.149401 0.00426529 -1.52516 304643 27180.9 215378 28116.3 -77199 23873.4 
30069 2 -258.159 18.4374 -28.8765 -0.485799 0.142305 -0.516891 -0.0491909 -0.0881233 -0.154897 0.000659265 -1.50802 285183 138554 227452 -89986.7 -273304 -94264 
30973 2 -258.102 23.9457 -28.8266 -2.06147 0.127518 -0.118579 -0.0184033 -0.0810868 0.0617024 0.00539073 -1.51856 81395.5 -35814.1 372057 174343 28974.8 113263 
30878 2 -258.169 22.1187 -26.2172 -0.10513 0.802008 0.149645 0.083516 -0.198351 0.0538167 0.000852269 -1.51725 213422 30748 315284 215785 -49746.4 -45736.4 
30877 2 -256.614 19.3373 -26.3571 -0.0163607 1.00268 0.480247 0.134034 -0.0841082 0.2927 0.00155712 -1.50412 355112 175020 116200 -46234.6 -165719 -11160.9 
30970 2 -256.569 21.1935 -28.8707 -2.07672 0.335829 -0.444268 0.106741 -0.0259854 -0.12545 0.00582266 -1.51099 370133 12459.6 284565 -41919.1 -58781 208761 
30073 2 -256.531 19.3555 -31.5955 -1.96182 -0.374831 -1.17133 -0.187207 -0.0369004 0.312194 0.00675255 -1.5154 18541.2 -53083.7 228964 76012.8 -43849.8 114530 
30163 2 -254.899 22.0805 -31.489 -0.921516 0.973887 1.13828 -0.112114 0.0617545 0.0350635 0.0038961 -1.52535 231947 -98400.5 146042 -72944 -32673.2 -35905.5 
30881 2 -254.913 18.4211 -28.9524 -0.474376 -0.608215 1.38153 -0.257219 0.0648278 0.116539 0.00315329 -1.52468 34337 212646 32482.1 83384 103532 365.885 
30971 2 -254.912 23.9109 -28.8697 -1.80262 -2.18001 -0.983332 0.0235187 -0.0409825 0.163036 0.0112964 -1.52113 117727 -134085 303495 -1708.46 26468.2 14855.4 
30882 2 -254.925 22.0433 -26.2329 -0.320953 0.894581 -1.3683 -0.0682303 -0.0314 -0.0269997 0.00349583 -1.51362 253931 81056.6 405610 -1709.49 -82140.5 42061.5 
30974 2 -253.352 19.2839 -26.3017 -0.868926 -0.828428 -0.641688 -0.0647666 0.0107592 0.105778 0.002334 -1.52275 183457 20192.7 133656 -49183.1 98878.5 -72585.3 
30071 2 -253.395 19.3418 -31.5045 -2.48644 -1.0304 1.2863 0.253829 0.00215284 -0.0700708 0.011208 -1.53169 -91269.2 81364 82617.6 29529.7 139752 119248 
30072 2 -253.276 21.2065 -28.8771 0.123236 -0.00792587 -0.52354 -0.214762 -0.0929936 0.027045 0.000364434 -1.53148 120726 -11280.5 241521 95839.8 2263.23 41959.6 
30077 2 -251.793 18.4265 -28.8671 -2.11185 -0.720884 0.639333 0.20322 -0.139413 -0.0888507 0.00678668 -1.53068 -118166 22823.4 121549 -97860.6 142769 -24324.5 
30076 2 -251.681 22.0842 -31.4715 -1.50445 0.43922 2.02467 0.0340361 -0.0312293 -0.0326072 0.00825688 -1.5269 44483.4 110667 -72210.8 54511.2 -95452.7 -84617.9 
30981 2 -251.711 21.9875 -26.204 -1.1123 0.45415 0.260214 -0.0188138 0.104478 -0.0537126 0.00190336 -1.52301 -30694.2 -38985.3 346850 110986 -121451 32708.2 
30975 2 -251.682 23.9101 -28.8652 0.0538722 -0.89326 2.19663 0.0781768 -0.081702 0.102412 0.00708604 -1.52616 120046 -190221 177823 4763.75 -35204.5 -74134.6 
30075 2 -250.169 19.2786 -31.4769 0.143969 -0.961495 1.00662 0.0605082 0.0390589 -0.0465029 0.00246673 -1.52207 336110 103857 204053 -7568.96 -31142.5 22275.8 
30978 2 -250.133 21.1179 -28.8705 -0.580737 -1.34116 0.425035 0.0739914 0.0818278 0.0608691 0.00291781 -1.52981 -19005.9 13590.7 197749 17937.6 -31016.2 2676.94 
30885 2 -250.141 19.247 -26.2616 -0.89253 -0.593334 0.967137 -0.0786279 -0.0472969 0.0121932 0.00262485 -1.53348 -71215.2 -28593.4 103459 52194.3 122681 -37723.7 
30080 2 -248.489 22.0436 -31.4532 -1.74857 0.328995 -1.06965 -0.0605015 -0.014167 0.0185186 0.00542837 -1.53168 -21788.3 132566 141787 51330.5 -1407.57 -35539.8 
30890 2 -248.54 21.9843 -26.2272 -1.09682 -1.20262 -0.876055 -0.0207328 0.0561978 0.0100194 0.0043035 -1.52929 -99437.6 125953 167313 70918.4 68828 -46739.8 
30081 2 -248.565 18.3635 -28.8692 -0.904047 -0.187896 0.304787 0.0341982 -0.113771 -0.123347 0.00119087 -1.51435 314711 260967 171992 30256.7 -89870.1 -18498.2 
30979 2 -248.464 23.8765 -28.8257 -0.25155 0.356037 0.367223 -0.0924721 -0.0619744 0.0431111 0.000409208 -1.52485 147023 -52628.1 248930 77896.4 14925.7 5903.33 
30079 2 -246.933 19.2738 -31.5179 0.207682 -0.706762 -0.467899 -0.0723025 -0.0596598 0.182674 0.000959216 -1.5245 170543 141564 27200.6 37138.4 -35274.6 123086 
30889 2 -247.013 19.1817 -26.2596 -1.50224 0.425226 0.388203 0.185063 0.103755 0.0404529 0.00325993 -1.52256 -37790.6 -58168 218133 -39788.4 -67533.5 13058.5 
30982 2 -246.934 21.1134 -28.8188 -0.916436 -0.603413 -1.01385 0.0011327 -0.0905949 -0.0953947 0.00281106 -1.52261 14256.1 131379 129885 31736.6 -8695.75 12349.1 
30894 2 -245.394 21.9474 -26.1977 -1.81457 0.394358 0.415606 0.137321 0.0195097 -0.0231505 0.0045606 -1.52007 26690.1 301027 182816 -46781.2 24962.9 -135134 
30085 2 -245.325 18.3271 -28.932 0.680766 -1.97101 -0.395797 -0.238446 -0.0435562 0.172728 0.00567408 -1.5158 20963.6 138489 286440 -29620.2 -7823.06 26936.1 
30084 2 -245.338 22.0403 -31.425 0.217939 0.454842 -0.197286 0.0917488 0.0138065 -0.00165523 0.000369417 -1.53438 48109.4 78088.5 91856.5 61181.1 16366.6 9412.36 
30983 2 -245.291 23.8734 -28.8269 -0.755162 0.559611 0.130222 0.0102039 -0.10282 0.0452756 0.00113406 -1.52367 140514 -19923 282058 220.947 -85059.3 -77032.5 
30893 2 -243.794 19.1545 -26.2226 -1.08894 0.29536 -0.936607 -0.0740904 0.0476666 -0.0366081 0.00270829 -1.51643 138337 255260 384112 -54772.4 -34643.2 38055.5 
30083 2 -243.76 19.2901 -31.4548 -2.37158 0.111558 -0.648249 -0.0641474 -0.134246 -0.0986467 0.007629 -1.53357 -306495 100102 -99760.8 -104528 45507.6 59768 
30986 2 -243.755 21.0729 -28.8203 -0.825455 -0.262596 1.13041 -0.00647284 0.00912726 0.0505964 0.0025545 -1.52561 -12115.5 131129 159283 -72086.7 13679.9 -21903.5 
30088 2 -242.145 21.9797 -31.4152 -1.58679 -0.0967494 0.486508 -0.0398135 0.133093 -0.073094 0.00348126 -1.5283 -13174.1 -304815 144160 38199.1 -25980.8 -20956.3 
30089 2 -242.223 18.228 -28.8928 -1.77998 -0.13696 2.1558 0.0495733 0.199282 0.19585 0.00986777 -1.52468 -451796 65991.8 -23077.3 -39728.8 6124.13 -101166 
30993 2 -242.205 21.971 -26.1793 -0.970025 0.777995 -0.885735 -0.0827749 -0.0440827 -0.013729 0.00293562 -1.52266 -87299.2 160759 183334 -419.783 -15567.8 59107.4 
30987 2 -242.091 23.8141 -28.812 -0.31604 0.372272 0.0488575 -0.187491 0.0375691 -0.024084 0.000303361 -1.53118 -16016.2 -17984.1 15380.4 -43790.2 -92898.2 -40957.4 
30087 2 -240.654 19.263 -31.4538 -1.92205 0.316254 -2.24119 0.212685 -0.12012 -0.0825065 0.0111055 -1.51691 -2166.31 167927 248749 130529 -45359.9 22267.7 
30990 2 -240.616 21.0533 -28.804 0.822976 -0.473011 0.463102 -0.0128327 -0.0773384 -0.0449131 0.00140498 -1.53879 -248809 -10468.3 -62240.8 162660 -115183 26384.6 
30897 2 -240.667 19.1598 -26.2473 -2.02344 0.405524 -0.450824 0.0434688 -0.0368546 0.0565753 0.00561997 -1.52454 36539.8 171467 246145 82119.1 56295.8 -64658.8 
30092 2 -238.968 22.0138 -31.3825 -1.22817 0.39466 0.470248 -0.0313455 -0.0775843 -0.14321 0.00237455 -1.51684 81465.4 123586 292305 128074 -1044.7 5057.29 
30093 2 -239.102 18.2641 -28.8622 -0.135212 0.559693 0.686523 0.124683 -0.0111024 0.00600875 0.00101121 -1.52218 -55403.8 76353.9 304254 66132.1 22716.2 -92557.9 
30902 2 -239.078 21.9528 -26.232 -2.80877 -0.118023 -2.37261 0.219077 -0.0850604 0.113714 0.0170443 -1.52305 -18571.4 74283.2 -50487.8 60695.3 39772.5 -20594.9 
30991 2 -238.942 23.8041 -28.7776 -0.429013 -0.503864 0.78879 -0.00797369 0.0249351 -0.165427 0.00133524 -1.52861 24984.6 36969.2 -179413 7337.17 -42287.5 -122232 
30901 2 -237.471 19.1743 -26.2216 1.87531 -0.0320131 1.98712 -0.168685 -0.000991576 0.0577544 0.00940413 -1.52425 37888.9 98162.2 87838.4 92218 -6054.09 56976.8 
30091 2 -237.438 19.2183 -31.5235 1.77828 -1.49555 1.53512 -0.0611448 0.0856898 0.21441 0.00976824 -1.51883 90443.1 93502.8 153137 100233 6493.55 -42629.7 
30994 2 -237.466 20.9969 -28.8057 -0.891926 -0.240887 -1.16027 0.102974 0.11658 -0.0271308 0.00277067 -1.51986 4962.6 151823 153029 187562 16583.1 134957 
30095 2 -234.257 19.2102 -31.5346 -0.521573 -0.233588 -1.93488 -0.0914826 0.0702919 0.125071 0.00512669 -1.51918 -108989 289305 201212 87260.2 -156358 -25075.6 
30184 2 -235.793 22.0066 -31.3783 -2.4662 -1.78308 -0.527138 -0.0741236 -0.00982953 -0.12944 0.012015 -1.51414 -95545.1 247029 306240 80927.2 -81335.1 55443.7 
30906 2 -235.852 21.907 -26.1616 -1.70727 -1.0726 -1.11154 -0.319194 0.114054 0.0145859 0.00667639 -1.52037 -327356 167603 266062 -15476.4 -1227.93 113223 
30097 2 -235.911 18.2829 -28.8429 1.29406 -0.571869 -0.558806 0.0966397 -0.0550809 -0.141112 0.00291439 -1.52081 182909 -5270.51 239355 39613.7 -29123.9 -71434.5 
30995 2 -235.737 23.8054 -28.7215 -1.35399 -0.747073 -1.33955 -0.126696 -0.0131145 -0.157367 0.00527209 -1.52579 -23734.1 199261 -128574 190170 188705 -158743 
30905 2 -234.321 19.1666 -26.2718 -0.183408 1.03388 -0.965036 0.0226569 0.0666318 0.113075 0.00256166 -1.52946 -363506 -307974 172561 -36982 -70236.1 45424.7 
30096 2 -234.295 21.0411 -28.8222 -1.19156 -0.229983 -2.47542 0.0189889 -0.0596365 -0.0756396 0.00957284 -1.53074 -135262 -47974.2 -31343.4 144807 -143497 96612.1 
30101 2 -232.712 18.3088 -28.9372 1.56489 -0.267439 -0.67815 -0.100219 -0.103866 0.0721232 0.00375373 -1.52464 50035.2 100780 74116.3 -19084.4 -71777.2 -110771 
30998 2 -232.827 21.9654 -26.2217 -1.73676 0.687674 -1.45686 0.291151 -0.0575101 0.0716201 0.00706799 -1.51986 -531892 74564.5 175010 4971.47 -63924.8 5561.15 
31088 2 -232.61 23.7999 -28.767 -1.87555 -0.646384 0.897627 -0.0349308 0.091019 -0.0224038 0.00597166 -1.53446 -318996 -55367.2 36682.4 187208 -148907 26679.9 
30191 2 -232.686 22.044 -31.4617 -2.08299 -0.165591 -3.08043 0.0857484 0.0301108 -0.0288723 0.017451 -1.52628 -141679 210131 29458.5 154679 -204558 54423.6 
30099 2 -231.145 19.2794 -31.5516 0.0959467 -0.793356 0.912189 0.0223964 -0.0751843 0.0340353 0.00185238 -1.53038 -429897 248196 -15765 -33568.8 -8155.05 -10860.6 
30909 2 -231.218 19.1739 -26.3319 -0.372503 -0.0994503 0.069286 -0.111462 0.071043 0.079171 0.000193272 -1.51618 -443537 195908 224728 -9887.19 -70257.1 -126476 
30100 2 -231.17 21.0745 -28.9292 -0.918975 -0.857598 -0.508444 0.129621 -0.0679489 0.0607613 0.00231563 -1.52719 -18265 -114528 129611 74284.7 -163260 -50941.6 
30196 2 -226.374 22.0464 -31.6837 0.254467 -1.07587 1.59896 -0.0794673 -0.0656707 0.184578 0.00475961 -1.51417 -78335.8 156821 413446 -15013.8 -93758.6 -17163.7 
31093 2 -226.409 23.89 -28.889 -0.0847691 -1.46588 0.876073 0.157186 -0.129275 -0.273173 0.00368221 -1.51266 53121.8 165746 162463 64127.5 -104666 96955.7 
31002 2 -229.716 22.0008 -26.3184 -1.41652 0.425862 -0.909179 0.130078 -0.0809965 0.00492521 0.00379681 -1.52446 -37653.9 231206 416118 71766.7 -32185.3 -102589 
31096 2 -229.506 23.8408 -28.9278 -1.56013 -0.812281 1.91524 0.0710104 -0.0439777 0.123701 0.00851677 -1.51638 -297413 91297.2 231920 149287 -190965 67089 
30105 2 -229.596 18.2856 -28.9593 1.70691 -1.81743 0.261678 0.0129694 -0.0356508 -0.157654 0.00791618 -1.5272 -97835 75649.4 -39456 -96291.2 -145628 -101357 
30104 2 -229.516 22.0465 -31.5678 -0.702493 -1.39479 0.702988 -0.0262787 0.0644112 0.0430366 0.00369433 -1.52335 27236.1 86146.2 -6807.77 153214 -182689 -27003.5 
30913 2 -228.161 19.1809 -26.4203 -2.56522 -0.0721946 -0.670054 0.182029 0.060216 0.138203 0.00886012 -1.51105 -433813 143536 136025 -82326.3 -167338 -180046 
31003 2 -228.004 21.0504 -29.0139 1.34102 -0.997252 1.98988 -0.0149722 0.0349914 0.0154054 0.00850484 -1.51028 150242 252719 102784 38351.9 -236310 -62949.8 
31004 2 -226.593 21.9816 -26.4168 3.05156 -1.08111 -0.595861 0.0523545 -0.0458896 0.0829863 0.0136479 -1.51921 21363.3 147372 -116329 40458.2 -47160.6 -68080.6 
30109 2 -226.423 18.2562 -29.0297 0.23317 -0.0535606 0.604383 -0.308921 0.0649562 0.111055 0.000532166 -1.52003 -264205 103471 6580.11 58560.6 69550.8 -2498.6 
31006 2 -225.044 19.2269 -26.3744 -1.39597 0.425933 0.00944517 0.0307651 -0.0357444 -0.231327 0.00268308 -1.52533 -405483 192838 -188022 -102201 43296.8 -55109.8 
30108 2 -224.876 21.0669 -29.0269 -0.216744 -0.504448 2.0182 -0.239589 0.0352032 0.000771525 0.00550984 -1.52952 -341692 -71316.8 -16560.2 -76805.8 -53581 -197847 
31038 2 -274.004 29.7392 -28.7812 -1.54876 -0.600797 -0.00820117 -0.013185 0.0568594 0.043347 0.00347587 -1.16107 -251572 498705 -129695 -245904 19050.1 -308131 
31039 2 -274.017 27.8386 -26.2206 0.439771 -1.09661 0.503814 0.0919988 -0.0133894 0.0182684 0.00207792 -1.13492 -276282 -268377 55454.8 95866.3 65252 -46322 
30138 2 -272.525 25.0195 -31.4514 -1 0 0 0 0 0 0.00125952 -1.10947 -78480 148914 364056 121211 14875.2 -65614.7 
30139 2 -272.525 26.8728 -28.8305 -1 0 0 0 0 0 0.00125952 -1.35109 277528 569021 630620 -229328 -60975.8 10404.4 
30948 2 -272.525 25.0195 -26.2095 -1 0 0 0 0 0 0.00125952 -1.21344 84127.8 353157 421604 -2739.83 24598.2 -64812.4 
31045 2 -272.453 30.5395 -26.192 -2.40927 -0.793759 1.32614 -0.0788235 0.102264 0.0161981 0.0103196 -1.51591 53849.2 203359 492343 239122 -50024 46460.8 
30228 2 -272.401 30.6062 -31.3653 -2.18919 0.53311 0.423838 -0.0107131 -0.0405464 -0.0590335 0.00662054 -1.30595 -86088.1 -156265 -62760.5 -35238.3 -409711 -13175.3 
30230 2 -270.92 27.7994 -31.4514 -1 0 0 0 0 0 0.00125952 -1.51098 313906 390719 446170 234998 -50381.6 19674.6 
30233 2 -270.92 29.6527 -28.8305 -1 0 0 0 0 0 0.00125952 -1.59158 236306 158911 222685 50870.6 -98710.8 13892.3 
31040 2 -270.92 27.7994 -26.2095 -1 0 0 0 0 0 0.00125952 -1.63395 310601 270970 487009 115846 107560 -53626.3 
30142 2 -269.328 26.847 -28.79 -1.40087 -1.53771 -1.09315 -0.221947 -0.0655196 -0.144999 0.00695501 -1.56258 458274 116365 213331 -132293 -11729.9 -114425 
30141 2 -269.405 24.997 -31.4187 -3.11602 0.148097 -0.705041 0.0351743 0.0493228 -0.095361 0.0128831 -1.60152 308087 1200.56 235876 -112967 34291.6 39902.9 
30234 2 -269.227 30.4583 -31.4535 -1.29519 0.435021 -0.796634 -0.0236099 -0.0748332 0.0199446 0.00315055 -1.55416 276585 -239264 254464 180248 17352.4 70285.9 
30951 2 -269.376 24.9608 -26.1893 0.718777 0.83117 0.426572 0.0349914 0.0340737 -0.0407933 0.00175003 -1.58119 464087 -16893.7 137262 -140622 78000.5 -60095.8 
31044 2 -269.298 30.4498 -26.1186 -0.992778 0.976381 -1.09747 0.163934 -0.00777503 -0.181844 0.00395913 -1.52962 121214 -305546 153289 24014.9 74571.3 121811 
30145 2 -267.738 27.6666 -31.4724 -0.471687 0.85268 2.02679 0.00702981 0.0828179 -0.041535 0.0063699 -1.52169 271764 20475.6 299334 76530.1 -48359.3 10133.8 
30956 2 -267.757 27.664 -26.2135 0.248152 0.981394 -0.898081 0.15786 0.0260038 0.0427549 0.00230651 -1.51987 36856.1 28539.2 97681.6 -75243.1 -88059.2 -7965.48 
30146 2 -267.691 29.5057 -28.8167 -2.13807 0.921972 -0.517034 0.0672194 -0.00340026 0.0283229 0.00716499 -1.51743 307712 -188587 372598 -63669.5 -21823.5 99795.8 
30150 2 -266.04 30.3865 -31.4246 -0.684286 -0.0836567 0.0869491 0.0584956 -0.0724031 -0.0348633 0.000608103 -1.51921 196399 67456.2 390624 42367 25004.4 -37645.6 
30955 2 -266.148 26.7274 -28.8984 0.668777 -0.728105 0.423624 0.13732 0.0670987 0.219228 0.00145708 -1.52069 244107 -11380.3 151671 -56209.5 48585.6 157.608 
30151 2 -266.197 24.9018 -31.4453 -2.27173 0.0172604 -0.965008 0.170918 -0.00205079 -0.0161011 0.00767333 -1.51967 368773 -183586 51797.5 -57024.3 -18958.1 -112511 
30960 2 -266.075 30.3521 -26.1601 0.585487 -0.138764 -2.54757 0.0360623 0.0446297 -0.0746432 0.00863041 -1.52352 301298 -18717.2 201767 54582.6 75856.6 35566.2 
30961 2 -266.133 24.9106 -26.2268 -0.361115 0.751918 -0.201147 0.00283749 -0.0123278 0.014023 0.000927312 -1.51194 432751 228002 308769 -70852.6 -62489.8 -23494.4 
30149 2 -264.498 27.5989 -31.451 -0.710499 0.543561 -0.346354 0.0165254 0.0857532 0.0326459 0.00115904 -1.51699 305300 169150 193071 96944.1 166488 50712.2 
31048 2 -264.407 29.4351 -28.7972 -0.759011 1.35207 -0.836546 -0.114744 0.0221989 -0.103312 0.00390956 -1.515 360269 9882.64 312335 100808 -16481.5 117093 
30964 2 -264.53 27.6341 -26.2265 -0.997521 -0.0460747 -0.0602183 0.0869443 -0.122927 0.0891329 0.00126052 -1.51449 343107 -23160.7 350208 -3610.94 144829 83980.7 
31056 2 -262.8 30.3668 -31.4776 -0.372268 1.04788 -1.05108 -0.073627 -0.107682 0.116067 0.00294905 -1.52085 225266 -14806.1 109780 164373 66997.3 -56230 
30965 2 -262.873 24.8647 -26.196 -0.749764 -0.1481 -0.66156 -0.0971655 0.0487186 0.0684833 0.0012869 -1.51975 284984 69038.9 159078 -55393.6 137917 72848.8 
31872 2 -262.838 30.3204 -26.1466 -1.71217 -0.921015 0.690797 0.0685089 -0.0762544 -0.108724 0.00536175 -1.5234 247408 -238066 192179 29499.6 -91999.3 -50617.9 
30155 2 -262.869 24.8834 -31.424 -0.757291 -0.330533 -0.623689 -0.154121 -0.0238388 -0.0552117 0.00134986 -1.51929 309967 35012.3 319794 68973.9 76249.4 -35253.3 
30963 2 -262.867 26.6806 -28.792 -1.62174 1.69242 1.59425 -0.0419993 0.0559199 -0.0922364 0.0101215 -1.52031 289248 -85483.8 85054.2 91065.3 32165.7 -33559.5 
30969 2 -261.269 27.5802 -26.2112 -0.974022 -0.0934566 1.5535 0.0543878 0.0216941 0.0900851 0.00424561 -1.5257 193871 52553.9 153783 -12712.1 35031.1 -16300.6 
30154 2 -261.263 27.6097 -31.4201 -0.988915 -1.64542 1.10433 -0.016544 -0.0129142 0.020714 0.00617781 -1.52734 180424 -11562.6 260454 32718.8 76108.9 32176.1 
30968 2 -261.205 29.4188 -28.809 -2.67082 0.316061 0.936605 -0.00768997 -0.00464738 -0.0523436 0.0102152 -1.52445 158611 -8690.17 267229 121860 -61001.6 -21222.2 
31060 2 -259.632 26.6635 -28.7926 -2.74868 0.560251 -0.454414 -0.0934981 0.0276552 -0.0443732 0.0101714 -1.53073 73669.5 -130724 277434 94669.7 -26822.9 -132589 
31870 2 -259.557 30.2963 -26.2504 0.866498 -0.893081 0.289811 -0.114945 -0.0581025 0.0640494 0.00205604 -1.52119 193292 -163280 196204 69999.9 -204.654 -153553 
30158 2 -259.696 24.858 -31.4377 -0.596493 0.590906 1.78294 -0.061856 -0.0703911 0.00280469 0.00489179 -1.52767 28520.7 63701.7 221351 68423.5 14390.9 28679.4 
31777 2 -259.664 24.8141 -26.116 -0.0601233 -1.88272 0.0708832 -0.0869694 0.106098 -0.215562 0.00447543 -1.52851 110006 -286519 99166.7 100699 -50353.8 -71733.8 
31067 2 -258.066 27.5386 -26.1856 -1.51437 -0.299335 0.555378 0.119199 0.0194927 0.05484 0.00338983 -1.52242 134543 31807.1 225864 65125.5 66139.7 -49605.3 
31061 2 -257.989 29.3847 -28.8393 -1.8724 -0.850451 -0.591849 -0.0117979 0.0666742 0.0060197 0.00576789 -1.52081 56851.3 58991.1 238459 108573 72703.7 -15715.2 
31065 2 -258.079 27.5791 -31.4741 -0.801178 -0.636208 -1.7255 0.0438544 0.0239723 0.0835322 0.0050683 -1.53018 79244.1 -139056 259980 111743 1836.79 -21453 
31155 2 -256.393 30.2947 -31.46 -2.68964 0.0603778 -0.0644075 -0.0865326 0.0298337 -0.00170351 0.00912137 -1.52739 -108697 166830 191315 5045.59 87936.4 -57606.1 
31064 2 -256.525 24.8683 -31.4358 0.113403 1.31795 -1.42031 0.0681794 -0.148469 -0.117414 0.00474477 -1.52671 43510.1 -809.366 154330 -2521.86 199.499 24288.4 
30972 2 -256.45 24.8056 -26.1384 -1.05215 0.60285 -1.96691 -0.091682 -0.0995361 -0.190868 0.00672481 -1.52996 59448.4 -176946 288424 -78070.3 4115.56 -15811.7 
31068 2 -256.451 26.6555 -28.8107 -0.992047 -1.63254 -1.08467 0.0299731 -0.021484 0.0345942 0.00607825 -1.51761 145754 -176806 360158 62391.1 12681 -123846 
31161 2 -256.382 30.3067 -26.1758 -1.98317 0.123336 -0.00306048 0.0197206 -0.136613 -0.0372663 0.00497282 -1.51535 129902 233516 396828 -25460.5 140115 -16177.8 
30258 2 -254.861 27.5249 -31.4775 0.303824 -0.880938 -0.414901 -0.0667007 0.0333844 0.0651931 0.00131053 -1.53222 -40390.1 -100031 441053 -53029.4 59433 2518.57 
31070 2 -254.864 27.4672 -26.1116 -1.26106 -0.0855031 1.22139 0.0749932 0.194544 -0.149943 0.00389115 -1.51855 230885 171041 225580 -102208 -3817.37 -1728.2 
31158 2 -254.813 29.348 -28.7867 -1.85882 -1.63896 -0.294008 -0.0614042 0.0221173 -0.0321701 0.00784407 -1.5202 -99475.3 106396 401964 -10385.1 26992.6 -9999.16 
30976 2 -253.253 24.7104 -26.1752 -1.50266 -0.948822 -1.28416 -0.0331667 0.112053 -0.0368882 0.00605493 -1.5264 -42002.4 -40055.6 374568 -51408.9 88575.1 35752.1 
31164 2 -253.184 30.2761 -26.1961 -0.904596 -0.947157 -2.25166 -0.0090711 -0.157943 0.0277452 0.00854631 -1.54755 185063 120503 366579 146440 13865.3 -40137.1 
30261 2 -253.247 26.5958 -28.7834 -0.220922 0.406243 -0.418521 -0.145892 -0.0226926 -0.00914975 0.000489952 -1.52829 -29153.7 -285927 305780 -69208.7 36203 -1281.21 
31074 2 -253.276 30.2671 -31.4444 -0.608117 -0.521837 -0.214989 0.130279 0.054521 -0.0559428 0.000866976 -1.52469 -63855.3 50073.4 256200 41872.7 -75475 -23905.4 
31069 2 -251.725 27.5044 -31.4158 -0.0762605 0.190089 0.369621 0.256901 0.00127885 -0.156745 0.000224911 -1.52063 262377 24640.7 181685 -9104.66 -77609.9 -151586 
31972 2 -251.68 29.2865 -28.86 -0.321468 0.641879 0.20803 0.174625 0.207548 0.185521 0.000703601 -1.51315 110333 -26945 159907 -30499.9 93346.8 -59980.6 
31879 2 -251.664 27.4844 -26.167 -1.54134 0.248708 1.39075 0.0426828 0.0592418 0.0474934 0.00550635 -1.51531 308786 129737 472936 94916.5 -22815 -3668.01 
30171 2 -250.04 24.8052 -31.464 -1.26154 -0.292761 2.39337 -0.0973768 0.0239674 0.0545385 0.00932725 -1.52925 172513 79156.5 115162 -8208.06 -1975.79 37095.1 
30269 2 -250.051 30.2652 -31.4198 -0.123226 0.288303 1.39315 -0.0886732 0.00351091 0.00676019 0.00256836 -1.52223 221526 152536 192947 49953.9 124274 12018.9 
31078 2 -249.99 30.2064 -26.2164 -0.890144 -0.751269 -0.58085 -0.075392 -0.0258065 0.0903102 0.00213381 -1.59804 384428 57833.9 438336 77289.8 134291 127883 
31162 2 -250.038 26.6106 -28.815 -0.176149 -1.00569 0.608225 -0.00534581 0.0323275 0.0448577 0.00177891 -1.52627 39185.3 -137288 395919 41568 40423.9 44676.8 
30980 2 -250.094 24.7604 -26.1885 -2.3873 1.17973 1.04668 0.0534666 -0.0360534 0.029446 0.0103111 -1.51926 -20933.4 189004 411929 127389 10117 -4402.74 
31075 2 -248.424 27.5319 -26.1167 -1.02256 -0.777334 -0.891713 -0.0563261 -0.0666917 -0.0915543 0.00307955 -1.51824 229419 173342 496248 193760 68349.1 42159.5 
30170 2 -248.415 27.5413 -31.4332 1.16292 -0.122283 0.67578 -0.0919747 0.0229457 -0.0053501 0.00229739 -1.52181 328049 -60309.3 72201.4 31041.1 10182 -80043.9 
31073 2 -248.4 29.3384 -28.8383 -1.96465 0.126441 0.361195 -0.068839 -0.0185063 0.135463 0.00504598 -1.54285 199548 -703.558 188545 134424 104795 -5682.8 
31079 2 -246.833 30.2913 -31.4162 -2.36713 -0.5695 -1.13368 0.145902 -0.0210912 4.04472e-005 0.00908474 -1.55145 243762 153620 308921 73383.7 106639 131749 
31072 2 -246.862 26.5924 -28.787 -0.633739 0.0599577 -1.0942 0.0332267 0.108643 0.0293364 0.00201837 -1.52902 -104708 -41525.2 373460 109768 -13034.8 78621.5 
30984 2 -246.796 30.2194 -26.1814 -0.195291 0.734676 0.345151 -0.0785201 0.121851 0.0720981 0.000877906 -1.5191 203895 114302 336855 -75332.8 29508.5 -87567.9 
30985 2 -246.918 24.7717 -26.1522 -2.96925 0.259342 1.2084 0.0088603 -0.0757318 -0.0602989 0.0130283 -1.52373 -126266 197954 199831 79739.6 -35843.6 28511.9 
30175 2 -246.888 24.8031 -31.445 -3.22399 0.196507 -1.16541 0.0770252 -0.0493534 0.0335502 0.0148509 -1.53454 -48364.6 -87487.3 75317.9 128768 25901.5 78339.2 
31077 2 -245.216 27.5279 -31.4171 -0.730827 1.18162 0.131708 -0.0654778 0.072311 0.0658221 0.00245313 -1.51343 327073 84346.1 166133 57343.1 48542.9 5772.07 
31171 2 -245.248 27.5335 -26.1345 -0.890467 -1.57195 -0.792681 -0.0307528 -0.0946396 0.0431856 0.00490242 -1.56149 35080.1 131031 453894 139360 16900.6 79062.3 
31177 2 -245.223 29.3715 -28.7621 -0.73379 0.532152 1.11504 0.049076 -0.117964 -0.133756 0.00260085 -1.56446 234362 77645.8 217046 114367 131908 -62700.3 
31170 2 -243.597 30.262 -31.4152 0.732588 -0.61576 -2.10665 -0.0340014 0.0707021 0.0548614 0.00674324 -1.58771 481305 373522 380773 -52773.8 -5156.33 139519 
30989 2 -243.775 24.737 -26.1938 -0.227324 -0.0126988 1.39582 0.10707 0.00407692 0.0857815 0.00251923 -1.51837 41651.3 261560 357769 69379.6 -23481.6 63316.1 
31076 2 -243.692 26.6067 -28.7896 0.467476 0.19563 -1.76068 0.0721867 0.0134691 -0.0153753 0.00422795 -1.5279 34943.2 118812 258700 -50291.9 -107091 71509.9 
30179 2 -243.655 24.7943 -31.4353 -1.35162 -0.659176 0.931812 -0.172028 -0.0152981 0.0658182 0.00394187 -1.52119 -65701.6 197036 164973 147038 114098 -41106.8 
31086 2 -243.57 30.1648 -26.1734 -0.699862 -2.01305 0.461732 -0.00668365 0.0401581 -0.0105609 0.00598948 -1.30858 246100 -98011 550185 -41655.9 -110456 -196378 
30183 2 -240.554 24.7235 -31.43 -1.34748 -0.405955 -0.38635 0.223408 0.0894583 0.0389959 0.00268247 -1.52743 -189847 -41632.5 140356 106161 -14840.9 -55612.3 
31083 2 -242.079 27.4649 -26.1653 -1.58314 -2.03956 0.886719 -0.0242304 0.0811793 0.0208006 0.00938644 -1.57613 -164921 340865 394007 247402 18594.4 109753 
31174 2 -241.991 29.3054 -28.8331 0.830642 -0.509232 0.860042 -0.110481 0.0688663 0.0931175 0.00212727 -1.59847 159876 -44692.2 331478 91309.8 -137724 -62494.7
[truncated: 8,649,599 more chars]
