# Supplementary material for: Atomistic insight into Al-Mg friction stir welding process via molecular dynamics simulation
Source: PLoS One. 2026 Jun 4;21(6):e0350194. doi: 10.1371/journal.pone.0350194 (PMC13235913; doi:10.1371/journal.pone.0350194)
Supplement: S4 File — (ZIP) [file pone.0350194.s004.zip › Supporting Information_Raw Data set/Shape triangular.dump]

ITEM: TIMESTEP
116000
ITEM: NUMBER OF ATOMS
57807
ITEM: BOX BOUNDS pp pp pp
-3.5000000000000000e+002 3.0000000000000000e+001
-2.0000000000000000e+001 1.2000000000000000e+002
-5.0500000000000000e+001 5.0500000000000000e+001
ITEM: ATOMS id type x y z vx vy vz fx fy fz c_10 c_11 c_peratom[1] c_peratom[2] c_peratom[3] c_peratom[4] 
27190 2 -278.525 -8.33982 -47.1772 -1 0 0 0 0 0 0.00125952 -1.07999 374979 223795 689473 2003.9 
26787 2 -276.92 -9.26647 -49.7981 -1 0 0 0 0 0 0.00125952 -1.32752 333062 403441 330735 -250683 
27194 2 -276.92 -9.26647 -44.5562 -1 0 0 0 0 0 0.00125952 -1.18921 409608 476902 579327 -246824 
27192 2 -275.315 -8.33982 -47.1772 -1 0 0 0 0 0 0.00125952 -1.48055 1.11659e+006 285331 933037 -62071.7 
26789 2 -273.71 -9.26647 -49.7981 -1 0 0 0 0 0 0.00125952 -1.40875 694706 317206 743679 -42021 
27197 2 -273.71 -9.26647 -44.5562 -1 0 0 0 0 0 0.00125952 -1.21926 280080 228571 169620 -5934.81 
27195 2 -272.105 -8.33982 -47.1772 -1 0 0 0 0 0 0.00125952 -1.43464 628672 199410 853587 2322.69 
26791 2 -270.5 -9.26647 -49.7981 -1 0 0 0 0 0 0.00125952 -1.4042 601547 320958 704552 110477 
27200 2 -270.5 -9.26647 -44.5562 -1 0 0 0 0 0 0.00125952 -1.21707 209415 244184 171525 9766.08 
27198 2 -268.895 -8.33982 -47.1772 -1 0 0 0 0 0 0.00125952 -1.43094 623939 210491 809923 816.617 
26793 2 -267.29 -9.26647 -49.7981 -1 0 0 0 0 0 0.00125952 -1.39242 338055 83733.4 -48117.9 40410.2 
27203 2 -267.29 -9.26647 -44.5562 -1 0 0 0 0 0 0.00125952 -1.21702 208265 235213 171575 -721.097 
27201 2 -265.685 -8.33982 -47.1772 -1 0 0 0 0 0 0.00125952 -1.42435 642725 207908 779927 -599.519 
26795 2 -264.08 -9.26647 -49.7981 -1 0 0 0 0 0 0.00125952 -1.40274 405257 -79480.2 -237174 4341.52 
27206 2 -264.08 -9.26647 -44.5562 -1 0 0 0 0 0 0.00125952 -1.21824 191329 199819 167116 -2847.93 
27204 2 -262.475 -8.33982 -47.1772 -1 0 0 0 0 0 0.00125952 -1.42612 640846 215351 780201 4822.66 
26797 2 -260.87 -9.26647 -49.7981 -1 0 0 0 0 0 0.00125952 -1.39071 464635 234708 293888 -126768 
27209 2 -260.87 -9.26647 -44.5562 -1 0 0 0 0 0 0.00125952 -1.2172 215345 258123 173155 5933.85 
27207 2 -259.265 -8.33982 -47.1772 -1 0 0 0 0 0 0.00125952 -1.43328 615470 190242 823898 -3496.53 
26799 2 -257.66 -9.26647 -49.7981 -1 0 0 0 0 0 0.00125952 -1.40588 546148 294512 679929 1157.62 
27212 2 -257.66 -9.26647 -44.5562 -1 0 0 0 0 0 0.00125952 -1.21807 212582 219127 176824 -9797.81 
27210 2 -256.055 -8.33982 -47.1772 -1 0 0 0 0 0 0.00125952 -1.43551 619994 182375 839752 8685.9 
26801 2 -254.45 -9.26647 -49.7981 -1 0 0 0 0 0 0.00125952 -1.39991 582366 310711 608977 146575 
27215 2 -254.45 -9.26647 -44.5562 -1 0 0 0 0 0 0.00125952 -1.21736 224876 273339 180232 -3184.15 
27213 2 -252.845 -8.33982 -47.1772 -1 0 0 0 0 0 0.00125952 -1.42879 636120 221949 800940 -1262.1 
26803 2 -251.24 -9.26647 -49.7981 -1 0 0 0 0 0 0.00125952 -1.39572 320235 18505.1 -147200 16968.8 
27218 2 -251.24 -9.26647 -44.5562 -1 0 0 0 0 0 0.00125952 -1.21716 222041 251614 179601 4973.88 
27216 2 -249.635 -8.33982 -47.1772 -1 0 0 0 0 0 0.00125952 -1.42288 648042 214614 788282 3895.07 
26805 2 -248.03 -9.26647 -49.7981 -1 0 0 0 0 0 0.00125952 -1.39994 357461 -45283.7 -213881 402.654 
27221 2 -248.03 -9.26647 -44.5562 -1 0 0 0 0 0 0.00125952 -1.2185 215627 261224 173006 17255.8 
27219 2 -246.425 -8.33982 -47.1772 -1 0 0 0 0 0 0.00125952 -1.4282 636786 198383 785669 -5374.28 
26807 2 -244.82 -9.26647 -49.7981 -1 0 0 0 0 0 0.00125952 -1.3941 523721 278669 445109 -151361 
27224 2 -244.82 -9.26647 -44.5562 -1 0 0 0 0 0 0.00125952 -1.22033 208020 227397 168319 11562.7 
27222 2 -243.215 -8.33982 -47.1772 -1 0 0 0 0 0 0.00125952 -1.43547 616717 171569 833014 -1482.47 
26809 2 -241.61 -9.26647 -49.7981 -1 0 0 0 0 0 0.00125952 -1.40504 510137 276712 620069 1154.46 
27227 2 -241.61 -9.26647 -44.5562 -1 0 0 0 0 0 0.00125952 -1.21852 212901 230746 171324 -14907.6 
27225 2 -240.005 -8.33982 -47.1772 -1 0 0 0 0 0 0.00125952 -1.43571 619490 189286 841116 2620.43 
26811 2 -238.4 -9.26647 -49.7981 -1 0 0 0 0 0 0.00125952 -1.395 535448 285552 474567 153491 
27230 2 -238.4 -9.26647 -44.5562 -1 0 0 0 0 0 0.00125952 -1.21741 203622 236849 165641 -14245.7 
27228 2 -236.795 -8.33982 -47.1772 -1 0 0 0 0 0 0.00125952 -1.42862 638306 220997 794082 -12424.6 
26813 2 -235.19 -9.26647 -49.7981 -1 0 0 0 0 0 0.00125952 -1.39927 348497 -36177 -206122 1550.31 
27233 2 -235.19 -9.26647 -44.5562 -1 0 0 0 0 0 0.00125952 -1.21588 192859 195736 167030 -3786.69 
27231 2 -233.585 -8.33982 -47.1772 -1 0 0 0 0 0 0.00125952 -1.42407 647097 213332 788518 7060.6 
26815 2 -231.98 -9.26647 -49.7981 -1 0 0 0 0 0 0.00125952 -1.39643 322862 6547.54 -161916 -13153 
27236 2 -231.98 -9.26647 -44.5562 -1 0 0 0 0 0 0.00125952 -1.21667 205772 233343 170232 9753.4 
27234 2 -230.375 -8.33982 -47.1772 -1 0 0 0 0 0 0.00125952 -1.43034 627944 195345 791844 -3259.6 
26817 2 -228.77 -9.26647 -49.7981 -1 0 0 0 0 0 0.00125952 -1.39892 575044 306959 584479 -150435 
27239 2 -228.77 -9.26647 -44.5562 -1 0 0 0 0 0 0.00125952 -1.21791 208642 215153 171398 -9823.89 
27237 2 -227.165 -8.33982 -47.1772 -1 0 0 0 0 0 0.00125952 -1.43454 624205 206421 845853 10730.4 
26819 2 -225.56 -9.26647 -49.7981 -1 0 0 0 0 0 0.00125952 -1.40565 536686 289533 664537 -3643.92 
27242 2 -225.56 -9.26647 -44.5562 -1 0 0 0 0 0 0.00125952 -1.21483 233984 278808 192775 92.1851 
27240 2 -223.955 -8.33982 -47.1772 -1 0 0 0 0 0 0.00125952 -1.43125 624468 255683 848320 6311.75 
26785 2 -278.525 -6.48653 -49.7981 -1 0 0 0 0 0 0.00125952 -1.45814 584662 726770 -238264 -338601 
26830 2 -278.525 -0.926647 -49.7981 -1 0 0 0 0 0 0.00125952 -1.46474 355341 286584 452723 44931.9 
27191 2 -278.525 -6.48653 -44.5562 -1 0 0 0 0 0 0.00125952 -1.17722 283446 786634 721236 -190997 
27258 2 -278.525 -2.77994 -47.1772 -1 0 0 0 0 0 0.00125952 -1.12582 179083 337846 555387 79724.5 
27259 2 -278.525 -0.926647 -44.5562 -1 0 0 0 0 0 0.00125952 -1.13151 148409 388023 635944 -44987.1 
26832 2 -276.92 -3.70659 -49.7981 -1 0 0 0 0 0 0.00125952 -1.97367 462586 954466 318920 42686.8 
27260 2 -276.92 -5.55988 -47.1772 -1 0 0 0 0 0 0.00125952 -1.52274 489255 915571 573195 232628 
27263 2 -276.92 -3.70659 -44.5562 -1 0 0 0 0 0 0.00125952 -1.52553 375527 518346 521734 -265499 
26786 2 -275.315 -6.48653 -49.7981 -1 0 0 0 0 0 0.00125952 -2.19306 1.00809e+006 1.16681e+006 822131 -50305.8 
26831 2 -275.315 -0.926647 -49.7981 -1 0 0 0 0 0 0.00125952 -2.04398 1.00911e+006 519624 300575 350891 
27193 2 -275.315 -6.48653 -44.5562 -1 0 0 0 0 0 0.00125952 -1.67146 908595 969152 418743 -67971.1 
27261 2 -275.315 -2.77994 -47.1772 -1 0 0 0 0 0 0.00125952 -1.56714 838519 350088 295952 27931.8 
27262 2 -275.344 -0.937328 -44.5781 -0.706734 -0.666156 -0.231498 -0.079912 -0.0225313 0.0484452 0.00125552 -1.59444 773652 294798 263929 -42078.3 
27267 2 -273.735 -3.73209 -44.5516 -0.183568 -0.968014 -0.443573 0.0118308 0.0773192 -0.0438759 0.00147049 -1.52848 316045 234013 178354 -13855.1 
26834 2 -273.71 -3.70659 -49.7981 -1 0 0 0 0 0 0.00125952 -2.07035 584196 470463 800358 -47517.5 
27264 2 -273.71 -5.55988 -47.1772 -1 0 0 0 0 0 0.00125952 -1.53051 398476 587800 264115 1079.76 
26788 2 -272.105 -6.48653 -49.7981 -1 0 0 0 0 0 0.00125952 -2.15619 760784 1.03592e+006 1.1943e+006 -11812.7 
26833 2 -272.105 -0.926647 -49.7981 -1 0 0 0 0 0 0.00125952 -1.97921 391529 104412 -138523 -11533.5 
27196 2 -272.105 -6.48653 -44.5562 -1 0 0 0 0 0 0.00125952 -1.60973 363776 856724 358983 -21928.5 
27265 2 -272.105 -2.77994 -47.1772 -1 0 0 0 0 0 0.00125952 -1.49969 268669 291970 396385 13865.7 
27266 2 -272.109 -0.917813 -44.5349 0.330325 0.416794 -0.0303973 -0.0498243 -0.0811371 -0.146857 0.000357395 -1.52364 308952 218605 105809 -34585.2 
27271 2 -270.518 -3.72744 -44.5635 -1.41198 0.257571 -0.778337 0.0640275 0.0926786 0.0384065 0.00335768 -1.5177 329884 271428 256259 18260.5 
26836 2 -270.5 -3.70659 -49.7981 -1 0 0 0 0 0 0.00125952 -2.0559 246627 410998 601988 77933.7 
27268 2 -270.5 -5.55988 -47.1772 -1 0 0 0 0 0 0.00125952 -1.52875 264842 573803 245680 -21692.2 
26790 2 -268.895 -6.48653 -49.7981 -1 0 0 0 0 0 0.00125952 -2.09058 323894 1.07886e+006 489280 87072.1 
26835 2 -268.895 -0.926647 -49.7981 -1 0 0 0 0 0 0.00125952 -1.97187 421527 426814 247271 -325353 
27199 2 -268.895 -6.48653 -44.5562 -1 0 0 0 0 0 0.00125952 -1.60788 339505 900852 313206 6888.77 
27269 2 -268.895 -2.77994 -47.1772 -1 0 0 0 0 0 0.00125952 -1.5057 238187 243883 200950 -22648.7 
27270 2 -268.88 -0.925695 -44.5685 -2.22517 -2.50663 -1.04775 -0.112936 -0.0558179 0.0879294 0.0155328 -1.51956 243948 292002 332912 -94203 
27275 2 -267.276 -3.71769 -44.5616 0.00979522 0.0522472 -0.34581 -0.14267 0.0105203 0.0485745 0.000154178 -1.52503 198183 191859 306159 -31176.6 
26838 2 -267.29 -3.70659 -49.7981 -1 0 0 0 0 0 0.00125952 -1.95296 377357 535522 -203347 -228810 
27272 2 -267.29 -5.55988 -47.1772 -1 0 0 0 0 0 0.00125952 -1.5247 294653 625481 302258 -11850.2 
26792 2 -265.685 -6.48653 -49.7981 -1 0 0 0 0 0 0.00125952 -2.02648 925848 1.39015e+006 -8222.2 158110 
26837 2 -265.685 -0.926647 -49.7981 -1 0 0 0 0 0 0.00125952 -2.00408 362525 78885.6 178148 -2909.01 
27202 2 -265.685 -6.48653 -44.5562 -1 0 0 0 0 0 0.00125952 -1.60817 365579 879706 392654 11571.7 
27273 2 -265.685 -2.77994 -47.1772 -1 0 0 0 0 0 0.00125952 -1.51099 238337 203970 201576 -21157.8 
27274 2 -265.69 -0.95762 -44.5691 -3.1537 0.818682 -1.65366 0.00293705 0.128742 0.0399875 0.0168154 -1.5303 59776 230673 211369 25848.9 
27279 2 -264.106 -3.71114 -44.5424 -1.77298 -0.629379 0.351869 0.0536226 -0.041003 -0.0268131 0.00461412 -1.52896 24726.1 180409 261598 -4592.38 
26840 2 -264.08 -3.70659 -49.7981 -1 0 0 0 0 0 0.00125952 -1.94105 674838 693640 -335148 139362 
27276 2 -264.08 -5.55988 -47.1772 -1 0 0 0 0 0 0.00125952 -1.52173 301096 642212 366763 -3671 
27278 2 -262.495 -0.935735 -44.5265 -1.02796 0.481009 0.603418 0.0543344 0.0143517 -0.0853542 0.00208095 -1.51987 297037 356888 270904 -27046.9 
26794 2 -262.475 -6.48653 -49.7981 -1 0 0 0 0 0 0.00125952 -2.03764 665056 1.28538e+006 117996 -235452 
26839 2 -262.475 -0.926647 -49.7981 -1 0 0 0 0 0 0.00125952 -1.99443 325140 267364 222172 163508 
27205 2 -262.475 -6.48653 -44.5562 -1 0 0 0 0 0 0.00125952 -1.60853 366702 845906 372031 -46175.6 
27277 2 -262.475 -2.77994 -47.1772 -1 0 0 0 0 0 0.00125952 -1.50329 250757 238798 298481 32895.2 
27283 2 -260.917 -3.74205 -44.54 -0.252449 1.33409 0.975184 0.019978 0.115365 -0.105082 0.00351973 -1.5304 89777.2 208880 111341 -54108.9 
26842 2 -260.87 -3.70659 -49.7981 -1 0 0 0 0 0 0.00125952 -1.99478 143477 388372 95028.7 82733.6 
27280 2 -260.87 -5.55988 -47.1772 -1 0 0 0 0 0 0.00125952 -1.52538 268849 598387 305412 24619.5 
26796 2 -259.265 -6.48653 -49.7981 -1 0 0 0 0 0 0.00125952 -2.13719 348170 1.01785e+006 787222 39367.6 
26841 2 -259.265 -0.926647 -49.7981 -1 0 0 0 0 0 0.00125952 -1.9791 372963 316836 106841 263467 
27208 2 -259.265 -6.48653 -44.5562 -1 0 0 0 0 0 0.00125952 -1.61306 283293 879863 199491 10426.3 
27281 2 -259.265 -2.77994 -47.1772 -1 0 0 0 0 0 0.00125952 -1.50093 263076 246708 365434 31220.2 
27282 2 -259.267 -0.934787 -44.5403 -0.936984 -0.155968 -1.45471 -0.00881197 0.0272279 -0.0990903 0.00380178 -1.52207 322530 182719 127425 188056 
26844 2 -257.66 -3.70659 -49.7981 -1 0 0 0 0 0 0.00125952 -2.07096 624476 487636 937855 -32112 
27284 2 -257.66 -5.55988 -47.1772 -1 0 0 0 0 0 0.00125952 -1.52042 284131 650359 357571 10179 
27287 2 -257.726 -3.67864 -44.5048 -1.72772 1.67287 -0.158091 0.154374 -0.16459 -0.183381 0.00731589 -1.52114 216428 159226 218290 3244.39 
26798 2 -256.055 -6.48653 -49.7981 -1 0 0 0 0 0 0.00125952 -2.15529 612450 1.03107e+006 1.0495e+006 -30416.6 
26843 2 -256.055 -0.926647 -49.7981 -1 0 0 0 0 0 0.00125952 -1.98277 387214 155745 -16338.8 -70492.2 
27211 2 -256.055 -6.48653 -44.5562 -1 0 0 0 0 0 0.00125952 -1.60067 415823 974281 370124 -81889.5 
27285 2 -256.055 -2.77994 -47.1772 -1 0 0 0 0 0 0.00125952 -1.50102 282094 213784 310622 13009.5 
27286 2 -256.035 -0.975858 -44.584 -0.500675 0.553472 -0.685532 -0.0519057 0.13559 0.0691619 0.00129348 -1.52189 406145 175970 163333 -14688.3 
26846 2 -254.45 -3.70659 -49.7981 -1 0 0 0 0 0 0.00125952 -2.03933 165685 378553 464099 61271.4 
27288 2 -254.45 -5.55988 -47.1772 -1 0 0 0 0 0 0.00125952 -1.5243 270192 616529 257127 -35173 
27291 2 -254.471 -3.73237 -44.5501 -1.12706 1.49616 -0.366247 0.051817 0.0184536 0.0374063 0.0045883 -1.51775 370789 155159 364033 63868.3 
26800 2 -252.845 -6.48653 -49.7981 -1 0 0 0 0 0 0.00125952 -2.07056 398600 1.13539e+006 351977 153443 
26845 2 -252.845 -0.926647 -49.7981 -1 0 0 0 0 0 0.00125952 -1.97511 409277 414640 256546 -297853 
27214 2 -252.845 -6.48653 -44.5562 -1 0 0 0 0 0 0.00125952 -1.61215 305175 855194 256786 14646 
27289 2 -252.845 -2.77994 -47.1772 -1 0 0 0 0 0 0.00125952 -1.50787 219677 237784 218781 -15473.3 
27290 2 -252.79 -0.959993 -44.5464 0.811725 0.11906 1.35473 -0.180504 -0.0122493 -0.0677751 0.00315933 -1.52229 253271 191599 148981 -42997 
27295 2 -251.242 -3.72185 -44.5715 -1.13951 0.0330818 -0.348299 0.0268114 -0.0116594 0.0456538 0.00178965 -1.52664 273337 158589 205265 77966.2 
26848 2 -251.24 -3.70659 -49.7981 -1 0 0 0 0 0 0.00125952 -1.94475 502078 592311 -280582 -252379 
27292 2 -251.24 -5.55988 -47.1772 -1 0 0 0 0 0 0.00125952 -1.52238 313772 617143 293703 -12362.4 
26802 2 -249.635 -6.48653 -49.7981 -1 0 0 0 0 0 0.00125952 -2.02638 966147 1.41486e+006 -6388.31 64496.5 
26847 2 -249.635 -0.926647 -49.7981 -1 0 0 0 0 0 0.00125952 -2.00307 429333 51632.6 156443 12557.1 
27217 2 -249.635 -6.48653 -44.5562 -1 0 0 0 0 0 0.00125952 -1.61062 306934 868037 254738 -32430.5 
27293 2 -249.635 -2.77994 -47.1772 -1 0 0 0 0 0 0.00125952 -1.50821 226284 243706 222050 3013.93 
27294 2 -249.602 -0.935496 -44.5584 -1.04353 1.59242 0.484632 -0.118022 -0.0569169 0.029971 0.00486127 -1.52717 94435.2 154914 290361 -65955.5 
26850 2 -248.03 -3.70659 -49.7981 -1 0 0 0 0 0 0.00125952 -1.94149 616864 649800 -326208 219914 
27296 2 -248.03 -5.55988 -47.1772 -1 0 0 0 0 0 0.00125952 -1.5209 307949 618036 332184 3914.82 
27299 2 -248.03 -3.71784 -44.5617 -0.745046 0.499271 0.700879 0.0442215 0.0313816 0.0301704 0.00163183 -1.52222 377045 253826 273785 48851.1 
26804 2 -246.425 -6.48653 -49.7981 -1 0 0 0 0 0 0.00125952 -2.05077 524912 1.21718e+006 213615 -214543 
26849 2 -246.425 -0.926647 -49.7981 -1 0 0 0 0 0 0.00125952 -1.98485 369695 350902 258026 232498 
27220 2 -246.425 -6.48653 -44.5562 -1 0 0 0 0 0 0.00125952 -1.60431 366194 1.00439e+006 303780 62422.6 
27297 2 -246.425 -2.77994 -47.1772 -1 0 0 0 0 0 0.00125952 -1.50401 230536 247057 275348 29978.4 
26852 2 -244.82 -3.70659 -49.7981 -1 0 0 0 0 0 0.00125952 -2.01548 113277 363519 274835 6584.49 
27300 2 -244.82 -5.55988 -47.1772 -1 0 0 0 0 0 0.00125952 -1.52568 273242 619355 345394 33131.1 
27303 2 -244.771 -3.6565 -44.5569 -2.4209 -0.332349 -1.72799 -0.104992 -0.105721 -0.0172291 0.0112817 -1.51759 362882 428425 171767 41797 
26806 2 -243.215 -6.48653 -49.7981 -1 0 0 0 0 0 0.00125952 -2.14838 429344 1.01498e+006 886116 43558.5 
26851 2 -243.215 -0.926647 -49.7981 -1 0 0 0 0 0 0.00125952 -1.97928 366453 236369 54189.5 180871 
27223 2 -243.215 -6.48653 -44.5562 -1 0 0 0 0 0 0.00125952 -1.60412 356103 1.08569e+006 314772 53823.4 
27301 2 -243.215 -2.77994 -47.1772 -1 0 0 0 0 0 0.00125952 -1.50666 193975 234983 187860 979.935 
26854 2 -241.61 -3.70659 -49.7981 -1 0 0 0 0 0 0.00125952 -2.07254 707453 490632 1.07238e+006 -3021.93 
27304 2 -241.61 -5.55988 -47.1772 -1 0 0 0 0 0 0.00125952 -1.52583 285182 602302 277778 -7394.64 
27307 2 -241.576 -3.65998 -44.5675 -0.664693 -0.51149 0.630198 0.0378649 -0.137424 0.0618543 0.00138621 -1.51185 411162 332504 284262 100288 
26808 2 -240.005 -6.48653 -49.7981 -1 0 0 0 0 0 0.00125952 -2.14925 452549 1.01719e+006 906368 -44440.1 
26853 2 -240.005 -0.926647 -49.7981 -1 0 0 0 0 0 0.00125952 -1.97958 370447 221049 46359 -159621 
27226 2 -240.005 -6.48653 -44.5562 -1 0 0 0 0 0 0.00125952 -1.60317 411710 969772 434469 19075.3 
27305 2 -240.005 -2.77994 -47.1772 -1 0 0 0 0 0 0.00125952 -1.50871 238386 250264 274571 -34333.4 
26856 2 -238.4 -3.70659 -49.7981 -1 0 0 0 0 0 0.00125952 -2.01946 120710 362124 329967 6542.32 
27308 2 -238.4 -5.55988 -47.1772 -1 0 0 0 0 0 0.00125952 -1.52604 263164 574613 193963 -13930.6 
27311 2 -238.311 -3.73128 -44.5935 1.86793 -1.16764 1.02908 -0.31654 -0.00447264 0.0664843 0.0074457 -1.52136 88465.6 92459.2 71378.2 -115702 
26810 2 -236.795 -6.48653 -49.7981 -1 0 0 0 0 0 0.00125952 -2.0533 501961 1.20507e+006 233285 206567 
26855 2 -236.795 -0.926647 -49.7981 -1 0 0 0 0 0 0.00125952 -1.98344 384926 366024 290329 -247331 
27229 2 -236.795 -6.48653 -44.5562 -1 0 0 0 0 0 0.00125952 -1.60639 381271 851732 424000 95161.8 
27309 2 -236.795 -2.77994 -47.1772 -1 0 0 0 0 0 0.00125952 -1.50588 250477 173886 149964 -75424.3 
27310 2 -236.797 -0.989185 -44.5868 -1.03235 -1.36599 1.79149 0.082691 0.221429 0.0257937 0.00773487 -1.52552 144073 149665 30475.9 -95329.8 
26858 2 -235.19 -3.70659 -49.7981 -1 0 0 0 0 0 0.00125952 -1.93829 603949 640762 -387761 -231515 
27312 2 -235.19 -5.55988 -47.1772 -1 0 0 0 0 0 0.00125952 -1.52284 303655 673163 421254 -8417.59 
27315 2 -235.15 -3.73016 -44.4836 -5.33166 0.283538 0.192768 -0.0790762 0.0713396 -0.209335 0.0359519 -1.52696 -443379 220727 309883 150854 
26812 2 -233.585 -6.48653 -49.7981 -1 0 0 0 0 0 0.00125952 -2.02706 971795 1.41881e+006 -7563.51 -43433.3 
26857 2 -233.585 -0.926647 -49.7981 -1 0 0 0 0 0 0.00125952 -2.00458 441661 52723.5 170567 -9864.91 
27232 2 -233.585 -6.48653 -44.5562 -1 0 0 0 0 0 0.00125952 -1.60629 333677 698114 406767 -33517.1 
27313 2 -233.585 -2.77994 -47.1772 -1 0 0 0 0 0 0.00125952 -1.50201 272828 248166 262759 20071.3 
26860 2 -231.98 -3.70659 -49.7981 -1 0 0 0 0 0 0.00125952 -1.94493 529640 602526 -301202 251377 
27316 2 -231.98 -5.55988 -47.1772 -1 0 0 0 0 0 0.00125952 -1.52332 286065 611316 304059 5080.01 
27319 2 -232.07 -3.72996 -44.5507 0.0569156 -0.918582 -0.236149 0.357382 0.0930385 0.065249 0.00113709 -1.50789 37331.7 264971 395681 -28755.5 
26814 2 -230.375 -6.48653 -49.7981 -1 0 0 0 0 0 0.00125952 -2.06804 417888 1.1497e+006 331749 -164063 
26859 2 -230.375 -0.926647 -49.7981 -1 0 0 0 0 0 0.00125952 -1.97713 406501 408597 246273 287664 
27235 2 -230.375 -6.48653 -44.5562 -1 0 0 0 0 0 0.00125952 -1.59959 462290 991685 406764 -24586.4 
27317 2 -230.375 -2.77994 -47.1772 -1 0 0 0 0 0 0.00125952 -1.49996 285845 261950 305011 55504.8 
27318 2 -230.376 -0.941725 -44.5298 -1.87658 -1.95431 -1.26453 -0.068231 -0.0186354 -0.0584536 0.01126 -1.51742 245313 262037 294970 87865.1 
26862 2 -228.77 -3.70659 -49.7981 -1 0 0 0 0 0 0.00125952 -2.03499 151119 374851 407723 -52109.9 
27320 2 -228.77 -5.55988 -47.1772 -1 0 0 0 0 0 0.00125952 -1.5242 274121 663918 351796 32377.5 
27323 2 -228.796 -3.68367 -44.5163 -1.70224 0.460301 -1.54088 -0.10788 -0.205322 -0.0949582 0.00690699 -1.51413 252139 37959.3 314616 -137892 
26816 2 -227.165 -6.48653 -49.7981 -1 0 0 0 0 0 0.00125952 -2.15332 577130 1.0282e+006 1.01391e+006 32860.2 
26861 2 -227.165 -0.926647 -49.7981 -1 0 0 0 0 0 0.00125952 -1.97927 384739 165639 -36707.6 88721.2 
27238 2 -227.165 -6.48653 -44.5562 -1 0 0 0 0 0 0.00125952 -1.60514 370745 892052 366754 -58186.8 
27321 2 -227.165 -2.77994 -47.1772 -1 0 0 0 0 0 0.00125952 -1.50601 232309 245476 224174 18429.8 
27322 2 -227.172 -1.02526 -44.5342 -3.91723 -0.83044 -0.142798 -0.0132587 0.278439 0.0012324 0.0202212 -1.52214 30540.2 87645 420366 -101570 
26864 2 -225.56 -3.70659 -49.7981 -1 0 0 0 0 0 0.00125952 -2.07147 651131 490359 1.02876e+006 27457 
27324 2 -225.56 -5.55988 -47.1772 -1 0 0 0 0 0 0.00125952 -1.52741 289776 554231 93963 -15921.6 
27327 2 -225.596 -3.75962 -44.6046 -1.98862 -1.56538 -0.0444292 0.0747438 0.0487069 0.195835 0.00806973 -1.51894 232615 6479.62 272925 35348.8 
26818 2 -223.955 -6.48653 -49.7981 -1 0 0 0 0 0 0.00125952 -2.13674 357346 1.01575e+006 799316 -40540.4 
26863 2 -223.955 -0.926647 -49.7981 -1 0 0 0 0 0 0.00125952 -1.97566 369030 293918 80895 -248708 
27241 2 -223.955 -6.48653 -44.5562 -1 0 0 0 0 0 0.00125952 -1.60968 258657 636237 246083 -96372.4 
27325 2 -223.955 -2.77994 -47.1772 -1 0 0 0 0 0 0.00125952 -1.51082 226212 255573 250239 -2460.73 
27326 2 -223.981 -0.953886 -44.5363 -2.84293 0.221772 -0.728086 0.0393788 -0.0717178 -0.137253 0.0109094 -1.52276 16837.1 279175 117361 -14582.2 
26875 2 -278.525 4.63324 -49.7981 -1 0 0 0 0 0 0.00125952 -1.49172 343457 314184 814965 -18031.7 
27348 2 -278.525 2.77994 -47.1772 -1 0 0 0 0 0 0.00125952 -1.12407 190327 343450 559552 60545.1 
27349 2 -278.525 4.63324 -44.5562 -1 0 0 0 0 0 0.00125952 -1.13156 133962 356530 623724 -61723.6 
26877 2 -276.92 1.85329 -49.7981 -1 0 0 0 0 0 0.00125952 -2.02371 463137 761886 649526 -142687 
27350 2 -276.92 0 -47.1772 -1 0 0 0 0 0 0.00125952 -1.50875 430770 567376 516788 250563 
27353 2 -276.92 1.85329 -44.5562 -1 0 0 0 0 0 0.00125952 -1.52294 375351 620993 488845 -195299 
27352 2 -275.335 4.69924 -44.5982 0.99948 1.52854 -0.485704 -0.0902325 -0.253638 0.160827 0.00449811 -1.58392 728920 295772 325819 29635 
26876 2 -275.315 4.63324 -49.7981 -1 0 0 0 0 0 0.00125952 -2.0311 959800 565296 119026 -344108 
27351 2 -275.315 2.77994 -47.1772 -1 0 0 0 0 0 0.00125952 -1.5691 821960 358504 256522 -13456 
26879 2 -273.71 1.85329 -49.7981 -1 0 0 0 0 0 0.00125952 -1.94328 813259 700877 -275412 132769 
27354 2 -273.71 0 -47.1772 -1 0 0 0 0 0 0.00125952 -1.50405 378088 215906 290361 -9195.68 
27357 2 -273.74 1.84193 -44.5996 -1.28908 0.120529 -0.758185 -0.0532729 0.0495199 0.110909 0.00283529 -1.53136 204672 265889 120400 -38556.7 
27356 2 -272.124 4.6081 -44.533 -0.13593 -0.308158 1.29981 -0.0550707 0.0818889 -0.114039 0.00227085 -1.52751 148211 213527 171945 -17419.4 
26878 2 -272.105 4.63324 -49.7981 -1 0 0 0 0 0 0.00125952 -1.94616 506036 397940 -424318 89188.1 
27355 2 -272.105 2.77994 -47.1772 -1 0 0 0 0 0 0.00125952 -1.50615 232270 241085 216036 11001.8 
26881 2 -270.5 1.85329 -49.7981 -1 0 0 0 0 0 0.00125952 -1.94369 468994 554068 -373406 -143654 
27358 2 -270.5 0 -47.1772 -1 0 0 0 0 0 0.00125952 -1.50367 255024 258256 302561 2720.3 
27361 2 -270.564 1.84576 -44.5752 -1.32293 0.526587 0.899626 0.111639 -0.0373541 0.0699793 0.00357295 -1.52805 163583 54162 229011 -91199.5 
27360 2 -268.949 4.58154 -44.5379 -1.30766 -0.727717 -1.79611 0.0340436 0.0988745 -0.0235209 0.00688396 -1.52156 185495 267111 296939 -58333.6 
26880 2 -268.895 4.63324 -49.7981 -1 0 0 0 0 0 0.00125952 -1.97811 301707 369900 112648 253497 
27359 2 -268.895 2.77994 -47.1772 -1 0 0 0 0 0 0.00125952 -1.51055 204756 216675 126028 63553.6 
26883 2 -267.29 1.85329 -49.7981 -1 0 0 0 0 0 0.00125952 -2.04328 150619 492453 606527 45993.3 
27362 2 -267.29 0 -47.1772 -1 0 0 0 0 0 0.00125952 -1.51092 198836 201878 69699.6 -10493.1 
27365 2 -267.328 1.84039 -44.6152 -0.0588682 -1.26643 0.705592 0.058881 -0.04025 0.210696 0.00265149 -1.52191 353753 160024 215786 -44803.3 
27364 2 -265.722 4.61514 -44.5296 -2.27511 0.814848 -0.320774 -0.0243942 0.0194821 -0.105901 0.00748533 -1.53132 162148 101710 206179 34041.5 
26882 2 -265.685 4.63324 -49.7981 -1 0 0 0 0 0 0.00125952 -2.04969 452849 215683 598958 -67066 
27363 2 -265.685 2.77994 -47.1772 -1 0 0 0 0 0 0.00125952 -1.51214 164120 227529 130757 34821.4 
27369 2 -264.086 1.88583 -44.6167 -0.337432 0.354415 2.178 0.00886102 -0.145091 0.171395 0.0062764 -1.51958 352772 285772 81859.7 60018.3 
26885 2 -264.08 1.85329 -49.7981 -1 0 0 0 0 0 0.00125952 -2.07626 640908 653775 1.21662e+006 -23038.9 
27366 2 -264.08 0 -47.1772 -1 0 0 0 0 0 0.00125952 -1.50737 237439 199157 149679 -1003.39 
27368 2 -262.522 4.6582 -44.5643 -0.845845 -0.54612 1.65988 0.135007 -0.0595048 0.00233988 0.00474698 -1.52886 314633 165896 165284 -5424.26 
26884 2 -262.475 4.63324 -49.7981 -1 0 0 0 0 0 0.00125952 -2.03199 231092 241206 433078 35136.2 
27367 2 -262.475 2.77994 -47.1772 -1 0 0 0 0 0 0.00125952 -1.50664 191123 229475 197552 -65306.2 
26887 2 -260.87 1.85329 -49.7981 -1 0 0 0 0 0 0.00125952 -1.99211 82704.6 391523 11316.3 10632.4 
27370 2 -260.87 0 -47.1772 -1 0 0 0 0 0 0.00125952 -1.4992 261872 279092 414075 2555.79 
27373 2 -260.851 1.84423 -44.5288 -0.31517 -0.768565 1.13562 -0.096851 0.0409231 -0.0725347 0.00249342 -1.51985 310222 299000 295074 -22136.4 
27372 2 -259.257 4.62525 -44.5673 -0.458774 0.130404 1.22645 -0.0259797 0.0311076 0.0592256 0.00218105 -1.52237 355468 245716 275851 67328.1 
26886 2 -259.265 4.63324 -49.7981 -1 0 0 0 0 0 0.00125952 -1.95468 449539 455741 -91072.6 -329840 
27371 2 -259.265 2.77994 -47.1772 -1 0 0 0 0 0 0.00125952 -1.49971 280681 241636 326895 -26004.4 
27377 2 -257.644 1.86055 -44.5125 -2.17951 -0.873938 -0.879204 -0.0654018 -0.108601 -0.159914 0.00791863 -1.52389 61618.3 342565 235941 -35501.3 
26889 2 -257.66 1.85329 -49.7981 -1 0 0 0 0 0 0.00125952 -1.94158 768634 770915 -277744 74543.9 
27374 2 -257.66 0 -47.1772 -1 0 0 0 0 0 0.00125952 -1.4965 226143 275549 394076 -4761.67 
27376 2 -256.058 4.64286 -44.5458 0.703843 0.694045 1.2244 0.070256 -0.0389652 -0.0509361 0.00311888 -1.52813 268772 172746 216343 21423.6 
26888 2 -256.055 4.63324 -49.7981 -1 0 0 0 0 0 0.00125952 -1.94662 523573 425027 -333260 190854 
27375 2 -256.055 2.77994 -47.1772 -1 0 0 0 0 0 0.00125952 -1.50255 245620 258555 339086 22973.9 
26891 2 -254.45 1.85329 -49.7981 -1 0 0 0 0 0 0.00125952 -1.95494 306712 466195 -318240 -115664 
27378 2 -254.45 0 -47.1772 -1 0 0 0 0 0 0.00125952 -1.50388 242438 217743 307964 -30573.3 
27381 2 -254.466 1.83925 -44.5883 -3.07932 -0.643274 1.18501 0.100467 0.00139807 0.0271673 0.0142329 -1.52409 52087.9 394911 24795.6 36043.4 
26890 2 -252.845 4.63324 -49.7981 -1 0 0 0 0 0 0.00125952 -1.99415 253627 324346 244700 157386 
27379 2 -252.845 2.77994 -47.1772 -1 0 0 0 0 0 0.00125952 -1.50462 230299 234628 219365 24117.1 
27380 2 -252.83 4.67724 -44.5672 1.01454 0.520134 -0.00269924 -0.0414345 -0.203247 0.00329903 0.00163716 -1.51991 308984 298720 157257 10500.4 
26893 2 -251.24 1.85329 -49.7981 -1 0 0 0 0 0 0.00125952 -2.05802 275757 560731 772879 45489.4 
27382 2 -251.24 0 -47.1772 -1 0 0 0 0 0 0.00125952 -1.51013 220710 206298 164357 -9855.14 
27385 2 -251.269 1.8138 -44.5602 -2.80746 -0.329937 0.760943 0.0424115 0.101017 -0.0013226 0.0107937 -1.52319 155452 322090 208433 -50118.6 
26892 2 -249.635 4.63324 -49.7981 -1 0 0 0 0 0 0.00125952 -2.05292 587547 215774 774229 -24572.3 
27383 2 -249.635 2.77994 -47.1772 -1 0 0 0 0 0 0.00125952 -1.51044 204380 162678 98383.4 41318.8 
27384 2 -249.618 4.62493 -44.6175 1.55797 -0.62962 1.08851 -0.0575124 0.0478208 0.149332 0.00504885 -1.52428 307125 275655 58343.4 20295 
27389 2 -248.083 1.83229 -44.6035 0.0395099 -1.24931 -1.63889 0.156993 0.0389176 0.104625 0.00535079 -1.52528 309061 44214.9 60979.5 10803.8 
26895 2 -248.03 1.85329 -49.7981 -1 0 0 0 0 0 0.00125952 -2.06998 454013 623498 1.0065e+006 -33642 
27386 2 -248.03 0 -47.1772 -1 0 0 0 0 0 0.00125952 -1.50938 200570 198534 80060.2 935.611 
27298 2 -246.422 -0.901324 -44.5542 0.222462 0.591739 -0.391855 0.0825521 -0.0580905 -0.0601423 0.000696759 -1.52619 242481 252359 131022 24407.2 
27302 2 -243.12 -0.907071 -44.5664 0.30736 0.500177 -3.09926 -0.187055 0.0481595 0.0418355 0.0125323 -1.52838 160704 127224 196861 124718 
26894 2 -246.425 4.63324 -49.7981 -1 0 0 0 0 0 0.00125952 -2.01417 231542 274727 368145 -37394.7 
27387 2 -246.425 2.77994 -47.1772 -1 0 0 0 0 0 0.00125952 -1.51042 200983 195753 164589 -23075.9 
27388 2 -246.374 4.58116 -44.5791 -1.58484 -0.739853 -0.0729168 -0.109933 0.061337 0.0035625 0.00385968 -1.52937 185628 210982 89655.3 23383.9 
26897 2 -244.82 1.85329 -49.7981 -1 0 0 0 0 0 0.00125952 -1.97128 156786 409747 -166575 55012.2 
27390 2 -244.82 0 -47.1772 -1 0 0 0 0 0 0.00125952 -1.49982 294962 284861 370225 -22269.9 
27393 2 -244.771 1.85594 -44.5734 0.283914 2.3834 -0.29263 -0.0863066 -0.101454 0.00693926 0.0073642 -1.52188 462835 61853.8 138130 -17300.6 
26896 2 -243.215 4.63324 -49.7981 -1 0 0 0 0 0 0.00125952 -1.94728 509524 459397 -208714 -281068 
27391 2 -243.215 2.77994 -47.1772 -1 0 0 0 0 0 0.00125952 -1.50572 230818 280312 280159 -40085.2 
27392 2 -243.191 4.60386 -44.5395 -2.24072 -0.936961 -0.365447 0.0611308 -0.0139097 -0.105388 0.00759776 -1.53495 24970 -108668 134771 25168.2 
27397 2 -241.53 1.89546 -44.5476 -0.869042 0.419659 -0.11944 -0.0986544 -0.0904824 0.0190742 0.00119102 -1.52496 221153 107796 333707 56230.8 
26899 2 -241.61 1.85329 -49.7981 -1 0 0 0 0 0 0.00125952 -1.94099 803174 803842 -229211 5201.06 
27394 2 -241.61 0 -47.1772 -1 0 0 0 0 0 0.00125952 -1.49949 205815 274574 214611 6661.31 
27306 2 -239.974 -0.869963 -44.5683 -1.58064 0.0798347 0.996476 0.0111615 -0.158746 0.0444039 0.00440549 -1.51952 3414.77 310143 225160 -71845.6 
27396 2 -239.972 4.65121 -44.5997 -0.811035 -0.150007 0.294406 0.0671984 -0.0624689 0.171934 0.000965993 -1.52096 272403 22080.1 265972 -33705.4 
26898 2 -240.005 4.63324 -49.7981 -1 0 0 0 0 0 0.00125952 -1.9498 518575 457255 -187709 267415 
27395 2 -240.005 2.77994 -47.1772 -1 0 0 0 0 0 0.00125952 -1.50321 262118 243495 221826 -4537.37 
26901 2 -238.4 1.85329 -49.7981 -1 0 0 0 0 0 0.00125952 -1.96584 177189 413141 -251161 -63289.8 
27398 2 -238.4 0 -47.1772 -1 0 0 0 0 0 0.00125952 -1.50296 254492 293394 314220 6077.63 
27401 2 -238.34 1.87852 -44.5128 -3.00879 -2.56339 0.30665 -0.0103865 -0.0687247 -0.0880655 0.0197969 -1.5155 228324 242080 388863 -166174 
27400 2 -236.726 4.61551 -44.5379 -2.41084 0.024209 -0.58545 -0.127925 0.00138231 -0.0185722 0.00775293 -1.51929 224920 45411.2 329535 -145947 
26900 2 -236.795 4.63324 -49.7981 -1 0 0 0 0 0 0.00125952 -2.01068 232639 283010 310992 58011.2 
27399 2 -236.795 2.77994 -47.1772 -1 0 0 0 0 0 0.00125952 -1.50744 243982 266977 240663 46660.4 
27314 2 -233.587 -0.906216 -44.5592 -0.967153 0.930524 1.00576 0.0382554 -0.133748 -0.0502886 0.0035428 -1.52406 171960 163021 94289.7 155622 
26903 2 -235.19 1.85329 -49.7981 -1 0 0 0 0 0 0.00125952 -2.07013 424485 614098 972719 32784.9 
27402 2 -235.19 0 -47.1772 -1 0 0 0 0 0 0.00125952 -1.50397 223076 189485 60385.8 11037.7 
27405 2 -235.127 1.81998 -44.6162 -2.77396 -1.15433 -1.26344 -0.0936153 0.0558742 0.199969 0.0133806 -1.52595 140329 138022 172974 159175 
27404 2 -233.542 4.61016 -44.5762 -0.860494 0.247824 -0.887239 -0.0322751 0.0354907 0.0562263 0.00200145 -1.5331 86782.1 232477 186056 75442.9 
26902 2 -233.585 4.63324 -49.7981 -1 0 0 0 0 0 0.00125952 -2.05253 604567 218416 757647 15601.8 
27403 2 -233.585 2.77994 -47.1772 -1 0 0 0 0 0 0.00125952 -1.50699 231766 180724 137384 -48063.6 
27409 2 -231.926 1.87175 -44.5255 -1.12923 -0.477831 -1.04791 -0.109884 -0.122477 -0.167278 0.00327676 -1.52782 44931.7 117793 111000 21928.6 
26905 2 -231.98 1.85329 -49.7981 -1 0 0 0 0 0 0.00125952 -2.05923 301032 575705 774958 -43758.8 
27406 2 -231.98 0 -47.1772 -1 0 0 0 0 0 0.00125952 -1.50691 221732 272426 299857 -15166.3 
26904 2 -230.375 4.63324 -49.7981 -1 0 0 0 0 0 0.00125952 -1.99551 246999 314478 235059 -135247 
27407 2 -230.375 2.77994 -47.1772 -1 0 0 0 0 0 0.00125952 -1.5091 198747 226111 161420 8933.18 
27408 2 -230.357 4.63331 -44.5382 -0.900246 -0.217018 -0.0895568 0.0751458 -0.0137914 -0.0952608 0.00109019 -1.52917 208862 135771 187234 -142559 
27413 2 -228.754 1.82213 -44.6536 -2.92238 -1.28169 -0.06879 -0.042613 -0.027672 0.292755 0.0128317 -1.51536 -75424.9 396551 8697.8 -102253 
26907 2 -228.77 1.85329 -49.7981 -1 0 0 0 0 0 0.00125952 -1.95764 277387 454947 -266354 106150 
27410 2 -228.77 0 -47.1772 -1 0 0 0 0 0 0.00125952 -1.50213 270215 175353 207293 -17098 
27412 2 -227.127 4.61028 -44.582 -0.780352 -0.934449 -0.719135 -0.0575477 0.00548581 0.043354 0.00251815 -1.53009 276001 143698 114332 23627.7 
26906 2 -227.165 4.63324 -49.7981 -1 0 0 0 0 0 0.00125952 -1.94656 526788 430643 -286843 -208749 
27411 2 -227.165 2.77994 -47.1772 -1 0 0 0 0 0 0.00125952 -1.50557 214623 224482 160902 -47542.2 
26909 2 -225.56 1.85329 -49.7981 -1 0 0 0 0 0 0.00125952 -1.94025 779276 782650 -244461 -61929 
27414 2 -225.56 0 -47.1772 -1 0 0 0 0 0 0.00125952 -1.49792 292036 271021 421559 8146.46 
27417 2 -225.589 1.81 -44.5456 -2.95046 2.82346 1.19488 0.114242 -0.0131631 -0.120452 0.0228034 -1.52295 -42031.4 200094 75178.9 151552 
27416 2 -223.921 4.59043 -44.553 -2.10676 1.98487 0.0600978 -0.116303 0.028424 -0.0292974 0.010557 -1.53053 66172.7 111404 205365 66971.2 
26908 2 -223.955 4.63324 -49.7981 -1 0 0 0 0 0 0.00125952 -1.9516 465778 457793 -124407 322830 
27415 2 -223.955 2.77994 -47.1772 -1 0 0 0 0 0 0.00125952 -1.50565 263967 226844 249180 39007.7 
26920 2 -278.525 10.1931 -49.7981 -1 0 0 0 0 0 0.00125952 -1.40763 498191 424772 -471523 -11438.7 
27438 2 -278.525 8.33982 -47.1772 -1 0 0 0 0 0 0.00125952 -1.11579 203262 381562 501374 55274.2 
27439 2 -278.525 10.1931 -44.5562 -1 0 0 0 0 0 0.00125952 -1.13437 -23751 332201 628136 -62112.3 
26922 2 -276.92 7.41318 -49.7981 -1 0 0 0 0 0 0.00125952 -1.97109 573812 808303 421667 -430259 
27440 2 -276.92 5.55988 -47.1772 -1 0 0 0 0 0 0.00125952 -1.50804 414615 570204 411969 254340 
27443 2 -276.92 7.41318 -44.5562 -1 0 0 0 0 0 0.00125952 -1.53049 258176 364486 482736 -166787 
27530 2 -276.92 11.1198 -47.1772 -1 0 0 0 0 0 0.00125952 -1.50741 431320 572442 424790 291613 
27442 2 -275.387 10.2112 -44.576 0.155079 1.33186 0.511554 0.0366427 -0.0662104 0.0245851 0.00259409 -1.59962 546311 265464 195410 41754.8 
26921 2 -275.315 10.1931 -49.7981 -1 0 0 0 0 0 0.00125952 -2.10903 840421 676700 671745 -8685.79 
27441 2 -275.315 8.33982 -47.1772 -1 0 0 0 0 0 0.00125952 -1.5731 817617 347640 307518 19934.5 
27447 2 -273.753 7.42774 -44.5572 0.0236093 -1.37373 -2.28329 0.0347327 0.0228495 -0.0120876 0.00894398 -1.53353 187581 184040 191742 -145918 
26924 2 -273.71 7.41318 -49.7981 -1 0 0 0 0 0 0.00125952 -2.03996 487224 161190 466128 66700.8 
27444 2 -273.71 5.55988 -47.1772 -1 0 0 0 0 0 0.00125952 -1.51146 343383 219777 195084 -60014.9 
27534 2 -273.71 11.1198 -47.1772 -1 0 0 0 0 0 0.00125952 -1.50711 387765 264043 358705 1503.86 
27446 2 -272.168 10.2112 -44.5223 -2.10159 1.07129 1.31572 0.0995858 -0.0714912 -0.142788 0.00918877 -1.52224 318661 169645 188623 17855.5 
26923 2 -272.105 10.1931 -49.7981 -1 0 0 0 0 0 0.00125952 -2.07619 722720 744862 1.3084e+006 5738.45 
27445 2 -272.105 8.33982 -47.1772 -1 0 0 0 0 0 0.00125952 -1.50099 229568 251687 201247 26023.8 
26926 2 -270.5 7.41318 -49.7981 -1 0 0 0 0 0 0.00125952 -2.02915 259875 215842 408135 -21270.2 
27448 2 -270.5 5.55988 -47.1772 -1 0 0 0 0 0 0.00125952 -1.50485 249565 234916 264778 28935.1 
27538 2 -270.5 11.1198 -47.1772 -1 0 0 0 0 0 0.00125952 -1.50465 244663 209223 225866 -4938.88 
27451 2 -270.566 7.40168 -44.5606 0.203776 -0.0886997 -1.43593 0.0703062 -0.00492038 0.0368768 0.00265919 -1.52255 245450 317966 258135 -66393.7 
27450 2 -268.922 10.1641 -44.5698 -0.975029 -1.04731 -0.288658 -0.0610891 0.0142969 0.0326486 0.00268385 -1.52483 325031 203372 200699 -50010.4 
26925 2 -268.895 10.1931 -49.7981 -1 0 0 0 0 0 0.00125952 -2.00212 49072.2 433791 144932 10208.8 
27449 2 -268.895 8.33982 -47.1772 -1 0 0 0 0 0 0.00125952 -1.50407 238930 245676 266078 3317.63 
27455 2 -267.338 7.37472 -44.5587 -1.38423 0.822956 -1.4286 0.0607498 0.0390425 0.0058379 0.00583692 -1.52257 363136 311675 224390 111636 
26928 2 -267.29 7.41318 -49.7981 -1 0 0 0 0 0 0.00125952 -1.96257 412797 410227 4225.3 355948 
27452 2 -267.29 5.55988 -47.1772 -1 0 0 0 0 0 0.00125952 -1.50039 303400 260888 338027 1060.58 
27542 2 -267.29 11.1198 -47.1772 -1 0 0 0 0 0 0.00125952 -1.50934 199797 211889 146882 -17126.5 
27454 2 -265.712 10.1967 -44.5634 -0.0289357 0.525107 -0.531252 0.0399789 -0.097624 0.000418002 0.000703823 -1.52388 323254 187026 178804 87254.3 
26927 2 -265.685 10.1931 -49.7981 -1 0 0 0 0 0 0.00125952 -1.9418 754150 763996 -248729 -43289.5 
27453 2 -265.685 8.33982 -47.1772 -1 0 0 0 0 0 0.00125952 -1.49849 258242 278908 373643 -9037.29 
27459 2 -264.1 7.38278 -44.5565 -2.19481 0.572261 -0.799333 0.00750597 0.0863477 -0.0487178 0.00728454 -1.52173 377834 203854 132966 82767 
26930 2 -264.08 7.41318 -49.7981 -1 0 0 0 0 0 0.00125952 -1.95466 458655 300710 -325531 -117785 
27456 2 -264.08 5.55988 -47.1772 -1 0 0 0 0 0 0.00125952 -1.50305 243148 233743 269468 35043.2 
27546 2 -264.08 11.1198 -47.1772 -1 0 0 0 0 0 0.00125952 -1.50775 229586 213901 221421 5242.71 
27458 2 -262.469 10.1885 -44.5663 0.440662 0.565331 1.28677 -0.0400515 -0.0430804 0.0396508 0.00273261 -1.52061 439836 284245 262158 -35738.7 
26929 2 -262.475 10.1931 -49.7981 -1 0 0 0 0 0 0.00125952 -1.94865 368611 492278 -408664 57376.6 
27457 2 -262.475 8.33982 -47.1772 -1 0 0 0 0 0 0.00125952 -1.50267 236373 255499 308427 4563.61 
27463 2 -260.823 7.40807 -44.5947 -2.36711 1.34151 -1.46632 -0.10879 0.0149799 0.111751 0.0120321 -1.51574 431504 290633 165127 50608.9 
26932 2 -260.87 7.41318 -49.7981 -1 0 0 0 0 0 0.00125952 -1.98248 328695 374503 231135 -254338 
27460 2 -260.87 5.55988 -47.1772 -1 0 0 0 0 0 0.00125952 -1.50747 235841 210909 202081 -11515.4 
27550 2 -260.87 11.1198 -47.1772 -1 0 0 0 0 0 0.00125952 -1.50987 205077 240420 242222 23596.5 
27462 2 -259.209 10.2098 -44.5694 -0.822625 -0.156782 -2.04398 -0.097077 -0.0808413 0.0253346 0.00614537 -1.52465 320882 163858 185714 -40970.9 
26931 2 -259.265 10.1931 -49.7981 -1 0 0 0 0 0 0.00125952 -2.05227 210239 603166 746465 -18109.4 
27461 2 -259.265 8.33982 -47.1772 -1 0 0 0 0 0 0.00125952 -1.50905 169999 233717 145997 -13540.6 
27467 2 -257.598 7.41528 -44.5823 -1.27794 -0.243753 -1.23794 -0.157209 -0.00753163 0.0336932 0.004062 -1.52738 134392 187132 83554.9 41783.4 
26934 2 -257.66 7.41318 -49.7981 -1 0 0 0 0 0 0.00125952 -2.03906 480229 135866 543205 41167.8 
27464 2 -257.66 5.55988 -47.1772 -1 0 0 0 0 0 0.00125952 -1.50915 212040 201300 164886 -19113.3 
27554 2 -257.66 11.1198 -47.1772 -1 0 0 0 0 0 0.00125952 -1.50393 247741 244258 242133 -8431.66 
27466 2 -255.991 10.1776 -44.5634 -2.49758 -1.06748 -0.687698 -0.125377 0.0233973 -0.00344238 0.00988762 -1.53619 -22145.8 118890 189492 6833.13 
26933 2 -256.055 10.1931 -49.7981 -1 0 0 0 0 0 0.00125952 -2.07275 558422 718391 1.15738e+006 12065.9 
27465 2 -256.055 8.33982 -47.1772 -1 0 0 0 0 0 0.00125952 -1.50811 215646 218384 108344 -36061.7 
26936 2 -254.45 7.41318 -49.7981 -1 0 0 0 0 0 0.00125952 -2.01308 267397 270110 342552 45583.8 
27468 2 -254.45 5.55988 -47.1772 -1 0 0 0 0 0 0.00125952 -1.5079 214772 235040 218542 31786.7 
27558 2 -254.45 11.1198 -47.1772 -1 0 0 0 0 0 0.00125952 -1.5064 239830 233615 200626 -37810.3 
27471 2 -254.424 7.41531 -44.5573 -2.55026 -0.180248 -0.767766 -0.042601 -0.0368323 0.00172297 0.00897508 -1.53571 -102686 38345 222784 63518.3 
26935 2 -252.845 10.1931 -49.7981 -1 0 0 0 0 0 0.00125952 -1.97861 93955.7 392835 -161539 -6019.82 
27469 2 -252.845 8.33982 -47.1772 -1 0 0 0 0 0 0.00125952 -1.50574 244073 266043 274623 -10565.8 
27470 2 -252.846 10.1806 -44.5321 -0.954103 0.685094 1.04289 0.150051 0.0303104 -0.101634 0.00310758 -1.52458 29280.5 126492 187093 110090 
26938 2 -251.24 7.41318 -49.7981 -1 0 0 0 0 0 0.00125952 -1.95564 452881 395498 -90065.3 309209 
27472 2 -251.24 5.55988 -47.1772 -1 0 0 0 0 0 0.00125952 -1.50437 189289 257532 183828 4117.83 
27562 2 -251.24 11.1198 -47.1772 -1 0 0 0 0 0 0.00125952 -1.50447 261125 273308 332668 -3901.68 
27475 2 -251.262 7.43683 -44.553 0.21077 1.26712 -1.78792 0.135445 -0.0717561 -0.0449381 0.00610446 -1.52897 124123 96712.3 168803 -85803.9 
26937 2 -249.635 10.1931 -49.7981 -1 0 0 0 0 0 0.00125952 -1.94287 824404 827972 -203537 -16883.3 
27473 2 -249.635 8.33982 -47.1772 -1 0 0 0 0 0 0.00125952 -1.4993 229140 253161 271933 43233.4 
27474 2 -249.623 10.1907 -44.5524 -1.20634 -1.472 1.15907 0.061014 -0.0367856 -0.0220254 0.00625414 -1.52058 362850 154806 222765 -37382.7 
27479 2 -248.01 7.41606 -44.6139 0.924928 0.61214 3.66923 -0.017758 -0.0534974 0.14939 0.0185066 -1.52105 368075 302353 47813.3 -60768.6 
26940 2 -248.03 7.41318 -49.7981 -1 0 0 0 0 0 0.00125952 -1.95574 482861 351282 -163180 -205822 
27476 2 -248.03 5.55988 -47.1772 -1 0 0 0 0 0 0.00125952 -1.50564 213803 198570 169381 -32109.8 
27566 2 -248.03 11.1198 -47.1772 -1 0 0 0 0 0 0.00125952 -1.50255 260405 267246 362994 -4753.5 
27478 2 -246.348 10.1507 -44.5367 -1.44149 -0.214973 -0.298318 -0.0456597 0.0469951 -0.0983663 0.00278745 -1.51754 420156 259017 164029 -5387.2 
26939 2 -246.425 10.1931 -49.7981 -1 0 0 0 0 0 0.00125952 -1.95998 205167 413019 -370565 36475.2 
27477 2 -246.425 8.33982 -47.1772 -1 0 0 0 0 0 0.00125952 -1.50097 235321 256016 247055 -23422.7 
26942 2 -244.82 7.41318 -49.7981 -1 0 0 0 0 0 0.00125952 -1.99531 300353 333674 287102 -158763 
27480 2 -244.82 5.55988 -47.1772 -1 0 0 0 0 0 0.00125952 -1.50854 229340 208510 194973 -48262 
27570 2 -244.82 11.1198 -47.1772 -1 0 0 0 0 0 0.00125952 -1.50399 219738 239875 211534 29614.5 
27483 2 -244.789 7.33647 -44.5524 0.319353 -1.12686 -1.64619 -0.0709133 0.159597 -0.0692403 0.00514105 -1.53055 152260 158804 86366.2 26614.1 
27482 2 -243.149 10.1531 -44.5669 0.459874 0.862528 -1.56493 -0.0649304 -0.00880438 0.0715135 0.00428797 -1.52072 354446 269683 297454 47336.5 
26941 2 -243.215 10.1931 -49.7981 -1 0 0 0 0 0 0.00125952 -2.06817 358031 667928 954072 -16884.9 
27481 2 -243.215 8.33982 -47.1772 -1 0 0 0 0 0 0.00125952 -1.50342 236816 231256 204528 15981.8 
27487 2 -241.616 7.35807 -44.5482 -1.63923 1.13243 1.25122 0.108385 0.15216 -0.0269546 0.00697146 -1.52535 222761 130907 239708 110060 
26944 2 -241.61 7.41318 -49.7981 -1 0 0 0 0 0 0.00125952 -2.04087 564449 135373 599532 3402.09 
27484 2 -241.61 5.55988 -47.1772 -1 0 0 0 0 0 0.00125952 -1.51134 220476 190633 165042 19377.6 
27574 2 -241.61 11.1198 -47.1772 -1 0 0 0 0 0 0.00125952 -1.5018 274110 244055 305281 -20676.8 
26943 2 -240.005 10.1931 -49.7981 -1 0 0 0 0 0 0.00125952 -2.0691 382893 680007 948934 14363.3 
27485 2 -240.005 8.33982 -47.1772 -1 0 0 0 0 0 0.00125952 -1.50291 246505 263997 329263 -5988.86 
27486 2 -239.908 10.1807 -44.5211 -0.670849 -0.727049 0.603886 -0.202735 -0.105594 -0.108184 0.00169193 -1.5165 260049 258168 241494 8118.73 
26946 2 -238.4 7.41318 -49.7981 -1 0 0 0 0 0 0.00125952 -1.99953 295260 324651 288750 136188 
27488 2 -238.4 5.55988 -47.1772 -1 0 0 0 0 0 0.00125952 -1.50621 211167 237652 186476 92.536 
27578 2 -238.4 11.1198 -47.1772 -1 0 0 0 0 0 0.00125952 -1.50001 266970 273416 305328 -74098.5 
27491 2 -238.353 7.39578 -44.5411 -0.362997 -1.13952 0.949422 -0.0955115 -0.0220111 -0.000117158 0.00293678 -1.51959 202693 189809 338771 -34264.7 
26945 2 -236.795 10.1931 -49.7981 -1 0 0 0 0 0 0.00125952 -1.96107 181260 402922 -358680 -32070.9 
27489 2 -236.795 8.33982 -47.1772 -1 0 0 0 0 0 0.00125952 -1.50445 241700 280015 364862 1288.03 
27490 2 -236.732 10.1551 -44.528 -1.85126 -0.309674 -1.04085 -0.156293 0.0443141 -0.203115 0.0058019 -1.5222 -104005 190897 22545.4 -107209 
26948 2 -235.19 7.41318 -49.7981 -1 0 0 0 0 0 0.00125952 -1.95373 483346 359930 -196461 224076 
27492 2 -235.19 5.55988 -47.1772 -1 0 0 0 0 0 0.00125952 -1.50304 261290 264474 260548 3718.51 
27582 2 -235.19 11.1198 -47.1772 -1 0 0 0 0 0 0.00125952 -1.5084 241861 208689 175357 4973.44 
27495 2 -235.184 7.37 -44.5482 -1.26795 1.16878 -1.15427 0.153326 0.0803184 -0.0284531 0.00542357 -1.52566 185245 133271 231041 28759 
26947 2 -233.585 10.1931 -49.7981 -1 0 0 0 0 0 0.00125952 -1.9416 831161 830853 -165068 8629.04 
27493 2 -233.585 8.33982 -47.1772 -1 0 0 0 0 0 0.00125952 -1.49924 246283 214806 220639 16678.8 
27494 2 -233.566 10.1868 -44.6261 -2.08699 0.51435 0.800536 0.0071844 -0.0575163 0.179987 0.00662625 -1.53258 -178593 219474 31436.7 139316 
26950 2 -231.98 7.41318 -49.7981 -1 0 0 0 0 0 0.00125952 -1.95683 463912 389450 -79241.3 -292537 
27496 2 -231.98 5.55988 -47.1772 -1 0 0 0 0 0 0.00125952 -1.50227 260239 239570 265863 -18505.3 
27586 2 -231.98 11.1198 -47.1772 -1 0 0 0 0 0 0.00125952 -1.51267 201876 171180 118080 -6109.95 
27499 2 -231.953 7.42461 -44.5847 -2.39179 0.326461 -0.31093 -0.00227644 -0.0719213 -0.00380957 0.00746129 -1.52787 243760 215989 3987.23 55890.8 
27498 2 -230.41 10.2291 -44.5146 -2.36277 -1.04679 0.184002 0.245769 -0.151922 -0.198443 0.00845426 -1.52136 33907.8 180804 143478 9372.13 
26949 2 -230.375 10.1931 -49.7981 -1 0 0 0 0 0 0.00125952 -1.97338 106341 388995 -214278 11419 
27497 2 -230.375 8.33982 -47.1772 -1 0 0 0 0 0 0.00125952 -1.50439 215220 289127 347761 -17689.2 
26952 2 -228.77 7.41318 -49.7981 -1 0 0 0 0 0 0.00125952 -2.01182 273602 282666 363847 -61440.8 
27500 2 -228.77 5.55988 -47.1772 -1 0 0 0 0 0 0.00125952 -1.50701 225512 216160 159778 1414.07 
27590 2 -228.77 11.1198 -47.1772 -1 0 0 0 0 0 0.00125952 -1.50042 262893 269906 268013 71020.1 
27503 2 -228.742 7.36993 -44.5708 -0.285037 -1.02472 -0.531118 -0.111126 0.030327 0.0390122 0.00178019 -1.51539 180698 208248 203137 -196002 
27502 2 -227.205 10.1314 -44.5848 -0.477527 0.109991 -2.13174 0.0648182 0.154343 0.0852897 0.00602611 -1.51197 351577 384672 156764 -59739 
26951 2 -227.165 10.1931 -49.7981 -1 0 0 0 0 0 0.00125952 -2.07511 520513 710156 1.14689e+006 -12636 
27501 2 -227.165 8.33982 -47.1772 -1 0 0 0 0 0 0.00125952 -1.50908 242396 157588 133408 2988.36 
27507 2 -225.539 7.38284 -44.5441 -1.14414 1.7903 -0.142606 -0.0316839 0.00221687 -0.0628195 0.00571135 -1.5348 -56588.2 176757 217231 28817.6 
26954 2 -225.56 7.41318 -49.7981 -1 0 0 0 0 0 0.00125952 -2.03803 506794 135499 538179 -34173.7 
27504 2 -225.56 5.55988 -47.1772 -1 0 0 0 0 0 0.00125952 -1.5055 243239 257091 224186 -21422.4 
27594 2 -225.56 11.1198 -47.1772 -1 0 0 0 0 0 0.00125952 -1.50447 245862 236736 323831 5844.9 
26953 2 -223.955 10.1931 -49.7981 -1 0 0 0 0 0 0.00125952 -2.05664 239822 615490 809837 17701.3 
27505 2 -223.955 8.33982 -47.1772 -1 0 0 0 0 0 0.00125952 -1.50718 234980 178212 158513 -9655.25 
27506 2 -223.969 10.1752 -44.5845 -0.590581 -0.904536 1.49302 0.0411979 0.074989 0.0363604 0.00427741 -1.51558 399649 452978 83817.6 65372.8 
26965 2 -278.525 15.753 -49.7981 -1 0 0 0 0 0 0.00125952 -1.49687 350345 349216 916978 -74624.9 
27528 2 -278.525 13.8997 -47.1772 -1 0 0 0 0 0 0.00125952 -1.12802 183705 356575 606334 62691.3 
27529 2 -278.525 15.753 -44.5562 -1 0 0 0 0 0 0.00125952 -1.13403 67677.1 341285 634367 -54304.9 
26967 2 -276.92 12.9731 -49.7981 -1 0 0 0 0 0 0.00125952 -1.97257 602890 781866 463781 197546 
27533 2 -276.92 12.9731 -44.5562 -1 0 0 0 0 0 0.00125952 -1.52916 328486 390840 533623 -221495 
27620 2 -276.92 16.6796 -47.1772 -1 0 0 0 0 0 0.00125952 -1.5078 424078 557649 447498 236669 
27532 2 -275.362 15.7427 -44.5988 -1.32307 2.03861 -1.40902 -0.0402427 0.00453237 0.154526 0.00993984 -1.59267 645226 204966 298801 -6001 
26966 2 -275.315 15.753 -49.7981 -1 0 0 0 0 0 0.00125952 -2.03011 922711 598708 58221.2 269248 
27531 2 -275.315 13.8997 -47.1772 -1 0 0 0 0 0 0.00125952 -1.56689 864067 346158 295282 -1677.04 
27537 2 -273.737 12.9766 -44.5388 -1.0229 1.04965 -0.91932 -0.0581297 0.0611195 -0.0722325 0.00377005 -1.52405 332271 181198 226953 48850.8 
26969 2 -273.71 12.9731 -49.7981 -1 0 0 0 0 0 0.00125952 -2.02035 465780 114791 299869 -7499.16 
27624 2 -273.71 16.6796 -47.1772 -1 0 0 0 0 0 0.00125952 -1.50333 379590 298922 323790 2942.6 
27536 2 -272.131 15.7596 -44.5622 -1.56892 0.636521 0.0699567 -0.0213841 -0.0594271 0.0262835 0.00361677 -1.52416 234965 195583 260890 22139.2 
26968 2 -272.105 15.753 -49.7981 -1 0 0 0 0 0 0.00125952 -1.9426 607883 566505 -357051 -93141.2 
27535 2 -272.105 13.8997 -47.1772 -1 0 0 0 0 0 0.00125952 -1.50088 228054 247997 258183 34194.8 
27541 2 -270.534 12.9697 -44.6041 -1.37658 -0.76281 0.462539 0.0381144 -0.0420601 0.133919 0.00338912 -1.53062 182233 190480 129597 -65871.7 
26971 2 -270.5 12.9731 -49.7981 -1 0 0 0 0 0 0.00125952 -2.01237 285251 210896 336607 -54758.3 
27628 2 -270.5 16.6796 -47.1772 -1 0 0 0 0 0 0.00125952 -1.50347 242174 233190 215935 3160.64 
27540 2 -268.927 15.7257 -44.5482 0.525426 0.919372 -0.142672 0.0734083 0.0261658 -0.0519526 0.00143796 -1.52191 316728 293412 183569 -28484.2 
26970 2 -268.895 15.753 -49.7981 -1 0 0 0 0 0 0.00125952 -1.98144 226541 364077 72737.5 -178916 
27539 2 -268.895 13.8997 -47.1772 -1 0 0 0 0 0 0.00125952 -1.50591 228185 261226 273468 -41355.1 
26973 2 -267.29 12.9731 -49.7981 -1 0 0 0 0 0 0.00125952 -1.96693 398328 376545 73536.5 -336554 
27632 2 -267.29 16.6796 -47.1772 -1 0 0 0 0 0 0.00125952 -1.50451 211205 254483 238236 41805.2 
27545 2 -267.301 12.9123 -44.5531 -1.53321 -0.203992 0.65871 -0.0261161 0.160902 -0.0330621 0.00355972 -1.52779 254470 159549 198122 53614.8 
27544 2 -265.696 15.7249 -44.5814 -1.72894 0.11216 1.24122 -0.00826393 -0.0416688 0.0499934 0.00572127 -1.5246 315220 111771 119898 7272.78 
26972 2 -265.685 15.753 -49.7981 -1 0 0 0 0 0 0.00125952 -2.06385 507989 329011 784589 56582 
27543 2 -265.685 13.8997 -47.1772 -1 0 0 0 0 0 0.00125952 -1.5085 212518 220161 142208 10934 
26975 2 -264.08 12.9731 -49.7981 -1 0 0 0 0 0 0.00125952 -1.96755 410716 187170 -198020 69416.8 
27636 2 -264.08 16.6796 -47.1772 -1 0 0 0 0 0 0.00125952 -1.506 240038 218600 180995 -37084.7 
27549 2 -264.075 12.9637 -44.5922 -1.05222 -0.211868 0.559631 -0.00501122 -0.0316719 0.141599 0.00184549 -1.52503 247823 218154 262585 49024.8 
27548 2 -262.445 15.7017 -44.5379 -3.19867 0.0896533 1.0804 -0.0989443 0.0387172 -0.0630654 0.014367 -1.52981 81732.4 117117 235649 48552.6 
26974 2 -262.475 15.753 -49.7981 -1 0 0 0 0 0 0.00125952 -2.04051 206997 281855 456662 -73412.4 
27547 2 -262.475 13.8997 -47.1772 -1 0 0 0 0 0 0.00125952 -1.50871 182025 245616 149238 -8285.37 
26977 2 -260.87 12.9731 -49.7981 -1 0 0 0 0 0 0.00125952 -1.97507 389673 415230 225002 296095 
27640 2 -260.87 16.6796 -47.1772 -1 0 0 0 0 0 0.00125952 -1.50575 228907 256975 271497 -612.318 
27553 2 -260.875 12.9487 -44.5407 0.658338 -0.565032 -0.124448 0.0820541 0.0238917 -0.0697647 0.000967509 -1.52133 323572 70907.2 204166 48966.7 
27552 2 -259.272 15.7238 -44.5773 -1.4893 -0.39133 -0.646433 0.0445681 -0.0264211 0.0471559 0.00351282 -1.52638 50363 316738 175084 10603.3 
26976 2 -259.265 15.753 -49.7981 -1 0 0 0 0 0 0.00125952 -1.94971 452257 510935 -178214 284653 
27551 2 -259.265 13.8997 -47.1772 -1 0 0 0 0 0 0.00125952 -1.502 265170 242506 299102 8860.82 
26979 2 -257.66 12.9731 -49.7981 -1 0 0 0 0 0 0.00125952 -2.02 420431 71173.4 319322 -26660.8 
27644 2 -257.66 16.6796 -47.1772 -1 0 0 0 0 0 0.00125952 -1.50259 243090 251598 287915 -8417.72 
27557 2 -257.621 12.9507 -44.5599 -0.0494459 -0.449368 0.15877 -0.0817898 -0.0108707 0.00331136 0.000289165 -1.52464 335945 54167.9 230589 -192313 
26978 2 -256.055 15.753 -49.7981 -1 0 0 0 0 0 0.00125952 -1.94107 589678 554587 -368353 -201119 
27555 2 -256.055 13.8997 -47.1772 -1 0 0 0 0 0 0.00125952 -1.49833 250070 272531 285655 -6886.35 
27556 2 -256.083 15.706 -44.542 -1.51325 -1.16623 -0.148376 0.207996 0.0150666 -0.0555872 0.00462501 -1.52141 252297 99515.6 244915 -8882.56 
26981 2 -254.45 12.9731 -49.7981 -1 0 0 0 0 0 0.00125952 -2.00037 314537 293190 309684 -131020 
27648 2 -254.45 16.6796 -47.1772 -1 0 0 0 0 0 0.00125952 -1.50021 259589 252487 334521 16887.6 
27561 2 -254.397 12.952 -44.5738 -0.141519 0.0410378 -0.0743044 -0.113986 0.0421996 0.0211956 3.43002e-005 -1.52655 177695 92314.8 129823 -28878.4 
26980 2 -252.845 15.753 -49.7981 -1 0 0 0 0 0 0.00125952 -2.00113 171790 316248 208608 -88071.9 
27559 2 -252.845 13.8997 -47.1772 -1 0 0 0 0 0 0.00125952 -1.50515 221371 227634 200172 -24355.2 
27560 2 -252.811 15.7158 -44.5681 -1.38241 0.472596 0.873796 -0.0243526 0.0520819 -0.0722946 0.00365 -1.52723 345963 10190.4 -24436.7 46130.8 
26983 2 -251.24 12.9731 -49.7981 -1 0 0 0 0 0 0.00125952 -1.96811 406345 323029 8506.84 -274858 
27652 2 -251.24 16.6796 -47.1772 -1 0 0 0 0 0 0.00125952 -1.50975 209414 238184 301249 6578.78 
27565 2 -251.207 12.9777 -44.5587 -0.355103 0.120663 -0.378529 -0.0384736 -0.118225 0.0114137 0.00035763 -1.53251 61853.4 80327 247818 5686.62 
26982 2 -249.635 15.753 -49.7981 -1 0 0 0 0 0 0.00125952 -2.06566 649522 347507 910494 20424.5 
27563 2 -249.635 13.8997 -47.1772 -1 0 0 0 0 0 0.00125952 -1.50881 226147 191401 128823 -3284.89 
27564 2 -249.58 15.6842 -44.5632 -1.38124 -0.526908 1.07732 -0.0284369 0.0867059 -0.00813139 0.00421444 -1.52782 230599 -5141.59 135667 -33700.6 
27569 2 -248.018 12.9319 -44.5293 -2.94985 -0.125338 0.518011 0.145317 0.0110699 -0.0588229 0.0113176 -1.51778 235474 233826 311415 -16160.4 
26985 2 -248.03 12.9731 -49.7981 -1 0 0 0 0 0 0.00125952 -1.9686 422418 250107 -110458 157806 
27656 2 -248.03 16.6796 -47.1772 -1 0 0 0 0 0 0.00125952 -1.50858 210648 230229 170855 -14633.1 
27568 2 -246.385 15.7332 -44.5559 0.700481 -1.03767 0.0551216 -0.0251452 -0.116488 0.031474 0.00197804 -1.51404 341493 266407 297313 -6171.43 
26984 2 -246.425 15.753 -49.7981 -1 0 0 0 0 0 0.00125952 -2.02615 176459 287329 381051 -16168 
27567 2 -246.425 13.8997 -47.1772 -1 0 0 0 0 0 0.00125952 -1.50105 255848 264473 299262 19214 
27573 2 -244.755 12.9453 -44.5506 0.580708 -0.15474 0.41458 -0.137078 -0.00998801 0.0534834 0.000671377 -1.51634 323791 290237 402408 -66075.4 
26987 2 -244.82 12.9731 -49.7981 -1 0 0 0 0 0 0.00125952 -1.98815 366532 378001 285326 227112 
27660 2 -244.82 16.6796 -47.1772 -1 0 0 0 0 0 0.00125952 -1.50234 264867 251159 370338 -41137.9 
26986 2 -243.215 15.753 -49.7981 -1 0 0 0 0 0 0.00125952 -1.94331 540027 542305 -301763 272872 
27571 2 -243.215 13.8997 -47.1772 -1 0 0 0 0 0 0.00125952 -1.49946 256407 301010 390032 1168.76 
27572 2 -243.142 15.711 -44.5018 -0.90624 -1.70352 -2.28598 -0.107038 0.00219414 -0.236457 0.0112714 -1.51765 350374 169171 115978 -164743 
27577 2 -241.564 12.9241 -44.5472 -2.02573 -0.0927768 0.288121 -0.0064332 0.0133272 -0.0488946 0.00528394 -1.53572 50944.1 188772 172184 3958.72 
26989 2 -241.61 12.9731 -49.7981 -1 0 0 0 0 0 0.00125952 -2.0208 499370 68129.3 362979 -4944.33 
27664 2 -241.61 16.6796 -47.1772 -1 0 0 0 0 0 0.00125952 -1.49517 293878 213097 301832 -3538.23 
26988 2 -240.005 15.753 -49.7981 -1 0 0 0 0 0 0.00125952 -1.94394 554423 546464 -259025 -262844 
27575 2 -240.005 13.8997 -47.1772 -1 0 0 0 0 0 0.00125952 -1.50192 263244 191712 185635 101.636 
27576 2 -239.916 15.6616 -44.591 -1.50051 0.0461872 -1.58189 -0.159783 0.190782 0.0637228 0.00599033 -1.52465 176799 220911 62987 44257.4 
26991 2 -238.4 12.9731 -49.7981 -1 0 0 0 0 0 0.00125952 -1.9869 359399 365888 280870 -211226 
27668 2 -238.4 16.6796 -47.1772 -1 0 0 0 0 0 0.00125952 -1.50163 221742 276906 279816 -2274.88 
27581 2 -238.385 12.9468 -44.5435 -0.676046 0.0825515 -0.43259 0.193137 -0.0649882 -0.0582248 0.00081993 -1.529 234421 14231.5 192339 53652.9 
26990 2 -236.795 15.753 -49.7981 -1 0 0 0 0 0 0.00125952 -2.02021 166734 287582 369388 160.732 
27579 2 -236.795 13.8997 -47.1772 -1 0 0 0 0 0 0.00125952 -1.50829 233681 184501 148242 -6629.72 
27580 2 -236.727 15.7131 -44.6061 -2.06531 1.55727 -1.81982 -0.126458 0.063604 0.117017 0.0125981 -1.52348 77962.2 283084 42555.2 -50390.2 
26993 2 -235.19 12.9731 -49.7981 -1 0 0 0 0 0 0.00125952 -1.96655 417895 257624 -51413 -178780 
27672 2 -235.19 16.6796 -47.1772 -1 0 0 0 0 0 0.00125952 -1.51062 189846 220161 92211.9 2042.49 
27585 2 -235.125 12.9532 -44.6081 0.198556 -1.27491 -0.05334 -0.117165 0.0609838 0.0697283 0.00210047 -1.52939 327191 38849 -53488.6 41372.4 
26992 2 -233.585 15.753 -49.7981 -1 0 0 0 0 0 0.00125952 -2.0609 661127 343483 938593 -14644.2 
27583 2 -233.585 13.8997 -47.1772 -1 0 0 0 0 0 0.00125952 -1.51393 149509 199575 -54117.9 -18397.5 
27584 2 -233.558 15.7552 -44.5957 -1.3634 1.84304 0.21742 0.011763 -0.0973945 0.080818 0.00667913 -1.53203 -78436 19231.8 108830 -11121.8 
27589 2 -231.928 12.9847 -44.6154 -2.48555 1.32947 -2.03815 -0.0822574 0.0440737 0.17911 0.0152396 -1.52536 184601 161054 128599 131682 
26995 2 -231.98 12.9731 -49.7981 -1 0 0 0 0 0 0.00125952 -1.96567 408722 305625 23637.7 255108 
27676 2 -231.98 16.6796 -47.1772 -1 0 0 0 0 0 0.00125952 -1.5159 182917 206742 -58501.5 5316.47 
26994 2 -230.375 15.753 -49.7981 -1 0 0 0 0 0 0.00125952 -2.00262 168385 307822 289934 71103.8 
27587 2 -230.375 13.8997 -47.1772 -1 0 0 0 0 0 0.00125952 -1.50982 224269 201836 66718.1 -21879.1 
27588 2 -230.354 15.7901 -44.6537 -1.39277 -0.910546 -1.2055 -0.111659 -0.190578 0.311195 0.00531786 -1.52374 -228440 101295 57211.6 -75896.3 
26997 2 -228.77 12.9731 -49.7981 -1 0 0 0 0 0 0.00125952 -1.99523 324337 306598 282652 146916 
27680 2 -228.77 16.6796 -47.1772 -1 0 0 0 0 0 0.00125952 -1.50817 174605 256413 10158.6 -49738.9 
27593 2 -228.743 12.9761 -44.5324 -1.34863 1.19751 -2.38132 -0.0608143 -0.0908533 -0.0920311 0.0112393 -1.52862 5076.91 184104 215010 -141343 
26996 2 -227.165 15.753 -49.7981 -1 0 0 0 0 0 0.00125952 -1.93997 585523 553399 -340144 218264 
27591 2 -227.165 13.8997 -47.1772 -1 0 0 0 0 0 0.00125952 -1.5019 240339 250553 222556 19359 
27592 2 -227.245 15.7399 -44.5656 -0.347962 -0.557191 1.4289 0.272569 0.098699 0.0627418 0.00311514 -1.52405 53979.3 7572.94 296204 28143.2 
27597 2 -225.572 13.0227 -44.5767 -0.754369 3.9853 -0.924786 0.0599109 -0.127928 0.0478321 0.0217984 -1.51262 280754 423728 192499 63901.7 
26999 2 -225.56 12.9731 -49.7981 -1 0 0 0 0 0 0.00125952 -2.02194 442747 66387.7 357509 24889.4 
27684 2 -225.56 16.6796 -47.1772 -1 0 0 0 0 0 0.00125952 -1.49954 290695 249720 272194 41816 
26998 2 -223.955 15.753 -49.7981 -1 0 0 0 0 0 0.00125952 -1.94652 469229 519440 -203958 -287417 
27595 2 -223.955 13.8997 -47.1772 -1 0 0 0 0 0 0.00125952 -1.49473 275222 305297 377914 -33648.9 
27596 2 -223.977 15.8397 -44.5518 -1.85369 2.36528 -0.0130944 0.0425206 -0.2175 -0.0507821 0.0113745 -1.52439 354567 132244 182461 97661.1 
27010 2 -278.525 21.3129 -49.7981 -1 0 0 0 0 0 0.00125952 -1.45149 368877 274273 256987 -163049 
27618 2 -278.525 19.4596 -47.1772 -1 0 0 0 0 0 0.00125952 -1.12069 177128 361176 502527 59959.4 
27619 2 -278.525 21.3129 -44.5562 -1 0 0 0 0 0 0.00125952 -1.13539 -14553.4 363844 633075 -45401.8 
27012 2 -276.92 18.5329 -49.7981 -1 0 0 0 0 0 0.00125952 -2.02321 479558 686807 640551 -119658 
27057 2 -276.92 24.0928 -49.7981 -1 0 0 0 0 0 0.00125952 -1.9709 415744 940877 232464 -201761 
27623 2 -276.92 18.5329 -44.5562 -1 0 0 0 0 0 0.00125952 -1.52715 389421 508932 480893 -246234 
27710 2 -276.92 22.2395 -47.1772 -1 0 0 0 0 0 0.00125952 -1.50611 436161 582167 455974 271850 
27713 2 -276.92 24.0928 -44.5562 -1 0 0 0 0 0 0.00125952 -1.52769 330438 452915 446238 -212334 
27622 2 -275.384 21.3316 -44.5803 0.269543 0.711766 0.688021 0.0313733 -0.124263 0.0446561 0.00132581 -1.59672 560518 225341 204281 -37048.4 
27011 2 -275.315 21.3129 -49.7981 -1 0 0 0 0 0 0.00125952 -2.05329 1.00398e+006 492986 382055 -292731 
27621 2 -275.315 19.4596 -47.1772 -1 0 0 0 0 0 0.00125952 -1.56829 861821 374701 402733 -45739.6 
27627 2 -273.724 18.504 -44.5011 0.345553 0.397546 -0.929998 -0.0837528 0.0706071 -0.173391 0.0014388 -1.52246 369265 156249 288876 -75722.4 
27717 2 -273.734 24.0585 -44.6113 -1.89284 0.370671 1.13233 -0.030217 0.0880247 0.185561 0.00630066 -1.5257 330280 238084 194643 -74174.2 
27014 2 -273.71 18.5329 -49.7981 -1 0 0 0 0 0 0.00125952 -1.94117 767893 647551 -350306 -194085 
27059 2 -273.71 24.0928 -49.7981 -1 0 0 0 0 0 0.00125952 -2.07256 605546 591158 991871 44890.6 
27714 2 -273.71 22.2395 -47.1772 -1 0 0 0 0 0 0.00125952 -1.51404 311071 168053 28294 12332.5 
27626 2 -272.17 21.2569 -44.5869 -0.109446 -0.116044 0.483812 0.131747 0.0727775 0.0956503 0.000326868 -1.52681 389079 169133 200345 -20415.4 
27013 2 -272.105 21.3129 -49.7981 -1 0 0 0 0 0 0.00125952 -1.99942 413114 58676.3 120361 -7515.99 
27625 2 -272.105 19.4596 -47.1772 -1 0 0 0 0 0 0.00125952 -1.50384 247687 201732 184704 34285.7 
27631 2 -270.513 18.5151 -44.5905 -2.84297 -0.0369472 -0.825816 0.0413266 -0.024069 0.102047 0.0110407 -1.52878 206003 189125 166439 -22757.1 
27721 2 -270.527 24.0406 -44.5679 -0.0936004 0.692715 0.0253921 0.100827 0.00314264 0.0244567 0.000616232 -1.5234 395251 292010 212860 13059.6 
27016 2 -270.5 18.5329 -49.7981 -1 0 0 0 0 0 0.00125952 -1.94619 486400 556961 -273605 229140 
27061 2 -270.5 24.0928 -49.7981 -1 0 0 0 0 0 0.00125952 -2.05751 255365 519810 723454 -56219.6 
27718 2 -270.5 22.2395 -47.1772 -1 0 0 0 0 0 0.00125952 -1.50703 221824 225316 223548 5262.29 
27015 2 -268.895 21.3129 -49.7981 -1 0 0 0 0 0 0.00125952 -1.97382 413312 421724 257465 309432 
27629 2 -268.895 19.4596 -47.1772 -1 0 0 0 0 0 0.00125952 -1.50678 225578 238441 252792 12629.8 
27630 2 -268.881 21.2701 -44.5457 -1.31455 -0.73928 -0.450067 -0.0185114 0.0549142 -0.126419 0.00312 -1.5235 421623 208228 54104.3 1842.6 
27018 2 -267.29 18.5329 -49.7981 -1 0 0 0 0 0 0.00125952 -2.04056 163264 367655 484826 -67774.3 
27063 2 -267.29 24.0928 -49.7981 -1 0 0 0 0 0 0.00125952 -1.95275 328957 482273 -298705 142951 
27722 2 -267.29 22.2395 -47.1772 -1 0 0 0 0 0 0.00125952 -1.50339 245443 228702 267145 7622.73 
27725 2 -267.223 24.0512 -44.5957 0.427407 0.0251911 0.190119 -0.0854957 0.0104209 0.109503 0.00027641 -1.51912 453712 291498 155303 -30618.3 
27635 2 -267.262 18.4997 -44.5398 -2.95995 -0.232914 -0.283587 -0.0790348 -0.0123061 -0.0683401 0.0112046 -1.52459 278271 240219 215911 54773.3 
27017 2 -265.685 21.3129 -49.7981 -1 0 0 0 0 0 0.00125952 -1.98594 379468 128332 27497 48993 
27633 2 -265.685 19.4596 -47.1772 -1 0 0 0 0 0 0.00125952 -1.5055 261426 210216 247481 -11895.4 
27634 2 -265.637 21.2513 -44.6025 -1.0404 0.170571 -1.29764 -0.0895019 0.0355031 0.128651 0.00352083 -1.52373 215410 300210 116004 -26284 
27729 2 -264.016 24.0629 -44.5619 -0.304838 -0.174891 0.514591 -0.0497999 -0.0485726 0.0302608 0.000489093 -1.52644 253714 239562 269474 -20317.4 
27639 2 -264.054 18.4436 -44.5516 -3.13207 -0.762332 -0.400876 0.00773439 0.0963065 -0.00581682 0.0132901 -1.53179 187073 184172 258162 -5583.8 
27020 2 -264.08 18.5329 -49.7981 -1 0 0 0 0 0 0.00125952 -2.07025 616807 486578 987978 32056.9 
27065 2 -264.08 24.0928 -49.7981 -1 0 0 0 0 0 0.00125952 -1.94059 746312 747961 -264394 -93370.6 
27726 2 -264.08 22.2395 -47.1772 -1 0 0 0 0 0 0.00125952 -1.50227 206707 251660 254939 -16818.4 
27638 2 -262.477 21.2433 -44.5574 -1.03655 0.333513 0.331733 0.137837 0.0154633 -0.0987969 0.00163198 -1.52113 214923 258372 20107 58952.4 
27019 2 -262.475 21.3129 -49.7981 -1 0 0 0 0 0 0.00125952 -1.97902 361451 306955 138760 -251253 
27637 2 -262.475 19.4596 -47.1772 -1 0 0 0 0 0 0.00125952 -1.50155 254692 240666 253373 -22376.3 
27022 2 -260.87 18.5329 -49.7981 -1 0 0 0 0 0 0.00125952 -1.9904 127753 359264 67829.3 -67678.6 
27067 2 -260.87 24.0928 -49.7981 -1 0 0 0 0 0 0.00125952 -1.99371 85057.8 382107 57236.7 -16484.9 
27730 2 -260.87 22.2395 -47.1772 -1 0 0 0 0 0 0.00125952 -1.50319 266932 248006 317237 -3413.12 
27643 2 -260.835 18.5072 -44.5543 -1.6477 0.602797 -1.88307 0.00441577 -0.00703122 -0.0449839 0.00834333 -1.5251 313378 217457 145995 57905.4 
27733 2 -260.795 24.0171 -44.562 0.102986 2.33926 -0.14286 -0.084041 0.02653 -0.00940999 0.00693131 -1.52576 205814 309103 160741 -7084.9 
27021 2 -259.265 21.3129 -49.7981 -1 0 0 0 0 0 0.00125952 -1.99059 330174 266922 225128 -180719 
27641 2 -259.265 19.4596 -47.1772 -1 0 0 0 0 0 0.00125952 -1.50666 222531 190279 154837 -41752.6 
27642 2 -259.184 21.2523 -44.5941 -0.814555 -0.41233 1.31536 -0.163391 0.0519156 -0.0109016 0.00322901 -1.5303 208570 64087.1 -117982 14656.1 
28455 2 -257.62 24.0491 -44.558 -0.307396 -0.247791 -1.15471 0.0469765 -0.0436332 -0.066966 0.00187573 -1.53271 34956.8 131983 81061.7 72181.1 
27647 2 -257.605 18.4959 -44.5742 -1.2083 -0.0173231 0.0938933 -0.0730657 -0.0353665 0.0162819 0.00185037 -1.5302 165127 116506 132432 97139.3 
27024 2 -257.66 18.5329 -49.7981 -1 0 0 0 0 0 0.00125952 -1.9405 696608 688650 -309910 -118492 
27069 2 -257.66 24.0928 -49.7981 -1 0 0 0 0 0 0.00125952 -2.07246 652535 614329 1.13749e+006 22370.3 
27734 2 -257.66 22.2395 -47.1772 -1 0 0 0 0 0 0.00125952 -1.50815 167155 213735 87462.9 -30540 
27646 2 -256.02 21.2762 -44.5547 -2.12336 0.280641 -0.647851 0.0286613 -0.0412232 -0.0801681 0.00630658 -1.53499 115304 193822 82881.8 -71641.8 
27023 2 -256.055 21.3129 -49.7981 -1 0 0 0 0 0 0.00125952 -1.99854 358908 92276.3 124866 18352 
27645 2 -256.055 19.4596 -47.1772 -1 0 0 0 0 0 0.00125952 -1.50452 233451 230550 253824 -4501.75 
27651 2 -254.416 18.4709 -44.5417 -0.765977 -0.698816 0.0646648 0.0209151 0.0856538 -0.1006 0.00135933 -1.52514 197531 274215 128892 37386.8 
27026 2 -254.45 18.5329 -49.7981 -1 0 0 0 0 0 0.00125952 -1.95415 350946 492946 -239448 197215 
27071 2 -254.45 24.0928 -49.7981 -1 0 0 0 0 0 0.00125952 -2.04125 146746 450243 546456 -53352.6 
27738 2 -254.45 22.2395 -47.1772 -1 0 0 0 0 0 0.00125952 -1.50436 249977 229340 252680 6314.15 
28459 2 -254.411 24.0496 -44.5899 -0.518315 1.35226 -0.416383 0.0111901 0.000202337 0.0347607 0.00285991 -1.52601 166829 204166 34180.2 -30794.1 
27025 2 -252.845 21.3129 -49.7981 -1 0 0 0 0 0 0.00125952 -1.97406 426149 428742 250244 325915 
27649 2 -252.845 19.4596 -47.1772 -1 0 0 0 0 0 0.00125952 -1.5018 272884 233190 319958 21237 
27650 2 -252.783 21.2804 -44.5521 -0.363608 1.34659 0.632442 -0.0403836 -0.0409961 0.018302 0.00295421 -1.51385 303723 346971 301300 7740.29 
28552 2 -251.215 24.0583 -44.4873 -1.82061 -0.897948 0.515449 0.0680217 -0.0178308 -0.138554 0.00552501 -1.51523 276717 237736 423731 -51334.5 
27028 2 -251.24 18.5329 -49.7981 -1 0 0 0 0 0 0.00125952 -2.05708 261924 410619 611365 -76579.8 
27073 2 -251.24 24.0928 -49.7981 -1 0 0 0 0 0 0.00125952 -1.94388 491953 564472 -408885 171328 
27742 2 -251.24 22.2395 -47.1772 -1 0 0 0 0 0 0.00125952 -1.49708 266781 326987 411994 -23166.9 
27655 2 -251.188 18.4862 -44.5309 -1.55326 -0.069639 -0.847423 -0.108735 0.0566983 -0.0738357 0.00394935 -1.52037 75416.5 254304 275407 -51078.4 
27654 2 -249.586 21.2608 -44.5398 -2.32378 -1.4091 -0.335854 -0.0344452 0.0498322 0.0499497 0.00944428 -1.51882 189492 261946 457289 -65310.8 
27027 2 -249.635 21.3129 -49.7981 -1 0 0 0 0 0 0.00125952 -1.98693 397722 90967.3 -80025 2716.87 
27653 2 -249.635 19.4596 -47.1772 -1 0 0 0 0 0 0.00125952 -1.50264 284814 261299 347265 -5218.03 
27030 2 -248.03 18.5329 -49.7981 -1 0 0 0 0 0 0.00125952 -2.06735 439491 463471 784481 55227.1 
27075 2 -248.03 24.0928 -49.7981 -1 0 0 0 0 0 0.00125952 -1.94261 661352 677417 -356572 -151500 
27746 2 -248.03 22.2395 -47.1772 -1 0 0 0 0 0 0.00125952 -1.49311 296358 320336 432422 -9855.47 
27749 2 -248.002 24.0321 -44.4917 -1.31788 0.664242 -0.927382 0.0447159 0.0371331 -0.134826 0.00382649 -1.51972 315386 197813 383047 56531.9 
27659 2 -248.051 18.4558 -44.5278 -1.07995 -0.484955 0.165591 0.141311 0.101984 -0.00252887 0.00179971 -1.52776 8236.07 232291 423456 36637.9 
27029 2 -246.425 21.3129 -49.7981 -1 0 0 0 0 0 0.00125952 -1.97728 402646 381858 185682 -304308 
27657 2 -246.425 19.4596 -47.1772 -1 0 0 0 0 0 0.00125952 -1.50429 263268 239096 273497 9333.86 
27658 2 -246.391 21.2625 -44.539 -2.51237 1.2125 -0.954979 0.012744 0.0370473 -0.0248486 0.0109505 -1.52264 174244 302854 279772 206773 
27753 2 -244.769 24.0864 -44.5627 -2.06162 0.783202 -1.01096 -0.00704969 -0.0804797 0.0567365 0.00741318 -1.51995 401121 330251 290391 103199 
27663 2 -244.847 18.5111 -44.548 0.0166791 0.0591035 -1.8344 0.111278 -0.0310566 -0.0521321 0.00424307 -1.52233 301382 218372 151309 -24933.8 
27032 2 -244.82 18.5329 -49.7981 -1 0 0 0 0 0 0.00125952 -1.97311 215036 417248 -73725.4 -133033 
27077 2 -244.82 24.0928 -49.7981 -1 0 0 0 0 0 0.00125952 -2.01864 70927.5 392633 284333 21934.7 
27750 2 -244.82 22.2395 -47.1772 -1 0 0 0 0 0 0.00125952 -1.50328 246541 252463 297654 -13515.1 
27662 2 -243.173 21.3096 -44.552 -1.05758 0.585067 0.626554 -0.049318 -0.0397954 0.000677531 0.00233432 -1.52191 226158 402929 287961 41533.6 
27031 2 -243.215 21.3129 -49.7981 -1 0 0 0 0 0 0.00125952 -1.99714 321404 176736 176400 -103655 
27661 2 -243.215 19.4596 -47.1772 -1 0 0 0 0 0 0.00125952 -1.51 198790 216217 274213 -240.797 
27034 2 -241.61 18.5329 -49.7981 -1 0 0 0 0 0 0.00125952 -1.94513 723387 712175 -237127 -8510.56 
27079 2 -241.61 24.0928 -49.7981 -1 0 0 0 0 0 0.00125952 -2.07539 740779 624824 1.23491e+006 1703.71 
27754 2 -241.61 22.2395 -47.1772 -1 0 0 0 0 0 0.00125952 -1.51037 195664 228615 155787 -7642.27 
27757 2 -241.533 24.094 -44.5541 0.0821931 -1.84099 -1.50071 -0.118895 -0.027354 -0.00546424 0.00711395 -1.52336 226376 104665 209617 34987.4 
27667 2 -241.604 18.4745 -44.6018 -0.040781 0.201331 1.38365 0.0662406 0.0965113 0.137651 0.00246449 -1.51424 445017 313862 143625 -84940.2 
27666 2 -239.999 21.3037 -44.5502 -0.177762 -1.19303 0.259275 0.072964 -0.0878167 0.0164997 0.00191715 -1.51927 186662 247570 322754 64700.9 
27033 2 -240.005 21.3129 -49.7981 -1 0 0 0 0 0 0.00125952 -1.99833 326571 162469 166198 85209.4 
27665 2 -240.005 19.4596 -47.1772 -1 0 0 0 0 0 0.00125952 -1.50236 213677 239986 256498 2400.76 
27036 2 -238.4 18.5329 -49.7981 -1 0 0 0 0 0 0.00125952 -1.96875 233849 425623 -134271 144665 
27081 2 -238.4 24.0928 -49.7981 -1 0 0 0 0 0 0.00125952 -2.02121 76179 399425 324950 -30172.4 
27758 2 -238.4 22.2395 -47.1772 -1 0 0 0 0 0 0.00125952 -1.50625 237456 215131 264914 -9426.74 
27761 2 -238.348 24.032 -44.5754 -1.91401 1.42395 1.17028 -0.104131 0.0987816 0.0914732 0.00889299 -1.52348 -64232.4 338917 265794 15605 
27671 2 -238.363 18.5463 -44.5038 0.204943 0.928196 -0.349154 -0.0683377 -0.162077 -0.174335 0.00129158 -1.51376 401368 318089 270065 -76756.3 
27035 2 -236.795 21.3129 -49.7981 -1 0 0 0 0 0 0.00125952 -1.97486 410631 393696 162759 311374 
27669 2 -236.795 19.4596 -47.1772 -1 0 0 0 0 0 0.00125952 -1.49442 293587 308190 396079 4774.51 
27670 2 -236.787 21.2674 -44.4912 1.38779 -1.53258 -0.664448 0.0784041 -0.0258834 -0.226854 0.00594023 -1.51863 230016 19686.1 207966 -88309.5 
27675 2 -235.134 18.507 -44.5412 -2.71989 0.697382 1.22474 -0.184804 0.00894993 -0.0396434 0.0118195 -1.52731 7583.26 74760.5 248455 -13663.9 
27038 2 -235.19 18.5329 -49.7981 -1 0 0 0 0 0 0.00125952 -2.06472 403464 456494 757597 -59749.4 
27083 2 -235.19 24.0928 -49.7981 -1 0 0 0 0 0 0.00125952 -1.94205 636655 659860 -333289 159006 
27762 2 -235.19 22.2395 -47.1772 -1 0 0 0 0 0 0.00125952 -1.4948 318944 272997 450077 -7984.51 
27765 2 -235.211 24.021 -44.5435 -3.07872 -0.631804 -0.405468 0.121152 0.042629 -0.0739633 0.0126482 -1.51959 -104124 310120 150229 -57137.3 
27037 2 -233.585 21.3129 -49.7981 -1 0 0 0 0 0 0.00125952 -1.98357 397089 81445.6 -93219.1 1840.54 
27673 2 -233.585 19.4596 -47.1772 -1 0 0 0 0 0 0.00125952 -1.50522 251765 249724 138833 8971.68 
27674 2 -233.537 21.2308 -44.5557 -1.1398 -1.06258 0.240774 -0.150163 0.128858 0.0502287 0.0031314 -1.52057 144073 7316.88 331090 -52785 
27679 2 -232.003 18.5003 -44.5957 0.794656 -0.323341 -1.04411 0.0983544 0.00549782 0.126001 0.00230013 -1.53858 -163561 -225771 202550 3490.79 
27769 2 -232.025 24.0192 -44.5384 0.0384035 1.42813 -0.640348 0.15124 0.0344359 -0.0738658 0.00308718 -1.51732 266792 274208 220655 -17522.4 
27040 2 -231.98 18.5329 -49.7981 -1 0 0 0 0 0 0.00125952 -2.05462 285381 420458 676772 73666.2 
27085 2 -231.98 24.0928 -49.7981 -1 0 0 0 0 0 0.00125952 -1.94219 520693 579045 -374517 -172389 
27766 2 -231.98 22.2395 -47.1772 -1 0 0 0 0 0 0.00125952 -1.50045 233739 269098 226237 5837.06 
27039 2 -230.375 21.3129 -49.7981 -1 0 0 0 0 0 0.00125952 -1.97172 422493 421679 254706 -326389 
27677 2 -230.375 19.4596 -47.1772 -1 0 0 0 0 0 0.00125952 -1.51298 249558 188604 70978.5 -29829.8 
27678 2 -230.383 21.2301 -44.6039 -2.899 0.213472 0.291726 0.0169506 0.187511 0.134235 0.0107498 -1.5239 -29070.9 105328 133346 73940.2 
27773 2 -228.761 24.0361 -44.5895 -0.467584 0.177369 3.02549 -0.0885303 0.0817696 0.0882338 0.0118441 -1.52254 261379 62662.3 122248 187807 
27042 2 -228.77 18.5329 -49.7981 -1 0 0 0 0 0 0.00125952 -1.95256 322779 478813 -223076 -188301 
27087 2 -228.77 24.0928 -49.7981 -1 0 0 0 0 0 0.00125952 -2.03683 126610 437239 500942 49118.8 
27770 2 -228.77 22.2395 -47.1772 -1 0 0 0 0 0 0.00125952 -1.50846 253558 215343 167070 -16184.1 
27683 2 -228.811 18.517 -44.5472 0.0618474 1.51886 0.718946 0.217878 0.0752338 -0.0529757 0.00356146 -1.52134 210483 -101773 204172 84987 
27682 2 -227.179 21.3361 -44.5436 -2.27751 0.245974 -1.04104 -0.0720414 -0.321606 -0.0809911 0.00797444 -1.5253 -227627 -132706 178550 -24554 
27041 2 -227.165 21.3129 -49.7981 -1 0 0 0 0 0 0.00125952 -1.99668 348422 105089 117545 -31750.7 
27681 2 -227.165 19.4596 -47.1772 -1 0 0 0 0 0 0.00125952 -1.5008 258327 325561 273291 14898.3 
27777 2 -225.597 24.002 -44.522 0.016873 -0.318113 -1.32644 0.102014 0.332795 -0.100385 0.00234387 -1.51689 253599 -174884 264961 -102186 
27687 2 -225.579 18.5225 -44.5733 0.809143 -0.566845 -2.24743 -0.0768232 0.0811305 0.0607433 0.00759106 -1.50795 450643 143701 214699 76700.8 
27044 2 -225.56 18.5329 -49.7981 -1 0 0 0 0 0 0.00125952 -1.94079 700007 697150 -296200 96956.8 
27089 2 -225.56 24.0928 -49.7981 -1 0 0 0 0 0 0.00125952 -2.07337 679608 620470 1.14943e+006 -19963 
27774 2 -225.56 22.2395 -47.1772 -1 0 0 0 0 0 0.00125952 -1.5106 169092 204206 65431.5 33158.7 
27043 2 -223.955 21.3129 -49.7981 -1 0 0 0 0 0 0.00125952 -1.99186 323005 251092 220920 165752 
27685 2 -223.955 19.4596 -47.1772 -1 0 0 0 0 0 0.00125952 -1.51016 193396 208921 147738 10355.4 
27686 2 -224.03 21.3106 -44.5847 -0.853852 0.298918 -1.22725 0.311622 -0.128248 0.0414878 0.00292782 -1.51467 169522 208136 110379 73840.4 
27055 2 -278.525 26.8728 -49.7981 -1 0 0 0 0 0 0.00125952 -1.41915 433325 268870 -272629 132954 
27708 2 -278.525 25.0195 -47.1772 -1 0 0 0 0 0 0.00125952 -1.11899 204349 369278 504130 63977.7 
27709 2 -278.525 26.8728 -44.5562 -1 0 0 0 0 0 0.00125952 -1.13744 38994.2 313744 627041 -38018.2 
27798 2 -278.525 30.5794 -47.1772 -1 0 0 0 0 0 0.00125952 -1.10513 179112 280034 658651 104933 
27102 2 -276.92 29.6527 -49.7981 -1 0 0 0 0 0 0.00125952 -1.99878 575366 657075 585769 51464.9 
27800 2 -276.92 27.7994 -47.1772 -1 0 0 0 0 0 0.00125952 -1.50973 399221 532679 395039 304323 
27803 2 -276.92 29.6527 -44.5562 -1 0 0 0 0 0 0.00125952 -1.51706 81765.3 374903 134738 -93519.3 
27712 2 -275.374 26.8958 -44.6027 1.41175 -1.67333 1.31394 -0.00514399 -0.15554 0.12844 0.00821146 -1.59238 638643 289057 207400 -101854 
27056 2 -275.315 26.8728 -49.7981 -1 0 0 0 0 0 0.00125952 -2.09294 907828 414342 528332 60346.4 
27711 2 -275.315 25.0195 -47.1772 -1 0 0 0 0 0 0.00125952 -1.57387 800529 331112 205597 50077.1 
27801 2 -275.315 30.5794 -47.1772 -1 0 0 0 0 0 0.00125952 -1.5672 812473 349024 271173 18903.7 
27807 2 -273.765 29.629 -44.5687 -1.5806 1.68797 0.310564 0.160932 -0.00960578 0.0112938 0.00685679 -1.52957 395548 113522 186106 -51741.9 
27104 2 -273.71 29.6527 -49.7981 -1 0 0 0 0 0 0.00125952 -1.95841 598799 322316 -177838 197928 
27804 2 -273.71 27.7994 -47.1772 -1 0 0 0 0 0 0.00125952 -1.50567 387186 277301 311565 -22084.5 
27058 2 -272.105 26.8728 -49.7981 -1 0 0 0 0 0 0.00125952 -2.05514 595478 248832 763277 29456.5 
27715 2 -272.105 25.0195 -47.1772 -1 0 0 0 0 0 0.00125952 -1.50877 198391 214662 170399 -696.022 
27805 2 -272.105 30.5794 -47.1772 -1 0 0 0 0 0 0.00125952 -1.49765 263922 256466 249654 21241.6 
27716 2 -272.124 26.8299 -44.5398 -0.111252 -0.302714 1.95216 0.00822924 0.0288281 -0.0831323 0.00493096 -1.51569 339859 381409 200739 -1770.93 
27106 2 -270.5 29.6527 -49.7981 -1 0 0 0 0 0 0.00125952 -1.96119 437323 377978 -32420.8 -310713 
27808 2 -270.5 27.7994 -47.1772 -1 0 0 0 0 0 0.00125952 -1.50127 251369 253098 283474 5098.78 
27811 2 -270.491 29.6192 -44.5847 -1.72502 2.24883 -1.30931 0.0183666 -0.0375375 0.068505 0.0122768 -1.51961 380818 258798 151071 84318.5 
27720 2 -268.906 26.8132 -44.5659 -0.550602 0.154065 -0.926227 0.0571658 0.0233164 -0.0286141 0.00149227 -1.52405 341433 293967 98243.1 -3666.78 
27060 2 -268.895 26.8728 -49.7981 -1 0 0 0 0 0 0.00125952 -1.99441 234422 323667 221827 -149250 
27719 2 -268.895 25.0195 -47.1772 -1 0 0 0 0 0 0.00125952 -1.50778 230595 216921 234360 -30158 
27809 2 -268.895 30.5794 -47.1772 -1 0 0 0 0 0 0.00125952 -1.50139 240810 295913 295174 -29326.9 
27815 2 -267.261 29.5651 -44.5536 -1.43279 0.162339 -1.47352 -0.0240092 0.137309 -0.0243241 0.00535355 -1.52462 253518 281070 185967 173785 
27108 2 -267.29 29.6527 -49.7981 -1 0 0 0 0 0 0.00125952 -2.01234 276313 269408 345162 -59950.4 
27812 2 -267.29 27.7994 -47.1772 -1 0 0 0 0 0 0.00125952 -1.51009 198099 196081 175270 -31627 
27724 2 -265.683 26.8391 -44.5573 -0.00224652 0.0248439 -1.35292 0.111641 -0.0525427 -0.0393059 0.00230619 -1.53033 319700 83222.4 143478 26278.6 
27062 2 -265.685 26.8728 -49.7981 -1 0 0 0 0 0 0.00125952 -1.94493 538796 457396 -347866 -188329 
27723 2 -265.685 25.0195 -47.1772 -1 0 0 0 0 0 0.00125952 -1.5044 217402 257353 217517 -41304.3 
27813 2 -265.685 30.5794 -47.1772 -1 0 0 0 0 0 0.00125952 -1.5065 195615 250095 219447 12472.5 
27819 2 -264.081 29.6359 -44.5605 -1.02605 1.02094 -0.223892 0.134363 -0.141112 -0.0430149 0.00270193 -1.52146 337263 213035 112353 -94325.5 
27110 2 -264.08 29.6527 -49.7981 -1 0 0 0 0 0 0.00125952 -2.03584 450646 117927 482505 -44201.9 
27816 2 -264.08 27.7994 -47.1772 -1 0 0 0 0 0 0.00125952 -1.50555 241951 249055 310116 19312.2 
27728 2 -262.425 26.8121 -44.5526 -1.77253 0.340617 -0.847304 0.00677936 0.0479734 -0.00868061 0.0050076 -1.51246 435660 351096 238887 -149279 
27064 2 -262.475 26.8728 -49.7981 -1 0 0 0 0 0 0.00125952 -1.95495 445860 469660 -104442 323379 
27727 2 -262.475 25.0195 -47.1772 -1 0 0 0 0 0 0.00125952 -1.5002 263658 233257 234157 7093.75 
27817 2 -262.475 30.5794 -47.1772 -1 0 0 0 0 0 0.00125952 -1.50317 239218 221349 171872 -23953.4 
27112 2 -260.87 29.6527 -49.7981 -1 0 0 0 0 0 0.00125952 -1.97881 352062 394802 208041 272626 
27820 2 -260.87 27.7994 -47.1772 -1 0 0 0 0 0 0.00125952 -1.49837 279634 307232 312217 -1843.59 
27823 2 -260.781 29.5645 -44.5439 -1.4815 -0.752817 -0.84272 -0.158222 -0.0121509 0.00196121 0.00437274 -1.51289 395100 146628 302198 -112511 
27066 2 -259.265 26.8728 -49.7981 -1 0 0 0 0 0 0.00125952 -2.03511 227352 243790 414978 -55003.5 
27731 2 -259.265 25.0195 -47.1772 -1 0 0 0 0 0 0.00125952 -1.50548 227914 249097 216630 6304.72 
27821 2 -259.265 30.5794 -47.1772 -1 0 0 0 0 0 0.00125952 -1.50342 256494 294460 223195 -28431.6 
28544 2 -259.186 26.7865 -44.5216 -2.97665 0.703136 0.36445 -0.0937689 0.0595838 -0.0698831 0.0119499 -1.5258 94413.7 133174 329337 119186 
27732 2 -257.584 29.5654 -44.5963 -1.11323 0.184214 0.198453 -0.0365208 0.0703824 0.154665 0.00165326 -1.52874 143834 6037.53 223498 127489 
27114 2 -257.66 29.6527 -49.7981 -1 0 0 0 0 0 0.00125952 -1.95608 443043 263017 -294062 96230.3 
27824 2 -257.66 27.7994 -47.1772 -1 0 0 0 0 0 0.00125952 -1.50105 271076 249474 188544 -544.923 
27068 2 -256.055 26.8728 -49.7981 -1 0 0 0 0 0 0.00125952 -2.05276 450873 240573 646098 67328.5 
27735 2 -256.055 25.0195 -47.1772 -1 0 0 0 0 0 0.00125952 -1.50895 241265 241824 243406 -14930 
27825 2 -256.055 30.5794 -47.1772 -1 0 0 0 0 0 0.00125952 -1.50345 253012 256308 174241 -42059.4 
27737 2 -256.026 26.8511 -44.5776 -1.42354 0.0373779 0.595724 0.0942884 -0.12272 0.0125621 0.00300113 -1.53416 44554.5 63844.8 110082 41926.6 
27116 2 -254.45 29.6527 -49.7981 -1 0 0 0 0 0 0.00125952 -1.96028 406558 399678 14894.4 -356685 
27828 2 -254.45 27.7994 -47.1772 -1 0 0 0 0 0 0.00125952 -1.50793 230252 262317 191621 -18242.3 
27736 2 -254.38 29.5991 -44.5677 -0.724012 0.805771 -0.770842 -0.00125106 -0.0332995 -0.0120101 0.0022264 -1.53358 156009 -4525.19 115275 -19105.4 
27070 2 -252.845 26.8728 -49.7981 -1 0 0 0 0 0 0.00125952 -1.97779 288876 373394 125806 -246186 
27739 2 -252.845 25.0195 -47.1772 -1 0 0 0 0 0 0.00125952 -1.50431 242655 220541 195241 -56928.1 
27829 2 -252.845 30.5794 -47.1772 -1 0 0 0 0 0 0.00125952 -1.50613 249479 250635 211861 -17625.9 
27741 2 -252.819 26.8195 -44.5907 -2.02791 -1.0932 -0.636683 0.073085 -0.00548582 0.0448987 0.00719543 -1.52856 214871 143284 48696.1 2926.16 
27740 2 -251.164 29.5767 -44.571 -0.925054 -0.0132132 -1.29381 0.00697171 -6.03662e-005 -0.0415728 0.00318639 -1.52788 226402 223324 14328.4 7200.45 
27118 2 -251.24 29.6527 -49.7981 -1 0 0 0 0 0 0.00125952 -2.0235 264299 206344 388115 7997.56 
27832 2 -251.24 27.7994 -47.1772 -1 0 0 0 0 0 0.00125952 -1.50577 234515 224805 198768 -44109.8 
27745 2 -249.581 26.7906 -44.5467 -0.249315 0.953957 0.428063 -0.0210691 0.0769379 0.0140338 0.00145528 -1.51559 375380 235242 321392 14708.9 
27072 2 -249.635 26.8728 -49.7981 -1 0 0 0 0 0 0.00125952 -1.94706 528892 448178 -405087 -79858.3 
27743 2 -249.635 25.0195 -47.1772 -1 0 0 0 0 0 0.00125952 -1.49292 334140 296217 411154 -447.902 
27833 2 -249.635 30.5794 -47.1772 -1 0 0 0 0 0 0.00125952 -1.50646 231246 221273 153951 -15616 
27744 2 -247.952 29.5942 -44.5698 -1.37249 -0.516092 0.21938 -0.012217 -0.0220062 0.0199303 0.00276869 -1.52058 221206 241383 172471 75709.3 
27120 2 -248.03 29.6527 -49.7981 -1 0 0 0 0 0 0.00125952 -2.03327 335759 145322 426308 -52333.8 
27836 2 -248.03 27.7994 -47.1772 -1 0 0 0 0 0 0.00125952 -1.50531 240471 226384 238714 -1168.14 
27748 2 -246.362 26.8342 -44.5422 -1.7385 -0.589167 0.879104 -0.055398 -0.0543398 -0.0187985 0.00521733 -1.52022 286884 190846 281875 64975 
27074 2 -246.425 26.8728 -49.7981 -1 0 0 0 0 0 0.00125952 -1.96387 367018 433418 -26904 315950 
27747 2 -246.425 25.0195 -47.1772 -1 0 0 0 0 0 0.00125952 -1.50005 259618 284298 343664 34355.3 
27837 2 -246.425 30.5794 -47.1772 -1 0 0 0 0 0 0.00125952 -1.50187 260586 269873 294674 -37982.3 
27122 2 -244.82 29.6527 -49.7981 -1 0 0 0 0 0 0.00125952 -1.96889 385162 411208 102799 336141 
27840 2 -244.82 27.7994 -47.1772 -1 0 0 0 0 0 0.00125952 -1.50659 262276 249127 322827 -5820.18 
27843 2 -244.742 29.5788 -44.5343 -1.10771 1.34513 -1.75484 -0.0928738 0.107193 -0.0618373 0.00770299 -1.52645 54558.1 166432 231265 62843.9 
27752 2 -243.132 26.8669 -44.5164 -1.21058 1.94921 0.488006 -0.0667898 -0.136013 -0.0804441 0.00693122 -1.52323 191819 150763 351242 83977.8 
27076 2 -243.215 26.8728 -49.7981 -1 0 0 0 0 0 0.00125952 -2.04636 288458 234608 489771 -82715.5 
27751 2 -243.215 25.0195 -47.1772 -1 0 0 0 0 0 0.00125952 -1.50462 222081 278174 278788 -2327.11 
27841 2 -243.215 30.5794 -47.1772 -1 0 0 0 0 0 0.00125952 -1.50134 247270 254553 174942 24485.8 
27124 2 -241.61 29.6527 -49.7981 -1 0 0 0 0 0 0.00125952 -1.95578 414772 231062 -371546 9433.73 
27844 2 -241.61 27.7994 -47.1772 -1 0 0 0 0 0 0.00125952 -1.50584 248002 232540 208025 662.599 
27847 2 -241.595 29.6249 -44.6141 -3.02336 -0.777784 -1.85487 0.103818 -0.0474482 0.191178 0.0166083 -1.53185 -132867 -20031.6 158110 -23198.9 
27756 2 -239.959 26.8625 -44.5666 2.13167 -1.66641 1.53953 0.00685545 -0.115452 0.0341016 0.0122061 -1.52456 197464 123887 221498 -175549 
27078 2 -240.005 26.8728 -49.7981 -1 0 0 0 0 0 0.00125952 -2.04868 311256 233177 542574 85106.9 
27755 2 -240.005 25.0195 -47.1772 -1 0 0 0 0 0 0.00125952 -1.50526 236547 251129 205829 -28824.3 
27845 2 -240.005 30.5794 -47.1772 -1 0 0 0 0 0 0.00125952 -1.5049 237560 249468 188431 -6992.63 
27126 2 -238.4 29.6527 -49.7981 -1 0 0 0 0 0 0.00125952 -1.96647 387192 409263 109916 -345942 
27848 2 -238.4 27.7994 -47.1772 -1 0 0 0 0 0 0.00125952 -1.50322 271789 225742 212424 -38037.8 
27851 2 -238.4 29.5721 -44.5708 -1.55142 -1.0401 -0.614922 0.0950403 0.14402 -0.0511667 0.00487037 -1.52636 113886 184040 31772.4 -68713.8 
27760 2 -236.72 26.8452 -44.5314 0.62983 -0.617794 0.370455 -0.155199 -0.157665 -0.144023 0.00115321 -1.527 173340 61151.4 83986.1 -78122.1 
27080 2 -236.795 26.8728 -49.7981 -1 0 0 0 0 0 0.00125952 -1.96308 350502 420398 -27157.3 -308234 
27759 2 -236.795 25.0195 -47.1772 -1 0 0 0 0 0 0.00125952 -1.50111 250606 293679 279463 -15806.3 
27849 2 -236.795 30.5794 -47.1772 -1 0 0 0 0 0 0.00125952 -1.50836 243103 235671 232989 7516.75 
27128 2 -235.19 29.6527 -49.7981 -1 0 0 0 0 0 0.00125952 -2.03026 316552 151874 408497 49778.2 
27852 2 -235.19 27.7994 -47.1772 -1 0 0 0 0 0 0.00125952 -1.50598 241639 204009 104267 -23411.9 
27855 2 -235.188 29.5527 -44.5777 -2.73009 -0.511432 -0.996897 0.0196872 0.152779 0.0979692 0.0109688 -1.52262 81595.5 6045.68 283173 -96841.9 
27082 2 -233.585 26.8728 -49.7981 -1 0 0 0 0 0 0.00125952 -1.94563 527146 442668 -415839 52903.5 
27763 2 -233.585 25.0195 -47.1772 -1 0 0 0 0 0 0.00125952 -1.49831 291013 298194 385677 10184 
27853 2 -233.585 30.5794 -47.1772 -1 0 0 0 0 0 0.00125952 -1.51207 228050 219248 116549 2282.4 
27764 2 -233.546 26.8276 -44.5575 -0.483615 0.553124 -1.30776 -0.077423 -0.122501 0.00917716 0.00283401 -1.52518 92536.7 91959.5 228689 4305.49 
27859 2 -232.003 29.5672 -44.5486 0.503081 -0.797486 -0.530309 0.106209 0.0418972 0.0196358 0.00147402 -1.51948 235142 164529 357888 -49217 
27130 2 -231.98 29.6527 -49.7981 -1 0 0 0 0 0 0.00125952 -2.02405 270142 192145 369500 -19232.1 
27856 2 -231.98 27.7994 -47.1772 -1 0 0 0 0 0 0.00125952 -1.50814 234041 235971 160753 14055 
27768 2 -230.34 26.8043 -44.595 -1.34895 1.21456 -0.772946 -0.135985 0.0214131 0.097722 0.00490236 -1.52254 32532.4 198110 114606 47331.8 
27084 2 -230.375 26.8728 -49.7981 -1 0 0 0 0 0 0.00125952 -1.97542 301466 381811 100059 260768 
27767 2 -230.375 25.0195 -47.1772 -1 0 0 0 0 0 0.00125952 -1.50538 249825 214340 194280 41041.7 
27857 2 -230.375 30.5794 -47.1772 -1 0 0 0 0 0 0.00125952 -1.50445 262285 248390 228799 -554.553 
27863 2 -228.781 29.6018 -44.5507 -1.40241 -0.0882867 2.11528 -0.0577336 -0.0577153 -0.0184498 0.00812258 -1.52895 141218 95313.9 241253 -17125.5 
27132 2 -228.77 29.6527 -49.7981 -1 0 0 0 0 0 0.00125952 -1.96316 403653 404966 29376.5 360327 
27860 2 -228.77 27.7994 -47.1772 -1 0 0 0 0 0 0.00125952 -1.50814 209629 257109 193605 6243.92 
27772 2 -227.188 26.8461 -44.545 -3.9313 -0.350249 0.482502 0.0667093 -0.158255 -0.0292618 0.0199137 -1.52066 -51659.1 268029 243451 -103659 
27086 2 -227.165 26.8728 -49.7981 -1 0 0 0 0 0 0.00125952 -2.05333 420954 239115 606929 -74395.3 
27771 2 -227.165 25.0195 -47.1772 -1 0 0 0 0 0 0.00125952 -1.50662 203783 263408 223010 -15996.4 
27861 2 -227.165 30.5794 -47.1772 -1 0 0 0 0 0 0.00125952 -1.49928 269073 272347 302244 9669.42 
27867 2 -225.591 29.5559 -44.5511 0.901915 0.468131 -0.602557 0.144889 0.0394027 0.0328403 0.00175788 -1.52544 212352 70297.7 336410 -43007.7 
27134 2 -225.56 29.6527 -49.7981 -1 0 0 0 0 0 0.00125952 -1.95715 435281 256547 -341941 -80338 
27864 2 -225.56 27.7994 -47.1772 -1 0 0 0 0 0 0.00125952 -1.4977 305551 286378 383000 3113.26 
27088 2 -223.955 26.8728 -49.7981 -1 0 0 0 0 0 0.00125952 -2.03937 232424 245431 450428 64860 
27775 2 -223.955 25.0195 -47.1772 -1 0 0 0 0 0 0.00125952 -1.4984 306187 263532 330582 -2617.23 
27865 2 -223.955 30.5794 -47.1772 -1 0 0 0 0 0 0.00125952 -1.49617 245983 301542 230935 29874.4 
27776 2 -223.97 26.7507 -44.5208 -2.74941 0.873339 0.866802 0.0487833 0.0942814 -0.126833 0.011428 -1.5105 293205 370025 232463 -4482.08 
27889 2 -279.893 35.3494 -44.2905 -1.83077 0.431215 -0.331748 -0.0651502 -0.047136 0.0116066 0.00459437 -1.14075 -226025 -165383 291101 -309346 
27100 2 -278.525 32.4327 -49.7981 -1 0 0 0 0 0 0.00125952 -1.49741 366080 549975 1.16805e+006 -25517.1 
27888 2 -278.525 36.1392 -47.1772 -1 0 0 0 0 0 0.00125952 -1.24457 304720 601466 652134 220361 
27799 2 -278.458 32.5379 -44.5265 -1.1565 0.0192462 -1.26449 -0.0352554 -0.0748945 -0.0525507 0.00369894 -1.33525 -34965.6 375586 495292 -399225 
27147 2 -276.92 35.2126 -49.7981 -1 0 0 0 0 0 0.00125952 -2.01766 589256 1.11821e+006 555927 -271091 
27890 2 -276.92 33.3593 -47.1772 -1 0 0 0 0 0 0.00125952 -1.50512 478775 608265 363650 129268 
27893 2 -276.806 35.1939 -44.5978 -2.41389 -0.153426 0.291147 0.0136724 -0.0233733 0.0835204 0.00747543 -1.60489 104877 -142804 340480 -96916.9 
27802 2 -275.31 32.414 -44.5994 0.966381 1.17482 0.183599 0.0632805 -0.0694309 0.0505206 0.0029571 -1.55873 412334 147291 62696.8 156757 
27101 2 -275.315 32.4327 -49.7981 -1 0 0 0 0 0 0.00125952 -2.02589 787399 554452 -252763 -18673.7 
27891 2 -275.315 36.1392 -47.1772 -1 0 0 0 0 0 0.00125952 -1.60813 821522 908398 242586 -57323.7 
27149 2 -273.71 35.2126 -49.7981 -1 0 0 0 0 0 0.00125952 -1.99315 641373 797412 -56678.7 -152806 
27894 2 -273.71 33.3593 -47.1772 -1 0 0 0 0 0 0.00125952 -1.50989 349958 276441 182936 -34937.4 
27897 2 -273.631 35.1562 -44.5677 -0.237466 0.477142 -1.6457 0.0128514 -0.0693886 0.0324314 0.00376895 -1.52374 173529 122513 233050 54076.2 
27103 2 -272.105 32.4327 -49.7981 -1 0 0 0 0 0 0.00125952 -1.94102 823872 831138 -196903 8284.87 
27895 2 -272.105 36.1392 -47.1772 -1 0 0 0 0 0 0.00125952 -1.55466 388736 791608 267025 -29707.6 
27806 2 -272.091 32.3616 -44.5699 -1.32777 0.659051 0.530451 0.0404409 0.0585873 0.0696839 0.00312197 -1.51474 428922 140683 269340 35121.8 
27151 2 -270.5 35.2126 -49.7981 -1 0 0 0 0 0 0.00125952 -1.99374 482184 867912 77924.4 279596 
27898 2 -270.5 33.3593 -47.1772 -1 0 0 0 0 0 0.00125952 -1.5049 262474 246567 206888 3356.12 
27901 2 -270.414 35.1001 -44.5762 0.0448864 -0.133818 0.570285 0.0101826 0.069014 0.0355903 0.000434719 -1.51931 285850 251015 140388 68692.6 
27105 2 -268.895 32.4327 -49.7981 -1 0 0 0 0 0 0.00125952 -1.98139 81148 398788 -117203 -2602.62 
27899 2 -268.895 36.1392 -47.1772 -1 0 0 0 0 0 0.00125952 -1.5527 370252 769491 236234 -39891.5 
27810 2 -268.801 32.3795 -44.5544 -2.53221 -0.638302 -0.87879 -0.0706238 -0.0585535 -0.0244854 0.00956196 -1.52102 359152 246625 186486 83462 
27153 2 -267.29 35.2126 -49.7981 -1 0 0 0 0 0 0.00125952 -2.03331 355658 777579 389573 90281.2 
27902 2 -267.29 33.3593 -47.1772 -1 0 0 0 0 0 0.00125952 -1.5044 229988 280670 189911 -11054.6 
27905 2 -267.185 35.1459 -44.5763 -0.818633 0.427883 -0.550419 -0.0545148 -0.0460246 -0.00305622 0.00145626 -1.53099 16885.3 -33346.8 79117.5 167499 
27107 2 -265.685 32.4327 -49.7981 -1 0 0 0 0 0 0.00125952 -2.0739 579774 735196 1.18681e+006 -6296.67 
27903 2 -265.685 36.1392 -47.1772 -1 0 0 0 0 0 0.00125952 -1.55475 360369 779753 271407 -29505.5 
27814 2 -265.6 32.4237 -44.5445 0.476195 -1.08188 0.12014 -0.0115372 -0.122804 -0.0505283 0.00177802 -1.52356 254959 289111 210229 181354 
27155 2 -264.08 35.2126 -49.7981 -1 0 0 0 0 0 0.00125952 -2.05414 476826 570311 445838 23805.6 
27906 2 -264.08 33.3593 -47.1772 -1 0 0 0 0 0 0.00125952 -1.50556 278077 272197 316067 -53819 
27909 2 -264.012 35.191 -44.5745 -1.86366 0.587847 1.54706 0.156371 -0.164981 -0.0169401 0.00782436 -1.51821 218887 311764 83386.3 -7888.76 
27818 2 -262.377 32.3144 -44.5707 0.158583 -1.05901 0.623466 -0.0652721 0.107944 0.0468601 0.00193381 -1.52011 248485 201144 200976 -148328 
27109 2 -262.475 32.4327 -49.7981 -1 0 0 0 0 0 0.00125952 -2.05092 198708 611792 745470 9140.99 
27907 2 -262.475 36.1392 -47.1772 -1 0 0 0 0 0 0.00125952 -1.54962 363728 739623 300312 -79544.4 
27157 2 -260.87 35.2126 -49.7981 -1 0 0 0 0 0 0.00125952 -1.99176 393215 612648 264901 -380921 
27910 2 -260.87 33.3593 -47.1772 -1 0 0 0 0 0 0.00125952 -1.50268 254260 208789 87500.1 -71161.4 
27913 2 -260.772 35.0535 -44.5814 -0.57989 0.253176 1.50808 -0.0224257 0.193775 0.0414979 0.0033688 -1.51241 381305 334196 81007.8 -77511.5 
27822 2 -259.177 32.3015 -44.57 -2.06427 0.975835 0.895216 -0.0287268 0.0546362 -0.0133957 0.00757584 -1.5314 29316.7 -45365 71978.5 1785.2 
27111 2 -259.265 32.4327 -49.7981 -1 0 0 0 0 0 0.00125952 -1.94561 387041 504952 -414386 -28551.7 
27911 2 -259.265 36.1392 -47.1772 -1 0 0 0 0 0 0.00125952 -1.51158 281860 447647 225305 -187842 
27159 2 -257.66 35.2126 -49.7981 -1 0 0 0 0 0 0.00125952 -1.95233 409034 256223 -276567 -138700 
27914 2 -257.66 33.3593 -47.1772 -1 0 0 0 0 0 0.00125952 -1.50488 292573 249789 207362 -16353.2 
27826 2 -257.554 35.0521 -44.5639 -0.0633753 -0.268779 -0.736165 -0.0871664 0.142848 -0.0984821 0.00077863 -1.52911 130099 1866.9 -79095.3 -16445.1 
27827 2 -255.979 32.3459 -44.5917 -3.37294 1.16209 0.0567056 -0.00815516 -0.0632501 0.0197658 0.0160342 -1.53391 -90617.7 -4125.45 -8911.83 116917 
27113 2 -256.055 32.4327 -49.7981 -1 0 0 0 0 0 0.00125952 -1.93922 748867 758906 -245235 18630.9 
27915 2 -256.055 36.1392 -47.1772 -1 0 0 0 0 0 0.00125952 -1.49584 255677 390167 67886.8 -30098 
27161 2 -254.45 35.2126 -49.7981 -1 0 0 0 0 0 0.00125952 -1.95108 355794 424311 49134.4 357816 
27918 2 -254.45 33.3593 -47.1772 -1 0 0 0 0 0 0.00125952 -1.50897 227486 254564 116598 -2749.5 
27830 2 -254.357 35.0979 -44.5741 -0.372404 0.279018 0.6778 -0.0128129 -0.00542153 0.0247233 0.000851369 -1.52795 3761.84 -147282 113975 86323.1 
27831 2 -252.82 32.3396 -44.5727 -2.0003 -1.1422 0.101074 0.203425 0.0530881 -0.0145208 0.00669566 -1.52589 143310 69597.3 75490.8 -17594.3 
27115 2 -252.845 32.4327 -49.7981 -1 0 0 0 0 0 0.00125952 -2.00231 44504.5 447521 164696 -6588.39 
27919 2 -252.845 36.1392 -47.1772 -1 0 0 0 0 0 0.00125952 -1.48949 306902 557373 215227 97303.5 
27163 2 -251.24 35.2126 -49.7981 -1 0 0 0 0 0 0.00125952 -2.00174 261613 391669 344202 115313 
27922 2 -251.24 33.3593 -47.1772 -1 0 0 0 0 0 0.00125952 -1.5039 274487 288298 263838 12649.4 
27834 2 -251.185 35.1378 -44.5578 -3.31424 0.331723 -0.344554 0.050615 -0.0723951 0.00322018 0.0141229 -1.52703 25959.3 237076 225894 153894 
27117 2 -249.635 32.4327 -49.7981 -1 0 0 0 0 0 0.00125952 -2.07739 734622 758507 1.36225e+006 -2510.21 
27923 2 -249.635 36.1392 -47.1772 -1 0 0 0 0 0 0.00125952 -1.54155 358692 757163 394451 84014 
27835 2 -249.581 32.3659 -44.5665 0.853834 1.03911 0.741166 0.00900324 0.0295893 0.0243949 0.00297008 -1.52047 410528 181841 190591 12130 
27165 2 -248.03 35.2126 -49.7981 -1 0 0 0 0 0 0.00125952 -2.02685 314437 318010 350689 128308 
27926 2 -248.03 33.3593 -47.1772 -1 0 0 0 0 0 0.00125952 -1.50109 247225 277204 267441 -32118.4 
27839 2 -247.997 35.1464 -44.5321 -2.58137 -1.48179 0.584695 0.0571809 0.0210824 -0.115759 0.0115889 -1.54246 160887 548233 184216 42996.6 
28657 2 -246.366 32.3755 -44.5334 0.276826 0.927889 1.23018 -0.0651731 -0.0262901 -0.0712534 0.00308703 -1.51617 395775 300420 239787 -109741 
27119 2 -246.425 32.4327 -49.7981 -1 0 0 0 0 0 0.00125952 -2.03149 91181.7 536711 481564 6530.81 
27927 2 -246.425 36.1392 -47.1772 -1 0 0 0 0 0 0.00125952 -1.58155 371978 862797 395345 32967.6 
27167 2 -244.82 35.2126 -49.7981 -1 0 0 0 0 0 0.00125952 -1.99562 432727 818513 212860 -270193 
27930 2 -244.82 33.3593 -47.1772 -1 0 0 0 0 0 0.00125952 -1.50002 280183 271099 243993 -46723 
27838 2 -244.783 35.1427 -44.581 -0.345477 0.00230727 -0.716004 -0.0503819 0.00918528 0.0139782 0.000796042 -1.54536 181816 421753 93294.4 -137053 
27842 2 -243.135 32.3619 -44.5617 -0.493475 0.749166 1.18931 -0.235806 0.0362669 -0.0327265 0.00279514 -1.5206 109011 178807 99990.1 -22822.2 
27121 2 -243.215 32.4327 -49.7981 -1 0 0 0 0 0 0.00125952 -1.94107 575872 622205 -374121 -27844.7 
27931 2 -243.215 36.1392 -47.1772 -1 0 0 0 0 0 0.00125952 -1.57676 335056 826712 197646 -33868.3 
27169 2 -241.61 35.2126 -49.7981 -1 0 0 0 0 0 0.00125952 -1.98273 445908 556164 -299375 -50519.5 
27934 2 -241.61 33.3593 -47.1772 -1 0 0 0 0 0 0.00125952 -1.50961 245693 254629 214563 -4080.03 
30377 2 -241.586 35.1502 -44.5848 -0.506704 0.3554 -0.214695 0.0377997 -0.000171802 0.0696779 0.000540524 -1.53565 231559 368270 179163 -10941.3 
28655 2 -239.964 32.3921 -44.5919 -1.03709 -1.28311 -0.126089 0.0267527 -0.0767981 0.0654752 0.00344833 -1.53291 48723.8 122702 93310.4 -105094 
27123 2 -240.005 32.4327 -49.7981 -1 0 0 0 0 0 0.00125952 -1.94067 608358 646875 -339567 27284.4 
27935 2 -240.005 36.1392 -47.1772 -1 0 0 0 0 0 0.00125952 -1.5708 349426 845059 277811 -13988.6 
27171 2 -238.4 35.2126 -49.7981 -1 0 0 0 0 0 0.00125952 -1.97822 411716 634013 114499 291965 
27938 2 -238.4 33.3593 -47.1772 -1 0 0 0 0 0 0.00125952 -1.50369 237344 267757 149320 24150.6 
29471 2 -238.363 35.1086 -44.531 -1.15666 -0.499546 0.0675228 0.0392754 0.121479 -0.0888813 0.0020051 -1.53623 379206 154974 239471 -53496.9 
27850 2 -236.732 32.3861 -44.5999 -1.06325 0.30723 -1.1017 -0.0831335 -0.046015 0.0861856 0.0030715 -1.52414 28045 321120 55636 124528 
27125 2 -236.795 32.4327 -49.7981 -1 0 0 0 0 0 0.00125952 -2.02667 75188.9 519261 469108 -8096.6 
27939 2 -236.795 36.1392 -47.1772 -1 0 0 0 0 0 0.00125952 -1.56313 387674 802334 337991 -3773.39 
27173 2 -235.19 35.2126 -49.7981 -1 0 0 0 0 0 0.00125952 -2.03239 340725 550101 389003 -31658.7 
27942 2 -235.19 33.3593 -47.1772 -1 0 0 0 0 0 0.00125952 -1.50324 239783 255195 155696 -27071.1 
30384 2 -235.083 35.1776 -44.5773 -2.40774 0.0765957 -1.61844 -0.20516 -0.135056 -0.0529247 0.0106082 -1.52635 121022 314610 -43105.1 -25778.9 
27858 2 -233.59 32.3389 -44.568 -2.04879 -0.143858 0.837271 0.0449801 0.0624195 0.0903719 0.00619587 -1.52181 -64830.8 260866 351580 15414.5 
27127 2 -233.585 32.4327 -49.7981 -1 0 0 0 0 0 0.00125952 -2.07496 750914 760844 1.37497e+006 64.4413 
27943 2 -233.585 36.1392 -47.1772 -1 0 0 0 0 0 0.00125952 -1.54634 357663 780432 281040 -76005.7 
27953 2 -231.927 35.1283 -44.5482 -2.7125 -0.463901 -0.209932 -0.0757043 0.0684822 -0.0349965 0.00959365 -1.52697 -108133 230397 239658 36322.7 
27175 2 -231.98 35.2126 -49.7981 -1 0 0 0 0 0 0.00125952 -2.02039 275076 474350 350308 -44920.7 
27946 2 -231.98 33.3593 -47.1772 -1 0 0 0 0 0 0.00125952 -1.51025 222095 261037 171791 22459.7 
27129 2 -230.375 32.4327 -49.7981 -1 0 0 0 0 0 0.00125952 -2.00881 47632.8 463700 246966 6161.48 
27947 2 -230.375 36.1392 -47.1772 -1 0 0 0 0 0 0.00125952 -1.53 312942 517048 67972 -87433.1 
28670 2 -230.431 32.362 -44.604 -1.58861 0.350485 3.09906 0.174682 -0.0524727 0.112121 0.01543 -1.5204 129355 124829 24662.4 53805.1 
27177 2 -228.77 35.2126 -49.7981 -1 0 0 0 0 0 0.00125952 -1.96649 390222 516022 106194 -362542 
27950 2 -228.77 33.3593 -47.1772 -1 0 0 0 0 0 0.00125952 -1.50347 263996 266708 279131 -62735.1 
27957 2 -228.772 35.1173 -44.5579 -1.51461 0.752434 0.0820614 0.173603 -0.0232815 0.0118191 0.00361095 -1.51789 96055.3 383684 246639 98511.3 
27862 2 -227.177 32.2946 -44.5208 -0.186271 -0.674863 -1.01521 -0.0776196 0.142669 -0.161234 0.00191546 -1.51513 184299 155348 121074 -110687 
27131 2 -227.165 32.4327 -49.7981 -1 0 0 0 0 0 0.00125952 -1.94135 723896 740743 -315919 -22273.9 
27951 2 -227.165 36.1392 -47.1772 -1 0 0 0 0 0 0.00125952 -1.49274 328457 433031 171574 -107323 
27961 2 -225.538 35.0617 -44.5062 -1.79749 1.75211 -0.986593 -0.145425 0.165714 -0.0495619 0.00916203 -1.5146 121540 326742 447044 146872 
27179 2 -225.56 35.2126 -49.7981 -1 0 0 0 0 0 0.00125952 -1.96589 408258 300770 -290533 62693.9 
27954 2 -225.56 33.3593 -47.1772 -1 0 0 0 0 0 0.00125952 -1.49925 281167 311586 405147 6360.69 
27866 2 -224.003 32.3251 -44.5416 -3.36412 1.02591 0.846189 0.131862 -0.0698496 -0.101888 0.0164819 -1.52251 118349 68548.1 123268 72364.1 
27133 2 -223.955 32.4327 -49.7981 -1 0 0 0 0 0 0.00125952 -1.94569 426512 525225 -437441 26990.7 
27955 2 -223.955 36.1392 -47.1772 -1 0 0 0 0 0 0.00125952 -1.49922 241543 398646 272558 67810.2 
27145 2 -278.525 37.9925 -49.7981 -1 0 0 0 0 0 0.00125952 -1.3856 546440 125791 -350270 -223265 
28789 2 -278.307 37.9218 -44.5463 -1.78595 0.691037 2.34155 0.0259428 0.106389 0.0577024 0.0115246 -1.38662 -244483 -49713.1 430674 -4625.84 
27978 2 -276.92 38.9192 -47.1772 -1 0 0 0 0 0 0.00125952 -1.26278 360425 471086 361077 258642 
28714 2 -276.653 40.5831 -44.4883 -0.874662 0.0972427 0.185279 0.00980671 0.132996 0.0627668 0.00101872 -1.19782 251712 -387327 132910 134162 
27146 2 -275.315 37.9925 -49.7981 -1 0 0 0 0 0 0.00125952 -1.89997 1.09733e+006 79860.6 476057 18991.9 
27892 2 -275.217 37.8837 -44.5523 -1.66536 0.290324 -0.0274261 0.0924248 0.0295076 -0.0474653 0.0036003 -1.6239 287534 -188862 606258 12608.9 
27979 2 -273.71 38.9192 -47.1772 -1 0 0 0 0 0 0.00125952 -1.31959 566336 323366 467187 12828.6 
29523 2 -273.549 40.509 -44.4235 -1.1575 1.73917 0.682691 0.0729643 0.00841467 0.0135385 0.00608421 -1.27097 649003 -282448 137543 104529 
27148 2 -272.105 37.9925 -49.7981 -1 0 0 0 0 0 0.00125952 -1.89222 999040 48503.1 864690 -6043.59 
27896 2 -272.011 37.8676 -44.5469 -1.32915 0.289752 1.09559 0.119868 0.0463982 -0.119696 0.00384267 -1.5899 451060 137649 365876 77681.2 
27980 2 -270.5 38.9192 -47.1772 -1 0 0 0 0 0 0.00125952 -1.31527 417678 282337 375482 -14256.7 
28791 2 -270.256 40.5342 -44.504 -0.668138 -1.60332 -0.626982 -0.140674 -0.049938 0.0979235 0.00429514 -1.26194 764025 -219274 94597.3 111113 
27900 2 -268.746 37.8515 -44.597 0.579961 -0.706012 -0.602684 -0.0798476 0.0279957 0.00453342 0.00150895 -1.59008 382762 119132 228432 159876 
27150 2 -268.895 37.9925 -49.7981 -1 0 0 0 0 0 0.00125952 -1.8219 570619 -3435.25 84180.4 85133.7 
27981 2 -267.29 38.9192 -47.1772 -1 0 0 0 0 0 0.00125952 -1.31404 401444 319227 356651 -49284.7 
28713 2 -267.072 40.5473 -44.4342 0.731776 0.480055 -1.10787 -0.110947 -0.0109743 -0.107834 0.00251062 -1.25809 452292 -410159 -46292.8 100931 
27152 2 -265.685 37.9925 -49.7981 -1 0 0 0 0 0 0.00125952 -1.78855 666432 65251.2 -576319 73311.1 
27904 2 -265.553 37.8913 -44.5737 -1.59669 1.53439 0.982847 0.0438757 -0.00140264 -0.0990591 0.00739305 -1.58773 177637 18284.1 228795 217729 
27982 2 -264.08 38.9192 -47.1772 -1 0 0 0 0 0 0.00125952 -1.30259 237923 265945 225577 -74983 
28792 2 -263.897 40.6071 -44.4762 0.665895 0.68027 -0.724469 -0.0556134 -0.092462 0.0369707 0.00180242 -1.24994 374675 -70272.8 99100 15233.1 
27154 2 -262.475 37.9925 -49.7981 -1 0 0 0 0 0 0.00125952 -1.74593 481531 -37056.6 -411934 -274577 
27908 2 -262.342 37.9395 -44.626 -2.01717 -0.4909 0.104176 -0.0641048 -0.135528 0.169254 0.00544214 -1.5685 287265 321551 282434 -109660 
27983 2 -260.87 38.9192 -47.1772 -1 0 0 0 0 0 0.00125952 -1.38002 540138 650010 102756 272602 
28726 2 -260.643 40.6357 -44.5444 -1.39984 -1.72531 1.07764 -0.0106531 -0.0220359 -0.0392009 0.00767998 -1.34194 516571 -43236.8 384979 177321 
27156 2 -259.265 37.9925 -49.7981 -1 0 0 0 0 0 0.00125952 -2.02876 349332 158077 654491 -229768 
27917 2 -259.159 37.8799 -44.5832 -0.763993 -0.791057 0.0463687 0.0294174 -0.0201672 -0.0515288 0.00152604 -1.56627 269080 599894 177493 -40373.3 
29550 2 -258.863 41.5869 -47.2634 -1.41567 1.47782 0.0282313 0.0178836 -0.0146544 0.0262925 0.00527594 -1.15872 216996 -377922 234746 339181 
27920 2 -257.664 40.5892 -50.1271 -0.388648 0.371244 -1.01181 -0.132897 0.0370881 -0.0433625 0.00165328 -2.9161 90176.4 -378611 315051 -131583 
27984 2 -257.66 38.9192 -47.1772 -1 0 0 0 0 0 0.00125952 -1.79053 188337 -234958 299282 307137 
28635 2 -257.487 40.5904 -44.5762 -1.11801 1.06762 -0.711331 0.0636042 -0.0480571 -0.107163 0.00364727 -1.41711 381513 -57656 771536 61882.6 
27921 2 -255.948 37.8039 -44.5735 -1.74181 -0.407739 -0.279598 -0.0361098 0.187176 -0.0186799 0.00412911 -1.53825 255186 360339 83596.4 43961.4 
27158 2 -256.055 37.9925 -49.7981 -1 0 0 0 0 0 0.00125952 -2.41499 683680 869959 886504 157015 
7229 1 -255.857 41.1538 -48.0447 0.111742 0.245411 0.0882054 -0.0281278 0.0512439 0.0406589 0.000112547 -1.45469 537652 150023 1.82343e+006 193337 
28742 2 -254.344 40.5905 -44.6524 -0.940393 -1.47424 -0.504285 -0.119288 0.0636584 0.038717 0.00417157 -1.4098 474670 4252.5 1.06068e+006 25444.6 
27985 2 -254.45 38.9192 -47.1772 -1 0 0 0 0 0 0.00125952 -1.94593 213924 -287443 310370 -4360.02 
9880 1 -254.088 40.4007 -50.3064 -1.17755 0.578522 0.348039 0.0676408 0.0311473 0.0364783 0.00257613 -2.49179 1.2283e+006 -721077 1.14232e+006 925583 
6429 1 -255.416 42.5786 -50.4128 -1.71196 0.0368998 -0.307134 -0.0065242 0.0147892 -0.0165232 0.0042317 -2.56425 1.11558e+006 -185758 1.23049e+006 168565 
28800 2 -252.914 41.4647 -47.8165 -0.601142 -1.23866 -1.17583 -0.0122376 -0.00907106 -0.0545886 0.00412901 -2.24615 202069 141570 1.31262e+006 -360814 
28796 2 -252.758 37.8406 -44.5593 -0.931339 1.0908 -0.760758 -0.0419888 0.136772 -0.076678 0.00332006 -1.59198 129764 202997 198862 64631.7 
27160 2 -252.845 37.9925 -49.7981 -1 0 0 0 0 0 0.00125952 -2.5528 132046 -47032 -99591.3 761654 
28801 2 -251.286 40.5663 -44.5686 -0.086094 0.292688 1.83743 0.0003996 0.0234836 0.0066948 0.00436955 -1.09021 -130697 -203508 284637 -134202 
27986 2 -251.24 38.9192 -47.1772 -1 0 0 0 0 0 0.00125952 -1.66255 212131 341616 311316 -87350.9 
9034 1 -250.952 40.457 -49.9341 0.101049 0.0279875 0.586013 -0.0257331 -0.0227389 -0.0131918 0.000495536 -2.07782 1.4016e+006 -44600 818022 511784 
28743 2 -249.599 37.8943 -44.5708 -0.691531 0.141695 -1.26672 0.139883 -0.0446474 -0.0251844 0.00264862 -1.49168 337696 37752 103876 68561 
27162 2 -249.635 37.9925 -49.7981 -1 0 0 0 0 0 0.00125952 -2.22112 774587 -28118.9 -310913 303568 
27987 2 -248.03 38.9192 -47.1772 -1 0 0 0 0 0 0.00125952 -1.17963 256736 230514 401551 -23656.8 
27929 2 -246.365 37.9189 -44.5824 -0.602171 0.0570847 -0.976286 -0.0163913 -0.142127 0.0182618 0.00166131 -1.40512 438159 92482.3 532959 46660.1 
27164 2 -246.425 37.9925 -49.7981 -1 0 0 0 0 0 0.00125952 -1.84938 635717 254011 82993.3 -210635 
27988 2 -244.82 38.9192 -47.1772 -1 0 0 0 0 0 0.00125952 -1.20244 207910 234720 92944 83062.2 
28760 2 -243.171 37.8766 -44.5851 -1.49052 -1.02063 -0.740108 -0.0502542 -0.00670458 0.0256044 0.00480015 -1.55987 447110 -64052.8 563380 -30287.4 
27166 2 -243.215 37.9925 -49.7981 -1 0 0 0 0 0 0.00125952 -1.8301 660402 30204.2 559443 126583 
27989 2 -241.61 38.9192 -47.1772 -1 0 0 0 0 0 0.00125952 -1.31522 199410 267883 451965 -23126.8 
29578 2 -241.563 40.4968 -44.4432 -1.42213 -1.20463 1.70705 -0.0221713 -0.0316824 -0.0623521 0.0080453 -0.869165 -35580.8 -265516 24530.8 -23535.7 
28667 2 -239.962 37.8569 -44.5476 -2.12347 0.816903 0.865367 -0.0161594 -0.0288385 -0.0926795 0.00746302 -1.52803 373007 -5857.83 513274 -99584.2 
27168 2 -240.005 37.9925 -49.7981 -1 0 0 0 0 0 0.00125952 -1.93077 644221 306017 780402 37869.5 
27990 2 -238.4 38.9192 -47.1772 -1 0 0 0 0 0 0.00125952 -1.18195 421584 295771 344780 -38047.3 
27170 2 -236.795 37.9925 -49.7981 -1 0 0 0 0 0 0.00125952 -2.01214 655703 436883 262524 169883 
27945 2 -236.749 37.8561 -44.5724 -0.501212 1.18728 -2.01783 -0.0508077 0.0285155 -0.046374 0.00722017 -1.49502 301230 12657.2 359782 62649.5 
27991 2 -235.19 38.9192 -47.1772 -1 0 0 0 0 0 0.00125952 -1.29503 152350 256144 222632 27863.1 
31196 2 -235.129 40.5416 -44.4614 -0.307121 -1.64173 0.853877 0.0739135 0.05095 -0.0833526 0.00443186 -1.07161 139416 -372997 -39950.1 142123 
29481 2 -233.565 37.9425 -44.6202 -0.316584 -0.130208 1.06683 0.0440738 -0.221053 0.103935 0.00158108 -1.63241 157353 -286794 329321 -243372 
27172 2 -233.585 37.9925 -49.7981 -1 0 0 0 0 0 0.00125952 -1.97968 1.0031e+006 569230 -88755.3 -87872.1 
27992 2 -231.98 38.9192 -47.1772 -1 0 0 0 0 0 0.00125952 -1.29253 254393 265970 272894 -5787.17 
32019 2 -231.926 40.4887 -44.4511 -3.45509 0.723188 -0.98771 0.00917205 0.132276 -0.081339 0.0169231 -1.25085 96390.8 -768630 -437573 -117828 
27174 2 -230.375 37.9925 -49.7981 -1 0 0 0 0 0 0.00125952 -1.96341 313924 -89970.7 12868 -317131 
27948 2 -230.36 37.8614 -44.6179 -0.767024 -0.137921 0.838698 0.135728 -0.010695 0.119569 0.00165093 -1.56023 330538 -26351.7 78499.3 11899.6 
31121 2 -228.847 40.6259 -49.8711 -2.27916 -0.00643717 -0.748347 0.101846 0.0517737 0.0417741 0.00724808 -1.38507 333954 85032.7 86447.1 97175.1 
28782 2 -228.72 40.6066 -44.5497 -2.46975 -0.293048 -1.65044 0.126729 0.0127296 0.0826978 0.0112217 -1.39844 749370 231762 125113 51735.7 
27993 2 -228.77 38.9192 -47.1772 -1 0 0 0 0 0 0.00125952 -1.46558 143079 78372.6 261285 -134031 
32011 2 -227.071 43.3088 -49.7451 0.520481 -0.412394 1.09687 0.0622561 -0.0381256 -0.0705686 0.00207077 -1.10933 82594.2 -117953 -905.632 183599 
31116 2 -227.064 37.8851 -44.5989 1.52066 -0.702385 -1.13339 -0.144789 -0.00694324 0.0573154 0.00515182 -1.53052 496283 531012 102020 -68692.2 
27176 2 -227.165 37.9925 -49.7981 -1 0 0 0 0 0 0.00125952 -2.04689 525365 194083 855508 -298961 
28772 2 -227.127 41.5328 -47.2275 -0.0392692 -0.103023 -0.755117 0.171172 0.0858109 0.0762835 0.00073349 -1.40435 62223.3 -231294 883995 145310 
31120 2 -226.969 43.2656 -44.4407 0.770165 0.856966 -0.704547 0.0398557 -0.135551 -0.200828 0.00229727 -1.2427 -22614.9 2461.4 370756 1223.65 
27994 2 -225.56 38.9192 -47.1772 -1 0 0 0 0 0 0.00125952 -1.52151 271001 221147 374371 -65671.1 
28680 2 -225.406 40.5804 -44.5467 -0.240956 0.804073 0.891845 -0.249563 0.180564 -0.00967609 0.00188925 -1.58175 428812 376430 -135947 9619.6 
31110 2 -225.572 40.6556 -49.9903 -1.22619 -1.44634 -2.18129 0.0907651 0.0523777 0.0157679 0.0105214 -1.83953 1.01189e+006 407031 1.56398e+006 48202 
27178 2 -223.955 37.9925 -49.7981 -1 0 0 0 0 0 0.00125952 -2.00525 254546 213880 460398 162367 
28767 2 -223.869 37.8656 -44.5433 0.000492039 -2.13573 -1.39645 -0.156062 -0.0588119 -0.108899 0.00820121 -1.52547 -280612 -49636 91592.5 287251 
30316 2 -223.898 41.6079 -47.0772 0.621516 0.544729 -0.609798 -0.0329323 0.0477436 -0.121736 0.00132862 -1.60372 404573 -92763.8 499094 135053 
31109 2 -223.883 43.3241 -49.6763 -1.0234 -0.457209 -0.0931823 -0.0324404 -0.125024 0.0833803 0.00159337 -1.29254 375724 -5023.23 110546 -50427.4 
33551 2 -223.832 43.4522 -44.3948 -0.843177 1.34139 -1.43542 0.0909322 -0.130566 -0.220865 0.0057569 -1.68453 484115 664999 810265 280151 
28781 2 -225.522 44.1755 -47.1497 -3.33982 -1.58095 -1.22553 0.0430386 -0.034905 0.0552612 0.0190889 -1.14401 -135817 -296197 441681 25898.3 
28000 2 -278.525 -8.33982 -41.9353 -1 0 0 0 0 0 0.00125952 -1.08229 373790 218039 835326 -1805.63 
28004 2 -276.92 -9.26647 -39.3143 -1 0 0 0 0 0 0.00125952 -1.18846 413961 475929 582505 -243345 
28002 2 -275.315 -8.33982 -41.9353 -1 0 0 0 0 0 0.00125952 -1.48716 1.05264e+006 210715 879579 -113303 
28007 2 -273.71 -9.26647 -39.3143 -1 0 0 0 0 0 0.00125952 -1.2186 282325 229668 174925 -7035.35 
28005 2 -272.105 -8.33982 -41.9353 -1 0 0 0 0 0 0.00125952 -1.43824 608931 168508 787765 17446.1 
28010 2 -270.5 -9.26647 -39.3143 -1 0 0 0 0 0 0.00125952 -1.21655 203998 232415 171957 12360.7 
28008 2 -268.895 -8.33982 -41.9353 -1 0 0 0 0 0 0.00125952 -1.44135 558630 81982.8 781334 -36035.9 
28013 2 -267.29 -9.26647 -39.3143 -1 0 0 0 0 0 0.00125952 -1.21675 212522 243152 176499 10212.1 
28011 2 -265.685 -8.33982 -41.9353 -1 0 0 0 0 0 0.00125952 -1.43971 567354 114361 780177 -94743.3 
28016 2 -264.08 -9.26647 -39.3143 -1 0 0 0 0 0 0.00125952 -1.21932 201641 229247 170686 6258.78 
28014 2 -262.475 -8.33982 -41.9353 -1 0 0 0 0 0 0.00125952 -1.43942 566950 94360.2 780303 53847.1 
28019 2 -260.87 -9.26647 -39.3143 -1 0 0 0 0 0 0.00125952 -1.21594 206357 215937 178807 -14448.9 
28017 2 -259.265 -8.33982 -41.9353 -1 0 0 0 0 0 0.00125952 -1.44231 522894 12075 794306 -1667.3 
28022 2 -257.66 -9.26647 -39.3143 -1 0 0 0 0 0 0.00125952 -1.21569 209995 271997 175875 1326.45 
28020 2 -256.055 -8.33982 -41.9353 -1 0 0 0 0 0 0.00125952 -1.43974 578190 39762.1 796253 -18136.3 
28025 2 -254.45 -9.26647 -39.3143 -1 0 0 0 0 0 0.00125952 -1.2182 201775 231371 174246 20056.5 
28023 2 -252.845 -8.33982 -41.9353 -1 0 0 0 0 0 0.00125952 -1.4428 508932 -85829.8 784380 -10706.6 
28028 2 -251.24 -9.26647 -39.3143 -1 0 0 0 0 0 0.00125952 -1.2148 224954 251207 186684 4797.48 
28026 2 -249.635 -8.33982 -41.9353 -1 0 0 0 0 0 0.00125952 -1.44168 537392 -22242.7 783881 -55761.4 
28031 2 -248.03 -9.26647 -39.3143 -1 0 0 0 0 0 0.00125952 -1.21831 195260 202929 171114 695.82 
28029 2 -246.425 -8.33982 -41.9353 -1 0 0 0 0 0 0.00125952 -1.44135 567689 96051.5 785748 -21718.4 
28034 2 -244.82 -9.26647 -39.3143 -1 0 0 0 0 0 0.00125952 -1.21817 210114 274097 172938 10097.6 
28032 2 -243.215 -8.33982 -41.9353 -1 0 0 0 0 0 0.00125952 -1.44519 532455 15778 772392 30973.3 
28037 2 -241.61 -9.26647 -39.3143 -1 0 0 0 0 0 0.00125952 -1.21879 208777 211691 176867 5722.41 
28035 2 -240.005 -8.33982 -41.9353 -1 0 0 0 0 0 0.00125952 -1.44061 579132 138540 770081 8864.92 
28040 2 -238.4 -9.26647 -39.3143 -1 0 0 0 0 0 0.00125952 -1.21931 221361 255151 174712 -16905.7 
28038 2 -236.795 -8.33982 -41.9353 -1 0 0 0 0 0 0.00125952 -1.436 591502 176875 790622 75916.5 
28043 2 -235.19 -9.26647 -39.3143 -1 0 0 0 0 0 0.00125952 -1.21645 212656 204110 182558 -36938 
28041 2 -233.585 -8.33982 -41.9353 -1 0 0 0 0 0 0.00125952 -1.43725 586355 159860 796187 15681.5 
28046 2 -231.98 -9.26647 -39.3143 -1 0 0 0 0 0 0.00125952 -1.21691 208531 259769 177302 -37749.5 
28044 2 -230.375 -8.33982 -41.9353 -1 0 0 0 0 0 0.00125952 -1.43913 582236 75258.3 780633 5404.31 
28049 2 -228.77 -9.26647 -39.3143 -1 0 0 0 0 0 0.00125952 -1.21389 226207 251550 193241 -661.862 
28047 2 -227.165 -8.33982 -41.9353 -1 0 0 0 0 0 0.00125952 -1.44102 543591 -80612.2 785360 82.8897 
28052 2 -225.56 -9.26647 -39.3143 -1 0 0 0 0 0 0.00125952 -1.2161 248867 292220 199757 17852.2 
28050 2 -223.955 -8.33982 -41.9353 -1 0 0 0 0 0 0.00125952 -1.43844 480388 -248878 788642 -165036 
28001 2 -278.525 -6.48653 -39.3143 -1 0 0 0 0 0 0.00125952 -1.17531 316631 794208 733465 -174670 
28068 2 -278.525 -2.77994 -41.9353 -1 0 0 0 0 0 0.00125952 -1.13294 128267 351989 629470 69167.3 
28069 2 -278.525 -0.926647 -39.3143 -1 0 0 0 0 0 0.00125952 -1.13392 74849.6 357040 634855 -64808 
28070 2 -276.92 -5.55988 -41.9353 -1 0 0 0 0 0 0.00125952 -1.54535 372283 781338 553024 166628 
28073 2 -276.92 -3.70659 -39.3143 -1 0 0 0 0 0 0.00125952 -1.53094 261405 443792 352615 -314091 
28071 2 -275.34 -2.81112 -41.9215 -1.94377 -0.178918 -1.27565 -0.126667 0.0384452 -0.094275 0.00684868 -1.59891 612512 237925 238824 -86015.6 
28003 2 -275.315 -6.48653 -39.3143 -1 0 0 0 0 0 0.00125952 -1.67111 907722 912249 420186 -102550 
28077 2 -273.755 -3.74405 -39.3042 -0.775566 -1.11301 -0.122414 0.0186194 0.0302163 -0.0636497 0.00233675 -1.52796 213572 118975 298868 -77656.9 
28074 2 -273.742 -5.5934 -41.9511 -1.3745 0.0260153 1.88388 0.0789389 0.0025757 0.0637909 0.00685045 -1.54959 369978 530962 213193 -25827.4 
28072 2 -275.356 -0.957103 -39.3578 -2.33959 0.188758 -0.739851 -0.0957595 0.0829757 0.110705 0.00762848 -1.59967 549931 230400 254120 -46441.3 
28075 2 -272.152 -2.78185 -41.9698 -2.01832 -0.720144 -0.0124429 0.0286373 -0.13659 0.0869853 0.00578417 -1.5221 180275 185033 165234 4316.42 
28006 2 -272.105 -6.48653 -39.3143 -1 0 0 0 0 0 0.00125952 -1.60209 404300 839547 438871 -46163.6 
28076 2 -272.183 -0.977276 -39.3642 0.582486 -0.0063563 -1.8855 0.0985729 0.0695862 0.110012 0.0049051 -1.52437 245285 210454 304540 31668.4 
28081 2 -270.556 -3.73356 -39.3017 -2.34774 -0.682195 1.35736 0.00872454 0.0318766 -0.0766297 0.00984906 -1.52671 158169 109885 172157 -102290 
28078 2 -270.496 -5.57562 -41.9484 -0.0647117 0.884937 -0.818204 -0.120533 -0.0337412 0.0562749 0.00183481 -1.5436 203008 571224 270044 -47061.7 
28009 2 -268.895 -6.48653 -39.3143 -1 0 0 0 0 0 0.00125952 -1.61222 322462 869864 296718 -35267.3 
28079 2 -268.95 -2.7685 -41.876 -1.58953 0.458808 -0.517227 0.0107452 -0.0783391 -0.182137 0.00378438 -1.51601 226779 254140 374574 -133668 
28080 2 -268.937 -0.966032 -39.2821 -1.17777 1.55616 -0.824368 -0.000832026 0.0500088 -0.0488789 0.00565317 -1.52842 366394 158313 103784 42011.8 
28085 2 -267.323 -3.73688 -39.2994 -0.178813 0.492907 0.682887 0.0124934 0.0581714 -0.0283683 0.000933638 -1.52934 201807 184453 147530 22383.8 
28082 2 -267.341 -5.58184 -41.9377 -1.50135 0.197174 -1.54217 0.152512 -0.00116835 0.00933538 0.0058835 -1.54394 246612 615164 245952 -85321.6 
28083 2 -265.729 -2.80224 -41.933 -1.86088 1.35078 1.14198 0.0510057 -0.0345118 0.0908826 0.00830223 -1.51799 182562 295868 340045 88609.5 
28012 2 -265.685 -6.48653 -39.3143 -1 0 0 0 0 0 0.00125952 -1.6124 307888 811392 304776 -38665.5 
28084 2 -265.702 -0.91603 -39.2627 -0.79114 -0.657302 2.30249 0.0385381 -0.166944 -0.094319 0.00800979 -1.51937 377687 192067 307143 92040.3 
28089 2 -264.124 -3.72695 -39.2629 -2.00226 -0.38563 -1.21413 0.0399622 0.0436961 -0.134479 0.00709342 -1.51467 273819 272981 291868 -56595.2 
28086 2 -264.089 -5.61363 -41.9311 -0.0293773 -0.804631 -0.844049 0.00916609 0.075232 0.0087445 0.00171384 -1.5393 456681 497265 289512 -34480.5 
28087 2 -262.528 -2.80891 -41.9148 0.534349 0.769891 -0.361207 0.0310313 -0.0292531 0.0166845 0.00127052 -1.52021 250956 333295 296106 3571.6 
28015 2 -262.475 -6.48653 -39.3143 -1 0 0 0 0 0 0.00125952 -1.60569 388256 927834 389162 8762.09 
28088 2 -262.443 -0.956657 -39.2995 -2.81563 -0.529959 1.25316 -0.217189 0.0221816 -0.0594823 0.0123169 -1.51835 201272 104220 315401 -16032.6 
28090 2 -260.821 -5.5961 -41.9698 0.77926 -0.944276 0.229419 -0.259221 -0.0511501 0.150601 0.00195419 -1.54691 191393 379599 188513 -102133 
28093 2 -260.887 -3.7165 -39.3052 -0.602132 -1.76138 -0.347476 0.0142548 -0.0873168 -0.0547482 0.00451635 -1.52299 247734 148122 280022 40187.4 
28092 2 -259.277 -0.958409 -39.3063 -1.95486 -1.62557 0.50658 0.0190299 -0.0552297 -0.102685 0.00846471 -1.52996 -145495 310601 119366 -37572.3 
28018 2 -259.265 -6.48653 -39.3143 -1 0 0 0 0 0 0.00125952 -1.60872 292173 707813 377934 -119048 
28091 2 -259.343 -2.83278 -41.9731 -0.31025 0.453854 0.399609 0.163012 0.0784491 0.208575 0.000581804 -1.52971 190108 83178.7 64175.9 2253.17 
28097 2 -257.674 -3.79414 -39.3492 -0.961328 -1.0428 0.109802 -0.0447365 0.227425 -0.00918611 0.00254881 -1.52208 226183 -3811.75 276648 -107508 
28094 2 -257.678 -5.62115 -41.9518 -0.791953 -0.146735 0.915611 0.119322 0.056213 0.026843 0.00187298 -1.55305 101684 448679 116390 -23737.3 
28021 2 -256.055 -6.48653 -39.3143 -1 0 0 0 0 0 0.00125952 -1.61306 257488 665989 280686 10321.8 
28095 2 -256.082 -2.79931 -41.9363 0.055122 0.355644 1.56299 0.0461244 -0.140348 -0.0561656 0.00324007 -1.51072 563516 284089 -3510.27 -29369.9 
28096 2 -256.129 -0.999658 -39.3763 -1.84699 -0.339921 0.366239 0.163906 0.0593198 0.170697 0.00461116 -1.51187 94278 267876 110109 13860.8 
28098 2 -254.433 -5.63615 -41.9231 -0.474669 0.492446 0.159474 -0.157715 0.114325 -0.0591908 0.000621252 -1.54819 60724.8 430616 184795 -40847 
28101 2 -254.457 -3.76 -39.334 -0.97649 0.73851 0.333557 -0.0191297 0.0671566 0.0111472 0.00202806 -1.53018 218772 19858.3 231963 -55403.2 
28099 2 -252.8 -2.85949 -41.9173 -1.87651 -2.04507 -0.489258 -0.208222 0.0801936 -0.0335113 0.0100043 -1.51921 272790 179700 335597 -59708.4 
28024 2 -252.845 -6.48653 -39.3143 -1 0 0 0 0 0 0.00125952 -1.61422 284944 788752 255625 44204.9 
28100 2 -252.913 -0.988612 -39.2726 -0.859131 0.392168 0.178426 -0.0151279 0.039769 -0.163409 0.00116346 -1.52922 135938 109730 188739 -96610.7 
28102 2 -251.291 -5.62448 -41.9572 -3.35476 -0.47992 0.26787 0.196741 0.0460824 0.0698585 0.0145556 -1.55307 -67452 343797 243140 54482.6 
28105 2 -251.242 -3.735 -39.2899 -1.72069 -0.510729 0.209745 0.0195939 -0.0680416 -0.10628 0.00411308 -1.52928 113225 99886.9 51348.5 -18488.6 
28103 2 -249.638 -2.82197 -41.9215 -1.42098 0.944837 -1.65765 -0.0397116 0.0142851 -0.0971972 0.0071285 -1.52521 90555.9 266127 201355 61756.7 
28027 2 -249.635 -6.48653 -39.3143 -1 0 0 0 0 0 0.00125952 -1.60339 420180 903211 445318 -33466.6 
28104 2 -249.734 -0.957166 -39.3121 -0.152126 0.398912 -1.02894 0.161792 -0.0401125 0.00852088 0.00156305 -1.52856 189591 83155.6 265683 -34650.3 
28109 2 -248.022 -3.71528 -39.3832 -0.488601 -1.11885 0.156746 -0.0926443 -0.092464 0.189401 0.00190834 -1.5161 194606 174090 273915 -105154 
28106 2 -248.091 -5.61446 -41.9632 0.764608 -0.574054 -0.362493 0.187884 0.0601328 0.0573054 0.00131691 -1.54055 428578 487914 152087 13889 
28107 2 -246.414 -2.79141 -41.9524 -2.47268 1.17876 -0.196323 -0.0396422 -0.0668295 -0.0139988 0.00949947 -1.525 66411.4 354537 186484 34043.7 
28108 2 -246.494 -0.969904 -39.3153 -0.584725 0.723467 0.742877 0.114994 0.114246 -0.00913419 0.00178496 -1.5147 432662 152826 421440 -51874.8 
28030 2 -246.425 -6.48653 -39.3143 -1 0 0 0 0 0 0.00125952 -1.60801 310413 810546 436936 -90507.7 
28110 2 -244.81 -5.6101 -41.9727 -1.31669 -0.597489 1.05418 -0.0595897 0.0903597 0.102128 0.00403291 -1.53772 456901 586022 255176 28059.1 
28113 2 -244.841 -3.7617 -39.3118 1.60777 0.694244 -0.66001 0.0666767 0.0894291 -0.0591026 0.0044115 -1.5232 152148 153036 296828 -51634.9 
28111 2 -243.252 -2.76135 -41.9184 -0.176749 -0.200481 0.117913 0.199891 -0.126676 -0.0192796 0.000107483 -1.51469 218461 290081 286428 72348.5 
28033 2 -243.215 -6.48653 -39.3143 -1 0 0 0 0 0 0.00125952 -1.60262 374202 973364 416789 98609.6 
28112 2 -243.267 -0.963766 -39.2969 2.7857 1.09816 1.51084 0.0442686 0.110829 -0.0296226 0.014168 -1.52243 369575 221900 183921 106495 
28114 2 -241.597 -5.58397 -41.9306 -1.1931 -0.874916 1.52581 -0.0348554 0.0191122 -0.0135518 0.00568934 -1.53396 381896 589637 343940 -75357.6 
28117 2 -241.583 -3.65042 -39.3016 -1.39218 0.352217 -0.97209 -0.0752343 -0.210143 -0.0482778 0.00378761 -1.51228 334740 315498 336326 46769.2 
28115 2 -239.981 -2.83312 -41.9547 0.0519726 -0.416478 -0.801808 -0.0656209 0.122334 -0.00573076 0.00103161 -1.51452 297196 249562 390967 -89378.3 
28036 2 -240.005 -6.48653 -39.3143 -1 0 0 0 0 0 0.00125952 -1.60836 323442 979185 237733 -17581.4 
28116 2 -239.986 -0.927364 -39.2805 -0.954548 -0.129942 -1.94713 -0.0578411 -0.00401967 -0.189171 0.0059441 -1.52798 46938.7 74124.5 -32735.9 -26166 
28121 2 -238.386 -3.69774 -39.3387 -2.28173 0.614795 -0.434948 -0.0625347 -0.123801 -0.0217923 0.00727173 -1.53473 -74049.2 43332.9 101195 -76466 
28118 2 -238.362 -5.58248 -41.9152 -0.900166 0.350832 0.244261 -0.054476 -0.0610313 -0.0869583 0.00125076 -1.54673 283731 455947 289308 57619.8 
28119 2 -236.811 -2.79598 -42.0043 -0.353994 1.26786 0.644053 0.0828363 -0.0350835 0.193659 0.00270491 -1.53014 184247 22321.9 -101974 -12927.6 
28039 2 -236.795 -6.48653 -39.3143 -1 0 0 0 0 0 0.00125952 -1.60504 372857 996631 171818 73728.3 
28120 2 -236.838 -0.984927 -39.3522 -0.970477 0.275312 0.499681 0.210841 0.175138 0.030444 0.00159619 -1.52135 233005 -10033.9 304361 80187.8 
28125 2 -235.21 -3.67655 -39.3937 -3.87293 -0.224005 1.0047 -0.00913881 -0.161143 0.122101 0.0202268 -1.52746 -209743 176116 61971.6 21473.6 
28122 2 -235.143 -5.56563 -41.925 -2.34 -1.2213 0.354337 -0.0860825 -0.0972404 -0.00984552 0.00893341 -1.54948 272452 549739 58629.8 19286 
28042 2 -233.585 -6.48653 -39.3143 -1 0 0 0 0 0 0.00125952 -1.60404 324268 722702 278118 -164524 
28123 2 -233.544 -2.75959 -41.8731 -1.45189 -1.85233 0.842566 -0.133945 -0.177763 -0.159568 0.00787074 -1.52597 -25979.3 -61494 97681.2 -129595 
28124 2 -233.566 -0.947653 -39.2828 -1.2458 0.516722 -0.110962 -0.0271948 0.0456134 -0.0713577 0.00230659 -1.52377 329979 2082.49 106290 80595.6 
28129 2 -232.079 -3.79014 -39.2478 2.22736 -0.381561 0.34667 0.309761 0.140833 -0.11111 0.00658339 -1.5188 -47633.9 65310.4 63848.4 11179.6 
28126 2 -231.955 -5.58591 -41.9146 -2.70403 0.486814 -2.83331 -0.0317594 -0.0377458 -0.0534276 0.0196188 -1.54908 156979 469738 202330 -34633.4 
28127 2 -230.402 -2.81742 -41.8555 -1.92014 -1.1206 -1.15787 -0.0630519 -0.0583532 -0.0770051 0.00791399 -1.51944 -19622.8 177211 499823 -98396.3 
28045 2 -230.375 -6.48653 -39.3143 -1 0 0 0 0 0 0.00125952 -1.60491 422851 709791 426628 -25560.2 
28128 2 -230.376 -0.969924 -39.2297 -2.47995 -1.74282 -0.10359 -0.0518943 -0.162293 -0.241567 0.0115854 -1.52874 29701 14545.1 -9289.11 65271 
28133 2 -228.846 -3.76315 -39.269 -0.707824 0.23666 -2.2502 0.0189462 -0.0154567 -0.0880325 0.007079 -1.53442 31794.7 -19825.3 27709.8 -92500.1 
28130 2 -228.735 -5.61682 -41.9369 -0.761785 -0.527278 0.54322 -0.188998 0.0393664 0.0271822 0.00145276 -1.54661 2932.63 436893 241104 -68780.2 
28048 2 -227.165 -6.48653 -39.3143 -1 0 0 0 0 0 0.00125952 -1.6151 275410 702916 146298 -137927 
28132 2 -227.199 -1.03385 -39.3983 -4.37051 0.918085 -1.61447 0.0937749 0.212031 0.231024 0.0284031 -1.51498 82115.5 17874.2 -6515.43 159598 
28131 2 -227.254 -2.84106 -41.9079 -1.74544 -0.38862 -0.761498 0.231622 -0.0281575 -0.148227 0.00475779 -1.52205 93204.5 92209.7 -150883 22466.4 
28137 2 -225.675 -3.75326 -39.3601 -0.201935 0.938332 -0.00100435 0.342841 0.0184319 0.110341 0.00116032 -1.51059 374807 -49722.7 185868 73019.3 
28134 2 -225.591 -5.64168 -41.8884 -3.45404 -1.31365 -1.46278 0.0331417 0.121771 -0.221959 0.019895 -1.54762 -194254 411515 160178 -123571 
28136 2 -223.934 -0.994389 -39.3678 -1.72302 -1.15031 1.04632 -0.233564 -0.0970923 0.0872603 0.00678476 -1.51919 -211139 185566 132679 76843.9 
28051 2 -223.955 -6.48653 -39.3143 -1 0 0 0 0 0 0.00125952 -1.61086 311950 768032 125656 -109955 
28135 2 -223.973 -2.86299 -41.9958 -0.11918 2.04542 -2.4829 -0.101986 -0.0624957 0.0417424 0.013052 -1.52086 356917 276095 225172 45575.9 
28158 2 -278.525 2.77994 -41.9353 -1 0 0 0 0 0 0.00125952 -1.1337 75981.9 365171 627914 51909.7 
28159 2 -278.525 4.63324 -39.3143 -1 0 0 0 0 0 0.00125952 -1.13635 -71142 374378 631563 -45749.1 
28160 2 -276.92 0 -41.9353 -1 0 0 0 0 0 0.00125952 -1.52741 267016 496371 456521 188608 
28163 2 -276.92 1.85329 -39.3143 -1 0 0 0 0 0 0.00125952 -1.52821 380456 445351 491011 -346103 
28162 2 -275.404 4.61626 -39.3286 -2.4131 0.100029 -0.166559 0.154036 -0.0346511 0.022166 0.0073818 -1.58981 636202 224853 340816 -70530.4 
28161 2 -275.34 2.74501 -41.9355 -0.639285 -0.264801 -0.619087 -0.1309 0.135156 -0.0561933 0.0010858 -1.58158 571636 398864 445790 -48130.9 
28164 2 -273.766 -0.033535 -41.9843 -0.0520277 1.38704 0.319187 0.00940666 0.0890689 0.0874336 0.00255489 -1.53567 124163 172337 198800 85220.1 
28167 2 -273.726 1.80696 -39.2953 0.419866 -0.609971 3.2848 -0.0778415 0.107199 -0.0847954 0.0142807 -1.51846 393233 326812 228167 -20887.5 
28166 2 -272.123 4.58591 -39.3216 0.83381 -0.253861 -1.94136 -0.0540903 0.0135591 0.0647755 0.00570383 -1.5215 352926 207827 200384 56602 
28165 2 -272.202 2.79611 -41.94 -3.00921 -0.232689 -0.636766 0.172405 -0.15606 0.0176622 0.0119842 -1.52087 159542 176631 248050 103940 
28171 2 -270.524 1.81173 -39.2898 -2.60976 0.251742 0.451396 -0.00687243 0.0143948 -0.0609799 0.00891481 -1.51598 330240 258648 211124 43908.6 
28168 2 -270.582 0.0093462 -41.9366 0.416042 1.04344 -1.37405 0.106912 -0.0641148 0.0242338 0.00396733 -1.51858 246308 105618 271442 -194957 
28169 2 -268.947 2.68588 -41.9233 -2.82409 -0.657166 1.05386 0.0384784 0.173442 -0.0266554 0.0119881 -1.50984 473210 319054 420634 -156267 
28170 2 -268.912 4.594 -39.2927 -1.23489 -0.643913 -0.12296 -0.102628 -0.0684456 -0.0561659 0.00246197 -1.52487 103097 270731 276058 -37999.4 
28172 2 -267.317 -0.0714303 -41.908 -2.27466 -0.609101 0.0680431 0.000436105 0.126424 -0.0863648 0.00698996 -1.51403 342739 45796.5 409457 -37325.8 
28175 2 -267.262 1.81005 -39.3219 -2.53082 -0.422053 -1.09683 -0.133383 9.69429e-005 0.0151874 0.00980686 -1.52632 213288 123500 229215 105477 
28173 2 -265.688 2.69809 -41.9773 -1.44966 0.656697 0.140328 -0.112307 0.131459 0.0778949 0.00321487 -1.51803 325238 208980 385183 64309.7 
28174 2 -265.749 4.58598 -39.298 -0.781003 0.347372 0.516127 0.176194 -0.0473759 -0.105 0.00125576 -1.52679 124174 203602 307975 9145.07 
28176 2 -264.097 -0.00852022 -41.9463 -3.01427 0.0985011 -0.0471961 0.060813 -0.0544562 0.0346244 0.0114588 -1.51113 383285 251236 378487 154938 
28179 2 -264.064 1.81697 -39.3169 -2.91493 0.226318 -0.206329 -0.0747733 -0.0211436 -0.0243187 0.01082 -1.52409 2343.64 189995 269171 -84282.3 
28177 2 -262.492 2.81728 -41.9521 -2.73236 -0.573631 -0.190503 -0.0142717 -0.192364 -0.00122549 0.00986345 -1.51815 212283 283504 287937 -102684 
28178 2 -262.52 4.59604 -39.3015 -1.40978 0.977999 -0.899044 0.125679 0.0232572 -0.121764 0.004726 -1.51778 444047 197663 82464.6 17317.1 
28180 2 -260.834 -0.0503473 -41.9436 -1.79341 -1.84682 0.710009 -0.189686 0.100327 0.0447914 0.00898185 -1.52351 224194 312547 97075.1 -23605.6 
28183 2 -260.9 1.80671 -39.3535 -1.05899 0.0995877 -1.45981 0.103363 0.0921895 0.0675913 0.00410909 -1.52521 121051 280554 282908 -23859.4 
28181 2 -259.278 2.77592 -41.9264 -0.257477 0.12093 -0.75418 0.0536599 -0.00104131 -0.0452495 0.000818315 -1.52177 327224 299158 4418.16 26367.7 
28182 2 -259.203 4.60277 -39.3273 2.65608 -0.305087 -2.56048 -0.196815 0.0176044 -0.058314 0.0172603 -1.50962 527095 180107 85350.9 34827.6 
28184 2 -257.678 -0.0423706 -41.9314 -0.35166 0.293775 1.27094 -0.00535922 0.0255404 -0.0983105 0.00229893 -1.53628 -18388.2 233011 56113.3 50735.2 
28187 2 -257.669 1.83836 -39.3744 -0.375455 0.785965 -0.270246 0.00296694 -0.056056 0.111854 0.00104759 -1.52966 84159.5 160042 274330 107069 
28186 2 -255.979 4.58335 -39.377 1.09969 0.672679 0.292661 -0.191959 -0.101214 0.0868733 0.00220096 -1.53184 9610.37 -39648.6 108589 -11260.3 
28185 2 -256.02 2.71773 -41.9873 -1.44621 -2.02894 -0.0310025 -0.0877123 0.10954 0.115539 0.00782046 -1.52283 279116 250415 -91406.8 -41268.2 
28188 2 -254.476 -0.0402852 -41.9843 -0.721494 -0.26179 -0.22476 0.0315021 -0.0526944 0.107956 0.000805594 -1.52564 13674.1 243668 334478 -36780.7 
28191 2 -254.514 1.80093 -39.3209 -2.32382 0.163815 1.16813 0.0709355 -0.112669 0.000353389 0.00855402 -1.52397 77384.8 255627 419416 73686.4 
28189 2 -252.831 2.73646 -41.9496 -0.950215 2.22112 -0.407887 -0.0834863 0.0326614 -0.0037839 0.00756045 -1.52504 146353 191938 346539 82025.8 
28190 2 -252.816 4.53381 -39.2969 -1.28969 -2.10062 -0.0333828 0.0108851 0.0570549 -0.120665 0.00765414 -1.52704 -77005.2 116778 189234 83523.7 
28192 2 -251.33 -0.0623047 -41.9135 -0.384271 0.360786 1.38661 0.255729 0.0756681 -0.0410267 0.00277158 -1.51449 282821 248671 169026 48955.6 
28195 2 -251.317 1.771 -39.3162 -0.93336 -0.471944 -0.173327 0.115132 0.0759561 0.00643929 0.00141562 -1.51968 226112 33065.2 321163 174241 
28193 2 -249.641 2.7936 -41.9807 -1.70213 0.0967226 -0.128048 -0.0465713 -0.174252 0.0087213 0.00368159 -1.51414 122836 396763 220295 92223.3 
28194 2 -249.647 4.54995 -39.3695 1.76232 0.447742 -0.246507 -0.0289362 0.122816 0.0765177 0.0042408 -1.5176 144510 328196 363797 99653.9 
28199 2 -248.11 1.8026 -39.3259 -0.446573 0.302444 -0.533824 0.0683718 -0.0197568 -0.0922145 0.000725316 -1.50945 417042 209335 231651 39595.5 
28196 2 -248.05 -0.0504076 -41.9498 -0.296972 -0.378191 -1.6613 -0.0599638 0.0845989 0.0450608 0.00376739 -1.51437 555353 281988 216355 -52496.2 
28198 2 -246.447 4.62624 -39.4063 -0.103531 0.211509 -3.00117 0.0818336 -0.18931 0.0506629 0.0114143 -1.5297 205995 67639.7 149367 73485.6 
28197 2 -246.46 2.71912 -41.9848 -0.754659 -0.361996 -0.611013 0.0999709 0.0306458 0.0265745 0.00135258 -1.52314 261190 249789 309561 90642.1 
28203 2 -244.832 1.82866 -39.389 0.27583 -0.791041 -0.356534 -0.146198 -0.131827 0.0663322 0.00104407 -1.50962 412948 211070 185919 -109508 
28200 2 -244.785 -0.028552 -41.99 -1.99808 0.574432 -0.270806 -0.141241 0.0255373 0.106128 0.00553635 -1.51687 293502 15595.9 249742 57726 
28201 2 -243.193 2.71134 -41.9559 0.272382 0.557054 1.47375 0.0554685 0.140731 0.026653 0.00321989 -1.52765 364105 138496 125988 8512.82 
28202 2 -243.196 4.51999 -39.3201 0.175217 -1.06074 -0.386602 -0.0663396 0.282582 -0.142902 0.0016441 -1.51667 304263 5185.26 159444 -27610.5 
28204 2 -241.582 -0.00196139 -41.8796 -0.629196 -0.15737 -0.826925 0.010095 -0.069515 -0.0829244 0.00139108 -1.52181 172079 317881 433072 53989.2 
28207 2 -241.583 1.85146 -39.2927 -1.42404 -0.235022 0.923199 0.025103 -0.173106 -0.138816 0.0036972 -1.53131 282081 27966 -112847 200408 
28206 2 -239.98 4.57648 -39.3499 0.594338 0.373658 0.0809678 0.0498774 0.0701796 0.119252 0.000629021 -1.53104 97382.8 88743.7 -304714 108314 
28205 2 -239.953 2.78358 -41.8834 -3.03506 -0.557547 0.338158 -0.0487295 -0.119006 -0.214113 0.0121378 -1.5199 315651 33785.3 84642.2 -64817.4 
28208 2 -238.407 -0.0493938 -41.9486 -0.766797 -0.113635 -0.621702 0.0602939 0.0874087 0.00580262 0.00124365 -1.5206 137504 285176 174868 65103.3 
28211 2 -238.342 1.82962 -39.3524 -0.447179 0.0369094 -0.0500777 -0.0146363 -0.0800236 -0.00277455 0.000256739 -1.53137 258350 33892.4 9870.48 -3703.15 
28209 2 -236.686 2.72863 -41.9422 -1.10623 -1.7632 -0.140144 -0.199291 0.0619296 -0.0126405 0.00548176 -1.51247 219307 355276 200282 -50619.6 
28210 2 -236.772 4.58987 -39.2784 -0.846546 0.622876 1.23274 0.10482 -0.0526708 -0.181064 0.0033053 -1.53076 240744 49291.9 113210 -82800.7 
28212 2 -235.191 -0.0686539 -41.9677 -3.93728 -0.120151 -0.425568 -0.0478538 0.0678481 0.0060656 0.0197715 -1.52697 12427.4 74959.7 222978 134215 
28215 2 -235.106 1.78702 -39.3839 0.154357 -1.55905 0.66729 -0.106055 -0.0225764 0.209878 0.00365226 -1.50442 296287 324808 168334 61074.4 
28213 2 -233.54 2.73132 -41.9411 -2.91024 -0.698611 -1.58046 0.0370998 0.0647055 -0.0447379 0.0144283 -1.52654 -95903.8 317886 174752 73573.1 
28214 2 -233.526 4.56623 -39.2996 -0.823796 0.101678 -0.199625 -0.0513854 0.00442308 -0.0772073 0.000917973 -1.51138 428712 296258 285025 -64572.5 
28216 2 -232.034 -0.0630729 -41.96 0.950795 0.0129895 0.881205 0.216327 0.142434 0.152958 0.00211687 -1.52151 77849.4 -25261.9 283295 -108543 
28219 2 -231.875 1.79804 -39.3331 0.472253 -0.0753666 0.505329 -0.327535 0.0272134 -0.0234541 0.000609683 -1.52388 -206956 148765 353253 65367.1 
28218 2 -230.294 4.55605 -39.3471 -2.41783 0.73799 -1.08053 -0.173973 0.0244638 0.068315 0.00951954 -1.52523 42275.2 33308 197834 -10505.6 
28217 2 -230.367 2.7417 -41.9759 -1.7557 -0.351374 -1.24334 0.0768737 -0.0859946 0.0621083 0.00598502 -1.52352 36112.2 96541.5 52677.9 -112817 
28220 2 -228.832 -0.080507 -41.8897 -0.348033 1.13488 1.06304 0.0833715 0.159544 -0.17997 0.00319807 -1.51554 388644 175046 211440 -10183.8 
28223 2 -228.814 1.77497 -39.3253 -3.04852 -2.31447 -0.821934 0.345052 0.0489724 -0.0249185 0.0193031 -1.51577 -238900 49344 205138 26720.3 
28221 2 -227.16 2.69134 -42.0249 0.491692 1.71296 0.342027 0.0132776 0.00624926 0.211953 0.00414755 -1.50197 452420 315447 234985 180627 
28222 2 -227.144 4.53462 -39.3036 -0.0644313 -1.77215 -0.402358 0.115425 -0.0274372 -0.159028 0.00416469 -1.5089 211685 355459 125361 127608 
28224 2 -225.508 -0.0629299 -41.957 -1.10908 0.788302 -0.472576 -0.194575 -0.0130997 0.0302211 0.00261325 -1.5175 366188 273713 -34835.2 169879 
28227 2 -225.562 1.77812 -39.3789 -2.06837 1.23779 1.36668 -0.111772 -0.0169411 0.0452894 0.0096707 -1.5157 146615 302557 359068 77530.9 
28310 2 -228.725 5.43131 -41.9054 -0.44897 -1.43588 0.43252 -0.0141621 0.199788 -0.171835 0.00308631 -1.51862 306674 165936 175436 -149598 
28225 2 -223.873 2.72375 -41.9654 -0.321872 1.6168 2.17124 -0.198323 0.0266634 -0.0149814 0.00936065 -1.52602 225084 258455 -125891 125587 
28226 2 -223.88 4.52783 -39.3918 -0.35158 0.87497 -0.449412 -0.289529 0.157114 -0.0997787 0.00137433 -1.51557 71083.6 124973 -218049 27652.4 
44278 2 -336.108 11.3944 -39.3245 14.9079 -0.148448 9.53826 0 0 0 0.394539 0 -896970 -88.939 -367183 8931.72 
28248 2 -278.525 8.33982 -41.9353 -1 0 0 0 0 0 0.00125952 -1.13351 49971.9 378654 634454 58492.9 
28249 2 -278.525 10.1931 -39.3143 -1 0 0 0 0 0 0.00125952 -1.13563 -8466.35 354851 637567 -37215.1 
28250 2 -276.92 5.55988 -41.9353 -1 0 0 0 0 0 0.00125952 -1.52375 484892 562462 443426 234902 
28253 2 -276.92 7.41318 -39.3143 -1 0 0 0 0 0 0.00125952 -1.52322 466371 544294 476598 -188085 
28340 2 -276.92 11.1198 -41.9353 -1 0 0 0 0 0 0.00125952 -1.53043 271924 430965 419343 274156 
28252 2 -275.374 10.24 -39.316 -0.123214 0.0132356 -0.157252 0.0205483 -0.190764 0.0021062 5.04878e-005 -1.58394 578130 387343 329198 42010.3 
28251 2 -275.359 8.35886 -41.9465 -1.83795 1.33962 -1.35973 -0.0813304 -0.0469866 0.047165 0.00884367 -1.59549 551118 305289 357466 -12312 
28254 2 -273.696 5.56478 -41.9528 -1.05556 -0.890554 0.712433 -0.273558 -0.0189006 0.0327105 0.00304154 -1.52608 155494 62389 239722 74208.4 
28344 2 -273.764 11.1356 -41.9792 -0.0529058 0.832973 1.56186 -0.0490922 0.0105505 0.155503 0.00394989 -1.52786 210554 168380 77477.4 -8470.95 
28257 2 -273.718 7.33665 -39.3218 -1.38892 -0.750366 0.837047 -0.113572 0.180306 0.00787896 0.00402138 -1.5066 512998 406015 230433 -111193 
28255 2 -272.186 8.3427 -41.9288 -2.80339 0.381427 -1.46873 0.158837 -0.00269779 0.00111134 0.0127988 -1.52137 288169 207828 228096 -94166.1 
28256 2 -272.182 10.1885 -39.3509 0.225266 -0.375656 -0.100334 0.0810193 -0.074241 0.0389852 0.000254333 -1.51715 329150 258366 289196 37605 
28348 2 -270.537 11.1118 -41.946 -1.66392 1.28259 0.226986 -0.0535174 -0.069553 -0.0301765 0.00562399 -1.52998 6583.9 231353 225468 -71615.8 
28261 2 -270.479 7.37938 -39.2957 -1.2651 -0.382091 -0.720227 -0.109866 -0.005742 -0.040795 0.00285307 -1.51958 375919 250616 248807 -74381 
28258 2 -270.557 5.56518 -41.9129 -0.568023 -0.0523594 0.341094 0.10495 -0.0969997 -0.0336534 0.000556376 -1.52707 -53367.4 349951 224647 -130277 
28259 2 -268.918 8.28988 -41.9504 -1.81011 -0.542436 -1.53556 -0.0353149 0.0901604 0.0393066 0.00746729 -1.51635 464704 297578 287606 -49139.1 
28260 2 -268.95 10.1529 -39.3225 -1.35756 -0.338683 0.0260656 0.00154393 -0.0542676 0.000485578 0.00246657 -1.52506 180610 172427 238579 -199150 
28352 2 -267.379 11.105 -41.9299 0.646068 0.436805 0.535705 0.178206 -0.093366 -0.0609619 0.0011275 -1.52274 129889 203140 120689 84093 
28262 2 -267.365 5.49892 -41.9319 -0.168982 0.498269 -0.07226 0.100071 -0.00808545 -0.0240352 0.000355244 -1.5178 231581 365780 136701 72173 
28265 2 -267.248 7.3402 -39.3503 -1.12844 1.20662 -0.342519 -0.115354 0.107729 0.0512145 0.00358539 -1.52509 283357 81780.9 308076 4829.95 
28264 2 -265.754 10.1275 -39.297 -1.12924 -1.19459 -1.18965 0.116544 0.0205617 -0.0735755 0.00518608 -1.51917 355611 192434 289848 -31640.8 
28263 2 -265.681 8.33438 -41.9724 -2.07295 0.373517 -1.23171 -0.170978 -0.05881 0.0935359 0.00749883 -1.5206 197179 285874 287873 -8494.5 
28266 2 -264.157 5.53597 -41.9308 -1.53325 -0.289914 -0.237971 0.0777081 0.0130003 0.0570164 0.00313812 -1.52675 352118 285225 287630 102893 
28269 2 -264.026 7.39124 -39.3206 -4.05611 0.961365 -0.384567 -0.147594 -0.0612337 -0.0420602 0.022072 -1.53038 54084.3 135356 218463 72179.4 
28356 2 -264.162 11.103 -41.924 0.892509 -0.443087 0.282777 0.140335 0.0204817 -0.0747069 0.00135129 -1.52219 411425 195830 329546 44125.7 
28268 2 -262.489 10.1425 -39.3725 -1.37555 1.0162 -0.726843 0.134241 0.00583479 0.0670502 0.00434924 -1.52441 423225 11892.7 191130 61269.9 
28267 2 -262.512 8.32642 -41.9645 -1.96723 -0.505822 -1.01482 0.117167 -0.0206758 -0.0342121 0.00649373 -1.51792 178598 368440 172528 8347.6 
28273 2 -260.85 7.38847 -39.3339 -0.0134576 0.451095 0.90774 0.0735768 -0.0188174 -0.0111644 0.00129435 -1.51141 265999 390921 313101 64738.6 
28270 2 -260.906 5.53682 -41.9481 -2.09065 -0.00197807 0.0935914 0.0717311 0.0945487 0.0253547 0.00551618 -1.51152 486097 187018 428028 -69233.8 
28360 2 -260.876 11.1292 -41.9591 -1.16171 0.0585096 0.304324 0.0183403 -0.165886 0.0640469 0.00182078 -1.51745 503170 74653.6 220800 38115.4 
28272 2 -259.192 10.1712 -39.3686 -0.284274 -0.439801 -0.761819 -0.126728 -0.145363 0.0413505 0.00107639 -1.51583 427212 261559 233839 -63133.7 
28271 2 -259.272 8.33458 -41.9706 -0.701861 0.996147 -1.89567 0.0322023 -0.0541372 0.0292704 0.00639645 -1.51198 334413 289008 291124 -61608.2 
28274 2 -257.632 5.56688 -41.9338 1.08778 0.238787 -0.928384 -0.109657 -0.0974908 -0.0366207 0.00264774 -1.52394 261744 328467 237967 -106202 
28277 2 -257.605 7.35943 -39.29 -1.31774 -0.230317 1.70485 -0.127106 0.0627888 -0.0954395 0.00591472 -1.52703 79954.7 219674 247408 -44394.3 
28364 2 -257.596 11.0637 -41.956 -0.425266 0.773875 -0.302125 -0.108283 0.030307 -0.072408 0.00109706 -1.52606 319159 71147.6 -1094.74 -104426 
28276 2 -255.973 10.1218 -39.4126 -2.47517 -1.0261 0.313183 -0.103381 0.0160155 0.244251 0.00916606 -1.52337 47466.4 222835 156804 -28014.4 
28275 2 -256.056 8.2905 -41.9594 -1.02452 -1.41901 0.253067 0.104763 0.0253107 0.00468132 0.00393886 -1.53068 233428 39233.2 78256.3 -24620.1 
28281 2 -254.465 7.32485 -39.3082 -2.18315 -1.3079 -1.0454 0.123958 0.15769 -0.113444 0.00953404 -1.53471 -89355.5 512.37 66793.9 -97622.9 
28368 2 -254.388 11.0865 -41.9605 -1.57424 -0.101094 0.259164 0.0249893 0.0096543 0.0502275 0.00321885 -1.52449 273014 232009 19489.8 65022.5 
28278 2 -254.443 5.51242 -41.9352 0.778552 -0.387544 0.18509 0.0615014 0.0347147 -0.0393848 0.000995765 -1.5316 121664 270960 192129 -29617.5 
28279 2 -252.84 8.29755 -41.9237 -0.848168 0.107033 0.106349 -0.0678183 0.0556984 0.00259379 0.000934757 -1.5295 227196 188429 140183 175620 
28280 2 -252.83 10.1276 -39.2932 -1.62615 0.043917 0.0388667 0.0880227 -0.0214257 -0.130162 0.00333496 -1.52498 -41089.1 161291 200673 150878 
28282 2 -251.264 5.53764 -41.9544 0.0655309 -0.57153 -0.527033 0.121302 -0.0328886 -0.00603291 0.000766675 -1.51727 333978 114218 242400 36461.2 
28372 2 -251.16 11.0852 -41.9432 0.23118 -0.271959 0.601662 -0.120624 -0.0179907 -0.0190846 0.000616412 -1.51491 438583 310370 113202 -5049.27 
28285 2 -251.294 7.34935 -39.3338 -0.633022 0.0250702 -2.48871 0.147391 -0.0396254 0.0454615 0.00830653 -1.52036 322781 255617 198800 7221.01 
28284 2 -249.62 10.1101 -39.3529 -0.382481 -0.620618 -0.476426 0.0159724 0.082799 0.0339339 0.000955268 -1.5207 122456 223066 220786 179683 
28283 2 -249.632 8.28638 -41.9637 -0.947197 0.0690431 -1.16693 0.0139971 0.0197091 -0.0258099 0.00285112 -1.52297 228623 237157 167687 63418.6 
28286 2 -247.974 5.53362 -42.023 -0.910943 0.806095 -1.15175 -0.134051 -0.00757728 0.0348977 0.00353438 -1.52025 424442 167624 202419 40899.1 
28289 2 -248.018 7.36022 -39.4144 -2.9554 -0.533852 1.1053 -0.127714 -0.00156488 0.166799 0.0128988 -1.52618 186142 135697 176311 167531 
28376 2 -247.909 11.054 -41.9461 -0.45606 -0.0418851 1.15185 -0.311863 0.024999 0.0431024 0.00193526 -1.52597 82031 30508.1 161676 -31242.9 
28287 2 -246.414 8.30914 -41.9558 -1.41295 1.17226 1.31127 0.0752028 -0.0589127 0.0181746 0.00641102 -1.52853 25290.4 72858.7 227766 7745.26 
28288 2 -246.457 10.1655 -39.2826 -1.39769 -1.29763 1.05345 0.201622 -0.148905 -0.0939987 0.00597909 -1.53205 84559.8 228754 134696 82509.1 
28290 2 -244.75 5.52347 -41.9629 -4.59561 -0.13376 -0.599172 -0.134497 -0.0885869 0.10576 0.0270753 -1.52457 99310.3 212187 131386 -65460.8 
28380 2 -244.765 11.0769 -41.8913 -3.15829 -0.670606 -1.18781 -0.0384602 -0.0328743 -0.177737 0.0149069 -1.52799 -218600 74466.5 129350 63076.8 
28293 2 -244.86 7.34068 -39.2686 -1.31614 -0.371753 0.995853 0.215471 0.088421 -0.261114 0.00360492 -1.50827 332286 285659 104145 -126708 
28291 2 -243.248 8.28643 -41.9368 -0.555672 -0.435551 0.363307 0.116671 0.0206168 0.0465503 0.000794086 -1.51874 246377 143784 302657 -25936.7 
28292 2 -243.233 10.1313 -39.3228 2.28854 -1.24227 -1.37962 0.109602 -0.124988 0.127043 0.0109376 -1.51216 423807 262272 221065 64707.3 
28294 2 -241.565 5.52566 -41.963 -0.75525 0.956427 -0.956549 -0.103099 -0.0614062 0.0688335 0.00302302 -1.52906 -38116.9 170382 171576 24394.5 
28384 2 -241.602 11.059 -41.9255 -2.72518 0.0257445 -0.75426 0.0373315 -0.00341605 0.0184334 0.0100713 -1.53278 -145962 102084 279193 62046.6 
28297 2 -241.579 7.31783 -39.3402 0.191857 -0.643276 -1.12106 -0.0909625 0.0811362 0.0430963 0.00215049 -1.5124 538657 246772 216568 -55337.4 
28295 2 -240.019 8.30347 -41.922 0.0236761 -1.38377 1.22165 0.128555 -0.0233669 -0.0499355 0.0042922 -1.51646 479832 177506 209849 3049.69 
28296 2 -239.983 10.0782 -39.2984 0.190146 1.86643 0.875259 -0.0131959 0.0363705 -0.0654948 0.00539805 -1.51824 410492 84606.5 113560 44317.5 
28301 2 -238.274 7.40646 -39.2975 -2.58401 -0.782568 0.647981 -0.280801 -0.11204 -0.0324706 0.00971011 -1.52469 111319 166321 227751 117047 
28388 2 -238.418 11.091 -41.9226 -1.67128 2.86072 -0.187343 0.168689 -0.0751449 0.0523022 0.0138698 -1.52947 50186.9 139468 145674 95561.3 
28298 2 -238.408 5.5237 -41.8833 -1.76526 -0.683451 -1.19129 0.226831 0.0625372 -0.161617 0.00630063 -1.51822 162041 258035 344008 -147911 
28299 2 -236.746 8.29459 -41.9415 0.532587 -1.12191 0.191021 -0.0141483 0.0139618 0.0353164 0.00198855 -1.51972 473576 238916 28184.3 -52867.1 
28300 2 -236.705 10.1597 -39.3627 -1.07532 0.0623296 -0.926753 -0.098562 -0.108626 0.0469745 0.00254305 -1.51786 219433 -82451.1 345964 -64346.2 
28302 2 -235.142 5.5176 -41.9242 0.039912 0.681334 -1.34627 -0.0236217 0.000346781 0.0175374 0.0028695 -1.51893 353625 243138 281126 8097.74 
28305 2 -235.149 7.33866 -39.3082 -2.78362 -0.860795 -0.614817 0.195793 0.049224 0.00535427 0.0111688 -1.51421 56369.6 152936 412644 -33894.3 
28392 2 -235.222 11.1156 -42.0483 0.378263 0.0650987 0.0935139 0.262378 -0.0687904 0.303473 0.000196567 -1.49872 446313 379855 139874 -122103 
28304 2 -233.538 10.0904 -39.3483 -2.70867 0.131129 0.066703 0.0206098 0.072305 -0.0838658 0.00926823 -1.50856 174690 210512 364413 -103967 
28303 2 -233.465 8.2731 -41.9602 -1.00721 0.909265 1.61055 -0.362903 0.174188 -0.00153607 0.0055861 -1.51232 94976.1 191314 307730 72190.6 
28306 2 -231.95 5.55483 -41.9676 -1.3016 -2.58352 -1.47147 0.0560745 -0.171904 0.0893875 0.0132677 -1.52839 250440 72986.7 238085 142748 
28309 2 -231.896 7.32583 -39.3315 -1.0412 0.751138 0.34556 -0.0069662 0.0646753 0.0410492 0.00222647 -1.52196 249814 246033 212930 72916.8 
28396 2 -231.939 11.1003 -42.0008 -0.423441 0.812745 -0.451386 -0.161792 0.0137266 0.171019 0.00131444 -1.51645 408930 207374 105953 47984.6 
28308 2 -230.33 10.1504 -39.3471 -2.45196 0.825798 -0.65727 -0.0249202 -0.0896396 0.098829 0.0089754 -1.52648 28863.4 349804 350645 44085.7 
28307 2 -230.357 8.32167 -41.9629 0.177877 -0.682947 0.763905 0.215583 -0.0684931 0.0394771 0.0013623 -1.52461 -73686.8 370865 189120 -78987.1 
28313 2 -228.706 7.3351 -39.3294 -1.98584 -0.573005 1.82168 -0.109515 -0.00924407 0.042105 0.00956027 -1.52236 160202 150116 344113 -148065 
28400 2 -228.716 11.1068 -41.8845 -2.28495 -0.808455 1.05556 -0.059472 -0.137524 -0.207256 0.00880251 -1.52358 61291.3 224470 98316 -22860.6 
28311 2 -227.158 8.20864 -41.9753 2.65574 -0.0668385 0.974652 0.0184731 0.217966 0.0805183 0.0100855 -1.51226 250722 371873 120149 47931.5 
28312 2 -227.187 10.1137 -39.2959 -2.21004 0.279619 -0.385555 0.235784 0.020942 -0.0805886 0.00643755 -1.51769 206426 203504 320326 -49468.5 
28317 2 -225.529 7.37867 -39.3756 -2.09977 -0.305452 1.43862 0.0359065 -0.126558 0.0760112 0.00827751 -1.51625 264457 490166 64344.5 -21857.3 
28404 2 -225.567 11.0528 -42.0099 -2.36847 0.788235 0.134448 -0.0262298 0.0237081 0.118575 0.00787079 -1.50237 166350 537702 332164 55226.9 
28314 2 -225.497 5.50043 -41.9546 -0.0671321 1.83021 -0.236576 -0.0465139 -0.0850581 0.0286322 0.00429513 -1.52127 375418 296406 218539 115424 
28315 2 -223.911 8.30912 -41.9165 0.690272 0.318876 2.20668 -0.141025 0.0855878 -0.0940137 0.00686132 -1.52564 132316 227188 61442.8 32170 
28316 2 -223.886 10.1574 -39.3043 0.288032 -0.135756 -1.88639 -0.063315 -0.131947 -0.15567 0.00460968 -1.51891 443017 15259 98256.5 78293 
28338 2 -278.525 13.8997 -41.9353 -1 0 0 0 0 0 0.00125952 -1.13398 -61423.1 372785 633501 54251.5 
28339 2 -278.525 15.753 -39.3143 -1 0 0 0 0 0 0.00125952 -1.13506 151909 340841 639895 -36143.7 
28343 2 -276.92 12.9731 -39.3143 -1 0 0 0 0 0 0.00125952 -1.5262 478429 427145 348888 -196533 
28430 2 -276.92 16.6796 -41.9353 -1 0 0 0 0 0 0.00125952 -1.53118 193011 340946 500773 313545 
28342 2 -275.327 15.7504 -39.3404 -0.547531 1.38433 0.905715 -0.189982 0.00645267 0.12666 0.00382448 -1.5918 638537 312397 50226.6 -9603.11 
28341 2 -275.404 13.9293 -41.8959 -0.557123 -0.503661 -0.576677 0.130339 -0.116048 -0.163787 0.00112931 -1.5908 585824 192303 305306 -25843.5 
28434 2 -273.774 16.6777 -41.9426 -0.923779 0.741743 -0.304865 0.0788667 -0.0341845 -0.0234078 0.00188486 -1.5317 299543 194594 76836.8 -12111.6 
28347 2 -273.685 12.9607 -39.3039 -0.854018 0.294272 -0.0328523 -0.22501 0.0139588 -0.109618 0.00102905 -1.52317 354194 114192 246429 -74106.7 
28345 2 -272.146 13.8818 -41.9438 -0.772001 -1.03356 -0.26855 -0.0230945 0.0253195 -0.0235889 0.00218697 -1.52527 365267 204884 230656 -133397 
28346 2 -272.159 15.7457 -39.3526 1.62487 -0.414141 -0.350678 0.0574148 -0.0691957 0.0773289 0.00369631 -1.53273 85767.8 26092.7 173352 -165924 
28351 2 -270.488 12.9567 -39.3609 -1.69687 -0.322998 1.02748 -0.152793 -0.117738 0.0876336 0.00508771 -1.53467 36649.4 17030.4 130894 -161545 
28438 2 -270.534 16.6188 -41.9288 -1.52202 -1.14222 -0.76578 0.0323489 0.0826092 -0.0435101 0.00529958 -1.52777 207011 196069 241522 6639.14 
28350 2 -268.945 15.6236 -39.2975 -0.102286 -0.103162 1.00245 0.107475 0.21149 -0.153201 0.00129228 -1.5261 181162 -15496 160852 -129575 
28349 2 -268.934 13.8448 -41.9724 -0.842492 -1.05318 0.572576 0.062397 0.0782525 0.0169547 0.00270396 -1.52856 323406 -36439.1 161237 19069.8 
28355 2 -267.312 12.8808 -39.3518 -4.90707 -1.25854 1.04322 0.098308 0.0674952 0.0619683 0.0336941 -1.52904 61426.6 -131475 281314 -25281.2 
28442 2 -267.32 16.6132 -41.9314 -0.15137 -0.0823737 -0.273201 0.0137388 0.000363792 0.0269855 0.000131414 -1.51511 363703 201132 354084 32242.3 
28354 2 -265.713 15.5953 -39.2745 -2.59088 1.5479 -0.105788 0.030864 0.177674 -0.105144 0.0114866 -1.52243 361719 122713 282138 41330.6 
28353 2 -265.658 13.8959 -41.9703 -0.820113 -0.0381861 -0.56576 -0.145322 -0.143232 0.0630145 0.00125212 -1.51444 378099 111328 317219 37148 
28359 2 -264.04 12.9042 -39.3304 -2.81767 0.583357 0.377783 -0.146626 0.00318553 0.0664897 0.010608 -1.52092 212479 64565.4 114094 141944 
28446 2 -264.084 16.5964 -41.9357 0.681544 0.496592 0.494744 0.0200881 0.0373999 -0.00400907 0.00120394 -1.5284 250601 -41816.1 228862 -47277.2 
28357 2 -262.445 13.8588 -41.8906 -0.936034 -0.40483 -0.114748 -0.0806906 0.0231799 -0.131428 0.00132654 -1.5279 85514.1 110722 221592 108611 
28358 2 -262.471 15.6851 -39.3035 -3.03264 0.693357 -0.524787 0.0816731 -0.0367579 -0.0283477 0.012536 -1.5256 340953 111332 187617 90968 
28450 2 -260.858 16.6277 -41.9676 -0.921439 0.261686 0.225492 0.0968994 -0.047374 0.11762 0.00121969 -1.52133 295026 166529 203996 132228 
28363 2 -260.859 12.9065 -39.2809 -0.775053 0.559731 0.300806 0.0490486 -0.0107483 -0.172903 0.00126517 -1.53246 121738 148736 -36822.5 11135.4 
28362 2 -259.208 15.6689 -39.3469 -1.42456 -0.804824 -0.391968 -0.0933262 -0.00956737 0.0485833 0.0035654 -1.52355 356893 133154 177770 -12019.8 
28361 2 -259.257 13.8403 -41.9205 -1.9589 0.827228 -0.387291 0.0143066 -0.00728367 -0.0876035 0.00588395 -1.53539 10304.7 59973 243684 -107404 
28454 2 -257.637 16.5753 -41.9685 -2.83112 1.33934 -0.243065 0.0253495 0.10768 0.00134111 0.0124291 -1.52104 345972 166743 -16283.6 -3625.42 
28367 2 -257.63 12.9045 -39.3616 -0.548748 0.608224 0.533877 0.106731 -0.0612883 0.0826694 0.00120421 -1.53091 222988 46239.6 -66.9526 -115591 
28366 2 -255.985 15.6424 -39.3674 -0.687034 0.202807 1.10382 0.03613 0.0228212 0.0320874 0.00218093 -1.53015 334330 43297.2 237231 -8446.41 
28365 2 -256.056 13.8013 -41.9374 -1.27696 1.18996 1.10144 0.158617 0.124515 -0.0558842 0.00536528 -1.52193 200384 150704 133998 12545.7 
28371 2 -254.37 12.8845 -39.3093 -1.25445 -0.667032 -1.15441 -0.150057 -0.00337116 -0.120782 0.00422097 -1.5305 167308 -60959.9 128687 -22124.5 
28370 2 -254.346 16.6298 -41.9649 0.385269 -0.563968 -0.985195 -0.179659 -0.0553536 0.0732797 0.00181006 -1.5204 364002 98891.3 159960 174196 
28369 2 -252.84 13.8945 -41.9671 -0.382699 0.155374 -1.31151 0.0857207 -0.176744 0.0248946 0.00238132 -1.52426 264619 138876 65898.9 108866 
29272 2 -252.738 15.5908 -39.3249 -1.52993 0.643731 -1.41943 -0.156363 0.245044 -0.0169733 0.00600772 -1.51733 132991 27969.8 308539 -8731.07 
28375 2 -251.199 12.8993 -39.3722 -0.869507 -0.401727 0.489316 0.10309 -0.0772412 0.193101 0.00145708 -1.5155 298917 38331.6 343948 117068 
28374 2 -251.155 16.632 -42.0084 -0.473192 -1.07733 0.0478771 -0.0445826 -0.0271061 0.219068 0.00174674 -1.52775 163370 192481 142261 -24107.8 
29276 2 -249.58 15.6699 -39.2703 -0.0269007 0.16429 0.915124 0.0321994 -0.0329753 -0.0794071 0.00108969 -1.5226 79624.4 156752 256764 34685.7 
28373 2 -249.614 13.8574 -41.9293 1.08114 -1.90191 0.618002 0.0321848 -0.0235856 0.0157599 0.00650924 -1.52688 200654 165619 153221 -122472 
28466 2 -247.97 16.5869 -41.8726 -0.393544 -0.676439 -0.112893 -0.0874677 0.0907825 -0.113727 0.000787439 -1.52847 9052.65 226921 338361 -30783.1 
28379 2 -247.95 12.9231 -39.3007 -1.64954 -0.471425 -0.811339 -0.195437 -0.0443731 0.00128804 0.00453615 -1.53286 210788 68520.2 37340.4 46966.6 
28378 2 -246.361 15.6696 -39.2854 -2.223 -0.658601 0.383656 0.042281 0.0314608 0.0242738 0.00695593 -1.53616 40318.3 79375.7 136942 80967.4 
28377 2 -246.435 13.8081 -41.8702 -1.83055 0.186963 0.581296 0.19302 0.135072 -0.241375 0.00469016 -1.52258 237430 41335.9 165152 -35615 
28383 2 -244.749 12.9041 -39.3509 -1.55883 0.155108 -0.220034 -0.0175512 0.00934137 0.201769 0.00315183 -1.52695 202001 42762.6 130439 32102.1 
28470 2 -244.819 16.6085 -41.9569 -2.5952 -0.629712 0.0324874 0.100953 0.0122934 0.107262 0.00898372 -1.52419 43642.1 330730 153081 54801.8 
28382 2 -243.182 15.6723 -39.3545 -2.17817 0.431352 -0.420654 0.106839 -0.0538938 0.0620402 0.00643293 -1.51555 290352 175802 446512 -42296 
28381 2 -243.155 13.8307 -41.9482 0.0364045 1.03064 -2.07581 -0.0390135 0.0198147 0.0873456 0.0067668 -1.52325 411787 101074 72507.7 -45496.9 
28387 2 -241.514 12.8578 -39.2589 -3.10091 -1.22315 1.18791 -0.167288 0.0375566 -0.110538 0.0157728 -1.51384 180816 277501 363721 -73470.4 
28474 2 -241.567 16.6079 -41.9813 -1.47356 2.10159 0.436678 -0.0872469 -0.0168284 0.0892381 0.00853796 -1.5253 -96100.6 153876 108688 -145352 
28386 2 -239.954 15.6369 -39.3441 -2.09714 -0.195681 3.19691 -0.0184666 -0.0426825 0.0498698 0.0184601 -1.52054 203733 138888 190919 -69793.6 
28385 2 -239.958 13.8023 -41.9325 -0.892121 1.00735 1.43405 -0.0571594 0.0970377 0.0473029 0.00487073 -1.52523 232135 69733.4 249753 63658.3 
28478 2 -238.456 16.6196 -41.9766 0.0597794 1.49407 -1.6209 0.298937 -0.0982001 0.0439861 0.00612519 -1.51773 116831 99321.9 199221 41333.8 
28391 2 -238.326 12.8559 -39.2759 -2.27635 -0.253691 0.305291 -0.125712 0.031742 -0.155334 0.00672501 -1.5234 -100198 149252 192163 62738.3 
28390 2 -236.748 15.6243 -39.3016 -1.20006 -0.278292 -1.89477 -0.0129469 0.055876 -0.126645 0.00643328 -1.5227 150202 97944.6 181427 29290.4 
28389 2 -236.74 13.8872 -41.9554 -0.104784 -0.070541 0.335975 -0.13036 -0.0864848 0.00853424 0.00016227 -1.52059 198869 173061 436172 -7045.65 
28482 2 -235.206 16.6308 -41.9792 2.98353 0.708906 1.8507 0.094565 -0.0291433 0.101736 0.0161585 -1.5161 305268 -81811.1 251506 15655 
28395 2 -235.167 12.8806 -39.3151 -1.58816 0.5712 -0.398031 0.145861 0.0325872 -0.171941 0.00378732 -1.52498 -186501 34819.9 214536 -42009.4 
28394 2 -233.559 15.6774 -39.3191 -1.55828 0.222941 -1.15208 0.0287346 -0.0103984 -0.0901664 0.00479277 -1.52164 236804 172569 267087 65488.1 
28393 2 -233.563 13.8872 -41.957 0.929635 0.517206 0.595497 0.0594139 -0.0770653 -0.0499906 0.00187207 -1.50748 226894 308512 445225 134.565 
28486 2 -231.943 16.6409 -41.9821 0.325198 0.826782 1.29641 -0.0377158 -0.0789761 0.0535141 0.003111 -1.50811 435034 257830 469059 -128049 
28399 2 -232.003 12.8654 -39.3472 -0.757344 0.652309 0.691437 0.139113 0.0653688 0.0397355 0.00186051 -1.51584 319013 270160 343919 32128 
28397 2 -230.31 13.8377 -41.9274 -1.97199 -0.298454 0.442412 -0.217322 0.180049 -0.0712502 0.00525668 -1.51343 -22851.1 329261 354064 39034.3 
28398 2 -230.346 15.6587 -39.2858 -2.47218 -0.2086 1.4199 0.0165537 0.00521911 -0.191115 0.0102919 -1.52071 220894 189261 110266 210620 
28403 2 -228.758 12.9457 -39.3212 -1.11361 2.42825 0.0594853 0.0196822 -0.176726 -0.0214083 0.00899305 -1.52545 160982 23156.7 -213952 12374.2 
28490 2 -228.758 16.6989 -41.9349 -2.62588 0.943402 2.5202 0.00920268 -0.175322 0.0128074 0.0178054 -1.52013 188563 127914 300621 141881 
28401 2 -227.194 13.9046 -41.9241 -0.613178 0.12927 -1.61528 0.246888 -0.0604014 -0.0314506 0.00378085 -1.51793 62652.1 299038 186582 -108377 
28402 2 -227.085 15.6866 -39.3496 1.23723 -0.944552 -0.844565 -0.0882555 -0.0184819 0.0165162 0.00395012 -1.53219 257920 99808.6 -94131.4 -119204 
28407 2 -225.495 12.8198 -39.3639 -1.54676 1.91989 -1.50694 -0.0996078 0.208779 -0.0967267 0.0105161 -1.51993 229706 263174 204066 109243 
28494 2 -225.533 16.6793 -41.9226 1.0066 0.472189 0.277977 -0.0630147 -0.069775 -0.120035 0.00165434 -1.51469 257089 199797 100715 -29624.6 
28405 2 -223.934 13.8659 -41.9966 -0.979 1.10787 -1.68282 -0.183825 0.134047 0.114237 0.00631987 -1.51708 67795.5 267957 171519 203138 
28406 2 -223.895 15.7045 -39.389 -1.37958 2.97888 1.00089 0.00566008 -0.0808535 0.0952088 0.0148355 -1.52575 174161 200471 354555 116115 
28428 2 -278.525 19.4596 -41.9353 -1 0 0 0 0 0 0.00125952 -1.13387 56392.7 327902 630633 67116.3 
28429 2 -278.525 21.3129 -39.3143 -1 0 0 0 0 0 0.00125952 -1.13508 69947.2 350719 630359 -49179.1 
28433 2 -276.92 18.5329 -39.3143 -1 0 0 0 0 0 0.00125952 -1.52398 472039 601931 487282 -258769 
28520 2 -276.92 22.2395 -41.9353 -1 0 0 0 0 0 0.00125952 -1.53456 278797 324381 457992 259221 
28523 2 -276.92 24.0928 -39.3143 -1 0 0 0 0 0 0.00125952 -1.53113 219044 297790 497601 -269944 
28432 2 -275.365 21.3471 -39.3084 1.36849 0.537131 0.233638 0.0203729 -0.17487 -0.0305561 0.00279091 -1.58526 763304 285209 307977 -26405.7 
28431 2 -275.369 19.4772 -41.9429 -2.5236 -0.637387 0.252754 -0.00243128 -0.0432663 0.0419066 0.00861344 -1.59159 676125 245723 308813 -43482.9 
28437 2 -273.698 18.5324 -39.3416 -1.37714 0.25088 0.374978 -0.202847 0.00511684 0.0659679 0.00264508 -1.52493 300379 209183 331943 -98684.6 
28524 2 -273.736 22.2057 -41.9716 0.664941 -0.263299 -1.04946 0.00206138 0.00228591 0.0600088 0.00203141 -1.52205 456293 262395 386351 -169522 
28527 2 -273.765 24.0707 -39.3328 -1.16168 0.738469 -0.909052 0.123959 -0.0636351 0.0417352 0.00342742 -1.52144 409024 262187 343456 -138232 
28436 2 -272.098 21.252 -39.3338 -0.0172843 1.33463 -0.892195 -0.0115599 0.0818083 -0.000178702 0.00324645 -1.51241 468256 253156 288832 -167384 
28435 2 -272.088 19.413 -41.9247 -1.8848 1.31628 0.594009 -0.0852394 0.048536 -0.0814931 0.00710105 -1.52246 265233 266841 120389 -50299.3 
28441 2 -270.521 18.4386 -39.3029 -0.959282 0.391123 2.58458 0.135963 0.110539 0.00825922 0.00976536 -1.52257 171962 231420 283240 -55250.6 
28528 2 -270.471 22.1741 -41.9726 0.196423 1.0267 0.483768 -0.0516602 0.0373412 0.0912508 0.00167103 -1.51458 347984 181998 361502 123701 
28531 2 -270.473 24.0209 -39.3511 -1.44298 1.01088 0.703911 -0.0119257 -0.081795 -0.019512 0.0045337 -1.51991 400153 241839 217176 -91493 
28440 2 -268.835 21.1933 -39.2911 -1.89377 -0.557549 0.679621 -0.0893099 0.0337339 -0.122326 0.00549037 -1.50926 380904 451801 489886 -15239.2 
28439 2 -268.913 19.412 -41.9745 -2.62682 -0.504021 -0.0744486 0.108023 -0.0605837 0.149999 0.00901787 -1.51121 330360 285138 312180 144221 
28532 2 -267.248 22.2161 -41.9761 -0.930391 -0.382044 0.498861 0.0670511 -0.118935 0.0741129 0.00158756 -1.50583 415809 501547 379171 69051.2 
28535 2 -267.226 23.9836 -39.3384 -0.87965 -1.00158 -0.61957 -0.0368551 -0.0865148 0.000739319 0.00272158 -1.51925 392176 161999 277578 -127584 
28445 2 -267.286 18.3887 -39.2933 -3.17937 -1.26365 1.16332 -0.0153133 0.0486445 -0.064177 0.0164474 -1.51167 342055 310968 394860 -866.514 
28444 2 -265.637 21.1533 -39.3164 -3.20435 -1.03643 0.260388 -0.0276449 0.087331 -0.00961997 0.0143709 -1.51471 227095 339234 421522 -16440.4 
28443 2 -265.654 19.3699 -41.946 -0.190356 -0.485797 0.648137 -0.0623352 0.0197153 0.00745706 0.000871985 -1.51922 411830 261552 220646 -65308.2 
28448 2 -263.99 23.9063 -39.3598 -0.939086 0.154755 0.705573 -0.0607916 0.0372731 0.0173457 0.00176794 -1.52443 248592 242755 128758 26868.8 
28536 2 -264.016 22.0949 -41.9758 -1.49054 -1.12999 0.656485 -0.0907384 0.12953 0.08059 0.00494936 -1.51861 217725 321143 195649 -32029 
28449 2 -264.059 18.3914 -39.3527 -2.82634 -0.786988 1.1135 -0.0275885 0.0406683 0.0879748 0.012403 -1.52676 244378 87174 140656 166867 
28453 2 -262.409 21.1473 -39.3433 -1.36237 0.141648 -0.128317 -0.104711 0.0444531 0.0343205 0.00238374 -1.53566 -24428.2 -89.1407 375313 165531 
28447 2 -262.415 19.3404 -41.9383 -1.66124 -0.621228 0.108534 -0.0799246 0.0846 -0.0726563 0.00397684 -1.5321 230814 -34268.6 52273.3 120677 
29261 2 -260.821 18.4604 -39.3511 -0.880981 -0.334692 0.43547 0.0313614 -0.161908 0.00258678 0.00135748 -1.52281 250679 60167.7 209985 105177 
28451 2 -260.827 22.1131 -42.0067 -1.73157 -0.164843 0.144177 -0.0144672 0.0470495 0.0872679 0.00383687 -1.5369 -36919.8 29211.2 131560 153160 
28452 2 -260.794 23.893 -39.3508 -1.67843 1.35868 0.70689 0.0208111 0.112785 0.0500724 0.00650267 -1.52676 218074 76150.5 210210 99342.7 
28457 2 -259.181 19.439 -41.9817 -1.50526 -0.225762 -0.0961916 -0.112497 -0.282502 0.0721787 0.00292969 -1.52747 108485 24534.3 216906 -65229 
29354 2 -259.257 21.2127 -39.3453 -0.775103 0.192347 0.911481 0.218106 -0.0444345 0.00702691 0.0018497 -1.52862 98113.6 22580.2 194358 39914.1 
29358 2 -257.522 23.9598 -39.3557 -2.05564 -0.236141 0.914559 -0.0862853 -0.048688 0.00335244 0.006446 -1.51687 329614 -16605.3 262852 199043 
28461 2 -257.664 22.1327 -41.9761 -1.98526 -0.0830424 0.848673 0.226904 0.101879 0.0578261 0.00587995 -1.52878 51837.6 -91102.6 97790 -47721.7 
29265 2 -257.604 18.3926 -39.3779 -1.14612 -0.655587 0.92118 -0.0518265 0.0994267 0.0497522 0.00326462 -1.52002 120894 258330 208567 -101442 
28458 2 -256.002 19.3595 -41.9625 -2.53711 0.0928043 1.59619 -0.0557232 0.0361892 0.0324755 0.0113273 -1.53394 -48015.1 145288 87156 -3703.48 
29270 2 -256.042 21.2153 -39.3568 -0.562546 0.299577 1.27939 0.110439 -0.135873 0.0262428 0.00257325 -1.52057 404075 146170 327267 17276.7 
28465 2 -254.437 22.1307 -41.9848 -0.411048 1.49721 -0.946642 0.105979 0.104147 0.138316 0.0041649 -1.51589 461630 124442 227434 147776 
29269 2 -254.423 18.416 -39.3407 -1.06036 -0.0877499 -1.60107 0.109684 -0.0301576 0.0333092 0.00465453 -1.52058 138993 373304 216608 -101045 
29365 2 -254.303 23.9149 -39.3219 0.2267 0.365997 -1.29925 -0.097918 0.0385928 -0.0493105 0.00235957 -1.51147 279518 168655 380872 6096.43 
29274 2 -252.773 21.1801 -39.3069 -0.414656 1.17876 -0.854843 0.0333493 -0.0023901 0.00353381 0.00288704 -1.51896 426225 72975.4 259203 166556 
28462 2 -252.824 19.4247 -41.9246 -0.299956 1.1071 0.555336 0.153667 -0.0420699 -0.0643148 0.00204552 -1.52183 176470 242290 137342 79959.5 
28464 2 -251.137 22.2336 -41.8669 0.0235114 0.150348 0.303612 -0.106396 -0.238222 -0.162462 0.00014527 -1.51359 520198 184040 147350 -19007.6 
29369 2 -251.09 23.9435 -39.2876 -1.00616 2.19216 -1.9901 -0.161862 -0.0121801 0.106949 0.0123161 -1.52217 174368 100619 59074.8 -38400.1 
29273 2 -251.231 18.3922 -39.3525 -0.0618129 -1.43886 -0.345803 0.12023 -0.00292587 0.109815 0.00276302 -1.51613 278126 226658 378387 52109 
29366 2 -249.542 21.1521 -39.293 0.0547019 0.688367 0.345714 -0.042479 0.102641 0.0990154 0.000751127 -1.52399 361428 171567 107614 133061 
28463 2 -249.575 19.4169 -41.8813 -2.51681 0.0414881 0.556662 -0.0772475 -0.0759971 -0.123222 0.00837068 -1.522 182279 272650 134296 -109358 
28556 2 -247.915 22.1475 -41.9055 -0.573923 0.0376089 -1.01644 -0.128943 0.023908 0.0883893 0.00171793 -1.52775 188937 13981.3 365316 -77015.7 
29367 2 -247.916 23.9698 -39.2542 -0.0970722 0.102655 1.08039 0.125323 -0.156401 -0.0798932 0.00149531 -1.53086 132721 290069 145285 68157.3 
28469 2 -247.966 18.422 -39.2664 -0.00982798 0.0256134 1.8182 -0.0296039 -0.0383655 0.0636984 0.00416473 -1.52244 376092 32329.6 301359 30349.4 
28468 2 -246.321 21.1567 -39.2313 -0.204128 -0.328115 -0.60271 -0.0159109 0.123479 -0.0951215 0.000645612 -1.51425 358930 289239 364053 64642.7 
28467 2 -246.413 19.3835 -41.8925 -3.00443 -1.2919 -0.299447 0.0970924 -0.0225601 -0.0290809 0.0135843 -1.52775 75229.4 139982 332753 96939.6 
28473 2 -244.741 18.4339 -39.2654 -2.60607 0.663698 -1.05675 -0.0399161 -0.0298771 -0.101433 0.0105155 -1.51864 213630 111872 427655 87344 
28560 2 -244.741 22.1678 -41.9065 -0.931515 1.94763 -0.175073 -0.0297453 -0.0727264 -0.0298756 0.0059092 -1.52678 111098 5546.85 363473 116088 
28563 2 -244.675 23.9679 -39.2622 -0.41912 -1.03089 -1.25861 -0.147718 0.00119424 0.0251901 0.00355498 -1.51186 423668 394606 325071 9445.37 
28472 2 -243.083 21.1972 -39.3557 1.40992 1.32201 -1.72408 -0.126599 -0.0930996 0.195058 0.00844887 -1.51125 284087 127327 497280 -36307.5 
28471 2 -243.207 19.3954 -41.9797 0.159162 -1.30925 -0.353296 0.0969378 -0.0458088 0.0778904 0.0023481 -1.5165 386681 368423 250043 104379 
28564 2 -241.52 22.2224 -41.9375 -2.63003 -0.913298 -0.393557 -0.00343694 -0.228134 0.00300444 0.00995782 -1.52239 131678 105605 156377 45563.3 
29374 2 -241.488 23.9048 -39.2538 -1.26497 -1.4963 0.428022 -0.06506 0.140713 -0.13954 0.00506613 -1.51307 166664 113355 121962 -264491 
28477 2 -241.551 18.4022 -39.3558 -3.25123 0.422312 0.677634 -0.0668536 0.046765 0.0587485 0.0141168 -1.52753 39598.6 89616 184188 -44679.7 
28475 2 -239.978 19.3666 -41.9064 -0.894057 1.16588 0.824618 -0.0985244 0.12362 -0.169936 0.00357529 -1.52738 179712 -4064.38 57553.8 35649.2 
28476 2 -239.902 21.1525 -39.3167 -1.3617 1.59614 1.43803 -0.0604184 0.075554 0.0265739 0.00814884 -1.53041 87008 122389 114190 46170.2 
29375 2 -238.274 23.9339 -39.3365 0.00328649 1.78094 1.22224 -0.237855 -0.033342 0.09141 0.00587645 -1.52419 75503.1 -4744.96 204510 -56573.5 
28568 2 -238.322 22.0879 -41.8981 0.653771 1.07906 -1.27124 -0.121618 0.191013 -0.081136 0.00404033 -1.52949 61392.9 184227 47951.7 2948.75 
28481 2 -238.366 18.3823 -39.3563 -0.779905 0.360898 -0.670072 0.0962595 0.0519919 0.0604147 0.00149567 -1.54099 111346 8149.17 20285.8 53246.2 
28480 2 -236.711 21.1792 -39.3163 -3.25076 -0.382334 -0.72006 0.00323331 -0.0786563 0.0278431 0.0141471 -1.53474 -50832 88478.6 74395.1 124515 
28479 2 -236.754 19.3599 -41.9093 -1.41956 0.953525 0.110313 -0.0643858 -0.0267009 -0.0118404 0.00369859 -1.53672 -15759.5 -146602 9515.36 113272 
28485 2 -235.146 18.4036 -39.3196 -0.766049 0.18834 0.231598 -0.00252319 -0.00751219 0.0390524 0.00085136 -1.52518 247710 60940.8 78967.6 41270.2 
28575 2 -235.137 23.9359 -39.3048 -1.36703 -0.357465 0.679311 0.0397249 -0.176956 -0.00741879 0.00309591 -1.53027 -174970 -201534 363376 -54212.6 
28572 2 -235.154 22.1058 -41.9468 -0.699801 0.556526 0.474933 0.0223744 0.115432 0.0676595 0.00129101 -1.5339 -3134.13 54641.9 114675 -72196.2 
28483 2 -233.587 19.3889 -41.8748 -2.64155 0.159237 -1.18248 0.153963 -0.0561159 -0.207378 0.0105818 -1.52672 121151 73318.7 143116 15727 
28484 2 -233.537 21.1769 -39.319 -1.67708 0.747555 -0.509124 0.077985 0.0129453 0.0890916 0.00457286 -1.52363 200923 2422.11 23737.7 -23230.6 
28579 2 -231.944 23.9145 -39.3526 -2.62916 -1.84524 1.18801 -0.000729208 0.0183182 0.0262464 0.0147726 -1.53062 157102 -291319 49532.9 -128343 
28489 2 -231.881 18.4403 -39.3418 -0.721744 2.06253 -1.09469 -0.130317 -0.0212461 0.026239 0.0075235 -1.5192 225989 193151 114344 114962 
28576 2 -231.934 22.1438 -41.903 -3.72291 1.25044 -3.95094 -0.0940337 -0.0406573 -0.197716 0.0390874 -1.52111 69895.8 63295.7 74504.3 34725.2 
28488 2 -230.272 21.2177 -39.3604 -0.426407 0.000697804 0.981152 -0.0852092 -0.0741345 0.057767 0.0014415 -1.53794 57710.6 76211.2 67444.9 66073.8 
28487 2 -230.363 19.3962 -41.9704 -0.0386072 -1.60802 0.549356 -0.0242334 0.0742846 0.0483324 0.00363874 -1.52702 156010 -132697 154058 95091.2 
28493 2 -228.715 18.4539 -39.3175 0.615569 0.761663 0.137612 -0.00165295 -0.0881989 -0.0102037 0.0012318 -1.53266 39300.9 260944 2756.99 -5010.92 
28580 2 -228.767 22.1723 -41.9881 -0.982574 0.302955 -0.222041 0.061844 0.00474974 0.0768952 0.0013937 -1.52848 67700.7 51570.6 107342 93463.6 
28583 2 -228.69 23.9609 -39.3336 -0.848125 0.111265 -0.205765 -0.014864 -0.0100203 -0.0259754 0.00097491 -1.53207 221246 -79282.9 8656.27 10955 
28492 2 -227.113 21.2328 -39.3464 -0.743683 -2.65875 0.691977 0.11978 -0.0129558 0.0801697 0.0102032 -1.51881 202585 117101 80916.3 59728.3 
28491 2 -227.14 19.4461 -41.8612 -0.422816 1.71701 0.0134457 -0.0103368 -0.0827888 -0.283526 0.00393859 -1.51689 247262 98427.3 237948 -62915.8 
28587 2 -225.439 23.971 -39.3717 -3.89448 -0.742994 -0.202208 -0.220747 -0.101822 0.147002 0.0198498 -1.53223 -3163.23 57299.1 -95506.3 -123517 
28497 2 -225.521 18.4285 -39.2791 -2.07873 -1.20639 0.115122 -0.0128584 0.106238 -0.237123 0.00729229 -1.52905 17091.6 -6813.23 -199398 -64923.4 
28584 2 -225.534 22.1888 -41.9751 -1.58002 -0.148385 0.375978 -0.0240471 -0.0660808 0.149363 0.0033501 -1.52986 135673 -70208.1 -188635 -41651.6 
28496 2 -223.881 21.1937 -39.3917 -1.0119 -0.781086 1.73257 -0.160607 0.0498849 0.0704465 0.00583892 -1.52772 44675 161067 200051 87530.6 
28495 2 -223.942 19.4016 -41.9742 -0.712749 -0.138874 -0.158469 0.0226285 0.11165 -0.0493831 0.000695769 -1.52112 147162 126303 372640 42778.1 
28518 2 -278.525 25.0195 -41.9353 -1 0 0 0 0 0 0.00125952 -1.13665 -31177.2 341650 638695 58051.2 
28519 2 -278.525 26.8728 -39.3143 -1 0 0 0 0 0 0.00125952 -1.12248 55133.5 351061 543388 -58228.2 
28608 2 -278.407 30.5977 -42.0416 -1.95188 0.0146642 -1.11854 -0.0273366 0.0371313 0.0915939 0.00637464 -1.1979 -120760 139967 -61962.1 -140757 
28610 2 -276.92 27.7994 -41.9353 -1 0 0 0 0 0 0.00125952 -1.5347 299040 447308 510630 278607 
28613 2 -276.92 29.6527 -39.3143 -1 0 0 0 0 0 0.00125952 -1.47146 186949 -348310 571601 75135.4 
28522 2 -275.365 26.8206 -39.3471 -1.69564 -0.421575 -0.438789 -0.0195298 0.0814302 0.0810369 0.00408771 -1.58858 694669 156422 286113 -85128.1 
28521 2 -275.396 25.0035 -41.9385 -0.698316 -0.0625773 -2.06291 0.121655 -0.0110335 -0.117215 0.00597914 -1.59181 642649 239585 253062 -131618 
28611 2 -275.276 30.505 -41.9458 -1.80858 -0.314807 -0.817285 -0.0298215 0.0176949 -0.0077597 0.00508594 -1.58704 381307 71592.4 217315 112939 
28614 2 -273.728 27.7178 -41.9951 0.68372 -1.22297 -1.43561 0.0212738 -0.00111489 0.0962327 0.00506843 -1.52184 495377 208958 150408 25223.4 
28617 2 -273.682 29.5231 -39.3807 -1.20643 -1.21213 0.209788 -0.0365462 -0.0452663 0.107431 0.00373919 -1.52495 395567 -249944 205572 130544 
28615 2 -272.052 30.4754 -41.9456 -0.448915 -0.56348 1.07555 -0.0522431 0.0243656 -0.0678781 0.00211074 -1.52345 297383 168697 205372 13566.4 
28525 2 -272.109 24.9148 -41.9298 -1.46056 -0.669366 1.16435 -0.0133826 0.137865 -0.101164 0.00495872 -1.50585 568253 225758 203877 30697.1 
28526 2 -272.089 26.8013 -39.3742 -0.0299588 0.0863715 1.91192 -0.0278942 -0.130962 0.0358361 0.00461463 -1.5246 293191 -17981.8 281320 -4194.87 
28621 2 -270.463 29.5003 -39.3486 -1.83434 0.105381 0.283229 0.0780415 -0.0303659 0.0138271 0.00435307 -1.53079 172187 -163044 119509 -32804.6 
28618 2 -270.451 27.731 -41.9656 -0.18834 -1.09744 0.907467 -0.0588248 -0.059355 0.013433 0.00259882 -1.52323 327981 194036 125868 61087.6 
28530 2 -268.866 26.7495 -39.3228 -2.66442 -1.48665 -0.536225 0.109894 0.00255259 -0.0836357 0.0120874 -1.5256 248570 121076 189676 -37428.9 
28529 2 -268.818 24.9797 -41.9786 -0.759807 1.98669 -0.011066 -0.0881049 -0.0951018 0.0602051 0.00569852 -1.51859 530440 125032 323842 49459.2 
28619 2 -268.816 30.4644 -41.9523 -1.5286 -0.740655 -0.21303 -0.0449695 -0.0684252 -0.013635 0.0036911 -1.52608 160520 9059.77 207991 -4268.45 
28622 2 -267.22 27.7035 -41.9438 -0.760865 1.51468 -0.529967 -0.0280242 0.0254524 0.0298976 0.00397258 -1.52894 275951 60818.5 188359 803.963 
29440 2 -267.211 29.4907 -39.3305 -2.79194 0.499252 -0.129151 -0.00490958 -0.103577 -0.000595036 0.0101528 -1.52415 247216 143461 238414 10014.7 
28626 2 -265.596 30.4503 -41.9462 -1.50965 -0.874346 -0.337761 -0.115751 0.0270229 0.0439988 0.00397708 -1.52862 -211790 120498 183151 153619 
28539 2 -265.628 26.682 -39.3267 -0.594155 -0.636196 -0.615541 0.073951 0.158303 0.0515223 0.00143164 -1.5192 358155 152202 168586 -59315.6 
28533 2 -265.547 24.9926 -41.9273 -0.353431 0.691616 0.0624888 -0.149543 -0.255498 -0.129906 0.000764718 -1.51247 374789 190441 153478 -92714.6 
28537 2 -263.999 27.7065 -41.978 1.05936 -0.825855 1.77063 0.0341601 -0.0412179 0.138712 0.00622129 -1.5223 228087 -86406.2 330510 -175919 
28543 2 -264.005 29.4732 -39.297 -2.35538 -0.596672 1.28088 0.015297 -0.012786 -0.0240531 0.00950245 -1.52597 186370 220126 218666 81579.6 
28540 2 -262.35 24.8879 -41.9299 -1.31635 -0.494 0.70832 -0.105628 0.0483575 -0.0655691 0.00312177 -1.52494 163824 238318 194271 -30293.6 
28630 2 -262.486 30.4528 -41.9073 0.0447052 -1.91915 1.1739 0.39228 -0.0665411 -0.0947552 0.00637717 -1.51181 160848 12575.4 293983 -43241.1 
29351 2 -262.39 26.7155 -39.3216 0.72891 0.999162 0.520763 -0.00950233 -0.0618647 -0.0361209 0.00226817 -1.52362 340123 203918 219402 -5202.3 
29452 2 -260.792 29.4573 -39.2663 -1.64223 0.441699 0.357727 0.13875 -0.0560645 -0.1499 0.00380373 -1.51943 158337 135693 250033 34116 
28541 2 -260.759 27.654 -41.9157 0.285868 -0.278697 0.998024 -0.10089 0.0674106 -0.0195847 0.0014553 -1.51081 398706 270427 253646 -136587 
28549 2 -259.202 30.4077 -41.9386 0.210262 -0.524688 -0.518783 0.082383 0.00391195 -0.00406382 0.000741407 -1.51154 535152 93862.4 255000 -579.221 
29355 2 -259.162 26.6692 -39.3271 -1.22478 0.0433517 -0.0813837 -0.0304648 0.0414014 0.0643488 0.00190009 -1.52712 187685 130540 174270 34987 
28456 2 -259.161 24.8868 -41.9245 -2.55056 0.457358 0.524899 -0.052021 0.0479561 -0.0508961 0.00880407 -1.53249 55331.3 209527 76367.3 146026 
28548 2 -257.528 27.687 -41.9113 -3.23494 -0.478208 -1.10528 -0.127479 -0.00593723 -0.138326 0.0150073 -1.5279 99800.6 196868 76035.3 78647.2 
29368 2 -257.587 29.4284 -39.3082 -1.01946 0.799422 0.694623 0.129266 0.0789544 -0.0125843 0.00272167 -1.52235 335342 94417.3 162133 105661 
28555 2 -255.929 30.4568 -41.9589 1.29035 0.648773 -0.677106 -0.0273121 -0.0710033 0.00761222 0.0032047 -1.51229 558638 104881 326882 90950.8 
29362 2 -255.966 24.9146 -42.0162 -1.81053 0.465 0.486045 -0.00961127 0.00900953 0.172726 0.0046986 -1.52693 66643.8 207243 201616 105734 
28460 2 -255.951 26.7092 -39.3702 -1.20966 -1.58155 1.28351 0.0638715 -0.107388 0.0887058 0.00706837 -1.52784 56322.5 85582.9 257705 -90986.8 
30270 2 -254.328 29.4309 -39.3157 -1.46202 -0.33765 0.0818113 0.121223 0.105851 -0.147052 0.00284426 -1.51203 446271 106783 306193 78588.9 
30266 2 -254.342 27.693 -41.9949 -2.5721 0.151547 0.508742 -0.0586961 0.0388998 0.125646 0.0086875 -1.52237 -55697.6 171815 265353 156959 
29363 2 -252.793 24.9454 -41.9274 -2.50998 1.05337 1.69118 0.0395263 -0.0763905 -0.0123004 0.0129349 -1.52117 154867 110262 155069 134864 
30177 2 -252.767 26.6753 -39.3013 -0.0635973 -1.00227 -0.59555 0.125744 0.0459121 -0.0468718 0.00171706 -1.51615 165446 189948 255700 24174.2 
28554 2 -252.65 30.4712 -41.9822 -2.68946 0.144553 -0.0639273 -0.22443 -0.0445128 0.13116 0.00914178 -1.51153 346441 100459 267155 75547.9 
28558 2 -251.188 27.6922 -41.9522 -1.3129 -0.254505 1.24948 0.142407 -0.0674543 0.0343567 0.00421899 -1.52319 135881 206725 335895 107065 
29463 2 -251.053 29.4613 -39.3309 -1.07604 -0.316363 -2.20754 -0.215858 0.0259246 0.00881487 0.00772231 -1.50507 138226 238827 433188 178032 
28559 2 -249.563 26.7122 -39.2834 -1.54168 -0.391227 -0.560201 -0.0101265 -0.00455144 0.0636683 0.00358165 -1.52498 110704 -86330.3 270041 -12804.1 
28553 2 -249.536 24.9391 -41.8462 -2.41287 -1.30735 0.84553 -0.0674396 -0.000949142 -0.166305 0.010386 -1.53197 128042 -13565.4 132638 -218193 
28646 2 -249.473 30.4702 -41.987 -1.13081 -0.212103 -0.0182708 -0.120726 -0.0664499 0.109135 0.00166767 -1.52755 45972.1 204325 174712 -6880.87 
28650 2 -247.963 27.6624 -41.9199 -0.355473 -1.31502 -1.40714 0.028334 0.0392795 -0.0849588 0.00483109 -1.52843 240300 25810.8 151997 -63642.2 
30182 2 -247.95 29.4462 -39.3572 -2.59114 -0.0897702 -2.45769 0.159959 0.148404 0.191014 0.0160744 -1.50859 359.456 126907 396876 134213 
29460 2 -246.383 26.7349 -39.2803 -0.769539 0.127697 -1.57149 0.16338 -0.0875298 0.00749458 0.00387689 -1.51947 197814 164360 414372 25512.1 
30271 2 -246.304 30.4448 -41.9312 -1.3718 -0.675757 -0.67705 -0.138939 -0.0597404 0.0287819 0.00352273 -1.52617 -58780.7 76306 271723 -166787 
28557 2 -246.357 24.8861 -41.9096 -0.436393 -0.592447 -0.021748 0.0484494 0.131864 0.0303635 0.00068254 -1.52178 115478 57519.3 297435 -42096.4 
29467 2 -244.735 29.5155 -39.2948 -0.396213 -0.639902 1.38917 -0.0723293 -0.0812554 0.0392376 0.00314407 -1.52625 151907 68271.1 267234 21439.3 
28562 2 -244.752 27.6689 -41.9336 -3.87148 -0.532674 -1.31634 -0.0671678 -0.00718203 0.0857319 0.0214179 -1.52802 108472 117210 145579 29654.3 
28566 2 -243.147 30.4159 -41.8944 -0.896161 -0.39686 -0.943299 -0.00823179 0.067006 -0.127067 0.00233063 -1.52899 -66856 22791.9 263212 -156777 
28561 2 -243.154 24.8945 -41.905 -0.52001 1.63847 1.38245 0.0492335 0.176297 0.00215793 0.00612902 -1.52274 168310 58850.5 426919 59049.7 
29464 2 -243.166 26.805 -39.2946 -0.37918 -0.534337 -1.35002 0.0130908 -0.221622 0.00853885 0.00283625 -1.52089 255111 296429 245279 -112154 
28654 2 -241.547 27.7031 -41.8946 -2.34336 2.17217 -0.784009 0.0188732 -0.0460653 -0.0843341 0.0136334 -1.52454 80548.1 242685 251076 48857.3 
30372 2 -241.518 29.4937 -39.2929 0.15179 -0.625434 -0.558154 -0.036222 -0.0110579 0.0187119 0.000914087 -1.5309 31211.1 -213821 179989 -72805.2 
30420 2 -239.947 30.4532 -41.9945 0.327769 0.0942112 -0.611215 -0.0661123 -0.0317165 0.0772717 0.000617028 -1.52146 14737.3 224120 281167 91294.3 
28570 2 -239.976 26.6764 -39.2822 1.09461 -1.10345 1.11426 0.0741976 0.0301991 -0.0359651 0.00460651 -1.52302 315204 167063 265707 -90192 
28567 2 -239.931 24.9394 -41.9262 -0.521714 -0.995565 -0.789194 -0.0497853 -0.0731087 -0.00837671 0.00237566 -1.51428 92825.6 138478 357411 -167378 
29468 2 -238.356 27.6565 -41.9637 -1.24838 -0.37718 -1.92927 -0.027495 0.0965503 0.108449 0.0068301 -1.52367 8084.39 -36316.4 217751 -50794.5 
29476 2 -238.353 29.4101 -39.3607 -0.812898 -0.223462 -0.801343 0.0210283 0.0827505 0.0652982 0.00170399 -1.51838 15558.6 357426 428274 10086.4 
28658 2 -236.797 30.4783 -41.9959 -1.31374 0.71647 -0.125922 0.165444 -0.128861 0.094624 0.00284033 -1.51855 96748.9 293364 305158 67245.3 
28569 2 -236.787 24.9241 -41.9435 -0.7699 -0.721778 -0.502993 0.0562601 -0.15107 0.0254011 0.0017214 -1.53159 -123066 97768.2 156371 -29653.6 
28662 2 -236.723 26.6321 -39.2505 -2.02851 -1.11189 -1.20689 -0.144635 0.202236 -0.116267 0.00857449 -1.52116 -28848.3 -89269.7 286520 -15358.2 
29475 2 -235.205 29.4465 -39.3463 -1.01193 -0.146371 -0.509538 0.0827441 0.0204802 0.0825022 0.00164374 -1.5109 74076.9 383267 219044 -35638.2 
28565 2 -235.2 27.6291 -41.8976 -0.303101 -0.635586 -0.929985 0.0978311 0.131863 -0.0706051 0.00171384 -1.5272 69788.7 136884 138018 -78445.5 
28574 2 -233.59 26.6291 -39.2947 -1.49796 1.67643 -1.29622 0.065891 0.176755 0.06638 0.00848223 -1.51989 -30484.1 157394 449760 -108268 
27854 2 -233.571 30.4136 -41.9136 0.860217 1.0585 1.49362 -0.0327031 0.0211351 -0.193215 0.00515304 -1.51149 443874 296315 64150.1 79928.3 
28573 2 -233.625 24.8719 -41.9507 0.203673 0.42714 -0.476752 0.121365 0.0464118 0.0454407 0.000568324 -1.52867 187129 128222 118397 15948.8 
32003 2 -231.994 29.4249 -39.3666 0.00745549 0.624256 0.543434 0.101479 -0.00759797 0.0956162 0.000862859 -1.51649 114270 298732 33166.8 158308 
28666 2 -231.993 27.6197 -41.9284 -1.23213 0.609855 -0.477596 -0.00230284 0.0448105 -0.0537326 0.00266786 -1.52248 200712 144489 220754 86058 
28578 2 -230.418 26.6261 -39.29 -0.343902 0.953365 -0.438775 0.139066 0.161836 -0.153681 0.00153623 -1.51959 177691 -1429.01 93118.2 -53750.1 
28577 2 -230.366 24.9082 -41.9772 -1.23468 -0.28101 -3.2179 -0.0151651 -0.0250992 0.0677876 0.0150617 -1.51903 243842 -51573.9 310866 -10494.8 
30383 2 -230.327 30.4224 -41.9391 -0.325521 3.68745 0.340524 -0.202866 0.00182171 -0.0405196 0.0174055 -1.51996 271327 98143.6 201219 8968.15 
29489 2 -228.817 29.4012 -39.3576 -0.700463 1.82633 -2.01117 0.0745291 -0.00383244 0.151151 0.00991358 -1.5209 162345 60284.2 67578.4 33714.2 
28582 2 -228.803 27.6555 -41.9393 -1.74548 1.11459 0.622979 0.0737011 -0.0326213 0.0249595 0.00589089 -1.52195 164654 -71330.3 256805 18302.3 
28671 2 -227.135 30.3776 -41.9127 -0.437078 -0.117015 0.458052 -0.0987184 -0.0276675 -0.148746 0.000522122 -1.53248 80383.3 -249999 -129964 -53334.2 
28581 2 -227.153 24.9333 -41.8669 -1.50753 1.36716 -0.256556 -0.0179371 0.0298471 -0.224335 0.00529953 -1.52179 155547 228093 221429 21570.5 
29484 2 -227.13 26.7264 -39.257 -1.87564 -0.401561 0.593146 -0.0583024 -0.161297 -0.252177 0.00507726 -1.51988 248489 -108554 -41370.5 -187514 
30297 2 -225.597 29.404 -39.3403 -2.85457 -0.202457 -0.96249 0.20522 0.0891024 0.142813 0.0114817 -1.51801 288689 -82773.2 184920 -64708.8 
28674 2 -225.554 27.6701 -41.9526 0.907844 -2.26842 -0.31201 -0.0825288 0.0316676 0.0622889 0.00764181 -1.52637 37934.4 -10826.7 50740.3 161915 
28586 2 -223.909 26.6903 -39.3599 -0.607124 -0.636718 0.427848 0.0153801 0.101504 0.147796 0.00120544 -1.53438 239420 -151794 -75001.4 -156911 
28585 2 -223.963 24.9371 -41.9142 -3.23877 2.19978 -0.577388 0.0841239 -0.0350591 -0.255398 0.0197267 -1.53162 -11837.8 -351493 -223184 26331.7 
28675 2 -223.888 30.4502 -41.8786 -0.856405 -0.157075 -1.5292 -0.219073 -0.141647 -0.189299 0.00390017 -1.52159 33830 -105928 289476 115885 
28699 2 -282.275 34.5625 -39.0463 -0.197104 1.88589 -0.455615 -0.0903631 0.0303249 0.000144107 0.00478995 -1.1096 -120408 281583 566811 -433347 
28703 2 -281.025 36.4443 -41.2975 -1.443 -0.458615 0.955877 -0.0166779 0.0776331 0.0499231 0.00403838 -1.32234 -167809 266345 886685 406031 
28698 2 -279.901 33.5712 -41.7522 1.36036 0.54634 0.190814 -0.0584176 -0.159605 -0.00429166 0.00275265 -1.31587 101717 43870 291074 -205415 
29514 2 -279.337 35.0209 -39.1284 -0.813343 -0.0496202 0.772875 0.0885091 0.0356775 -0.00243487 0.00158866 -1.47637 -1.362e+006 -902845 208209 242386 
28609 2 -278.289 32.2983 -39.4031 -1.53912 0.114373 0.0209009 -0.0500375 -0.0164132 0.06801 0.00300069 -1.39278 -270432 -1.02814e+006 206141 412421 
28701 2 -278.131 36.1223 -41.9117 -0.825813 -1.20549 1.79773 0.0818549 -0.0744638 -0.0469672 0.00675986 -1.58902 -409881 245030 312486 -55823.4 
28700 2 -276.819 33.2391 -41.9985 -1.74254 0.93075 0.0980036 0.114382 0.193358 0.0639898 0.00492767 -1.62576 202036 71575.9 99510.6 59183.7 
28707 2 -276.473 34.9899 -39.4278 0.276171 -0.314764 -0.19032 0.0534144 0.044856 -0.0432046 0.000266474 -1.44307 -740441 -42364.7 -255672 -33898.6 
28612 2 -275.188 32.2345 -39.2718 -2.35433 0.908115 0.80584 0.0747996 0.117209 -0.140695 0.00883792 -1.54232 -2734.17 -343806 181014 233917 
28705 2 -275.074 36.0796 -41.9173 -0.661942 -0.465426 -2.14766 -0.108852 -0.0857167 -0.14282 0.00663417 -1.48282 -299961 180857 284180 -199376 
28704 2 -273.647 33.2682 -41.9084 -1.11588 -0.431901 0.497818 0.0399659 -0.0293929 -0.0530366 0.00211543 -1.51263 523358 358121 512565 47843.9 
28620 2 -273.422 35.0522 -39.3068 -0.884237 0.650557 -0.965484 0.0133059 0.000746723 -0.0254395 0.00269192 -1.50866 -141514 262301 132309 -133469 
28616 2 -272.008 32.2384 -39.3025 -1.74741 0.521422 1.5741 0.0537786 0.144357 -0.0735409 0.00730915 -1.52357 166891 132258 179463 102734 
28709 2 -271.925 36.0114 -41.9675 -2.83239 0.25308 -0.259838 0.056452 -0.203759 0.106029 0.0102701 -1.5096 -83951.7 3482.21 303693 28386.2 
28708 2 -270.386 33.2031 -41.9437 0.347116 0.184325 0.744758 -0.0773501 0.0476465 0.0100768 0.000893162 -1.51656 432058 151222 329566 38682.1 
28625 2 -270.226 34.9912 -39.3177 -2.95513 -0.65411 -0.141812 -0.202946 0.00719112 -0.035894 0.0115634 -1.51183 -24286 242140 324180 -2299.89 
28534 2 -268.799 32.1993 -39.3249 -0.602413 0.918398 -0.196863 0.117307 0.0690365 -0.00987336 0.00156824 -1.5295 222954 -22115.8 140766 138328 
28712 2 -268.706 35.9177 -41.9687 -1.17486 0.522757 -0.186951 -0.0925731 0.00350619 -0.0484564 0.00212672 -1.5189 -21760.3 88025.1 110908 24669.4 
28623 2 -267.155 33.1639 -41.9328 -0.622371 0.542298 0.884887 -0.034277 0.0384587 -0.0256516 0.00184451 -1.52699 241080 -165045 76104.7 -10772.6 
28538 2 -267.089 34.9349 -39.3468 -1.78068 0.194276 -0.37617 0.07031 0.0238565 0.0944317 0.00421947 -1.52118 -117121 101303 157448 227389 
29444 2 -265.559 32.2167 -39.3123 0.076003 -0.371741 0.0370121 0.0403124 -0.0226858 -0.0407069 0.000183056 -1.52282 437275 -93310 273815 84153.8 
28716 2 -265.555 35.8847 -41.9529 -0.597457 0.244153 0.635855 0.0817791 0.18203 0.0328466 0.00103391 -1.52441 -67825.7 39368.7 193958 143813 
28627 2 -263.904 33.223 -41.9629 -0.637162 0.956139 -0.0948534 -0.123034 -0.0784837 0.010829 0.00167412 -1.52545 196153 -166019 221774 166067 
28542 2 -263.88 34.9215 -39.3462 -0.257125 0.359471 -0.822043 -0.0219239 0.114555 0.00361898 0.00109715 -1.52298 121745 136435 156586 109075 
28634 2 -262.342 35.9713 -41.9886 -0.0307007 -1.91434 -0.332663 0.096013 -0.0256387 0.0304353 0.00475633 -1.51447 265980 148580 355242 -42553.4 
28551 2 -262.291 32.2137 -39.3392 -1.63187 -0.776009 -0.102512 -0.119637 -0.0631935 0.0222616 0.00412581 -1.52094 248087 -62499.3 47031.7 112427 
28545 2 -260.702 33.1822 -41.9483 -1.13752 -0.788283 0.477322 -0.101587 0.0124722 -0.0458594 0.00269938 -1.52566 169698 190926 173497 61474 
28550 2 -260.69 34.9429 -39.3558 -0.101032 -0.946407 0.296949 0.0489899 0.0541284 -0.0659619 0.00125205 -1.52299 177573 82969.1 192424 -53132.3 
31085 2 -259.089 32.1868 -39.346 -0.341782 -1.02975 0.620387 -0.0189587 0.00700849 0.00850543 0.00196746 -1.52453 126261 50305.8 222261 99249.2 
28642 2 -259.092 35.9493 -41.9962 0.130697 -0.166938 -0.163572 -0.139389 -0.0684192 -0.00933705 9.03147e-005 -1.52153 164244 113756 50375.1 12923.7 
29457 2 -257.521 33.1642 -42.0125 -3.02386 -1.1247 -0.345084 -0.050655 -0.0308246 0.140197 0.0132599 -1.53273 -40160.3 -9646.07 14426.1 65384.2 
29459 2 -257.471 34.9166 -39.3987 -0.205822 -1.21553 -0.23591 -0.0523387 0.100259 0.0627198 0.00198441 -1.52589 179562 140342 142502 -18411.7 
28643 2 -255.934 35.9052 -41.9751 -0.31995 -0.716775 -1.15724 0.117916 0.111768 -0.0422136 0.00246279 -1.52621 115240 50957.3 -79535.4 64568.3 
30273 2 -255.893 32.2003 -39.357 -1.5021 1.00093 -0.141219 0.0532566 -0.000460949 0.00803409 0.00412882 -1.51824 238938 184828 204353 184077 
30269 2 -254.256 34.9757 -39.3591 -2.47841 0.345676 1.02855 -0.0269279 -0.0368215 -0.00887741 0.00921955 -1.52299 46512.6 175551 40815.5 104348 
28649 2 -254.319 33.2207 -41.9823 -2.09266 0.0580352 -2.21946 0.00312852 -0.066775 0.0863396 0.0117244 -1.53031 10513.4 54449 123921 67876.6 
30360 2 -252.694 35.9904 -41.9208 0.296178 -0.407829 0.335858 -0.0898863 -0.0346504 -0.209359 0.00046205 -1.52311 248000 212427 -109034 49744.4 
31174 2 -252.671 32.2329 -39.3435 0.480274 0.266408 0.522908 -0.0206665 -0.0931706 0.0212117 0.000724309 -1.51407 260879 209209 283250 -18453.3 
30276 2 -251.092 34.9799 -39.3168 -0.503499 0.0256292 0.555903 0.0824707 0.01652 0.0139893 0.000709356 -1.52783 72090 95634.8 206090 19352 
30364 2 -251.131 33.2315 -41.9457 -1.99107 1.31387 -1.21806 -0.0036383 0.00963575 -0.0284713 0.00903614 -1.52501 -96052.3 108170 234862 -88746.9 
30361 2 -249.518 36.0067 -41.945 -2.97138 0.983832 -1.05933 -0.108196 0.0219372 0.0845496 0.0137529 -1.56515 -80858.2 289598 289572 75741.6 
30277 2 -249.485 32.2357 -39.291 0.0206254 -0.328418 -1.22481 -0.0480644 -0.0170784 0.0161194 0.00202586 -1.52118 84114.6 182897 309384 -21807.8 
29372 2 -247.986 33.2336 -41.8659 -2.72852 -0.244229 2.1003 0.0310636 0.00857717 -0.174839 0.0150081 -1.52596 -237395 155779 246757 -104809 
29371 2 -247.913 35.0508 -39.3008 -0.52418 -0.929015 0.17107 0.0449189 -0.220285 -0.0412635 0.00146998 -1.52987 166565 -151006 152222 15525.9 
30368 2 -246.314 32.282 -39.2925 -1.45982 -1.18016 0.675849 -0.0927805 -0.170495 0.00986964 0.00501366 -1.52172 -28009.7 189471 93772.5 -10754.4 
30378 2 -246.367 35.9745 -41.9779 -1.22144 -1.22793 -1.37664 0.0583686 -0.0250515 0.0767921 0.00616517 -1.60072 -181128 170254 255232 39519.5 
28668 2 -244.668 34.9374 -39.3529 0.64068 -0.974448 0.863175 -0.150746 0.103475 0.102128 0.0026514 -1.54057 172485 -42746.6 341458 -26874 
28661 2 -244.865 33.186 -41.9322 -2.03682 1.45447 -0.183205 0.345705 0.0509945 -0.0495123 0.00793206 -1.51262 64137.7 8965.31 99913.1 -191221 
28761 2 -243.205 35.9178 -41.9849 -1.36763 -0.417347 -0.828903 0.104424 0.00326274 0.0291423 0.00344058 -1.59421 89895.9 353860 188946 21483.9 
31188 2 -243.128 32.2054 -39.2835 -3.421 -1.0541 0.00558478 0.0557683 0.0412495 -0.0775481 0.01614 -1.51964 -55281.8 -62484.2 280628 32942.8 
30285 2 -241.505 34.9731 -39.3456 0.200159 -0.267039 0.0963664 -0.169835 -0.165159 -0.1125 0.000151973 -1.53733 -93627.5 253766 69429.4 -192514 
29473 2 -241.622 33.1485 -41.987 -0.974472 1.81721 -0.973639 0.138018 0.151593 0.173874 0.00654926 -1.50209 490119 186911 280202 6440.49 
30422 2 -239.989 35.948 -41.9289 0.473106 -1.07842 1.67121 0.0675038 -0.138532 -0.0993572 0.00526449 -1.5695 374528 240459 202777 14325.6 
30382 2 -239.924 32.1921 -39.3335 -1.73038 -0.475682 0.187551 0.0139597 0.0558788 -0.05661 0.00410058 -1.51642 119611 135808 360828 -119686 
28756 2 -238.316 33.2132 -41.967 -2.11191 0.746084 -0.602988 -0.173444 0.0618113 0.0479055 0.00677669 -1.51146 274102 150869 260997 124402 
30287 2 -238.323 34.9684 -39.328 -2.78538 1.86727 -0.0309521 0.0494859 0.0194699 -0.0987246 0.0141645 -1.54982 -6425.92 116226 400555 42608.3 
31201 2 -236.681 35.9717 -41.9866 -1.27798 -2.23771 -1.14094 -0.169313 -0.0084725 0.0669958 0.0100035 -1.55304 179623 123601 168365 51589.1 
31190 2 -236.741 32.2425 -39.3252 -0.902464 -0.206483 0.775163 0.0463091 -0.115021 -0.00224458 0.00183632 -1.52923 198743 228998 332623 102074 
29477 2 -235.157 33.2387 -41.9259 -2.38434 -1.68729 0.944658 0.108053 -0.0796552 -0.135872 0.0118702 -1.51951 33724.7 185887 197433 100406 
29480 2 -235.112 34.9841 -39.3385 0.387931 1.32267 1.28644 -0.0178159 -0.00547209 -0.000793486 0.00447743 -1.56615 56928.7 -33339.7 348605 -24463.4 
31915 2 -233.491 32.234 -39.4031 -1.52856 -1.15315 1.13832 -0.111343 0.012862 0.219072 0.00624977 -1.53282 260493 195340 131456 73771.9 
31111 2 -233.534 36.0471 -42.0173 -1.35998 -2.32415 1.2047 0.0877115 -0.137964 0.16404 0.010961 -1.5075 187158 418988 187655 -209124 
32009 2 -231.932 33.23 -41.947 -0.168785 1.20589 1.35374 -0.0860446 -0.0252103 -0.0312857 0.00417565 -1.51572 69450.2 437591 198876 -65273.5 
29388 2 -231.923 35.0151 -39.3366 -1.49479 0.548042 -0.739195 0.069611 0.0113266 -0.135526 0.00388078 -1.56435 230247 210797 232134 6485.87 
31016 2 -230.302 32.2158 -39.292 0.730652 0.621945 -0.753558 -0.0475617 -0.0343958 -0.171829 0.00187481 -1.54361 32788 342222 180844 132804 
31826 2 -230.226 35.9378 -41.9006 -2.69979 -0.917514 0.0735016 -0.327098 0.116887 -0.0469063 0.0102475 -1.49892 -86597.6 131910 444314 63750.5 
31203 2 -228.693 34.9622 -39.3272 -4.65292 0.212651 -0.414269 -0.122944 -0.0861581 -0.0798517 0.0275413 -1.56146 -302751 415234 -128090 9273.31 
29487 2 -228.797 33.143 -41.9672 -0.919052 -1.61618 1.18091 0.163781 0.0162301 0.0769655 0.00611022 -1.53126 -107254 -56349.7 326724 12482 
29501 2 -227.154 32.109 -39.3411 -0.757294 0.936092 -0.656725 0.0342058 0.140265 0.141738 0.00236922 -1.53718 52253.1 88346.8 356809 -4513.25 
31106 2 -227.145 35.9289 -41.8833 -3.39843 0.658634 0.614978 0.0877345 -0.0241574 -0.202143 0.0155693 -1.50988 -377892 241857 241132 14146.5 
32820 2 -225.61 33.0824 -41.9421 -0.714927 0.257227 1.43377 0.125159 0.192807 -0.0270009 0.00331629 -1.52515 184412 -52792.3 -285197 -8409.72 
32825 2 -225.6 34.8502 -39.4048 0.500681 -1.46808 0.534275 0.249913 0.0790616 0.212323 0.00338986 -1.54816 -48964.7 202440 9460.34 73915 
31919 2 -223.919 32.1933 -39.3307 -0.125809 -0.584733 1.23826 -0.0587057 -0.0768018 0.166056 0.00238179 -1.51765 402932 -13377.7 397735 -83292.7 
30389 2 -223.956 35.8963 -41.8929 -0.226177 0.793584 -2.14437 0.122039 -0.206173 -0.0821452 0.0066493 -1.52254 -78969.1 -141841 116089 277356 
29599 2 -281.766 38.9573 -39.7488 0.699597 0.761133 0.613523 -0.0230157 0.0520036 -0.060727 0.00182022 -1.21952 517201 -323349 -482043 252057 
29600 2 -279.907 41.3474 -39.5548 -0.640065 -1.03384 0.585457 0.204696 0.0327344 0.0246574 0.00229392 -1.31221 430218 422269 369305 15720 
28788 2 -279.89 39.3317 -42.2317 -0.980231 0.844537 -0.735139 0.0805799 -0.0349242 0.0438561 0.00278924 -1.24362 229833 660532 41568.3 263800 
28702 2 -278.74 38.113 -39.7674 -1.76799 0.585979 -0.748722 -0.0857582 -0.0442206 -0.164745 0.00507555 -1.55471 616006 317259 -1.72805e+006 30988.1 
28706 2 -278.021 41.7996 -41.9175 -1.32184 0.0980993 -0.82042 0.0158205 0.0137488 0.00762348 0.0030606 -1.19346 -240133 236723 160439 195616 
29519 2 -276.83 40.5988 -39.3549 1.01653 -0.44732 -0.325802 -0.115036 0.152161 0.124038 0.00168722 -1.60324 906664 359919 82910.3 -278367 
28715 2 -276.751 38.9054 -41.9613 0.41551 0.0902434 1.70425 0.0898179 -0.162296 -0.0368566 0.00388595 -1.61751 629411 115948 -50952.4 -240833 
28711 2 -275.235 37.8713 -39.2739 0.60284 -0.747007 0.415065 -0.115248 -0.139412 0.0996464 0.00137755 -1.53744 1.21933e+006 141360 646383 -356017 
28710 2 -274.965 41.4146 -41.7566 -0.246405 0.0167963 -0.330623 -0.0930443 0.0835918 0.018852 0.000214507 -1.34253 -195433 -772.592 446258 -6229.94 
29434 2 -274.945 42.9918 -38.6515 -0.743981 -0.219088 -0.00747603 -0.120068 0.0766557 -0.076683 0.00075768 -1.32275 767281 -41777.3 597085 127786 
28790 2 -273.521 38.6706 -41.8769 0.12974 0.550511 -0.412963 -0.074763 0.213747 -0.0193977 0.00061771 -1.58972 274606 -344790 511474 -36561.4 
29522 2 -273.493 40.4154 -39.1689 -1.31031 -0.207062 -1.16882 -0.0299852 0.036435 -0.0420895 0.00393717 -1.51978 354501 -653299 759875 103821 
29602 2 -271.804 43.0447 -39.3351 -0.523491 -1.02403 0.0369669 0.0997601 0.0903245 -0.0149708 0.00166766 -1.33247 175231 -418847 -388268 130548 
29601 2 -271.873 41.2782 -41.8591 -0.270378 1.3151 -1.44668 0.0379765 -0.0308671 0.0072122 0.00490642 -1.33536 -325558 -334254 250808 22294.3 
28629 2 -271.919 37.7669 -39.2882 1.02568 -1.47132 -0.157484 0.151842 -0.252962 -0.156045 0.00408286 -1.51485 452163 -322274 68528.1 -119084 
28624 2 -270.29 38.6483 -41.9818 -1.12466 1.1323 -0.92184 -0.00809696 -0.0112984 0.056886 0.00427828 -1.59143 235181 -46533.8 387023 -50004.6 
29526 2 -270.267 40.3628 -39.325 -1.19324 -0.522645 0.225436 0.0901634 0.0233014 -0.00755211 0.00220138 -1.57689 217320 -395053 -162757 -71814.7 
28628 2 -268.702 41.3143 -41.8291 1.08505 -0.238614 -0.299968 0.0790528 -0.0303363 -0.114983 0.00166793 -1.31481 -96012.7 -260104 -60054 -142159 
28633 2 -268.615 37.6861 -39.3841 -0.740179 1.23856 0.545559 -0.0960126 -0.0156222 0.0565873 0.00299706 -1.51254 351364 -183435 231340 -43505.8 
28719 2 -268.633 43.0714 -39.2323 1.99953 -1.57581 -1.19816 -0.0718165 0.120961 -0.106042 0.0099715 -1.43674 302281 -22098.5 -442933 -86227.4 
28632 2 -267.082 38.6419 -42.0068 -2.61198 0.753122 0.12472 -0.0550182 0.0336441 0.180574 0.00932699 -1.59519 24447.2 260384 56310.3 2389.55 
28718 2 -267.028 40.3748 -39.3471 1.14277 -1.10511 -0.812588 0.00154918 0.0450093 -0.0355409 0.0040147 -1.55109 148457 -330746 -71137.3 -26017.4 
28717 2 -265.488 41.405 -41.8565 -0.0621016 0.785435 -0.78578 0.029121 -0.010503 -0.0333409 0.00155955 -1.42268 203642 49541.6 -134280 114006 
29535 2 -265.49 43.1306 -39.2099 0.332338 0.511471 -0.477091 0.0526483 0.0313698 0.0682414 0.000755292 -1.53446 187564 -33219.3 7512.8 138989 
30348 2 -265.41 37.7093 -39.3244 -2.70739 0.000109414 -1.01695 -0.111915 -0.195368 -0.085943 0.0105348 -1.5194 -4285.15 120735 120470 85886.4 
28720 2 -263.931 38.68 -41.9322 -1.54549 -0.668617 -0.286078 0.0844397 0.0528067 -0.215147 0.00367457 -1.56772 201312 365542 278345 110028 
28724 2 -263.829 40.4562 -39.3758 -0.18236 -0.317092 -0.0528018 -0.00712175 -0.057547 0.033637 0.000172038 -1.55346 107930 -154506 151150 -80791.6 
28721 2 -262.344 43.1488 -39.175 -0.708218 0.882195 0.458025 -0.0117339 -0.0619706 -0.107609 0.00187621 -1.65792 235797 -450900 -70364.9 -365204 
29606 2 -262.261 41.4324 -41.9503 0.163303 0.856147 1.49315 -0.0861395 -0.0467416 0.200591 0.00376488 -1.53183 339632 162114 93253.1 -71264.1 
28631 2 -262.242 37.7313 -39.3634 -1.58554 0.306506 -0.435415 -0.0155196 -0.0274465 0.00232631 0.00352346 -1.51995 -7248.94 352172 116032 143782 
27916 2 -260.602 40.524 -39.3758 -2.32366 1.37909 0.0351661 -0.123315 -0.0673831 -0.0289955 0.00919768 -1.5596 68893.3 417983 450219 107298 
28638 2 -260.696 38.7153 -41.9941 0.561855 -0.697527 -1.59074 -0.00315857 0.0968577 -0.0189925 0.00419755 -1.56753 263786 413293 199453 165369 
28639 2 -259.081 37.7124 -39.4365 -0.275648 0.982946 -0.075514 0.094805 -0.0345788 0.184765 0.00131981 -1.51152 143703 252686 193560 -70680.7 
28734 2 -259.05 43.2391 -39.2191 0.699172 0.586294 0.00576403 -0.0376606 0.0343486 0.0551348 0.00104869 -1.54439 60983.7 295791 233440 -14915.3 
28641 2 -259.029 41.4851 -41.9269 -2.27926 0.815222 0.656488 -0.117782 -0.120664 0.0276248 0.00792311 -1.40151 16987.4 237835 171903 -5316.68 
28728 2 -257.484 38.7072 -41.9975 -1.52777 0.381424 -1.31297 -0.0310082 0.0976808 -0.0246513 0.0052943 -1.5861 135237 426303 116433 39685 
28744 2 -257.492 40.4532 -39.3314 0.207336 0.185809 0.737296 0.148497 0.016204 -0.0544487 0.00078231 -1.56249 24907.9 171368 143819 33870 
28733 2 -255.9 41.4465 -41.8615 -1.94632 0.554576 -0.262973 0.0827177 -0.0465268 0.0188318 0.00524574 -1.31136 -71824.7 -20617.4 441703 153500 
30421 2 -255.973 43.2362 -39.1238 -1.55901 0.11592 -0.969294 0.172135 -0.107119 -0.0681739 0.00426156 -1.3181 312954 417275 109305 -154118 
28732 2 -255.855 37.7149 -39.437 0.053109 0.424193 0.478462 0.0258827 -0.0204659 0.0947539 0.000518527 -1.51902 311360 247304 200069 70111.3 
28730 2 -254.279 40.4721 -39.3093 -0.358906 0.0998517 0.0902509 0.0320456 0.0439571 -0.117773 0.00018506 -1.63279 458405 471964 -183981 -83800.8 
28653 2 -254.309 38.7679 -42.0304 -0.111502 -0.169428 0.957262 -0.0144556 -0.146527 0.0682601 0.00120598 -1.60603 223009 378810 387613 18780.8 
28753 2 -252.825 43.2368 -39.1535 -0.77417 -1.11644 -0.583895 -0.0496008 -0.234177 0.0352571 0.0027542 -1.05932 178869 85815.3 433593 -73439.7 
27925 2 -252.76 41.3974 -41.8505 -0.139654 -0.585347 -0.702776 -0.0260346 0.125534 -0.0182169 0.00107818 -1.24121 -319376 -125942 453520 -108214 
28652 2 -252.64 37.7389 -39.4189 -0.946906 2.40318 2.27735 -0.0154222 0.106205 0.164395 0.0149356 -1.53669 277545 286670 32435.8 83412.6 
29465 2 -251.052 40.4729 -39.3327 -2.2021 0.998897 -0.417589 -0.0622746 0.0241143 0.113486 0.00758411 -1.44138 657129 272802 466063 -112412 
27933 2 -251.118 38.7544 -41.9838 0.387685 -1.24573 -0.710832 0.053275 -0.0468812 0.0651864 0.00278029 -1.50892 203556 207313 270225 -77007.2 
29561 2 -249.475 37.7282 -39.256 -2.46626 0.369823 -0.97956 -0.0436281 0.0587629 -0.19261 0.00904178 -1.59959 27356.8 -66148.8 258992 166105 
27846 2 -247.898 38.6601 -41.9077 -1.2878 -0.0416522 1.53959 -0.153561 0.0386685 0.115763 0.00507648 -1.30562 60926.2 -128135 486889 -30281.1 
31200 2 -247.886 40.3588 -39.1899 -3.5608 -1.00444 2.4439 -0.030473 -0.101021 0.0333725 0.0247632 -1.03825 -33197.5 -108931 147751 -77573.9 
27932 2 -246.308 37.6358 -39.2908 -1.48447 -0.730998 -0.530302 0.0601199 0.167261 -0.0342584 0.00380277 -1.51109 19127.2 -186944 443523 -202170 
29485 2 -244.736 38.6093 -41.8962 -1.58255 -0.27459 0.144614 -0.0363298 0.00171568 -0.075572 0.00327573 -1.23063 -31407.8 -119116 190728 31725.2 
28659 2 -243.158 37.6544 -39.3385 -1.13871 -0.69508 -0.165592 0.0690419 -0.0320216 0.0927467 0.00227623 -1.39199 103518 -286351 349386 -104782 
31198 2 -241.583 38.5845 -41.9558 -1.33259 0.414523 -0.17573 0.075598 0.0285999 0.0628422 0.00249197 -1.33792 -80017.9 -83496.1 181749 172503 
29569 2 -239.956 37.6657 -39.3175 -1.85179 -0.156503 1.66487 0.0132489 0.0920684 -0.0610358 0.00784101 -1.53574 294415 -374722 70620.9 -91836.7 
28684 2 -238.358 38.5854 -41.8904 -1.83418 0.30168 -0.21198 0.00990711 0.0695562 -0.0258534 0.00440852 -1.32356 247963 -5199.19 387381 2937.32 
31926 2 -238.259 40.2686 -39.2291 -1.37745 -0.0830708 -0.0294437 0.0637139 0.0591098 -0.0459694 0.00239957 -0.972244 41916.3 -347569 -342799 20532.4 
28672 2 -236.731 37.6595 -39.3558 -0.450767 1.08154 1.00102 0.0257808 0.00129752 0.0333516 0.00299131 -1.65916 245099 -240435 228628 79544.6 
30387 2 -235.099 40.3885 -39.3708 -0.205626 0.906532 1.01727 -0.0482382 -0.0428522 -0.0459323 0.00239172 -1.17219 450203 -146299 278042 60747.5 
30380 2 -235.147 38.7383 -41.9621 -1.1453 -0.459312 -2.10439 0.0542401 -0.102181 0.0839788 0.00749553 -1.55554 335539 4784.73 339605 66760.2 
31233 2 -233.544 37.7066 -39.3575 -1.03137 0.966347 -0.314487 0.138328 0.0113987 -0.104364 0.00264053 -1.62645 267609 -60180.3 306685 -32557.8 
31113 2 -233.426 41.3256 -41.964 -0.505873 -0.594373 1.961 0.00700701 -0.00867047 0.236475 0.0056108 -1.15871 -281352 -101315 -115117 8509.22 
29492 2 -231.863 38.6513 -41.9675 -0.0787882 0.651247 -2.22684 -0.0774692 0.0266931 0.0708452 0.00678774 -1.61791 495040 34165.9 383760 -238243 
28677 2 -231.904 40.3702 -39.3558 0.56328 -0.0844995 -1.77278 -0.0182845 0.22337 -0.140444 0.00436699 -1.4595 429489 -6080.47 234465 188988 
28685 2 -230.25 41.3801 -41.8806 0.181206 -1.85506 -1.17974 0.00199102 -0.0320476 0.0253928 0.00612863 -1.45836 206910 -22556.1 320779 141296 
29494 2 -230.277 37.7898 -39.2689 -0.627188 -0.703114 -0.867282 -0.0763256 -0.209626 -0.203092 0.0020655 -1.59642 214753 6847.45 454040 -36838.1 
32008 2 -230.026 43.1294 -39.266 -3.94215 -0.0439315 2.27159 -0.196688 -0.00228414 -0.135619 0.0260753 -1.15022 -309201 -226840 -361298 154144 
29496 2 -228.666 38.696 -42.0244 1.06633 0.495677 -0.810659 -0.039008 -0.0441538 0.100197 0.00256932 -1.53374 320416 115059 396593 -150649 
31923 2 -228.668 40.413 -39.3642 -2.63251 2.37415 0.644515 0.145502 0.202574 -0.011609 0.0163512 -1.64574 165555 -152081 558004 280199 
31024 2 -227.127 37.777 -39.2751 -1.1507 -1.18401 0.749135 0.0717926 -0.2111 -0.131971 0.00414029 -1.57893 107834 93375.1 504773 30634.7 
28775 2 -226.979 41.3305 -41.9566 -0.900647 -1.38155 0.803692 -0.172616 0.0200449 0.0670587 0.00423924 -1.62553 71524 48753.5 196795 -64820.8 
29498 2 -226.962 43.1579 -39.2673 -0.97806 -0.225042 -0.66507 0.087571 0.0144005 -0.113266 0.00182575 -1.48456 284406 403331 524144 336734 
29582 2 -225.462 40.4376 -39.3872 -2.21113 0.503805 0.27934 0.0574245 -0.0449611 0.0836359 0.00657589 -1.55342 158010 435156 164680 1536.98 
30423 2 -225.421 38.5614 -41.9572 -2.58691 -0.993145 0.20477 -0.260846 0.182883 0.0630879 0.00972396 -1.51037 -42606.6 -465579 167551 60074.2 
30308 2 -223.95 37.622 -39.2801 -2.82887 0.0726534 1.34215 0.0398987 -0.000573472 -0.0345511 0.0123548 -1.5706 190030 289057 139290 33823.4 
28778 2 -223.858 41.3006 -41.948 -2.41546 0.485344 -1.75285 0.0684034 0.149956 -0.0523009 0.0115151 -1.8195 -286091 161325 -233186 -97310.1 
31214 2 -223.754 43.1937 -39.4008 -2.21863 -0.764268 -2.75494 0.170073 0.0579752 0.163443 0.0164948 -1.82369 254058 726569 464272 412068 
29524 2 -277.896 43.7509 -39.3229 -1.19145 0.890855 1.10544 0.0265024 -0.133178 -0.0120072 0.00432664 -1.1424 165056 320777 180751 13677.5 
34361 2 -270.292 45.7653 -38.9923 1.32855 0.508325 -0.821247 -0.0873131 0.00553935 -0.0898872 0.00339803 -1.02892 151637 -218466 -444572 64044.6 
29531 2 -267.128 45.7634 -39.0818 0.394564 -0.666292 -0.779277 0.0264827 0.155551 -0.0116489 0.00152011 -1.19799 284989 -370316 -151890 77637.4 
28793 2 -263.907 44.1122 -41.6753 -2.25026 -0.676967 0.0891437 0.0898428 0.009881 0.0453766 0.00696502 -1.07303 -137885 137988 -133038 -9367.38 
28731 2 -263.972 45.8642 -39.0488 -1.20636 0.526364 -0.636976 -0.104805 -0.0801524 0.0377142 0.00269296 -1.30096 -200290 -86875 242359 45148.9 
28794 2 -260.96 45.8149 -39.1103 0.743713 -1.62735 -0.631747 0.167027 0.121455 0.0617051 0.00453485 -1.22094 -250047 -412156 -10431.3 -107102 
28795 2 -260.773 44.0792 -41.6298 1.94847 -0.252516 1.49258 -0.0238651 0.0629367 -0.0508549 0.00766807 -1.07021 -204622 -122420 -304043 -58391.3 
29605 2 -258.023 46.0638 -38.2752 -0.259178 0.4666 0.0907715 -0.157626 -0.0521455 -0.0280392 0.0003692 -0.989511 489562 -65677.4 80851.7 245145 
28681 2 -228.551 43.9536 -41.8405 -2.48457 -0.77896 -1.44196 0.0318944 0.00965687 -0.0547482 0.0111582 -1.04007 -540477 -191210 -357401 -164522 
33641 2 -225.407 44.0066 -41.8669 -2.4259 0.951221 -0.541013 0.00972596 -0.0717468 0.0956746 0.00892057 -1.5345 101566 -524107 -641166 -143371 
38905 2 -224.338 45.9595 -38.1868 -3.14136 0.94713 0.932823 0.10478 -0.0292111 -0.149176 0.0146549 -1.43252 245718 -572827 896804 -390756 
41530 2 -223.726 46.4504 -41.3302 -1.33451 0.351807 0.238672 -0.209094 -0.0290305 0.0657593 0.00247074 -1.33517 -896237 657982 -268526 -25964.9 
28810 2 -278.525 -8.33982 -36.6934 -1 0 0 0 0 0 0.00125952 -1.08206 386117 223876 834919 6434.2 
28814 2 -276.92 -9.26647 -34.0724 -1 0 0 0 0 0 0.00125952 -1.18858 418204 483802 583953 -237782 
28812 2 -275.315 -8.33982 -36.6934 -1 0 0 0 0 0 0.00125952 -1.48789 1.05079e+006 149638 877808 -128538 
28817 2 -273.71 -9.26647 -34.0724 -1 0 0 0 0 0 0.00125952 -1.21892 282520 220452 172929 -8691.23 
28815 2 -272.105 -8.33982 -36.6934 -1 0 0 0 0 0 0.00125952 -1.43836 598129 181671 794224 -47715 
28820 2 -270.5 -9.26647 -34.0724 -1 0 0 0 0 0 0.00125952 -1.21568 209435 250149 173413 13129.7 
28818 2 -268.895 -8.33982 -36.6934 -1 0 0 0 0 0 0.00125952 -1.43628 591517 201392 790347 -66460.7 
28823 2 -267.29 -9.26647 -34.0724 -1 0 0 0 0 0 0.00125952 -1.21733 212265 230414 177313 31057 
28821 2 -265.685 -8.33982 -36.6934 -1 0 0 0 0 0 0.00125952 -1.43976 555172 72503.1 784069 -34390 
28826 2 -264.08 -9.26647 -34.0724 -1 0 0 0 0 0 0.00125952 -1.21767 220279 234607 179882 21586.3 
28824 2 -262.475 -8.33982 -36.6934 -1 0 0 0 0 0 0.00125952 -1.44279 528849 5539.03 779324 -57234.1 
28829 2 -260.87 -9.26647 -34.0724 -1 0 0 0 0 0 0.00125952 -1.22031 200540 232924 165525 -10182.3 
28827 2 -259.265 -8.33982 -36.6934 -1 0 0 0 0 0 0.00125952 -1.43665 601646 222646 781175 4285.49 
28832 2 -257.66 -9.26647 -34.0724 -1 0 0 0 0 0 0.00125952 -1.2169 200353 222899 168568 -990.841 
28830 2 -256.055 -8.33982 -36.6934 -1 0 0 0 0 0 0.00125952 -1.43535 580264 218706 789160 -53846.3 
28835 2 -254.45 -9.26647 -34.0724 -1 0 0 0 0 0 0.00125952 -1.21616 223029 259905 183172 15736.4 
28833 2 -252.845 -8.33982 -36.6934 -1 0 0 0 0 0 0.00125952 -1.43653 556482 131923 785412 3467.57 
28838 2 -251.24 -9.26647 -34.0724 -1 0 0 0 0 0 0.00125952 -1.21733 209586 229115 173720 7905.03 
28836 2 -249.635 -8.33982 -36.6934 -1 0 0 0 0 0 0.00125952 -1.43783 554697 90559.7 777021 -45055.8 
28841 2 -248.03 -9.26647 -34.0724 -1 0 0 0 0 0 0.00125952 -1.21899 201731 216955 177276 584.96 
28839 2 -246.425 -8.33982 -36.6934 -1 0 0 0 0 0 0.00125952 -1.44199 508309 -2662.19 786912 37803.7 
28844 2 -244.82 -9.26647 -34.0724 -1 0 0 0 0 0 0.00125952 -1.21666 215644 265357 179821 -20241.5 
28842 2 -243.215 -8.33982 -36.6934 -1 0 0 0 0 0 0.00125952 -1.44013 570631 115338 788202 16730.5 
28847 2 -241.61 -9.26647 -34.0724 -1 0 0 0 0 0 0.00125952 -1.21864 198753 229886 167073 -3493.85 
28845 2 -240.005 -8.33982 -36.6934 -1 0 0 0 0 0 0.00125952 -1.44175 532395 4607.95 781364 71626.7 
28850 2 -238.4 -9.26647 -34.0724 -1 0 0 0 0 0 0.00125952 -1.21464 219572 241572 186722 -12592.8 
28848 2 -236.795 -8.33982 -36.6934 -1 0 0 0 0 0 0.00125952 -1.43893 564429 67048.5 782277 27465.4 
28853 2 -235.19 -9.26647 -34.0724 -1 0 0 0 0 0 0.00125952 -1.21613 211322 248338 180424 1324.53 
28851 2 -233.585 -8.33982 -36.6934 -1 0 0 0 0 0 0.00125952 -1.43891 517538 -2959.84 799175 10148.6 
28856 2 -231.98 -9.26647 -34.0724 -1 0 0 0 0 0 0.00125952 -1.21899 208802 260943 178807 4223.4 
28854 2 -230.375 -8.33982 -36.6934 -1 0 0 0 0 0 0.00125952 -1.43644 546123 52356.5 796451 89082.1 
28859 2 -228.77 -9.26647 -34.0724 -1 0 0 0 0 0 0.00125952 -1.21635 214043 206293 187397 -35193.8 
28857 2 -227.165 -8.33982 -36.6934 -1 0 0 0 0 0 0.00125952 -1.43684 577759 25570.7 787287 78386 
28862 2 -225.56 -9.26647 -34.0724 -1 0 0 0 0 0 0.00125952 -1.21455 235986 268035 194306 -7767.26 
28860 2 -223.955 -8.33982 -36.6934 -1 0 0 0 0 0 0.00125952 -1.43838 482416 -158763 775141 -150678 
28811 2 -278.525 -6.48653 -34.0724 -1 0 0 0 0 0 0.00125952 -1.17529 334455 806094 735614 -164567 
28878 2 -278.525 -2.77994 -36.6934 -1 0 0 0 0 0 0.00125952 -1.13384 -85251 353185 630399 57696.3 
28879 2 -278.525 -0.926647 -34.0724 -1 0 0 0 0 0 0.00125952 -1.13494 158793 380148 638492 -58036.9 
28880 2 -276.92 -5.55988 -36.6934 -1 0 0 0 0 0 0.00125952 -1.54572 282483 829885 548155 197041 
28883 2 -276.92 -3.70659 -34.0724 -1 0 0 0 0 0 0.00125952 -1.53139 223032 530898 346864 -267726 
28881 2 -275.403 -2.76122 -36.7258 -0.0524226 -0.364577 -0.453372 0.0889846 -0.0650767 0.0835612 0.000429761 -1.59886 457667 289624 287792 -11435.9 
28813 2 -275.315 -6.48653 -34.0724 -1 0 0 0 0 0 0.00125952 -1.67028 905894 961483 392318 -78393.9 
28882 2 -275.338 -0.923659 -34.114 0.151134 1.60386 -0.574399 -0.15186 0.00699003 0.0860381 0.00368429 -1.59837 619289 195642 214678 34617.8 
28887 2 -273.778 -3.71475 -34.0522 -1.19632 0.149014 -1.29296 0.0989534 -0.00867525 -0.133749 0.00393617 -1.52117 340551 249526 251645 -67863.2 
28884 2 -273.771 -5.59134 -36.6843 -2.40481 -0.570195 -2.3152 0.113436 0.0306969 -0.00760549 0.0144446 -1.54882 311925 578743 195571 -134075 
28885 2 -272.194 -2.79208 -36.6967 -2.26006 0.215202 -0.472479 0.014058 -0.0100868 -0.00044351 0.00677294 -1.52382 281771 333492 252904 31738.6 
28816 2 -272.105 -6.48653 -34.0724 -1 0 0 0 0 0 0.00125952 -1.60107 445582 889469 487674 -66842.8 
28886 2 -272.16 -0.926194 -34.0997 0.552627 -1.3305 1.11858 0.0195732 -0.0929894 0.101141 0.00419022 -1.51758 204174 228706 314317 -74951.8 
28891 2 -270.515 -3.74917 -34.1286 -1.25158 0.673799 -1.05095 -0.131044 0.0586616 0.170728 0.00393593 -1.51817 201529 118239 207102 -116053 
28888 2 -270.54 -5.56854 -36.7145 -0.491225 0.307624 -0.44552 0.000857128 -0.166752 0.0390201 0.000673115 -1.54665 308194 371726 68730.3 -139395 
28889 2 -268.98 -2.84362 -36.7075 -0.258529 0.175564 -0.614761 0.131686 0.0977841 0.011349 0.000599016 -1.52892 267163 121341 68629.5 -131017 
28819 2 -268.895 -6.48653 -34.0724 -1 0 0 0 0 0 0.00125952 -1.60808 355580 832806 416991 -6515.91 
28890 2 -268.955 -0.990693 -34.089 0.211237 -0.226816 0.273758 0.0312575 0.0782589 0.0186456 0.00021539 -1.52689 257067 209310 252057 -55988.7 
28892 2 -267.311 -5.59242 -36.7075 -0.903512 0.809974 2.2492 -0.0537891 -0.0582113 0.0730023 0.0082263 -1.5528 202961 404123 186986 -101576 
28895 2 -267.322 -3.73322 -34.0511 0.0302978 -0.0511223 -0.151408 -0.0420168 -0.0506278 -0.0421423 3.33216e-005 -1.53333 -10912.8 106508 257013 -54190.8 
28893 2 -265.754 -2.84147 -36.6608 -2.205 1.45599 -0.640342 0.0442262 0.0544539 -0.0683444 0.00931034 -1.52469 305027 80990 73172.2 31410.5 
28822 2 -265.685 -6.48653 -34.0724 -1 0 0 0 0 0 0.00125952 -1.60813 357404 905212 306878 -29232.9 
28894 2 -265.719 -0.973077 -34.0569 -2.67443 1.15309 -0.879525 -0.0331276 0.0385602 0.00481792 0.0116578 -1.5321 166662 -16815.6 84212.3 80543.4 
28899 2 -264.148 -3.68824 -34.0777 -0.0709844 0.751303 -0.213758 0.190198 -0.110601 -0.00134994 0.00077484 -1.51849 207620 272027 237675 61522 
28896 2 -264.119 -5.61024 -36.7023 -0.735022 -0.995602 -0.115481 0.0530997 0.0321396 0.0756228 0.00194572 -1.55357 128115 451976 186683 -28440.3 
28897 2 -262.494 -2.8085 -36.7001 -0.709769 -0.471175 -2.14797 -0.0291797 -0.00717026 0.11466 0.00672528 -1.52178 371448 242875 241890 84780.9 
28825 2 -262.475 -6.48653 -34.0724 -1 0 0 0 0 0 0.00125952 -1.60567 331124 954640 291128 -107337 
28903 2 -260.896 -3.70234 -34.0503 1.76861 -0.360845 0.377447 -0.0202681 -0.0756578 -0.106644 0.0042832 -1.51296 374129 220680 241114 -93229 
28900 2 -260.933 -5.59936 -36.6813 -2.08677 0.256656 0.220522 0.166254 0.028879 -0.0207259 0.00562895 -1.54179 272840 506180 243415 -8999.68 
28901 2 -259.27 -2.82388 -36.7072 -1.10597 -1.93439 0.364611 -0.0157483 -0.00432732 0.00809684 0.006421 -1.52579 302957 82269.2 205845 100442 
28828 2 -259.265 -6.48653 -34.0724 -1 0 0 0 0 0 0.00125952 -1.60172 389254 1.00063e+006 467044 -9905.83 
28902 2 -259.259 -0.991976 -34.1189 -0.94431 -0.490419 0.413187 -0.052469 0.118899 0.0727732 0.0016411 -1.52519 262198 45401.9 329314 -76546.3 
28907 2 -257.65 -3.70997 -34.0722 -1.56735 -0.555504 0.600756 -0.0559265 -0.117934 0.0180029 0.00393735 -1.5184 270414 51008.3 322759 -7591.47 
28904 2 -257.68 -5.54634 -36.7228 -2.15578 -1.38818 -0.560968 0.000794353 -0.213015 0.130024 0.00867699 -1.5419 335283 400426 227890 -26635.9 
28905 2 -256.051 -2.82771 -36.703 -3.04428 -0.230492 -1.35203 -0.0593369 0.0200986 -0.0751702 0.014042 -1.52539 205547 64582.4 345967 -185055 
28831 2 -256.055 -6.48653 -34.0724 -1 0 0 0 0 0 0.00125952 -1.60393 341952 855634 430369 -7074.78 
28906 2 -256.058 -0.998719 -34.0361 -0.67393 -1.14743 0.774267 0.00368918 0.0253764 -0.104537 0.00298538 -1.52022 230641 -14483.3 295434 -143452 
28908 2 -254.459 -5.59663 -36.7238 -1.67989 -0.622223 1.28561 0.00904345 -0.0255594 0.0656763 0.00612378 -1.54863 290451 481144 122998 20741.7 
28911 2 -254.442 -3.75144 -34.1171 -2.5347 -0.721721 1.24589 0.00816255 0.0123508 0.1349 0.0107032 -1.52172 193184 72113.8 419136 -4492.65 
28909 2 -252.815 -2.83369 -36.7288 -1.30333 -1.05777 0.525087 -0.122205 0.0148247 0.15509 0.00389601 -1.52799 107349 75592.2 105167 99515.5 
28910 2 -252.812 -1.02083 -34.0387 -0.265498 0.58609 -0.298405 -0.0835006 0.0894844 -0.0418973 0.000633583 -1.51746 305575 129102 496292 49810.7 
28834 2 -252.845 -6.48653 -34.0724 -1 0 0 0 0 0 0.00125952 -1.60848 309070 872940 231944 34975.7 
28915 2 -251.218 -3.72147 -34.059 -2.06798 -0.741069 1.89025 -0.0593257 -0.0302634 -0.0772492 0.0105784 -1.52535 66942.7 37957 122116 147119 
28912 2 -251.253 -5.57881 -36.6715 -0.796383 -0.402566 0.999912 0.0384782 -0.143174 -0.0414994 0.00226223 -1.54831 240096 314496 220262 -19548.4 
28914 2 -249.614 -0.912047 -34.0463 -2.55865 0.5282 0.23354 -0.169501 -0.189901 -0.0919428 0.00866574 -1.5246 -9645.84 84173.8 10740.5 -85715 
28913 2 -249.648 -2.84978 -36.693 -2.20727 -0.756403 1.18394 0.0765152 0.100734 -0.01326 0.00862251 -1.52269 47136.7 234619 344389 -119559 
28837 2 -249.635 -6.48653 -34.0724 -1 0 0 0 0 0 0.00125952 -1.61207 321594 801503 248888 10169.2 
28919 2 -248.049 -3.72571 -34.0847 -1.47262 0.378389 1.32297 0.0619798 -0.00683201 -0.0385867 0.0051162 -1.52799 51914.8 250817 90227.1 -46702.8 
28916 2 -248.02 -5.62286 -36.6902 -0.0699342 -0.473236 -0.223071 -0.0387962 0.07958 -0.0481807 0.000350907 -1.54722 284508 427311 292695 11202.2 
28917 2 -246.445 -2.81654 -36.7228 -2.96191 0.593261 -1.26662 -0.0338736 -0.0236305 0.0746543 0.0135136 -1.52264 200074 287822 305262 -53415.7 
28840 2 -246.425 -6.48653 -34.0724 -1 0 0 0 0 0 0.00125952 -1.61548 258307 802178 209079 -62761.6 
28918 2 -246.442 -0.935062 -34.0793 -0.589866 0.0945998 -0.142683 0.0401147 -0.135061 -0.0105289 0.000475152 -1.52043 143373 70602.1 225838 -81150.6 
28920 2 -244.82 -5.60995 -36.6974 -2.18059 -0.0703493 -0.562883 0.0359755 0.00615349 0.00584686 0.00639426 -1.54978 322133 446492 140552 -40516.4 
28923 2 -244.835 -3.75219 -34.1058 0.775512 -0.422529 -0.0641483 0.0606793 0.119766 0.0520173 0.000987544 -1.5163 282704 161382 221500 -2828.89 
28921 2 -243.234 -2.82707 -36.6971 0.288691 0.905138 0.724871 0.0946346 -0.015384 -0.0403889 0.00179866 -1.52529 370516 278620 53132.5 35107.8 
28843 2 -243.215 -6.48653 -34.0724 -1 0 0 0 0 0 0.00125952 -1.61116 300043 835028 315454 5584.24 
28922 2 -243.184 -0.975984 -34.1095 0.607584 1.48524 0.931978 -0.145489 0.0348733 0.146684 0.00433738 -1.51088 120156 205714 388768 7356.62 
28927 2 -241.605 -3.72904 -34.1065 1.8195 -0.831116 -1.02773 0.0318842 -0.0472166 -0.0103942 0.00637008 -1.52092 260684 7431.1 172495 17016.7 
28924 2 -241.557 -5.61264 -36.6878 -1.36562 -0.00160648 -0.688567 -0.140658 0.081784 -0.0583751 0.00294606 -1.54033 353654 545126 245314 36741.4 
28926 2 -240.042 -0.972526 -34.1086 -0.580203 -0.444323 0.289254 0.145992 -0.0226061 -0.00406327 0.000778038 -1.52625 89996.6 85035.6 257731 -128203 
28846 2 -240.005 -6.48653 -34.0724 -1 0 0 0 0 0 0.00125952 -1.60667 357056 882350 373727 74521.3 
28925 2 -239.952 -2.80795 -36.7194 0.283366 1.65359 -0.825218 -0.0852495 -0.05889 0.0627223 0.00440281 -1.52858 338473 134754 28533.7 -74919.7 
28928 2 -238.36 -5.60312 -36.7459 -0.417971 -0.0759753 0.285629 -0.0526879 0.00421921 0.108604 0.000330064 -1.54679 163262 459941 165239 40848.8 
28931 2 -238.349 -3.73088 -34.1429 1.30288 2.08063 -1.60832 -0.09865 -0.0937806 0.0167546 0.0108485 -1.52133 149081 84619.9 166494 -37905.3 
28849 2 -236.795 -6.48653 -34.0724 -1 0 0 0 0 0 0.00125952 -1.60842 354374 838459 413991 -31766.9 
28929 2 -236.73 -2.85275 -36.7691 -1.85347 1.25388 -1.80588 -0.107707 0.0693508 0.11228 0.0104146 -1.52736 128517 122485 82089.3 -44473.2 
28930 2 -236.784 -1.02233 -34.1152 0.121921 0.00822913 1.30779 0.0855913 0.0681185 -0.0823939 0.00217297 -1.52413 297907 -122575 -63864.9 -59406.9 
28935 2 -235.169 -3.76342 -34.123 -2.01112 0.676755 -0.137467 0.0847736 0.0293513 -0.00366239 0.00569491 -1.52955 20294.8 9173.83 173381 90865.5 
28932 2 -235.162 -5.60774 -36.7175 -0.915777 -0.0907239 -0.79673 0.0144825 0.0148415 -0.0142493 0.00186617 -1.5495 210943 461792 280045 93659.7 
28852 2 -233.585 -6.48653 -34.0724 -1 0 0 0 0 0 0.00125952 -1.61226 307770 796420 291600 7982.33 
28933 2 -233.568 -2.81005 -36.7435 -2.3339 0.363219 -0.623677 0.0230849 -0.118616 0.145558 0.0075168 -1.52286 17458.3 138977 -87718.7 124674 
28934 2 -233.486 -1.03449 -34.1164 -0.0759964 1.44959 0.678017 -0.123161 0.0425121 0.0798039 0.00323293 -1.52181 300835 37253.5 179215 102347 
28939 2 -231.958 -3.76669 -34.1355 -1.48881 0.532527 -1.55229 0.0509054 0.041185 0.16668 0.00618392 -1.51615 78960.7 -21907.5 202669 207035 
28936 2 -231.946 -5.6475 -36.663 1.63827 0.87689 0.132389 -0.0654564 0.0730683 -0.114749 0.00437101 -1.54998 250103 281381 -20969.7 -35716.9 
28937 2 -230.353 -2.86752 -36.6707 -0.947991 -0.239641 0.306582 0.0194169 0.106086 0.010641 0.00132263 -1.52088 282359 337463 18538.4 32147.4 
28855 2 -230.375 -6.48653 -34.0724 -1 0 0 0 0 0 0.00125952 -1.61056 305962 788918 189149 131606 
28938 2 -230.268 -0.9537 -34.0583 -0.392818 0.294995 -0.948895 -0.196162 -0.112254 -0.11146 0.00143803 -1.51331 -180452 74140.7 374502 272169 
28940 2 -228.713 -5.60958 -36.6611 -3.92472 -0.26653 0.193409 -0.204321 -0.0219095 -0.0360695 0.0195375 -1.55269 -73782 319091 197604 31528 
28943 2 -228.762 -3.69975 -34.0185 -0.475985 -1.18762 -1.0089 -0.0776011 -0.220159 -0.10752 0.00334385 -1.51905 -160962 -29611 274964 -10359.5 
28941 2 -227.153 -2.85602 -36.7245 -0.327815 1.04614 2.20301 -0.0228784 0.0969001 0.00218185 0.00762657 -1.5257 203861 57897.4 58260.7 19678.9 
28942 2 -227.182 -0.998186 -34.1173 -2.64518 -1.02003 -0.845587 0.213359 0.0376624 0.101049 0.0110239 -1.522 -264730 -131051 385868 -107452 
28858 2 -227.165 -6.48653 -34.0724 -1 0 0 0 0 0 0.00125952 -1.60288 437462 790019 340918 -76978.4 
28947 2 -225.644 -3.75727 -34.1327 -1.15753 -0.975649 -0.120729 0.191273 0.0510242 0.152694 0.00290487 -1.52868 -146709 79355.2 252556 -63765.3 
28944 2 -225.573 -5.60721 -36.7093 -3.27196 1.59427 -0.352825 0.0139397 -0.0152316 -0.0128181 0.0168421 -1.55653 -310457 393624 186412 61929 
28861 2 -223.955 -6.48653 -34.0724 -1 0 0 0 0 0 0.00125952 -1.61182 285099 730418 144731 -124420 
28946 2 -223.975 -0.969025 -34.1089 -1.09006 -0.31808 2.76428 0.0614397 -0.125241 0.00365259 0.0112483 -1.52356 190656 -210466 94374.6 156609 
28945 2 -223.893 -2.8467 -36.6892 -0.886559 -2.12733 0.487516 -0.268005 0.0210173 -0.178743 0.00698932 -1.51186 59289.2 157992 334853 164431 
28968 2 -278.525 2.77994 -36.6934 -1 0 0 0 0 0 0.00125952 -1.13511 25564.7 332435 623484 76124.9 
28969 2 -278.525 4.63324 -34.0724 -1 0 0 0 0 0 0.00125952 -1.12987 197705 365275 645236 -30742.7 
28970 2 -276.92 0 -36.6934 -1 0 0 0 0 0 0.00125952 -1.52617 327675 383912 487487 275112 
28973 2 -276.92 1.85329 -34.0724 -1 0 0 0 0 0 0.00125952 -1.52302 382571 559554 433226 -228027 
28971 2 -275.37 2.78418 -36.6802 -0.867331 0.541238 -1.90389 0.00992777 -0.0474109 -0.0389278 0.00588195 -1.59502 692477 210330 322362 -44358.7 
28972 2 -275.331 4.64954 -34.1121 0.347872 -0.500168 -1.07514 -0.211527 -0.125336 0.129744 0.00192343 -1.59515 605331 168864 134513 -83524.1 
28977 2 -273.733 1.84067 -34.0216 -2.03867 1.16354 0.844436 -0.12244 -0.0228401 -0.113765 0.00783807 -1.53179 129222 164743 360173 -59116.6 
28974 2 -273.741 0.012577 -36.7133 -0.941075 1.64176 -1.72339 -0.0450174 -0.0459122 0.024308 0.00825118 -1.52403 284011 205807 183363 16997.1 
28976 2 -272.164 4.57467 -34.077 -1.37586 0.536032 0.197139 0.0751814 0.154039 0.111004 0.00279509 -1.52161 217338 200884 215219 -51415.4 
28975 2 -272.146 2.77709 -36.6592 -2.38478 -1.15458 -1.92157 0.00757061 -0.112857 -0.0989179 0.0134928 -1.52352 373049 64328.6 163294 -103255 
28981 2 -270.571 1.8166 -34.0547 -1.37878 0.119429 -0.327757 0.161345 -0.0201468 -0.035451 0.00254765 -1.52304 134788 163813 331886 -28752.9 
28978 2 -270.542 -0.0212015 -36.7079 -0.600163 -0.289054 1.3956 -0.0482145 -0.0508473 0.0323916 0.00301207 -1.52306 171281 276217 187721 -32621.7 
28979 2 -268.872 2.69094 -36.7066 -1.05852 0.0349193 -0.0510944 -0.121891 0.108572 0.0750785 0.00141607 -1.52013 424028 192393 321995 -91382.2 
28980 2 -268.925 4.58325 -34.0733 1.0618 -1.25997 1.01486 -0.0128307 -0.0659661 -0.0129746 0.00471675 -1.51429 408660 237296 236372 -59055 
28985 2 -267.314 1.80095 -34.0636 -2.61959 0.216122 0.915644 -0.0724751 -0.0226243 -0.0549489 0.00975797 -1.5246 153373 205241 154182 50163.7 
28982 2 -267.334 -0.0766759 -36.6741 -1.15998 0.350227 1.40161 0.0416463 0.0396565 0.0133009 0.00432358 -1.52803 152492 201428 199693 130260 
28984 2 -265.645 4.53824 -34.1251 -2.15161 0.159734 1.50962 -0.231734 0.0722035 0.0733707 0.00873338 -1.52484 185149 -1212.53 210332 -82825.2 
28983 2 -265.666 2.70425 -36.6995 -0.565264 0.751241 0.315237 -0.116132 0.0162355 -0.0304163 0.00123843 -1.52992 143249 272620 48087.9 27682 
28898 2 -262.489 -0.891087 -34.0559 -1.25177 -1.71069 -1.11978 0.0077128 -0.17316 -0.0640145 0.00723883 -1.52106 350818 138897 167181 43861.5 
28986 2 -264.124 -0.0739952 -36.6423 0.532763 0.248527 0.919019 0.0859906 0.0514087 -0.135339 0.00149908 -1.52709 288883 148516 168378 35534.5 
28989 2 -264.148 1.79651 -34.0756 -2.49666 0.0448614 0.514865 0.134062 0.0382568 -0.029112 0.0081874 -1.53463 17650.7 -64585.6 -22280.2 176745 
28988 2 -262.469 4.59574 -34.0643 -2.69647 1.86575 -0.828483 -0.0360573 -0.0498433 -0.158177 0.0144068 -1.52646 78327.4 128959 263195 161676 
28987 2 -262.496 2.70187 -36.7118 -0.0874092 0.341185 -0.828851 0.0384093 0.050912 0.031487 0.00102152 -1.52531 139063 268224 193112 81674.7 
28990 2 -260.861 -0.0463736 -36.7181 -3.67892 0.0330295 0.29888 -0.0903479 0.0395828 0.0612432 0.0171607 -1.52939 129468 129675 101538 40604.4 
28993 2 -260.911 1.84445 -34.1317 -0.398927 -0.795845 -0.158075 0.10933 -0.0678888 0.0712892 0.00102965 -1.518 345664 212715 171621 -37473.4 
28991 2 -259.26 2.74761 -36.7303 -1.47983 -1.29012 0.135014 -0.122255 -0.062659 -0.042542 0.00487754 -1.528 87236.6 64269.8 257983 -25395.4 
28992 2 -259.258 4.626 -34.1275 -3.0611 -0.271566 -2.11178 0.00850239 -0.196804 -0.0129991 0.0175119 -1.53736 -45149.6 112996 196132 -40332.8 
28994 2 -257.684 -0.0229069 -36.7482 -2.09337 0.235639 -0.496897 0.0516848 -0.131151 0.0419933 0.00590038 -1.52411 91543 215468 218674 -89301.2 
28997 2 -257.694 1.75891 -34.1361 -0.000665186 -0.996164 -0.414013 -0.0331049 0.045066 0.146786 0.00146576 -1.52603 251630 252174 1664.37 -135508 
28995 2 -256.086 2.68999 -36.6599 -2.50002 2.10076 -1.55601 0.170225 0.00508544 -0.223857 0.0164801 -1.52366 29265.4 12249.9 200727 104607 
28996 2 -256.07 4.53783 -34.117 -1.57186 1.45843 -2.40705 0.0532755 0.0949894 0.0356125 0.0130885 -1.50964 174506 398138 178156 2624.55 
29001 2 -254.464 1.72619 -34.0728 -1.12877 0.471079 0.867743 -0.0486396 0.0300593 -0.0277948 0.00283268 -1.52703 131314 78980.8 128460 -147777 
29084 2 -257.606 5.42407 -36.7592 1.13044 0.496634 -1.61377 0.00128596 0.228469 0.0959181 0.00520028 -1.52641 338419 52068.7 73905.9 -41853.9 
28998 2 -254.493 -0.114189 -36.6916 -1.20576 0.116865 0.687872 0.0280973 0.107664 0.0298757 0.00244431 -1.51555 208106 63587.8 332380 -52468.7 
28999 2 -252.885 2.65663 -36.6952 -2.05742 -0.218149 0.656062 0.0345607 0.0924431 0.0130737 0.00593355 -1.52123 280867 208483 172807 109734 
29000 2 -252.912 4.49558 -34.1128 -2.48394 -0.915016 0.782909 0.122527 0.145387 0.0749457 0.00959775 -1.522 205641 132649 382515 21172.1 
29005 2 -251.273 1.79687 -34.0113 -3.13728 0.88161 -0.457534 0.0261923 -0.0644114 -0.111357 0.0136395 -1.5314 67658.2 50395.6 219314 72794.6 
29002 2 -251.266 -0.0416633 -36.6682 -2.01316 0.149383 0.267621 -0.0459064 -0.0617091 0.0240997 0.00522292 -1.52854 39115.4 171163 288289 37341.7 
29004 2 -249.631 4.53764 -34.097 -0.63844 0.76665 -0.346843 0.0384919 0.108434 0.0354926 0.00140519 -1.50998 503226 158415 126850 67822 
29003 2 -249.665 2.72754 -36.6537 -0.229484 -1.23694 -1.08667 -0.107986 0.0107701 -0.133529 0.00348072 -1.52686 105489 77480 355404 58267 
29006 2 -248.125 -0.0360872 -36.6769 -1.06836 -0.0745158 1.34197 0.220903 -0.0196676 -0.0764 0.00371286 -1.51736 284898 270298 300143 23972.2 
29009 2 -248.047 1.7967 -34.0408 -1.3615 0.826719 -0.776544 0.00565389 0.11319 -0.118132 0.00395511 -1.53215 16435.7 -103260 274796 3144.46 
29007 2 -246.513 2.75889 -36.7953 -1.52365 -1.16125 1.22721 0.213946 -0.116382 0.132226 0.00651933 -1.51244 251262 387364 372032 48493 
29008 2 -246.375 4.54061 -34.1385 -1.20927 -0.948427 0.693577 -0.222444 0.0191329 0.0333013 0.00358067 -1.51656 147476 25159.7 354406 -947.242 
29013 2 -244.886 1.79649 -34.1111 -2.0348 1.09699 -1.01026 0.154259 -0.0463273 -0.0162988 0.00801608 -1.51455 171928 -90101.5 328136 -80032.9 
29010 2 -244.827 -0.0660431 -36.6579 -0.300419 -2.19212 0.0940977 -0.104009 0.0815027 -0.193821 0.00617729 -1.50519 486119 243107 154154 -105296 
29012 2 -243.215 4.50894 -34.1293 -2.07775 -0.46682 -1.70113 0.0441845 0.077063 -0.0754965 0.00935674 -1.51948 51097.9 -32713.6 413654 106353 
29011 2 -243.26 2.68685 -36.7978 -0.156752 -1.45917 1.32219 0.0508501 0.0848357 0.28972 0.00491458 -1.51149 459500 241706 1311.16 17061.2 
29014 2 -241.578 -0.0422519 -36.7453 0.876377 1.26978 0.518494 -0.119821 -0.0129223 0.0922547 0.00333673 -1.52897 278791 233171 -14756.4 34599.7 
29017 2 -241.64 1.80189 -34.1367 -0.853241 0.0851494 -0.0948456 0.0837528 -0.0805152 -0.0234672 0.000937416 -1.51372 412196 47007.8 362193 68713.5 
29015 2 -239.94 2.69597 -36.7415 -0.256565 0.502317 -0.288811 -0.122384 -0.00294691 0.0149193 0.000505773 -1.53415 192374 57480.2 81311.3 -17758.1 
29016 2 -239.985 4.52304 -34.2025 -1.99443 -0.12185 0.675483 0.0409345 -0.0473962 0.183274 0.00560345 -1.52939 30552.9 18292.3 10219 94625.8 
29021 2 -238.375 1.73693 -34.0846 -0.232682 -0.468564 -1.28825 0.0187557 0.0922386 -0.192725 0.002435 -1.51955 449924 8802.11 13619.8 925.197 
29018 2 -238.376 -0.0632173 -36.722 0.658048 -0.188518 0.178959 0.0906527 -0.0198427 0.0631649 0.000630505 -1.52575 216775 82964.3 197197 -77491.5 
29020 2 -236.808 4.50505 -34.1488 0.456676 -1.56784 2.13813 0.126194 -0.0357202 0.0633189 0.0091167 -1.52086 274864 393581 117563 -100517 
29019 2 -236.771 2.66814 -36.7632 0.540243 0.846988 -0.0472357 0.0710864 0.0422815 0.119876 0.00127398 -1.52042 85606.3 191270 196564 -20153.8 
29828 2 -238.376 -0.0822193 -31.5635 -3.13489 0.421996 0.0910991 -0.0546153 -0.0615652 0.191966 0.0126127 -1.52924 143958 104018 -54033.7 25297.8 
29025 2 -235.114 1.71071 -34.1162 1.13203 1.47612 0.44556 -0.163129 0.0906648 0.0738351 0.00460849 -1.51601 409746 57500.4 -78266.6 -171148 
29022 2 -235.138 -0.0902808 -36.6498 0.964608 0.0247802 -0.782888 -0.0770228 0.0232921 -0.259849 0.00194469 -1.50892 366828 -7175.81 163118 50561.1 
29024 2 -233.546 4.46757 -34.1093 -1.06815 0.178571 0.181105 -0.0397913 0.131244 -0.00225708 0.00151852 -1.51231 402490 244856 139885 -132192 
29023 2 -233.594 2.68701 -36.702 -1.8193 -0.215168 -1.73418 0.143144 -0.00104518 -0.116113 0.00801497 -1.52257 230864 188906 164779 -148524 
29026 2 -231.901 -0.0505102 -36.7091 0.686125 -1.21295 1.94043 -0.092158 -0.0512773 0.120078 0.00718842 -1.52764 243704 123477 -101350 -110883 
29029 2 -231.881 1.73933 -34.1159 2.4964 1.8929 -1.43432 -0.165148 0.023411 0.0922252 0.0149535 -1.52887 60564 -154708 45351.7 -20426 
29028 2 -230.318 4.47385 -34.101 -2.39512 0.566832 -1.73371 -0.157812 0.0792336 0.000823436 0.0114158 -1.53456 19628.7 -318499 -12015.3 -76536.9 
29027 2 -230.366 2.68869 -36.6901 3.39838 -0.712976 0.704971 0.124785 0.0351415 -0.0655708 0.0158124 -1.53306 253344 -69827.9 20556.6 -111231 
29116 2 -231.956 5.44633 -36.7302 0.030088 -1.35696 0.394928 0.0173173 0.0368531 0.0678485 0.00251677 -1.51865 302543 241069 152394 -48614.8 
29033 2 -228.701 1.80586 -34.0556 -2.33521 -1.76898 -1.10504 -0.184255 -0.243949 -0.100381 0.0123478 -1.52911 -435798 -281733 150639 -135965 
29030 2 -228.686 -0.0450619 -36.7342 0.638479 -1.07289 0.867958 -0.0935626 -0.078642 0.0990577 0.00291212 -1.52969 102228 241210 193736 -66790.8 
29031 2 -227.116 2.67037 -36.6789 3.29267 -0.457671 -1.24894 -0.045546 -0.00701693 -0.2141 0.0158837 -1.51786 413314 -33647 72542.8 -41733.9 
29032 2 -227.134 4.47603 -34.0813 -0.561504 0.142396 -2.1113 0.0604385 0.135979 -0.0768391 0.00603706 -1.53784 -29784.4 -431788 136496 -127149 
29034 2 -225.504 -0.115835 -36.7658 -3.76475 1.0393 -0.899624 -0.0599337 0.02417 -0.0378824 0.0202314 -1.52364 137772 115756 288204 28806.8 
29037 2 -225.581 1.71584 -34.1747 -1.4731 0.257277 -2.21006 0.239834 0.113084 0.197188 0.00896847 -1.51734 -157197 -19830.5 239280 239373 
29120 2 -228.743 5.40955 -36.7048 -1.61514 0.148222 -2.54169 -0.0114074 0.088206 -0.00951664 0.0114501 -1.53279 117840 181744 185259 23928.4 
29124 2 -225.561 5.41026 -36.7774 -2.48519 0.348752 -1.79563 0.0686319 0.0485666 0.0353124 0.0119932 -1.52021 -96063.1 133847 175763 -37695.2 
29035 2 -223.877 2.65143 -36.7934 0.992001 1.10972 2.63422 -0.2957 0.0523049 0.182376 0.0115304 -1.52766 78532.6 -131884 337.982 3141.93 
29036 2 -223.94 4.53544 -34.1442 0.221023 0.846 0.455539 0.0905232 -0.10528 -0.100797 0.00122435 -1.50719 385508 304553 301634 139517 
29058 2 -278.525 8.33982 -36.6934 -1 0 0 0 0 0 0.00125952 -1.13531 -154255 351605 634290 59978.3 
29059 2 -278.525 10.1931 -34.0724 -1 0 0 0 0 0 0.00125952 -1.13545 -85804.8 346200 638066 -46255.9 
29060 2 -276.92 5.55988 -36.6934 -1 0 0 0 0 0 0.00125952 -1.53471 214386 378897 396644 266488 
29063 2 -276.92 7.41318 -34.0724 -1 0 0 0 0 0 0.00125952 -1.53283 166637 376498 303733 -318294 
29150 2 -276.92 11.1198 -36.6934 -1 0 0 0 0 0 0.00125952 -1.53491 236752 302465 369261 308141 
29061 2 -275.422 8.35495 -36.6712 -1.05454 1.3909 -0.434804 0.180289 -0.0567164 -0.122235 0.00407542 -1.59396 486106 248916 312085 -48203.2 
29062 2 -275.421 10.1848 -34.0727 -1.20207 -0.611944 0.76042 0.135825 -0.0507373 -0.0198473 0.00301994 -1.60421 484062 74881.3 69287.8 -103953 
29064 2 -273.759 5.53337 -36.7061 -0.710757 -0.32934 -1.33809 0.00787654 0.0642747 -0.0216358 0.00302804 -1.52738 241709 249684 175051 -47119.9 
29067 2 -273.775 7.38254 -34.0829 -1.41636 0.178246 1.5777 0.0395755 0.0386139 -0.0641518 0.00570182 -1.53418 183696 160059 260327 -202346 
29154 2 -273.753 11.0979 -36.6781 0.347023 -0.30814 1.91654 -0.102548 0.0350209 -0.107354 0.00489765 -1.52902 185889 144990 88256.9 36501.5 
29066 2 -272.159 10.1096 -34.1576 0.496945 -1.19415 -0.824861 0.0278988 0.204578 0.199784 0.00296409 -1.51222 509065 138643 100207 52019.3 
29065 2 -272.18 8.33989 -36.7341 -0.130974 -1.48166 0.483394 0.0809562 -0.150575 -0.00108397 0.00308095 -1.50856 565247 293050 143154 -20463.6 
29068 2 -270.556 5.49392 -36.6728 -1.23639 0.633786 0.789668 0.06953 0.099613 -0.0504009 0.00321672 -1.52081 206282 327053 248839 -140348 
29071 2 -270.554 7.39439 -34.0907 -1.85982 -0.835194 -0.646825 0.0348237 -0.105685 -0.0351761 0.00576211 -1.51666 183363 314381 350844 126312 
29158 2 -270.558 11.1148 -36.7405 -2.04273 -0.105131 1.24984 0.0594121 -0.0433167 0.0184615 0.00723703 -1.52809 150215 337395 249275 -35274.1 
29070 2 -268.879 10.177 -34.1367 1.4925 -0.546934 0.0245213 -0.229425 -0.0740476 0.146085 0.00318316 -1.51731 305849 294823 128172 -134406 
29069 2 -268.896 8.28169 -36.7086 -0.50196 0.403763 -1.35975 -0.0590582 0.0243757 -0.0119835 0.00285142 -1.5192 557278 267733 196471 -104031 
29072 2 -267.344 5.49964 -36.6912 -1.29827 -0.253243 -0.451733 0.102698 -0.01216 0.0197658 0.00246073 -1.52884 272662 245521 208168 -45369.9 
29162 2 -267.354 11.0635 -36.6812 -2.42284 -0.773017 0.923704 0.230118 0.018565 -0.13851 0.00922086 -1.50653 325831 366901 108337 -44333.4 
29075 2 -267.355 7.35073 -34.076 -2.19876 0.567369 -0.343983 0.129975 -0.0203834 -0.0645511 0.00664369 -1.52262 186015 230150 133315 -79542.9 
29074 2 -265.691 10.0854 -34.11 -1.37818 0.687085 -0.544183 -0.019102 0.0890309 -0.0159473 0.00335989 -1.5233 139718 303650 380373 11083.7 
29073 2 -265.64 8.22219 -36.721 -0.0511916 0.0149037 -0.460583 -0.140011 0.134834 0.0320561 0.000270771 -1.517 508653 219932 170875 -4778.59 
29080 2 -260.89 5.50579 -36.7299 -1.49628 -0.700647 -1.58731 0.0557251 -0.0173437 0.0439778 0.0066116 -1.52027 416749 202532 266851 49460.8 
29076 2 -264.099 5.4882 -36.7416 -1.51593 1.29302 0.746916 0.0551437 0.0232708 0.113492 0.0057029 -1.52168 282104 220554 96237.6 149496 
29079 2 -264.142 7.29377 -34.0834 -1.55505 1.28924 0.811095 0.13148 0.105827 -0.0195436 0.00596784 -1.52028 317822 33010.2 323854 34757.4 
29166 2 -264.043 11.0207 -36.7695 0.5032 0.22246 0.216152 -0.098055 0.086437 0.171873 0.000440102 -1.50996 583704 310251 291497 40837.6 
29077 2 -262.395 8.30674 -36.695 -1.87914 -0.227122 -0.562547 -0.145553 -0.151103 -0.0608485 0.00491111 -1.52094 264683 93116.4 253820 110462 
29078 2 -262.492 10.0828 -34.1315 -2.39604 1.4319 0.561787 0.0612718 0.0654679 0.107765 0.0102108 -1.52069 142833 180519 209304 129014 
29170 2 -260.776 11.016 -36.7421 -2.33542 -0.128348 0.370084 -0.160163 -0.0300086 0.00546383 0.00706291 -1.5317 275460 -1275.03 157915 -173390 
29083 2 -260.868 7.34099 -34.0627 -0.679924 -1.13452 1.36129 -0.0733222 0.00411323 -0.114006 0.00453747 -1.52739 169990 59530.8 111925 66033.5 
29082 2 -259.284 10.1398 -34.1094 -1.69709 -0.688994 -0.383763 0.0835837 -0.0806479 0.0363259 0.00441096 -1.53342 121304 109592 163782 50433.4 
29081 2 -259.203 8.23607 -36.6793 -2.85119 0.233117 -0.768834 -0.136179 0.0238987 -0.197288 0.011052 -1.52167 -57162.9 225124 83816.3 6208.93 
29174 2 -257.58 10.9575 -36.7404 -0.828564 1.2608 -0.920899 0.0157154 0.194455 0.015656 0.00393497 -1.52215 247213 85696.3 453137 62087.2 
29087 2 -257.696 7.36532 -34.1526 -0.312761 -0.756117 -1.11047 0.197444 -0.101392 0.209559 0.00239645 -1.511 229901 181915 159108 -150479 
29085 2 -256.018 8.26929 -36.6906 -2.6165 -0.820001 1.30278 0.0323575 -0.0820693 -0.0244645 0.0116074 -1.52252 -136780 131862 234187 108010 
29086 2 -256.075 10.1074 -34.0177 -1.22774 -1.42539 -1.96857 0.106258 -0.0587025 -0.139686 0.00933846 -1.51833 269216 11760.2 252305 -24334 
29088 2 -254.386 5.49259 -36.796 -2.1066 -0.888976 -0.425137 -0.182548 -0.0826147 0.310762 0.00681247 -1.52035 116819 225944 -5781.27 54514 
29091 2 -254.429 7.32958 -34.0937 -1.41025 -1.29327 0.569399 -0.19516 -0.111597 0.05531 0.00501988 -1.51251 62184.6 242286 351773 -60538.1 
29178 2 -254.383 11.0252 -36.7041 -0.568684 -0.526215 0.632219 -0.153739 -0.0243717 0.0858252 0.00125953 -1.51733 129272 -68148.2 363690 30090.9 
29092 2 -251.233 5.51675 -36.661 -0.515797 0.117388 -1.12688 0.00549935 -0.066337 -0.126367 0.00195187 -1.51346 118132 393185 348050 57756.5 
29096 2 -248.038 5.50139 -36.8038 -0.808877 2.01432 -0.309569 0.0160612 0.0335121 0.153463 0.00605524 -1.5204 184147 28203.4 335698 95054.1 
29090 2 -252.861 10.0631 -34.015 -1.80613 1.13078 -0.638547 0.0419005 0.0335484 -0.161793 0.00623273 -1.53184 127077 -177975 270627 56110.1 
29089 2 -252.868 8.2867 -36.6807 -1.66803 -2.57362 2.15836 0.177585 -0.0283843 -0.0334984 0.0177143 -1.52662 97384.8 93992.6 232881 58803.4 
29095 2 -251.307 7.30569 -34.0329 0.808009 -0.381625 0.527308 0.290516 -0.0405778 -0.156931 0.00135596 -1.50926 219744 287787 222668 131162 
29182 2 -251.185 11.0506 -36.7116 -1.23575 -0.413476 -0.376254 -0.0605647 -0.0468455 -0.00510911 0.00231703 -1.5191 170006 195567 352967 53203.9 
29094 2 -249.652 10.0834 -34.0951 -0.150333 -0.298305 -0.676049 0.15327 -0.147653 -0.0515664 0.000716196 -1.51546 391559 253644 210265 195783 
29093 2 -249.618 8.27541 -36.7616 -1.17775 1.18652 -2.34195 -0.0266421 -0.0102421 0.0856126 0.0104284 -1.50288 472758 238892 377193 97265.3 
29186 2 -247.976 11.0678 -36.7117 -0.219582 0.0439255 -1.5359 -0.0512043 -0.158111 0.0768881 0.00303435 -1.51975 51980.7 80856.8 106059 126094 
29099 2 -248.006 7.30915 -34.139 -0.448537 0.247223 -0.915849 -0.118215 -0.0489601 0.0402973 0.00138683 -1.5099 427563 309279 339915 -64858.9 
29100 2 -244.813 5.52581 -36.7255 -0.719682 -1.29808 2.45454 0.0476923 -0.213033 0.000630571 0.010363 -1.51954 384204 65984.2 100370 2499.08 
29098 2 -246.377 10.0476 -34.0984 0.93954 -1.44831 -1.23249 -0.0665566 0.0696597 -0.0149988 0.00566704 -1.5263 337040 144948 120299 -8902.42 
29097 2 -246.394 8.2441 -36.7232 -1.9678 0.305027 -0.843329 -0.127078 0.0785466 0.078954 0.00589013 -1.53111 90436.4 13062.6 91813.2 56247.1 
29190 2 -244.787 10.9989 -36.6721 -0.0318696 0.244926 -0.528658 0.0293022 0.106664 -0.0846264 0.000428845 -1.52366 87831.3 266428 204699 7467.78 
29103 2 -244.798 7.27038 -34.0463 -1.75182 -0.389931 -2.10206 0.0120199 0.0288966 -0.219575 0.00962217 -1.53198 144991 -59981.1 27102.9 -67300.2 
29102 2 -243.167 10.002 -34.102 -0.40229 1.24556 -2.6422 -0.00573004 0.163748 0.104754 0.0109509 -1.52857 220811 134819 -152344 -4886.02 
29101 2 -243.194 8.23794 -36.6665 -0.941409 0.897427 -2.21783 0.0192976 -0.0825125 -0.165075 0.00832594 -1.52528 213385 -37979.6 157121 -115461 
29104 2 -241.526 5.47336 -36.7776 -1.10666 0.068318 1.06535 -0.28647 -0.117193 0.0681059 0.0029779 -1.51843 154041 110485 -132415 -17783.6 
29194 2 -241.582 10.9499 -36.6644 -2.55091 -0.849925 -0.484104 -0.020155 0.130469 -0.131619 0.00940087 -1.52455 66213.8 130642 27834.6 -88701 
29107 2 -241.561 7.22879 -34.1604 -0.89559 1.19623 1.12799 -0.076899 0.0819717 0.106566 0.00441513 -1.53736 61730.2 68611.5 -133796 83624.3 
29108 2 -238.371 5.46931 -36.748 -3.27332 0.105055 -0.231854 0.0421844 0.0747715 0.0184282 0.0135769 -1.54232 -284402 207331 -91018.9 78237.3 
29106 2 -239.963 10.0572 -34.0846 -1.00513 1.53907 1.27325 0.0279481 -0.0178978 -0.0838072 0.00629782 -1.53392 178115 36415.9 -86126.7 154733 
29105 2 -239.978 8.20637 -36.6942 0.758818 2.36585 1.64978 0.0740669 0.0423896 -0.108898 0.0112032 -1.52798 277541 -150561 105069 -157349 
29111 2 -238.356 7.31595 -34.1435 -2.43001 0.0563067 0.325154 -0.00553123 -0.0758229 0.000800744 0.00757453 -1.54243 -97381 175837 -21562.3 95132.2 
29198 2 -238.396 10.9285 -36.7311 0.118984 1.15309 1.79062 0.155063 0.178613 0.0737697 0.00573095 -1.53528 230418 -11087.4 162801 58449.5 
29109 2 -236.704 8.28826 -36.6901 -0.384935 1.11062 -0.220945 -0.0336048 -3.92557e-005 -0.118783 0.00180171 -1.5186 366811 48001.4 -17983.5 226826 
29110 2 -236.734 10.0968 -34.1054 -2.3658 -0.293773 0.054873 -0.00219684 -0.0498027 -0.030901 0.00716202 -1.52789 97020 -113963 53063.2 72198.1 
29915 2 -239.974 8.17418 -31.5981 -2.8608 1.32975 1.97447 0.0869482 -0.0348712 0.219034 0.0174456 -1.52594 149418 55369.6 13341.6 74546.9 
29112 2 -235.203 5.51539 -36.6649 -1.28935 -0.209051 -0.199743 0.214526 -0.0781889 -0.119341 0.00219916 -1.51198 228724 378460 104023 162185 
29202 2 -235.112 11.0406 -36.7248 -0.268509 2.30376 0.31623 0.0452639 -0.203316 -0.0313385 0.00690143 -1.52855 416689 -208686 9759.73 54803 
29115 2 -235.2 7.34371 -34.1205 -2.11613 -0.839756 0.517804 0.173603 -0.167238 0.0863464 0.00686603 -1.51334 57530.2 70303.2 32669.6 -55772.9 
29113 2 -233.394 8.34627 -36.7031 -3.50181 -0.543573 0.166979 -0.419967 -0.32814 -0.0658253 0.0158523 -1.50173 121322 115332 189492 -14657.9 
29114 2 -233.54 9.99494 -34.0424 -1.93682 -0.314285 0.392806 0.0923827 0.254703 -0.0942263 0.00504355 -1.51665 216495 135015 178198 -41072.2 
29119 2 -231.991 7.22902 -34.1036 -2.29072 -1.75987 0.702645 0.0943524 0.0993524 0.0347876 0.0111319 -1.52675 133322 89466 53904.8 11543.9 
29206 2 -231.863 10.9988 -36.7092 0.0346833 -4.38058 -0.780208 -0.0773265 0.098935 0.0380768 0.0249377 -1.50715 362209 -259671 399716 -406689 
29117 2 -230.297 8.20882 -36.6552 -2.65269 -0.578857 -1.42254 0.100258 -0.000534125 -0.123763 0.0118338 -1.51747 -155561 278034 378829 -15994.7 
29118 2 -230.337 10.0251 -34.0138 -0.984393 1.8612 0.215805 0.0779303 0.0139866 -0.0799928 0.00564224 -1.51233 443669 479860 305077 65257.6 
29123 2 -228.791 7.1866 -34.0649 -0.732373 1.14454 -0.954685 0.121304 0.292187 -0.11443 0.00347344 -1.51633 332379 143908 23537.9 6237.41 
29210 2 -228.633 10.9278 -36.6427 -0.123605 -1.38166 -1.09939 -0.25643 0.185178 -0.0880976 0.00394597 -1.50936 236917 248332 335935 46611.6 
29121 2 -227.091 8.19666 -36.7026 -3.72959 0.967985 -0.955604 -0.123602 -0.0279864 -0.0518304 0.01985 -1.52385 -142283 123085 118751 256418 
29122 2 -227.052 10.0345 -34.0898 0.943766 -0.876976 -1.14366 -0.247759 -0.00568434 0.0857165 0.00373791 -1.51551 73483.5 394646 22694.9 100171 
29214 2 -225.487 11.0143 -36.6861 -2.85237 1.48616 -2.00245 -0.00148418 0.00786727 -0.136032 0.0180798 -1.5347 -130077 201643 -21240.4 143736 
29127 2 -225.573 7.22174 -34.1822 0.0894434 1.71797 -1.00844 0.106803 0.10462 0.146269 0.0050083 -1.52199 274030 -97796.5 116313 86961.2 
29126 2 -223.95 9.98582 -34.133 -2.11631 0.291977 -1.37931 0.270272 0.117422 -0.0820391 0.00814471 -1.52113 57537.7 69978.8 75052.1 161126 
29125 2 -223.953 8.23543 -36.7913 -3.29557 1.31242 0.857614 0.0804399 -0.0234387 0.0177221 0.0167752 -1.52423 -61029.3 278570 25942.4 115949 
29148 2 -278.525 13.8997 -36.6934 -1 0 0 0 0 0 0.00125952 -1.13388 -53669.9 353491 647762 56354.5 
29149 2 -278.525 15.753 -34.0724 -1 0 0 0 0 0 0.00125952 -1.13286 -247641 365888 638318 -30891.8 
29153 2 -276.92 12.9731 -34.0724 -1 0 0 0 0 0 0.00125952 -1.52862 102472 285902 491789 -292358 
29240 2 -276.92 16.6796 -36.6934 -1 0 0 0 0 0 0.00125952 -1.5275 287794 382094 510637 236740 
29152 2 -275.453 15.7305 -34.0415 -1.70329 0.447669 -0.412301 0.290031 -0.0136054 -0.0859596 0.00412061 -1.59366 383312 170732 308338 -52833.4 
29151 2 -275.4 13.8991 -36.6871 -1.14326 -1.50328 0.666556 0.0856977 -0.000307968 -0.0724907 0.00505217 -1.59726 524655 249631 298721 -86211.6 
29157 2 -273.798 12.9161 -34.0954 -1.93742 0.144066 1.15618 0.0986085 0.0895397 0.00678165 0.00643755 -1.52407 289388 377080 276773 -99153.6 
29244 2 -273.763 16.6629 -36.7212 -0.71103 -0.551609 0.438276 -0.0227429 0.0331376 0.0205305 0.00126194 -1.51989 331196 257743 280022 47899.1 
29156 2 -272.196 15.7315 -34.1579 -0.112031 -0.351727 -0.268692 0.0390708 -0.102186 0.168554 0.000262557 -1.5107 524542 161482 300104 64447.6 
29155 2 -272.175 13.8798 -36.7583 -0.439354 -0.146155 0.114496 0.0971146 0.00776908 0.113028 0.000286543 -1.51492 466968 222547 118824 -15497.8 
29161 2 -270.559 12.9801 -34.1354 -0.295184 -0.882756 2.15405 0.0382739 -0.136796 -0.0307662 0.00693529 -1.51851 424147 318530 184945 -30993 
29248 2 -270.501 16.6086 -36.7181 -0.295063 -0.288732 -0.0750673 -0.138915 0.0126132 0.018659 0.000221755 -1.53299 126543 181747 79057 -33165.5 
29160 2 -268.937 15.696 -34.0845 0.3441 1.11556 0.0782098 0.02055 -0.050867 0.0222358 0.00172426 -1.52511 465465 79899.1 220366 -173486 
29159 2 -268.871 13.8432 -36.7311 -1.12759 0.35039 -0.911545 -0.119727 -0.0688996 0.131162 0.00280261 -1.52633 381610 -10987.9 200246 -104256 
29252 2 -267.338 16.5736 -36.677 -0.728452 1.11774 -0.130686 0.199298 0.00975452 -0.0108533 0.00226345 -1.5309 150167 -13909.1 185688 -16246.5 
29165 2 -267.288 12.9084 -34.0391 -1.96079 0.380853 -0.883588 0.0043357 0.0141087 -0.118361 0.00600847 -1.51992 387813 190028 201650 -147542 
29163 2 -265.657 13.8283 -36.6754 -0.410334 0.870778 -1.31202 -0.028549 -0.155375 -0.0243526 0.00333524 -1.5119 477431 258727 214266 -27537.7 
29164 2 -265.651 15.6386 -34.092 -1.7296 -0.925388 -0.834833 -0.118876 0.0014881 0.103174 0.00572425 -1.52913 255419 -77377.6 268191 -126613 
29169 2 -264.041 12.8791 -34.0637 -1.02163 -0.727376 -0.298269 -0.0918196 -0.0523999 -0.101072 0.00209303 -1.51779 212609 230593 259944 63356.2 
29256 2 -264.077 16.5874 -36.7008 -0.566856 -0.964214 -0.159341 0.0702951 -0.105821 0.0353536 0.00160768 -1.51976 391663 61106.8 224484 -65556 
29167 2 -262.415 13.7978 -36.6909 -0.329904 -0.299325 -1.08106 -0.122941 0.03874 -0.0511499 0.0017219 -1.52801 212889 352698 28499.8 -43803.8 
29168 2 -262.459 15.6427 -34.0591 -2.3691 -0.712036 1.60447 0.0822291 -0.0284662 -0.0531707 0.0109502 -1.52428 114080 -25650.6 389016 135874 
29260 2 -260.803 16.5508 -36.7302 -0.711275 -1.36906 0.255917 -0.0165899 0.0103878 0.0518216 0.00308043 -1.51307 469203 331068 323312 -6143.9 
29173 2 -260.869 12.8825 -34.1425 -0.183365 -1.06333 0.447316 0.110899 -0.0501259 0.158574 0.00171846 -1.51808 221960 76570.1 362471 134645 
29172 2 -259.234 15.6102 -34.1285 -0.235637 0.347068 1.39199 0.0451911 -0.0105722 0.0892915 0.00266214 -1.51791 239072 199795 408350 62981 
29171 2 -259.197 13.7311 -36.7644 0.316723 1.38384 0.869789 -0.00305491 0.173078 0.127586 0.0034912 -1.52981 27848.9 83266.8 32900.3 -129179 
29264 2 -257.57 16.5149 -36.7106 -1.89592 0.445269 -0.256656 -0.097146 0.061252 -0.0679865 0.00486006 -1.52655 268681 47697.8 334372 -14226 
29177 2 -257.617 12.8637 -34.128 -1.99795 -0.744085 1.05675 -0.0389042 -0.0224594 0.031268 0.00713162 -1.52336 246175 -1880.3 360221 -5875.58 
29175 2 -256.008 13.7992 -36.7402 -1.1272 -1.42726 -1.3069 -0.0155126 -0.122468 0.079383 0.0063173 -1.51674 11769.5 175257 374265 75679.4 
29176 2 -256.01 15.5762 -34.0423 -1.50888 -0.805377 0.229081 0.202238 -0.00729007 -0.115531 0.00375061 -1.51746 295994 44324.2 317653 112098 
29181 2 -254.405 12.7965 -34.0341 -0.148852 0.0330833 0.294801 -0.0723779 0.133372 -0.109033 0.000138747 -1.52581 124780 -31044.9 316443 -31588.9 
29268 2 -254.355 16.5158 -36.7152 -2.73359 0.945941 0.483021 -0.0530517 0.0143069 -0.00310633 0.0108327 -1.52361 224833 -14393.9 412589 60617.9 
29180 2 -252.768 15.5498 -34.0066 -1.08357 -0.390944 -0.945662 -0.00413943 0.0300395 -0.0650446 0.00279768 -1.50952 504668 132502 437034 52243.1 
29179 2 -252.861 13.7614 -36.6856 0.398517 -0.684482 -1.39305 0.261029 0.0115675 0.0626325 0.00323433 -1.51968 134445 -143559 325492 -40940.6 
29185 2 -251.22 12.7935 -34.0531 -2.53981 0.193732 -0.916534 0.0787053 0.148395 0.00107621 0.00922998 -1.52286 226349 39178 289039 179308 
29184 2 -251.159 16.4522 -36.6567 -2.31133 0.385434 0.656202 -0.0365065 0.107334 -0.0182329 0.00745814 -1.51971 202571 5170.64 213767 56080.1 
30086 2 -249.481 15.5868 -34.03 -1.42988 0.0341352 -0.19246 -0.119648 -0.0981104 0.0286106 0.00262328 -1.51743 383643 32507.7 410669 259667 
29183 2 -249.562 13.7719 -36.6687 -1.05795 0.555369 -1.81227 -0.110457 0.00548276 -0.0419895 0.00593488 -1.52066 234002 -162466 380323 157326 
29188 2 -247.925 16.5209 -36.6592 0.439376 0.602853 -0.122921 -0.105395 0.0668189 -0.0336151 0.00071993 -1.53053 220408 -82471.9 106093 -82822.6 
29189 2 -247.953 12.8379 -34.0774 -1.02812 -0.621663 -0.51035 -0.00664886 -0.0699509 0.0352086 0.00214616 -1.5227 348545 215272 190374 136172 
29187 2 -246.371 13.8112 -36.6967 -1.53358 -1.11757 0.334251 0.0937553 -0.0718156 0.0598495 0.00467602 -1.53169 553.31 48954.8 314953 -38169.5 
30090 2 -246.29 15.625 -34.0534 -0.729867 -0.532874 -1.3107 0.034353 -0.174978 0.0444875 0.00319236 -1.52944 283397 49257.8 231930 75355.4 
29193 2 -244.711 12.8259 -34.0583 -0.458795 -1.95104 0.45107 -0.0686416 -0.0105498 -0.0329865 0.0053158 -1.51384 363489 352640 161200 -9356.22 
29280 2 -244.699 16.5537 -36.6424 0.0804728 -0.274022 0.615676 -0.0592416 -0.0324566 -0.0100034 0.000580161 -1.52546 139598 -249655 433446 30203.4 
29192 2 -243.018 15.5866 -34.0224 -2.76121 -1.26029 -0.326368 -0.225671 0.0476209 -0.0443039 0.0117376 -1.51289 252220 204748 349119 11267.4 
29191 2 -243.2 13.8175 -36.6849 -1.56904 -2.32979 -0.439294 0.182574 -0.122258 -0.0458687 0.0101804 -1.50794 256313 337227 333886 82669.5 
29197 2 -241.515 12.8039 -34.1154 -3.58761 -0.239184 -0.0902571 -0.092754 -0.0360257 0.10775 0.0162935 -1.51977 37904.8 110514 159370 102098 
29284 2 -241.497 16.5899 -36.716 -0.517626 0.0844523 -1.02444 -0.059383 -0.196567 0.0441318 0.00166828 -1.51963 191897 194351 396219 -25267.4 
29195 2 -239.951 13.7396 -36.6771 -1.22874 -0.362159 0.481307 0.0286813 0.115712 -0.0910822 0.0023586 -1.51747 313979 391179 -63857.5 -5268.42 
29196 2 -239.88 15.5725 -34.09 -2.631 -0.267266 0.491543 -0.0739371 0.0140054 0.0225688 0.00911288 -1.51822 -146190 -39149.2 369896 18314.2 
29288 2 -238.304 16.5602 -36.7455 -1.87643 0.278729 -2.45521 -0.165559 -0.150171 0.0871222 0.0121251 -1.52033 -12547.7 265392 78200.4 -96524.2 
29201 2 -238.317 12.8279 -34.1356 -1.65517 0.928683 1.26848 -0.0130257 -0.090272 0.0119317 0.00656344 -1.52779 -25727.6 52934.6 95983.9 181480 
29200 2 -236.724 15.5908 -34.134 0.652775 -0.199674 2.10907 0.0662264 -0.0184906 0.0167365 0.00618949 -1.52961 -46018 245005 112013 5342.81 
29199 2 -236.721 13.7165 -36.7409 -1.63476 0.66861 -3.17398 -0.17564 0.203756 0.0724782 0.0166176 -1.53496 3153.27 229429 -341594 193153 
29205 2 -235.135 12.8105 -34.1999 -1.33225 -1.66686 0.760006 0.0801066 0.0423579 0.302288 0.0064625 -1.52016 38110.1 72950.4 -65746.6 -114524 
29292 2 -235.157 16.5649 -36.6917 -2.64672 0.285245 -0.542647 0.0944448 -0.0486223 -0.0918343 0.00929643 -1.53043 -50915.7 234948 -19490.4 176707 
29203 2 -233.56 13.8121 -36.7277 -2.05806 0.371735 1.26866 0.123593 -0.180233 -0.113446 0.00753608 -1.53346 34461.5 2391.2 -166588 -223528 
29204 2 -233.522 15.5679 -34.1722 -2.64202 -0.340683 -1.4244 -0.02582 0.0689525 0.253057 0.0114934 -1.52924 96861.6 111223 56822.8 -21281.4 
29209 2 -231.955 12.8127 -34.0989 1.0557 0.882139 0.904155 0.0265784 -0.0467469 -0.00836081 0.00341349 -1.52519 222762 264804 202192 1713.63 
29296 2 -231.941 16.4912 -36.7348 -0.269601 -1.31224 -0.153691 0.106478 0.154301 0.0367313 0.00229014 -1.52847 168351 142868 -98069.6 -68325.3 
29207 2 -230.33 13.7031 -36.7151 0.607405 -0.455111 -3.68172 0.0173362 0.116501 -0.0192383 0.0177984 -1.52121 263438 53208.8 50778.5 -164872 
29208 2 -230.319 15.5696 -34.1464 -0.66023 0.450195 -1.09076 0.0703089 -0.0401223 0.0875728 0.00230283 -1.51838 326535 -18986.4 304482 97262.5 
29213 2 -228.718 12.8553 -34.0934 1.85945 0.368952 1.63919 0.0306165 -0.161017 -0.0125644 0.00791055 -1.51993 299814 197352 355521 -8182.79 
29300 2 -228.702 16.4877 -36.7451 -0.891186 1.58583 -0.835374 -0.0079289 0.0516884 0.0428817 0.00504678 -1.52876 291472 90459.5 6372.36 18618.9 
29211 2 -227.114 13.7541 -36.8451 -6.19862 1.72442 1.67241 0.0710365 -0.00901492 0.35086 0.0556625 -1.51411 36745.3 159966 139253 116676 
29212 2 -227.024 15.5134 -34.1445 -0.0357182 1.38905 0.984877 -0.099138 0.18253 -0.0915526 0.00365351 -1.51785 272040 24596.7 150839 65242.6 
29217 2 -225.493 12.8188 -34.1163 -2.50535 -0.524191 1.02202 0.109891 0.00494977 -0.0689328 0.00956741 -1.51724 123767 68394.8 243371 209767 
29304 2 -225.484 16.5599 -36.7207 1.06209 -0.0744932 -0.45864 0.0333126 -0.0569125 0.0435905 0.0016927 -1.5225 350996 -22086.5 311156 82429.9 
30114 2 -225.4 16.4589 -31.5659 -1.303 1.03067 0.450649 0.00867658 -0.00391575 0.265939 0.00373215 -1.5307 123326 78040.9 -7844.44 33160.1 
29216 2 -223.806 15.6561 -34.0951 0.0236684 0.222733 -0.0454742 -0.0139239 -0.339798 -0.0777245 6.57947e-005 -1.5074 110261 233835 323929 117727 
29215 2 -223.905 13.8418 -36.779 -0.426605 1.40095 0.100853 -0.0279011 -0.0207173 0.156048 0.00271403 -1.5141 120209 307924 361303 198615 
29238 2 -278.525 19.4596 -36.6934 -1 0 0 0 0 0 0.00125952 -1.1349 25845.7 349535 623206 67814.4 
29239 2 -278.525 21.3129 -34.0724 -1 0 0 0 0 0 0.00125952 -1.13362 23091.7 336201 631632 -55204.1 
29243 2 -276.92 18.5329 -34.0724 -1 0 0 0 0 0 0.00125952 -1.53141 210989 376101 394496 -263669 
29330 2 -276.92 22.2395 -36.6934 -1 0 0 0 0 0 0.00125952 -1.53158 396366 447650 437000 283276 
29333 2 -276.92 24.0928 -34.0724 -1 0 0 0 0 0 0.00125952 -1.51377 317650 222328 406577 -259257 
29242 2 -275.379 21.3053 -34.0546 -1.18924 -1.60345 0.55562 0.0100634 -0.113008 -0.0427921 0.00540846 -1.59159 620156 163677 311007 -141922 
29241 2 -275.372 19.4535 -36.6805 -0.0882573 -0.131109 0.637765 0.0259386 -0.0225354 -0.0389724 0.000543763 -1.58761 694704 228519 443066 -120471 
29334 2 -273.707 22.1527 -36.6995 -1.6064 1.73389 0.687523 -0.0933177 0.0826415 -0.0334629 0.00763215 -1.5247 372551 90715.3 252558 -93021.9 
29337 2 -273.713 23.9782 -34.1113 -2.36157 -0.434357 1.43518 -0.0452739 0.0984449 0.133207 0.00985625 -1.5252 342938 71581.5 244464 -166977 
29247 2 -273.762 18.4777 -34.0362 -2.50299 0.475664 0.800344 -0.00899044 0.0489658 -0.0509231 0.00898259 -1.5216 322736 270213 410085 50368.2 
29246 2 -272.124 21.2244 -34.0889 0.201997 -0.292106 -0.881894 -0.0456259 -0.0333617 0.0616399 0.00113844 -1.52834 238376 60741.1 248106 18669.2 
29245 2 -272.129 19.4081 -36.6733 -2.40978 -1.23747 -0.454868 0.027292 -0.0775192 -0.0849086 0.00950344 -1.52057 419691 168491 249297 -24609.5 
29250 2 -270.472 23.9263 -34.1213 -1.42784 -0.0657436 -0.0434568 -0.0233521 -0.0470773 0.0579529 0.00257563 -1.53766 148518 -153559 284538 -58262.9 
29338 2 -270.483 22.1419 -36.7384 -0.996892 -3.19489 1.18697 -0.0185791 -0.0734571 0.059532 0.0158826 -1.52796 208051 110654 191352 -113588 
29251 2 -270.548 18.4476 -34.0844 -2.54975 -0.0181757 0.220734 0.00924236 -0.10423 0.0374492 0.00825021 -1.53218 64477.2 -13725.5 143667 -130452 
29254 2 -268.936 21.1392 -34.0795 -2.45805 -0.293284 1.52444 0.142365 0.0606961 0.00464111 0.0106454 -1.52641 281785 -32275.2 203907 -132649 
29249 2 -268.861 19.3344 -36.6392 -1.81443 0.512639 -0.236575 -0.0839781 0.0733912 -0.143416 0.00454802 -1.52197 378929 162269 218607 -9833.01 
29255 2 -267.288 18.3745 -34.0233 -1.11236 0.466422 0.588402 0.0934163 0.08948 -0.0615166 0.00226854 -1.52194 405319 207366 252792 1041.24 
29346 2 -267.254 22.1144 -36.6816 -1.51392 0.689874 1.82184 0.0366441 -0.126256 -0.0434409 0.00766668 -1.518 342100 152336 263419 -52624 
30159 2 -267.252 23.8222 -34.0592 -1.78926 1.35057 2.04561 0.100189 0.119047 -0.136626 0.0116002 -1.52118 346072 -60045.7 26269.5 68654 
30160 2 -265.576 21.124 -34.1086 -1.50863 -0.659288 2.34771 -0.141188 -0.043597 0.123066 0.0103562 -1.51194 312103 176178 278607 93715.2 
29253 2 -265.639 19.3 -36.6837 -1.42643 1.01701 -0.0593772 -0.0665535 0.0410794 -0.00708627 0.00386993 -1.52025 288722 153358 359819 23820 
30161 2 -263.972 23.8806 -34.0467 -3.32496 0.320483 0.202101 -0.0629881 -0.130518 -0.115287 0.0141052 -1.52796 180113 -174727 263183 40761.9 
29259 2 -264.03 18.3337 -34.0086 -2.3753 -0.570815 -0.466127 -0.0182463 0.17613 -0.125658 0.00779032 -1.51777 355024 -110009 314543 66697.3 
29350 2 -263.999 22.0536 -36.7195 -1.43905 0.621791 1.37686 -0.0202768 -0.0240956 0.000540226 0.00548297 -1.52481 234036 91941.3 235592 -6173.68 
29257 2 -262.428 19.2818 -36.7035 -1.89083 0.583896 -1.40707 0.0360754 0.0395654 0.00189933 0.00742616 -1.52772 213918 56588.7 418502 28254.9 
30164 2 -262.415 21.1127 -34.0966 -0.578706 -0.152592 0.746352 0.120754 -0.0132802 0.093336 0.00115274 -1.51585 236340 235243 294731 86164.9 
30165 2 -260.744 23.8829 -34.0739 -1.55762 -0.361251 -1.06204 -0.0159572 -0.155174 0.0133538 0.00464083 -1.51926 408015 129007 433881 533.475 
29263 2 -260.751 18.4029 -34.0755 0.235671 0.671532 -1.54884 -0.103715 -0.0823853 -0.0446096 0.00365939 -1.51265 484709 52524.4 431606 46165.3 
29262 2 -260.787 22.0523 -36.6805 0.537253 0.36634 -1.8455 -0.040993 0.0338693 -0.0156561 0.00482232 -1.52344 269340 99863.5 279034 46151.6 
29267 2 -259.194 19.3424 -36.7728 -1.21102 -0.0548317 -0.13386 0.0432362 -0.127152 0.160729 0.00187351 -1.51805 232220 179841 352821 -27946.9 
30168 2 -259.119 21.0887 -34.0508 0.812685 0.102929 1.15112 -0.0834172 0.0927773 -0.120706 0.00251416 -1.51899 284767 62732.1 247374 -94296.6 
30075 2 -257.519 18.3312 -34.102 -0.856977 -0.395235 -0.213364 -0.0782421 0.0987793 0.0149295 0.00117909 -1.51513 300574 113793 392177 87082.7 
30169 2 -257.501 23.833 -34.0838 0.175428 -1.07485 0.614094 -0.0377275 0.0416437 0.00299331 0.00196887 -1.53064 205045 -135838 212834 67842.7 
29266 2 -257.562 22.069 -36.6934 0.151407 -0.344546 -1.58985 0.0416124 -0.127732 -0.0587028 0.00336199 -1.51833 225243 -70905 329664 36952.2 
30080 2 -255.92 21.115 -34.0483 -1.5122 0.574379 -1.86119 0.00342622 -0.131784 -0.108021 0.00765875 -1.52322 247299 42188.1 350013 27974.9 
29271 2 -255.993 19.2665 -36.7563 -2.46074 0.179532 0.297289 0.00983805 0.0842691 0.102221 0.00777861 -1.51657 168085 186801 315029 -12326.3 
30079 2 -254.318 18.3411 -34.1358 -1.60456 0.06355 0.629255 -0.0601399 -0.0649029 0.17302 0.00374656 -1.51724 224859 205371 339657 -25828.5 
30173 2 -254.28 23.8009 -34.0825 -0.353521 -0.777993 -0.253155 -0.0429875 0.0374837 0.0413812 0.00100048 -1.53512 108190 -51046.6 166849 -56774.6 
30172 2 -254.328 21.974 -36.703 -1.10134 0.547005 -0.432485 -0.0803891 0.0849729 0.0314816 0.00214019 -1.52603 225639 77338 285933 40749.3 
30084 2 -252.686 21.0558 -34.0566 -0.763749 0.118051 -1.18378 0.0109322 0.0117611 0.0408246 0.00251725 -1.52941 307157 56167.8 249520 -39743.3 
29275 2 -252.747 19.2519 -36.6936 -2.37762 0.48393 0.557194 -0.0841267 -0.00518773 -0.0690301 0.00780617 -1.52239 -143455 93228.6 277440 -16673.7 
30083 2 -251.109 18.2564 -34.0552 -2.45387 -0.141954 0.892015 -0.0305913 0.119634 0.139864 0.00861174 -1.51988 142689 60692.3 250067 38475.7 
30178 2 -251.086 23.8169 -33.9821 -0.0493521 -1.54992 0.235275 0.115752 -0.0514412 -0.122514 0.00309849 -1.51765 199674 63168.4 274842 50024 
30176 2 -251.136 22.0358 -36.6276 -2.84354 1.58538 0.332473 0.00822525 -0.00958738 -0.0846717 0.013489 -1.52151 44175.9 18431.2 517700 78399.9 
29279 2 -249.656 19.2615 -36.6476 -2.03054 -0.88672 0.381604 0.318154 -0.0273006 -0.0770415 0.00636683 -1.51578 150433 230558 402204 53216.7 
30088 2 -249.444 21.0221 -33.9684 -2.70065 0.404386 0.296903 -0.203537 0.102012 -0.0480598 0.00950329 -1.51351 168186 207599 528762 122704 
29277 2 -247.96 22.0119 -36.6566 0.922575 1.46175 0.383593 0.0415549 -0.0599695 0.06026 0.00394859 -1.52824 34933.6 122860 215546 161126 
30183 2 -247.89 23.8149 -33.9986 -3.23506 -0.0432942 -1.92588 -0.0838544 0.101827 0.0835187 0.0178555 -1.52298 63587.7 -37378.1 432047 145813 
30087 2 -247.898 18.3171 -34.0285 -2.79357 -0.350285 -1.66836 -0.0414949 0.0267363 0.0689405 0.0134896 -1.52096 100929 -77397.8 214436 151512 
30180 2 -246.302 21.1602 -34.0127 -4.33934 -1.12164 -1.81441 0.0534603 -0.237394 0.101283 0.0294476 -1.52352 -64761.9 91051.4 364086 63210.2 
29283 2 -246.364 19.2381 -36.5934 -3.24453 -0.770877 -0.819641 0.0178524 0.177546 -0.081249 0.0148535 -1.52401 207057 56635.1 339916 -6767.27 
30187 2 -244.67 23.879 -33.9715 -2.49272 -1.18278 0.609117 -0.0165391 -0.098641 -0.0235292 0.0100555 -1.52422 -14499.2 100516 389545 30318.5 
29370 2 -244.772 22.0527 -36.6161 -0.113684 0.53542 -0.81036 0.241584 -0.0135374 -0.06295 0.00120445 -1.50535 345977 288030 336361 142579 
30091 2 -244.684 18.365 -33.9475 0.0948486 -2.92194 -0.0672563 -0.0340534 -0.115066 -0.168892 0.0107704 -1.52773 144002 13233.6 230434 -199463 
29281 2 -243.172 19.2694 -36.6378 -1.75497 -0.215957 0.960989 0.0812258 0.14363 -0.0529903 0.00510112 -1.51659 171697 -47586.1 412477 -61928.8 
29282 2 -243.104 21.0472 -33.9818 0.281344 -1.92423 -1.73099 0.074921 0.235972 -0.0172079 0.00853717 -1.50733 343273 64929.9 383346 -81952.5 
30185 2 -241.534 23.8584 -33.9155 -0.430664 -0.293561 0.651352 0.0321521 -0.0635749 -0.352473 0.00087651 -1.50531 17645.3 209450 299270 -84078.3 
29286 2 -241.525 22.0369 -36.6462 1.58609 -0.880044 -0.224983 -0.168813 0.0586374 -0.00545252 0.00420776 -1.50665 367374 80620.9 435765 -13192.3 
29287 2 -241.487 18.339 -34.0245 0.151997 -1.20776 -0.297603 -0.0934762 0.00475381 -0.0526736 0.0019779 -1.51788 -63457.1 11733.2 341279 -26365.3 
30188 2 -239.847 21.1055 -34.1243 0.218323 -0.498219 -1.44563 -0.223005 -0.0548953 0.188459 0.00300486 -1.5193 178833 -3178.8 262460 -16499.8 
29285 2 -239.977 19.3185 -36.7324 -2.18172 0.0843779 -0.559202 0.13067 -0.0804012 0.0454349 0.00639799 -1.53013 227311 -98724.3 292831 -45961.2 
30189 2 -238.339 23.8256 -34.0511 -0.49547 -0.974965 0.00160587 0.0343136 0.141092 0.00370299 0.00150644 -1.52344 60479.7 57186.6 228921 -123800 
29378 2 -238.308 22.0598 -36.729 -2.99478 -1.842 0.509674 -0.047155 -0.0325671 0.0375527 0.0158969 -1.53081 134070 -28109.6 130069 -199581 
29291 2 -238.356 18.3236 -34.0951 -2.5389 0.198586 0.0682749 0.150051 0.0407599 -0.00588315 0.00817441 -1.52847 19777.7 -43136.1 353239 -5900.07 
29290 2 -236.698 21.0618 -34.0982 -0.515518 0.74486 -0.148057 -0.0020727 0.0972098 0.0619453 0.00106114 -1.51876 103055 51001.7 306842 75019.7 
29289 2 -236.754 19.2784 -36.7327 0.488208 1.22104 0.298455 0.0196757 0.101495 0.0432851 0.00229024 -1.5262 333495 -148602 239782 7998.74 
29385 2 -235.149 23.846 -34.0238 -2.65172 0.293313 -3.02562 0.0981011 -0.130581 -0.0488574 0.0204949 -1.51952 136792 211597 177270 14131.5 
29382 2 -235.093 22.0182 -36.6698 -0.757118 1.82893 -1.31105 -0.00355553 0.0089023 -0.00739203 0.00709997 -1.51379 326011 -5372.51 311554 -106503 
29295 2 -235.091 18.3943 -34.1034 -0.683884 0.535376 0.287082 -0.0249482 -0.198623 -0.0241353 0.00105389 -1.52707 215899 -16119.1 117962 66148.1 
29294 2 -233.438 21.0912 -34.0249 -1.42988 0.786751 -1.26891 -0.149928 0.0502969 -0.162545 0.00538276 -1.52172 127770 -54208 356354 -107498 
29293 2 -233.475 19.3017 -36.7149 -4.26665 1.2219 -2.81819 -0.0304981 0.00835114 0.0041267 0.0348125 -1.51425 244646 359742 292296 138351 
29389 2 -231.909 23.8166 -34.0387 -1.2325 0.678331 -0.73065 0.0443074 0.0862113 -0.162643 0.00316523 -1.5228 -53387.5 -118034 65803.7 65142.9 
29299 2 -231.892 18.316 -34.1004 -0.629525 0.0474599 -1.93736 0.0517361 0.0639522 -0.0495132 0.00522939 -1.51692 253692 116542 222246 111051 
29386 2 -231.804 22.1139 -36.7363 -2.09376 1.64998 0.00455167 -0.252184 -0.273051 0.0571732 0.00895049 -1.51332 147076 -41621.7 367789 86.9195 
29297 2 -230.287 19.2935 -36.7317 -0.947034 0.104873 -0.202724 -0.0665244 0.00631414 0.0509001 0.00119524 -1.52284 -23671.9 364850 115527 76176 
29298 2 -230.283 21.1096 -34.1109 -3.20702 -0.110032 -2.83665 0.0424379 -0.171432 0.05064 0.0231042 -1.52292 -32402.7 119462 291776 -93188.2 
29303 2 -228.665 18.2889 -34.1529 -1.18778 0.627859 0.21432 -0.00647443 -0.00812837 0.180682 0.00233131 -1.50974 432464 244182 252415 -161315 
30200 2 -228.765 23.847 -34.1191 -0.679323 0.512757 0.581397 0.273773 -0.0845503 0.0309806 0.00133814 -1.52064 269772 -54509.2 320640 -110792 
29390 2 -228.656 22.0662 -36.7383 -2.53646 -1.2164 1.74379 -0.0106127 -0.0672557 0.085962 0.0137969 -1.52362 -163523 89641.7 160649 21989.9 
29301 2 -227.127 19.2741 -36.7194 -3.44004 1.04408 0.0577158 0.12666 0.0996265 0.0201232 0.0162822 -1.51853 -48376.9 186081 120743 110060 
30204 2 -227.078 21.0264 -34.0788 -1.16226 -0.365053 1.12811 -0.0519598 0.144713 -0.152554 0.00347218 -1.51013 131343 203742 128064 -99909.9 
29397 2 -225.449 23.8079 -34.0734 -0.645952 -1.95593 -2.39598 -0.0897019 -0.0589609 -0.139278 0.0125746 -1.51299 283071 154613 33247.1 -88648.3 
29307 2 -225.387 18.3378 -34.0464 -0.59925 0.350965 -2.2073 -0.225797 -0.0386227 -0.221954 0.00674403 -1.52088 288727 -339849 331252 58755.5 
29393 2 -225.476 22.0853 -36.7208 -3.28617 1.53299 -0.324459 -0.0279434 -0.203837 -0.0230273 0.0166939 -1.50772 -95120.8 136507 485755 145873 
30925 2 -225.423 21.8724 -31.5687 -0.782905 0.0863608 0.0863572 -0.10486 0.167658 0.285977 0.000790795 -1.51683 219712 27349.2 250075 -10348.4 
29302 2 -223.914 19.287 -36.8007 -0.616968 -0.721265 -0.536734 -0.0230638 0.103257 0.236021 0.00149751 -1.52389 -134113 -122389 -62384.8 -30404.2 
30115 2 -223.866 20.9874 -34.148 -3.16963 1.42737 -1.24482 -0.0415314 0.232211 0.0347132 0.0171717 -1.52547 -330122 -53779.9 251317 -79800.5 
29419 2 -279.999 29.9003 -33.9977 -0.381281 -1.32666 -0.104544 0.0466789 -0.0880834 -0.0159468 0.00241367 -1.23599 -322557 370143 -201488 -323147 
29328 2 -278.525 25.0195 -36.6934 -1 0 0 0 0 0 0.00125952 -1.12099 143395 159649 497893 115802 
29329 2 -278.525 26.8728 -34.0724 -1 0 0 0 0 0 0.00125952 -1.31381 174979 710627 664453 -304720 
29418 2 -278.324 30.6571 -36.6061 -3.4024 -1.21766 -1.20687 -0.0555266 0.0393515 -0.0168042 0.0182826 -1.32236 -439864 129905 187730 178568 
29420 2 -276.92 27.7994 -36.6934 -1 0 0 0 0 0 0.00125952 -1.51252 500392 510623 542329 234207 
29423 2 -276.92 29.6527 -34.0724 -1 0 0 0 0 0 0.00125952 -1.56268 316917 346840 -101551 41370.2 
29331 2 -275.325 24.9948 -36.6615 -0.453692 0.931538 -0.970817 -0.146312 -0.0543261 -0.149123 0.00253929 -1.59236 707830 289615 238763 -146201 
29332 2 -275.352 26.8037 -34.0711 -2.89238 0.00244109 -1.60727 0.0483507 0.0675313 -0.0119671 0.0137907 -1.55266 655030 285904 322480 -211481 
29424 2 -275.23 30.4982 -36.6499 -1.56258 1.36451 -1.12568 -0.0163264 -0.0523067 -0.108415 0.00701641 -1.55002 133069 408779 281623 -139638 
29335 2 -273.685 27.6864 -36.7601 -0.799744 0.715952 0.353377 -0.0458712 0.0503109 0.0818406 0.00160847 -1.51059 559005 251368 356874 -147619 
29336 2 -273.6 29.4388 -34.0689 -1.04589 1.56146 -0.0244432 -0.0138826 -0.0967608 -0.0602306 0.00444944 -1.51502 317167 -257083 283728 104059 
29339 2 -272.118 24.8882 -36.7186 -2.13059 1.30588 0.44332 0.029241 -0.010526 -0.129381 0.00811287 -1.52915 238188 41961.4 210528 -97929.6 
29340 2 -272.04 30.3871 -36.7467 -0.46758 -0.561367 -2.79582 0.0631453 -0.070438 0.0599058 0.0105175 -1.53285 52650.6 159439 95488.8 -64580.3 
29341 2 -272.072 26.669 -34.1469 -0.702226 -0.270682 -0.748203 0.0105737 0.097436 0.121702 0.00141847 -1.51333 459347 -36196.8 271385 14943.9 
29342 2 -270.43 27.5619 -36.7438 -1.2651 0.766756 0.521054 -0.112202 0.148339 0.0500453 0.00309828 -1.52471 262381 37279.6 157950 -47602.9 
29345 2 -270.375 29.3867 -34.1254 -0.885015 -0.450505 0.182073 -0.0253632 -0.19272 0.0222998 0.0012839 -1.51618 227638 9937.88 211494 17771.8 
30153 2 -268.802 26.5685 -34.1301 1.00458 0.87471 -0.31268 -0.0153431 0.133856 0.0660037 0.00235791 -1.5279 311104 -207.062 220124 -91532.4 
29349 2 -268.878 24.8392 -36.7466 -0.630172 -0.340588 -0.18975 0.127518 -0.00458827 0.0410662 0.000691628 -1.52642 274149 -167650 70408.2 14207.9 
29343 2 -268.836 30.2891 -36.7267 -0.509133 -0.152211 0.477961 0.127853 0.0274586 0.0381156 0.000643402 -1.5269 183065 50634.3 206810 42053.2 
30250 2 -267.163 29.3072 -34.0865 0.0374591 0.439139 -0.389311 -0.0032276 0.0259691 0.0431306 0.000435553 -1.52603 155080 -32995.9 219382 27026.2 
29347 2 -267.186 27.5653 -36.6977 -2.15373 -0.267047 -0.257861 -0.0557793 -0.0566495 -0.0990431 0.00601591 -1.52565 233922 139788 143871 -22795.1 
30157 2 -265.562 26.5618 -34.1247 -0.933551 -0.340577 -1.19504 -0.102738 0.0190054 0.0672089 0.00304254 -1.52953 165369 -97631.3 154619 118384 
29352 2 -265.621 30.3177 -36.6934 0.652327 -0.597577 -0.422674 0.144493 -0.0623783 -0.00736659 0.00121075 -1.51679 386896 -135374 141225 87845.5 
29353 2 -265.592 24.7847 -36.7027 -0.290676 -0.855669 -0.492062 -0.0659563 0.0807288 -0.047801 0.00133356 -1.51967 324624 63487.5 322003 -13374.3 
30259 2 -263.969 29.286 -34.1006 -0.0821506 -0.257848 -0.137267 0.115695 0.0679852 0.0447309 0.000115972 -1.52035 270628 -68961.6 288714 12509.2 
30254 2 -263.974 27.5916 -36.7364 -0.785143 -0.00773171 0.913343 0.00654872 -0.126645 0.0695116 0.00182719 -1.52265 272431 102174 42447.6 -4322.25 
30258 2 -262.356 26.5588 -34.0981 -1.4651 -1.46551 1.99053 0.0738981 0.104273 -0.0452972 0.0103992 -1.52551 159603 -143272 204608 15862.7 
29356 2 -262.276 30.2563 -36.6902 -0.39777 0.351237 0.478012 -0.144056 0.0279387 0.0581349 0.00064246 -1.51408 410993 -82162.5 112127 -29228 
29357 2 -262.416 24.7963 -36.7522 0.126988 0.256773 -0.48749 0.121772 0.0353339 0.0876159 0.000402674 -1.52184 307698 178436 310281 -34485.7 
29359 2 -260.698 27.5046 -36.6759 -2.64569 -0.733302 -0.0642642 -0.0872154 0.0642153 -0.0642744 0.00949872 -1.522 288916 129075 233817 124166 
29360 2 -260.681 29.2953 -34.0477 1.21475 -0.0349427 -0.422623 -0.0319146 -0.0503031 -0.1014 0.00208506 -1.53152 198232 -89291.2 90481.6 111723 
31073 2 -259.094 26.5594 -34.1041 0.0732084 -0.391053 0.438608 0.0139115 0.0345372 -0.00590289 0.000441661 -1.52643 247107 -83725.5 56763.4 39039.6 
29364 2 -259.048 30.2731 -36.6546 -0.112555 -1.60978 -0.412948 -0.10731 -0.00411227 -0.165433 0.00349464 -1.52535 247675 57905 39942.2 138316 
29361 2 -259.136 24.7619 -36.7364 -1.47428 -1.43259 -1.06353 -0.0114712 0.073909 0.0236673 0.00674712 -1.51827 347248 -27224.8 310445 174824 
31166 2 -257.477 29.3271 -34.0898 0.432836 0.524709 -1.34384 0.0774845 -0.0434759 0.0418954 0.00285729 -1.52736 250485 179852 121553 -31795.9 
30263 2 -257.469 27.5471 -36.6972 -2.32484 -0.125703 -0.757409 -0.0732674 -0.095837 -0.0685909 0.00755002 -1.52603 99655.6 235324 224653 94976.5 
31083 2 -255.86 26.544 -34.1122 0.182878 -1.22539 0.90738 -0.0795259 0.0723799 0.00121775 0.00297039 -1.52093 362826 151550 151636 -81932.5 
30262 2 -255.894 24.7519 -36.7323 0.184927 -0.044282 -0.273797 -0.0270521 0.0970013 0.0322172 0.000139962 -1.52461 232563 171129 212240 -42176 
30174 2 -255.842 30.3213 -36.7484 -0.869258 -0.498763 -1.99529 -0.0436619 -0.0543636 0.0624991 0.00627938 -1.52645 221053 86030.3 40535.4 89145.7 
31173 2 -254.234 29.2975 -34.1507 -1.45756 1.36927 -1.28105 -0.0857779 0.0449907 0.179123 0.00710432 -1.51647 274657 147914 393801 -33479.3 
31077 2 -254.305 27.5504 -36.7323 -1.03101 -1.97441 1.56936 -0.0374003 -0.0731121 0.0452215 0.00935087 -1.52857 -162171 126063 -30598.8 71893 
31081 2 -252.598 30.3045 -36.7063 -1.16954 -0.506589 -0.390791 -0.178016 0.00622566 -0.0501441 0.00223838 -1.52788 84751.6 37885.6 243125 55438.7 
31080 2 -252.648 26.5333 -34.0915 -0.829121 1.61206 1.53581 -0.137428 0.0725602 0.163977 0.00710985 -1.52922 23126.9 -93755.7 51622.4 -27018.3 
30179 2 -252.72 24.755 -36.64 -0.657468 0.832811 0.0678126 0.0464546 0.0181468 -0.186458 0.00142381 -1.52383 230369 51779.3 201807 -11827.7 
31084 2 -251.174 27.526 -36.6476 -1.72847 -0.0963629 -0.898875 0.29239 -0.0211278 -0.133723 0.00479232 -1.51799 121773 218943 208093 61726.5 
30281 2 -251.07 29.2942 -34.0401 -0.0278711 0.135771 0.060581 -0.00247503 0.0932782 0.0477449 2.88186e-005 -1.53125 65709.9 -49496.6 211336 18205.6 
29278 2 -249.47 24.7488 -36.6933 -1.51384 -0.81456 0.878333 -0.202779 0.137554 0.22077 0.00469384 -1.51487 113763 73548.2 264391 -68125 
31082 2 -249.457 30.3022 -36.6256 -3.18702 0.236366 0.776562 -0.0254674 -0.11207 -0.224764 0.0136229 -1.52144 -114221 148537 160996 96207.3 
30996 2 -249.483 26.5771 -34.0061 -2.02623 -0.482635 0.546371 0.045036 -0.0603651 -0.0247288 0.00584047 -1.51574 117321 122776 478860 43527.7 
31179 2 -247.87 29.3396 -34.0301 -1.24393 -1.41904 -0.204815 0.0151972 -0.0800998 0.0724982 0.00453804 -1.51987 240305 24426 231936 -10862.9 
30274 2 -247.929 27.5151 -36.6382 -1.26219 0.971748 -0.54654 -0.0296801 0.0580531 -0.00472875 0.00357215 -1.51643 309040 118118 406011 -24991.1 
30371 2 -246.307 30.2753 -36.668 -2.17341 -1.17121 1.52974 -0.0491103 0.0639507 -0.0393718 0.0106247 -1.52178 -132325 74301.6 344756 47919.5 
30186 2 -246.252 26.5911 -33.9734 -1.51824 -0.307974 -0.461041 -0.105702 0.0441957 0.000273352 0.00329043 -1.52779 118371 119423 315694 70370.5 
30181 2 -246.31 24.7699 -36.5687 -1.54215 -0.536216 -0.133908 -0.0257763 0.104905 -0.171348 0.00338014 -1.52666 -116213 37863.7 321693 141815 
29376 2 -244.644 29.3327 -34.0209 -2.21038 -0.250167 0.104028 -0.0829429 0.0835144 0.0320153 0.00624618 -1.52413 150562 86145.1 141554 76747.9 
30278 2 -244.74 27.5606 -36.6235 -0.893488 1.26109 0.640929 -0.0401114 0.0350206 -0.0575436 0.00352596 -1.51962 98197.9 -189833 332008 214447 
30279 2 -243.078 26.6288 -33.9558 -3.23954 1.07455 -0.15445 0.0847623 0.013081 -0.125432 0.0147025 -1.52849 -107898 -50085.8 383387 166438 
29472 2 -243.154 30.3226 -36.6291 0.055891 1.09019 1.05028 0.125827 0.0561182 -0.0792458 0.00289025 -1.52713 36799.7 -121730 309436 123126 
29373 2 -243.136 24.9166 -36.6693 -0.666484 -0.345967 0.95132 0.00974074 -0.254833 0.141953 0.00185011 -1.50242 -195685 328917 484494 110348 
28571 2 -241.549 27.6692 -36.684 -0.126742 -1.33819 0.00627784 0.0237991 -0.227714 0.119828 0.00227576 -1.52464 26894.2 -32288.5 356357 -30100.9 
30375 2 -241.446 29.4079 -34.0092 -1.81763 -1.33057 0.1608 -0.146934 -0.0352279 0.00420276 0.00642359 -1.54531 -51369.6 128314 329004 -8378.25 
30190 2 -239.928 26.6218 -34.0546 -0.223246 -1.29098 -0.212594 0.0959427 -0.0411119 0.055616 0.00221884 -1.51329 311443 224304 476414 -51685 
32001 2 -239.9 30.3146 -36.6673 -0.207998 -0.26616 0.032499 0.0269687 0.0729233 -0.0424664 0.000145047 -1.53117 176092 -86428.5 350554 -80212.7 
29377 2 -240.024 24.7913 -36.6553 -0.401715 -0.0336611 -0.15979 0.2516 0.0905286 0.0578838 0.000236841 -1.50837 145686 257885 307242 -145570 
29380 2 -238.35 27.5457 -36.7014 -0.422814 -0.52504 1.7244 -0.0273282 -0.0060951 0.112749 0.0043176 -1.52161 70280.6 257443 294266 75039.6 
29384 2 -238.319 29.341 -34.0103 -0.0843671 1.18703 -2.12213 0.146267 0.107385 -0.0683009 0.00745581 -1.54553 -15873 184402 348063 105124 
29381 2 -236.776 24.7585 -36.6613 1.30943 -1.96606 -0.125996 0.102295 0.105557 0.0378168 0.0070481 -1.52716 324916 3751.66 191228 -59510 
30286 2 -236.675 26.6093 -34.034 0.419751 1.17391 1.49477 -0.189122 -0.0197254 0.0106151 0.0047718 -1.51597 265187 -9451.08 145063 -16288.4 
31192 2 -236.732 30.3124 -36.681 -0.726791 -1.75739 -1.05476 0.000762089 0.01165 -0.0463799 0.00595646 -1.54622 320429 207230 491891 150761 
32810 2 -235.13 29.3614 -34.0274 -0.243895 -1.61059 -1.75847 0.0324615 0.0182184 -0.00810359 0.00723681 -1.57042 221164 92554.6 338982 -123366 
29379 2 -235.187 27.5657 -36.6066 -0.773063 -0.260235 0.633653 0.198624 -0.0217526 -0.213119 0.00134374 -1.51333 163407 423288 244287 39289.6 
31186 2 -233.476 26.5809 -34.0663 -1.04606 0.298221 -0.0412413 -0.0974995 0.0201141 0.0498281 0.00149237 -1.51832 172663 298309 186473 -62565.2 
31100 2 -233.508 30.3413 -36.7858 -1.10828 -0.612479 1.63647 -0.0752211 -0.0685723 0.102868 0.00539255 -1.56333 296941 361149 388954 164298 
29383 2 -233.537 24.7268 -36.6574 0.744705 -0.0282816 -0.939333 0.0164652 0.202197 -0.0305863 0.00181085 -1.51709 520303 82778.4 354735 -40499.8 
31912 2 -231.947 29.3488 -34.0665 -0.958572 1.57457 -0.40963 0.111904 -0.19971 -0.0904523 0.00449137 -1.57439 175624 -241121 255806 89585.9 
30289 2 -231.961 27.5551 -36.6753 -1.0097 0.004651 0.149007 -0.00233987 -0.0601794 -0.0406834 0.00131206 -1.50648 333828 433807 305559 -53282.7 
29387 2 -230.276 24.7777 -36.7736 0.967642 -0.719097 -2.02752 -0.0982466 0.102166 0.22378 0.0070083 -1.52156 208504 -389067 1533.62 -222330 
30292 2 -230.315 30.2678 -36.7159 -3.62217 -1.30961 0.865491 -0.0613796 -0.0672687 -0.0861936 0.0196287 -1.56757 114318 190637 261476 -109811 
30293 2 -230.283 26.5683 -34.0886 -1.36188 0.138613 1.14967 -0.118192 0.0198106 -0.228548 0.00402502 -1.5254 -125684 25313.5 -78038.8 50479.5 
30203 2 -228.714 29.3 -34.0399 -1.63347 0.209908 -2.42603 -0.240212 -0.0776949 -0.327933 0.0108292 -1.56642 35821.5 -22072.9 -200591 -270841 
29394 2 -228.732 27.4895 -36.7287 0.900004 0.576748 -0.00569248 -0.0638503 0.202107 0.139345 0.00143922 -1.51855 49552.2 99086.3 113027 -79362.7 
29391 2 -227.035 24.7796 -36.7154 -0.628177 -1.96719 -0.271139 -0.160564 -0.0348583 -0.0364422 0.00546372 -1.52569 148059 -365767 246961 -24469.6 
31112 2 -227.15 30.2659 -36.6471 -1.83241 1.58381 -0.213611 -0.0186824 -0.089782 -0.191854 0.00744601 -1.57107 -30199.1 48755.7 377017 60244.6 
30201 2 -227.109 26.5466 -34.1411 0.469177 -0.248648 -1.18756 0.0957196 -0.0193681 0.0237558 0.00213144 -1.53091 56784.6 13582.6 -101721 -77997.7 
34438 2 -227.089 30.1071 -31.5934 -0.578499 0.631802 -0.80101 -0.150083 -0.0778682 0.197803 0.00173241 -1.61828 175119 -651030 -733614 -344201 
30295 2 -225.536 27.5025 -36.7097 -1.55134 -0.346941 -0.621386 0.143825 0.0763269 -0.00476071 0.00366915 -1.51896 72201.2 -182915 -37959.7 -224277 
32817 2 -225.538 29.2634 -34.1325 -2.10498 -1.04036 -1.13716 0.140357 0.0742248 0.095391 0.00857284 -1.7303 -174256 -125894 -188346 -48771.9 
31014 2 -228.668 27.3982 -31.5673 -0.870473 -0.298142 -0.0990152 0.0371331 0.0511481 0.117672 0.00107867 -1.53212 25333.8 -260712 -457099 -206734 
30206 2 -225.422 27.4953 -31.6132 -1.62422 1.23848 -0.329993 0.0526464 -0.106801 0.204404 0.00539175 -1.73587 241695 573092 -161087 234973 
29306 2 -223.863 24.8003 -36.7716 -3.25 0.0947276 0.862914 -0.00503018 -0.0348679 0.0923614 0.0142528 -1.51771 -102656 -140076 336476 -127005 
31021 2 -223.855 26.5215 -34.1059 -1.82469 -0.0584875 -1.29117 -0.103252 -0.0676709 -0.136281 0.00629766 -1.5175 -28739.9 -177154 -24880.7 -155916 
31828 2 -223.974 30.2498 -36.7138 -1.79172 0.939713 -0.590389 0.174216 0.0257118 -0.0123175 0.00559464 -1.51288 273017 241357 349726 34861.7 
29598 2 -283.885 37.0428 -37.8085 0.147476 1.48019 1.79609 0.0087158 0.00419485 -0.0345886 0.00685009 -1.16775 -392937 283755 620759 -98042 
33564 2 -285.516 35.895 -35.4641 -1.56835 -0.204435 -1.37467 0.0515319 0.038241 0.0202849 0.00553087 -0.951081 6548.22 81158.8 199710 -171072 
29508 2 -283.886 35.0374 -33.0017 0.274729 0.205223 0.22386 0.0504481 0.0474557 0.0222488 0.000211229 -1.3692 -143928 836989 447320 -451311 
29511 2 -280.893 36.9959 -37.8069 -0.520141 0.568143 0.154729 -0.0321064 -0.0547637 0.127443 0.000777468 -1.55446 -773503 -639528 -295763 188127 
29422 2 -282.386 35.062 -35.892 0.345475 0.268552 0.338086 0.0122667 -0.0468892 -0.00126171 0.000385129 -1.50634 666582 -243219 301656 61716.7 
30231 2 -281.331 32.8394 -33.8897 -1.83329 0.360041 -0.692781 -0.167667 0.0679616 -0.0708167 0.00500093 -1.31151 363665 610967 568508 -303155 
30240 2 -281.023 35.847 -33.0818 -0.89708 0.844427 0.516668 -0.0200874 -0.113743 -0.0520525 0.00224793 -1.51396 -31669.6 -106422 -143608 -211664 
29510 2 -280.345 32.9247 -37.0522 -1.75226 0.161688 -0.83201 -0.0539344 -0.0553482 -0.0863784 0.00477205 -1.242 279718 -343366 467461 -110818 
29431 2 -279.233 35.0523 -35.4469 -0.672163 0.0163716 -1.12378 0.06282 0.100463 0.128366 0.00216003 -1.53968 427531 -574288 991884 7648.91 
30245 2 -278.129 35.6968 -32.0681 -1.53257 1.33573 1.99936 0.0269486 0.0300301 -0.138849 0.0102403 -1.38537 -979171 -605154 -189260 -71398.4 
29427 2 -278.303 32.5206 -33.9758 -1.52882 0.681463 -0.441621 0.0919836 -0.0319555 -0.075529 0.00377441 -1.59234 167690 53563.2 641245 -47196.5 
29515 2 -277.73 36.8412 -37.2996 0.456369 0.0400512 -0.372999 0.0726373 0.084849 -0.0372054 0.000439578 -1.45304 -174101 91004.5 -881600 277448 
29421 2 -276.863 33.3896 -36.7968 -0.324564 -0.752815 -0.162636 -0.0419637 -0.0219267 0.0244608 0.000879801 -1.58358 1.13409e+006 804220 202014 -103476 
30238 2 -276.274 34.8932 -34.1868 -1.34268 -0.0397366 0.626014 -0.015871 -0.0210432 -0.0940727 0.00276622 -1.41584 -393367 -787939 -532549 208144 
30234 2 -275.035 32.1926 -34.0349 -3.57827 0.722561 -0.14486 -0.176827 -0.0247951 -0.0295803 0.0168109 -1.52101 98823.3 -556133 163922 165247 
29425 2 -274.929 35.9867 -36.7273 0.635475 0.0589862 -0.25217 0.163314 0.0489538 0.0653079 0.000593103 -1.49742 -379474 254197 127497 203674 
29428 2 -273.556 33.1801 -36.6915 -0.3386 0.573791 1.45641 0.0108138 -0.0139531 0.0157112 0.00323069 -1.52388 592995 51678.2 225111 20012.1 
30251 2 -273.247 34.8241 -34.02 -0.300286 0.147968 -0.0394557 0.00833264 0.0690106 -0.0911414 0.00014311 -1.50986 -382088 -329479 272587 158933 
30242 2 -271.904 32.0891 -34.1153 -0.963846 -0.339554 -0.436157 0.100175 0.0532978 0.0596316 0.00155491 -1.52877 -116770 -469500 275007 167678 
29429 2 -271.747 35.8158 -36.6582 1.02423 -0.669997 -1.1665 -0.107406 0.0389563 -0.0348244 0.00360054 -1.52399 55943.3 5318.55 322299 -17157.2 
29432 2 -270.274 33.0743 -36.7108 -1.13774 -0.89089 1.93782 -0.184283 -0.0571768 0.0404564 0.00735972 -1.52764 237909 -166486 179018 84483.2 
30154 2 -270.135 34.7703 -34.0539 0.238409 -0.597283 1.2598 0.0425259 0.1288 -0.108577 0.0025199 -1.52505 -192434 -397699 -7046.87 268091 
30246 2 -268.721 32.0624 -34.0625 -1.06974 0.126686 0.422883 0.106322 -0.0952019 -0.107782 0.00168677 -1.53037 -69450.3 -291876 87745 139868 
29436 2 -268.587 35.7488 -36.6808 -0.617456 -0.123445 0.345293 -0.0730916 0.169167 -0.0504524 0.000649556 -1.51774 -74729.8 -27849.6 301770 -40877.6 
29348 2 -267.126 33.0201 -36.6636 -1.03087 0.90866 0.306044 0.0156847 -0.0199768 -0.0833892 0.0024964 -1.52836 31945.7 -250039 362112 266622 
31154 2 -266.962 34.7721 -34.0543 -0.409971 -0.721316 0.187099 -0.179731 0.112274 -0.123253 0.000911108 -1.52989 -207497 -149959 -112972 117496 
30257 2 -265.529 32.0363 -34.0477 -2.56923 0.096942 -0.271122 0.136812 -0.0493291 -0.0779454 0.00841843 -1.51583 142106 -97598 163155 199389 
31157 2 -265.446 35.7278 -36.709 -0.0814061 0.791635 -0.0238046 0.0167975 0.0708022 -0.0437994 0.000798382 -1.52414 -7338.49 193736 293813 14085 
28547 2 -263.892 32.9893 -36.7268 0.320672 -0.400574 -2.02671 0.0381472 0.0034214 0.0716663 0.00550516 -1.52021 291544 177811 255114 55711.9 
29447 2 -263.83 34.7722 -34.1033 -0.789028 -1.92187 0.78417 0.0373598 -0.00990785 -0.04445 0.00621078 -1.51844 -151025 195907 222921 113679 
30255 2 -262.3 31.9922 -34.0689 -1.07478 0.617605 -1.18955 -0.0515567 0.150711 0.00208174 0.0037176 -1.50793 266198 89188.5 394983 71379.6 
29448 2 -262.258 35.7859 -36.7685 -1.2486 -0.456471 0.730037 0.0455712 -0.100588 0.117977 0.00289729 -1.52117 82320 257958 214623 99984.6 
29456 2 -260.673 32.9796 -36.7554 -0.0814671 -0.412183 1.27823 -0.0234148 0.0911067 0.0673284 0.00228024 -1.5304 187146 32857.3 112938 -62861.3 
29455 2 -260.678 34.7726 -34.1431 -0.261702 1.93772 -0.0573766 0.0176982 -0.0268889 -0.0297954 0.00481959 -1.52218 -58145.8 -384.194 240039 87536.3 
31078 2 -259.125 32.0557 -34.1265 0.295309 1.66298 0.424611 0.151402 -0.0356775 0.105867 0.00382013 -1.52935 74662.1 -131538 89187.6 -5220.68 
31167 2 -259.05 35.7168 -36.7564 0.711747 0.382832 -0.845539 0.00115433 0.102399 -0.0862534 0.00172312 -1.51485 221817 44536.6 221269 54550.2 
30267 2 -257.446 33.0375 -36.7425 -0.905064 0.445449 -0.471695 -0.0545333 -0.118787 -0.0391219 0.00156188 -1.53194 147344 -197899 38965.6 101638 
30264 2 -257.463 34.7331 -34.1458 -0.393525 0.922845 -1.31083 0.0504972 0.155771 0.0519703 0.00343191 -1.52904 101617 -135411 165068 131518 
31079 2 -255.877 32.0604 -34.1408 -0.873918 0.660566 -2.37072 0.100471 -0.0781894 0.115606 0.00859039 -1.51276 222340 -23506.8 285427 58443.3 
31170 2 -255.813 35.7113 -36.7859 -2.27418 -0.0223757 -0.736517 -0.0675711 0.15262 0.000712448 0.00719794 -1.51461 102880 -61231.5 134871 126518 
31176 2 -254.212 33.0542 -36.7333 -0.713397 1.84976 -0.172118 -0.045482 -0.104685 0.00387993 0.00498792 -1.52773 79825.2 -144949 157929 65682.5 
29453 2 -259.061 35.638 -31.5662 -0.847707 -1.60581 1.26834 0.124379 -0.0510072 0.0299444 0.00617906 -1.53697 -81612.8 -176570 39903.5 49587.2 
31177 2 -254.253 34.7942 -34.1117 -2.36337 -0.773148 0.295189 0.0880917 -0.0533111 0.0972531 0.0078977 -1.5191 142272 -110394 412842 132687 
30419 2 -252.621 35.7947 -36.7004 -3.17254 0.132 -0.130305 -0.0108421 -0.0152913 -0.0335039 0.0127204 -1.51814 16673 -62696.4 376753 2487.78 
31230 2 -252.681 32.0589 -34.0554 -0.610075 0.53835 0.807544 0.0730992 0.036423 0.00606919 0.00165518 -1.52082 242876 181622 322638 40773 
31091 2 -251.039 33.0556 -36.6503 0.0643943 -0.207677 -0.212423 -0.0430413 0.0576057 -0.081335 0.000116379 -1.52667 6832.63 33629.3 283873 17581.6 
30275 2 -251.032 34.8406 -34.0169 -0.711567 -0.49671 0.627636 -0.143272 -0.105994 -0.0890443 0.00144464 -1.51262 -76223.9 8120.85 269354 145606 
31090 2 -249.486 32.0518 -34.0808 -0.46277 -1.10284 0.615794 0.0289275 0.0829346 0.222956 0.00227923 -1.52361 200257 -62416.3 156694 53280.1 
29461 2 -249.448 35.8274 -36.6872 -2.11884 -0.0772706 -0.394449 -0.103404 0.0211815 0.129817 0.00585805 -1.52995 -85328.8 230581 243201 87402.5 
30284 2 -247.947 34.819 -34.0423 -0.77895 -0.853437 -1.18591 0.207206 0.0303204 -0.0779888 0.00345297 -1.5169 17613.5 226225 190090 52781.7 
30280 2 -247.868 33.074 -36.6786 -1.30652 -1.1331 -0.656718 -0.0438867 -0.0354989 -0.00222672 0.00431031 -1.52283 -51121.3 139190 205255 -22641.3 
31989 2 -246.276 32.0709 -34.0604 -0.780224 0.828831 1.43136 -0.0549995 0.0394257 0.010597 0.00421245 -1.52321 183833 138498 215622 -54707.4 
29470 2 -246.308 35.8208 -36.6837 -3.05333 0.725438 0.56983 0.0584852 -0.052942 -0.00372492 0.0128141 -1.56331 -161826 94971.4 224923 31913.9 
28651 2 -244.716 33.0491 -36.682 -1.11004 -0.356627 1.02984 0.0196728 0.0243819 -0.0418657 0.00304796 -1.51918 -62386.8 -27134.4 29889.3 42379.2 
29570 2 -244.699 34.8453 -34.1333 -0.5192 -0.921118 1.82482 -0.139394 -0.0103878 0.157932 0.00560235 -1.56252 194446 -31224.2 188041 15666.6 
30376 2 -243.091 32.1522 -34.0522 -0.778429 -1.59527 0.777106 0.0473786 -0.141196 0.0109735 0.00472916 -1.56912 181458 80830.6 312130 74021.3 
30379 2 -243.139 35.7825 -36.708 -1.62009 0.49754 0.115915 0.0701924 0.00749462 -0.103979 0.00363454 -1.59247 78332.5 272375 193624 -94184.6 
31182 2 -243.152 35.6309 -31.6121 -1.87475 0.420496 1.84573 -0.0396129 0.176904 0.0213367 0.00894034 -1.33298 83080.1 464486 -84089.7 116586 
30282 2 -241.5 34.8454 -34.1481 -0.929386 1.92659 0.0998243 -0.116193 0.0522972 -0.0142072 0.0057755 -1.51063 -72576.6 126845 247854 -6010.18 
30288 2 -241.503 33.0426 -36.7128 -1.75042 -0.709308 -0.137431 -0.0245721 0.0146281 0.0552638 0.00451658 -1.54434 127066 156715 354678 24488.6 
31183 2 -239.965 35.786 -36.8256 -0.623469 0.412177 -0.596494 0.0626276 0.0551762 0.272074 0.00115171 -1.63666 -7714.59 159684 -167134 20513.7 
31098 2 -239.89 32.1171 -34.0931 -3.12176 1.0616 0.943507 0.0703416 0.0269454 0.026603 0.0148152 -1.47703 371640 74466.9 241341 -349.036 
31105 2 -238.409 34.9056 -34.2711 -0.975921 -0.186049 0.529808 0.0644268 -0.120428 -0.00639542 0.00159673 -1.09573 -400492 -228075 -357714 56354.7 
29479 2 -238.332 33.0734 -36.7286 -2.74757 -2.3543 -2.10742 0.0526082 -0.0096361 -0.0526598 0.0220833 -1.58036 13403.2 72820.2 53649.8 13004.3 
31189 2 -236.672 32.1297 -34.1765 -1.1098 -0.726891 0.669328 -0.0694053 -0.0841628 0.0425199 0.00278106 -1.28023 508485 343814 -67385.1 -91282.3 
31197 2 -236.752 35.8668 -36.7511 -0.90638 -0.890282 -1.15229 0.0186898 -0.0834946 -0.0697881 0.00370539 -1.43235 432132 422999 104762 -71577.5 
32729 2 -235.103 33.0748 -36.7657 -0.982558 -1.03175 -1.46763 0.0233196 0.0516791 0.0286819 0.00526963 -1.48069 431527 384100 393833 -115671 
32004 2 -233.442 31.966 -34.1737 -2.68423 -0.882092 -1.45283 -0.172318 0.159429 -0.0707101 0.0127134 -1.19688 -31036.6 -551252 178395 181776 
31020 2 -233.502 35.8452 -36.8041 -2.07509 1.57407 -0.497385 0.060493 0.0156917 -0.0240674 0.00885576 -1.30577 234574 393698 -305544 85671 
30291 2 -231.869 33.0922 -36.8193 -2.6492 1.25519 1.38648 -0.108238 -0.041215 0.163187 0.0132452 -1.48707 156942 313393 -16534.1 105462 
31191 2 -230.248 35.8619 -36.8525 -2.95767 0.0660602 -0.0468719 -0.0867137 -0.00638517 0.108861 0.0110263 -1.30325 367773 449995 -506994 -164962 
32635 2 -230.334 32.0237 -34.2721 -3.67154 -1.57115 1.05027 0.0894835 -0.0585098 0.163923 0.021477 -1.20922 -80478.9 -238691 -396161 -100816 
29483 2 -228.658 32.9916 -36.7522 0.368861 0.651588 1.40055 -0.0519092 0.150363 0.04316 0.00317671 -1.47965 49965.7 150688 -3370.94 -114382 
33632 2 -227.144 31.9415 -34.0428 -2.01997 0.59097 -1.04723 -0.0234772 0.229185 -0.131389 0.00696038 -1.27761 -38750.9 -533111 90015.2 -70064.3 
29400 2 -227.046 35.743 -36.8684 -2.16723 -0.302695 0.302406 -0.125429 0.068992 0.0925162 0.00614638 -1.27203 -60215.4 170069 -578143 -156465 
33665 2 -225.486 32.9711 -36.6475 -3.40868 0.731107 0.0705901 -0.0887885 -0.00565771 -0.134135 0.015314 -1.44751 88632.9 -70779.4 637219 38538.7 
34475 2 -223.996 31.9775 -33.9831 -1.67224 -0.23551 0.0897987 0.251819 0.000265461 -0.232447 0.00360212 -1.69566 256417 21645.4 234024 165695 
28697 2 -223.863 35.6265 -36.8258 -2.11451 -0.653828 -0.840131 -0.127312 0.0379043 0.068946 0.00705891 -1.37073 -125395 -307490 -91629.6 -184783 
30321 2 -286.929 40.5757 -32.0371 0.363017 0.316578 0.674491 -0.100099 0.0924757 -0.0168141 0.000865213 -1.30711 250151 596379 432311 54564.5 
30318 2 -285.619 37.9507 -32.9027 -1.35431 -0.142022 -0.266277 0.00516828 -0.0242181 -0.00226337 0.00242486 -1.32728 15126.3 999713 711041 31028 
30409 2 -285.665 43.3069 -32.7565 -1.30971 0.690274 0.50213 -0.0792592 -0.0104561 0.0185482 0.00307822 -1.25509 268474 545226 520583 -43905.9 
29509 2 -284.668 40.4448 -34.7736 -0.68025 0.614111 -0.160406 -0.100845 0.0477408 0.067246 0.00109024 -1.18185 456911 1.10866e+006 142514 219672 
30325 2 -283.814 40.9623 -32.0555 -0.634764 0.527609 0.432282 -0.015957 -0.0518989 -0.0423271 0.00109347 -1.58591 -387769 75358.5 -1.86988e+006 292110 
29513 2 -283.223 37.6601 -34.7027 -0.156689 -0.391413 0.522886 0.00772708 -0.00528697 -0.0399936 0.000568251 -1.57742 -772458 -267136 -136673 -236549 
30410 2 -282.804 43.1255 -34.0247 1.4725 1.26948 0.0396976 0.0632937 0.0102479 0.0254146 0.00476275 -1.32117 516707 -84004 869851 462766 
30320 2 -282.81 38.0262 -31.7639 0.247816 -1.44205 0.952449 0.120932 0.0637529 0.00818309 0.00383911 -1.53126 782284 928709 -203197 639457 
29512 2 -282.432 39.5991 -36.8497 -0.947774 0.210254 -1.37343 0.105067 -0.00321201 -0.0302644 0.00356291 -1.35934 407724 -236371 -454633 -178869 
29517 2 -281.604 40.3257 -33.9837 -2.16169 -0.238083 0.086779 -0.0120392 -0.06621 -0.0274258 0.00596647 -1.57647 -284411 39929.5 -228853 400855 
29516 2 -280.749 42.0925 -36.5444 -1.83108 0.310715 -1.43623 -0.0706148 -0.0594761 -0.11119 0.00694266 -1.29967 315813 -228854 222679 -122358 
30329 2 -280.941 42.0201 -31.5997 -1.76989 1.06757 0.198677 0.00222613 -0.00347083 0.0370137 0.00543066 -1.62016 -23035.7 -265180 -495158 274506 
29426 2 -280.295 37.8844 -35.1541 -2.56271 0.789568 0.624848 -0.127601 -0.0127113 -0.0373951 0.00954884 -1.42951 -951936 -833973 -1.45356e+006 94999.9 
30333 2 -279.698 43.0965 -34.0506 -0.702215 1.20797 0.478952 0.0826995 0.0128502 0.126891 0.00274787 -1.5326 -824249 -712198 -963618 254319 
30324 2 -279.627 38.4687 -32.1932 0.144007 -0.80613 0.338876 -0.083099 -0.0584516 -0.130343 0.00098925 -1.48432 373598 40538.8 -154929 -370380 
29521 2 -279.221 39.5755 -37.2983 1.32485 -0.405732 -0.470563 0.0140858 0.0352084 -0.096498 0.00269698 -1.53375 535782 -708209 -1.02856e+006 47983.3 
30332 2 -278.609 40.4277 -34.5281 -1.64929 0.0603342 -0.686706 0.116941 0.0569332 0.0500472 0.00402461 -1.49876 -75294.1 -419600 -546933 120807 
30328 2 -278.079 40.9675 -31.5952 -0.248242 0.470774 -0.612265 -0.000967319 0.101778 0.0444246 0.000828915 -1.48918 -1.08015e+006 44656.4 -358868 -158612 
29525 2 -277.579 42.1891 -36.7717 -0.368631 0.343243 1.00418 0.0669237 -0.0872482 0.0322352 0.00158962 -1.61974 635204 -472269 459239 223372 
29518 2 -277.465 37.6277 -34.4245 -0.053163 -1.12874 -0.257169 0.0546179 0.0586119 0.0604086 0.00169154 -1.46927 -1.08098e+006 -473952 -521257 298531 
30339 2 -276.719 43.2047 -33.871 -0.992259 1.63338 0.781438 -0.0599158 -0.0733308 -0.0539236 0.00536954 -1.55524 205939 214135 690768 500965 
30243 2 -275.754 40.2943 -33.4287 -0.983489 0.013241 0.904415 0.0208935 0.00164965 -0.254143 0.00224873 -1.5053 -713928 -317963 34615.9 99192.1 
29430 2 -276.085 39.4618 -36.5432 0.427747 0.533697 0.800131 -0.13913 -0.00137922 0.106498 0.00139556 -1.4779 276415 739935 849899 280266 
29344 2 -274.56 37.5715 -33.9962 -0.158173 -0.292166 -0.36386 0.0277754 -0.0506172 -0.096307 0.000305777 -1.47419 -946521 -264779 214598 -20493.9 
29439 2 -274.506 42.1992 -35.7404 -1.76577 1.05556 1.48222 -0.00166769 -0.0155143 0.0711267 0.00809762 -1.64477 267801 715351 511336 447337 
31147 2 -274.07 42.5848 -32.4818 -1.7998 -0.0194459 0.112581 0.0512232 -0.0139905 0.0492092 0.00409636 -1.21579 -823532 -566345 -185720 -64719.1 
29433 2 -273.241 38.6108 -36.6433 -0.955475 2.27461 -0.594447 0.0648121 -0.0253433 -0.00651636 0.00811148 -1.45808 -607585 264863 -223695 285386 
30247 2 -272.847 40.2409 -34.0997 -0.907681 -0.0674575 0.126197 -0.164919 0.0572591 0.152415 0.00106349 -1.44174 -1.36051e+006 -625874 -393701 35081.4 
30337 2 -271.627 43.0421 -34.2249 0.0508949 -1.97337 -1.40751 0.027466 0.105568 0.0305835 0.00740328 -1.59234 453619 -500215 -195150 -249951 
29438 2 -271.676 41.408 -36.7527 -1.08748 -0.405017 0.672302 0.0100106 -0.0275443 -0.0458141 0.00226543 -1.57863 113845 910698 -164174 -100385 
29443 2 -271.533 37.5466 -34.0618 -0.87087 0.519457 -0.355268 -0.0262907 -0.0796704 -0.0668192 0.00145407 -1.4944 -823014 -515957 48995.3 213506 
29442 2 -270.15 38.5341 -36.7421 -0.976948 1.15584 -0.521003 0.0636489 0.0975129 0.0604885 0.00322668 -1.531 -124384 453614 159687 -87768.6 
30413 2 -269.96 40.334 -34.1525 -0.66656 -0.514852 -0.497363 0.0953888 -0.0218385 0.0837204 0.00120504 -1.52637 -841423 -38930.8 486074 -313671 
29533 2 -268.517 41.2888 -36.7847 -0.166669 -0.217136 -1.3908 0.0650639 -0.163109 0.108633 0.00253069 -1.53315 151028 -39173 -70705.4 397647 
30414 2 -268.464 43.0141 -34.1748 -0.0369428 -1.15011 0.759091 -0.00781751 -0.136117 0.0584971 0.00239352 -1.5718 -103866 -458634 -748364 -355617 
30344 2 -268.51 37.5343 -34.1027 -1.32622 -1.67561 -0.20079 0.123342 0.0118785 -0.0393262 0.00580241 -1.52122 -506539 20852.6 115609 -73545.3 
29530 2 -266.884 40.2615 -34.124 -3.59763 -0.229721 -1.61512 -0.0259716 -0.0329385 -0.0637917 0.0196539 -1.5062 -484362 -298291 179367 -130132 
29437 2 -267.002 38.5211 -36.762 -1.4661 0.905373 -0.171852 0.019091 -0.09072 0.118305 0.0037769 -1.5177 -12990.8 67254.3 107985 31269.9 
29441 2 -265.371 41.2301 -36.7471 -0.451704 0.381575 -0.179267 -0.0317024 0.0515452 0.0308484 0.000480849 -1.53557 118781 119788 48634.9 -120923 
29534 2 -265.353 42.9221 -34.1237 -0.866968 0.212912 -1.18112 -0.0518494 0.00835126 0.107076 0.00276086 -1.52844 113597 -598222 -445402 -351431 
30260 2 -265.358 37.5523 -34.1214 -2.43892 0.384021 -0.772011 0.00966824 -0.0582984 0.0590304 0.00842847 -1.5207 -125476 -33371.3 239279 66672.2 
29445 2 -263.826 38.4899 -36.7224 -0.17363 0.0141699 1.49725 0.0475837 0.0643657 -0.0488959 0.00286174 -1.52211 68175.5 -21380.8 77764.6 46695.8 
30416 2 -263.725 40.2707 -34.1072 -0.609193 -0.432812 0.0537818 -0.0427844 0.0432531 0.0402145 0.000707012 -1.51746 -229133 -206755 326438 104609 
27912 2 -262.197 41.2046 -36.7577 -0.270199 -0.375101 -0.0825813 -0.04877 0.0751737 0.102831 0.000277759 -1.51732 101514 22530.8 -196158 61505.2 
29544 2 -262.147 43.03 -34.147 -0.591355 0.540734 0.10787 0.0603109 -0.148419 -0.0506853 0.000823386 -1.53196 306008 82227.7 -10788 77201.2 
30353 2 -262.194 37.5565 -34.114 0.802225 0.765238 0.0700267 0.033401 -0.0643544 -0.0747793 0.00155432 -1.52375 45947.1 18061.3 187734 216632 
29451 2 -260.602 38.5329 -36.7709 0.241173 -1.09751 0.493042 0.0523003 -0.0838633 0.0306374 0.00189657 -1.51502 297474 107027 330129 77309 
30417 2 -260.587 40.3086 -34.1398 -0.709672 1.68622 0.285704 0.150627 0.0481137 -0.0293286 0.00431839 -1.50603 159144 491795 -16295.4 136184 
29450 2 -260.538 38.3767 -31.5879 -0.622058 -0.819454 -0.509033 -0.161205 0.038415 0.165878 0.00165951 -1.52414 -49463.9 -188866 54123.6 91716.5 
28636 2 -259.003 43.2664 -34.1102 -1.41085 -0.519353 -1.50243 -0.0804207 -0.0849275 0.120447 0.00568988 -1.59215 664814 1.66293e+006 -730607 -138363 
28665 2 -258.993 37.4763 -34.1697 -0.0684322 -0.529721 -0.294825 -0.0745067 0.0188042 -0.0777609 0.000468803 -1.52612 86175.3 -140058 -66719.2 -158691 
28747 2 -258.972 41.2804 -36.6912 0.629691 1.00423 0.472783 -0.0564582 -0.0988593 -0.0121978 0.00205115 -1.55 -38590.6 258974 339644 26697.9 
29469 2 -257.402 40.1646 -34.1257 -0.905349 -0.420761 -0.697585 -0.0210354 -0.0269235 -0.0271805 0.00186827 -1.47701 116536 -324368 290300 -408662 
29557 2 -257.371 38.4582 -36.7878 -0.258166 -0.405462 0.183464 -0.140528 0.0138523 -0.0229846 0.000333405 -1.51457 282698 263734 241929 4987.7 
28736 2 -255.819 41.1902 -36.7544 -0.519234 0.858423 -0.239728 0.0527536 0.0131065 0.0201619 0.00134008 -1.59921 -38742.5 127732 -248330 239519 
28647 2 -255.822 42.664 -34.091 1.13361 0.343193 2.06697 0.00863491 0.183889 0.138375 0.00714805 -1.50281 296571 -1.2138e+006 -668872 -155379 
29563 2 -255.779 37.4667 -34.2099 -0.436472 0.459359 -0.217191 -0.0669073 0.0523106 0.0831649 0.000565134 -1.51446 108338 25249 158674 152915 
29449 2 -258.925 41.0528 -31.5786 -0.0564223 0.815151 2.11109 -0.0539267 0.0175209 0.0321695 0.00645421 -1.50703 -290205 -233343 -18743.7 94108 
28738 2 -257.358 38.2921 -31.5809 -0.709726 0.387252 1.476 -0.0458906 0.0800618 -0.107257 0.00356728 -1.52305 -73532.6 -219274 -217773 240411 
29551 2 -254.215 38.3379 -31.5719 -0.387716 -0.487837 1.37563 -0.0538911 -0.00391167 0.0675593 0.00287252 -1.52565 -52719.9 -73000.9 -138048 9457.85 
28751 2 -254.157 40.1551 -34.1405 -0.1284 -0.352338 -1.31767 -0.0709197 0.0192981 -0.10287 0.00236398 -1.55952 79071.2 -448660 151057 349355 
31229 2 -254.164 38.5007 -36.8067 -1.93269 -1.17754 -0.38325 -0.135776 -0.0542807 0.105613 0.00663614 -1.5244 40461.7 107099 247151 143082 
29482 2 -252.662 42.9236 -34.0442 -0.598395 0.708697 1.07199 0.0309246 -0.0304866 -0.111519 0.00253099 -1.18294 253994 -240535 240528 110890 
28748 2 -252.657 41.2454 -36.7201 0.678293 0.125533 0.940902 -0.0748753 0.130592 0.0398924 0.00171438 -1.54593 -48338.8 340409 504850 -256165 
31175 2 -252.579 37.5181 -34.0723 -2.48073 0.636986 1.33175 0.0801762 0.00216876 -0.0721843 0.010496 -1.51045 -30593.3 -222715 196649 440499 
28740 2 -251.039 38.5507 -36.7114 -2.56517 -1.06264 1.14866 0.0107404 -0.0268253 0.0391443 0.0113718 -1.59075 -66447.9 106689 383103 18932.4 
29466 2 -251.014 40.2763 -34.064 -0.638027 0.75793 -0.844667 0.0115788 -0.0766481 0.0493808 0.00213488 -1.50054 138386 -24513 107895 74753.5 
30373 2 -249.533 41.2075 -36.5948 0.945995 -1.06044 -0.856361 0.0796649 -0.0040285 -0.0891795 0.0034672 -1.13078 -211867 -150584 343196 -244949 
30370 2 -249.426 37.5958 -33.9775 -1.59004 -2.26264 -0.0376564 -0.0558566 0.0394288 -0.0597995 0.00963429 -1.56653 97145.4 102982 719169 88295.9 
28664 2 -247.797 40.2625 -33.9781 -1.88233 1.05825 0.894509 -0.0950921 0.0428837 -0.0343496 0.00688101 -1.34969 295549 -360527 640021 29538.2 
27949 2 -247.866 38.5447 -36.6251 -2.65559 0.330024 -0.138284 -0.108453 0.068535 -0.0463421 0.00904358 -1.53594 -93739.5 179704 244929 -61933.6 
29474 2 -252.716 41.1027 -31.5755 1.22294 0.321044 0.286609 0.106113 -0.0100212 0.107424 0.002117 -1.5716 -713890 -226875 -395516 -43969.4 
28737 2 -246.281 37.6045 -34.0808 -1.52023 0.629088 -3.02711 -0.0784335 -0.140949 0.0927278 0.0149508 -1.60032 -256545 20325.9 -159558 259801 
28663 2 -244.728 38.5038 -36.62 -1.27625 -1.0629 2.19903 0.0270241 -0.00768537 -0.265071 0.00956513 -1.31675 -141457 -82284.4 -143525 -44687.6 
32043 2 -244.638 40.2879 -34.0773 0.0383119 1.26654 0.82967 -0.0379647 0.0245236 0.175661 0.00288925 -1.33103 303555 -293297 52995.9 22386.4 
29584 2 -243.167 37.5781 -34.1545 -1.36912 0.279516 0.278418 0.228557 -0.0754446 0.0971786 0.00255698 -1.69975 -87008.5 54698.9 -121222 72230.3 
28771 2 -241.516 40.2225 -34.1283 -3.04301 -1.01809 -0.475951 -0.112045 0.0594395 -0.000528175 0.0132539 -1.14306 16340.6 -317250 -62847.5 35833.4 
30300 2 -241.553 38.4468 -36.6984 -1.54458 -0.0521065 -1.5234 0.0187027 0.0356334 -0.00743668 0.0059313 -1.3657 96196.6 -45626.4 204665 12767.8 
30381 2 -241.611 38.4596 -31.6486 -0.885305 2.67444 1.08116 0.0305627 -0.165674 -0.0111048 0.0114683 -1.10442 -236576 -113018 -200500 46232 
29562 2 -244.689 38.4369 -31.6051 -2.1262 0.778965 0.247392 -0.0600464 -0.00108888 0.0764741 0.00653529 -1.42155 162830 477234 -150387 -131353 
28673 2 -240 37.5439 -34.1776 -1.21479 -0.789117 2.21921 -0.073656 0.0350098 -0.0629231 0.008846 -1.28043 -12707.7 -380994 159639 12228.7 
29478 2 -238.389 38.509 -36.7427 -0.0488772 0.892534 1.16649 0.113674 -0.109753 0.0457885 0.0027202 -1.28888 434233 71254.9 178417 55838.7 
31210 2 -235.085 38.5292 -36.8766 1.77793 -0.265263 -1.13341 -0.158219 0.0744144 0.0210456 0.005688 -1.1687 147012 -100939 -390131 -136058 
30309 2 -231.913 38.6343 -36.78 -2.0116 -0.747045 0.551614 -0.00312207 -0.135021 -0.0234844 0.00618283 -1.27107 370257 322620 -176434 20924.2 
29392 2 -230.214 41.2864 -36.9096 1.83596 -1.64785 -2.14781 -0.0396413 -0.0809336 0.13006 0.0134759 -1.2688 -346465 -460459 -902703 59007.6 
28676 2 -228.71 38.6505 -36.6991 -0.652747 -0.250186 1.16581 0.0906906 -0.0795718 0.0472999 0.00232733 -1.39973 275059 413660 63071.5 -201025 
33646 2 -228.537 41.4443 -34.3738 -0.541551 -0.598198 0.560289 -0.152508 -0.0914407 -0.0172788 0.00121549 -1.11445 -249818 392558 -696185 -164824 
42703 2 -227.134 42.0133 -31.6995 -1.11754 -0.766672 -1.56178 0.0738085 0.098628 0.160443 0.00538547 -1.1121 -236770 84915.1 -221578 320144 
38896 2 -226.954 41.185 -36.7995 -0.732738 -2.58304 1.5251 -0.126708 -0.0389584 -0.180273 0.0120094 -1.60555 -436282 -541013 -226359 -326802 
41524 2 -225.471 40.7482 -34.0878 0.69996 0.425876 0.545732 -0.100507 -0.033313 -0.0792248 0.00122065 -1.27865 405801 78250 669739 -428544 
28759 2 -225.496 38.475 -36.727 0.220987 4.38397 -0.214944 -0.00973285 0.10022 0.0798913 0.0243266 -1.33267 121910 112025 172320 34670.7 
28779 2 -225.243 43.5816 -36.7417 -0.440753 -1.46367 2.40499 0.0156979 0.115339 -0.0401137 0.010228 -1.47004 -338914 -1.38726e+006 -1.51264e+006 -26024.2 
41382 2 -223.804 41.0956 -36.7945 -0.904646 -0.622847 0.0889461 0.0634925 -0.191073 0.025208 0.00152935 -1.47543 -644558 -430820 61296.1 434750 
45320 2 -223.411 42.8352 -34.261 -0.834388 -0.091341 -0.217537 -0.00459517 0.0635017 0.0461638 0.000946993 -1.72488 404093 -750965 -572651 -549867 
30411 2 -280.992 45.0975 -32.3233 -1.01663 0.0464609 -0.172151 0.00299414 0.106448 -0.0227303 0.0013418 -1.13574 -211000 -13220.4 275412 317587 
29520 2 -279.17 44.7386 -36.5816 -0.683588 1.05929 0.438331 -0.0567134 0.0484201 -0.0769757 0.00224387 -1.13744 -128787 -359200 286374 -62541.3 
30412 2 -278.285 45.8075 -33.862 0.264416 -0.291281 0.303444 0.033164 -0.00495387 0.00502658 0.000310898 -1.06687 394116 -265800 286904 114131 
29529 2 -276.119 44.8324 -36.4264 -0.222428 0.283312 0.583112 -0.0109971 0.0652398 -0.0444632 0.000591671 -1.30958 253334 -320944 542446 -212759 
30336 2 -274.036 44.9999 -34.1972 -1.14882 0.807099 -1.02982 0.0463176 -0.0236671 -0.00946071 0.0038185 -1.13666 654619 271628 -571991 197586 
29528 2 -272.806 44.5254 -36.8743 -1.25682 -0.110286 -0.325897 -0.0305764 0.00500123 0.0575952 0.00213862 -1.36397 192863 441825 200198 283084 
30338 2 -270.661 45.9144 -34.3653 1.04219 -1.79385 -0.448782 -0.106436 -0.160114 -0.0286552 0.0056747 -1.16342 798587 -114529 506471 -64993.5 
29532 2 -269.901 44.0007 -36.6483 -0.383333 -0.65537 -0.393129 -0.0628882 -0.00255248 0.104441 0.000920714 -1.5782 -824963 -523371 -317368 655867 
30342 2 -269.894 44.1052 -31.8013 -0.819847 -0.0427414 -0.917426 -0.159649 -0.0288214 0.0176165 0.00190898 -1.19068 89869.8 505728 275809 149082 
29537 2 -268.661 46.8056 -36.6212 -1.2595 -0.285643 0.575234 0.134166 -0.00953026 -0.0441349 0.00251757 -1.20813 267457 -123353 -374453 -81433.1 
29541 2 -267.571 45.8288 -33.977 -0.0525102 -0.0869102 -0.380602 0.0825488 0.015218 -0.0818628 0.000195438 -1.2988 538471 -349596 327784 67400.8 
29539 2 -266.884 44.1094 -36.5792 -1.32756 1.15842 -0.559953 -0.129383 -0.100025 0.0781463 0.00430488 -1.65975 -589513 515461 276020 -217133 
30346 2 -266.809 44.0077 -31.6472 0.307874 -0.0655927 1.06376 0.268356 0.011507 -0.00832416 0.00155004 -1.49929 81052.4 -37155.1 -299904 200430 
28722 2 -265.455 46.7515 -36.5077 -0.00775886 -0.591576 -0.276756 -0.0865568 0.0464405 -0.0687455 0.000537331 -1.23686 713794 -355667 -59623.1 -68454.6 
29603 2 -264.511 45.7045 -33.827 0.0770476 -0.44665 -0.74292 -0.00288547 0.0876132 0.00281291 0.000953912 -1.35301 -191747 -484152 932605 -65252.4 
29527 2 -263.854 44.003 -36.558 -0.639657 1.21444 1.15025 0.151676 0.0557152 -0.105965 0.00403942 -1.62034 -262850 385062 458551 -289656 
28645 2 -263.52 43.8202 -31.634 -0.420271 -1.6556 -0.269408 -0.0995091 -0.0620005 0.0969306 0.00376622 -1.59189 -56872.1 -599372 -587347 490727 
28725 2 -262.224 46.5364 -36.3296 -0.0636281 -0.413852 0.0194782 -0.0520076 -0.0406849 -0.0278564 0.000221299 -1.24084 878170 -125294 362662 -129498 
28723 2 -261.568 45.8287 -33.3852 0.106056 -0.843419 0.599172 0.0725208 0.00963623 0.0916567 0.00136231 -1.34781 -447545 -471181 220207 -312420 
29538 2 -260.609 43.923 -36.7152 -0.169736 -1.02025 -0.389142 -0.0742239 0.0808354 0.00475776 0.00153806 -1.57824 160761 -77610 -150400 101889 
28727 2 -259.168 46.1272 -35.3302 0.45306 -0.964138 1.15927 0.103823 0.101976 -0.0823852 0.00312201 -1.30921 178409 -354265 135682 -314363 
29545 2 -258.82 46.2603 -32.2813 -1.34135 0.564307 0.959989 0.0431463 0.0302816 -0.0233536 0.00382799 -1.30379 -90817.4 6555.67 -71553.8 93924.4 
28640 2 -257.387 43.8722 -36.4757 -1.33719 -0.218809 0.969865 0.0387009 -0.00225586 -0.0624544 0.00349716 -1.48925 -755163 -765509 -840603 -10247.3 
29568 2 -256.343 45.5544 -33.9596 -1.24579 0.134939 -0.546765 -0.103961 -0.0056576 0.0461388 0.00235424 -1.25994 932411 -356892 1.28064e+006 44929.5 
29604 2 -257.39 43.7671 -31.6124 -0.225907 0.546756 -1.19218 0.0241895 -0.036595 -0.122776 0.00223095 -1.54989 -1.09069e+006 -592255 -734080 118198 
28802 2 -254.353 43.9685 -36.4703 -1.17186 2.60429 1.06188 0.0332028 -0.0444356 -0.0236572 0.0116923 -1.22591 -162757 223062 474465 -261902 
28798 2 -254.281 43.9478 -31.6989 -1.24285 1.74872 1.35815 0.000389464 -0.0199984 -0.00320916 0.00812043 -1.49089 210915 62869.7 2738.26 -451004 
41389 2 -228.489 43.8148 -36.6279 -0.697216 1.1181 -1.51391 0.125475 -0.175641 0.141905 0.00507355 -1.28077 131802 -92593.4 296210 -122255 
40218 2 -226.709 46.224 -36.2269 -1.61596 -2.07804 -0.599412 0.107624 0.156532 0.023808 0.00918048 -1.03045 -213597 111939 -303149 67613 
41378 2 -226.475 43.702 -34.191 -1.49449 1.13136 -0.585953 0.0632319 0.134772 0.195537 0.00485771 -1.39149 343702 377942 -183588 31980.6 
34357 2 -224.399 48.5249 -36.433 -2.90566 1.07873 -3.07572 -0.151805 -0.0239554 0.0322121 0.0240147 -1.13694 9979.22 315788 -426116 438752 
34457 2 -224.323 44.4957 -31.7924 -0.00786292 -0.516977 1.70929 -0.102911 -0.0733293 -0.0400889 0.00401659 -1.89458 894202 797830 1.5364e+006 916146 
28780 2 -224.013 45.7652 -34.9593 -0.205444 -0.0480054 1.65136 -0.0744947 0.240073 0.175408 0.00349075 -1.52601 -434267 75254.3 741056 415071 
29620 2 -278.525 -8.33982 -31.4514 -1 0 0 0 0 0 0.00125952 -1.08223 381260 220656 835238 2953.16 
30430 2 -278.525 -8.33982 -26.2095 -1 0 0 0 0 0 0.00125952 -1.08189 400195 230385 835361 14622.7 
29624 2 -276.92 -9.26647 -28.8305 -1 0 0 0 0 0 0.00125952 -1.18829 424466 495441 587983 -230070 
29622 2 -275.315 -8.33982 -31.4514 -1 0 0 0 0 0 0.00125952 -1.48668 1.05928e+006 184883 876685 -110242 
30432 2 -275.315 -8.33982 -26.2095 -1 0 0 0 0 0 0.00125952 -1.48685 1.04249e+006 176573 878107 -134158 
29627 2 -273.71 -9.26647 -28.8305 -1 0 0 0 0 0 0.00125952 -1.21865 288514 256213 172560 -1108.07 
29625 2 -272.105 -8.33982 -31.4514 -1 0 0 0 0 0 0.00125952 -1.4377 626154 202637 783885 -51581.5 
30435 2 -272.105 -8.33982 -26.2095 -1 0 0 0 0 0 0.00125952 -1.43318 618274 189333 790733 -108003 
29630 2 -270.5 -9.26647 -28.8305 -1 0 0 0 0 0 0.00125952 -1.21748 208273 239151 178317 45223.2 
29628 2 -268.895 -8.33982 -31.4514 -1 0 0 0 0 0 0.00125952 -1.44079 532505 -5794.37 782007 -106098 
30438 2 -268.895 -8.33982 -26.2095 -1 0 0 0 0 0 0.00125952 -1.44056 503772 11780.4 785999 -33441.7 
29633 2 -267.29 -9.26647 -28.8305 -1 0 0 0 0 0 0.00125952 -1.21876 213610 221601 180859 11861.8 
29631 2 -265.685 -8.33982 -31.4514 -1 0 0 0 0 0 0.00125952 -1.44034 543791 8139.63 778005 -36575.2 
30441 2 -265.685 -8.33982 -26.2095 -1 0 0 0 0 0 0.00125952 -1.4391 541667 18047.4 788641 30189.1 
29636 2 -264.08 -9.26647 -28.8305 -1 0 0 0 0 0 0.00125952 -1.21601 229621 272080 187423 13412.8 
29634 2 -262.475 -8.33982 -31.4514 -1 0 0 0 0 0 0.00125952 -1.43921 536913 41454 773771 -103400 
30444 2 -262.475 -8.33982 -26.2095 -1 0 0 0 0 0 0.00125952 -1.44159 522960 21440.7 790298 -54798.8 
29639 2 -260.87 -9.26647 -28.8305 -1 0 0 0 0 0 0.00125952 -1.21991 190802 203292 170295 -10579.7 
29637 2 -259.265 -8.33982 -31.4514 -1 0 0 0 0 0 0.00125952 -1.43955 569674 145878 788462 3286.75 
30447 2 -259.265 -8.33982 -26.2095 -1 0 0 0 0 0 0.00125952 -1.43742 564494 136199 790515 31353.1 
29642 2 -257.66 -9.26647 -28.8305 -1 0 0 0 0 0 0.00125952 -1.21611 206653 247127 178156 -2774.07 
29640 2 -256.055 -8.33982 -31.4514 -1 0 0 0 0 0 0.00125952 -1.4412 524764 4773.33 789106 26572.5 
30450 2 -256.055 -8.33982 -26.2095 -1 0 0 0 0 0 0.00125952 -1.43872 519800 87335.2 795169 -47279.5 
29645 2 -254.45 -9.26647 -28.8305 -1 0 0 0 0 0 0.00125952 -1.21844 204501 242071 174938 -14384.4 
29643 2 -252.845 -8.33982 -31.4514 -1 0 0 0 0 0 0.00125952 -1.44001 527948 22654.2 787968 -12544.9 
30453 2 -252.845 -8.33982 -26.2095 -1 0 0 0 0 0 0.00125952 -1.43752 523803 32091.5 783122 110588 
29648 2 -251.24 -9.26647 -28.8305 -1 0 0 0 0 0 0.00125952 -1.21383 219708 255190 187603 -12597.4 
29646 2 -249.635 -8.33982 -31.4514 -1 0 0 0 0 0 0.00125952 -1.43619 569455 117376 791039 -58519.7 
30456 2 -249.635 -8.33982 -26.2095 -1 0 0 0 0 0 0.00125952 -1.43911 539224 12715.1 778707 104836 
29651 2 -248.03 -9.26647 -28.8305 -1 0 0 0 0 0 0.00125952 -1.21791 210173 238460 175546 8924.46 
29649 2 -246.425 -8.33982 -31.4514 -1 0 0 0 0 0 0.00125952 -1.43842 534270 102284 785772 96751.9 
30459 2 -246.425 -8.33982 -26.2095 -1 0 0 0 0 0 0.00125952 -1.44123 517978 -59172.2 780153 -42022.3 
29654 2 -244.82 -9.26647 -28.8305 -1 0 0 0 0 0 0.00125952 -1.21715 210727 226149 182022 -19696.4 
29652 2 -243.215 -8.33982 -31.4514 -1 0 0 0 0 0 0.00125952 -1.43522 595852 197711 780732 -11282.4 
30462 2 -243.215 -8.33982 -26.2095 -1 0 0 0 0 0 0.00125952 -1.44143 487828 -69564.4 797041 67323.3 
29657 2 -241.61 -9.26647 -28.8305 -1 0 0 0 0 0 0.00125952 -1.21677 204720 234134 178131 -23269.9 
29655 2 -240.005 -8.33982 -31.4514 -1 0 0 0 0 0 0.00125952 -1.43748 578360 174502 779268 34092.6 
30465 2 -240.005 -8.33982 -26.2095 -1 0 0 0 0 0 0.00125952 -1.43638 564307 113253 802385 117518 
29660 2 -238.4 -9.26647 -28.8305 -1 0 0 0 0 0 0.00125952 -1.21796 215338 256757 175181 2153.52 
29658 2 -236.795 -8.33982 -31.4514 -1 0 0 0 0 0 0.00125952 -1.44054 498080 -59401.2 782668 11947.4 
30468 2 -236.795 -8.33982 -26.2095 -1 0 0 0 0 0 0.00125952 -1.43784 563665 82400.7 786424 61423.5 
29663 2 -235.19 -9.26647 -28.8305 -1 0 0 0 0 0 0.00125952 -1.21686 227359 258845 185546 -21952.7 
29661 2 -233.585 -8.33982 -31.4514 -1 0 0 0 0 0 0.00125952 -1.43664 555829 93634.8 785660 7049.08 
30471 2 -233.585 -8.33982 -26.2095 -1 0 0 0 0 0 0.00125952 -1.43668 613749 136035 782341 52717 
29666 2 -231.98 -9.26647 -28.8305 -1 0 0 0 0 0 0.00125952 -1.21618 234129 310610 183720 13312.7 
29664 2 -230.375 -8.33982 -31.4514 -1 0 0 0 0 0 0.00125952 -1.4396 463890 -72743.7 780893 53727.1 
30474 2 -230.375 -8.33982 -26.2095 -1 0 0 0 0 0 0.00125952 -1.43713 536846 30961 788361 -96546 
29669 2 -228.77 -9.26647 -28.8305 -1 0 0 0 0 0 0.00125952 -1.21686 205615 216225 177707 1127.93 
29667 2 -227.165 -8.33982 -31.4514 -1 0 0 0 0 0 0.00125952 -1.43631 559666 50194.8 781124 86889.9 
30477 2 -227.165 -8.33982 -26.2095 -1 0 0 0 0 0 0.00125952 -1.43425 568565 144452 787523 -54763.2 
29672 2 -225.56 -9.26647 -28.8305 -1 0 0 0 0 0 0.00125952 -1.21545 193837 207397 174892 1127.7 
29670 2 -223.955 -8.33982 -31.4514 -1 0 0 0 0 0 0.00125952 -1.43767 534601 24117.6 792786 107166 
30480 2 -223.955 -8.33982 -26.2095 -1 0 0 0 0 0 0.00125952 -1.43825 495391 -17136.5 796419 -75895.5 
29621 2 -278.525 -6.48653 -28.8305 -1 0 0 0 0 0 0.00125952 -1.17567 324952 777668 736088 -187997 
29688 2 -278.525 -2.77994 -31.4514 -1 0 0 0 0 0 0.00125952 -1.1357 -78288.5 364297 627887 75763.5 
29689 2 -278.525 -0.926647 -28.8305 -1 0 0 0 0 0 0.00125952 -1.13316 -109682 350411 646329 -32481.4 
30498 2 -278.525 -2.77994 -26.2095 -1 0 0 0 0 0 0.00125952 -1.13384 174336 362112 623160 50671.5 
29690 2 -276.92 -5.55988 -31.4514 -1 0 0 0 0 0 0.00125952 -1.54564 301552 781888 542845 173822 
29693 2 -276.92 -3.70659 -28.8305 -1 0 0 0 0 0 0.00125952 -1.52575 506441 478445 543112 -276273 
30500 2 -276.92 -5.55988 -26.2095 -1 0 0 0 0 0 0.00125952 -1.5469 122003 815617 548278 199802 
29691 2 -275.409 -2.76571 -31.5095 -0.813339 -0.514021 -0.90033 0.0982681 -0.0590874 0.233097 0.00218694 -1.59106 469137 180589 263085 -86852.5 
30501 2 -275.323 -2.8059 -26.2138 -1.40983 1.45263 -0.344696 -0.233435 0.135906 0.0244728 0.00531085 -1.59462 562361 218799 253131 54586 
29623 2 -275.315 -6.48653 -28.8305 -1 0 0 0 0 0 0.00125952 -1.6728 845697 927131 285860 -105606 
29692 2 -275.42 -0.92183 -28.8252 -0.354778 -0.406723 -0.697794 0.138437 -0.136385 0.0100434 0.000980167 -1.59447 453576 270450 205129 -74446.7 
29694 2 -273.765 -5.57675 -31.4293 0.033346 0.418349 1.53803 0.0963166 -0.0352339 -0.0688669 0.00320128 -1.54632 349992 545943 233506 -140494 
30504 2 -273.822 -5.56679 -26.2142 -3.94175 -1.01151 0.262893 0.363158 -0.118288 0.0370216 0.0209453 -1.54422 263124 397202 183274 -34280 
29697 2 -273.703 -3.74482 -28.8071 1.0215 0.820717 -2.25318 -0.125355 0.104662 -0.140048 0.00855696 -1.51503 453084 147938 261468 -136890 
29695 2 -272.158 -2.81947 -31.4794 -2.70509 -0.509788 -1.43475 0.0197163 0.0257109 0.0611884 0.0121366 -1.50471 431257 283811 468221 -97098.9 
30505 2 -272.167 -2.77491 -26.2142 -0.333127 1.03326 0.444847 0.0745705 -0.18389 0.0525165 0.00173371 -1.51799 123894 221443 139078 -137784 
29626 2 -272.105 -6.48653 -28.8305 -1 0 0 0 0 0 0.00125952 -1.60301 433138 903946 447448 36817.2 
29696 2 -272.189 -0.966521 -28.8126 -1.70837 0.374589 -1.97865 0.0642741 0.0159206 -0.098118 0.00878376 -1.51167 487189 187513 131545 -149527 
29698 2 -270.519 -5.5808 -31.4338 0.61186 -0.766531 -0.167839 -0.0749837 -0.0654998 -0.0752863 0.00124706 -1.54712 141223 458914 276477 -63098.8 
29701 2 -270.47 -3.72702 -28.8145 1.33286 0.478144 0.823274 -0.137705 0.0418703 -0.0221849 0.00337918 -1.515 263105 296117 264463 -20166.6 
30508 2 -270.503 -5.60815 -26.1796 -1.91784 0.713152 -0.441305 -0.111947 0.0452305 -0.102988 0.00551852 -1.53568 444515 526558 221150 -117296 
29699 2 -268.931 -2.84194 -31.4634 -2.48766 -0.589615 0.405925 -0.0173969 0.0297804 -0.000878426 0.00843987 -1.52457 225207 126062 203723 -67516.4 
30509 2 -268.952 -2.83301 -26.2019 -1.66389 -0.0485221 0.502715 0.0167397 0.0238082 -0.117781 0.00380827 -1.5243 118365 219422 79669.1 -82906.5 
29629 2 -268.895 -6.48653 -28.8305 -1 0 0 0 0 0 0.00125952 -1.61131 320421 875421 249938 51079.4 
29700 2 -268.87 -0.950133 -28.8602 -2.02834 0.0677799 -0.913425 -0.163198 -0.0988103 0.072187 0.0062385 -1.52414 283423 5438.64 247582 10144.6 
29702 2 -267.352 -5.63497 -31.4375 -1.48864 0.462645 0.593879 0.119629 0.102694 -0.0402032 0.00350497 -1.55527 39919.9 401796 169721 -35421.5 
30512 2 -267.295 -5.63361 -26.2149 -2.00485 0.0294114 0.143513 -0.0272262 0.0771884 -0.0432631 0.00508958 -1.55266 210115 387516 171881 -59667.6 
29705 2 -267.28 -3.71223 -28.8511 -0.84939 -0.636922 1.32927 -0.107863 -0.110347 0.0570568 0.00364517 -1.53285 -50644.8 159411 178865 -16547.4 
30513 2 -265.761 -2.82859 -26.2491 -2.01168 -0.212172 -0.207424 0.17842 -0.0202645 0.094295 0.00520798 -1.52666 227827 168143 84192.1 51764.1 
29632 2 -265.685 -6.48653 -28.8305 -1 0 0 0 0 0 0.00125952 -1.61225 324141 811073 245324 -40072.5 
29703 2 -265.724 -2.84241 -31.4348 -1.68047 0.314616 -1.76337 0.0318297 0.0816147 -0.0254205 0.00759795 -1.52408 191990 218706 151512 162422 
29704 2 -265.69 -0.942091 -28.8272 -1.44838 1.96309 -0.91208 0.0341347 -0.0309199 -0.0617967 0.00854383 -1.52194 211707 98719 244806 -47643.5 
30516 2 -264.087 -5.61002 -26.2254 -1.64612 -0.256315 0.859871 -0.0286484 0.00141121 0.057577 0.00442694 -1.55116 151973 404883 112369 -53430.5 
29709 2 -264.104 -3.73806 -28.8048 -0.949585 -0.320844 1.51231 0.0742046 0.0356862 -0.114798 0.00414601 -1.51986 109282 174719 210758 -38484.4 
29706 2 -264.163 -5.59249 -31.4645 -2.85372 0.536911 -0.0597429 0.197766 -0.0148105 0.0423089 0.0106248 -1.54243 265027 432936 269355 4172.06 
30517 2 -262.511 -2.83156 -26.2037 -1.44394 0.326109 -1.98185 0.0458425 0.0134695 -0.0242606 0.00770707 -1.51845 464717 294722 113018 -25611.3 
29707 2 -262.511 -2.80012 -31.4766 -1.31366 -0.789929 0.889515 -0.0409995 -0.0193371 0.109298 0.00395607 -1.5172 288346 344038 292707 34209.1 
29708 2 -262.453 -0.974067 -28.8149 -0.691656 0.36095 -0.471145 -0.138367 0.0372644 -0.0523049 0.00104622 -1.51345 310689 121125 444911 -28567.3 
29635 2 -262.475 -6.48653 -28.8305 -1 0 0 0 0 0 0.00125952 -1.60835 320242 907300 256529 -25498.9 
30520 2 -260.899 -5.62632 -26.2284 -0.608124 -0.219268 -0.498942 0.114897 0.0923668 0.0175907 0.000839892 -1.5471 289541 470775 180575 -6149.28 
29713 2 -260.872 -3.70967 -28.8386 0.118013 0.13386 0.0701817 -0.0525164 -0.0752668 0.0231808 4.63139e-005 -1.51846 172537 189161 395334 53273.1 
29710 2 -260.922 -5.60982 -31.4466 -1.06443 -2.1332 -1.76785 0.101771 0.0538648 -0.0111329 0.0110949 -1.5364 529288 482931 232211 -92218.9 
29712 2 -259.264 -0.953352 -28.8757 -0.238798 1.33176 -0.519046 0.0198993 -0.0908648 0.16703 0.002645 -1.52529 151253 17115 119861 -9607.98 
29711 2 -259.297 -2.82406 -31.4604 0.0082724 1.37729 -0.0194811 0.0591798 -0.0830027 -0.0161611 0.00238977 -1.52997 195898 136976 105800 -68846.4 
30521 2 -259.25 -2.81204 -26.2103 -1.45241 0.47654 -0.889146 -0.0688949 -0.0526482 -0.0925015 0.00393874 -1.51566 398181 284610 216118 -62387 
29638 2 -259.265 -6.48653 -28.8305 -1 0 0 0 0 0 0.00125952 -1.60798 327214 794638 375115 -31440.5 
29717 2 -257.692 -3.75893 -28.854 -1.12686 0.627293 -0.916927 0.0734949 0.0999009 0.0404887 0.00315392 -1.52458 122014 103554 133194 -16951.5 
30524 2 -257.643 -5.58179 -26.2267 -1.59799 0.735693 -0.52069 -0.0397599 -0.0813307 0.0504254 0.00423944 -1.54655 409651 465347 218934 836.953 
29714 2 -257.618 -5.60722 -31.4566 0.239243 1.35391 -0.699531 -0.200651 0.00970087 -0.010104 0.00299721 -1.54226 351825 439715 183215 -31201.3 
29715 2 -256.058 -2.84144 -31.4181 -0.884179 -0.813021 0.569281 0.00790118 -0.00389974 -0.0748065 0.00222539 -1.52417 249376 127718 287867 -79169.9 
29716 2 -256.029 -0.975312 -28.7872 -0.384484 0.194351 -0.9074 -0.146865 -0.0442028 -0.213833 0.00127082 -1.51968 284858 155233 17862.2 -77190.9 
29641 2 -256.055 -6.48653 -28.8305 -1 0 0 0 0 0 0.00125952 -1.61672 242974 735467 237884 -24833.8 
30525 2 -256.036 -2.83711 -26.243 -1.69721 -0.330944 0.31903 -0.0373081 -0.0254497 0.0519799 0.0038942 -1.52643 252211 204464 73467.8 -106993 
30528 2 -254.412 -5.6459 -26.2103 0.0773983 -1.40806 0.107203 -0.0595469 0.096341 -0.0271881 0.00251919 -1.54564 383642 313660 115377 -6028 
29721 2 -254.474 -3.76822 -28.8288 -1.02067 1.68441 -1.47747 0.0730931 0.0447677 0.047702 0.00763511 -1.52918 155044 28121.5 15245.1 6043.61 
29718 2 -254.44 -5.6202 -31.4285 -0.588292 -0.502745 -0.221189 -0.0768951 0.00850455 -0.111113 0.00081587 -1.5561 -65464.2 327320 218141 -42210.1 
29719 2 -252.864 -2.87688 -31.4216 -0.370914 -0.51593 -2.30258 -0.0130834 0.125328 -0.118317 0.00718637 -1.52562 208464 79324.8 96526.1 91437.6 
29720 2 -252.806 -1.01385 -28.8444 -2.72257 1.06932 -0.407796 -0.127055 0.0137248 0.127161 0.0109857 -1.5257 141730 85771.7 80802.6 -43385.2 
29644 2 -252.845 -6.48653 -28.8305 -1 0 0 0 0 0 0.00125952 -1.61036 324008 794725 362573 40105.3 
30529 2 -252.804 -2.88673 -26.2334 1.17164 -0.907616 -0.654967 -0.0384671 0.0815386 -0.0101971 0.00330686 -1.52186 354470 323172 234760 -89245.8 
30532 2 -251.154 -5.61061 -26.1846 0.526584 0.0857121 -0.975405 -0.249535 -0.0215071 -0.0651243 0.00155683 -1.54355 149313 319900 273630 22897.9 
29725 2 -251.238 -3.75495 -28.8754 -0.156211 0.28605 -0.100354 0.0390867 -0.051395 0.0582392 0.000146479 -1.52432 163683 10845.9 151775 80401.7 
29722 2 -251.293 -5.59846 -31.5033 -1.51624 -0.33589 0.840483 0.230924 -0.0728439 0.147013 0.00392744 -1.54601 137388 335927 98853.7 3799.73 
29723 2 -249.639 -2.82789 -31.4903 -1.25748 -0.626585 -0.0681618 -0.0109735 -0.0532099 0.0779064 0.00249197 -1.53142 206668 161392 17657.4 -53418.9 
29724 2 -249.583 -1.02609 -28.8218 -2.16755 0.319038 -0.963116 -0.0898675 0.078655 -0.0904828 0.00721405 -1.52548 35851.4 32837.3 72773.7 67381.1 
30533 2 -249.601 -2.89735 -26.2502 1.10273 -0.961607 0.827743 -0.00262543 0.154239 0.0205876 0.00355922 -1.52271 225365 25937.4 211215 -3557.78 
29647 2 -249.635 -6.48653 -28.8305 -1 0 0 0 0 0 0.00125952 -1.6039 379687 845789 426905 -544.138 
29729 2 -248.019 -3.73839 -28.9097 -0.331178 -0.834954 0.470797 0.0191047 -0.0510721 0.116548 0.00129538 -1.52194 126590 21966.6 343639 114032 
29726 2 -248.014 -5.62685 -31.4766 -1.2177 -0.63634 0.868269 -0.0930427 0.0731284 0.0312807 0.00332717 -1.54803 306353 427623 142327 -3282.62 
30536 2 -247.994 -5.60333 -26.2456 -3.11271 -0.416696 0.0294449 -0.0118533 -0.0651347 0.065355 0.0124232 -1.55087 -92929.1 300790 256809 47220.5 
29728 2 -246.401 -0.980315 -28.9177 -1.546 1.46123 0.774856 -0.0341973 -0.0932988 0.114565 0.00645592 -1.53038 -46851.7 -87782.4 83.4943 59449.1 
29727 2 -246.43 -2.81364 -31.5162 -1.43291 0.374158 1.8388 0.0646959 -0.00371206 0.0430009 0.00702106 -1.51631 394134 215858 2203.62 -10111.6 
30537 2 -246.359 -2.88492 -26.2186 -1.01425 0.221255 -0.437867 -0.10847 0.032704 -0.114256 0.0015988 -1.51677 284824 116734 319795 5984.91 
29650 2 -246.425 -6.48653 -28.8305 -1 0 0 0 0 0 0.00125952 -1.60947 292443 811421 264951 21229.9 
29730 2 -244.817 -5.56611 -31.4826 -2.47693 0.174176 0.734303 0.0513111 -0.0657115 0.0868018 0.0084447 -1.54134 305921 609363 211902 68764.5 
29733 2 -244.834 -3.71627 -28.8722 -0.0386812 -0.560918 0.284022 0.0312602 -0.116544 0.039493 0.000499769 -1.52311 55720.6 57346.7 336547 -32851.3 
30540 2 -244.81 -5.6615 -26.2268 -2.36627 -0.579654 -1.17985 0.0708484 0.15438 0.00761695 0.00922882 -1.54785 89939.6 289611 173801 85062.9 
29732 2 -243.19 -1.02562 -28.861 -2.0631 -0.656636 0.105109 -0.0388858 0.0746442 0.0104021 0.00591797 -1.53663 -127368 -327461 -233400 -60279.2 
29653 2 -243.215 -6.48653 -28.8305 -1 0 0 0 0 0 0.00125952 -1.60444 365473 855270 376068 -66991 
29731 2 -243.104 -2.7954 -31.4274 -0.794417 0.141417 2.34565 -0.236081 -0.081382 -0.194485 0.00775005 -1.50865 531166 142066 214634 -41073.1 
30541 2 -243.169 -2.84004 -26.2339 -0.853777 0.641527 1.69911 -0.0144429 -0.0663888 0.00600546 0.00507266 -1.52236 216636 275650 96650.9 95433.2 
29737 2 -241.637 -3.75095 -28.8078 -0.382109 -0.0520083 0.747213 0.137035 -0.0390788 -0.0816898 0.000890529 -1.52196 -28982.7 -13706.6 182272 101109 
30544 2 -241.585 -5.63561 -26.2182 0.533759 0.841817 -1.48828 0.00408258 0.101828 0.0267192 0.00404119 -1.54764 371777 444226 103632 82347.4 
29734 2 -241.586 -5.5769 -31.4794 -0.453796 0.295354 -0.271778 -0.0393738 -0.0970691 0.0893497 0.000462279 -1.54373 253904 447463 315275 4083.34 
29736 2 -240.002 -1.00262 -28.9375 -2.04386 0.246521 -1.05109 0.0317804 -0.0646518 0.162141 0.00672952 -1.51966 -142285 -79250 288312 243460 
30545 2 -239.938 -2.81569 -26.2365 1.10122 -0.451987 -1.7444 -0.186632 -0.0141164 -0.12721 0.00561733 -1.51938 177573 247973 -162850 128825 
29656 2 -240.005 -6.48653 -28.8305 -1 0 0 0 0 0 0.00125952 -1.61104 269434 706565 314642 -86258.1 
29735 2 -239.902 -2.89375 -31.5352 -0.82943 0.724344 -2.0725 -0.115267 0.185233 0.0844888 0.00693729 -1.52154 306603 119045 242145 -30264.8 
29738 2 -238.36 -5.60335 -31.4285 -0.103616 -1.03428 -1.32404 -0.0480783 -0.0294094 -0.105842 0.00356891 -1.54286 154509 380008 289377 196455 
29741 2 -238.472 -3.74225 -28.8377 -0.19346 0.653082 0.155352 0.253763 -0.0386374 -0.103682 0.000614742 -1.51603 280094 -158580 157962 -24832.3 
30548 2 -238.333 -5.59079 -26.2556 -2.03511 -0.0498417 0.176767 -0.14181 -0.0548463 0.0810368 0.00525902 -1.54493 278483 481403 51943.5 111873 
30549 2 -236.723 -2.80213 -26.3001 -2.82116 0.168792 0.626447 -0.0440546 -0.112955 0.015446 0.0105546 -1.52833 50376 79638.8 129988 27010.6 
29659 2 -236.795 -6.48653 -28.8305 -1 0 0 0 0 0 0.00125952 -1.60724 278354 942877 161867 5841.83 
29740 2 -236.858 -1.01538 -28.9245 -0.786734 -1.72578 1.38517 0.217857 -0.0127638 -0.0304556 0.00694744 -1.52635 41833.1 -140451 181845 131483 
29739 2 -236.686 -2.83172 -31.5483 -1.94424 -1.32442 1.44722 -0.231093 -0.0547069 0.110728 0.00960836 -1.52118 91168.5 41871.1 -20818.5 18364.4 
29747 2 -230.31 -2.90238 -31.4067 -1.50421 -0.689113 0.325535 0.00348246 0.104889 -0.137632 0.00358145 -1.52331 -77876.8 5332.77 179436 -29999.1 
29743 2 -233.493 -2.92949 -31.4888 -1.43059 -0.276547 1.00408 -0.0592189 0.15799 -0.0384346 0.00394385 -1.51852 134997 233478 266214 -87302 
29745 2 -235.194 -3.70618 -28.933 0.921793 -1.53743 1.06728 0.0300434 -0.20214 0.14863 0.00548203 -1.50631 530875 -6340.25 91091.6 -88037.5 
30552 2 -235.151 -5.59066 -26.2327 -0.0686067 -0.93105 -0.321973 -0.0605769 -0.0284419 -0.0197712 0.00122832 -1.53852 65985.3 483620 248116 22392.2 
29742 2 -235.197 -5.61971 -31.4769 -1.21046 2.0139 -2.17432 0.117121 -0.0306616 0.0278575 0.0129084 -1.54349 208973 254266 143157 8855.99 
29744 2 -233.619 -1.01314 -28.9308 -0.123878 -0.101257 -2.17962 0.149834 -0.11417 0.134968 0.00601587 -1.51155 392684 -215255 286387 -248384 
30553 2 -233.537 -2.84218 -26.3053 -1.72754 -0.307626 -0.13497 0.0557255 -0.0197961 0.0517801 0.00390104 -1.51263 256770 22445.8 438817 38664.7 
29662 2 -233.585 -6.48653 -28.8305 -1 0 0 0 0 0 0.00125952 -1.60671 412196 970895 350567 -4101.05 
29749 2 -231.835 -3.77932 -28.8483 0.513582 0.220598 -0.00180145 -0.28421 0.0793935 0.0649499 0.000393515 -1.51013 459003 -105064 76013.2 -6533.54 
30556 2 -231.964 -5.58276 -26.2475 -2.64507 -0.620211 0.398595 -0.0648302 -0.108061 0.124686 0.0094967 -1.54453 -152588 408015 142724 81673.9 
29746 2 -231.927 -5.63455 -31.4708 -0.542174 -1.6589 2.19509 -0.117064 -0.0234831 0.0272408 0.00990523 -1.54609 215141 120792 239083 107864 
29748 2 -230.333 -1.04203 -28.8338 -0.182893 0.276847 0.836055 -0.0378746 0.0301387 0.0597354 0.00101905 -1.52334 317593 -157302 245685 -139619 
30557 2 -230.279 -2.86073 -26.1668 -0.0516091 0.0547785 1.9572 -0.122598 0.0555811 -0.199312 0.00483188 -1.53017 29260.7 -204375 -75518.2 12149.5 
29665 2 -230.375 -6.48653 -28.8305 -1 0 0 0 0 0 0.00125952 -1.61377 209836 726141 197531 206036 
29750 2 -228.748 -5.6277 -31.4216 -2.34204 1.34148 0.301648 0.0970682 0.042819 -0.0519935 0.00928981 -1.54124 260514 329497 279430 140923 
29753 2 -228.629 -3.72984 -28.7497 0.331601 1.87188 -0.654916 -0.186323 -0.112098 -0.202667 0.00509199 -1.52328 154875 -37852.4 144766 86431.7 
30560 2 -228.842 -5.60698 -26.1852 -1.22601 -0.356946 2.18011 0.331336 -0.0596829 -0.0144043 0.00804 -1.54448 75767.9 291335 216073 77530.3 
29752 2 -227.089 -1.00114 -28.8291 -1.62922 1.01637 1.05664 0.0110849 -0.0229274 -0.0245742 0.00605055 -1.52801 204586 -53845.7 35456.7 -129946 
29668 2 -227.165 -6.48653 -28.8305 -1 0 0 0 0 0 0.00125952 -1.59835 479887 862778 448558 133521 
30561 2 -227.116 -2.87269 -26.1918 -1.04088 1.15977 -2.1818 0.0979407 0.108378 -0.0790228 0.00905436 -1.52817 -13206 78711.7 -139942 148160 
29751 2 -227.114 -2.8499 -31.4177 -1.12598 0.101597 -1.22357 0.0165058 -0.0343201 -0.0603644 0.00349552 -1.52263 88358.6 256379 281950 14330.9 
29754 2 -225.469 -5.60968 -31.4533 0.357558 1.04904 -0.683381 -0.229583 -0.00611216 -0.0390917 0.00213531 -1.54657 268034 343059 188606 55268 
29757 2 -225.421 -3.75309 -28.8565 -1.32801 0.867301 -0.660424 -0.346273 0.0478145 0.0757546 0.00371806 -1.51045 -260891 116313 120108 132686 
30564 2 -225.574 -5.59706 -26.1788 -0.3646 -0.787293 0.360327 0.080998 -0.079456 -0.122972 0.00111165 -1.54041 503743 344916 252649 73001.4 
29755 2 -223.95 -2.84238 -31.5013 -0.934433 0.570945 -1.06457 0.122511 0.0420196 0.0862338 0.00293776 -1.51781 72586.9 111768 95477.4 138590 
29671 2 -223.955 -6.48653 -28.8305 -1 0 0 0 0 0 0.00125952 -1.60526 342073 586339 433267 81175.3 
29756 2 -223.859 -0.962092 -28.8643 -2.99308 -1.08512 -0.0668278 -0.0361177 -0.13146 -0.0716054 0.0127721 -1.53275 -28471.9 -92703.8 137599 114882 
30565 2 -223.911 -2.85328 -26.2711 -0.870368 -0.223027 -0.0506104 -0.0524758 -0.0759403 0.0777268 0.00102001 -1.52964 -49863.9 215740 -13226.1 -70687 
29778 2 -278.525 2.77994 -31.4514 -1 0 0 0 0 0 0.00125952 -1.13017 114361 345799 641462 59353 
29779 2 -278.525 4.63324 -28.8305 -1 0 0 0 0 0 0.00125952 -1.13321 -18710.7 349555 636539 -41785.3 
30588 2 -278.525 2.77994 -26.2095 -1 0 0 0 0 0 0.00125952 -1.13239 177739 378015 645328 14559.1 
29780 2 -276.92 0 -31.4514 -1 0 0 0 0 0 0.00125952 -1.53258 146931 378375 477535 302165 
29783 2 -276.92 1.85329 -28.8305 -1 0 0 0 0 0 0.00125952 -1.53709 96587.4 265370 427222 -295393 
30590 2 -276.92 0 -26.2095 -1 0 0 0 0 0 0.00125952 -1.53058 178103 506510 371861 235483 
30591 2 -275.34 2.75095 -26.2406 0.0285126 1.37812 0.00614487 -0.171958 0.130235 0.119875 0.00239315 -1.59989 589744 104456 56338.5 61902.2 
29781 2 -275.36 2.78316 -31.4589 -0.709118 -0.415634 -0.223862 -0.0868798 -0.0133216 0.0119175 0.000914049 -1.5969 595078 261375 280697 -38426.7 
29782 2 -275.401 4.59552 -28.8152 -0.212107 -0.253309 0.170794 0.086771 0.102089 -0.0642464 0.000174223 -1.59589 562075 166313 207229 -36399.4 
29784 2 -273.793 -0.0370112 -31.4178 -0.535176 1.5619 -0.943786 0.111367 0.0208416 -0.0898963 0.00455526 -1.52454 305501 179964 270869 -33417.8 
29787 2 -273.798 1.82494 -28.8268 1.20664 -0.234233 -0.85882 0.172152 0.0350103 -0.0301089 0.00283192 -1.53116 295181 246173 109728 27671.7 
30594 2 -273.78 0.0132181 -26.2066 -2.10189 -0.681384 -0.695105 0.0340005 -0.116922 0.00644452 0.00675782 -1.53724 141571 139185 259930 50104.4 
29785 2 -272.148 2.73059 -31.4088 -1.24205 -0.369439 -1.94326 0.00798395 -0.0233068 -0.0192999 0.00687121 -1.5158 352573 284381 252160 -113755 
30595 2 -272.15 2.77406 -26.2249 -3.69163 0.210092 -1.23419 0.0239195 -0.0665659 -0.0572338 0.019139 -1.52686 117945 168438 177581 -10159.5 
29786 2 -272.145 4.62808 -28.8585 -1.28231 -0.619399 -0.964048 -0.0457031 -0.0862563 0.0493845 0.00372487 -1.51147 406421 405163 30684.8 -46811 
29788 2 -270.535 -0.0667107 -31.4356 -2.09734 -0.462994 -0.2072 -0.0634467 0.0189333 -0.0264442 0.00586445 -1.51644 317119 241247 367129 -61997.4 
29791 2 -270.515 1.76802 -28.7834 -0.475303 0.15123 -1.19689 -0.124835 0.124702 -0.174658 0.00211767 -1.51504 286280 302986 154902 -35203.7 
30598 2 -270.583 -0.0745893 -26.2344 -2.37909 -0.713697 -0.320669 0.165632 0.0844678 0.0212123 0.00790004 -1.52088 307956 142428 42516 -84773.1 
29789 2 -268.909 2.67856 -31.4601 -2.22373 -1.48118 -0.56879 -0.0789373 0.086632 0.018598 0.00939901 -1.52393 250903 215112 224190 -4705.8 
30599 2 -268.91 2.76455 -26.2797 -0.287614 -0.836033 1.68487 0.0280383 -0.107357 0.0930922 0.00456004 -1.51534 257870 315418 19514 -27917 
29790 2 -268.922 4.59484 -28.881 -1.75988 -2.19437 0.300719 -0.0419103 -0.0856616 0.0378403 0.0100798 -1.53082 172730 76027.5 155512 -28882.8 
29792 2 -267.321 -0.0880203 -31.4866 -0.199613 0.564688 0.230744 0.0260498 0.0682325 0.0617114 0.000518872 -1.53301 187957 100804 140659 39807.7 
29795 2 -267.32 1.81019 -28.8685 -2.56328 -0.369045 -0.590967 0.0103867 -0.0426571 0.0803588 0.00888699 -1.52977 -35230.1 54894.4 256165 -100096 
30602 2 -267.313 -0.0920162 -26.2263 -0.557954 1.16693 2.43494 -0.0660979 0.210796 -0.0648342 0.00957482 -1.52028 300992 275309 14350.6 103506 
29793 2 -265.716 2.71296 -31.4591 0.0212541 1.33544 0.47627 -0.0295439 -0.0103376 -0.0617162 0.0025325 -1.53956 -6340.87 -43168.8 50254.1 99655.8 
30603 2 -265.697 2.80292 -26.2309 -2.1074 1.41421 0.522949 -0.0514054 -0.272563 -0.0217624 0.00845712 -1.52449 120912 173653 124427 87254.5 
29794 2 -265.734 4.53592 -28.8776 -1.60269 0.182921 1.34942 0.0641088 0.108736 0.0509792 0.00557086 -1.54398 8963.95 -191197 13556.5 22005.8 
29800 2 -260.864 -0.0580639 -31.4735 -0.832338 -0.635047 -1.32019 -0.0904917 0.039387 -0.0626906 0.00357575 -1.52728 148076 131071 145990 -76409.7 
29796 2 -264.111 -0.00127987 -31.4534 -0.464132 2.27461 -1.29911 0.0142975 -0.17773 0.0509557 0.00891356 -1.52141 301845 157486 245118 26034.9 
30606 2 -264.105 -0.0320297 -26.1955 -0.58951 1.31545 -0.183823 -0.0342773 -0.0199173 -0.0942021 0.00265976 -1.52442 160617 326880 171258 -59828.2 
29799 2 -264.141 1.82069 -28.8308 0.61993 0.88121 -1.83184 0.145309 -0.0755912 -0.0284171 0.00568857 -1.51731 196174 8760.89 221653 -81475.4 
30607 2 -262.516 2.70527 -26.2207 -1.6249 -0.700174 -0.0665934 0.0207158 0.0882004 -0.0282604 0.00394855 -1.5226 168983 164187 178387 44317.7 
29797 2 -262.518 2.71697 -31.5201 -0.35247 1.27207 -0.757472 0.0837225 -0.00513091 0.181754 0.00291726 -1.5232 227259 99067.2 297715 -47949.8 
29798 2 -262.51 4.54817 -28.8295 -0.205221 1.13241 -0.273697 0.0922546 0.0168667 -0.0976865 0.00176255 -1.51242 477639 275150 434866 -27000.8 
30610 2 -260.917 -0.0235221 -26.177 -0.809121 1.29979 0.640614 0.0632142 -0.169839 -0.184976 0.00346937 -1.52793 86716.1 27758.2 99386.2 -50830.3 
29803 2 -260.887 1.75398 -28.868 -0.690302 -0.537343 -0.908654 -0.0874635 0.176117 0.0281136 0.00200378 -1.52055 228712 117450 376396 -15296.8 
29890 2 -260.805 5.42645 -31.4905 -1.19401 0.541857 -0.168509 -0.207119 0.115135 0.0786323 0.00220122 -1.52095 333320 29312.3 115585 -3343.7 
29886 2 -264.118 5.45198 -31.4649 -0.252486 1.05204 -0.859688 0.099964 0.0574794 -0.0343105 0.00240518 -1.52478 327793 137039 54317.4 -12622.9 
29804 2 -257.688 -0.100003 -31.4459 -1.28156 -0.691032 1.11159 0.0721128 0.0936861 -0.0378225 0.00422638 -1.5241 103095 123920 282154 -29470.7 
29801 2 -259.285 2.69136 -31.5092 -2.15363 0.410824 1.06392 0.0293768 -0.024936 -0.00535428 0.00748004 -1.52215 112672 80945 356775 93141.6 
30611 2 -259.315 2.69404 -26.232 -2.10677 0.503914 -2.18498 -0.00619454 0.105349 -0.0226178 0.0119233 -1.53016 138598 125881 161722 48132.5 
29802 2 -259.243 4.54504 -28.8828 -0.312408 0.870776 -1.43363 -0.0589483 0.0360729 0.065924 0.00366663 -1.51588 336210 182510 279237 163380 
30614 2 -257.718 -0.0470663 -26.2543 -2.89552 -0.896134 -0.509131 0.0481058 -0.0707847 0.0493356 0.0118978 -1.53148 134157 32484 66864.9 -105789 
29807 2 -257.708 1.81764 -28.8312 -1.88985 0.196694 1.03991 0.139482 -0.0787326 -0.123065 0.00590918 -1.52513 196575 77350.5 259883 37852.7 
29805 2 -256.102 2.67102 -31.5243 -0.432624 -0.36159 -0.53646 0.0467476 0.0314132 0.104136 0.000762889 -1.5251 248700 225254 300389 112880 
29806 2 -256.01 4.54473 -28.8872 -0.686156 0.416046 -1.12612 -0.199997 -0.0623221 0.00686674 0.00240826 -1.53033 66293 121238 116120 -30376.5 
30615 2 -256.114 2.69833 -26.2234 -1.08899 0.487035 -0.11865 0.0879379 0.0316023 -0.0637088 0.00181015 -1.53237 233952 27745.2 190756 -58158.5 
30618 2 -254.498 -0.0477563 -26.2516 -1.27586 -0.436616 -0.683889 0.205499 -0.0243294 0.0471749 0.00287944 -1.5147 430020 265984 -30849.4 -100115 
29811 2 -254.48 1.77475 -28.8701 -2.61383 0.969487 0.0840437 -0.0259711 -0.0320604 0.0423704 0.00979787 -1.5294 216808 -65731.4 120671 -157420 
30708 2 -254.537 5.43936 -26.2676 -1.42826 -0.404707 -0.962542 0.302965 0.0157063 0.0161645 0.00394255 -1.52149 255048 78234.5 166153 72726.4 
29808 2 -254.467 -0.0783591 -31.4293 -1.43016 -1.01641 -0.205744 -0.00117655 -0.0618424 -0.0260301 0.00393068 -1.52511 147956 84136.3 174244 -87354.3 
29813 2 -249.64 2.72051 -31.4584 -0.904151 0.397894 2.01564 0.023116 -0.186595 -0.0101111 0.00634624 -1.52259 266448 -107536 -23638.8 183872 
29809 2 -252.891 2.67346 -31.4589 1.48652 -0.274767 -0.828712 0.0700734 -0.00136092 -0.0325632 0.0037433 -1.5336 217601 -24441.9 -23400.6 17469.1 
29810 2 -252.852 4.47963 -28.9041 -1.71711 0.272236 0.123617 0.207883 0.15859 0.136586 0.00382623 -1.51924 188847 -22032.2 -126077 76639.4 
30619 2 -252.835 2.72511 -26.3164 0.594066 -0.152545 -0.110354 -0.034207 -0.123067 0.170686 0.00048915 -1.51097 540291 278654 81047.7 -49231.3 
29812 2 -251.266 -0.0826996 -31.3925 -0.426218 1.69653 -1.80929 0.0387949 0.00901141 -0.165561 0.00797705 -1.5273 93599.4 254964 4102.47 11538.3 
30622 2 -251.195 -0.0999261 -26.2288 -1.24302 1.02619 1.16774 -0.120044 -0.0266166 -0.143268 0.00498994 -1.51178 480042 261805 -65795.4 -69596.5 
29815 2 -251.242 1.73999 -28.8514 -2.28707 -1.02659 0.726648 0.122348 0.0561325 0.0114071 0.00858059 -1.52294 382046 52287.6 86755.9 23504.9 
30712 2 -251.173 5.41228 -26.2884 -0.398551 -0.438873 -0.127316 -0.170822 0.0170409 0.0149144 0.000463076 -1.51028 302569 181869 237521 -47263.6 
30623 2 -249.541 2.62689 -26.26 0.298917 0.453419 1.18599 -0.149152 0.00870801 -0.161146 0.00214308 -1.52682 314790 -53034.2 43015.4 -112736 
29814 2 -249.554 4.49678 -28.887 -1.2933 -0.186228 -0.772289 -0.10901 -0.0153625 0.078577 0.0029016 -1.52332 354207 40655.3 27328.1 33506.6 
29902 2 -251.187 5.39683 -31.4783 -1.55887 0.906488 -0.465667 -0.133937 0.113466 -0.0093757 0.0043688 -1.53229 153892 -79861 262315 136337 
29816 2 -248.099 -0.0715924 -31.4795 0.0653083 0.646963 0.0570625 0.164346 0.031225 0.091098 0.000536658 -1.53915 68442.4 -14917.3 -148345 -20938 
29906 2 -247.961 5.42731 -31.4769 -0.804007 2.33112 1.60726 -0.0518913 -0.0175037 -0.0697688 0.0109123 -1.52929 33682.1 -21724.8 281651 -68938.9 
29819 2 -247.963 1.75024 -28.9087 0.463266 -0.17177 -1.05148 -0.111335 -0.0131149 0.140815 0.0017 -1.5293 269788 -92722.1 78231 84068.6 
30626 2 -247.963 -0.11277 -26.2857 -1.01592 -1.24121 1.02996 -0.11008 -0.0658545 0.0543997 0.00457647 -1.52319 78903.1 99184.1 148212 3958.64 
30716 2 -248.022 5.38589 -26.2514 -3.00532 -2.12715 0.26752 0.18313 0.11399 0.0325088 0.0171651 -1.5253 738.382 223901 195559 -113725 
29910 2 -244.81 5.41589 -31.4698 -0.893354 0.491701 -1.05754 0.0863729 -0.00327391 -0.0378555 0.00271834 -1.53043 176013 148985 220054 39841 
29817 2 -246.409 2.66337 -31.4597 -0.999414 -1.88411 -0.215228 -0.0633283 0.127122 -0.0920889 0.00578752 -1.53616 40446.6 -73861.8 -11992.5 132911 
30627 2 -246.345 2.60652 -26.2432 0.468065 -0.970836 -2.16019 0.0156799 0.106503 -0.0724091 0.00734053 -1.52641 299095 -44280.3 164465 -36288.4 
29818 2 -246.345 4.46765 -28.8115 -0.75531 0.165312 -0.836188 -0.114889 0.0349636 -0.155703 0.00163363 -1.52794 94472.5 59613.3 70669.1 -136588 
29820 2 -244.856 -0.0329332 -31.4314 0.00566226 0.223554 0.572059 0.154779 -0.204605 -0.289371 0.000475166 -1.52041 367120 -42056.5 115054 -57673 
30630 2 -244.794 -0.107667 -26.3395 -3.67454 2.02057 -0.0635316 0.0687113 -0.000635622 0.228163 0.0221536 -1.52671 -28748.6 -3841.33 314659 99317.4 
29823 2 -244.741 1.74875 -28.913 -0.271845 -0.507163 0.516894 -0.0651273 0.0138732 0.210688 0.000753561 -1.53567 69935.8 -218439 -95105.7 -6868.56 
30720 2 -244.787 5.39117 -26.2813 -0.331668 0.802904 -0.395726 0.0384813 0.0768973 0.114617 0.00114774 -1.5141 154689 269851 107786 -27924.1 
29821 2 -243.222 2.67017 -31.5254 -1.11873 -1.15724 0.0574336 0.108896 -0.00897977 0.0269697 0.00326727 -1.52252 213099 32841.3 88431.7 -73455.4 
30631 2 -243.108 2.63171 -26.2056 -0.714358 0.677718 -0.871271 -0.173591 0.139917 -0.0681689 0.00217736 -1.51568 279903 14211.7 311360 115244 
29822 2 -243.155 4.45405 -28.9004 -1.64144 0.569814 -0.37203 0.0253285 0.0735222 0.0181389 0.00397681 -1.52119 37821.6 159376 220387 -67881.6 
29824 2 -241.595 -0.0637265 -31.4274 0.572617 0.0526744 -2.01316 0.000850661 0.0534002 -0.267742 0.00552108 -1.51098 306956 140886 59073.6 -165944 
29827 2 -241.577 1.68989 -28.8307 -1.36888 0.167454 -1.48401 0.0532634 0.239102 -0.158987 0.00516928 -1.5203 133276 -148077 88508.5 112078 
30634 2 -241.599 -0.0727089 -26.2606 -0.860831 1.57453 2.90262 0.189984 -0.153011 -0.0334607 0.0146676 -1.51992 350411 -82197.2 1084.89 184699 
30724 2 -241.621 5.44294 -26.3124 1.8521 0.0794416 1.03084 0.196434 -0.0919543 0.0337928 0.00566683 -1.5113 296541 99397.8 336831 -53743.1 
29914 2 -241.553 5.38698 -31.5374 -1.94048 1.87707 -2.34663 -0.0905615 0.078826 -0.00353192 0.0161162 -1.51924 228379 46933.6 245952 68721.9 
29825 2 -239.971 2.69083 -31.5413 -2.48116 -0.751929 -1.50509 -0.0664189 -0.111354 0.0942404 0.0113191 -1.52554 164837 -76288.7 348510 51695.8 
29826 2 -239.948 4.46231 -28.9021 0.351391 0.174071 0.533375 -0.0413659 0.165387 -0.0444889 0.000552003 -1.51295 204255 255763 156633 110007 
30635 2 -239.877 2.7016 -26.3294 -2.72169 0.90512 -0.60309 -0.237205 -0.0809785 0.112735 0.01082 -1.5166 97030 141003 -160133 23983.8 
30638 2 -238.307 -0.0725049 -26.3216 -0.214017 -0.450264 -0.964298 -0.21491 -0.0607609 0.0628669 0.00148423 -1.52374 390369 -76636.4 26948 45077.2 
29831 2 -238.344 1.73882 -28.9048 -1.71862 1.35366 0.37486 -0.183656 -0.0582176 -0.0948149 0.00620514 -1.53721 -208473 -298344 72865 40976.5 
30639 2 -236.716 2.63464 -26.3084 -3.60355 -1.52818 -0.898528 -0.0296454 0.137744 0.0486295 0.0203138 -1.54212 -343845 10806.4 -21212.1 -103738 
29830 2 -236.773 4.44673 -28.9082 -0.0209182 0.263439 0.984356 0.115188 0.209701 -0.0181573 0.00130838 -1.52772 196234 -4004.96 148081 -40617.6 
29829 2 -236.776 2.66645 -31.4858 -3.33713 -0.384106 -1.06369 0.0812133 0.0089214 -0.149607 0.0156374 -1.52516 88700.7 90033.8 20905.7 3060.18 
29918 2 -238.365 5.41956 -31.5614 -1.96996 -0.137587 1.63625 0.0254304 0.0870347 0.0859293 0.00828385 -1.52067 117323 123401 291321 62318.6 
30728 2 -238.321 5.44148 -26.279 -1.04513 -0.630765 0.204451 -0.101087 -0.111785 -0.110288 0.00192952 -1.52088 316937 -76807.8 85839.1 -234940 
29833 2 -233.557 2.62164 -31.5204 -1.54339 0.161515 -0.564524 0.00537432 0.129535 0.0628305 0.00343448 -1.51612 184782 241483 195969 -17150.2 
29836 2 -231.942 -0.141998 -31.5058 1.09987 -0.0347496 -0.433784 0.0159645 -0.00269203 0.0244673 0.00176219 -1.52552 310661 192770 7420.83 -17351.2 
29837 2 -230.376 2.67286 -31.4632 -2.42598 -0.122473 -0.661002 0.0542409 -0.011049 -0.00475075 0.00798197 -1.53017 185829 385969 179753 19000 
30642 2 -235.096 -0.0910257 -26.234 -2.17276 0.984686 0.812191 -0.115275 -0.016843 -0.112021 0.00799813 -1.52494 103714 -153555 345209 21357.5 
29835 2 -235.212 1.69505 -28.8989 -3.84665 -0.712595 -0.120734 0.126491 0.0623343 -0.0283164 0.0192947 -1.5315 -209423 120386 -14119.6 168740 
29832 2 -235.183 -0.0890008 -31.5053 -0.537295 -1.63828 1.59381 0.0914783 -0.0711445 -0.104955 0.0069436 -1.53152 181172 -36447.1 44208.2 -170423 
30643 2 -233.568 2.6439 -26.354 -3.09927 -1.67863 0.671846 0.0798468 -0.0117839 0.167139 0.0162158 -1.52835 -240774 -84296.1 153428 -72746.7 
29834 2 -233.489 4.50672 -28.9161 -1.06501 -0.668238 2.71785 -0.10268 -0.111574 -0.0811804 0.0112947 -1.51774 267936 246314 170307 152080 
29839 2 -232.026 1.65061 -28.907 -1.19799 -0.634191 -0.545555 0.225658 0.190525 0.0758736 0.00268907 -1.50863 233663 150573 149333 41196.6 
30646 2 -231.902 -0.114995 -26.2039 -1.58745 -0.393327 -0.247476 -0.06889 -0.0327736 -0.15254 0.00344599 -1.51913 59523.4 -44026.3 254435 -169812 
29838 2 -230.302 4.51975 -28.8252 -0.916294 0.452379 -0.0908289 -0.208872 -0.0663655 -0.0713592 0.00132563 -1.5104 -179324 356165 419877 138454 
30647 2 -230.397 2.60286 -26.24 -1.39593 -1.85145 1.73083 0.184642 0.090724 -0.0977063 0.010545 -1.52129 163494 22126.8 316047 -49173.8 
30732 2 -235.106 5.40032 -26.3468 -2.62132 0.53063 -1.5351 -0.0991944 -0.0226541 0.0988258 0.0119773 -1.5312 105518 -27875.6 -33724 109120 
30736 2 -231.933 5.39095 -26.239 0.0890524 -0.94755 -0.730775 0.0646778 -0.0194644 -0.0350358 0.00181347 -1.52396 136674 -42420 32551.2 56025.4 
29840 2 -228.736 -0.139119 -31.4208 1.1268 1.31397 1.50647 0.0681057 0.0938755 -0.119193 0.00663219 -1.52536 367872 149165 44232.6 -69888.9 
29843 2 -228.772 1.71054 -28.8924 1.35414 0.129053 -1.05205 0.000820867 0.00692844 0.100309 0.0037246 -1.51641 419700 -65586.5 98141.8 -132465 
30650 2 -228.701 -0.116177 -26.2343 0.554795 -1.77383 0.46667 0.0218465 0.0425741 -0.0485622 0.00462503 -1.52719 152943 -24773.4 150906 -95521.6 
30740 2 -228.679 5.37536 -26.1907 -0.969204 -0.213861 0.814927 -0.133671 0.107569 -0.155089 0.0020772 -1.51733 183028 241317 174967 110388 
29930 2 -228.755 5.45323 -31.5144 -2.1919 0.457796 0.662844 0.0653801 -0.138502 0.17034 0.00686859 -1.5303 115948 93790.7 -84583.9 5933.25 
29841 2 -227.151 2.63088 -31.5123 -0.516838 -1.03326 -0.487725 0.121254 0.058816 0.0534899 0.00198075 -1.51634 427660 354306 -109538 -12703.9 
29842 2 -227.227 4.45337 -28.9245 -2.63495 0.93886 -1.68643 0.319951 0.153888 0.049317 0.0134372 -1.50297 -72874 426030 290684 -39584.4 
30651 2 -227.17 2.62135 -26.2797 1.29634 -0.122651 -1.49542 0.118811 0.00246783 -0.0332732 0.00495218 -1.52136 340141 -86413.5 404440 22413.8 
30744 2 -225.496 5.35811 -26.3502 -0.498809 0.220622 -3.09992 -0.140003 0.077501 0.173132 0.0124781 -1.51232 123654 199420 282320 88221.2 
29847 2 -225.488 1.72279 -28.956 2.33582 2.99988 2.19531 -0.0617775 0.198551 0.120914 0.0242768 -1.51122 450658 -73616.7 96091.1 -28533.3 
30654 2 -225.464 -0.0705037 -26.3091 -0.0193778 0.860947 2.84276 -0.0882241 -0.0501205 0.0227741 0.0111126 -1.52198 280905 190673 -228262 73999.9 
29844 2 -225.46 -0.113761 -31.4817 0.787458 2.17031 2.37244 -0.151607 0.0824101 -0.082469 0.0138028 -1.50948 500483 78859.6 145960 108181 
29846 2 -223.971 4.55059 -28.9236 -2.37528 0.215213 1.94317 0.0973854 -0.181016 -0.0562477 0.0119203 -1.51317 274652 143347 -48367.1 -47252 
29845 2 -223.858 2.70276 -31.5549 -3.17828 -0.766169 0.934929 -0.216189 -0.161403 0.0817901 0.0145632 -1.51433 268171 -31551.9 330147 -94639.2 
30655 2 -223.9 2.6606 -26.3361 -1.42354 -1.72263 0.554239 -0.0534391 0.0212669 0.0123679 0.00667684 -1.51796 261665 136330 62756.9 39741.4 
29868 2 -278.525 8.33982 -31.4514 -1 0 0 0 0 0 0.00125952 -1.13368 98790.2 360304 638320 65195.8 
29869 2 -278.525 10.1931 -28.8305 -1 0 0 0 0 0 0.00125952 -1.13062 118575 365571 646427 -45962.4 
30678 2 -278.525 8.33982 -26.2095 -1 0 0 0 0 0 0.00125952 -1.13384 -11896.3 345696 634914 56021 
29870 2 -276.92 5.55988 -31.4514 -1 0 0 0 0 0 0.00125952 -1.52811 197187 433886 550861 221278 
29873 2 -276.92 7.41318 -28.8305 -1 0 0 0 0 0 0.00125952 -1.52818 151724 426687 436850 -284263 
29960 2 -276.92 11.1198 -31.4514 -1 0 0 0 0 0 0.00125952 -1.5304 211226 477819 349518 286410 
30680 2 -276.92 5.55988 -26.2095 -1 0 0 0 0 0 0.00125952 -1.52544 460840 515500 421846 216115 
30770 2 -276.92 11.1198 -26.2095 -1 0 0 0 0 0 0.00125952 -1.5306 265958 380729 473887 214255 
30681 2 -275.382 8.33962 -26.2407 -1.09322 -1.3433 -0.149985 -0.0101834 -0.034099 0.0456051 0.00380636 -1.5951 444417 270428 265105 -82839.1 
29872 2 -275.373 10.1689 -28.8721 -0.855887 0.985444 -0.190524 -0.0516986 0.00298849 0.0539161 0.00219149 -1.6041 598431 81550.2 181344 -87524.4 
29871 2 -275.373 8.32935 -31.4883 -0.617383 0.814235 -0.436496 -0.0697735 -0.0278784 0.0482525 0.00155509 -1.60496 531143 47796.4 99365.1 -93386.1 
29964 2 -273.762 11.0376 -31.4854 -0.647843 0.224015 -1.03994 0.043531 0.110423 -0.0173285 0.00195397 -1.52826 239303 229348 360665 -100426 
29874 2 -273.787 5.54212 -31.4684 -0.577223 -0.119532 -1.72469 0.100749 -0.0419409 0.0159019 0.00418418 -1.52831 306762 226589 218470 -62693.7 
30684 2 -273.705 5.54141 -26.243 -1.47217 0.82951 0.113463 -0.182202 -0.0142877 0.00763055 0.00361259 -1.52387 335432 188545 268724 -24751.6 
30774 2 -273.755 11.0989 -26.2894 -0.485839 -0.368909 -0.0200305 0.0207708 -0.0330736 0.118033 0.000469213 -1.52892 298694 180169 316444 25577.8 
29877 2 -273.8 7.39039 -28.8919 -1.10503 -0.552908 -1.52274 0.119927 -0.0382257 0.0916849 0.00484351 -1.52703 329512 228186 239566 -25883.2 
29875 2 -272.146 8.28381 -31.4903 -1.34372 0.231408 0.203885 0.0167738 0.00873456 -0.0328193 0.00239395 -1.51873 354182 246219 71523.6 34263.1 
29876 2 -272.128 10.1181 -28.8888 -2.86396 0.925733 0.901796 -0.055366 0.134473 0.0200857 0.0124345 -1.51299 403121 303164 257248 32726.2 
30685 2 -272.205 8.30372 -26.2375 -1.09187 -0.229772 -1.47226 0.0748362 -0.0087011 -0.133347 0.00429816 -1.52251 149241 144890 232314 -36668.2 
29968 2 -270.55 11.1024 -31.5335 -0.715608 -0.731895 1.11051 0.061684 -0.144428 0.0555683 0.00287295 -1.51274 265076 266961 508757 32557.6 
29878 2 -270.538 5.46695 -31.4414 -1.54408 -1.41057 -0.435018 0.020844 0.10788 -0.17766 0.00574737 -1.51747 344419 314091 129711 -59713.8 
30692 2 -267.276 5.50766 -26.2694 0.235853 -0.178852 -1.27011 -0.177202 0.0605803 0.0727346 0.00214217 -1.52189 194595 -15488 266066 -70442.2 
30778 2 -270.549 11.0819 -26.2689 0.339395 0.215563 -0.171822 0.0172868 -0.0247743 -0.0231807 0.000240793 -1.52123 297865 194590 175698 -37731 
29881 2 -270.529 7.39116 -28.9026 -0.722968 -0.923195 0.0219898 -0.0484539 -0.0825709 0.121518 0.00173241 -1.51832 245832 105437 315313 -6867.1 
30688 2 -270.523 5.4999 -26.2348 -0.994216 0.143366 -1.66494 -0.00340521 0.0646655 -0.0978277 0.00476229 -1.52473 192634 95513.8 285259 -103392 
29879 2 -268.909 8.28536 -31.5002 -1.38485 -0.940795 0.823162 -0.0943141 -0.0133329 0.0191732 0.00438376 -1.52548 235771 325851 132196 -63243.9 
30689 2 -269.008 8.28454 -26.2436 -1.54464 -0.935954 -1.41691 0.171026 -0.00856761 -0.089909 0.00663711 -1.51866 338912 227598 217449 -54147.6 
29880 2 -268.887 10.1283 -28.8678 -0.273944 -0.495299 2.35543 -0.12348 -0.000155799 0.0265143 0.0073914 -1.51481 324487 240801 219256 -207191 
29972 2 -267.337 11.0368 -31.4457 0.353035 1.12494 -0.89495 0.0950611 0.0671042 -0.13044 0.00275966 -1.52257 353753 225068 197950 -88056.6 
29882 2 -267.289 5.46521 -31.5062 -1.17384 -0.631408 -0.899596 -0.0840472 0.0461925 0.00418485 0.00325691 -1.53281 275805 200930 119915 -34391.5 
30782 2 -267.277 11.0234 -26.2409 -2.52859 1.45587 -0.0121999 -0.209494 0.0257325 0.0167246 0.0107229 -1.5216 201823 161011 283217 -32763.5 
29885 2 -267.329 7.29216 -28.8989 -3.01637 -0.825792 -1.52257 -0.0358376 0.171328 0.0625271 0.0152384 -1.53087 33342.7 191242 201836 -103069 
29883 2 -265.72 8.27203 -31.4636 0.0733255 1.11293 -0.228927 0.00391112 -0.0481187 -0.099179 0.00163284 -1.53039 132873 245311 96129.4 -23971.3 
29884 2 -265.683 10.1083 -28.8663 -2.13479 0.320724 0.577665 -0.00359509 -0.0619249 0.00512198 0.0062899 -1.5331 240743 117407 112320 24682.8 
30693 2 -265.752 8.25125 -26.2753 -0.772853 1.61032 -1.70086 0.0495306 0.0199248 0.07271 0.00766209 -1.51403 407075 31934.9 399497 21459.2 
30700 2 -260.87 5.51597 -26.2414 -2.77871 -0.855749 0.609076 -0.0395178 -0.0894741 -0.0782804 0.0111146 -1.5153 143879 254763 185722 42267 
30696 2 -264.095 5.52504 -26.2298 -1.46056 0.204789 0.714036 0.0209846 -0.0576008 -0.054972 0.00338182 -1.52866 44040.8 -21472.5 250784 -116136 
29976 2 -264.091 11.0056 -31.5093 -1.87656 -0.500466 0.317955 0.0651348 -0.0265528 0.0615693 0.00487817 -1.52119 482172 149129 133822 -36693.1 
30786 2 -264.103 11.0029 -26.2313 -1.16841 1.08261 0.475731 0.0865687 0.0563924 -0.0025409 0.00348074 -1.52073 74890.3 218172 287155 120500 
29889 2 -264.162 7.29933 -28.8999 -2.17884 1.74499 -0.76047 0.209777 0.0823623 0.0881666 0.010543 -1.51556 310230 341617 115127 107507 
29887 2 -262.485 8.21329 -31.4949 -2.08322 0.648105 1.74753 -0.0255915 0.0691805 0.0455884 0.00984151 -1.51564 289285 498830 243588 47777.4 
29888 2 -262.418 10.1352 -28.8952 -4.53709 -0.157811 -0.118059 -0.102958 -0.215328 0.00764471 0.0259763 -1.51094 281118 173333 327799 144333 
30697 2 -262.515 8.24233 -26.2837 -0.139134 -0.191018 1.08482 0.0706855 0.0922775 0.0554878 0.00155257 -1.50596 507866 90570.9 553888 3020.16 
29980 2 -260.809 11.0417 -31.4996 -1.33085 0.209458 1.40161 -0.142766 -0.0628964 -0.0317815 0.00476041 -1.52215 326291 242213 179206 101132 
30790 2 -260.901 11.0365 -26.2563 -0.698734 -0.776933 1.52596 0.108314 -0.0342407 -0.0837348 0.00430806 -1.51755 310242 247688 111480 -20547.9 
29893 2 -260.847 7.32083 -28.8885 -0.395087 -1.40434 0.690507 -0.0587771 0.00499095 0.0496299 0.00328112 -1.51088 489972 236280 203416 51771.8 
29894 2 -257.618 5.46481 -31.5041 -1.99099 0.327069 -0.0542065 -0.0176832 0.0634687 0.0414356 0.00513123 -1.51757 244761 249575 366946 -2366.42 
29988 2 -254.381 11.0348 -31.4112 -1.08171 -1.1447 0.444656 -0.0863801 -0.254099 -0.0780321 0.00337319 -1.53137 156276 17210.2 -116598 -100408 
30704 2 -257.679 5.47161 -26.2694 -1.23998 -0.200784 -0.134164 0.000676023 0.0165778 -0.00490237 0.00201003 -1.53317 -69715.6 145991 7474.58 23792.7 
29898 2 -254.399 5.45914 -31.4301 -1.77521 -0.443492 -1.35793 -0.0919425 -0.0294975 -0.275829 0.00653944 -1.5192 166410 137535 -13257.5 66129.9 
29984 2 -257.631 11.0451 -31.4782 -1.9037 0.9963 -0.688659 0.0204824 -0.117001 0.0068602 0.00641212 -1.52258 127092 155669 -7648.53 102023 
29895 2 -256.021 8.21842 -31.4628 -0.424454 0.386695 0.939377 -0.0262387 0.0376546 -0.0507189 0.00152669 -1.50941 574200 279362 248936 -757.507 
29891 2 -259.287 8.22833 -31.4824 -1.77651 -0.388034 0.399611 0.195496 0.0604298 -0.0149399 0.0043658 -1.52556 220371 261685 221524 -37398.4 
30701 2 -259.226 8.26376 -26.2611 -0.836578 -0.0260522 -0.750436 -0.136897 -0.0738873 0.0247198 0.00159165 -1.51932 412691 77266.2 215047 -101084 
29892 2 -259.196 10.0963 -28.8905 -0.422368 -1.82341 0.373667 -0.123842 0.010972 0.0975401 0.00458822 -1.5246 154116 217958 318516 17593.6 
30794 2 -257.641 10.9873 -26.2157 -1.2056 1.35275 1.75442 0.00961632 -0.0255805 -0.224206 0.00801226 -1.5252 272087 -171620 -103339 -262225 
29897 2 -257.603 7.32697 -28.8195 -0.114032 0.281614 -0.33812 -0.0533924 -0.0790791 -0.196169 0.00026026 -1.52182 386069 130949 105878 -16150.9 
29896 2 -256.026 10.0694 -28.9033 -0.862776 -0.0832371 -2.20408 0.0377412 -0.0342125 0.157207 0.00706497 -1.53384 -63068.7 102118 188207 -100011 
30705 2 -256.001 8.22352 -26.2602 -2.37251 0.912507 -1.24541 -0.0501351 0.0754153 0.0338769 0.0100919 -1.53107 144836 180620 230987 49125.6 
30798 2 -254.399 10.9883 -26.2666 -1.01774 -0.25004 -0.26487 -0.0337905 -0.120288 0.17077 0.0014717 -1.52492 354426 23986 130450 -1573.04 
29901 2 -254.361 7.27179 -28.8668 -2.80734 -0.425227 -0.295207 -0.143316 0.0466055 0.075712 0.010264 -1.53001 121301 -16413.9 7473.82 -138420 
29992 2 -251.18 10.9086 -31.4748 -1.06718 1.16488 -0.675646 -0.0614847 0.135934 0.175438 0.0037185 -1.53075 73652.9 75635.8 118238 -28031.9 
29996 2 -248.016 10.9078 -31.467 -1.24765 1.48353 1.11948 0.0593874 0.102909 -0.0509004 0.0063111 -1.52756 52067.1 10535.1 229328 85945.5 
29903 2 -249.603 8.16531 -31.4446 -2.50254 -0.396251 1.22959 0.0242638 0.0155597 -0.112485 0.00998999 -1.52907 -45294.3 66357.4 240660 -20227.5 
29899 2 -252.777 8.19014 -31.4399 -3.65254 0.319533 -0.0826774 -0.167618 0.0541076 0.023583 0.0169405 -1.53018 19161.9 129010 -89962.3 -97096.3 
29900 2 -252.852 10.0302 -28.8243 0.25201 1.35956 -0.644555 0.279054 0.0205967 -0.0264488 0.00293135 -1.51972 214899 33795.6 194920 13869.6 
30709 2 -252.8 8.19063 -26.2271 -1.11943 -0.397311 -0.0215529 0.0470792 -0.0277187 -0.0436619 0.00177774 -1.51151 308833 456496 163370 61298.7 
30802 2 -251.134 10.9708 -26.1623 -1.62256 -0.18413 -0.564567 -0.0964401 -0.015779 -0.156342 0.00376008 -1.50974 353620 282835 134707 197249 
29905 2 -251.166 7.2623 -28.8592 -2.74821 0.200914 0.12803 -0.0330371 0.00433253 0.069002 0.00958417 -1.51877 168136 402936 208113 95995.7 
29904 2 -249.571 10.0583 -28.8031 -2.31316 -0.620226 -0.618094 -0.0405427 -0.116274 -0.0330865 0.007705 -1.51398 325745 218001 357740 66700.5 
30713 2 -249.559 8.21191 -26.1876 -1.36124 -0.263726 0.944224 -0.0672657 -0.107884 -0.0853701 0.00354438 -1.51915 189526 160095 343137 -11497.9 
30806 2 -247.936 10.9446 -26.1665 -1.3804 -0.308236 1.64548 -0.0812841 0.0616481 -0.281142 0.00592995 -1.52803 -50518.1 1641.86 -297.526 -43741.9 
29909 2 -247.973 7.24593 -28.8789 -3.67898 -2.03417 0.42284 -0.0259829 0.011704 0.111408 0.0224843 -1.52905 -59908.3 134457 235428 -155587 
30000 2 -244.793 10.9391 -31.4708 -1.4004 0.376526 0.176938 0.0859726 -0.0308139 -0.00393831 0.00268807 -1.52091 320929 138798 268394 79472.6 
29911 2 -243.159 8.1789 -31.5536 -1.08215 -0.614158 -0.856137 -0.0955551 -0.069056 0.157178 0.00287322 -1.52119 211982 93940.8 -18335.3 -69548.4 
29907 2 -246.432 8.19303 -31.5291 -2.49301 -1.01775 -1.41389 0.13247 -0.019742 0.164 0.0116505 -1.52537 89308.8 -45121.5 69003.2 11683 
29908 2 -246.393 9.9858 -28.8594 -1.03514 -0.537596 0.0607778 0.068808 0.0825568 -0.00669006 0.00171826 -1.51877 246969 150552 298679 -641.341 
30717 2 -246.388 8.17675 -26.2308 -0.82156 -0.320376 0.714124 0.0926129 -0.082323 -0.0724198 0.00162172 -1.52099 209685 205774 102455 12560.7 
30810 2 -244.758 10.9306 -26.2937 0.355593 -1.23572 -0.840652 0.0142265 -0.113156 0.0684024 0.00297266 -1.53325 -38111.1 -102479 -28168.4 87353.2 
29913 2 -244.794 7.23412 -28.8797 -0.310514 1.3593 0.41451 0.131923 0.105414 -0.0362649 0.00266507 -1.51204 332563 232429 402563 53742.5 
30721 2 -243.14 8.19463 -26.2557 -0.860168 -0.781731 -1.39105 -0.204457 -0.0491136 -0.0881264 0.00413877 -1.51957 73269.1 37901.7 392843 92326.3 
29912 2 -243.135 10.0282 -28.9019 -2.48643 -0.393077 -0.808241 -0.157838 -0.143386 0.0357842 0.00880418 -1.52004 -82106.2 51040.4 44731 172036 
30004 2 -241.561 10.9126 -31.4605 -0.885664 -1.45054 1.12317 0.033603 0.106213 -0.195613 0.00522697 -1.52511 238787 -60371.4 30903.3 24696.8 
30814 2 -241.594 10.9342 -26.2856 -0.553125 0.563767 1.14585 0.145942 0.00860886 -0.0252017 0.00243937 -1.53388 79769.5 -7210.14 141680 -38319.6 
29917 2 -241.562 7.26749 -28.9711 -0.79253 0.311573 -2.13238 -0.0159775 -0.132309 0.114922 0.00664044 -1.51533 290706 77536.1 273638 -55900.7 
30008 2 -238.279 10.9078 -31.5357 0.683078 1.1211 -0.448796 -0.169396 0.107219 0.0486385 0.00242443 -1.52017 303756 -35382.5 -76065.3 191672 
29919 2 -236.732 8.19959 -31.5064 -1.53023 1.44127 1.46845 0.0376263 -0.0386965 -0.0374625 0.0082816 -1.52036 224058 17918.4 65695.4 243104 
30725 2 -239.992 8.15937 -26.3119 -1.30707 -2.03477 0.919611 0.144681 0.0402546 -0.0279063 0.00843173 -1.52249 101274 109270 132990 -81330.7 
29916 2 -240.004 9.99348 -28.9245 -2.04879 0.287942 0.173643 0.248612 0.0345398 0.0368629 0.0054293 -1.52407 55818.8 26077.8 247006 -36026 
29921 2 -238.326 7.27291 -28.913 -1.29625 0.0273736 2.2251 -0.168342 -0.136866 -0.135806 0.0083532 -1.51424 228504 290906 147785 -69054.3 
30818 2 -238.337 10.8877 -26.3078 -0.21897 -1.52129 0.0585449 -0.0652611 -0.00713433 -0.139873 0.00297963 -1.51847 278425 142980 90867 36055.5 
30729 2 -236.74 8.11481 -26.3744 0.65872 -2.11027 0.194576 0.0650419 0.159075 0.190611 0.00620315 -1.52362 204100 -196388 11470 -134713 
29920 2 -236.733 10.0117 -28.9561 -1.52877 -0.119035 -0.018525 0.0868585 -0.0317059 0.117325 0.00296194 -1.51748 334021 -43070.2 37159.7 11609.4 
29922 2 -235.139 5.45468 -31.5391 -1.20916 1.27554 0.510649 -0.000309126 -0.0994862 0.0328014 0.00421918 -1.5119 322321 320712 390535 115288 
29926 2 -231.919 5.48282 -31.5213 -2.44104 -0.702955 -1.08724 -0.0453739 -0.188174 0.122706 0.00961633 -1.51796 133529 177693 211525 -28249 
29923 2 -233.507 8.22237 -31.4456 -1.93868 0.342108 0.366088 -0.0669384 -0.0340523 -0.11313 0.00505008 -1.52324 231425 74077.8 -34893.7 70598.2 
29927 2 -230.33 8.19598 -31.4241 -1.66015 -0.9794 0.256889 0.0296845 0.126848 -0.0934375 0.00476264 -1.52399 204351 170128 146119 11776.1 
30012 2 -235.054 11.0348 -31.5072 -1.07961 1.04328 -0.513906 -0.12225 -0.230474 -0.0105101 0.00317156 -1.52478 134831 41582.2 101972 95615.1 
30822 2 -235.108 10.8337 -26.3198 -2.18128 1.92048 -0.175027 -0.0544569 0.104821 0.00698232 0.0106768 -1.52533 -31947.6 19608.7 146416 243507 
29925 2 -235.119 7.21277 -28.8903 -0.0922244 0.514244 -1.99245 0.00899279 0.102033 -0.0961096 0.00534388 -1.52494 102280 102422 -65653.6 84860.8 
30733 2 -233.485 8.14414 -26.2431 -1.13009 1.34287 1.20953 -0.129756 -0.0738073 -0.116712 0.00572244 -1.52992 58125.1 -251841 52055.2 93614.8 
29924 2 -233.489 9.98655 -28.8934 0.53046 0.370799 -1.4376 -0.0878274 0.0842249 0.105758 0.00313062 -1.52604 245859 97956.8 95817.5 83291.6 
30016 2 -231.878 11.0501 -31.4324 -1.4135 0.917054 -1.57278 -0.0754849 -0.234562 -0.0627045 0.0066913 -1.5175 4756.42 96211 41019.3 -109074 
29929 2 -231.924 7.2647 -28.8341 -1.4718 -0.180073 -0.462807 0.0355018 -0.038835 -0.0551098 0.00303896 -1.53399 -40812.9 -9540.28 29830.4 51349.8 
30826 2 -231.967 10.9 -26.1764 -2.92248 0.0604621 -2.17078 0.254842 0.0211295 -0.270734 0.0166972 -1.52724 36279.6 -18217.5 -28079.8 -18091.3 
29928 2 -230.311 10.058 -28.8433 -0.255152 -0.656168 -1.68129 0.0289804 0.00810142 0.00498707 0.0041846 -1.52168 289048 104810 180006 70095.8 
30737 2 -230.319 8.13846 -26.2552 -3.52036 0.318518 1.40411 0.0786448 0.0391721 0.133069 0.0182201 -1.52324 103210 174494 242784 -78994.6 
30020 2 -228.658 11.0211 -31.4446 0.223097 -1.6837 -0.883038 -0.0155668 -0.0970869 -0.0788863 0.00461533 -1.50796 365869 429775 345681 -19540.5 
29934 2 -225.509 5.46133 -31.519 1.0642 0.443908 1.0979 -0.0918428 -0.0783842 0.0182561 0.00319281 -1.51516 272701 282678 178231 172892 
29933 2 -228.736 7.31301 -28.8533 -1.80962 -0.791643 0.591241 0.0877484 -0.155475 0.005608 0.00535421 -1.52068 74067.1 203557 269441 24590.8 
31640 2 -228.724 10.903 -26.2742 0.557393 -0.200409 1.90196 0.110851 -0.0187106 0.00567316 0.00499816 -1.51784 438960 91310.2 181727 49787.8 
29932 2 -227.041 10.0166 -28.9098 -1.62538 0.0997321 -2.84747 -0.198357 0.091124 0.00149504 0.0135523 -1.51953 117576 -190818 82552.4 37965 
30741 2 -227.094 8.16913 -26.2175 1.42807 0.408417 -0.141515 0.0373403 -0.0343228 -0.172243 0.00280395 -1.51093 355901 313612 189218 64401.6 
29931 2 -227.102 8.17902 -31.5125 -2.42497 0.0185166 -0.250882 -0.0462093 0.0843395 -0.0303861 0.0074863 -1.51968 298265 130434 121611 80392.8 
30834 2 -225.445 10.9291 -26.3917 -0.750045 -0.679638 0.469743 -0.146673 -0.0374285 0.284864 0.00156827 -1.51097 140833 214479 -83224.3 139668 
29937 2 -225.547 7.3132 -28.9071 0.667202 -0.397019 1.01439 0.00275525 -0.178778 0.0234511 0.00205525 -1.52177 10265.1 52862.1 178322 281631 
30024 2 -225.418 10.9503 -31.524 -1.58997 -0.826944 1.07535 -0.206437 0.0142256 0.0685821 0.00550185 -1.5434 -115842 -51151.3 99157.3 67724.5 
29935 2 -223.877 8.2203 -31.5352 1.21401 -1.36233 -0.683033 -0.033007 -0.250448 -0.11 0.0047815 -1.52704 234474 -16714.3 177913 14833 
29936 2 -223.852 10.0218 -28.9523 -1.94439 -1.38741 -0.100713 -0.150631 -0.011357 0.121604 0.00719904 -1.54018 -354612 -123357 -29086 104297 
30747 2 -223.869 8.13822 -26.3453 -1.82705 -1.70729 1.75196 -0.15973 0.0551265 0.0492972 0.0117416 -1.54237 50503.4 -146094 -55104.9 82531.7 
29958 2 -278.525 13.8997 -31.4514 -1 0 0 0 0 0 0.00125952 -1.133 215811 341709 653031 44533 
29959 2 -278.525 15.753 -28.8305 -1 0 0 0 0 0 0.00125952 -1.13105 -96153 406988 637999 -25203.8 
30768 2 -278.525 13.8997 -26.2095 -1 0 0 0 0 0 0.00125952 -1.13258 149309 348040 646281 55423.6 
29963 2 -276.92 12.9731 -28.8305 -1 0 0 0 0 0 0.00125952 -1.53045 -13624 307934 347539 -355569 
30050 2 -276.92 16.6796 -31.4514 -1 0 0 0 0 0 0.00125952 -1.53511 262625 301636 264220 123103 
30860 2 -276.92 16.6796 -26.2095 -1 0 0 0 0 0 0.00125952 -1.52788 336680 522056 359944 209371 
29962 2 -275.431 15.716 -28.8342 -1.28416 1.12974 -0.156167 0.179082 0.0432642 0.0395798 0.00371528 -1.60315 455246 -1439.46 190729 -115724 
30771 2 -275.348 13.8531 -26.2412 -1.23792 -0.464161 2.3418 -0.138099 0.155377 0.1077 0.0091087 -1.59604 569191 214605 179473 -57620.9 
29961 2 -275.325 13.8827 -31.4138 -0.176516 -0.851141 0.253615 -0.231563 -0.0647587 -0.18077 0.0010327 -1.59334 630380 214920 140152 -153215 
30054 2 -273.717 16.569 -31.4376 -2.81377 -0.654949 0.600024 -0.06724 0.147545 -0.000685889 0.0109657 -1.51797 341806 103606 442049 -100965 
30864 2 -273.735 16.6228 -26.2201 0.0778565 -0.829728 -0.56002 -0.0972551 -0.060098 -0.0115045 0.00126976 -1.53207 298035 24049.8 35405.5 -3093.63 
29967 2 -273.817 12.9343 -28.8498 -1.99127 -0.706351 0.795541 0.252887 -0.0245426 -0.0543879 0.00641973 -1.52897 160073 231654 109917 -57941.8 
29965 2 -272.148 13.8184 -31.522 -1.50613 0.665007 -0.704922 -0.0301635 0.0732228 0.100247 0.00404 -1.50893 156368 69315.3 395793 171313 
30775 2 -272.155 13.8686 -26.2132 -0.455821 -0.796519 1.48828 -0.043873 -0.103695 0.0091081 0.0038506 -1.5254 180217 24776.2 13000.9 53312.9 
29966 2 -272.159 15.6642 -28.7662 -1.61403 2.08139 -2.17782 -0.0375928 0.117905 -0.243535 0.0147114 -1.51665 411832 158606 74556.9 113014 
29969 2 -268.924 13.8594 -31.509 -1.65607 -0.0342993 -0.0674349 0.00530995 -0.105562 0.167023 0.00346152 -1.51497 287575 64447.4 282110 -69836.7 
30058 2 -270.542 16.5871 -31.434 -2.78397 2.42665 -0.91452 0.00116599 -0.0445244 -0.0296339 0.0182321 -1.52182 98267 22364.3 531452 103388 
29973 2 -265.65 13.7898 -31.4517 -0.824442 0.0513567 1.10372 -0.0866861 -0.0489492 0.0196592 0.00239377 -1.52417 302827 160708 272275 -9445.14 
29971 2 -270.581 12.9523 -28.8653 0.229932 0.446936 -0.306566 0.0975081 -0.142655 -0.0381828 0.000436553 -1.5121 458577 257370 426126 -18775 
30868 2 -270.535 16.6019 -26.2086 -0.157198 -1.70898 -0.354133 0.0317212 0.0264992 0.101155 0.00386763 -1.53709 64740 60968.8 128922 -101625 
30779 2 -268.948 13.8327 -26.2241 -0.323342 0.853265 -0.580161 0.0445144 -0.072488 -0.0370381 0.00147263 -1.52652 270163 89304.2 157245 -130001 
29970 2 -268.933 15.6885 -28.8162 -0.819299 -0.380046 2.09479 0.0278029 -0.0768489 -0.0521417 0.00655432 -1.5165 480571 193969 207320 -152824 
30062 2 -267.277 16.5219 -31.4166 0.632279 1.80017 -0.642241 -0.0154059 0.0880063 -0.060602 0.00510465 -1.52384 301563 23672.9 294278 -136933 
30872 2 -267.311 16.5203 -26.1835 0.526515 0.234444 1.24113 0.0379866 0.0828372 -0.0132064 0.00235855 -1.51647 339344 203774 430172 -141856 
29975 2 -267.314 12.8777 -28.8426 -0.193662 -0.0711242 -0.644773 -0.0173592 0.0891994 -0.0367979 0.000577232 -1.52018 504397 158578 379899 -165098 
30783 2 -265.68 13.7558 -26.2268 0.0689012 -0.482963 -1.42352 -0.0450325 0.0346533 0.0617086 0.00285206 -1.518 315358 25570.3 272059 -85611.7 
29974 2 -265.626 15.5912 -28.7987 -0.930831 0.625078 -1.70538 -0.194103 0.0133882 -0.0108532 0.00524651 -1.52061 326546 136681 109334 -187918 
29977 2 -262.452 13.764 -31.4317 -0.796636 0.851678 0.684783 0.0410856 0.0894041 -0.142733 0.00230355 -1.52663 271343 279624 190098 8420.24 
30066 2 -264.082 16.5288 -31.4125 -1.45321 0.442215 0.0275532 0.0969843 -0.066854 -0.0645665 0.00290712 -1.53166 256310 -49054.3 36229.5 -83352.9 
29979 2 -264.05 12.8029 -28.8587 0.482008 -0.1404 -0.818744 -0.0450051 0.171879 0.0735524 0.00116176 -1.5313 273829 31899.6 254668 87260.8 
30876 2 -264.088 16.4908 -26.1498 -1.85041 -0.0410798 1.59288 0.0278255 0.143729 -0.105316 0.00751045 -1.52057 247334 -57809.9 187788 59785 
30787 2 -262.463 13.8269 -26.1943 -2.08567 0.0903995 -0.109492 -0.0513559 -0.181947 -0.113579 0.00550432 -1.52047 160757 116999 315788 200333 
29978 2 -262.434 15.6133 -28.8123 -0.420615 1.13107 0.847075 0.0346431 -0.0250096 -0.00715709 0.0027379 -1.53089 217859 72520 336611 129132 
30070 2 -260.818 16.5303 -31.4715 -2.09524 -0.324 0.461477 0.0581392 -0.056895 -0.0247138 0.00592978 -1.51611 480499 86610.3 185907 200250 
30880 2 -260.825 16.5581 -26.1813 0.288646 -0.736995 -0.397925 -0.0383766 -0.0760929 -0.137653 0.000988497 -1.51997 265404 -123926 249600 -8199.6 
29983 2 -260.833 12.8732 -28.8913 -0.755421 -1.34634 0.834031 0.0778592 0.00338753 0.142184 0.00387792 -1.51712 372962 114635 115357 -11943.7 
29985 2 -255.997 13.7392 -31.4328 -1.08168 -1.59192 0.67731 0.0214781 0.0392799 -0.0105806 0.00524334 -1.53799 -39.4827 -73364.6 228238 44363.5 
30078 2 -254.305 16.4836 -31.3823 -1.47783 -1.15014 1.25743 -0.08125 0.0422157 -0.146355 0.00640833 -1.51633 325072 135553 263723 40567.4 
29981 2 -259.177 13.7846 -31.4518 -1.13906 -0.572815 1.05093 -0.101768 0.0173795 -0.109271 0.00343853 -1.52059 238065 66133.4 413261 18537.6 
30074 2 -257.528 16.5101 -31.4815 -0.657184 -2.09006 -0.918076 -0.111273 0.0670907 0.021784 0.00710758 -1.52184 406528 57946.9 98435.5 31741.4 
30791 2 -259.255 13.8095 -26.2928 -2.61591 1.37516 -0.0727037 0.00326305 -0.1144 0.0869279 0.0110073 -1.52765 121193 264685 254323 -9554.04 
29982 2 -259.189 15.6516 -28.8857 0.275941 0.400484 -0.146819 -0.0597323 -0.126117 0.0581494 0.000325065 -1.52789 173587 43805.6 115132 -61703.3 
30884 2 -257.595 16.5045 -26.2718 -2.61222 -0.820706 0.152669 0.0395304 -0.0674517 0.140345 0.0094723 -1.52444 192532 -64440.4 179571 -51262.5 
29987 2 -257.566 12.8334 -28.8181 -1.46441 -0.166757 0.449182 -0.193034 0.00675348 -0.157746 0.00299018 -1.52946 205980 127616 -98425 -83221.5 
30795 2 -256.059 13.6862 -26.277 -1.74271 -0.726829 0.390573 0.196494 0.207173 0.207399 0.0046827 -1.52347 129142 1696.45 -91926.9 -84842.5 
29986 2 -255.985 15.5852 -28.8403 -0.97632 0.0909752 -0.549661 0.0677995 -0.0405283 0.0194956 0.00159153 -1.53787 -15070.7 53229.6 78353.4 78461.8 
29991 2 -254.379 12.7979 -28.8004 -2.74859 0.497552 0.381624 0.00507908 0.121351 -0.074696 0.0100106 -1.53202 103059 -94856.8 -203661 15986.7 
30888 2 -254.378 16.4265 -26.1561 -0.946025 0.691169 1.6341 -0.0290199 0.0992962 -0.0874636 0.00509219 -1.52279 329646 246023 38938.1 193932 
29989 2 -252.81 13.71 -31.3933 -1.27128 -1.3705 -1.18591 0.174838 0.0717687 -0.0188031 0.00617266 -1.52173 129060 18473.6 233931 -69894.4 
30082 2 -251.058 16.4565 -31.3524 -1.4834 -1.11825 -0.350498 -0.254069 0.026123 -0.129919 0.00450126 -1.51111 243891 10453.9 387284 4478.09 
29993 2 -249.591 13.7002 -31.4361 -1.79681 0.434998 0.391384 0.0822379 -0.0173315 -0.0403845 0.00449764 -1.52023 270021 138769 246871 159227 
29990 2 -252.809 15.5914 -28.7434 -0.94994 0.572604 -1.47895 0.192417 -0.161121 -0.0996416 0.00430445 -1.52174 250720 134726 177413 45445.2 
30799 2 -252.779 13.6995 -26.1922 -0.635513 -0.496903 0.103706 0.0404842 -0.00683678 -0.0604305 0.000833227 -1.52134 415185 -111631 81906.9 10350.1 
30892 2 -251.113 16.4299 -26.1437 -0.898697 0.565237 -3.35106 -0.0950851 0.116435 -0.0699361 0.0155635 -1.52391 330498 -34659.2 -79742.4 82104.8 
29995 2 -251.141 12.7759 -28.8337 -0.988217 -1.73641 -1.87573 -0.0887114 0.0649496 0.0851003 0.00945904 -1.51331 356869 249930 319395 23577.8 
30803 2 -249.493 13.7669 -26.2222 -1.22855 -0.118517 -0.784623 -0.0616764 -0.252902 0.00108247 0.00269412 -1.51228 336802 111905 95671.8 100959 
29994 2 -249.548 15.5559 -28.7713 -2.08981 -1.6928 -1.35422 0.124004 -0.000924024 -0.0279586 0.0114198 -1.51899 464145 115430 -31421.3 75679.8 
29998 2 -247.864 16.4521 -31.3573 -0.403355 -0.679802 -0.401489 -0.171424 -0.0232878 -0.109969 0.000990005 -1.53445 -180648 -1585.19 311093 57595.8 
29999 2 -247.9 12.7949 -28.8799 -0.915787 -1.18596 0.522432 -0.0868252 -0.0661377 0.152224 0.00317159 -1.5195 280797 148058 286284 -93779.6 
30896 2 -247.818 16.4721 -26.1645 -0.244431 -0.298963 -1.19668 -0.0976087 -0.167448 -0.0305939 0.0019915 -1.52203 238702 -142815 263662 -61383.3 
30002 2 -244.724 16.4246 -31.4086 -1.88026 -0.292447 1.66797 0.170599 0.0645077 -0.0309211 0.0080647 -1.52323 -23392.2 277365 48763.9 106436 
30001 2 -243.096 13.6896 -31.4407 -1.3833 0.468131 1.01286 -0.0831886 -0.0255367 -0.035593 0.00397825 -1.5225 281206 61303.2 193068 20979.8 
29997 2 -246.372 13.6675 -31.4722 -1.03877 2.50081 -1.15241 0.125992 0.0573231 0.0180808 0.0109089 -1.51622 336077 36895.2 84545.6 107429 
30900 2 -246.258 15.4907 -28.8395 0.0482403 -1.40237 -1.47531 -0.107782 0.076507 0.16289 0.00522134 -1.51468 280847 60003.6 56029.6 -146574 
30807 2 -246.301 13.6683 -26.2343 -2.87837 -0.33475 0.474887 -0.118957 0.0739382 -0.0517343 0.0108603 -1.53196 -166564 -102041 23759.8 18067.4 
30003 2 -244.667 12.7451 -28.8237 -3.6338 0.378247 0.758899 -0.148189 0.0683739 -0.168688 0.0175369 -1.52788 170087 -49666.6 96065.2 156044 
30812 2 -244.655 16.375 -26.1465 -1.52577 -0.64272 -0.70424 -0.104738 0.182996 -0.14216 0.00407708 -1.52481 -66994.4 -69165.6 217236 113332 
30811 2 -243.15 13.678 -26.2319 -3.02101 -1.33938 1.30172 0.240746 -0.0452905 -0.106171 0.0158887 -1.5388 -178044 -295071 -257050 96845.4 
30904 2 -243.074 15.5141 -28.8018 -0.823061 0.249067 0.678771 -0.158316 0.028888 -0.00680762 0.00151167 -1.52801 -25402.6 58801.6 10810 -40655.8 
30094 2 -241.519 16.4626 -31.3569 -0.0305516 -0.246168 0.128002 0.0857991 -0.0256027 -0.144947 9.81377e-005 -1.51462 283347 288435 236571 -270142 
30007 2 -241.483 12.8001 -28.863 -1.86269 0.833076 1.87162 -0.119082 -0.167791 0.0128214 0.0096562 -1.53219 -113264 -169808 42979.8 -33452.2 
30816 2 -241.474 16.3951 -26.2195 -0.757658 1.79534 0.824962 0.0352724 0.0299894 0.11286 0.00563995 -1.5316 91558.6 -31622 -100386 185933 
30005 2 -239.906 13.6379 -31.5064 -1.67481 0.756752 0.70732 -0.0152351 0.161334 0.0181027 0.00488435 -1.52568 146630 340941 227556 -40767.5 
30009 2 -236.702 13.6993 -31.5451 -2.32489 1.48808 -0.703759 -0.0471023 -0.00236893 0.0185751 0.0102207 -1.53184 -63829 -58855.3 232566 95518.9 
30098 2 -238.288 16.4364 -31.4644 0.993182 0.399856 -1.63343 -0.192346 -0.0375655 -0.0564708 0.0048043 -1.52321 181685 54743.4 164249 45166.8 
30006 2 -239.905 15.4591 -28.7898 -2.62657 -0.700339 -0.299206 0.0940782 0.145851 -0.248333 0.00941977 -1.5243 -256768 -185298 1685.94 -35809.6 
30815 2 -239.924 13.6499 -26.2527 -0.494982 -0.893905 1.18357 0.126355 -0.040125 0.000670389 0.0030794 -1.51627 480008 -10174.9 -104532 66576.8 
30011 2 -238.311 12.729 -28.9314 -2.62587 -0.148959 -1.19046 0.0270445 -0.0100357 0.112128 0.0104975 -1.51796 23620.8 -46440.4 308194 83447.4 
30908 2 -238.222 16.4176 -26.3272 0.209203 0.674078 1.5332 -0.159477 -0.0591474 0.170694 0.00358819 -1.52111 112733 324398 -151098 -52823.5 
30010 2 -236.737 15.4734 -28.901 -0.0850656 0.424032 0.384922 0.185588 -0.0464893 -0.0221887 0.000422196 -1.53227 66906 35437.5 28703.3 77445.5 
30819 2 -236.614 13.5839 -26.2704 -1.47871 0.881715 -1.32105 -0.252139 0.143539 -0.153286 0.00593132 -1.51254 384459 147478 -33135.6 -6511.84 
30102 2 -235.121 16.455 -31.5224 -2.8644 0.868349 0.640426 0.06646 0.0324141 -0.0716442 0.0118004 -1.5307 25305.2 -81714.9 210390 187771 
30013 2 -233.539 13.7557 -31.4799 -1.16555 1.34404 2.03769 0.0836363 -0.0691057 -0.158772 0.00921606 -1.52336 -74192.7 -305220 246815 -48266.2 
30106 2 -231.908 16.4706 -31.5179 0.0125135 1.83644 -0.812269 0.10385 0.023928 0.00774013 0.00507893 -1.51634 325093 -124166 210725 -11673.2 
30017 2 -230.355 13.7366 -31.4702 0.44591 0.80003 -1.17838 0.194976 0.0601427 0.0226719 0.00280554 -1.51373 348541 -192477 473308 -77676.2 
30912 2 -235.078 16.376 -26.305 -1.43555 2.21963 -0.642338 0.204324 0.0660421 0.0340431 0.00932064 -1.51983 195195 72317 210352 169610 
30015 2 -235.1 12.7541 -28.8974 -1.37341 -0.00719459 -0.564865 -0.000505033 0.0189363 0.0361671 0.0027777 -1.53042 33244.8 70321.1 -16630.8 -22330.9 
30823 2 -233.422 13.6796 -26.3001 -1.66496 -2.24959 -0.707156 -0.193048 -0.0118009 0.0962912 0.0104953 -1.51462 19252.9 54514.7 -140044 255311 
30014 2 -233.496 15.5224 -28.9509 -2.35314 -0.592077 0.407778 0.0672109 -0.0244602 0.258937 0.00762526 -1.51879 270477 -184800 127835 189818 
30916 2 -231.786 16.4395 -26.1879 -0.7399 -0.496571 1.70807 -0.0679204 0.0224881 -0.22687 0.00467475 -1.51446 360896 89693.6 197251 -92986 
30019 2 -231.933 12.7756 -28.7941 1.50795 1.75801 0.34767 0.16919 0.00949381 -0.203281 0.00690892 -1.521 118018 -3558.2 -6899.78 155207 
30018 2 -230.258 15.5372 -28.8415 -0.442879 0.223907 1.00154 -0.0571242 -0.00999869 -0.0443181 0.00157358 -1.51395 288803 33305.6 426556 122880 
30830 2 -230.243 13.6702 -26.2437 -3.08624 -0.47689 -0.853076 -0.0378664 0.0285224 -0.00309538 0.0131998 -1.53971 -84651.6 31446 -48943.6 125128 
30831 2 -227.001 13.7198 -31.5197 0.214074 0.35395 1.18344 -0.109192 -0.0921264 0.142767 0.00197952 -1.51975 190176 -209004 102418 91258.7 
30021 2 -228.577 16.383 -31.5055 -0.961039 -0.853161 -0.132263 -0.259253 0.165088 -0.0312244 0.0021021 -1.50886 393886 23255.2 433514 -61551.5 
30833 2 -228.584 16.3958 -26.1646 1.35604 -0.721105 -0.3902 -0.118667 0.16437 -0.244024 0.00316277 -1.52677 171426 139030 159938 88957.1 
30023 2 -228.649 12.8353 -28.8392 -0.80815 0.794499 -3.37389 -0.108751 -0.161952 -0.108295 0.0159549 -1.5186 224644 -19075.9 161632 7029.97 
30837 2 -227.053 15.5266 -28.8567 -2.12554 0.931553 -1.06473 0.0683486 0.078141 -0.00848858 0.00821124 -1.52349 3492.3 31016.6 379380 -13816.6 
30742 2 -227.042 13.6674 -26.2517 2.21449 -1.02045 0.801379 0.0327181 0.00412113 -0.0818634 0.00829705 -1.52885 120979 16621.7 -178972 147324 
30027 2 -225.471 12.7603 -28.8784 -3.41692 -0.872813 0.129877 -0.00106378 0.114072 -0.040147 0.015686 -1.53673 -122263 -96080.9 69105.9 -91634 
31734 2 -225.379 16.4068 -26.2362 -0.792137 0.28996 0.16531 -0.0403284 0.100873 -0.0387674 0.00093064 -1.51674 155870 -2257.62 219916 258715 
30835 2 -223.79 13.7433 -26.2107 -0.921985 0.0512706 2.93043 -0.0598619 -0.10207 -0.124233 0.01189 -1.51683 83731.5 28243.1 71633.3 114658 
30026 2 -223.898 15.5369 -28.902 -0.605747 0.698647 0.117323 0.243021 0.0400563 0.13425 0.00109427 -1.49456 425187 69359.9 415756 167699 
30025 2 -223.837 13.6718 -31.4348 -1.72063 0.258771 -0.302496 -0.0268879 0.135848 -0.189462 0.00392848 -1.5191 28009.5 176462 209738 30824.3 
30048 2 -278.525 19.4596 -31.4514 -1 0 0 0 0 0 0.00125952 -1.13336 104695 369800 647869 49224.3 
30049 2 -278.525 21.3129 -28.8305 -1 0 0 0 0 0 0.00125952 -1.13062 42900.3 344127 627908 -58207.4 
30858 2 -278.525 19.4596 -26.2095 -1 0 0 0 0 0 0.00125952 -1.1318 196514 377036 647928 50312.1 
30055 2 -272.085 19.3556 -31.4223 0.562935 -0.648776 0.416894 -0.215177 0.0214207 -0.0681877 0.00114818 -1.51543 258954 132042 326711 -3568.72 
30053 2 -276.92 18.5329 -28.8305 -1 0 0 0 0 0 0.00125952 -1.52585 98112.9 483494 325166 -225588 
30140 2 -276.92 22.2395 -31.4514 -1 0 0 0 0 0 0.00125952 -1.52447 340901 518057 425035 167233 
30143 2 -276.92 24.0928 -28.8305 -1 0 0 0 0 0 0.00125952 -1.48548 109314 141194 434930 -3308 
30950 2 -276.92 22.2395 -26.2095 -1 0 0 0 0 0 0.00125952 -1.53093 309241 467380 345564 216913 
30861 2 -275.329 19.4279 -26.2569 -0.253155 0.0916191 -1.30427 -0.223851 0.0124565 0.106849 0.00223387 -1.60192 571641 147145 96188.9 -127839 
30051 2 -275.367 19.3766 -31.4404 0.304921 -0.386303 -0.0621834 0.036517 0.192981 -0.000103594 0.000309933 -1.58552 693510 334700 214001 -220432 
30052 2 -275.373 21.3309 -28.8168 -2.34549 0.620799 -0.470422 -0.0474409 -0.160356 -0.112008 0.00769314 -1.59527 504695 250202 211201 -76450.5 
30144 2 -273.724 22.1437 -31.4571 -1.07381 1.02663 -0.213459 -0.0650335 0.0989278 -0.00807425 0.00283718 -1.51153 417601 467000 287553 -47893.6 
30954 2 -273.739 22.1449 -26.2323 1.63062 -0.386422 0.472475 0.0232333 0.118627 0.0865033 0.00381819 -1.52699 326933 168399 162844 -118571 
30057 2 -273.803 18.4506 -28.826 1.47514 0.857067 0.501609 0.177816 0.0545618 -0.0681284 0.00398285 -1.52777 269300 408173 206868 -15815.1 
30147 2 -273.734 24.052 -28.7908 -2.51665 0.615776 -1.82273 -0.00818241 -0.0215705 -0.0706959 0.0126393 -1.52124 388296 31250.1 500273 -157151 
30056 2 -272.177 21.2574 -28.8682 -2.5528 -0.0108735 -0.513889 0.102241 -0.0646972 0.0653535 0.00854078 -1.51812 330833 326111 28947.3 48046.3 
30865 2 -272.15 19.3801 -26.2352 -0.184315 0.0778949 0.0617037 0.0704689 0.0416035 0.00225895 5.5226e-005 -1.52254 110490 116154 118832 -57091.3 
29258 2 -267.24 22.0201 -31.5033 -1.25069 1.57614 0.544651 0.0237631 -0.051152 0.064879 0.0054727 -1.51914 435339 -120688 149467 105341 
30152 2 -270.51 22.1064 -31.4748 -1.78252 -0.713335 -0.599012 0.037583 0.0117813 -0.0257792 0.00509478 -1.52829 192945 164353 117977 -70627.3 
30059 2 -268.924 19.2887 -31.4786 -1.71399 0.256648 0.660025 0.0794703 0.0743907 0.061686 0.00433183 -1.52765 142975 195087 116794 -72196.1 
30870 2 -270.502 22.0899 -26.2793 -0.710235 0.169637 0.608297 -0.0716161 0.0364102 0.0568007 0.00113764 -1.51948 257824 171462 446856 -91743.4 
30061 2 -270.549 18.475 -28.7861 -1.86872 -0.899007 -0.120049 0.00719527 -0.0842945 -0.122417 0.0054345 -1.52283 265859 337693 82021.9 -15540.4 
30962 2 -270.489 23.9988 -28.8678 -1.27659 -0.589596 -0.494724 -0.0315263 -0.190023 0.0406578 0.00279873 -1.51961 305214 23275.3 266086 -61871 
30060 2 -268.899 21.1999 -28.9274 0.482008 1.42762 0.795842 -0.0141011 -0.0876685 0.140942 0.00365738 -1.52433 391298 179613 194491 -113519 
30869 2 -268.916 19.3353 -26.2083 -1.76366 0.540361 2.22223 -0.00632065 -0.0290654 -0.022824 0.0105054 -1.51683 235943 108228 254797 -122587 
30064 2 -267.294 22.0093 -26.2665 -1.41639 -1.05215 0.529028 0.0481077 0.154193 0.0324365 0.0042736 -1.52593 196392 135741 170426 13035.2 
30156 2 -267.2 23.8553 -28.8713 -2.07013 0.942275 -0.0157909 -0.0910634 0.0645541 0.0816386 0.00651618 -1.5312 191917 1090.05 257184 -88059.7 
30065 2 -267.329 18.3975 -28.8462 -0.302715 -1.31212 0.44774 0.0784628 0.000268875 0.103134 0.00253639 -1.52106 385122 305282 306992 -199994 
30063 2 -265.67 19.2976 -31.4016 -2.04779 1.01387 0.533878 0.0645302 -0.0396366 -0.124188 0.00693542 -1.51749 320212 93084.7 227761 73128.3 
30068 2 -265.626 21.1206 -28.8183 -1.47916 -1.03224 1.11405 -0.0514904 -0.0383336 -0.0922964 0.00566096 -1.52279 309746 49951.8 73146.3 25199.4 
30873 2 -265.683 19.2682 -26.216 -2.24563 -0.885738 0.0793055 -0.0132388 -0.0653966 -0.121915 0.00734759 -1.52547 279128 10477.1 56949.2 -11013.3 
30163 2 -263.958 22.0081 -31.4296 -2.36128 -0.142196 0.253165 -0.197242 -0.0266411 -0.0468301 0.00712878 -1.5202 190273 87925 293672 -102203 
30970 2 -264.073 22.01 -26.2323 -2.78103 0.245959 -0.386885 0.163065 -0.0276304 0.0322135 0.010006 -1.53209 153949 -14385.2 -54764.7 11987.3 
30974 2 -264.011 23.8662 -28.795 -3.89082 -1.67134 1.12868 0.124568 -0.0826254 -0.0861944 0.0241901 -1.52885 104306 -209773 239358 120395 
30069 2 -264.069 18.313 -28.8161 -3.30704 0.379059 -0.711487 0.059822 0.161701 0.0470689 0.0145933 -1.52208 332346 69335.2 192326 45186.6 
30067 2 -262.409 19.2234 -31.4313 -2.36999 0.967578 1.74272 0.00434072 0.159447 -0.0196379 0.0120789 -1.52114 380984 36460.2 270386 120575 
30072 2 -262.406 21.1272 -28.8241 -0.574397 0.519068 -0.116262 0.0167143 -0.124628 -0.0418293 0.000771933 -1.51938 320435 227225 24430 67887.9 
30877 2 -262.446 19.2511 -26.2375 -1.21607 -0.271534 1.38942 -0.0335966 -0.016023 0.0419707 0.00438697 -1.52235 307564 13609 283218 1185.74 
30167 2 -260.766 21.9921 -31.4583 -3.16392 0.374471 -0.355023 -0.00691408 0.0262349 -0.0405092 0.0129437 -1.52816 105183 175801 286195 117240 
30073 2 -260.793 18.3519 -28.8554 -0.921861 0.733224 0.0109435 -0.0245009 0.0329612 0.0586681 0.00174766 -1.51734 471519 118391 204799 57851.8 
31068 2 -260.738 23.8373 -28.8614 -0.336368 0.430998 1.37978 -0.0199458 -0.0832913 0.102845 0.00277433 -1.52151 307077 29164.2 346043 75985.4 
30882 2 -260.803 21.9323 -26.2368 -0.686968 -0.916898 -1.04341 0.0319499 0.0608606 0.0722976 0.00302452 -1.51298 309657 -50029.4 314165 4997.53 
30982 2 -254.311 22.0297 -31.4419 -0.384213 0.0188177 -1.61697 0.0030463 -0.0992944 0.0669697 0.00347949 -1.52176 322236 97626.3 309125 -40761.1 
30071 2 -259.122 19.2868 -31.4521 0.104616 0.0770583 0.404985 -0.0726661 -0.181849 -0.0157284 0.000227841 -1.5247 353308 14748 80563.2 -29919.6 
30081 2 -255.892 19.2609 -31.4449 -2.1666 -1.164 -0.725114 -0.0575518 -0.0215406 -0.0462447 0.00828115 -1.52404 149226 192691 316484 -71494.4 
30171 2 -257.552 22.0016 -31.4393 -2.41799 0.538132 -0.811361 0.144272 0.012693 -0.0315825 0.00855788 -1.5342 74608.8 -74579.8 68732.5 -44830.4 
30076 2 -259.136 21.0753 -28.8529 -0.283424 0.475547 1.9734 -0.0845854 -0.0576733 0.0995986 0.00529098 -1.52798 245034 703.977 144135 -81630.4 
30881 2 -259.178 19.2171 -26.2286 -1.74098 1.172 0.213823 0.0146508 0.0500528 -0.0191559 0.00560523 -1.52735 191793 -201214 355130 -29947.3 
30077 2 -257.516 18.3166 -28.8633 -1.55567 0.155323 0.961316 -0.0750849 0.114088 0.0463706 0.00424253 -1.52539 278984 -136578 163934 -33480.8 
30975 2 -257.532 23.7854 -28.8287 0.832817 -0.231856 0.197631 0.0153 0.0726251 0.0605544 0.000990484 -1.5191 184966 -31813.9 328930 -80480.8 
30886 2 -257.563 21.9431 -26.1799 -1.45306 -1.00193 0.749472 0.0903174 -0.0103077 -0.0522318 0.0046312 -1.52166 272267 -21170.8 287481 88239.2 
30885 2 -255.956 19.2017 -26.1759 -2.09849 0.0788378 0.933797 0.0283888 0.0122048 -0.11088 0.00665256 -1.53073 154981 -35626 104391 -31338.6 
30978 2 -255.926 21.0556 -28.8002 1.68712 -1.13394 -0.16117 -0.0106914 0.0358211 -0.0508695 0.00523731 -1.52544 159504 -44943.7 328453 -6181.06 
30175 2 -254.319 23.7996 -28.7852 -1.19851 0.761902 -0.479701 -0.00228768 -0.0160729 -0.049129 0.00283019 -1.51492 210758 -177666 319241 34763.1 
30890 2 -254.335 21.952 -26.1952 -0.501417 -0.0374117 -0.219355 0.0367949 0.0480788 0.0354365 0.000379034 -1.53035 316356 -57956.1 72359.2 69165.6 
30889 2 -254.304 18.3434 -28.7803 -3.02681 -0.34159 -0.409258 -0.118968 -0.0340815 -0.0244023 0.0118971 -1.52583 -2150.73 -42636 233954 123545 
30085 2 -252.726 19.2286 -31.4514 0.0360264 -1.72231 -0.148869 0.0954136 0.00760233 0.085734 0.00376571 -1.51415 189362 256908 489570 -81975.2 
30895 2 -252.745 19.2314 -26.1709 -1.46958 -1.51903 0.747709 0.119952 -0.0987209 0.00938267 0.00633058 -1.52341 329515 211983 -114939 106281 
30894 2 -252.7 21.0834 -28.7909 -0.754266 0.174622 0.233278 -0.00867233 -0.0406365 -0.011821 0.000823509 -1.52328 155972 -3903.42 353444 13448.9 
30986 2 -251.08 21.9877 -31.3762 -1.141 -0.716585 1.65308 -0.0221434 -0.0945441 0.0130284 0.00572835 -1.5154 237355 181041 357632 -50851 
30893 2 -251.142 18.3065 -28.7279 -4.13038 0.0848123 0.238431 0.0664213 0.00284872 -0.0609148 0.021568 -1.52633 -28375.9 59561.2 251135 -6565.16 
30983 2 -251.097 23.8176 -28.7025 -1.2365 0.764551 1.28037 0.00345237 -0.102787 -0.144349 0.00472671 -1.52897 147648 -223168 211157 -66080.6 
31796 2 -251.032 21.9565 -26.1498 -1.89272 0.4676 -0.413509 -0.145424 -0.0917744 -0.0597162 0.00500285 -1.52038 332431 48750.2 -201190 -39480.7 
30089 2 -249.504 19.1693 -31.3336 -0.756516 0.410535 0.648939 -0.00612075 0.133433 -0.10542 0.00146353 -1.5166 214738 107211 408440 -32242.6 
30898 2 -249.5 21.0419 -28.7223 1.05949 -0.64234 -0.618633 0.0602817 0.0087011 -0.0255959 0.00241554 -1.5257 221149 161843 193370 63098.7 
30899 2 -249.456 19.1567 -26.12 -1.06101 0.382971 0.43206 -0.0911884 0.11084 -0.0598174 0.00183775 -1.52181 270125 54500.4 -47437.6 39772 
30990 2 -247.88 21.9658 -31.291 -0.737256 1.09104 1.71127 -0.0470563 -0.00943806 -0.170563 0.00587232 -1.52093 76193.7 252162 254629 19945.9 
30897 2 -247.907 18.315 -28.7174 -1.74747 -0.744234 -1.2608 0.0682746 -0.0844251 -0.0905009 0.00654592 -1.52427 124859 257855 147825 52763.1 
30997 2 -247.869 23.8045 -28.7068 0.744654 -0.518191 -0.0159534 0.0407742 -0.0487844 0.013243 0.00103694 -1.53356 219018 -50019.1 63532.7 116820 
31800 2 -247.799 21.8858 -26.1062 -1.18535 -0.051492 0.177749 -0.0996586 0.0959158 0.0440625 0.00181281 -1.52009 185618 130640 300965 1216.24 
30093 2 -246.318 19.1888 -31.4174 -2.78019 1.66497 -0.483945 -0.0458252 0.142602 0.130694 0.0135219 -1.53011 -108695 89294.1 219066 54644.7 
30902 2 -246.264 21.0673 -28.7223 -0.0268878 0.154165 0.30204 0.0124755 -0.130212 0.0198213 0.000145748 -1.52472 238646 50741.3 70260.5 76472.2 
30903 2 -246.225 19.178 -26.0766 -2.42278 -0.196005 0.32735 0.0131264 -0.0441159 -0.102379 0.00757654 -1.51732 33678.8 -206168 203464 -139539 
30092 2 -244.721 21.9752 -31.3185 -1.31048 2.57127 -1.67038 0.110589 0.0619886 -0.136036 0.0140045 -1.52834 86877.4 -57450.7 305382 175515 
31804 2 -244.627 23.7792 -28.7367 -1.05901 0.146768 -0.642992 -0.0982664 -0.0229532 0.116841 0.00196041 -1.52796 182309 53118.1 175224 -215300 
31811 2 -244.617 21.8927 -26.1057 -1.13635 0.664681 1.11888 0.0570703 0.0261774 0.0487658 0.00375964 -1.52543 46217.5 -130990 365505 -205305 
30901 2 -244.746 18.2826 -28.7812 -1.22792 -0.692653 -0.707998 0.141701 -0.0388562 0.116317 0.00313471 -1.51875 280960 206108 381675 -110026 
30097 2 -243.146 19.2856 -31.3138 -1.95947 0.449327 0.695966 0.152351 -0.233205 -0.118524 0.0057003 -1.51174 163979 254162 148620 79975.3 
30907 2 -243.052 19.1367 -26.1066 -1.22895 -0.378963 -0.749791 0.00251713 0.064982 -0.148464 0.00279123 -1.52204 106520 108042 103474 126549 
30994 2 -243.008 20.9963 -28.7057 -0.17753 -0.114838 0.0813132 -0.103168 0.0708305 0.0208257 6.46342e-005 -1.51946 384920 75066.8 219257 -12742.4 
30999 2 -241.441 23.7219 -28.7122 -0.799791 0.331067 0.255154 -0.00844718 0.114468 -0.0411227 0.00102572 -1.52611 66313.8 176679 350897 -4799.12 
30905 2 -241.456 18.2421 -28.7341 -0.383603 -0.695066 -2.12516 -0.0866065 0.0699063 -0.133029 0.00648223 -1.52107 250512 -26045.5 35506 -11028.1 
30184 2 -241.471 22.009 -31.3683 -1.90983 -0.151265 -0.432881 -0.110218 -0.177258 -0.00306311 0.00485885 -1.52249 70473.8 535.09 317923 -59736.1 
30099 2 -236.695 19.1713 -31.4951 -1.51557 -1.31972 -1.75665 -0.101105 0.127028 0.0645756 0.00897336 -1.51753 300853 -12908.8 222075 -66853.2 
30906 2 -241.412 21.9137 -26.0463 -0.584897 -0.445076 -0.66173 -0.0207716 -0.118114 -0.12685 0.00123191 -1.52709 106417 -252258 199751 17117.8 
30911 2 -239.832 19.1987 -26.2016 -2.61859 -0.3601 0.107572 0.0363076 -0.1565 0.160111 0.00881446 -1.52281 217059 124453 158313 -566.886 
30095 2 -239.956 19.1963 -31.4476 -0.418166 0.430405 1.79387 0.146934 0.126269 0.0900349 0.00450668 -1.51076 314178 266782 333130 -22192.4 
30096 2 -239.814 20.988 -28.741 -1.94752 0.679146 -0.4034 -0.0621593 0.0908243 -0.0938303 0.00556307 -1.52111 124542 -59177.6 314368 65523.5 
30100 2 -238.338 21.9791 -31.4394 -1.65868 -0.523132 0.383896 0.153959 -0.126093 -0.0158026 0.00399552 -1.52097 96835.1 260057 251242 28383.4 
31093 2 -238.28 23.7477 -28.8293 -0.75886 0.35441 0.24796 0.0375098 0.0379775 0.101725 0.00096096 -1.51857 104110 207080 264148 -50800.4 
30998 2 -238.187 21.8879 -26.1053 -1.28277 -1.32972 1.16436 -0.0428213 0.0193025 -0.0571744 0.00600713 -1.52054 126297 2869.75 392466 -165204 
30101 2 -238.278 18.2456 -28.8911 0.202138 -0.230711 -0.650222 0.0542597 0.055664 0.102948 0.000651014 -1.52853 247504 -56126.4 181631 130455 
30909 2 -236.589 19.1449 -26.2378 -2.00601 0.755146 -1.29629 -0.137857 0.0386659 -0.0106203 0.00790309 -1.51489 -8798.73 -98127.4 275455 -21308.9 
31002 2 -236.635 20.997 -28.8016 -1.74108 1.62871 -0.675629 0.0185697 0.00574448 -0.0307917 0.00773413 -1.51377 298992 356756 233421 -3160.19 
30192 2 -235.131 21.917 -31.4085 -0.999529 -2.24768 1.80144 0.0601582 0.116657 -0.170997 0.0117088 -1.51929 312859 99059.3 126443 -62439 
30103 2 -233.481 19.2227 -31.482 -2.65373 0.554631 -0.472745 0.00906328 -0.0623211 0.0616272 0.00953879 -1.53855 99972.8 3621.56 88107.2 106270 
30110 2 -230.259 19.1954 -31.4657 0.189778 -1.36981 0.246171 0.0415342 -0.0275721 -0.06268 0.00248502 -1.52089 236090 274915 432847 -75610.4 
30105 2 -235.044 18.1965 -28.8928 -0.277036 -0.578302 0.312463 -0.0991583 0.217435 0.0270061 0.000640862 -1.53297 161449 72730.7 229495 158809 
30199 2 -235.074 23.8092 -28.9114 -0.208906 -1.05363 -0.0506189 0.0101279 -0.22023 0.233063 0.00145644 -1.51811 143225 93232.4 290806 -58663 
30914 2 -235.012 21.8813 -26.1599 -3.20145 -0.96217 -1.0378 -0.0959634 -0.0803353 -0.0471938 0.0154317 -1.49364 4034.69 -551384 666440 -148576 
30104 2 -233.388 21.0072 -28.8573 -0.8524 -0.419558 -1.78909 -0.143045 0.116224 0.112763 0.00516839 -1.51484 388217 211465 155094 51146.7 
30913 2 -233.435 19.2208 -26.2888 -0.231162 2.12163 -2.57227 0.181706 -0.180104 0.245862 0.0140705 -1.4998 244010 202683 497669 208861 
30109 2 -231.851 18.2633 -28.863 -4.757 1.07347 -0.314664 0.0642421 0.00886573 0.0287826 0.0300778 -1.5164 87621.9 157080 392032 181831 
30108 2 -231.862 23.7831 -28.7767 -1.17242 -0.0984963 -0.800714 0.0446544 -0.133504 -0.192454 0.00255105 -1.51702 166734 14510.2 219349 -23206.6 
30107 2 -231.863 21.9528 -31.4253 -1.90618 0.086458 -2.02791 0.0718739 0.0276814 -0.0352142 0.00976554 -1.52888 122087 58190.9 -46014.7 31936.8 
30917 2 -231.779 21.9457 -26.0961 -1.24527 2.04688 -1.04363 -0.0333317 -0.21002 -0.206391 0.00860198 -1.51432 108347 -90117.5 545994 -45268.4 
30113 2 -230.178 21.0586 -28.8406 -3.04633 0.242583 1.94225 -0.21637 -0.114931 0.0871132 0.016514 -1.52756 -21956.5 30164.4 228047 -42932.8 
30920 2 -230.18 19.187 -26.2287 -1.85993 0.687295 -0.618595 0.0144818 -0.018182 0.0402258 0.00543404 -1.51698 260782 42168.5 354013 -201426 
31006 2 -233.525 24.5335 -26.2303 -2.25696 0.055297 -0.490077 0.105939 0.105359 0.0938769 0.00672218 -1.49737 -203706 -699631 417460 -363997 
30921 2 -227.021 21.0711 -28.8256 -2.08384 1.12169 1.66935 0.111661 -0.0907963 -0.168761 0.0105639 -1.51973 153879 280622 419247 106092 
30112 2 -228.682 21.9648 -31.4835 -0.229385 -1.81672 -0.921833 0.107453 0.00432809 -0.0654749 0.00529357 -1.51289 322003 254796 85117.3 -19897.1 
30022 2 -228.644 18.2737 -28.8464 -1.2316 0.365178 1.22444 0.113823 -0.00906106 0.013213 0.00396678 -1.50742 340777 328633 363543 56342.1 
30923 2 -228.647 23.7478 -28.9007 -0.090697 0.455759 0.597089 0.0695482 0.123489 -0.0147706 0.000721021 -1.50827 167244 -274774 -58926.4 -9264.33 
33444 2 -228.613 21.8795 -26.1855 -2.4081 0.0883261 -0.821327 0.0524306 0.0384424 0.0178641 0.00816336 -1.51985 -98314.2 -139832 324109 -123976 
30111 2 -227.062 19.1675 -31.4762 1.13832 0.105771 -0.0449909 -0.00494993 0.0556018 0.015835 0.00164868 -1.52084 201814 119431 252973 -104596 
30832 2 -226.937 19.1523 -26.2228 0.511498 -0.742982 -0.118859 -0.125275 0.0076349 -0.0870253 0.0010426 -1.52479 245095 82849.5 318538 -23459.6 
31017 2 -225.337 23.8111 -28.9515 -2.06768 0.085772 0.361456 -0.190841 -0.256908 0.21701 0.00555863 -1.49942 251131 136589 304518 14214.5 
30924 2 -225.379 18.3007 -28.9151 -0.234821 0.0806574 -1.74448 -0.150653 -0.0533676 0.193895 0.00391064 -1.50994 304093 83691.2 347064 64940 
33352 2 -225.375 21.8834 -26.2823 -0.00712071 -3.02341 -0.267796 0.120602 0.130474 0.097583 0.0116036 -1.51708 278717 -62736.7 195765 95314 
33541 2 -227.045 24.5311 -26.3255 -1.07171 0.916054 -0.11835 0.27347 0.0249601 -0.0296562 0.00252122 -1.73103 -14604.1 -531740 308548 263567 
31015 2 -223.76 21.0129 -28.8451 0.798358 -0.529316 -1.44232 -0.132125 0.0702268 0.013589 0.00377584 -1.52951 43396.3 -60079.5 -61888 -108039 
31736 2 -223.746 19.1827 -26.242 -3.11313 -0.872712 -1.38217 0.0302741 -0.0876415 -0.0147708 0.0155722 -1.52397 -41369.4 -100544 211460 61908.7 
30117 2 -223.802 19.2312 -31.4175 -0.650645 -0.234701 -1.72979 -0.0240063 -0.154696 -0.186473 0.00437128 -1.53565 -143104 -288440 -38866.7 -49140.6 
31940 2 -286.564 30.3847 -25.8551 -0.469678 -0.181449 1.92528 -0.116308 -0.037247 -0.034115 0.00498798 -1.25939 -102140 361144 347491 -272696 
31041 2 -283.886 28.7753 -26.4171 -1.3101 -0.178709 -0.267837 0.0167817 8.93485e-005 0.0771775 0.00229237 -1.19455 591303 361528 134977 -468723 
31051 2 -283.016 29.8469 -29.109 -1.80881 -0.445361 -0.354788 0.0160798 0.0641315 -0.0599707 0.00452923 -1.1812 -597047 -171689 -364496 226666 
30229 2 -281.685 27.1634 -28.8251 -1.63655 -0.0549755 0.13102 0.11472 -0.00478375 0.113248 0.00339878 -1.02973 195771 -174948 188830 -3089.67 
31042 2 -281.616 30.7482 -26.1686 -0.00893698 -0.0449371 -0.575764 0.00562559 -0.012722 -0.0928005 0.00042018 -1.66255 199820 250759 869075 -248228 
31038 2 -280.191 27.9529 -26.1789 -0.86432 -0.522625 -0.405167 -0.000762159 -0.00682877 -0.0319377 0.0014917 -1.37849 1.20768e+006 302569 695383 -298860 
31047 2 -279.999 29.8211 -28.7728 -1.43136 0.343681 -0.594035 -0.0866953 -0.0232322 -0.0786172 0.00317373 -1.64164 -64887.3 959284 197179 -166079 
30228 2 -280.038 27.9927 -31.3916 -0.673422 0.255508 0.253391 0.041179 -0.101333 0.00408265 0.000734285 -1.35921 27645.8 80656.8 469700 -154625 
30237 2 -281.387 30.8399 -31.3752 -1.78011 0.319895 0.888133 -0.00280561 0.0326338 -0.0833125 0.00511353 -1.34471 -806691 -141367 -149465 -180085 
30138 2 -278.525 25.0195 -31.4514 -1 0 0 0 0 0 0.00125952 -1.20475 301342 521440 497952 -147557 
30139 2 -278.525 26.8728 -28.8305 -1 0 0 0 0 0 0.00125952 -1.50322 379006 501582 773115 -224719 
30948 2 -278.525 25.0195 -26.2095 -1 0 0 0 0 0 0.00125952 -1.18585 259630 498740 371907 -145257 
30961 2 -278.395 30.5309 -26.2268 0.548439 0.693881 -0.880061 0.0291529 -0.00537087 0.194315 0.00196077 -1.53622 -112372 -349120 20386.5 510635 
30146 2 -278.356 30.6002 -31.4545 0.417792 1.47415 -0.0802432 0.00358903 0.106302 0.128611 0.00296502 -1.61069 -203056 32342 235157 997.476 
30230 2 -276.92 27.7994 -31.4514 -1 0 0 0 0 0 0.00125952 -1.59903 509971 345823 536596 131841 
30233 2 -276.92 29.6527 -28.8305 -1 0 0 0 0 0 0.00125952 -1.53136 212455 469317 118873 75744 
31040 2 -276.92 27.7994 -26.2095 -1 0 0 0 0 0 0.00125952 -1.57987 650750 50315.6 374095 203789 
30145 2 -275.149 30.3976 -31.4685 -0.256535 -0.502776 0.121296 -0.0646498 0.0139118 0.096347 0.000419806 -1.52224 149711 -221929 280654 70130.9 
30141 2 -275.341 24.9873 -31.4295 -0.280983 0.241006 0.840898 0.0235287 -0.0985423 -0.0679913 0.00106322 -1.56524 726935 210839 412692 -188542 
30951 2 -275.343 24.9871 -26.1364 -0.500641 0.626483 0.349426 -0.0187618 -0.0219337 -0.192355 0.000963809 -1.57894 505281 253390 261558 -43312.6 
30142 2 -275.355 26.8456 -28.791 -0.962516 0.0644344 -0.65953 0.0758901 -0.0276097 -0.0587966 0.00171996 -1.54169 449452 364481 361627 -31367.2 
31863 2 -275.217 30.3963 -26.2222 -1.40647 0.315284 -1.96158 0.0558162 0.167104 -0.00120668 0.00746309 -1.52025 361519 -138999 114659 -89607.4 
30148 2 -273.682 27.6312 -31.4315 -1.13795 -0.542805 -0.820369 0.116052 0.0305433 -0.052035 0.00284974 -1.50512 408781 -58054.1 383632 13917.5 
31768 2 -273.67 27.6794 -26.1844 -1.20731 1.62159 0.849543 -0.0129528 -0.0728694 -0.014837 0.00605687 -1.52378 338403 -78685.3 311529 -2953.35 
30151 2 -273.622 29.5182 -28.8226 -1.11122 1.04311 -0.172983 0.000844964 -0.0336966 -0.0296068 0.0029634 -1.52161 305186 180363 309772 33109.5 
30149 2 -271.906 30.3044 -31.4684 -2.15316 2.10346 -1.53397 -0.0611803 -0.0256126 0.0373853 0.0143758 -1.52139 201912 134349 316007 103802 
30155 2 -272.05 24.8931 -31.4874 1.44618 0.204681 -0.801645 -0.170411 -0.124737 0.00210174 0.00349637 -1.50773 437350 16548.7 371442 -76659.3 
31772 2 -272.112 24.8991 -26.1427 -1.18044 1.19196 0.709014 0.0416207 -0.0440573 -0.181127 0.0041777 -1.51747 373572 239012 202870 -21697.1 
30958 2 -272.092 26.7054 -28.8232 -1.30027 1.4927 -0.118701 0.0372618 0.0811564 0.0252467 0.00495362 -1.51626 345558 -165584 435208 -92192 
31769 2 -271.916 30.2933 -26.1986 -0.895998 -0.568626 1.41172 -0.170137 0.193216 0.00437304 0.00392856 -1.52594 85611 -190338 36467.7 199345 
31158 2 -268.726 30.182 -31.4783 0.96933 0.0552742 1.60335 -0.00877547 0.131649 0.0158938 0.00442518 -1.51858 206678 -17830.3 138298 -19516.1 
30967 2 -268.794 24.7637 -31.4728 -0.133433 -1.16276 1.2495 -0.164528 0.0677497 0.0169286 0.00369171 -1.53299 52741.7 -94336.5 217483 21700 
30963 2 -270.391 27.5092 -31.5092 -0.721079 0.924024 -1.46385 -0.0490973 0.0695981 0.0477494 0.00442926 -1.51414 359357 -128120 493833 -183060 
31869 2 -270.43 27.5802 -26.1686 -1.01144 1.12539 0.671294 -0.0195956 -0.11229 -0.10431 0.00345126 -1.52722 205940 -210134 182350 192525 
30968 2 -270.437 29.3752 -28.8041 -1.98999 0.796189 -0.303562 0.22497 0.00177258 -0.142843 0.00590226 -1.51661 302654 158715 251646 40460.4 
30162 2 -268.833 26.628 -28.8454 -0.369017 0.217296 -0.656856 0.0104617 0.028598 -0.0932129 0.000774415 -1.52256 371677 -95630 192603 -263510 
30874 2 -268.866 24.8062 -26.2689 -2.07094 -0.272867 -0.830971 0.0706657 -0.0822117 0.083171 0.00636529 -1.51554 447385 -45395.2 198779 -151230 
31956 2 -268.74 30.3017 -26.238 -0.888926 -0.0977317 1.92025 0.0602998 -0.159347 -0.00118176 0.00565157 -1.52831 113034 -87284.2 328977 14647.9 
30158 2 -267.154 27.4589 -31.4876 -2.082 1.27625 1.04246 -0.00228523 0.04623 0.0166412 0.00887995 -1.52108 316944 -117124 398360 129421 
30973 2 -267.226 27.4876 -26.2823 -1.00675 -1.96647 -0.686247 0.0840513 0.0562483 0.203832 0.0067403 -1.51335 348258 -8110.5 271268 -94867.8 
31065 2 -267.155 29.293 -28.8875 -0.233937 0.202934 -0.270628 0.0571334 0.0309484 0.107455 0.000213045 -1.51434 426720 -80745.7 144314 19138.4 
30971 2 -265.626 24.7529 -31.4684 0.70194 -0.480654 0.321203 0.15569 -0.0838995 0.00760142 0.00104152 -1.52946 15965.5 -5103.6 198681 53172.2 
30966 2 -265.562 24.7812 -26.1902 -0.805906 -0.311398 0.329178 -0.230598 -0.0986696 -0.0463645 0.00107665 -1.5221 295507 -50630.5 10213.8 33880.1 
31069 2 -262.232 30.1805 -31.462 -1.75485 0.597526 -0.765292 -0.107561 0.0406717 0.0346431 0.00506604 -1.51959 223147 162320 140783 -2518.27 
31161 2 -265.439 30.1853 -31.4142 -0.342485 -0.742394 0.125958 -0.176944 0.050997 -0.139503 0.000861902 -1.52177 271837 94113.6 203002 32409.3 
30166 2 -262.412 24.7211 -31.4304 -1.05816 0.703228 -0.210043 0.200765 0.046442 -0.00819928 0.00208872 -1.51901 261823 -211609 192422 72339.6 
30261 2 -260.709 27.4305 -31.48 -1.42731 -0.380083 1.89652 -0.073624 0.0240737 0.0858526 0.00727809 -1.52862 219.703 5113.3 348362 168319 
31067 2 -265.551 26.5452 -28.8191 -1.36404 -0.948814 0.928675 -0.01493 0.183591 -0.0942735 0.0045636 -1.52086 335219 -185582 245029 153466 
31867 2 -265.503 30.1367 -26.2263 -0.115078 -1.94995 -1.02253 0.0429582 0.108818 -0.0255837 0.00612268 -1.5203 334798 199230 252527 5001.93 
31972 2 -263.917 27.4342 -31.4997 -0.718016 -0.395211 0.263849 -0.0515993 0.0640925 0.139476 0.00093375 -1.51991 175735 -81630.7 362400 187716
[truncated: 7,521,293 more chars]
