# Supplementary material for: Atomistic insight into Al-Mg friction stir welding process via molecular dynamics simulation
Source: PLoS One. 2026 Jun 4;21(6):e0350194. doi: 10.1371/journal.pone.0350194 (PMC13235913; doi:10.1371/journal.pone.0350194)
Supplement: S4 File — (ZIP) [file pone.0350194.s004.zip › Supporting Information_Raw Data set/Shape tube.dump]

ITEM: TIMESTEP
117000
ITEM: NUMBER OF ATOMS
58277
ITEM: BOX BOUNDS pp pp pp
-3.5000000000000000e+002 3.0000000000000000e+001
-2.0000000000000000e+001 1.2000000000000000e+002
-5.0500000000000000e+001 5.0500000000000000e+001
ITEM: ATOMS id type x y z vx vy vz fx fy fz c_10 c_11 c_peratom[1] c_peratom[2] c_peratom[3] c_peratom[4] 
27190 2 -279.525 -8.33982 -47.1772 -1 0 0 0 0 0 0.00125952 -1.08003 375736 224111 689633 2509.67 
26787 2 -277.92 -9.26647 -49.7981 -1 0 0 0 0 0 0.00125952 -1.32752 333073 403456 330760 -250674 
27194 2 -277.92 -9.26647 -44.5562 -1 0 0 0 0 0 0.00125952 -1.18968 411426 482155 576837 -244223 
27192 2 -276.315 -8.33982 -47.1772 -1 0 0 0 0 0 0.00125952 -1.48171 1.11638e+006 273082 930005 -65011.8 
26789 2 -274.71 -9.26647 -49.7981 -1 0 0 0 0 0 0.00125952 -1.40875 694718 317248 743740 -42019.4 
27197 2 -274.71 -9.26647 -44.5562 -1 0 0 0 0 0 0.00125952 -1.21761 285734 211526 175858 -3145.32 
27195 2 -273.105 -8.33982 -47.1772 -1 0 0 0 0 0 0.00125952 -1.43586 627119 186904 853588 7846.31 
26791 2 -271.5 -9.26647 -49.7981 -1 0 0 0 0 0 0.00125952 -1.4042 601552 320972 704568 110462 
27200 2 -271.5 -9.26647 -44.5562 -1 0 0 0 0 0 0.00125952 -1.21905 200454 238151 165466 1341.44 
27198 2 -269.895 -8.33982 -47.1772 -1 0 0 0 0 0 0.00125952 -1.43046 623743 211234 811436 3494.61 
26793 2 -268.29 -9.26647 -49.7981 -1 0 0 0 0 0 0.00125952 -1.39242 338040 83696.8 -48177.6 40394 
27203 2 -268.29 -9.26647 -44.5562 -1 0 0 0 0 0 0.00125952 -1.21759 212264 239914 172634 3649.73 
27201 2 -266.685 -8.33982 -47.1772 -1 0 0 0 0 0 0.00125952 -1.42275 646652 224200 785034 6371.33 
26795 2 -265.08 -9.26647 -49.7981 -1 0 0 0 0 0 0.00125952 -1.40274 405244 -79546.1 -237237 4349.92 
27206 2 -265.08 -9.26647 -44.5562 -1 0 0 0 0 0 0.00125952 -1.2177 211690 244051 175457 -11026.7 
27204 2 -263.475 -8.33982 -47.1772 -1 0 0 0 0 0 0.00125952 -1.42584 641625 226102 781977 -6151.5 
26797 2 -261.87 -9.26647 -49.7981 -1 0 0 0 0 0 0.00125952 -1.39071 464615 234691 293879 -126765 
27209 2 -261.87 -9.26647 -44.5562 -1 0 0 0 0 0 0.00125952 -1.21716 197180 214892 170431 -14509.9 
27207 2 -260.265 -8.33982 -47.1772 -1 0 0 0 0 0 0.00125952 -1.43393 615289 209181 829805 5688.41 
26799 2 -258.66 -9.26647 -49.7981 -1 0 0 0 0 0 0.00125952 -1.40588 546140 294471 679915 1152.2 
27212 2 -258.66 -9.26647 -44.5562 -1 0 0 0 0 0 0.00125952 -1.21562 204848 244166 171382 -1611.31 
27210 2 -257.055 -8.33982 -47.1772 -1 0 0 0 0 0 0.00125952 -1.43495 624312 206605 849204 3306.18 
26801 2 -255.45 -9.26647 -49.7981 -1 0 0 0 0 0 0.00125952 -1.39991 582349 310678 608964 146579 
27215 2 -255.45 -9.26647 -44.5562 -1 0 0 0 0 0 0.00125952 -1.21811 202516 246350 167638 10295.6 
27213 2 -253.845 -8.33982 -47.1772 -1 0 0 0 0 0 0.00125952 -1.42888 630518 221739 804505 -7034.85 
26803 2 -252.24 -9.26647 -49.7981 -1 0 0 0 0 0 0.00125952 -1.39572 320207 18445.5 -147239 16949.6 
27218 2 -252.24 -9.26647 -44.5562 -1 0 0 0 0 0 0.00125952 -1.21635 205736 227302 170915 4029.95 
27216 2 -250.635 -8.33982 -47.1772 -1 0 0 0 0 0 0.00125952 -1.42206 646693 233814 796220 1398.14 
26805 2 -249.03 -9.26647 -49.7981 -1 0 0 0 0 0 0.00125952 -1.39994 357420 -45415.2 -213993 388.995 
27221 2 -249.03 -9.26647 -44.5562 -1 0 0 0 0 0 0.00125952 -1.21758 210652 242954 176258 17857.2 
27219 2 -247.425 -8.33982 -47.1772 -1 0 0 0 0 0 0.00125952 -1.42572 637628 231028 793943 -12200 
26807 2 -245.82 -9.26647 -49.7981 -1 0 0 0 0 0 0.00125952 -1.3941 523661 278517 444951 -151367 
27224 2 -245.82 -9.26647 -44.5562 -1 0 0 0 0 0 0.00125952 -1.21708 204472 201765 175550 -11831.2 
27222 2 -244.215 -8.33982 -47.1772 -1 0 0 0 0 0 0.00125952 -1.43259 618854 219337 846162 9380.33 
26809 2 -242.61 -9.26647 -49.7981 -1 0 0 0 0 0 0.00125952 -1.40504 510095 276563 619910 1173.36 
27227 2 -242.61 -9.26647 -44.5562 -1 0 0 0 0 0 0.00125952 -1.216 215116 261291 175308 2391.05 
27225 2 -241.005 -8.33982 -47.1772 -1 0 0 0 0 0 0.00125952 -1.43324 620881 216496 846435 -1654.16 
26811 2 -239.4 -9.26647 -49.7981 -1 0 0 0 0 0 0.00125952 -1.395 535421 285517 474509 153522 
27230 2 -239.4 -9.26647 -44.5562 -1 0 0 0 0 0 0.00125952 -1.21934 201670 225291 169147 857.123 
27228 2 -237.795 -8.33982 -47.1772 -1 0 0 0 0 0 0.00125952 -1.42844 636104 209346 790417 -973.38 
26813 2 -236.19 -9.26647 -49.7981 -1 0 0 0 0 0 0.00125952 -1.39927 348492 -36176.6 -206098 1547.42 
27233 2 -236.19 -9.26647 -44.5562 -1 0 0 0 0 0 0.00125952 -1.21767 214078 244188 169952 -9511.33 
27231 2 -234.585 -8.33982 -47.1772 -1 0 0 0 0 0 0.00125952 -1.42496 643224 196498 788157 -4369.35 
26815 2 -232.98 -9.26647 -49.7981 -1 0 0 0 0 0 0.00125952 -1.39643 322856 6503.51 -161923 -13170.1 
27236 2 -232.98 -9.26647 -44.5562 -1 0 0 0 0 0 0.00125952 -1.21567 212467 215492 173657 -1943.56 
27234 2 -231.375 -8.33982 -47.1772 -1 0 0 0 0 0 0.00125952 -1.42937 634751 214363 802408 -1420.03 
26817 2 -229.77 -9.26647 -49.7981 -1 0 0 0 0 0 0.00125952 -1.39892 575063 306934 584480 -150399 
27239 2 -229.77 -9.26647 -44.5562 -1 0 0 0 0 0 0.00125952 -1.21856 218096 253489 174925 22063 
27237 2 -228.165 -8.33982 -47.1772 -1 0 0 0 0 0 0.00125952 -1.43421 622455 179885 842723 1785.3 
26819 2 -226.56 -9.26647 -49.7981 -1 0 0 0 0 0 0.00125952 -1.40565 536728 289680 664698 -3601.11 
27242 2 -226.56 -9.26647 -44.5562 -1 0 0 0 0 0 0.00125952 -1.22033 217990 254886 174786 527.406 
27240 2 -224.955 -8.33982 -47.1772 -1 0 0 0 0 0 0.00125952 -1.43469 611490 168094 826425 915.857 
26821 2 -223.35 -9.26647 -49.7981 -1 0 0 0 0 0 0.00125952 -1.39121 476103 244681 324267 133265 
27245 2 -223.35 -9.26647 -44.5562 -1 0 0 0 0 0 0.00125952 -1.21934 219302 252718 171780 -11512 
26785 2 -279.525 -6.48653 -49.7981 -1 0 0 0 0 0 0.00125952 -1.45814 584685 726777 -238234 -338594 
26830 2 -279.525 -0.926647 -49.7981 -1 0 0 0 0 0 0.00125952 -1.46452 355969 286516 452042 44012.1 
27191 2 -279.525 -6.48653 -44.5562 -1 0 0 0 0 0 0.00125952 -1.17779 290098 793448 719129 -188230 
27258 2 -279.525 -2.77994 -47.1772 -1 0 0 0 0 0 0.00125952 -1.12527 182469 340999 557899 78120.4 
27259 2 -279.525 -0.926647 -44.5562 -1 0 0 0 0 0 0.00125952 -1.13433 56879.4 346738 627910 -78169.1 
26832 2 -277.92 -3.70659 -49.7981 -1 0 0 0 0 0 0.00125952 -1.97407 463726 953271 319197 42215.9 
27260 2 -277.92 -5.55988 -47.1772 -1 0 0 0 0 0 0.00125952 -1.5234 484562 899253 569321 226305 
27263 2 -277.92 -3.70659 -44.5562 -1 0 0 0 0 0 0.00125952 -1.52575 277581 607632 532287 -219501 
26786 2 -276.315 -6.48653 -49.7981 -1 0 0 0 0 0 0.00125952 -2.19347 1.00867e+006 1.16646e+006 823812 -49942.9 
26831 2 -276.315 -0.926647 -49.7981 -1 0 0 0 0 0 0.00125952 -2.04322 1.00754e+006 520278 292726 351038 
27193 2 -276.315 -6.48653 -44.5562 -1 0 0 0 0 0 0.00125952 -1.66911 956614 994509 477577 -31342.1 
27261 2 -276.315 -2.77994 -47.1772 -1 0 0 0 0 0 0.00125952 -1.56771 846669 387433 354662 28713.9 
27267 2 -274.761 -3.68894 -44.5362 -0.0718466 0.139351 0.600179 0.0472436 -0.0391004 -0.0627844 0.000484657 -1.52561 210152 370497 265839 -74980.1 
26834 2 -274.71 -3.70659 -49.7981 -1 0 0 0 0 0 0.00125952 -2.0697 584749 469527 790485 -48009.7 
27264 2 -274.71 -5.55988 -47.1772 -1 0 0 0 0 0 0.00125952 -1.52829 394428 619993 293159 10028.6 
26788 2 -273.105 -6.48653 -49.7981 -1 0 0 0 0 0 0.00125952 -2.15693 761625 1.03656e+006 1.19984e+006 -11323.5 
26833 2 -273.105 -0.926647 -49.7981 -1 0 0 0 0 0 0.00125952 -1.98041 392659 106097 -102170 -11282.6 
27196 2 -273.105 -6.48653 -44.5562 -1 0 0 0 0 0 0.00125952 -1.60001 399223 934205 397529 -154956 
27265 2 -273.105 -2.77994 -47.1772 -1 0 0 0 0 0 0.00125952 -1.50135 279500 230287 267585 16381 
27266 2 -273.093 -0.957656 -44.5954 -1.18352 0.129939 0.662701 -0.127758 0.110417 0.126814 0.00233866 -1.5197 346400 76928.5 198295 -16615 
27271 2 -271.569 -3.72707 -44.5453 -0.846375 -1.52243 -0.393883 0.185478 0.0229943 -0.0385471 0.00401698 -1.52339 235989 90524.8 237249 47208.3 
26836 2 -271.5 -3.70659 -49.7981 -1 0 0 0 0 0 0.00125952 -2.0547 247525 412007 586581 79848.4 
27268 2 -271.5 -5.55988 -47.1772 -1 0 0 0 0 0 0.00125952 -1.52721 268228 610000 295785 -38412.3 
26790 2 -269.895 -6.48653 -49.7981 -1 0 0 0 0 0 0.00125952 -2.09052 323929 1.07855e+006 486353 87352.2 
26835 2 -269.895 -0.926647 -49.7981 -1 0 0 0 0 0 0.00125952 -1.97088 421717 427651 204564 -325814 
27199 2 -269.895 -6.48653 -44.5562 -1 0 0 0 0 0 0.00125952 -1.60955 317881 874989 289449 -34955.4 
27269 2 -269.895 -2.77994 -47.1772 -1 0 0 0 0 0 0.00125952 -1.50492 237755 260352 294527 -2346.55 
27275 2 -268.329 -3.71442 -44.5772 0.390217 0.814212 -1.26328 0.0525425 -0.0392175 0.0164193 0.00303679 -1.52798 323435 86450.4 113099 -27874.9 
26838 2 -268.29 -3.70659 -49.7981 -1 0 0 0 0 0 0.00125952 -1.95345 377169 537069 -190936 -228139 
27272 2 -268.29 -5.55988 -47.1772 -1 0 0 0 0 0 0.00125952 -1.52395 300961 609145 296840 -10032.1 
27270 2 -269.894 -0.945442 -44.5128 -1.27706 -0.0727552 1.08304 -0.113916 0.00974964 -0.156423 0.0035382 -1.52743 28324.7 232753 210594 11702.5 
26792 2 -266.685 -6.48653 -49.7981 -1 0 0 0 0 0 0.00125952 -2.02538 924694 1.38986e+006 -6686.12 158564 
26837 2 -266.685 -0.926647 -49.7981 -1 0 0 0 0 0 0.00125952 -2.00443 362031 80212.5 155890 -3017.38 
27202 2 -266.685 -6.48653 -44.5562 -1 0 0 0 0 0 0.00125952 -1.60983 301825 884878 242835 -36961.9 
27273 2 -266.685 -2.77994 -47.1772 -1 0 0 0 0 0 0.00125952 -1.51116 184860 206608 149957 4826.6 
27274 2 -266.74 -0.957427 -44.5447 -1.24331 0.301689 -0.0360617 0.170128 0.0529982 -0.0216998 0.00206328 -1.52639 134204 232295 288819 8901.5 
26840 2 -265.08 -3.70659 -49.7981 -1 0 0 0 0 0 0.00125952 -1.94217 673309 693403 -284419 138771 
27276 2 -265.08 -5.55988 -47.1772 -1 0 0 0 0 0 0.00125952 -1.5215 306627 577010 218098 2184.79 
27279 2 -265.097 -3.73476 -44.6168 1.36337 -0.628667 0.200179 -0.0333016 0.0351414 0.205564 0.00288943 -1.52088 245262 168603 180512 -42516.7 
26794 2 -263.475 -6.48653 -49.7981 -1 0 0 0 0 0 0.00125952 -2.03704 664638 1.28582e+006 122154 -235167 
26839 2 -263.475 -0.926647 -49.7981 -1 0 0 0 0 0 0.00125952 -1.99468 323034 268372 258355 161683 
27205 2 -263.475 -6.48653 -44.5562 -1 0 0 0 0 0 0.00125952 -1.60756 366447 844380 387591 -14624.1 
27277 2 -263.475 -2.77994 -47.1772 -1 0 0 0 0 0 0.00125952 -1.51023 221321 199037 170031 -1979.98 
27278 2 -263.502 -0.953125 -44.5888 -2.41002 -0.707892 -1.41606 0.0455617 0.00926473 0.11248 0.0104723 -1.51789 375130 177865 204282 11540.1 
27283 2 -261.885 -3.73478 -44.5124 -1.60617 0.158612 0.210918 0.00433618 0.0452705 -0.0960076 0.00333701 -1.52057 163999 222668 361752 23888.7 
26842 2 -261.87 -3.70659 -49.7981 -1 0 0 0 0 0 0.00125952 -1.99142 140601 387236 75977.4 83634.5 
27280 2 -261.87 -5.55988 -47.1772 -1 0 0 0 0 0 0.00125952 -1.52629 284169 647728 329990 23516.8 
26796 2 -260.265 -6.48653 -49.7981 -1 0 0 0 0 0 0.00125952 -2.1367 348070 1.01813e+006 781063 38361.3 
26841 2 -260.265 -0.926647 -49.7981 -1 0 0 0 0 0 0.00125952 -1.97764 370910 316044 144864 262347 
27208 2 -260.265 -6.48653 -44.5562 -1 0 0 0 0 0 0.00125952 -1.60783 319077 779257 420789 -48844.1 
27281 2 -260.265 -2.77994 -47.1772 -1 0 0 0 0 0 0.00125952 -1.50087 272934 234078 232293 34142.8 
27282 2 -260.247 -0.967843 -44.606 -1.85982 1.39816 -0.338007 -0.13441 -0.0179269 0.115432 0.00696265 -1.53201 156170 75337 61385.7 3641.35 
26844 2 -258.66 -3.70659 -49.7981 -1 0 0 0 0 0 0.00125952 -2.07068 624895 486033 948725 -31600.2 
27284 2 -258.66 -5.55988 -47.1772 -1 0 0 0 0 0 0.00125952 -1.52549 285016 605086 260895 449.343 
27287 2 -258.711 -3.7567 -44.52 0.216587 -0.794066 0.737759 0.186024 0.123034 -0.129882 0.0015388 -1.5177 276845 174543 214133 38963.5 
26798 2 -257.055 -6.48653 -49.7981 -1 0 0 0 0 0 0.00125952 -2.15453 611107 1.03115e+006 1.04462e+006 -30112.8 
26843 2 -257.055 -0.926647 -49.7981 -1 0 0 0 0 0 0.00125952 -1.98075 384784 154752 -24947.6 -69968.3 
27211 2 -257.055 -6.48653 -44.5562 -1 0 0 0 0 0 0.00125952 -1.60831 342145 819808 407471 -21997.6 
27285 2 -257.055 -2.77994 -47.1772 -1 0 0 0 0 0 0.00125952 -1.49883 281867 286177 407959 -2930.66 
27286 2 -257.055 -0.91516 -44.5736 -2.51545 0.939039 0.414481 0.0961203 -0.150282 0.053907 0.00929659 -1.52132 222131 355960 236210 190213 
27291 2 -255.429 -3.74899 -44.5613 0.967789 -0.693362 -0.701021 -0.0779599 0.104684 0.012038 0.00240416 -1.51227 511738 173455 220045 -35079.4 
26846 2 -255.45 -3.70659 -49.7981 -1 0 0 0 0 0 0.00125952 -2.03989 163464 377100 469624 61122.8 
27288 2 -255.45 -5.55988 -47.1772 -1 0 0 0 0 0 0.00125952 -1.52619 269453 575318 226116 -18187.6 
26800 2 -253.845 -6.48653 -49.7981 -1 0 0 0 0 0 0.00125952 -2.07014 397669 1.13487e+006 347744 151959 
26845 2 -253.845 -0.926647 -49.7981 -1 0 0 0 0 0 0.00125952 -1.97533 410846 411975 265492 -296924 
27214 2 -253.845 -6.48653 -44.5562 -1 0 0 0 0 0 0.00125952 -1.60826 320408 887842 306924 94928.9 
27289 2 -253.845 -2.77994 -47.1772 -1 0 0 0 0 0 0.00125952 -1.50491 213006 227224 222460 -36149.8 
27290 2 -253.839 -0.955797 -44.5529 -1.84437 -0.575939 1.54459 -0.00702313 0.0179597 -0.0845497 0.00770721 -1.52203 219953 339277 86050.6 -90402.9 
27295 2 -252.164 -3.71918 -44.5884 0.51416 1.0845 -0.583336 -0.235277 0.0227471 0.0688871 0.00224292 -1.5207 294991 118177 122392 -18020.2 
26848 2 -252.24 -3.70659 -49.7981 -1 0 0 0 0 0 0.00125952 -1.94432 500185 593475 -269547 -250766 
27292 2 -252.24 -5.55988 -47.1772 -1 0 0 0 0 0 0.00125952 -1.52657 305392 598447 284092 -6265.62 
26802 2 -250.635 -6.48653 -49.7981 -1 0 0 0 0 0 0.00125952 -2.02487 965806 1.414e+006 -9639.51 63606.9 
26847 2 -250.635 -0.926647 -49.7981 -1 0 0 0 0 0 0.00125952 -2.00233 428763 49620.8 129309 14653.6 
27217 2 -250.635 -6.48653 -44.5562 -1 0 0 0 0 0 0.00125952 -1.60997 318926 795288 304387 63361.8 
27293 2 -250.635 -2.77994 -47.1772 -1 0 0 0 0 0 0.00125952 -1.50695 177893 240629 147029 -23026 
27294 2 -250.617 -0.94565 -44.5147 -1.34404 -0.643807 0.181665 -0.00919235 0.0038939 -0.210738 0.00283886 -1.52359 184557 208880 123411 -84587.7 
27299 2 -248.994 -3.74722 -44.6283 0.0757573 0.621884 0.518753 -0.0452561 0.0875142 0.240071 0.000833275 -1.52203 30697.8 162355 141529 6474.52 
26850 2 -249.03 -3.70659 -49.7981 -1 0 0 0 0 0 0.00125952 -1.94136 617422 651448 -290545 219953 
27296 2 -249.03 -5.55988 -47.1772 -1 0 0 0 0 0 0.00125952 -1.52466 291569 542228 160466 2301.01 
26804 2 -247.425 -6.48653 -49.7981 -1 0 0 0 0 0 0.00125952 -2.04882 524764 1.2167e+006 210076 -215026 
26849 2 -247.425 -0.926647 -49.7981 -1 0 0 0 0 0 0.00125952 -1.98299 375391 350192 240519 234026 
27220 2 -247.425 -6.48653 -44.5562 -1 0 0 0 0 0 0.00125952 -1.60787 343020 815406 261747 71605 
27297 2 -247.425 -2.77994 -47.1772 -1 0 0 0 0 0 0.00125952 -1.50809 219255 254657 156686 13295.4 
27298 2 -247.423 -0.94142 -44.5326 -2.06008 -0.631381 -0.212314 -0.0537292 -0.123626 -0.131416 0.00590415 -1.5286 18348.8 -45188.9 136370 -23286.3 
27303 2 -245.798 -3.70242 -44.575 -1.35833 -0.085746 -0.59515 -0.161562 -0.193633 0.0415364 0.00277926 -1.53197 -161838 -92164.9 191034 -172236 
26852 2 -245.82 -3.70659 -49.7981 -1 0 0 0 0 0 0.00125952 -2.01166 114371 365264 278416 8871.31 
27300 2 -245.82 -5.55988 -47.1772 -1 0 0 0 0 0 0.00125952 -1.52964 271700 636025 279783 40755 
26806 2 -244.215 -6.48653 -49.7981 -1 0 0 0 0 0 0.00125952 -2.14622 428926 1.01552e+006 880230 44665.9 
26851 2 -244.215 -0.926647 -49.7981 -1 0 0 0 0 0 0.00125952 -1.97656 368548 235000 46093.8 183071 
27223 2 -244.215 -6.48653 -44.5562 -1 0 0 0 0 0 0.00125952 -1.60976 328905 853847 315388 -64432.4 
27301 2 -244.215 -2.77994 -47.1772 -1 0 0 0 0 0 0.00125952 -1.50759 208634 228295 13931.4 32418.8 
27302 2 -244.258 -1.03783 -44.5632 -1.14213 1.49629 0.260029 0.164669 0.228535 0.0179365 0.00454807 -1.52229 82006 -160159 201025 -111714 
26854 2 -242.61 -3.70659 -49.7981 -1 0 0 0 0 0 0.00125952 -2.07076 705278 493717 1.09503e+006 -2694.57 
27304 2 -242.61 -5.55988 -47.1772 -1 0 0 0 0 0 0.00125952 -1.52839 278322 556764 114143 -4663.19 
27307 2 -242.649 -3.7529 -44.6183 -2.77849 0.756849 0.769861 0.193655 0.0517571 0.174187 0.0111914 -1.52618 10702.2 -12619 83139.9 60212.4 
26808 2 -241.005 -6.48653 -49.7981 -1 0 0 0 0 0 0.00125952 -2.14799 452245 1.01767e+006 905195 -42901.7 
26853 2 -241.005 -0.926647 -49.7981 -1 0 0 0 0 0 0.00125952 -1.97676 366149 219499 49278.4 -162092 
27226 2 -241.005 -6.48653 -44.5562 -1 0 0 0 0 0 0.00125952 -1.60949 321367 867321 333421 -4865.99 
27305 2 -241.005 -2.77994 -47.1772 -1 0 0 0 0 0 0.00125952 -1.50898 223663 259589 168813 12117.5 
26856 2 -239.4 -3.70659 -49.7981 -1 0 0 0 0 0 0.00125952 -2.01804 114345 363523 324486 5294.71 
27308 2 -239.4 -5.55988 -47.1772 -1 0 0 0 0 0 0.00125952 -1.52589 273684 613110 235384 -19972.5 
27311 2 -239.403 -3.70643 -44.595 -0.788489 0.264686 -0.43481 0.0291614 -0.12541 0.0982851 0.00110943 -1.52396 303079 80213 150306 -18855.9 
26810 2 -237.795 -6.48653 -49.7981 -1 0 0 0 0 0 0.00125952 -2.05325 500245 1.20255e+006 231089 206641 
26855 2 -237.795 -0.926647 -49.7981 -1 0 0 0 0 0 0.00125952 -1.98341 380519 364952 286296 -243229 
27229 2 -237.795 -6.48653 -44.5562 -1 0 0 0 0 0 0.00125952 -1.60485 376155 1.01598e+006 388733 25794.3 
27309 2 -237.795 -2.77994 -47.1772 -1 0 0 0 0 0 0.00125952 -1.51072 205958 164354 106865 -56596.4 
27310 2 -237.794 -0.992161 -44.5963 -0.664972 -2.57908 -0.0513431 0.0332923 0.204033 0.100043 0.00893817 -1.52444 283365 102189 111005 -64121.6 
27306 2 -241.012 -0.958517 -44.5725 -3.183 -1.56404 -0.380109 -0.107724 -0.0642582 0.0159289 0.0160238 -1.52352 280133 83361.1 162160 -10963.4 
26858 2 -236.19 -3.70659 -49.7981 -1 0 0 0 0 0 0.00125952 -1.93962 598243 641858 -338210 -231966 
27312 2 -236.19 -5.55988 -47.1772 -1 0 0 0 0 0 0.00125952 -1.51885 304358 662197 347158 -11566.8 
27315 2 -236.153 -3.70487 -44.5427 -1.819 -0.157035 0.97575 -0.0193126 -0.0833658 -0.0947544 0.00539769 -1.5216 293858 146080 112081 92145.2 
26812 2 -234.585 -6.48653 -49.7981 -1 0 0 0 0 0 0.00125952 -2.02666 969520 1.41596e+006 -6576.62 -44622.2 
26857 2 -234.585 -0.926647 -49.7981 -1 0 0 0 0 0 0.00125952 -2.00352 439130 51142.7 155976 -9947.42 
27232 2 -234.585 -6.48653 -44.5562 -1 0 0 0 0 0 0.00125952 -1.60291 419980 990194 434672 89318.5 
27313 2 -234.585 -2.77994 -47.1772 -1 0 0 0 0 0 0.00125952 -1.51143 243645 203775 181088 15764.3 
27319 2 -232.934 -3.68275 -44.6027 -2.43511 1.0492 0.756041 -0.170292 -0.118215 0.158464 0.00957508 -1.52659 -38382.9 190818 191746 18920.7 
26860 2 -232.98 -3.70659 -49.7981 -1 0 0 0 0 0 0.00125952 -1.94283 526928 600593 -274342 251304 
27316 2 -232.98 -5.55988 -47.1772 -1 0 0 0 0 0 0.00125952 -1.52374 297329 614201 258731 10865.3 
27314 2 -234.554 -0.94123 -44.5563 -1.97587 0.494661 1.01188 -0.20087 0.0141777 0.0225046 0.00651505 -1.52945 4760.07 175961 290810 -87985.5 
26814 2 -231.375 -6.48653 -49.7981 -1 0 0 0 0 0 0.00125952 -2.06617 418733 1.14577e+006 323745 -165083 
26859 2 -231.375 -0.926647 -49.7981 -1 0 0 0 0 0 0.00125952 -1.97693 410318 407413 286996 287772 
27235 2 -231.375 -6.48653 -44.5562 -1 0 0 0 0 0 0.00125952 -1.60942 396900 901398 380371 -40311.6 
27317 2 -231.375 -2.77994 -47.1772 -1 0 0 0 0 0 0.00125952 -1.51386 183239 219554 77459.5 12034.4 
27323 2 -229.8 -3.7114 -44.5664 -3.56268 -0.540003 1.04906 0.170089 0.0846553 0.049383 0.01774 -1.51589 -4459.84 439694 262584 14939.9 
26862 2 -229.77 -3.70659 -49.7981 -1 0 0 0 0 0 0.00125952 -2.03571 151211 373254 441289 -50385.2 
27320 2 -229.77 -5.55988 -47.1772 -1 0 0 0 0 0 0.00125952 -1.5322 260944 567768 269828 26844.2 
26816 2 -228.165 -6.48653 -49.7981 -1 0 0 0 0 0 0.00125952 -2.15408 576981 1.02677e+006 1.01931e+006 33739.2 
26861 2 -228.165 -0.926647 -49.7981 -1 0 0 0 0 0 0.00125952 -1.97996 379361 166776 -62243.5 86545 
27238 2 -228.165 -6.48653 -44.5562 -1 0 0 0 0 0 0.00125952 -1.60882 324732 986932 190798 -38771 
27321 2 -228.165 -2.77994 -47.1772 -1 0 0 0 0 0 0.00125952 -1.49573 258372 309989 325086 22126.7 
26864 2 -226.56 -3.70659 -49.7981 -1 0 0 0 0 0 0.00125952 -2.07316 650843 489415 1.01527e+006 23054.5 
27324 2 -226.56 -5.55988 -47.1772 -1 0 0 0 0 0 0.00125952 -1.52716 275861 591508 334326 -9823.3 
27327 2 -226.598 -3.65591 -44.5576 -0.454258 1.35653 0.436252 0.108373 -0.0476598 0.0422583 0.00281732 -1.50813 434160 456946 324149 -869.144 
26818 2 -224.955 -6.48653 -49.7981 -1 0 0 0 0 0 0.00125952 -2.13983 358231 1.01376e+006 806115 -41314.7 
26863 2 -224.955 -0.926647 -49.7981 -1 0 0 0 0 0 0.00125952 -1.97865 369254 299380 136401 -248455 
27241 2 -224.955 -6.48653 -44.5562 -1 0 0 0 0 0 0.00125952 -1.59868 395314 1.11228e+006 255214 -7232.43 
27325 2 -224.955 -2.77994 -47.1772 -1 0 0 0 0 0 0.00125952 -1.5066 250421 227858 242094 -7668.9 
26866 2 -223.35 -3.70659 -49.7981 -1 0 0 0 0 0 0.00125952 -1.99695 129374 378095 153669 -67763.9 
27328 2 -223.35 -5.55988 -47.1772 -1 0 0 0 0 0 0.00125952 -1.52345 286885 643222 353388 -19273.4 
26875 2 -279.525 4.63324 -49.7981 -1 0 0 0 0 0 0.00125952 -1.49168 344243 314143 814056 -16643.5 
27348 2 -279.525 2.77994 -47.1772 -1 0 0 0 0 0 0.00125952 -1.12534 196404 354435 567245 45694.2 
27349 2 -279.525 4.63324 -44.5562 -1 0 0 0 0 0 0.00125952 -1.13222 664.743 335101 624439 -47239 
26877 2 -277.92 1.85329 -49.7981 -1 0 0 0 0 0 0.00125952 -2.02286 463557 764911 643298 -142353 
27350 2 -277.92 0 -47.1772 -1 0 0 0 0 0 0.00125952 -1.50901 414150 590824 465177 269651 
27353 2 -277.92 1.85329 -44.5562 -1 0 0 0 0 0 0.00125952 -1.53084 300585 259578 547264 -160153 
27262 2 -276.376 -0.870563 -44.5755 -2.48619 -1.32908 -0.532785 0.0523052 -0.231256 0.0406221 0.0103676 -1.58994 675306 179722 227522 934.533 
27352 2 -276.366 4.59726 -44.5816 -1.11152 -0.938038 -0.638641 -0.109066 0.117272 0.093142 0.00317809 -1.59412 370510 357012 315192 -14017.5 
26876 2 -276.315 4.63324 -49.7981 -1 0 0 0 0 0 0.00125952 -2.03024 962219 564648 104886 -344476 
27351 2 -276.315 2.77994 -47.1772 -1 0 0 0 0 0 0.00125952 -1.57594 828456 306872 226906 -18543.8 
26879 2 -274.71 1.85329 -49.7981 -1 0 0 0 0 0 0.00125952 -1.94149 812166 701083 -302603 134617 
27354 2 -274.71 0 -47.1772 -1 0 0 0 0 0 0.00125952 -1.50503 370823 249159 237679 -9273.66 
27357 2 -274.742 1.83062 -44.5698 -1.23423 -0.790877 -2.21802 0.0313425 0.00110693 0.0695746 0.00890281 -1.52687 288892 145920 272419 -105806 
26878 2 -273.105 4.63324 -49.7981 -1 0 0 0 0 0 0.00125952 -1.94732 505921 398265 -432746 88277.2 
27355 2 -273.105 2.77994 -47.1772 -1 0 0 0 0 0 0.00125952 -1.50522 234141 258287 281829 27526.3 
27356 2 -273.24 4.63567 -44.5303 -0.393926 1.07803 -0.841092 0.239135 -0.0194312 -0.074203 0.00255022 -1.52278 127840 324198 238119 -88649.2 
27361 2 -271.538 1.8375 -44.5893 -2.33162 0.950183 1.68871 -0.0211832 -0.00296654 0.109871 0.0115763 -1.51892 285537 302776 191141 -153886 
26881 2 -271.5 1.85329 -49.7981 -1 0 0 0 0 0 0.00125952 -1.9465 471015 554307 -356191 -144310 
27358 2 -271.5 0 -47.1772 -1 0 0 0 0 0 0.00125952 -1.50169 255155 225313 258156 -21535.8 
27360 2 -270.002 4.61332 -44.516 -0.339755 -0.0140851 -0.0636947 0.126742 0.01263 -0.176461 0.00015075 -1.51738 382462 216661 146243 933.365 
26880 2 -269.895 4.63324 -49.7981 -1 0 0 0 0 0 0.00125952 -1.97923 303938 370846 108448 252348 
27359 2 -269.895 2.77994 -47.1772 -1 0 0 0 0 0 0.00125952 -1.50303 230351 258351 311162 16746.2 
26883 2 -268.29 1.85329 -49.7981 -1 0 0 0 0 0 0.00125952 -2.04394 152410 494709 564393 46588.1 
27362 2 -268.29 0 -47.1772 -1 0 0 0 0 0 0.00125952 -1.50315 247800 256965 292595 11815 
27365 2 -268.309 1.82379 -44.5378 -1.60921 2.90778 -0.263986 -0.0404853 0.0533356 -0.0969397 0.0139988 -1.52662 338895 132013 164819 -68353 
27364 2 -266.768 4.60348 -44.5949 -1.5448 0.457952 -1.56511 0.182703 -0.0302695 0.0567451 0.00635516 -1.51853 437653 206935 22788.1 26659.7 
26882 2 -266.685 4.63324 -49.7981 -1 0 0 0 0 0 0.00125952 -2.05262 454790 216837 650891 -65015.5 
27363 2 -266.685 2.77994 -47.1772 -1 0 0 0 0 0 0.00125952 -1.50284 273320 207689 268472 3718.53 
27369 2 -265.053 1.82598 -44.5443 -1.74618 0.597299 0.630509 -0.157764 -0.0222145 -0.0275199 0.00479052 -1.51584 345396 250380 267667 -30025.5 
26885 2 -265.08 1.85329 -49.7981 -1 0 0 0 0 0 0.00125952 -2.07411 641239 653417 1.16786e+006 -21012.2 
27366 2 -265.08 0 -47.1772 -1 0 0 0 0 0 0.00125952 -1.50397 212555 244573 151247 36014.8 
27368 2 -263.49 4.56821 -44.6078 -0.993005 -1.33222 0.160358 -0.0555189 0.0600309 0.155393 0.00350974 -1.5223 321676 95961.9 141895 -70629.8 
26884 2 -263.475 4.63324 -49.7981 -1 0 0 0 0 0 0.00125952 -2.03111 229051 242203 453293 36650.7 
27367 2 -263.475 2.77994 -47.1772 -1 0 0 0 0 0 0.00125952 -1.50824 237922 189896 166323 -46437 
26887 2 -261.87 1.85329 -49.7981 -1 0 0 0 0 0 0.00125952 -1.98805 80517.4 388004 -6669.29 10820.7 
27370 2 -261.87 0 -47.1772 -1 0 0 0 0 0 0.00125952 -1.50478 219859 293093 271670 1926.48 
27373 2 -261.847 1.80478 -44.524 -0.230946 0.646568 -0.000837905 -0.0236779 -0.016261 -0.160993 0.000593721 -1.52866 204689 225217 149639 9588.68 
27372 2 -260.297 4.59082 -44.6157 -2.1742 0.51802 0.156255 0.0481174 -0.0629672 0.135004 0.00632265 -1.52719 105342 209249 37911.3 2258.12 
26886 2 -260.265 4.63324 -49.7981 -1 0 0 0 0 0 0.00125952 -1.95322 448062 454759 -67406.8 -327919 
27371 2 -260.265 2.77994 -47.1772 -1 0 0 0 0 0 0.00125952 -1.50445 257120 226047 189021 -23453.4 
26889 2 -258.66 1.85329 -49.7981 -1 0 0 0 0 0 0.00125952 -1.94009 767599 770391 -235383 73669.1 
27374 2 -258.66 0 -47.1772 -1 0 0 0 0 0 0.00125952 -1.50194 186768 200971 135149 466.442 
27377 2 -258.638 1.78598 -44.5849 0.953894 -0.307673 -0.273175 -0.0805376 0.126567 0.0114443 0.00135927 -1.53143 146702 14012.8 39478.2 -4593.39 
26888 2 -257.055 4.63324 -49.7981 -1 0 0 0 0 0 0.00125952 -1.94406 520834 423709 -330260 190069 
27375 2 -257.055 2.77994 -47.1772 -1 0 0 0 0 0 0.00125952 -1.5048 253219 260562 276735 414.521 
27376 2 -257.113 4.57793 -44.5515 -0.986163 -0.392355 -0.749583 0.131778 0.0431954 -0.0847287 0.00212649 -1.5247 248016 150204 108152 119385 
27381 2 -255.412 1.88374 -44.5688 -0.940066 0.544865 -0.176039 -0.0856054 -0.212659 -0.0541861 0.00152602 -1.52839 65033.8 181615 41994.8 -314.801 
26891 2 -255.45 1.85329 -49.7981 -1 0 0 0 0 0 0.00125952 -1.95124 302586 467983 -339175 -116564 
27378 2 -255.45 0 -47.1772 -1 0 0 0 0 0 0.00125952 -1.50197 231934 269323 317873 -11672.8 
27380 2 -253.862 4.62373 -44.5825 -0.450528 0.938533 -0.196925 0.00381354 -0.0177025 0.00684553 0.00141393 -1.5264 338457 41695.7 75305.5 -150130 
26890 2 -253.845 4.63324 -49.7981 -1 0 0 0 0 0 0.00125952 -1.9907 252295 323544 251977 158824 
27379 2 -253.845 2.77994 -47.1772 -1 0 0 0 0 0 0.00125952 -1.50931 155573 211453 30999.8 56247.5 
27385 2 -252.247 1.83435 -44.6303 -3.07052 -1.99422 0.533478 0.063083 -0.0278507 0.16125 0.0172423 -1.53265 50623.5 159871 -44379 -86327.4 
26893 2 -252.24 1.85329 -49.7981 -1 0 0 0 0 0 0.00125952 -2.05933 274630 563315 813272 46048.8 
27382 2 -252.24 0 -47.1772 -1 0 0 0 0 0 0.00125952 -1.50404 229504 202399 195554 -6767.02 
26892 2 -250.635 4.63324 -49.7981 -1 0 0 0 0 0 0.00125952 -2.05135 586583 215117 771772 -24344.4 
27383 2 -250.635 2.77994 -47.1772 -1 0 0 0 0 0 0.00125952 -1.50563 236206 147652 72746.2 -25158.8 
27384 2 -250.621 4.5719 -44.6156 0.763399 0.381709 -0.449779 -0.0138478 0.0961169 0.142775 0.00117233 -1.51439 438448 238640 75488.6 -1374.87 
27389 2 -249.009 1.80068 -44.5591 -2.22395 0.579476 1.68522 -0.0267129 0.0771184 -0.0807097 0.0102294 -1.52626 61646.6 44929 39629.5 101931 
26895 2 -249.03 1.85329 -49.7981 -1 0 0 0 0 0 0.00125952 -2.06918 454075 626332 978866 -32380.3 
27386 2 -249.03 0 -47.1772 -1 0 0 0 0 0 0.00125952 -1.50079 254046 253307 238987 467.58 
27388 2 -247.359 4.57991 -44.5716 -3.16361 -1.14212 -0.289819 -0.354258 -0.048676 -0.041204 0.0143545 -1.51996 -111601 225786 43335.8 -217063 
26894 2 -247.425 4.63324 -49.7981 -1 0 0 0 0 0 0.00125952 -2.01317 232043 272494 353253 -34529.7 
27387 2 -247.425 2.77994 -47.1772 -1 0 0 0 0 0 0.00125952 -1.50797 264946 201966 215572 -18197.5 
27393 2 -245.84 1.76384 -44.5592 -0.258949 -2.08851 -0.592994 -0.0184963 0.0403721 -0.0741964 0.00602121 -1.53791 -275197 -42343.2 40660 -133417 
26897 2 -245.82 1.85329 -49.7981 -1 0 0 0 0 0 0.00125952 -1.96807 163397 407894 -185069 55641.1 
27390 2 -245.82 0 -47.1772 -1 0 0 0 0 0 0.00125952 -1.50513 272614 298138 315227 11139.8 
27392 2 -244.274 4.50547 -44.6005 -2.65768 1.57835 -1.46016 0.195119 0.249787 0.100142 0.0147194 -1.52712 -256305 177302 59416.1 84711 
26896 2 -244.215 4.63324 -49.7981 -1 0 0 0 0 0 0.00125952 -1.94669 512366 454408 -172810 -280476 
27391 2 -244.215 2.77994 -47.1772 -1 0 0 0 0 0 0.00125952 -1.50381 256340 175225 36334.2 16328.7 
27397 2 -242.719 1.74939 -44.5916 -1.69708 1.16057 -0.267556 0.213793 0.0759047 0.0766859 0.00541414 -1.52634 78195.1 163671 106943 119677 
26899 2 -242.61 1.85329 -49.7981 -1 0 0 0 0 0 0.00125952 -1.93989 800776 803855 -197268 8389 
27394 2 -242.61 0 -47.1772 -1 0 0 0 0 0 0.00125952 -1.49714 280028 237386 209248 24493.2 
26898 2 -241.005 4.63324 -49.7981 -1 0 0 0 0 0 0.00125952 -1.94687 516392 451307 -202173 265481 
27395 2 -241.005 2.77994 -47.1772 -1 0 0 0 0 0 0.00125952 -1.50886 207248 214372 181354 62232.3 
27396 2 -241.072 4.60677 -44.5744 -1.73215 1.24984 0.312399 0.0445415 -0.0398705 0.0191384 0.00586943 -1.52307 193800 280479 175112 153786 
26901 2 -239.4 1.85329 -49.7981 -1 0 0 0 0 0 0.00125952 -1.96852 177690 411479 -169825 -65223.7 
27398 2 -239.4 0 -47.1772 -1 0 0 0 0 0 0.00125952 -1.50963 204150 173174 153046 3430.43 
27401 2 -239.477 1.81093 -44.6269 0.120759 0.779169 0.908819 0.142266 0.0463114 0.151034 0.00182333 -1.51708 353583 280437 -67253.2 -20565.2 
27400 2 -237.871 4.63049 -44.5708 1.33101 0.363387 2.21713 0.108391 -0.0246329 0.0127698 0.00858901 -1.51675 333914 342701 122370 102554 
26900 2 -237.795 4.63324 -49.7981 -1 0 0 0 0 0 0.00125952 -2.01239 233548 281849 347316 53879.9 
27399 2 -237.795 2.77994 -47.1772 -1 0 0 0 0 0 0.00125952 -1.50905 196279 195910 209625 12473.4 
27405 2 -236.238 1.84237 -44.5149 -0.450573 1.0717 -0.0646958 0.0317932 -0.0280425 -0.121214 0.00170758 -1.5128 503601 361101 277597 -7335.13 
26903 2 -236.19 1.85329 -49.7981 -1 0 0 0 0 0 0.00125952 -2.06853 419542 614117 911404 35070.7 
27402 2 -236.19 0 -47.1772 -1 0 0 0 0 0 0.00125952 -1.50257 252586 267110 251989 -15374.7 
27318 2 -231.432 -0.889441 -44.5896 -2.52638 0.0615313 0.68832 0.218927 -0.0829476 0.18242 0.00864052 -1.52146 29612.9 141081 369206 -55134.4 
27404 2 -234.636 4.6073 -44.5777 0.538706 -0.549402 1.42652 -0.0383661 -0.0158294 -0.0080909 0.00330876 -1.52117 224720 284248 62974.2 -66956.2 
26902 2 -234.585 4.63324 -49.7981 -1 0 0 0 0 0 0.00125952 -2.05376 603884 218088 760034 17596.7 
27403 2 -234.585 2.77994 -47.1772 -1 0 0 0 0 0 0.00125952 -1.49947 296921 210225 260287 -9623.22 
27409 2 -233.017 1.83703 -44.5236 -1.56204 -0.713297 -1.24408 -0.0536143 0.0586823 -0.0786807 0.00566342 -1.52831 259688 -60069.2 303793 -76159.3 
26905 2 -232.98 1.85329 -49.7981 -1 0 0 0 0 0 0.00125952 -2.05999 304884 575243 781717 -42309.5 
27406 2 -232.98 0 -47.1772 -1 0 0 0 0 0 0.00125952 -1.51039 173631 266588 86937.5 25608 
26904 2 -231.375 4.63324 -49.7981 -1 0 0 0 0 0 0.00125952 -1.99779 245339 318427 270007 -136233 
27407 2 -231.375 2.77994 -47.1772 -1 0 0 0 0 0 0.00125952 -1.51094 226771 203395 170891 -6536.92 
27408 2 -231.418 4.5716 -44.5769 -1.12226 0.144026 0.962853 0.0230651 0.181563 0.0666593 0.00278012 -1.52282 358836 204992 235754 -9584.52 
27413 2 -229.794 1.84556 -44.5777 0.199816 0.736463 1.7639 0.0151322 0.0580585 0.0717548 0.00465223 -1.52128 318360 -574.07 225058 147064 
26907 2 -229.77 1.85329 -49.7981 -1 0 0 0 0 0 0.00125952 -1.95612 274708 456620 -312307 103945 
27410 2 -229.77 0 -47.1772 -1 0 0 0 0 0 0.00125952 -1.49968 309736 284021 308622 -7486.86 
27322 2 -228.181 -0.847203 -44.4957 0.025028 2.22454 3.18819 0.0269671 -0.175638 -0.0864736 0.019036 -1.51106 413756 245924 451382 150678 
27326 2 -224.939 -0.875444 -44.6035 -1.09308 -1.58941 -0.900776 -0.0162 -0.047167 0.194307 0.0057087 -1.52702 375596 174884 278097 7121.54 
27412 2 -228.165 4.64679 -44.5876 -0.185649 1.18517 -1.18121 0.0155609 -0.06429 0.115316 0.00356992 -1.523 456373 216647 258243 83998.1 
26906 2 -228.165 4.63324 -49.7981 -1 0 0 0 0 0 0.00125952 -1.94688 521320 432514 -289415 -208879 
27411 2 -228.165 2.77994 -47.1772 -1 0 0 0 0 0 0.00125952 -1.50717 259373 260109 314827 -18737.4 
27417 2 -226.522 1.88788 -44.546 1.21352 -0.768674 -0.475638 -0.147406 -0.0851876 -0.0442515 0.00288396 -1.52301 276581 67439.7 201939 -56127.5 
26909 2 -226.56 1.85329 -49.7981 -1 0 0 0 0 0 0.00125952 -1.94069 776592 783764 -253288 -59974.1 
27414 2 -226.56 0 -47.1772 -1 0 0 0 0 0 0.00125952 -1.49821 242810 286432 327859 30478.3 
26908 2 -224.955 4.63324 -49.7981 -1 0 0 0 0 0 0.00125952 -1.95223 464024 457847 -96401.6 322608 
27415 2 -224.955 2.77994 -47.1772 -1 0 0 0 0 0 0.00125952 -1.50783 230232 215707 173297 1248.03 
27416 2 -224.912 4.59153 -44.5896 0.513148 -0.910577 -0.735842 -0.0383777 0.110611 0.109843 0.00205797 -1.51994 322845 61591.9 191087 -56192.3 
26911 2 -223.35 1.85329 -49.7981 -1 0 0 0 0 0 0.00125952 -1.98533 93948.4 390660 -41168.3 -17686.9 
27418 2 -223.35 0 -47.1772 -1 0 0 0 0 0 0.00125952 -1.50664 152334 287948 156224 -27875.9 
26920 2 -279.525 10.1931 -49.7981 -1 0 0 0 0 0 0.00125952 -1.40768 498195 424798 -471631 -11777.4 
27438 2 -279.525 8.33982 -47.1772 -1 0 0 0 0 0 0.00125952 -1.11589 209433 367636 498465 64586.9 
27439 2 -279.525 10.1931 -44.5562 -1 0 0 0 0 0 0.00125952 -1.13436 57199.6 370680 637800 -70734.9 
26922 2 -277.92 7.41318 -49.7981 -1 0 0 0 0 0 0.00125952 -1.97181 574144 805776 418199 -430168 
27440 2 -277.92 5.55988 -47.1772 -1 0 0 0 0 0 0.00125952 -1.50658 471934 571842 473967 234653 
27443 2 -277.92 7.41318 -44.5562 -1 0 0 0 0 0 0.00125952 -1.52457 274147 625562 514993 -250144 
27530 2 -277.92 11.1198 -47.1772 -1 0 0 0 0 0 0.00125952 -1.50746 420260 563645 409136 282167 
27442 2 -276.386 10.2369 -44.5725 -2.47276 1.21678 1.12882 0.0471263 -0.137039 -0.0314336 0.0111711 -1.59623 597540 126284 97832.3 120076 
26921 2 -276.315 10.1931 -49.7981 -1 0 0 0 0 0 0.00125952 -2.10837 839090 676661 670420 -8849.69 
27441 2 -276.315 8.33982 -47.1772 -1 0 0 0 0 0 0.00125952 -1.56883 806052 372932 267467 18838 
26924 2 -274.71 7.41318 -49.7981 -1 0 0 0 0 0 0.00125952 -2.04037 487849 158108 466265 64268.3 
27444 2 -274.71 5.55988 -47.1772 -1 0 0 0 0 0 0.00125952 -1.50962 353613 229702 193662 -8308.85 
27534 2 -274.71 11.1198 -47.1772 -1 0 0 0 0 0 0.00125952 -1.50954 375072 246572 336732 16108.1 
27447 2 -274.783 7.4536 -44.5629 -1.6295 -1.97039 0.372888 0.0774543 -0.0724112 0.043813 0.00840946 -1.52374 303514 335865 273424 14289.5 
26923 2 -273.105 10.1931 -49.7981 -1 0 0 0 0 0 0.00125952 -2.07713 724074 746215 1.33793e+006 6330.44 
27445 2 -273.105 8.33982 -47.1772 -1 0 0 0 0 0 0.00125952 -1.5033 238405 227220 200407 6310.44 
27446 2 -273.111 10.1981 -44.5655 -3.94964 0.827545 0.476397 -0.15821 -0.0712462 0.00878503 0.0207964 -1.52282 234655 124656 182724 -105425 
27451 2 -271.549 7.39552 -44.5294 -0.600356 -0.616261 0.206801 0.0398547 0.0385549 -0.0102543 0.000986166 -1.51436 432229 291926 420449 72253.9 
26926 2 -271.5 7.41318 -49.7981 -1 0 0 0 0 0 0.00125952 -2.02917 257906 216694 381007 -21658.8 
27448 2 -271.5 5.55988 -47.1772 -1 0 0 0 0 0 0.00125952 -1.49921 275839 241954 343013 36226.8 
27538 2 -271.5 11.1198 -47.1772 -1 0 0 0 0 0 0.00125952 -1.50877 207840 209645 194158 -22340.7 
27450 2 -269.924 10.1764 -44.5239 -0.20454 -1.28178 -0.358305 0.052642 0.0103832 -0.14056 0.00228374 -1.5218 314833 279023 178490 -21784.1 
26925 2 -269.895 10.1931 -49.7981 -1 0 0 0 0 0 0.00125952 -2.00132 45490.9 434634 102397 12283.2 
27449 2 -269.895 8.33982 -47.1772 -1 0 0 0 0 0 0.00125952 -1.5003 243967 292060 399317 -14130.4 
27455 2 -268.299 7.3897 -44.5507 -1.75587 1.35877 -1.21144 -0.0641968 0.00632108 -0.0948289 0.00805707 -1.52771 310274 177875 74627 44390.7 
26928 2 -268.29 7.41318 -49.7981 -1 0 0 0 0 0 0.00125952 -1.96237 412884 411555 -2822.45 355486 
27452 2 -268.29 5.55988 -47.1772 -1 0 0 0 0 0 0.00125952 -1.50022 225533 241033 278977 61199.3 
27542 2 -268.29 11.1198 -47.1772 -1 0 0 0 0 0 0.00125952 -1.50331 268557 213443 247657 -26579.1 
27454 2 -266.677 10.137 -44.5617 -0.692147 0.402427 -1.53412 -0.128473 0.057772 -0.0424829 0.00377169 -1.53022 210916 239128 86510 -130313 
26927 2 -266.685 10.1931 -49.7981 -1 0 0 0 0 0 0.00125952 -1.94147 755536 762335 -260342 -40509.3 
27453 2 -266.685 8.33982 -47.1772 -1 0 0 0 0 0 0.00125952 -1.49976 244687 241060 310236 -1833.83 
27459 2 -265.07 7.3547 -44.5641 -1.16479 -1.0896 -0.990378 -0.0338572 0.0256409 -0.0379545 0.00443957 -1.53245 270420 254845 109516 32199.9 
26930 2 -265.08 7.41318 -49.7981 -1 0 0 0 0 0 0.00125952 -1.95262 458511 297358 -331652 -117086 
27456 2 -265.08 5.55988 -47.1772 -1 0 0 0 0 0 0.00125952 -1.50406 239730 234043 215106 12072.2 
27546 2 -265.08 11.1198 -47.1772 -1 0 0 0 0 0 0.00125952 -1.50854 223800 209674 211940 14410.5 
27458 2 -263.497 10.1648 -44.5859 -1.19425 -0.0895444 -0.291021 0.0391855 -0.0383798 0.0781776 0.00191314 -1.52511 156920 351309 174842 -30466.6 
26929 2 -263.475 10.1931 -49.7981 -1 0 0 0 0 0 0.00125952 -1.9483 370025 490505 -400734 57349.6 
27457 2 -263.475 8.33982 -47.1772 -1 0 0 0 0 0 0.00125952 -1.50337 232754 242480 235507 -5637.61 
26932 2 -261.87 7.41318 -49.7981 -1 0 0 0 0 0 0.00125952 -1.98022 330127 370617 216155 -253141 
27460 2 -261.87 5.55988 -47.1772 -1 0 0 0 0 0 0.00125952 -1.51228 172731 163557 35096.7 -4009.93 
27550 2 -261.87 11.1198 -47.1772 -1 0 0 0 0 0 0.00125952 -1.50753 238578 225872 192016 39608.9 
27463 2 -261.879 7.34099 -44.5799 -3.00333 0.949418 -1.6499 0.0609859 0.141519 0.0327448 0.0159247 -1.52288 283945 278843 111810 47440.4 
27462 2 -260.27 10.1779 -44.5709 -0.237969 1.4475 0.676695 -0.10271 -0.106446 0.016446 0.00328709 -1.51949 132237 425093 173542 -29505.7 
26931 2 -260.265 10.1931 -49.7981 -1 0 0 0 0 0 0.00125952 -2.05161 210187 601217 747757 -18623.2 
27461 2 -260.265 8.33982 -47.1772 -1 0 0 0 0 0 0.00125952 -1.50447 246605 243123 203592 6130.88 
26934 2 -258.66 7.41318 -49.7981 -1 0 0 0 0 0 0.00125952 -2.03731 478964 133443 537616 40572 
27464 2 -258.66 5.55988 -47.1772 -1 0 0 0 0 0 0.00125952 -1.51121 213740 180945 115856 -10730.3 
27554 2 -258.66 11.1198 -47.1772 -1 0 0 0 0 0 0.00125952 -1.50896 210308 229565 145773 13426.3 
27467 2 -258.627 7.35835 -44.5716 0.24992 -1.35044 1.43846 -0.20724 0.0914733 0.0151634 0.00498179 -1.52196 267953 186288 147126 -12435.3 
26933 2 -257.055 10.1931 -49.7981 -1 0 0 0 0 0 0.00125952 -2.07173 557016 715091 1.17065e+006 13563.1 
27465 2 -257.055 8.33982 -47.1772 -1 0 0 0 0 0 0.00125952 -1.50791 159927 193213 -11018.6 7216.93 
27466 2 -257.117 10.1807 -44.5825 -1.31596 0.0738729 -1.11074 0.185588 -0.0872452 0.0161788 0.00374198 -1.52729 100537 181259 82154.4 13507.5 
27471 2 -255.455 7.39759 -44.6486 -1.61669 -1.53013 -1.09478 -0.0782491 -0.0279029 0.244811 0.00775048 -1.52375 47764.8 250433 -34868.1 -1338.27 
26936 2 -255.45 7.41318 -49.7981 -1 0 0 0 0 0 0.00125952 -2.01416 264476 267682 406553 46609.7 
27468 2 -255.45 5.55988 -47.1772 -1 0 0 0 0 0 0.00125952 -1.51099 220356 145657 117708 47125.4 
27558 2 -255.45 11.1198 -47.1772 -1 0 0 0 0 0 0.00125952 -1.50625 252088 260103 288193 -23653.7 
27470 2 -253.845 10.1662 -44.5524 -1.56402 -0.639711 -0.354331 -0.0760514 0.0282629 -0.114966 0.00375453 -1.5138 410643 300540 64287.4 -124339 
26935 2 -253.845 10.1931 -49.7981 -1 0 0 0 0 0 0.00125952 -1.97736 88304.5 389083 -142705 -4627.26 
27469 2 -253.845 8.33982 -47.1772 -1 0 0 0 0 0 0.00125952 -1.50944 187045 198453 116739 -26933 
27475 2 -252.253 7.36247 -44.6141 -0.63125 -0.0640547 0.702541 -0.0136855 0.0801447 0.148212 0.00112871 -1.52691 -9487.18 265960 89261.2 -45524.4 
26938 2 -252.24 7.41318 -49.7981 -1 0 0 0 0 0 0.00125952 -1.9543 452438 392116 -54137.7 308425 
27472 2 -252.24 5.55988 -47.1772 -1 0 0 0 0 0 0.00125952 -1.51156 188632 190081 82073 22633.4 
27562 2 -252.24 11.1198 -47.1772 -1 0 0 0 0 0 0.00125952 -1.50224 240615 263924 203957 -8601.51 
26937 2 -250.635 10.1931 -49.7981 -1 0 0 0 0 0 0.00125952 -1.93877 821904 823753 -196764 -17538.6 
27473 2 -250.635 8.33982 -47.1772 -1 0 0 0 0 0 0.00125952 -1.5028 195404 213292 112421 30238.4 
27474 2 -250.636 10.1694 -44.5786 -1.26962 0.607236 -1.09994 -0.120744 0.0420648 -0.0763568 0.00401852 -1.5303 119766 143974 -76129.8 79870.8 
26940 2 -249.03 7.41318 -49.7981 -1 0 0 0 0 0 0.00125952 -1.95214 481362 348583 -178729 -206478 
27476 2 -249.03 5.55988 -47.1772 -1 0 0 0 0 0 0.00125952 -1.50129 265201 250541 268345 -18786.3 
27566 2 -249.03 11.1198 -47.1772 -1 0 0 0 0 0 0.00125952 -1.51123 215599 208884 159299 15595.3 
27479 2 -249.096 7.42145 -44.6035 -2.23084 -0.059742 0.586393 0.140271 -0.189491 0.0194977 0.00670574 -1.52492 39952.6 172660 -100361 -33511.2 
27478 2 -247.442 10.1492 -44.6019 -0.440897 -0.785929 0.933613 0.0363947 0.0232948 0.0070943 0.00212066 -1.53375 124852 155985 -86229.7 -51346.8 
26939 2 -247.425 10.1931 -49.7981 -1 0 0 0 0 0 0.00125952 -1.95673 204207 407948 -342885 38329.9 
27477 2 -247.425 8.33982 -47.1772 -1 0 0 0 0 0 0.00125952 -1.50643 233550 203656 173774 15673.8 
27483 2 -245.87 7.3377 -44.5954 -1.09725 0.215073 -0.552807 0.0892422 0.0491269 0.0477112 0.00195956 -1.52486 240984 55433.5 29137.8 -165444 
26942 2 -245.82 7.41318 -49.7981 -1 0 0 0 0 0 0.00125952 -1.99355 298136 329818 305912 -155387 
27480 2 -245.82 5.55988 -47.1772 -1 0 0 0 0 0 0.00125952 -1.50583 211557 211228 41308.2 -29159.6 
27570 2 -245.82 11.1198 -47.1772 -1 0 0 0 0 0 0.00125952 -1.5067 213133 249223 189301 26098 
27482 2 -244.236 10.0771 -44.5834 1.42231 -0.189762 0.504734 -0.0519237 0.206078 0.0634001 0.0029142 -1.51706 181254 186352 164981 -14782.5 
26941 2 -244.215 10.1931 -49.7981 -1 0 0 0 0 0 0.00125952 -2.06491 350541 665729 944151 -14342.2 
27481 2 -244.215 8.33982 -47.1772 -1 0 0 0 0 0 0.00125952 -1.50532 218591 191910 36000.5 33528.7 
26944 2 -242.61 7.41318 -49.7981 -1 0 0 0 0 0 0.00125952 -2.03884 561691 132119 604760 2080.49 
27484 2 -242.61 5.55988 -47.1772 -1 0 0 0 0 0 0.00125952 -1.50195 282674 244557 128568 12535.4 
27574 2 -242.61 11.1198 -47.1772 -1 0 0 0 0 0 0.00125952 -1.50039 320884 249084 323800 -13010.6 
27487 2 -242.642 7.36379 -44.5751 -0.365494 1.28032 0.782157 -0.0404539 -0.0846041 0.0297498 0.0030034 -1.51681 338375 155698 170996 206327 
27486 2 -241.023 10.1253 -44.5443 -2.92152 1.49943 0.310285 -0.155672 0.0679958 -0.049263 0.0137034 -1.5269 -147007 179229 237164 73542.1 
26943 2 -241.005 10.1931 -49.7981 -1 0 0 0 0 0 0.00125952 -2.0654 381312 677563 956512 13955.7 
27485 2 -241.005 8.33982 -47.1772 -1 0 0 0 0 0 0.00125952 -1.51231 207076 235591 182452 -18147.9 
27491 2 -239.434 7.39205 -44.5552 -0.833626 1.00958 -1.64325 0.0147721 -0.0821424 -0.0606868 0.0055601 -1.53063 195001 -10606.1 120105 96184.6 
26946 2 -239.4 7.41318 -49.7981 -1 0 0 0 0 0 0.00125952 -1.99748 294120 322609 295176 136009 
27488 2 -239.4 5.55988 -47.1772 -1 0 0 0 0 0 0.00125952 -1.50524 193231 241595 165560 36029.9 
27578 2 -239.4 11.1198 -47.1772 -1 0 0 0 0 0 0.00125952 -1.50716 199908 211078 47170.2 13884.6 
27490 2 -237.906 10.1671 -44.6054 -3.10454 1.22356 -1.52927 0.224821 0.0454286 0.204593 0.0169706 -1.52019 7246.54 201853 260959 6152.81 
26945 2 -237.795 10.1931 -49.7981 -1 0 0 0 0 0 0.00125952 -1.96203 180639 403935 -312113 -30970.3 
27489 2 -237.795 8.33982 -47.1772 -1 0 0 0 0 0 0.00125952 -1.50566 254482 223806 219081 1431.09 
27495 2 -236.184 7.46178 -44.5631 -0.486806 1.75439 -0.459831 -0.171422 -0.13924 -0.00571505 0.00444146 -1.52527 210214 269227 181854 -17143.6 
26948 2 -236.19 7.41318 -49.7981 -1 0 0 0 0 0 0.00125952 -1.95423 482668 359276 -183353 225986 
27492 2 -236.19 5.55988 -47.1772 -1 0 0 0 0 0 0.00125952 -1.50162 238296 273063 344669 17082.8 
27582 2 -236.19 11.1198 -47.1772 -1 0 0 0 0 0 0.00125952 -1.50614 241526 263953 213240 5122.15 
27494 2 -234.672 10.2136 -44.5336 1.52927 -0.676624 0.336191 0.18735 -0.0565618 -0.0943998 0.00366459 -1.52259 349788 -37108.2 164024 -17464.3 
26947 2 -234.585 10.1931 -49.7981 -1 0 0 0 0 0 0.00125952 -1.94196 831435 835103 -213928 10963.7 
27493 2 -234.585 8.33982 -47.1772 -1 0 0 0 0 0 0.00125952 -1.49722 202809 280833 271516 -11138.5 
26950 2 -232.98 7.41318 -49.7981 -1 0 0 0 0 0 0.00125952 -1.95815 463239 391785 -90795.2 -290958 
27496 2 -232.98 5.55988 -47.1772 -1 0 0 0 0 0 0.00125952 -1.50634 233305 226842 267454 1495.52 
27586 2 -232.98 11.1198 -47.1772 -1 0 0 0 0 0 0.00125952 -1.49606 271257 264514 359464 27233.8 
27499 2 -233.037 7.40096 -44.5708 -1.65438 -0.523972 0.759093 0.133971 -0.0272723 0.016325 0.00451883 -1.52627 125715 308004 138923 -105345 
27498 2 -231.413 10.1458 -44.4564 2.02983 -1.2017 -1.73927 0.00159677 -0.0379804 -0.369205 0.0108184 -1.51199 490920 23602.6 104259 -38618.5 
26949 2 -231.375 10.1931 -49.7981 -1 0 0 0 0 0 0.00125952 -1.97652 107297 392717 -247089 10718.4 
27497 2 -231.375 8.33982 -47.1772 -1 0 0 0 0 0 0.00125952 -1.4909 258647 344077 424321 8710.68 
27503 2 -229.793 7.37337 -44.5593 -0.256783 0.883722 -0.216396 -0.000472074 0.0475928 -0.059615 0.00112567 -1.51136 429831 231402 82118.2 112859 
26952 2 -229.77 7.41318 -49.7981 -1 0 0 0 0 0 0.00125952 -2.01323 270069 284546 355215 -64631.4 
27500 2 -229.77 5.55988 -47.1772 -1 0 0 0 0 0 0.00125952 -1.50851 185498 199895 162175 -8410.36 
27590 2 -229.77 11.1198 -47.1772 -1 0 0 0 0 0 0.00125952 -1.49485 288812 239676 367972 39426.9 
27502 2 -228.099 10.1257 -44.5468 -1.91534 0.820917 0.169768 -0.299234 0.042063 -0.109 0.00550565 -1.51947 269205 202204 72605.2 43164.5 
26951 2 -228.165 10.1931 -49.7981 -1 0 0 0 0 0 0.00125952 -2.07348 522771 712704 1.12174e+006 -11663.4 
27501 2 -228.165 8.33982 -47.1772 -1 0 0 0 0 0 0.00125952 -1.50555 238098 219893 239432 -1054.51 
26954 2 -226.56 7.41318 -49.7981 -1 0 0 0 0 0 0.00125952 -2.03793 505517 135842 558880 -35028.6 
27504 2 -226.56 5.55988 -47.1772 -1 0 0 0 0 0 0.00125952 -1.51056 189217 220545 105031 -9157.8 
27594 2 -226.56 11.1198 -47.1772 -1 0 0 0 0 0 0.00125952 -1.50643 230442 235974 234502 -21599.7 
27507 2 -226.503 7.39286 -44.5758 -3.27767 -0.269552 0.570895 -0.20891 -0.171263 0.0353547 0.0140332 -1.52931 29491.1 -15665.3 176575 -13938.1 
27506 2 -224.982 10.1262 -44.5752 -2.22581 1.2882 -0.23961 0.0236406 0.203959 -0.163577 0.0084024 -1.52911 -146718 -28089.3 -240647 -176077 
26953 2 -224.955 10.1931 -49.7981 -1 0 0 0 0 0 0.00125952 -2.05211 241704 614427 793998 20196.4 
27505 2 -224.955 8.33982 -47.1772 -1 0 0 0 0 0 0.00125952 -1.5153 143845 176099 30574.7 5335.27 
26956 2 -223.35 7.41318 -49.7981 -1 0 0 0 0 0 0.00125952 -1.98222 322529 368019 243154 235892 
27508 2 -223.35 5.55988 -47.1772 -1 0 0 0 0 0 0.00125952 -1.5047 257970 258838 234866 2256.59 
27598 2 -223.35 11.1198 -47.1772 -1 0 0 0 0 0 0.00125952 -1.51201 216743 186613 76126.9 17873.8 
27511 2 -223.372 7.402 -44.5819 -2.87279 0.479169 -0.110873 0.187159 -0.0742911 0.0522297 0.0106994 -1.52527 185873 194021 144891 -40164.5 
26965 2 -279.525 15.753 -49.7981 -1 0 0 0 0 0 0.00125952 -1.49745 351731 349188 914957 -75236.1 
27528 2 -279.525 13.8997 -47.1772 -1 0 0 0 0 0 0.00125952 -1.12572 184555 360216 612324 55351.2 
27529 2 -279.525 15.753 -44.5562 -1 0 0 0 0 0 0.00125952 -1.1334 -43662.5 347560 634640 -31685.3 
26967 2 -277.92 12.9731 -49.7981 -1 0 0 0 0 0 0.00125952 -1.97332 603885 782509 463937 197992 
27533 2 -277.92 12.9731 -44.5562 -1 0 0 0 0 0 0.00125952 -1.52955 236824 350792 452288 -151464 
27620 2 -277.92 16.6796 -47.1772 -1 0 0 0 0 0 0.00125952 -1.50739 456637 585231 508462 232120 
27532 2 -276.401 15.7862 -44.5325 -2.72676 0.178011 0.66753 0.0798254 -0.118315 -0.105147 0.00996592 -1.59517 448620 198315 237945 52570 
26966 2 -276.315 15.753 -49.7981 -1 0 0 0 0 0 0.00125952 -2.0285 925408 595309 1778.11 268909 
27531 2 -276.315 13.8997 -47.1772 -1 0 0 0 0 0 0.00125952 -1.56384 863913 408797 454091 7322.67 
27537 2 -274.753 12.9953 -44.5425 -3.40475 0.646098 0.421971 -0.0755515 -0.0775108 -0.0920938 0.0153508 -1.5283 93394.6 237472 155360 -118906 
26969 2 -274.71 12.9731 -49.7981 -1 0 0 0 0 0 0.00125952 -2.02128 467825 115954 300648 -5843.24 
27624 2 -274.71 16.6796 -47.1772 -1 0 0 0 0 0 0.00125952 -1.4966 431011 283180 353318 -12693.5 
27536 2 -273.2 15.7453 -44.5114 -1.89866 -0.49709 0.568001 0.0274964 0.033522 -0.130825 0.00525804 -1.51826 301286 185275 280703 -178339 
26968 2 -273.105 15.753 -49.7981 -1 0 0 0 0 0 0.00125952 -1.94291 609996 564007 -399406 -89792.7 
27535 2 -273.105 13.8997 -47.1772 -1 0 0 0 0 0 0.00125952 -1.498 244935 266196 335732 29786.5 
27541 2 -271.591 12.9376 -44.5838 -3.26449 -0.483487 0.895818 0.205163 0.0864864 0.0723577 0.0147278 -1.53211 33021.7 128076 177423 -97255.3 
26971 2 -271.5 12.9731 -49.7981 -1 0 0 0 0 0 0.00125952 -2.01116 285929 212724 326255 -56237.1 
27628 2 -271.5 16.6796 -47.1772 -1 0 0 0 0 0 0.00125952 -1.49684 260645 276261 343512 42891.8 
27540 2 -269.97 15.7192 -44.5666 -1.61935 0.0840941 -0.238028 0.0696861 0.0388318 0.0791328 0.0033831 -1.5117 490833 375199 324870 25298.7 
26970 2 -269.895 15.753 -49.7981 -1 0 0 0 0 0 0.00125952 -1.98269 230043 362375 84533.2 -178691 
27539 2 -269.895 13.8997 -47.1772 -1 0 0 0 0 0 0.00125952 -1.50406 250738 229284 201543 23016.6 
27545 2 -268.346 12.951 -44.5839 -0.447165 -1.42887 0.584835 0.00494704 -0.0408794 0.0956458 0.00325417 -1.51718 314446 391124 208680 -36214.7 
26973 2 -268.29 12.9731 -49.7981 -1 0 0 0 0 0 0.00125952 -1.96909 398301 376126 85351.6 -333469 
27632 2 -268.29 16.6796 -47.1772 -1 0 0 0 0 0 0.00125952 -1.50659 234203 264789 274819 22062.4 
26972 2 -266.685 15.753 -49.7981 -1 0 0 0 0 0 0.00125952 -2.06282 507046 325812 747455 55877.9 
27543 2 -266.685 13.8997 -47.1772 -1 0 0 0 0 0 0.00125952 -1.50808 210445 230609 171371 -6928.1 
27544 2 -266.703 15.7444 -44.5409 -1.29835 -0.372319 -0.365466 -0.0947485 -0.0517862 -0.0188185 0.00246601 -1.51618 348230 316735 330828 -10128 
27549 2 -265.15 12.9329 -44.5654 -0.318626 0.24278 0.900559 0.12524 0.0464913 0.0250541 0.00122359 -1.52655 300039 248743 217344 29196.6 
26975 2 -265.08 12.9731 -49.7981 -1 0 0 0 0 0 0.00125952 -1.96734 412069 185660 -207188 70568.4 
27636 2 -265.08 16.6796 -47.1772 -1 0 0 0 0 0 0.00125952 -1.5055 249606 259292 253800 -11406.4 
27548 2 -263.498 15.7288 -44.5396 -1.94268 -0.120934 -0.683358 -0.0707283 0.0168489 -0.0256625 0.00536003 -1.51652 256359 381355 311979 15667.8 
26974 2 -263.475 15.753 -49.7981 -1 0 0 0 0 0 0.00125952 -2.04129 207985 279443 458108 -71029.3 
27547 2 -263.475 13.8997 -47.1772 -1 0 0 0 0 0 0.00125952 -1.50751 212056 242122 216247 39114.5 
26977 2 -261.87 12.9731 -49.7981 -1 0 0 0 0 0 0.00125952 -1.97577 389330 413894 245416 295512 
27640 2 -261.87 16.6796 -47.1772 -1 0 0 0 0 0 0.00125952 -1.50854 250199 234795 251336 -15305 
27553 2 -261.918 12.96 -44.571 -1.87465 -1.00264 0.986562 0.0449924 -0.0559712 0.0126576 0.00691841 -1.52138 377490 162935 129833 -32236.8 
27552 2 -260.3 15.701 -44.5905 -2.90485 0.056223 -0.488518 -0.0553648 0.014289 0.0886671 0.0109325 -1.52747 -20304.2 184570 167186 -86863.2 
26976 2 -260.265 15.753 -49.7981 -1 0 0 0 0 0 0.00125952 -1.94764 453547 510394 -156169 287577 
27551 2 -260.265 13.8997 -47.1772 -1 0 0 0 0 0 0.00125952 -1.50413 272776 248880 183007 6484.53 
27557 2 -258.671 12.9411 -44.5887 -2.38505 0.886541 -0.66257 -0.145764 0.0216712 0.0979602 0.0087076 -1.5364 93277.3 12486.1 198967 27543.3 
26979 2 -258.66 12.9731 -49.7981 -1 0 0 0 0 0 0.00125952 -2.01807 422166 69975.2 338706 -27895.1 
27644 2 -258.66 16.6796 -47.1772 -1 0 0 0 0 0 0.00125952 -1.50396 270897 186685 111685 -867.85 
27556 2 -257.131 15.7051 -44.5757 1.79838 -1.38482 0.58842 0.00979837 0.0548063 0.0291486 0.00692498 -1.53276 -131652 55884.6 159355 37406.9 
26978 2 -257.055 15.753 -49.7981 -1 0 0 0 0 0 0.00125952 -1.93901 592197 553946 -338527 -201148 
27555 2 -257.055 13.8997 -47.1772 -1 0 0 0 0 0 0.00125952 -1.50634 188686 221427 77195.8 28888.5 
26981 2 -255.45 12.9731 -49.7981 -1 0 0 0 0 0 0.00125952 -1.9989 310951 291342 309381 -128991 
27648 2 -255.45 16.6796 -47.1772 -1 0 0 0 0 0 0.00125952 -1.50529 261127 251704 237057 41998.9 
27561 2 -255.525 12.9855 -44.5876 -1.4313 0.386554 -0.630459 0.171389 -0.160207 0.0677941 0.00326909 -1.52756 203055 106885 135960 -43531.6 
26980 2 -253.845 15.753 -49.7981 -1 0 0 0 0 0 0.00125952 -1.9983 172184 313849 213835 -87386.7 
27559 2 -253.845 13.8997 -47.1772 -1 0 0 0 0 0 0.00125952 -1.5068 231758 223584 194648 -3593.04 
27560 2 -253.963 15.712 -44.5707 -2.25937 -1.81801 1.18241 0.140853 0.00727143 -0.0717382 0.0123534 -1.52433 71891.6 164862 -40559.7 -106138 
26983 2 -252.24 12.9731 -49.7981 -1 0 0 0 0 0 0.00125952 -1.96609 401722 321625 27749.5 -271805 
27652 2 -252.24 16.6796 -47.1772 -1 0 0 0 0 0 0.00125952 -1.50679 211897 228346 171112 56642.6 
27565 2 -252.252 12.9424 -44.5923 0.301434 -0.478639 -0.407991 -0.13101 -0.0171363 0.083694 0.000612648 -1.52437 269128 -50674 129916 -191683 
26982 2 -250.635 15.753 -49.7981 -1 0 0 0 0 0 0.00125952 -2.06334 645864 342627 935478 22702.3 
27563 2 -250.635 13.8997 -47.1772 -1 0 0 0 0 0 0.00125952 -1.50727 179543 138218 -109180 18356.4 
27564 2 -250.745 15.6571 -44.6 -2.31176 1.40615 1.97162 0.17306 0.233596 0.0103642 0.0141176 -1.51538 337513 78932.5 -126479 -34488.7 
26985 2 -249.03 12.9731 -49.7981 -1 0 0 0 0 0 0.00125952 -1.96587 419820 246292 -65695.9 159973 
27656 2 -249.03 16.6796 -47.1772 -1 0 0 0 0 0 0.00125952 -1.50311 249692 194446 127529 922.817 
27569 2 -249.041 12.9685 -44.6245 -0.893062 -0.329893 -1.1089 -0.0800097 -0.0806866 0.145874 0.0026904 -1.53411 -20149.8 174893 -11001.6 82.5146 
27568 2 -247.464 15.7172 -44.5533 -0.817767 0.354371 -0.944504 -0.0803738 -0.0588615 -0.202513 0.00212406 -1.53367 154206 -142769 -122217 -4449.2 
26984 2 -247.425 15.753 -49.7981 -1 0 0 0 0 0 0.00125952 -2.02068 169442 283356 351583 -17594.9 
27567 2 -247.425 13.8997 -47.1772 -1 0 0 0 0 0 0.00125952 -1.50749 175092 244543 94312.4 12572.7 
27573 2 -245.895 12.9479 -44.5788 -0.447656 0.368136 1.37383 0.192331 -0.126923 -0.0360872 0.00280031 -1.52674 -10170.8 127103 -25942.7 -57301.3 
26987 2 -245.82 12.9731 -49.7981 -1 0 0 0 0 0 0.00125952 -1.98402 364339 373247 290121 227034 
27660 2 -245.82 16.6796 -47.1772 -1 0 0 0 0 0 0.00125952 -1.50567 264206 244082 248114 -11782.7 
27572 2 -244.261 15.6594 -44.5681 -1.26155 -0.711144 -0.613544 0.0349667 0.12199 -0.0265057 0.00311565 -1.53158 112716 117026 79381.8 4165.21 
26986 2 -244.215 15.753 -49.7981 -1 0 0 0 0 0 0.00125952 -1.9427 543021 540296 -261572 271349 
27571 2 -244.215 13.8997 -47.1772 -1 0 0 0 0 0 0.00125952 -1.49433 297146 231876 236850 10440.9 
26989 2 -242.61 12.9731 -49.7981 -1 0 0 0 0 0 0.00125952 -2.01943 497750 62249.5 359170 -3069.82 
27664 2 -242.61 16.6796 -47.1772 -1 0 0 0 0 0 0.00125952 -1.49463 266102 330646 301407 30991.7 
27577 2 -242.688 12.8865 -44.5544 -0.590217 1.71295 -0.118736 0.0245733 0.0299741 -0.197087 0.00415221 -1.52178 211152 205982 -155224 48795.5 
26988 2 -241.005 15.753 -49.7981 -1 0 0 0 0 0 0.00125952 -1.94166 554962 546212 -255505 -264366 
27575 2 -241.005 13.8997 -47.1772 -1 0 0 0 0 0 0.00125952 -1.50192 241209 262693 273060 45632.6 
27576 2 -241.087 15.7365 -44.5785 -3.57307 0.285033 0.924376 -0.00699844 -0.0193685 0.0621257 0.0172586 -1.51943 155414 277438 193799 9841.27 
26991 2 -239.4 12.9731 -49.7981 -1 0 0 0 0 0 0.00125952 -1.98806 361222 363046 316971 -208868 
27668 2 -239.4 16.6796 -47.1772 -1 0 0 0 0 0 0.00125952 -1.50635 244763 172791 10688.9 36788.2 
27581 2 -239.482 12.9565 -44.5934 0.741388 -1.22333 0.339842 0.0557678 -0.0839076 0.099065 0.00272268 -1.52034 372468 163183 161125 -16902.7 
27580 2 -237.88 15.687 -44.5876 -0.847663 -0.957893 0.0750314 0.0125076 0.0220056 0.0775969 0.00206778 -1.53006 135571 50741.2 157253 -83593.1 
26990 2 -237.795 15.753 -49.7981 -1 0 0 0 0 0 0.00125952 -2.01792 165272 288049 358009 2385.09 
27579 2 -237.795 13.8997 -47.1772 -1 0 0 0 0 0 0.00125952 -1.50919 219866 256008 172595 -20229.2 
27585 2 -236.229 12.9252 -44.5527 1.65784 -0.940384 2.05627 -0.135807 0.0113059 -0.0997174 0.00990104 -1.5159 325780 71189.3 43197.6 55717.1 
26993 2 -236.19 12.9731 -49.7981 -1 0 0 0 0 0 0.00125952 -1.96621 417573 261245 -72123.8 -179773 
27672 2 -236.19 16.6796 -47.1772 -1 0 0 0 0 0 0.00125952 -1.51094 192226 163421 15328.6 65816.8 
26992 2 -234.585 15.753 -49.7981 -1 0 0 0 0 0 0.00125952 -2.06536 661560 347118 965266 -12731 
27583 2 -234.585 13.8997 -47.1772 -1 0 0 0 0 0 0.00125952 -1.5084 225143 175483 124756 10178.8 
27584 2 -234.668 15.6844 -44.6202 -0.0267362 0.0987543 0.559339 0.0997223 -0.0103614 0.132073 0.000407236 -1.53117 258741 49898.9 -38417.2 8828.05 
27589 2 -232.965 12.9199 -44.5729 -0.614451 -0.273931 0.996103 -0.198272 -0.0235621 0.022359 0.00181976 -1.52664 159532 67579.6 146323 -90275.7 
26995 2 -232.98 12.9731 -49.7981 -1 0 0 0 0 0 0.00125952 -1.9696 408667 315966 13137.1 257328 
27676 2 -232.98 16.6796 -47.1772 -1 0 0 0 0 0 0.00125952 -1.50991 228296 184474 177162 -10445 
26994 2 -231.375 15.753 -49.7981 -1 0 0 0 0 0 0.00125952 -2.00149 163738 308135 208160 69582.8 
27587 2 -231.375 13.8997 -47.1772 -1 0 0 0 0 0 0.00125952 -1.502 241942 297209 351285 3244.42 
27588 2 -231.426 15.6685 -44.5196 1.81848 -0.341684 0.157933 0.0387646 0.0799275 -0.211733 0.00434352 -1.51838 401258 246357 88828.1 -179942 
27593 2 -229.789 12.8555 -44.5404 -1.88793 1.00089 -2.40489 0.0734919 0.179162 -0.0881877 0.0130355 -1.52797 105422 260694 125896 -24006.1 
26997 2 -229.77 12.9731 -49.7981 -1 0 0 0 0 0 0.00125952 -1.99829 326044 315973 306711 148269 
27680 2 -229.77 16.6796 -47.1772 -1 0 0 0 0 0 0.00125952 -1.49517 292492 168503 49679.8 7941.18 
27592 2 -228.202 15.685 -44.5823 0.983664 0.532913 -0.162883 -0.0820593 -0.0411994 0.0027253 0.00160982 -1.53041 227422 188583 50811.6 87103.5 
26996 2 -228.165 15.753 -49.7981 -1 0 0 0 0 0 0.00125952 -1.93838 586830 553608 -317362 219199 
27591 2 -228.165 13.8997 -47.1772 -1 0 0 0 0 0 0.00125952 -1.49128 275142 269515 144932 31707.3 
27597 2 -226.62 12.9631 -44.5999 -2.06137 1.61501 -0.831221 0.0256171 -0.0924891 -0.02558 0.00950742 -1.53126 -5776.82 91706.6 -164155 -27712.6 
26999 2 -226.56 12.9731 -49.7981 -1 0 0 0 0 0 0.00125952 -2.01831 444639 65653.8 360588 25043 
27684 2 -226.56 16.6796 -47.1772 -1 0 0 0 0 0 0.00125952 -1.50088 250159 168263 47474.9 -2932.16 
27596 2 -224.997 15.7138 -44.5991 -2.55084 1.99455 0.216115 -0.0728814 0.0231423 -0.016601 0.0132649 -1.5352 -99963.4 -65254.7 -125466 107624 
26998 2 -224.955 15.753 -49.7981 -1 0 0 0 0 0 0.00125952 -1.94526 473696 520067 -172871 -286101 
27595 2 -224.955 13.8997 -47.1772 -1 0 0 0 0 0 0.00125952 -1.50247 224235 208040 57050.6 5287.95 
27601 2 -223.431 12.9551 -44.6299 -1.8915 -2.1534 0.71192 0.0277173 -0.0061895 0.110636 0.0109852 -1.52928 194728 -30197.3 -142920 670.557 
27001 2 -223.35 12.9731 -49.7981 -1 0 0 0 0 0 0.00125952 -1.97539 384107 407429 293332 -281753 
27688 2 -223.35 16.6796 -47.1772 -1 0 0 0 0 0 0.00125952 -1.50282 264334 325283 389340 -1036.19 
27010 2 -279.525 21.3129 -49.7981 -1 0 0 0 0 0 0.00125952 -1.45186 367965 274208 257331 -162096 
27618 2 -279.525 19.4596 -47.1772 -1 0 0 0 0 0 0.00125952 -1.11815 232155 365038 516605 44449.7 
27619 2 -279.525 21.3129 -44.5562 -1 0 0 0 0 0 0.00125952 -1.12956 189171 350158 638102 -54488 
27012 2 -277.92 18.5329 -49.7981 -1 0 0 0 0 0 0.00125952 -2.02165 477810 689417 623984 -121068 
27057 2 -277.92 24.0928 -49.7981 -1 0 0 0 0 0 0.00125952 -1.9719 418565 940982 229676 -200500 
27623 2 -277.92 18.5329 -44.5562 -1 0 0 0 0 0 0.00125952 -1.53307 -38834 251178 384758 -253380 
27710 2 -277.92 22.2395 -47.1772 -1 0 0 0 0 0 0.00125952 -1.50203 488759 628404 553476 232691 
27713 2 -277.92 24.0928 -44.5562 -1 0 0 0 0 0 0.00125952 -1.52556 3292.53 425783 431386 -362155 
27622 2 -276.344 21.2657 -44.5771 -1.01305 1.27376 0.156094 -0.179298 0.190079 0.0610881 0.00336681 -1.59581 592403 55904.3 291646 36683 
27011 2 -276.315 21.3129 -49.7981 -1 0 0 0 0 0 0.00125952 -2.05264 1.00535e+006 490864 370264 -292703 
27621 2 -276.315 19.4596 -47.1772 -1 0 0 0 0 0 0.00125952 -1.5747 807165 299740 147195 -5098.41 
27627 2 -274.826 18.5419 -44.5618 -1.45886 -0.336688 1.01766 0.264781 -0.0945689 0.0245282 0.00412779 -1.52377 150317 131546 227588 114790 
27717 2 -274.827 24.0692 -44.5344 -1.39739 0.251549 0.70399 0.13505 0.0785035 -0.0536367 0.00316338 -1.52523 44706.3 310493 275357 63058.9 
27014 2 -274.71 18.5329 -49.7981 -1 0 0 0 0 0 0.00125952 -1.94234 770191 648308 -322828 -195606 
27059 2 -274.71 24.0928 -49.7981 -1 0 0 0 0 0 0.00125952 -2.07121 608939 592080 944887 44093.3 
27714 2 -274.71 22.2395 -47.1772 -1 0 0 0 0 0 0.00125952 -1.51044 341395 223562 108099 5730.13 
27626 2 -273.161 21.3478 -44.5818 -1.61653 -1.04066 1.14237 -0.106439 -0.195181 0.0354693 0.00629904 -1.52524 6018 128507 103371 -83862.9 
27013 2 -273.105 21.3129 -49.7981 -1 0 0 0 0 0 0.00125952 -1.99805 414110 58383.6 105944 -10602.8 
27625 2 -273.105 19.4596 -47.1772 -1 0 0 0 0 0 0.00125952 -1.50536 280393 236660 311245 36725.5 
27721 2 -271.639 24.0873 -44.5685 0.528835 0.432824 0.447447 0.195908 0.0521976 0.062186 0.000840365 -1.51647 289159 193393 267546 -127165 
27631 2 -271.587 18.5182 -44.5488 -4.22751 -0.810489 0.405403 -0.000607874 -0.0471287 -0.0892443 0.0235443 -1.51794 232366 210008 91182.4 -125989 
27016 2 -271.5 18.5329 -49.7981 -1 0 0 0 0 0 0.00125952 -1.94478 485624 555876 -304483 230738 
27061 2 -271.5 24.0928 -49.7981 -1 0 0 0 0 0 0.00125952 -2.05645 262892 516798 723499 -55013.4 
27718 2 -271.5 22.2395 -47.1772 -1 0 0 0 0 0 0.00125952 -1.51015 197289 220495 124330 6966.3 
27630 2 -269.997 21.2658 -44.5833 -1.84199 0.669971 -2.115 0.0607528 0.0844112 0.0451503 0.0104729 -1.53263 12174.2 138097 89360.9 -94593.5 
27015 2 -269.895 21.3129 -49.7981 -1 0 0 0 0 0 0.00125952 -1.97344 417714 422330 276948 313017 
27629 2 -269.895 19.4596 -47.1772 -1 0 0 0 0 0 0.00125952 -1.50977 232682 204551 194263 52745.6 
27635 2 -268.346 18.5253 -44.5579 -0.685366 1.8184 0.796438 -0.0743161 -0.113971 0.03228 0.00555524 -1.52043 287784 229172 298530 -29234.7 
27725 2 -268.394 24.0291 -44.556 1.47896 -1.35738 1.32004 0.0196327 0.0698491 -0.0480116 0.00727032 -1.52042 437943 155991 119891 46022.5 
27018 2 -268.29 18.5329 -49.7981 -1 0 0 0 0 0 0.00125952 -2.04034 163910 366552 482911 -67515.7 
27063 2 -268.29 24.0928 -49.7981 -1 0 0 0 0 0 0.00125952 -1.95141 330483 482187 -323031 142394 
27722 2 -268.29 22.2395 -47.1772 -1 0 0 0 0 0 0.00125952 -1.5013 290635 274683 278377 9837.71 
27634 2 -266.791 21.2728 -44.5664 -3.5551 2.1986 0.871927 0.141035 0.0598775 0.0295211 0.0229646 -1.53094 149839 59149.6 219019 101088 
27017 2 -266.685 21.3129 -49.7981 -1 0 0 0 0 0 0.00125952 -1.98351 376984 128825 -7043.6 49684.5 
27633 2 -266.685 19.4596 -47.1772 -1 0 0 0 0 0 0.00125952 -1.50932 238520 240318 205860 22800.9 
27729 2 -265.13 24.0419 -44.5837 -1.10532 0.0596496 -0.455234 0.0319331 0.0110605 0.0313628 0.0018043 -1.51313 463507 325695 84402 98729.5 
27020 2 -265.08 18.5329 -49.7981 -1 0 0 0 0 0 0.00125952 -2.07016 616512 487166 1.00156e+006 35113.6 
27065 2 -265.08 24.0928 -49.7981 -1 0 0 0 0 0 0.00125952 -1.94144 743637 747709 -250530 -94400.2 
27726 2 -265.08 22.2395 -47.1772 -1 0 0 0 0 0 0.00125952 -1.49765 253378 217867 183058 24767.3 
27639 2 -265.156 18.5389 -44.5752 -0.706078 0.279761 1.95194 0.0536409 -0.139154 0.0702899 0.00552535 -1.5273 149879 117624 213215 -110457 
27638 2 -263.567 21.2501 -44.5936 -1.04524 -0.569294 1.14771 0.115116 0.135735 0.0880672 0.00344334 -1.52228 411733 113741 110404 32562.3 
27019 2 -263.475 21.3129 -49.7981 -1 0 0 0 0 0 0.00125952 -1.97815 360900 306014 162102 -252184 
27637 2 -263.475 19.4596 -47.1772 -1 0 0 0 0 0 0.00125952 -1.50464 257032 201731 117710 -7745.28 
27733 2 -261.869 24.0624 -44.6143 -0.949078 0.191344 -0.0743124 -0.282247 -0.0474768 0.104305 0.00118758 -1.52048 98755.2 262174 -3639.93 27275.4 
27022 2 -261.87 18.5329 -49.7981 -1 0 0 0 0 0 0.00125952 -1.98895 128831 357193 84685.1 -64647 
27067 2 -261.87 24.0928 -49.7981 -1 0 0 0 0 0 0.00125952 -1.99058 84219.1 377702 85226.9 -16975.7 
27730 2 -261.87 22.2395 -47.1772 -1 0 0 0 0 0 0.00125952 -1.50761 233181 220922 147847 28546.2 
27643 2 -261.936 18.513 -44.5718 -1.18827 -0.890054 0.373721 0.00113197 -0.0266704 -0.0574212 0.00295211 -1.53105 196627 232148 13087.3 -11285.2 
27021 2 -260.265 21.3129 -49.7981 -1 0 0 0 0 0 0.00125952 -1.98764 330198 262862 233588 -180499 
27641 2 -260.265 19.4596 -47.1772 -1 0 0 0 0 0 0.00125952 -1.50802 199147 219389 114038 7809.6 
27642 2 -260.3 21.3121 -44.5983 1.27724 -0.162261 -1.64965 -0.106988 -0.117271 0.00860467 0.00551543 -1.5332 286793 86696.4 -69775.1 10401.2 
27737 2 -258.749 24.0672 -44.6403 -0.605377 -0.429905 0.052681 0.199008 -0.0201268 0.148992 0.000697867 -1.53291 -50169.5 32259.6 -172668 -62748.9 
27647 2 -258.745 18.474 -44.6215 -2.80966 -1.22144 -0.0604173 0.0741822 0.0878967 0.175366 0.0118266 -1.52531 164349 218990 52396.7 7719.4 
27024 2 -258.66 18.5329 -49.7981 -1 0 0 0 0 0 0.00125952 -1.94083 695899 685918 -275392 -117635 
27069 2 -258.66 24.0928 -49.7981 -1 0 0 0 0 0 0.00125952 -2.07116 649642 613287 1.18797e+006 25162.4 
27734 2 -258.66 22.2395 -47.1772 -1 0 0 0 0 0 0.00125952 -1.51241 155408 153810 -50316.9 -970.503 
27023 2 -257.055 21.3129 -49.7981 -1 0 0 0 0 0 0.00125952 -1.99802 356280 88375.3 124405 19908.4 
27645 2 -257.055 19.4596 -47.1772 -1 0 0 0 0 0 0.00125952 -1.5034 265768 233017 245472 3444.74 
27646 2 -257.109 21.2884 -44.5621 0.42164 -1.40452 -0.202097 0.01392 -0.0240833 -0.0187839 0.00275998 -1.52014 350922 346707 189779 -705.477 
27651 2 -255.52 18.496 -44.5428 -1.43306 -0.477438 0.747822 -0.0302925 -0.0088117 -0.0430856 0.0035781 -1.52229 259983 265267 250380 37113.9 
27026 2 -255.45 18.5329 -49.7981 -1 0 0 0 0 0 0.00125952 -1.95215 348653 492758 -240706 196639 
27071 2 -255.45 24.0928 -49.7981 -1 0 0 0 0 0 0.00125952 -2.04062 140035 452648 565470 -52868.1 
27738 2 -255.45 22.2395 -47.1772 -1 0 0 0 0 0 0.00125952 -1.4991 280266 249703 298838 -17760.4 
27741 2 -255.49 24.0711 -44.6177 -0.119901 0.631328 0.204131 -0.0622396 -0.111315 0.111238 0.000572603 -1.52039 318128 209918 -23544 -121373 
27025 2 -253.845 21.3129 -49.7981 -1 0 0 0 0 0 0.00125952 -1.96993 423555 424786 207725 325877 
27649 2 -253.845 19.4596 -47.1772 -1 0 0 0 0 0 0.00125952 -1.50359 192870 232444 171634 75178.7 
27650 2 -253.853 21.2429 -44.5047 -1.1953 1.27826 1.2587 -0.179306 0.111551 -0.18809 0.00585298 -1.5193 123809 196834 215432 33068.3 
27655 2 -252.334 18.5141 -44.6065 -0.590221 0.951929 0.167593 0.114667 -0.165935 0.0712226 0.00161548 -1.52113 267487 37373.7 -8379.15 41428.4 
27745 2 -252.269 24.0382 -44.575 0.579925 -1.89166 0.858837 0.00499346 -0.0167418 -0.0269537 0.00585965 -1.5219 358912 194487 36341.5 -59279.2 
27028 2 -252.24 18.5329 -49.7981 -1 0 0 0 0 0 0.00125952 -2.05608 259718 410358 664031 -76640.7 
27073 2 -252.24 24.0928 -49.7981 -1 0 0 0 0 0 0.00125952 -1.9425 485451 563399 -354751 175105 
27742 2 -252.24 22.2395 -47.1772 -1 0 0 0 0 0 0.00125952 -1.50105 254206 266512 308465 29494.6 
27654 2 -250.69 21.2276 -44.5869 -2.12503 0.598548 1.81948 0.0962861 0.110929 0.0355024 0.0103086 -1.52362 160131 229424 74844.3 -36344.1 
27027 2 -250.635 21.3129 -49.7981 -1 0 0 0 0 0 0.00125952 -1.9825 392288 83925.1 -61266.1 2674.58 
27653 2 -250.635 19.4596 -47.1772 -1 0 0 0 0 0 0.00125952 -1.50453 245917 214506 192605 10370 
27659 2 -249.049 18.4466 -44.61 -0.590663 0.765063 -0.718698 -0.195125 0.0725302 0.0530852 0.00182722 -1.52297 237790 189697 -81121.5 84698.5 
27749 2 -249.023 23.9969 -44.6268 0.687734 -1.27457 -0.236282 -0.109093 0.0392191 0.16868 0.00271215 -1.51864 333586 257449 26473.6 12397.9 
27030 2 -249.03 18.5329 -49.7981 -1 0 0 0 0 0 0.00125952 -2.06594 432623 463427 844442 55760.8 
27075 2 -249.03 24.0928 -49.7981 -1 0 0 0 0 0 0.00125952 -1.94091 654958 672223 -287408 -149772 
27746 2 -249.03 22.2395 -47.1772 -1 0 0 0 0 0 0.00125952 -1.49696 269295 196027 126898 2971.18 
27658 2 -247.439 21.2247 -44.5902 -1.62134 1.91084 0.108019 -0.0736273 0.0915462 0.0553435 0.00792455 -1.52188 126199 200755 93292.7 130398 
27029 2 -247.425 21.3129 -49.7981 -1 0 0 0 0 0 0.00125952 -1.97321 399614 376308 210538 -304277 
27657 2 -247.425 19.4596 -47.1772 -1 0 0 0 0 0 0.00125952 -1.511 208570 173631 79941.5 -45964.1 
27753 2 -245.802 24.0512 -44.559 1.52287 0.774396 -0.219122 -0.162206 -0.0624006 -0.0265665 0.0037368 -1.52948 54901.5 129337 193369 70954.6 
27032 2 -245.82 18.5329 -49.7981 -1 0 0 0 0 0 0.00125952 -1.96992 215155 412580 -68973.4 -131427 
27077 2 -245.82 24.0928 -49.7981 -1 0 0 0 0 0 0.00125952 -2.01326 68182.4 387928 264645 22312.9 
27750 2 -245.82 22.2395 -47.1772 -1 0 0 0 0 0 0.00125952 -1.5067 244249 278715 231942 -8812.27 
27663 2 -245.864 18.4579 -44.5898 -2.67057 -0.355786 -0.773957 -0.0054406 0.0309827 0.0370547 0.00989668 -1.53449 -157306 48097 50593.7 -25057.4 
27031 2 -244.215 21.3129 -49.7981 -1 0 0 0 0 0 0.00125952 -1.99374 322646 177419 164630 -104021 
27661 2 -244.215 19.4596 -47.1772 -1 0 0 0 0 0 0.00125952 -1.50608 255424 250093 210916 -13976.2 
27662 2 -244.296 21.2531 -44.5546 -1.86521 0.800813 0.16181 0.00892729 -0.00231425 -0.0718314 0.00522257 -1.53288 -219184 -53521.3 101542 61417.1 
27667 2 -242.739 18.5083 -44.524 0.557701 1.4059 -1.93161 0.22742 -0.149678 -0.178408 0.00758066 -1.51785 84230.5 104562 80264.7 22684.9 
27757 2 -242.665 23.9945 -44.5846 -2.20555 0.0309939 0.189546 0.0209545 0.0646958 0.036457 0.00617333 -1.53704 -128356 -76645.5 92785.5 -91830.3 
27034 2 -242.61 18.5329 -49.7981 -1 0 0 0 0 0 0.00125952 -1.93868 718663 711851 -314856 -10083.3 
27079 2 -242.61 24.0928 -49.7981 -1 0 0 0 0 0 0.00125952 -2.07364 742254 625994 1.25457e+006 4734.44 
27754 2 -242.61 22.2395 -47.1772 -1 0 0 0 0 0 0.00125952 -1.50641 260446 210437 66327.9 41476.3 
27666 2 -241.134 21.2288 -44.5744 -3.37874 -0.643466 0.823063 0.152155 0.0152973 -0.0182747 0.0157533 -1.5295 -33311.7 99926.4 51832.6 36591.9 
27033 2 -241.005 21.3129 -49.7981 -1 0 0 0 0 0 0.00125952 -1.99454 324470 163802 184615 88789.9 
27665 2 -241.005 19.4596 -47.1772 -1 0 0 0 0 0 0.00125952 -1.50474 225700 217987 95923.3 82294.6 
27761 2 -239.473 23.9925 -44.5882 -1.49502 -0.997362 -1.7738 0.0577758 0.0617521 0.0516317 0.00803094 -1.51603 348302 271780 88522.1 65687.9 
27036 2 -239.4 18.5329 -49.7981 -1 0 0 0 0 0 0.00125952 -1.96796 235035 425874 -50952.8 145754 
27081 2 -239.4 24.0928 -49.7981 -1 0 0 0 0 0 0.00125952 -2.01917 69827.8 398306 334096 -29156.9 
27758 2 -239.4 22.2395 -47.1772 -1 0 0 0 0 0 0.00125952 -1.50448 220422 210082 52544.6 55531.5 
27671 2 -239.471 18.4774 -44.6414 0.961975 -0.0219301 0.958262 -0.0331621 -0.018019 0.297121 0.00232273 -1.5114 376839 111320 159494 -70852.2 
27670 2 -237.923 21.2384 -44.6034 -1.18535 -0.512927 0.409515 0.118224 0.0283287 0.121749 0.0023123 -1.52527 216714 149882 111426 -23466.4 
27035 2 -237.795 21.3129 -49.7981 -1 0 0 0 0 0 0.00125952 -1.97328 408414 388850 232968 307825 
27669 2 -237.795 19.4596 -47.1772 -1 0 0 0 0 0 0.00125952 -1.51048 221798 218886 121770 3702.45 
27675 2 -236.242 18.415 -44.5697 -1.54077 0.723823 -0.222766 -0.0722946 0.172038 -0.0856653 0.00371245 -1.52939 178137 161124 -47279.9 -18654.6 
27038 2 -236.19 18.5329 -49.7981 -1 0 0 0 0 0 0.00125952 -2.06275 399562 453911 782529 -57773.4 
27083 2 -236.19 24.0928 -49.7981 -1 0 0 0 0 0 0.00125952 -1.93779 631813 654787 -334968 155878 
27762 2 -236.19 22.2395 -47.1772 -1 0 0 0 0 0 0.00125952 -1.49604 245468 269648 234624 28021.2 
27765 2 -236.189 23.9937 -44.5556 -1.03632 -0.0339142 0.78889 -0.143849 0.11089 -0.179654 0.00213797 -1.52164 199357 -10476.6 -105585 227478 
27674 2 -234.732 21.2574 -44.5575 -0.661597 -0.917322 2.18678 0.28863 -0.128319 -0.0890162 0.00763421 -1.51333 383560 152857 18215.8 188699 
27037 2 -234.585 21.3129 -49.7981 -1 0 0 0 0 0 0.00125952 -1.98255 392844 79823.6 -89275.7 -292.175 
27673 2 -234.585 19.4596 -47.1772 -1 0 0 0 0 0 0.00125952 -1.50071 278669 275578 323430 15601.4 
27769 2 -232.995 24.0179 -44.5871 -1.10284 2.19813 -0.861998 -0.105733 0.0719155 -0.042517 0.00855348 -1.52219 128804 374388 -69022.3 24093.6 
27679 2 -233.042 18.4579 -44.5949 -1.32073 -0.198329 0.46573 0.0337498 0.030905 0.0290343 0.00251974 -1.52387 285502 266292 4152.26 -43753.1 
27040 2 -232.98 18.5329 -49.7981 -1 0 0 0 0 0 0.00125952 -2.05726 281825 420805 695785 72911.3 
27085 2 -232.98 24.0928 -49.7981 -1 0 0 0 0 0 0.00125952 -1.94138 519866 579379 -339408 -172347 
27766 2 -232.98 22.2395 -47.1772 -1 0 0 0 0 0 0.00125952 -1.49632 301534 222124 278272 17841.2 
27678 2 -231.446 21.2231 -44.5898 -1.04816 -0.654809 0.410066 0.0183701 0.0900987 0.023914 0.0021356 -1.51695 472108 280271 46137.9 76213.4 
27039 2 -231.375 21.3129 -49.7981 -1 0 0 0 0 0 0.00125952 -1.96909 423418 416903 265453 -323987 
27677 2 -231.375 19.4596 -47.1772 -1 0 0 0 0 0 0.00125952 -1.50723 167725 174138 -48023.6 16637.7 
27773 2 -229.838 24.0664 -44.5972 -2.54968 0.142672 -0.497055 -0.12717 -0.0975796 -0.00152289 0.0085248 -1.53565 -367007 175517 -94544 -43887.8 
27683 2 -229.82 18.4408 -44.6787 -0.573059 -1.24652 1.05014 0.0472722 0.101416 0.347718 0.00375967 -1.51706 367831 71086.7 -128836 33919.5 
27042 2 -229.77 18.5329 -49.7981 -1 0 0 0 0 0 0.00125952 -1.95485 319968 478268 -136254 -184643 
27087 2 -229.77 24.0928 -49.7981 -1 0 0 0 0 0 0.00125952 -2.03255 125082 435917 507822 50852.2 
27770 2 -229.77 22.2395 -47.1772 -1 0 0 0 0 0 0.00125952 -1.51415 132175 206614 -37935.3 88208.2 
27041 2 -228.165 21.3129 -49.7981 -1 0 0 0 0 0 0.00125952 -1.99526 345380 98005 208639 -29926.3 
27681 2 -228.165 19.4596 -47.1772 -1 0 0 0 0 0 0.00125952 -1.5124 185081 153409 -86499.5 -12332.2 
27682 2 -228.245 21.2838 -44.6742 -0.178192 -0.52533 -0.211611 -0.000666912 -0.195609 0.347653 0.000443984 -1.50935 317264 176507 -38083.1 -175231 
27687 2 -226.548 18.4314 -44.6401 1.86024 2.02456 2.96479 -0.19199 0.212607 0.132344 0.0205923 -1.52 336653 203093 -214836 -37919.2 
27777 2 -226.728 23.9887 -44.6307 -0.614321 0.113664 0.339038 0.305237 0.165492 0.172595 0.00063638 -1.52625 2074.23 -49464.7 -80870.8 -11653.5 
27044 2 -226.56 18.5329 -49.7981 -1 0 0 0 0 0 0.00125952 -1.93848 702985 693042 -241706 97901.5 
27089 2 -226.56 24.0928 -49.7981 -1 0 0 0 0 0 0.00125952 -2.0691 678245 616525 1.21661e+006 -19315.7 
27774 2 -226.56 22.2395 -47.1772 -1 0 0 0 0 0 0.00125952 -1.51342 119258 119629 -318375 20591.3 
27686 2 -224.995 21.268 -44.6613 -1.62467 0.155377 3.88315 -0.202843 -0.0421466 0.296117 0.0223471 -1.52885 -13392.6 43530.8 -93907.8 -48310.7 
27043 2 -224.955 21.3129 -49.7981 -1 0 0 0 0 0 0.00125952 -1.99044 324400 250049 271983 166085 
27685 2 -224.955 19.4596 -47.1772 -1 0 0 0 0 0 0.00125952 -1.50436 227724 154858 66862.4 -16571.3 
27691 2 -223.372 18.528 -44.4717 -1.16426 0.374547 0.816712 -0.0178757 -0.082838 -0.443718 0.00272408 -1.51558 150230 41766.1 -86531.5 -24854.2 
27781 2 -223.476 24.0207 -44.5783 -0.45871 -0.0707155 0.465633 0.166913 0.129639 -0.0862377 0.000544401 -1.52662 369955 -7434.13 -136297 69028.4 
27046 2 -223.35 18.5329 -49.7981 -1 0 0 0 0 0 0.00125952 -1.98347 143812 366083 -20902.1 79530.5 
27091 2 -223.35 24.0928 -49.7981 -1 0 0 0 0 0 0.00125952 -1.99638 75368.3 378326 116082 6085.72 
27778 2 -223.35 22.2395 -47.1772 -1 0 0 0 0 0 0.00125952 -1.50633 246132 216286 159596 -37619.1 
27055 2 -279.525 26.8728 -49.7981 -1 0 0 0 0 0 0.00125952 -1.41931 434535 268825 -274336 133507 
27708 2 -279.525 25.0195 -47.1772 -1 0 0 0 0 0 0.00125952 -1.11982 211941 352401 503891 71304.9 
27709 2 -279.525 26.8728 -44.5562 -1 0 0 0 0 0 0.00125952 -1.13414 -78929.5 387152 628490 -69564.6 
27798 2 -279.525 30.5794 -47.1772 -1 0 0 0 0 0 0.00125952 -1.12528 196831 375392 632841 73558.2 
27102 2 -277.92 29.6527 -49.7981 -1 0 0 0 0 0 0.00125952 -1.9978 576115 655374 569529 50762.3 
27800 2 -277.92 27.7994 -47.1772 -1 0 0 0 0 0 0.00125952 -1.50772 453000 589347 463434 265797 
27803 2 -277.92 29.6527 -44.5562 -1 0 0 0 0 0 0.00125952 -1.53208 141435 279630 399190 -73227.7 
27056 2 -276.315 26.8728 -49.7981 -1 0 0 0 0 0 0.00125952 -2.09206 909574 415898 500632 57980.8 
27711 2 -276.315 25.0195 -47.1772 -1 0 0 0 0 0 0.00125952 -1.56833 857524 365660 277071 27827.2 
27801 2 -276.315 30.5794 -47.1772 -1 0 0 0 0 0 0.00125952 -1.56915 847792 416926 261465 -2752.58 
27712 2 -276.419 26.8527 -44.5641 0.695367 1.95545 1.85779 0.112539 0.0227408 -0.0195592 0.00977222 -1.60326 431374 -2187.66 178603 -41755.4 
27104 2 -274.71 29.6527 -49.7981 -1 0 0 0 0 0 0.00125952 -1.95799 600710 323670 -168423 198561 
27804 2 -274.71 27.7994 -47.1772 -1 0 0 0 0 0 0.00125952 -1.50114 409377 258399 187365 18669.9 
27807 2 -274.776 29.5946 -44.5853 0.182153 -0.38357 -0.330553 0.0379047 0.103865 0.100163 0.00036472 -1.52845 292705 -36066.2 221652 111270 
27716 2 -273.174 26.9127 -44.5712 -3.52458 0.353399 -0.261096 -0.0178376 -0.245598 0.0219423 0.0158898 -1.51554 238552 103500 152747 109959 
27058 2 -273.105 26.8728 -49.7981 -1 0 0 0 0 0 0.00125952 -2.05549 598451 252433 786409 29030.3 
27715 2 -273.105 25.0195 -47.1772 -1 0 0 0 0 0 0.00125952 -1.50025 275506 265969 238024 37989.2 
27805 2 -273.105 30.5794 -47.1772 -1 0 0 0 0 0 0.00125952 -1.49839 269820 278045 271086 7596.33 
27106 2 -271.5 29.6527 -49.7981 -1 0 0 0 0 0 0.00125952 -1.95812 435020 378305 -48293.5 -310409 
27808 2 -271.5 27.7994 -47.1772 -1 0 0 0 0 0 0.00125952 -1.51 224606 211264 140215 -4282.31 
27811 2 -271.535 29.5967 -44.5814 -1.06914 -0.540526 -0.403225 0.0100819 0.0829783 0.0255566 0.00201248 -1.53159 221316 -11656.8 97650.8 -70164.4 
27720 2 -269.952 26.8328 -44.5889 -2.72673 0.162352 0.115351 -0.0629702 -0.0744932 0.0771423 0.00941454 -1.52822 55341.3 102761 140027 -19160.9 
27060 2 -269.895 26.8728 -49.7981 -1 0 0 0 0 0 0.00125952 -1.99255 235697 324970 238112 -149487 
27719 2 -269.895 25.0195 -47.1772 -1 0 0 0 0 0 0.00125952 -1.50263 251162 262400 174857 -2273 
27809 2 -269.895 30.5794 -47.1772 -1 0 0 0 0 0 0.00125952 -1.50372 225554 271935 206534 25172.7 
27108 2 -268.29 29.6527 -49.7981 -1 0 0 0 0 0 0.00125952 -2.00999 273066 268550 380263 -60808.6 
27812 2 -268.29 27.7994 -47.1772 -1 0 0 0 0 0 0.00125952 -1.51003 205308 152408 12622.9 -19339.2 
27815 2 -268.328 29.5455 -44.6243 -1.89565 0.201359 -0.732234 0.0359741 0.158868 0.141478 0.00525246 -1.52757 173235 -12619.6 -33475.3 99364 
27062 2 -266.685 26.8728 -49.7981 -1 0 0 0 0 0 0.00125952 -1.94244 535890 457453 -353107 -188898 
27723 2 -266.685 25.0195 -47.1772 -1 0 0 0 0 0 0.00125952 -1.50004 258899 289755 348294 5426.65 
27813 2 -266.685 30.5794 -47.1772 -1 0 0 0 0 0 0.00125952 -1.5093 174087 178562 -66202.5 32669 
27724 2 -266.778 26.8077 -44.5508 -1.82965 -0.652513 -0.234713 0.229871 -0.0137434 -0.158458 0.00482205 -1.52318 166685 162134 -51539.9 210813 
27819 2 -265.091 29.6103 -44.6502 -2.45033 2.65308 0.504068 -0.0801853 -0.00758447 0.248735 0.0167478 -1.52204 158311 152894 -35933.8 234008 
27110 2 -265.08 29.6527 -49.7981 -1 0 0 0 0 0 0.00125952 -2.03383 447757 116164 524860 -44409.3 
27816 2 -265.08 27.7994 -47.1772 -1 0 0 0 0 0 0.00125952 -1.50556 263770 136198 78571.3 15657.3 
27728 2 -263.52 26.8673 -44.5668 -2.43754 -0.929704 0.6724 -0.0351212 -0.162083 -0.0226759 0.00914167 -1.524 177136 216827 135925 34763.7 
27064 2 -263.475 26.8728 -49.7981 -1 0 0 0 0 0 0.00125952 -1.95016 444085 465409 -110692 322175 
27727 2 -263.475 25.0195 -47.1772 -1 0 0 0 0 0 0.00125952 -1.50304 248486 267707 226759 7742.39 
27817 2 -263.475 30.5794 -47.1772 -1 0 0 0 0 0 0.00125952 -1.50931 147220 273855 112465 -44081.9 
27823 2 -261.929 29.6179 -44.5653 -2.01466 -0.26848 2.21741 0.0994001 -0.0133784 -0.0991027 0.0113959 -1.52687 107775 74495.1 -51210.5 -11948.1 
27112 2 -261.87 29.6527 -49.7981 -1 0 0 0 0 0 0.00125952 -1.97608 350540 388665 206047 272348 
27820 2 -261.87 27.7994 -47.1772 -1 0 0 0 0 0 0.00125952 -1.50597 205696 229005 102968 27797.5 
27066 2 -260.265 26.8728 -49.7981 -1 0 0 0 0 0 0.00125952 -2.03367 226440 239469 457014 -53606.9 
27731 2 -260.265 25.0195 -47.1772 -1 0 0 0 0 0 0.00125952 -1.51627 110023 135024 -99200.5 35649.8 
27821 2 -260.265 30.5794 -47.1772 -1 0 0 0 0 0 0.00125952 -1.49891 267142 267102 271703 26872.5 
27732 2 -260.354 26.842 -44.5966 -0.221699 2.27328 0.514609 0.0718788 0.0590039 0.0463529 0.0069044 -1.53261 49362.5 172957 8205.22 19398.1 
27114 2 -258.66 29.6527 -49.7981 -1 0 0 0 0 0 0.00125952 -1.95536 440068 258963 -317830 96173.8 
27824 2 -258.66 27.7994 -47.1772 -1 0 0 0 0 0 0.00125952 -1.49768 272579 279452 299357 17856.3 
27827 2 -258.669 29.6426 -44.5714 -0.0313046 0.281414 0.617934 -0.071178 -0.0981788 -0.0810781 0.000581917 -1.52366 335565 138297 -24003 111380 
27068 2 -257.055 26.8728 -49.7981 -1 0 0 0 0 0 0.00125952 -2.05087 448075 239245 636077 67999.4 
27735 2 -257.055 25.0195 -47.1772 -1 0 0 0 0 0 0.00125952 -1.50958 200592 206306 103051 24789.2 
27825 2 -257.055 30.5794 -47.1772 -1 0 0 0 0 0 0.00125952 -1.49826 258434 265366 295187 -48509.7 
27736 2 -257.164 26.8353 -44.562 -0.271926 -1.20482 -0.976096 0.130528 -0.0708116 -0.110497 0.00312146 -1.52731 165962 145965 -21587.3 9147.71 
27740 2 -255.45 29.5404 -44.5481 -0.492379 -1.18273 0.742337 -0.208655 0.10774 -0.101292 0.00276129 -1.5238 76358.1 49405.5 88304.3 -27496.2 
27116 2 -255.45 29.6527 -49.7981 -1 0 0 0 0 0 0.00125952 -1.96078 407232 401171 10827.4 -355552 
27828 2 -255.45 27.7994 -47.1772 -1 0 0 0 0 0 0.00125952 -1.50213 218632 245646 141747 40004.6 
27070 2 -253.845 26.8728 -49.7981 -1 0 0 0 0 0 0.00125952 -1.97667 286347 370857 115531 -243552 
27739 2 -253.845 25.0195 -47.1772 -1 0 0 0 0 0 0.00125952 -1.50599 196690 211088 94895 -44479.8 
27829 2 -253.845 30.5794 -47.1772 -1 0 0 0 0 0 0.00125952 -1.50483 239356 216246 224005 18393.2 
28549 2 -253.944 26.8112 -44.596 0.222531 -0.0597951 0.586476 0.171563 -0.0182757 0.0814576 0.000500091 -1.52573 348689 -77327.3 90554.7 28423.9 
27748 2 -252.275 29.5591 -44.5568 -1.61669 1.11045 0.0529216 0.0290562 0.00536884 -0.0802921 0.00484864 -1.52371 101137 239927 64291.4 18287.5 
27118 2 -252.24 29.6527 -49.7981 -1 0 0 0 0 0 0.00125952 -2.02287 264161 204690 372079 8928.8 
27832 2 -252.24 27.7994 -47.1772 -1 0 0 0 0 0 0.00125952 -1.50528 232333 240237 221077 -10540.6 
27072 2 -250.635 26.8728 -49.7981 -1 0 0 0 0 0 0.00125952 -1.94429 524526 441194 -408922 -77036.7 
27743 2 -250.635 25.0195 -47.1772 -1 0 0 0 0 0 0.00125952 -1.50243 241914 239136 203962 14141.6 
27833 2 -250.635 30.5794 -47.1772 -1 0 0 0 0 0 0.00125952 -1.50258 255619 220580 168930 13368.5 
28554 2 -250.666 26.7752 -44.5645 1.85012 0.0175076 1.24262 -0.065921 0.0874359 -0.0716026 0.00625644 -1.52152 389461 148269 15331.9 -74371.5 
29461 2 -249.067 29.5502 -44.568 -0.97303 0.0807485 -1.38815 -0.1335 0.0618647 -0.0866021 0.00362775 -1.52317 54276 178544 -43852.6 -73413.3 
27120 2 -249.03 29.6527 -49.7981 -1 0 0 0 0 0 0.00125952 -2.03144 334476 142324 418289 -51119 
27836 2 -249.03 27.7994 -47.1772 -1 0 0 0 0 0 0.00125952 -1.50443 217613 211352 145298 40314.5 
28650 2 -247.462 26.8084 -44.572 -0.442167 0.343809 -0.113705 -0.0853815 -0.032342 -0.0646667 0.000411415 -1.53119 41330.6 128349 -24200.9 -5030.87 
27074 2 -247.425 26.8728 -49.7981 -1 0 0 0 0 0 0.00125952 -1.96104 363229 428120 -23781 316059 
27747 2 -247.425 25.0195 -47.1772 -1 0 0 0 0 0 0.00125952 -1.50724 233037 234280 185223 -10445 
27837 2 -247.425 30.5794 -47.1772 -1 0 0 0 0 0 0.00125952 -1.50651 227498 244677 198316 21886.1 
27122 2 -245.82 29.6527 -49.7981 -1 0 0 0 0 0 0.00125952 -1.96802 385783 408657 120578 337526 
27840 2 -245.82 27.7994 -47.1772 -1 0 0 0 0 0 0.00125952 -1.50289 273461 277490 306161 26489.2 
28651 2 -245.899 29.5979 -44.5551 -1.56358 -0.115387 1.40197 0.120333 -0.0754242 -0.149279 0.00557162 -1.53016 107470 118253 -56560.6 -31169.3 
27752 2 -244.278 26.8053 -44.5533 -1.60038 0.594936 1.58481 0.022142 0.100763 -0.0914325 0.00683512 -1.52456 -115474 278444 71536.6 -46778.5 
27076 2 -244.215 26.8728 -49.7981 -1 0 0 0 0 0 0.00125952 -2.04618 289845 231129 512844 -80074.5 
27751 2 -244.215 25.0195 -47.1772 -1 0 0 0 0 0 0.00125952 -1.50843 235300 209415 186217 21829.8 
27841 2 -244.215 30.5794 -47.1772 -1 0 0 0 0 0 0.00125952 -1.49718 248139 260711 176981 41437 
27847 2 -242.644 29.618 -44.625 -2.01419 -0.312815 -0.640121 -0.114955 -0.145676 0.15643 0.00574916 -1.52527 173430 141739 -6939.72 -39310.1 
27124 2 -242.61 29.6527 -49.7981 -1 0 0 0 0 0 0.00125952 -1.95802 414512 232090 -339025 8931.77 
27844 2 -242.61 27.7994 -47.1772 -1 0 0 0 0 0 0.00125952 -1.49555 258325 255400 248530 33108 
27078 2 -241.005 26.8728 -49.7981 -1 0 0 0 0 0 0.00125952 -2.04812 308444 230965 536985 84230.5 
27755 2 -241.005 25.0195 -47.1772 -1 0 0 0 0 0 0.00125952 -1.50387 231960 202582 123398 -3334.69 
27845 2 -241.005 30.5794 -47.1772 -1 0 0 0 0 0 0.00125952 -1.49896 234854 266711 158381 -15520.5 
27756 2 -241.161 26.7364 -44.5478 -1.14897 -0.856617 -0.941478 0.315684 0.155645 -0.162957 0.00370337 -1.508 178779 279715 -63925.4 45432.9 
27851 2 -239.447 29.5579 -44.5621 2.45909 1.18772 0.462893 0.000387999 0.0128323 -0.14922 0.00966311 -1.52143 130623 343361 -106415 135658 
27126 2 -239.4 29.6527 -49.7981 -1 0 0 0 0 0 0.00125952 -1.96743 389181 411394 124594 -345467 
27848 2 -239.4 27.7994 -47.1772 -1 0 0 0 0 0 0.00125952 -1.49554 312613 247699 312226 11488.4 
27760 2 -237.814 26.7688 -44.6139 -0.10367 0.0590466 -1.35915 -0.165841 0.0490655 0.0671035 0.00234462 -1.51165 278689 321171 -115220 88806.7 
27080 2 -237.795 26.8728 -49.7981 -1 0 0 0 0 0 0.00125952 -1.96491 352299 418891 45288.1 -309739 
27759 2 -237.795 25.0195 -47.1772 -1 0 0 0 0 0 0.00125952 -1.50253 276879 184862 187400 -40517.4 
27849 2 -237.795 30.5794 -47.1772 -1 0 0 0 0 0 0.00125952 -1.50602 277585 298623 246225 -7203.71 
27128 2 -236.19 29.6527 -49.7981 -1 0 0 0 0 0 0.00125952 -2.02784 319597 149449 404885 47573.3 
27852 2 -236.19 27.7994 -47.1772 -1 0 0 0 0 0 0.00125952 -1.5093 109923 213756 -6016.84 24387.9 
27855 2 -236.271 29.6354 -44.56 -0.967922 -1.43943 0.242105 -0.00834994 -0.223426 -0.0767371 0.00386349 -1.53742 -166329 -34890.7 51925.3 45062.6 
27764 2 -234.684 26.8295 -44.6496 0.220593 0.62118 0.548284 0.110206 -0.0628554 0.1031 0.000925924 -1.52745 47183.9 262281 -349173 -93960.8 
27082 2 -234.585 26.8728 -49.7981 -1 0 0 0 0 0 0.00125952 -1.9454 526491 437759 -357551 54171.9 
27763 2 -234.585 25.0195 -47.1772 -1 0 0 0 0 0 0.00125952 -1.50232 269994 177780 196580 8788.67 
27853 2 -234.585 30.5794 -47.1772 -1 0 0 0 0 0 0.00125952 -1.5064 181407 210113 -19272.5 38307.2 
27859 2 -233.13 29.6276 -44.5967 -2.24393 -0.565588 0.0315643 0.196136 -0.0811988 0.00126306 0.00674613 -1.52966 110932 -67661.6 -98477.3 78639.7 
27130 2 -232.98 29.6527 -49.7981 -1 0 0 0 0 0 0.00125952 -2.02453 270397 193352 408216 -20092.7 
27856 2 -232.98 27.7994 -47.1772 -1 0 0 0 0 0 0.00125952 -1.50577 201742 219665 117119 24397.4 
27768 2 -231.447 26.8583 -44.5755 0.913151 -0.87072 -1.68837 -0.0798548 -0.0860591 -0.105559 0.00559554 -1.5219 308206 196091 -121801 -78910.8 
27084 2 -231.375 26.8728 -49.7981 -1 0 0 0 0 0 0.00125952 -1.97287 296667 378238 84217 262347 
27767 2 -231.375 25.0195 -47.1772 -1 0 0 0 0 0 0.00125952 -1.50295 256681 236283 150609 25834.6 
27857 2 -231.375 30.5794 -47.1772 -1 0 0 0 0 0 0.00125952 -1.50329 259865 214538 256889 15334.7 
27863 2 -229.86 29.5906 -44.5519 -1.7339 -2.28615 -0.489325 -0.0373151 -0.00298854 -0.162303 0.010671 -1.52672 152420 26578.2 -60944 -148353 
27132 2 -229.77 29.6527 -49.7981 -1 0 0 0 0 0 0.00125952 -1.96266 403229 403448 31706.8 361427 
27860 2 -229.77 27.7994 -47.1772 -1 0 0 0 0 0 0.00125952 -1.50045 284591 274787 306258 4777.94 
27772 2 -228.225 26.7763 -44.5773 -1.24685 0.963891 2.12065 -0.0778046 0.0963887 -0.0585805 0.00879252 -1.53739 60701.6 -317.955 -73108.9 -86777.1 
27086 2 -228.165 26.8728 -49.7981 -1 0 0 0 0 0 0.00125952 -2.05045 419324 237104 629217 -72740.6 
27771 2 -228.165 25.0195 -47.1772 -1 0 0 0 0 0 0.00125952 -1.51005 203983 184450 -68056.3 59925.9 
27861 2 -228.165 30.5794 -47.1772 -1 0 0 0 0 0 0.00125952 -1.49406 269451 280367 319657 25294.9 
27867 2 -226.689 29.5396 -44.5807 -0.969904 0.83361 -1.86493 0.137242 0.107122 -0.0576729 0.00644064 -1.53372 237301 141454 -111503 -252.844 
27134 2 -226.56 29.6527 -49.7981 -1 0 0 0 0 0 0.00125952 -1.95504 434005 251737 -319977 -79963.6 
27864 2 -226.56 27.7994 -47.1772 -1 0 0 0 0 0 0.00125952 -1.49662 255697 237106 122847 44642.7 
27776 2 -225.043 26.7896 -44.6133 -0.494218 2.0615 1.1991 -0.0116231 0.0827828 0.0903066 0.00747129 -1.52211 209290 317907 -50188.3 157037 
27088 2 -224.955 26.8728 -49.7981 -1 0 0 0 0 0 0.00125952 -2.03776 231748 236905 491997 59875.8 
27775 2 -224.955 25.0195 -47.1772 -1 0 0 0 0 0 0.00125952 -1.50845 243413 180842 84782.1 15295.2 
27865 2 -224.955 30.5794 -47.1772 -1 0 0 0 0 0 0.00125952 -1.49663 242278 191678 39510.9 55591.9 
27871 2 -223.427 29.6343 -44.6189 0.36393 0.422872 -1.11562 0.0338719 -0.229512 0.073122 0.00195964 -1.52703 249708 244.451 -149704 235700 
27136 2 -223.35 29.6527 -49.7981 -1 0 0 0 0 0 0.00125952 -1.97576 359071 394839 227684 -291182 
27868 2 -223.35 27.7994 -47.1772 -1 0 0 0 0 0 0.00125952 -1.50489 255112 247287 181146 -38664.8 
27100 2 -279.525 32.4327 -49.7981 -1 0 0 0 0 0 0.00125952 -1.4983 369480 569263 1.24078e+006 -32787.7 
27888 2 -279.525 36.1392 -47.1772 -1 0 0 0 0 0 0.00125952 -1.15894 252119 743505 488049 195061 
27799 2 -279.376 32.4197 -44.549 -1.21099 1.40105 0.111292 0.00128129 -0.0334462 -0.0538539 0.00433503 -1.13649 -263025 22126.2 267018 -46876.8 
27893 2 -277.856 35.1406 -44.615 -2.13496 1.21132 1.59569 -0.00369469 -0.0106231 0.154204 0.0107961 -1.52033 -232015 -224328 342423 -52193.5 
27147 2 -277.92 35.2126 -49.7981 -1 0 0 0 0 0 0.00125952 -2.02177 622852 1.12383e+006 666022 -271886 
27890 2 -277.92 33.3593 -47.1772 -1 0 0 0 0 0 0.00125952 -1.51331 422165 556184 219216 165285 
27101 2 -276.315 32.4327 -49.7981 -1 0 0 0 0 0 0.00125952 -2.02313 790861 555854 -261061 -18443 
27891 2 -276.315 36.1392 -47.1772 -1 0 0 0 0 0 0.00125952 -1.64023 903681 968521 369456 -30070 
27802 2 -276.289 32.4024 -44.5964 -0.828601 0.944859 0.717907 -0.114171 -0.124425 0.139282 0.00263835 -1.5993 68185.5 -127909 318259 -6964.75 
27897 2 -274.747 35.1015 -44.5629 -1.8323 0.722716 2.15212 0.08674 0.18491 -0.0157678 0.0107201 -1.53304 131660 116952 138207 -108704 
27149 2 -274.71 35.2126 -49.7981 -1 0 0 0 0 0 0.00125952 -1.99207 643757 798494 -56792.5 -152886 
27894 2 -274.71 33.3593 -47.1772 -1 0 0 0 0 0 0.00125952 -1.51011 386138 251435 108146 -18952.4 
27806 2 -273.159 32.353 -44.5492 -1.48356 1.09489 -0.414524 0.148445 -0.0100846 -0.073683 0.00449846 -1.51981 123288 154106 112096 10777.9 
27103 2 -273.105 32.4327 -49.7981 -1 0 0 0 0 0 0.00125952 -1.94013 824458 830381 -220083 10487.4 
27895 2 -273.105 36.1392 -47.1772 -1 0 0 0 0 0 0.00125952 -1.55242 402089 723327 182832 16461.8 
27151 2 -271.5 35.2126 -49.7981 -1 0 0 0 0 0 0.00125952 -1.99308 483982 847168 71362.5 278978 
27898 2 -271.5 33.3593 -47.1772 -1 0 0 0 0 0 0.00125952 -1.49765 305324 247174 308680 16388.8 
27901 2 -271.529 35.1053 -44.5778 -1.40838 -0.130507 1.41451 0.00526858 -0.00324728 -0.0172812 0.00503984 -1.52204 144025 222303 45777.3 9601.06 
27105 2 -269.895 32.4327 -49.7981 -1 0 0 0 0 0 0.00125952 -1.97924 79056.7 394667 -138087 1134.73 
27899 2 -269.895 36.1392 -47.1772 -1 0 0 0 0 0 0.00125952 -1.55746 298662 750504 281745 36556.8 
27810 2 -269.863 32.3326 -44.5398 -1.33721 -0.63137 -0.362171 -0.0848583 0.0944314 -0.143115 0.00291947 -1.51839 320532 151958 67262.6 -5616.26 
27905 2 -268.339 35.1478 -44.6016 -0.16218 1.16158 -0.802057 0.075104 -0.0305512 0.038767 0.00254281 -1.52446 149691 181786 -29239.8 -48143 
27153 2 -268.29 35.2126 -49.7981 -1 0 0 0 0 0 0.00125952 -2.03147 334707 734444 391874 70585 
27902 2 -268.29 33.3593 -47.1772 -1 0 0 0 0 0 0.00125952 -1.50634 195783 214876 110272 37780.7 
27814 2 -266.666 32.37 -44.6146 -0.344962 2.44064 0.120424 -0.0797619 0.0167304 0.140522 0.00767077 -1.51965 293418 172774 69867.1 26027.1 
27107 2 -266.685 32.4327 -49.7981 -1 0 0 0 0 0 0.00125952 -2.07204 576667 731610 1.22772e+006 -6430.09 
27903 2 -266.685 36.1392 -47.1772 -1 0 0 0 0 0 0.00125952 -1.54813 326229 749669 288998 560.579 
27909 2 -265.1 35.132 -44.614 -2.62878 -1.05067 1.68948 -0.0662949 0.0895144 0.102952 0.0136893 -1.53058 73033.4 158280 -3087.4 -1428.94 
27155 2 -265.08 35.2126 -49.7981 -1 0 0 0 0 0 0.00125952 -2.03131 423831 408146 435775 -45629.4 
27906 2 -265.08 33.3593 -47.1772 -1 0 0 0 0 0 0.00125952 -1.50788 243328 182991 102104 -37828 
27109 2 -263.475 32.4327 -49.7981 -1 0 0 0 0 0 0.00125952 -2.04589 197955 605330 720737 8372.98 
27907 2 -263.475 36.1392 -47.1772 -1 0 0 0 0 0 0.00125952 -1.53215 229867 626839 166817 -50863.7 
27818 2 -263.445 32.4099 -44.5463 -0.775869 -0.90724 -0.766354 -0.158701 -0.141003 -0.172793 0.0025346 -1.53299 12168 -47950.6 -14167.6 -15273.1 
28724 2 -261.938 35.1348 -44.609 0.272702 0.381948 0.570594 0.23302 0.0625246 0.0731753 0.00068748 -1.52554 154589 -80606.9 -31461.5 -100432 
27157 2 -261.87 35.2126 -49.7981 -1 0 0 0 0 0 0.00125952 -1.96379 337671 560104 242206 -349925 
27910 2 -261.87 33.3593 -47.1772 -1 0 0 0 0 0 0.00125952 -1.50617 246110 196737 89438.4 -29264.7 
27111 2 -260.265 32.4327 -49.7981 -1 0 0 0 0 0 0.00125952 -1.9455 384935 501144 -408038 -26503.7 
27911 2 -260.265 36.1392 -47.1772 -1 0 0 0 0 0 0.00125952 -1.49554 276335 601541 262788 -102351 
27822 2 -260.264 32.3739 -44.5925 -1.32942 -1.09265 1.3135 -0.101729 -0.00858538 0.049295 0.00590275 -1.53339 -44671.7 -5290.18 56200.6 -46085.6 
27159 2 -258.66 35.2126 -49.7981 -1 0 0 0 0 0 0.00125952 -1.93583 327584 135788 -275217 -64010.4 
27914 2 -258.66 33.3593 -47.1772 -1 0 0 0 0 0 0.00125952 -1.50619 233426 163455 38285.7 8940.04 
27826 2 -258.651 35.0778 -44.5802 0.10427 -0.625223 0.889896 -0.0574371 0.200263 -0.0201519 0.00150347 -1.51454 320502 96596.9 -12520.4 -10031.6 
27831 2 -257.076 32.3865 -44.5966 -1.98721 -1.13678 1.29605 0.0418829 -0.0916841 0.0482041 0.00871716 -1.52791 -97489.1 68021.4 15702.9 16050.6 
27113 2 -257.055 32.4327 -49.7981 -1 0 0 0 0 0 0.00125952 -1.93984 747582 757453 -243160 19997.8 
27915 2 -257.055 36.1392 -47.1772 -1 0 0 0 0 0 0.00125952 -1.48828 234830 465387 240631 17723.6 
27830 2 -255.421 35.1453 -44.5772 -0.422207 -0.979866 -0.115983 -0.101446 0.00473173 -0.0152376 0.00145077 -1.51774 146979 280643 64676.6 71149.7 
27161 2 -255.45 35.2126 -49.7981 -1 0 0 0 0 0 0.00125952 -1.94371 353929 509981 53880.3 366718 
27918 2 -255.45 33.3593 -47.1772 -1 0 0 0 0 0 0.00125952 -1.50655 240548 217906 156055 21652 
27835 2 -253.913 32.3066 -44.5696 -0.997967 0.827126 1.07086 0.103969 0.146419 0.00707814 0.00356042 -1.51905 150044 319087 137020 55635 
27115 2 -253.845 32.4327 -49.7981 -1 0 0 0 0 0 0.00125952 -2.00243 46234.4 446602 172652 -5393.34 
27919 2 -253.845 36.1392 -47.1772 -1 0 0 0 0 0 0.00125952 -1.50915 302325 535245 109509 70454.9 
27834 2 -252.265 35.1654 -44.5895 -3.11866 -0.0593595 0.83749 -0.125829 -0.053754 -0.00607235 0.013138 -1.52005 -318533 399909 2481.24 111423 
27163 2 -252.24 35.2126 -49.7981 -1 0 0 0 0 0 0.00125952 -2.01621 268654 511157 398902 125326 
27922 2 -252.24 33.3593 -47.1772 -1 0 0 0 0 0 0.00125952 -1.50794 244857 217056 198826 58406 
27117 2 -250.635 32.4327 -49.7981 -1 0 0 0 0 0 0.00125952 -2.07531 734290 757207 1.3787e+006 -1452.72 
27923 2 -250.635 36.1392 -47.1772 -1 0 0 0 0 0 0.00125952 -1.55021 226192 586139 79044 127605 
28647 2 -250.698 32.3738 -44.5893 -1.02987 -0.269749 -0.506538 0.0426723 -0.0628948 0.0598744 0.00175069 -1.51824 304408 336557 116288 31583.5 
27843 2 -249.151 35.1774 -44.6406 -1.95585 0.71575 0.256946 0.249145 -0.052136 0.200323 0.00554652 -1.51844 -96048.4 358998 -37476 21123.1 
27165 2 -249.03 35.2126 -49.7981 -1 0 0 0 0 0 0.00125952 -2.04869 350250 559156 426864 38667.6 
27926 2 -249.03 33.3593 -47.1772 -1 0 0 0 0 0 0.00125952 -1.50885 235480 186015 120116 -7294.31 
27839 2 -247.491 32.3373 -44.5784 0.0416679 -0.875657 0.00802871 -0.109142 0.0213884 0.0418551 0.000968036 -1.52352 193067 49195.8 170793 -164420 
27119 2 -247.425 32.4327 -49.7981 -1 0 0 0 0 0 0.00125952 -2.02932 90756.7 535565 508728 10636.5 
27927 2 -247.425 36.1392 -47.1772 -1 0 0 0 0 0 0.00125952 -1.5533 322156 728192 286427 -14058.2 
29470 2 -245.956 35.0543 -44.5495 0.823337 -0.912521 1.06968 0.189719 0.078182 -0.0931709 0.00334376 -1.51752 244363 18367.4 68753.7 -66253.1 
27167 2 -245.82 35.2126 -49.7981 -1 0 0 0 0 0 0.00125952 -1.98212 418762 678204 191056 -422064 
27930 2 -245.82 33.3593 -47.1772 -1 0 0 0 0 0 0.00125952 -1.50296 238567 272732 143160 -12966 
28752 2 -244.29 32.3282 -44.5623 -1.08349 -0.307896 2.43123 0.0648971 0.0800612 -0.0537573 0.00904289 -1.52574 280708 82508.4 34044.3 21195.2 
27121 2 -244.215 32.4327 -49.7981 -1 0 0 0 0 0 0.00125952 -1.94134 571819 626319 -359168 -27072.7 
27931 2 -244.215 36.1392 -47.1772 -1 0 0 0 0 0 0.00125952 -1.51567 353836 555825 139792 34280 
27169 2 -242.61 35.2126 -49.7981 -1 0 0 0 0 0 0.00125952 -1.95556 402327 295495 -296452 -22962.5 
27934 2 -242.61 33.3593 -47.1772 -1 0 0 0 0 0 0.00125952 -1.50221 296087 304303 242097 6677.06 
30376 2 -242.646 35.0792 -44.5835 -1.0066 0.309399 0.651773 0.00858949 -0.0523779 0.0388637 0.00193183 -1.5171 379852 195010 85581.2 112942 
28652 2 -241.007 32.327 -44.5836 -2.07514 0.906492 -1.78681 -0.0800147 0.0680821 0.0741593 0.01048 -1.52531 345531 -34417.1 168974 -81077.5 
27123 2 -241.005 32.4327 -49.7981 -1 0 0 0 0 0 0.00125952 -1.94063 609073 649142 -324137 27636.6 
27935 2 -241.005 36.1392 -47.1772 -1 0 0 0 0 0 0.00125952 -1.52468 230340 383128 -113844 -21116.8 
27171 2 -239.4 35.2126 -49.7981 -1 0 0 0 0 0 0.00125952 -1.9617 377150 395250 211231 291760 
27938 2 -239.4 33.3593 -47.1772 -1 0 0 0 0 0 0.00125952 -1.50412 263625 226569 2850.04 -16989.2 
31188 2 -239.42 35.0441 -44.5981 -0.716134 0.271213 -0.224428 0.0528209 0.207141 0.123275 0.000802025 -1.50682 284349 -63433.4 134635 249894 
27125 2 -237.795 32.4327 -49.7981 -1 0 0 0 0 0 0.00125952 -2.02472 78554.7 522785 460997 -8380 
27939 2 -237.795 36.1392 -47.1772 -1 0 0 0 0 0 0.00125952 -1.52658 310732 623828 354069 -74971.3 
27850 2 -237.781 32.3712 -44.5671 -1.86501 0.899094 0.386304 -0.209453 -0.0155958 0.0523051 0.00558705 -1.52583 5294.51 -107098 271731 271844 
27173 2 -236.19 35.2126 -49.7981 -1 0 0 0 0 0 0.00125952 -2.01306 311233 158639 375330 -12002.8 
27942 2 -236.19 33.3593 -47.1772 -1 0 0 0 0 0 0.00125952 -1.50686 269297 229664 186243 -12082.3 
28671 2 -236.207 35.1404 -44.5767 -1.74329 1.60412 -1.17133 -0.124931 -0.0534504 -0.153039 0.0087968 -1.52249 -4452.57 -22934.6 -267692 14384.5 
27127 2 -234.585 32.4327 -49.7981 -1 0 0 0 0 0 0.00125952 -2.07388 751574 760815 1.35607e+006 1120.73 
27943 2 -234.585 36.1392 -47.1772 -1 0 0 0 0 0 0.00125952 -1.51066 223031 305581 163586 30143.4 
27854 2 -234.674 32.3398 -44.5399 -2.06681 -0.628484 0.832372 0.119047 0.17719 -0.0770009 0.00675045 -1.52812 -209811 -6160.41 184890 33342.2 
28765 2 -233.062 35.1737 -44.613 -1.06168 1.23494 0.876008 0.0664242 -0.138936 0.0735764 0.00430709 -1.52247 136125 191711 -75159.1 -114872 
27175 2 -232.98 35.2126 -49.7981 -1 0 0 0 0 0 0.00125952 -2.01904 261631 314734 405962 -5151.98 
27946 2 -232.98 33.3593 -47.1772 -1 0 0 0 0 0 0.00125952 -1.50321 281233 211139 232710 28756.5 
27129 2 -231.375 32.4327 -49.7981 -1 0 0 0 0 0 0.00125952 -2.00791 46603.1 461421 237094 5428.88 
27947 2 -231.375 36.1392 -47.1772 -1 0 0 0 0 0 0.00125952 -1.51276 242586 390492 182392 -2849.53 
27858 2 -231.448 32.3545 -44.579 0.406901 -0.996386 0.646759 -0.0297095 0.113655 0.012918 0.00198582 -1.51928 233883 359967 95102.4 35046.4 
27177 2 -229.77 35.2126 -49.7981 -1 0 0 0 0 0 0.00125952 -1.96569 389618 454623 135615 -347645 
27950 2 -229.77 33.3593 -47.1772 -1 0 0 0 0 0 0.00125952 -1.50631 219498 205805 153988 -14533.7 
27866 2 -229.826 35.1649 -44.6121 -1.22644 -0.697395 0.238301 -0.0898584 -0.073409 0.135257 0.00257862 -1.52063 174298 252670 62247.6 8916.09 
28582 2 -228.272 32.3453 -44.5378 -0.19822 -0.200041 1.00273 0.145552 0.0700672 -0.187657 0.00136629 -1.52121 263538 202392 -10894.8 -38599 
27131 2 -228.165 32.4327 -49.7981 -1 0 0 0 0 0 0.00125952 -1.93955 725147 737404 -287256 -21769.5 
27951 2 -228.165 36.1392 -47.1772 -1 0 0 0 0 0 0.00125952 -1.50412 184417 309709 105967 -3478.61 
32005 2 -226.644 35.1275 -44.5974 -0.674588 2.62864 1.0866 0.0701726 -0.0250291 0.108725 0.0107632 -1.51977 253705 299866 119073 -27490 
27179 2 -226.56 35.2126 -49.7981 -1 0 0 0 0 0 0.00125952 -1.96321 394968 211629 -252075 48888.8 
27954 2 -226.56 33.3593 -47.1772 -1 0 0 0 0 0 0.00125952 -1.49896 291229 242918 260636 24860.2 
27133 2 -224.955 32.4327 -49.7981 -1 0 0 0 0 0 0.00125952 -1.94598 427124 525183 -378280 29650.2 
27955 2 -224.955 36.1392 -47.1772 -1 0 0 0 0 0 0.00125952 -1.49734 257797 417238 241554 23729.8 
28677 2 -224.988 32.3023 -44.6102 2.50809 -1.93308 -3.03394 -0.163682 0.190911 0.0918814 0.0242232 -1.52048 205498 58541 -94009.8 197435 
29483 2 -223.417 35.1024 -44.5444 -0.712347 2.04251 0.726891 -0.0354451 -0.00859479 -0.040158 0.00655916 -1.51523 349768 300472 237244 -95380 
27181 2 -223.35 35.2126 -49.7981 -1 0 0 0 0 0 0.00125952 -1.97314 355331 457749 228656 311779 
27958 2 -223.35 33.3593 -47.1772 -1 0 0 0 0 0 0.00125952 -1.50858 271460 244615 183081 24814.1 
27145 2 -279.525 37.9925 -49.7981 -1 0 0 0 0 0 0.00125952 -1.3925 570565 176433 -257106 -191554 
27889 2 -279.408 37.7188 -44.3576 -0.459564 -0.482089 -0.830094 -0.134576 0.0795265 -0.115004 0.00142661 -1.11378 -106980 -229633 780212 370.226 
27978 2 -277.92 38.9192 -47.1772 -1 0 0 0 0 0 0.00125952 -1.1531 541888 554983 674275 333061 
27892 2 -276.316 37.8861 -44.5222 -2.14987 -0.226556 -0.318137 -0.0124737 -0.00852305 -0.181014 0.00601353 -1.5508 267552 149081 571638 -101773 
27146 2 -276.315 37.9925 -49.7981 -1 0 0 0 0 0 0.00125952 -1.90747 1.11634e+006 104836 593967 480.766 
27908 2 -274.676 40.5264 -44.4534 0.156569 0.488777 0.829525 -0.0297412 0.102474 -0.0334389 0.00119847 -1.14563 118232 -558849 -43615.5 -151384 
27979 2 -274.71 38.9192 -47.1772 -1 0 0 0 0 0 0.00125952 -1.32052 363204 248809 349106 71501.4 
27896 2 -273.123 37.8677 -44.6074 -0.822858 0.406188 -0.806046 0.0545711 0.0447136 0.0517145 0.00187894 -1.60226 195899 211309 278989 127404 
27148 2 -273.105 37.9925 -49.7981 -1 0 0 0 0 0 0.00125952 -1.88005 971862 12759.9 743341 -33578.6 
27980 2 -271.5 38.9192 -47.1772 -1 0 0 0 0 0 0.00125952 -1.30736 320814 199369 276949 -64144.4 
27912 2 -271.511 40.6268 -44.4943 -0.218843 1.75997 -0.193758 -0.0148994 0.0423235 0.0522358 0.00400896 -1.35339 383101 164703 96056.5 153464 
28710 2 -269.784 43.3728 -44.329 0.21463 0.648744 0.0295739 -0.0443245 -0.0524556 -0.0115589 0.000589214 -1.15893 -77685.8 -89595.1 -403650 71737 
27150 2 -269.895 37.9925 -49.7981 -1 0 0 0 0 0 0.00125952 -1.79398 413816 -45445.3 -47153.3 31323.9 
27900 2 -269.955 37.9054 -44.5708 -1.5382 0.219351 0.5592 0.0388249 0.0133816 -0.0891067 0.00343454 -1.57395 256182 49594.6 299780 -43686.5 
28721 2 -268.354 40.6098 -44.4911 -2.70596 1.5951 0.0585018 0.0879915 0.0480187 -0.0364488 0.0124314 -1.43466 308370 -62478.5 -93311.1 -13141.6 
27981 2 -268.29 38.9192 -47.1772 -1 0 0 0 0 0 0.00125952 -1.27455 293925 172083 151269 -11210 
28793 2 -266.648 43.2976 -44.421 -0.834093 0.25116 -0.602377 -0.0129763 0.0591637 0.0714597 0.00141274 -1.36729 202499 -29315.1 -212850 110305 
27904 2 -266.738 37.9089 -44.5731 0.320134 -0.384081 0.0845661 0.0379855 -0.0366729 -0.12524 0.000323892 -1.56957 294712 -8213.18 209970 -52804.9 
27152 2 -266.685 37.9925 -49.7981 -1 0 0 0 0 0 0.00125952 -1.88265 766710 352122 -215678 315989 
28729 2 -265.122 40.5926 -44.5443 -2.41329 1.01486 -0.26429 0.039246 0.068342 0.153769 0.00872062 -1.39624 337835 -179846 -105462 156537 
27982 2 -265.08 38.9192 -47.1772 -1 0 0 0 0 0 0.00125952 -1.23372 194208 122600 141021 -56036.8 
29609 2 -263.469 43.3173 -44.4301 0.353225 1.03789 -0.0158573 -0.00489681 0.027318 -0.0591672 0.00151423 -1.24268 241272 -155756 -335321 39687.8 
27913 2 -263.512 37.908 -44.5772 -1.42616 -0.46697 0.583883 -0.0613675 -0.0496214 -0.0850654 0.00326582 -1.54932 93760 -61324.6 14723.3 13018.3 
27154 2 -263.475 37.9925 -49.7981 -1 0 0 0 0 0 0.00125952 -2.2417 756287 479210 -155386 -205551 
28717 2 -261.887 40.6506 -44.6055 -1.31043 0.764644 -0.425663 -0.104126 -0.134557 -0.0241617 0.00312751 -1.48465 279095 -245990 201211 80702.1 
27983 2 -261.87 38.9192 -47.1772 -1 0 0 0 0 0 0.00125952 -1.66874 92398.2 259123 177572 114503 
8947 1 -261.594 40.3686 -49.9238 -0.758249 0.0194111 0.175891 -0.0299342 0.0805383 -0.00211513 0.000847677 -1.73431 882120 -305728 679250 486023 
27156 2 -260.265 37.9925 -49.7981 -1 0 0 0 0 0 0.00125952 -2.72371 8036.87 -573732 468603 232989 
28796 2 -260.224 41.5519 -47.4325 -1.00258 0.300501 0.42273 0.0313911 -0.0565545 0.0476821 0.00160485 -1.59315 -42473.5 64384.4 1.29175e+006 56235.9 
28739 2 -260.282 43.2436 -44.6135 -2.30346 1.90926 -0.052553 -0.015184 0.105757 -0.0993357 0.0112777 -1.23206 -111735 -560576 174825 -33009.8 
27917 2 -260.338 37.9014 -44.5952 -2.7811 1.11219 0.542577 0.100542 -0.0970443 -0.0552428 0.0116706 -1.53045 147086 161588 -171234 -135865 
8948 1 -258.698 40.4042 -50.083 -0.591664 -0.23179 1.09305 0.0151337 0.0932652 0.0456463 0.00223513 -2.10772 1.91292e+006 45865.6 2.35211e+006 -75793.6 
27916 2 -258.73 40.6009 -44.7043 -1.56038 -0.10982 -0.325527 0.120428 0.078223 0.0887637 0.0032153 -1.60323 399299 -284323 26196 59270.1 
27984 2 -258.66 38.9192 -47.1772 -1 0 0 0 0 0 0.00125952 -1.71931 260700 38362.4 414637 -83446.2 
27933 2 -257.195 43.2741 -44.7056 -0.420995 1.82491 0.266952 0.0413237 -0.0540722 0.0516584 0.00450758 -1.15168 -42822.2 -80748.9 586085 -51.1662 
28733 2 -257.076 41.512 -47.4355 -2.29445 -0.579419 1.16018 -0.0792292 -0.0255836 -0.101572 0.00874895 -1.67047 237904 -110071 1.27426e+006 -81995.6 
27158 2 -257.055 37.9925 -49.7981 -1 0 0 0 0 0 0.00125952 -2.74088 643580 236378 809402 -45539.9 
27921 2 -257.081 37.8836 -44.5527 -0.697647 -1.27967 -0.116875 0.0495753 0.0655819 -0.224991 0.00269277 -1.51554 432342 364271 -143235 103719 
27928 2 -255.455 40.6894 -44.6811 -2.16176 0.480343 0.154635 -0.0728493 0.024715 -0.119739 0.00620673 -1.50804 661665 99215 442054 73833.1 
7292 1 -255.453 40.3971 -49.9211 -2.00531 0.161901 -1.65113 -0.0348078 0.0615758 -0.0163054 0.00947116 -1.77244 1.02542e+006 -12267.7 1.33934e+006 -102992 
27985 2 -255.45 38.9192 -47.1772 -1 0 0 0 0 0 0.00125952 -1.7782 -66721.8 -195963 210128 -71827.6 
27160 2 -253.845 37.9925 -49.7981 -1 0 0 0 0 0 0.00125952 -2.41302 416380 264297 117318 332383 
27925 2 -253.798 37.9742 -44.6633 -0.902287 -0.877366 -0.305869 -0.17819 -0.0675194 0.155835 0.00211278 -1.56632 236417 351537 -170707 106866 
44068 2 -253.949 41.4925 -47.4728 -1.29045 0.991289 1.71902 -0.0270474 0.0267694 0.064781 0.00705702 -1.22415 -325913 -357599 349544 -171180 
27838 2 -252.266 40.7227 -44.6166 -1.26269 -2.08682 0.897544 0.0615133 0.0489651 0.0899424 0.00850774 -1.30841 533131 -35036 537990 84118.9 
27986 2 -252.24 38.9192 -47.1772 -1 0 0 0 0 0 0.00125952 -1.40305 85043.3 223961 -114160 -28840.3 
27162 2 -250.635 37.9925 -49.7981 -1 0 0 0 0 0 0.00125952 -1.86778 914680 328613 -248458 -213963 
28653 2 -250.635 37.9884 -44.6327 -1.18858 -2.63863 -0.473829 -0.017488 -0.136799 0.145077 0.0108314 -1.57647 179882 142348 218997 6154.55 
27987 2 -249.03 38.9192 -47.1772 -1 0 0 0 0 0 0.00125952 -1.27979 -1084.21 209903 91289 -22418.9 
28744 2 -249.061 40.6374 -44.4684 -3.26931 0.49963 -0.373183 0.0401245 0.113696 0.00628376 0.013952 -1.30192 257516 180475 -74500.9 -98359.4 
27164 2 -247.425 37.9925 -49.7981 -1 0 0 0 0 0 0.00125952 -1.77466 466808 20700.3 -250620 -114762 
28656 2 -247.407 37.9127 -44.5941 -0.502942 0.154892 -0.193223 -0.159468 -0.0688136 -0.00102578 0.000395838 -1.57285 251401 80751.2 261983 -89777.1 
27988 2 -245.82 38.9192 -47.1772 -1 0 0 0 0 0 0.00125952 -1.38258 542252 456634 180947 276005 
29585 2 -245.859 40.6147 -44.5919 0.811569 -0.0958111 0.10892 0.252294 -0.0657629 -0.0206504 0.000856078 -1.45557 957741 -145373 -332577 -29581.4 
28663 2 -244.239 37.7596 -44.5693 -0.339422 0.308149 0.0479016 -0.00705011 0.14448 -0.0905184 0.000267594 -1.54924 313843 -6268.01 158636 -141181 
27166 2 -244.215 37.9925 -49.7981 -1 0 0 0 0 0 0.00125952 -2.03734 650261 125990 670013 -105033 
30381 2 -243.948 41.6895 -46.8832 0.0393841 -1.46168 2.37717 -0.0662784 -0.0963056 -0.0790806 0.00981036 -0.982513 -141465 155582 183433 183159 
30377 2 -242.61 40.3333 -44.4902 -1.4889 -1.03316 -1.19763 -0.222389 -0.00898058 0.0455167 0.00594311 -1.44353 263713 -908373 -722089 -7077.12 
27989 2 -242.61 38.9192 -47.1772 -1 0 0 0 0 0 0.00125952 -1.45123 333039 170442 -183250 27991.4 
28767 2 -242.686 40.6554 -49.6916 -1.42586 -0.293817 0.491531 0.0437617 0.00630456 -0.00494113 0.00297373 -1.41153 -231301 -232782 -26887.6 -204518 
32044 2 -242.921 43.2908 -44.3685 -0.194557 -0.929787 0.38831 0.0886338 -0.0712136 0.102272 0.00132645 -1.25892 759575 -486579 -217572 336406 
27168 2 -241.005 37.9925 -49.7981 -1 0 0 0 0 0 0.00125952 -2.01642 949495 488194 404964 127534 
27945 2 -240.939 37.7883 -44.6231 -3.62928 -0.460325 0.279149 -0.046315 -0.0415899 0.233948 0.016955 -1.53648 329695 -318871 223103 312348 
42842 2 -240.503 42.7675 -49.8568 -1.39947 -1.97814 1.276 0.0791387 0.00912983 0.0607922 0.00944603 -0.933376 -461855 7218.3 -446872 62866.3 
27990 2 -239.4 38.9192 -47.1772 -1 0 0 0 0 0 0.00125952 -1.3348 218465 427221 557401 -133787 
29482 2 -239.516 40.6221 -44.4989 -0.916199 -0.173994 0.382354 0.00856439 0.0672197 0.091793 0.00127953 -1.22875 80486.1 277373 -230975 -284748 
30311 2 -238.221 40.7625 -49.6405 0.0163934 -2.09442 0.0109084 -0.010805 0.136714 -0.0361066 0.00552546 -1.51628 853281 -1.05553e+006 771372 348084 
27944 2 -237.741 37.9372 -44.5527 -1.96502 -0.828784 1.59953 -0.306516 -0.0520389 0.017318 0.00895099 -1.76514 5465.13 366767 399393 -66295.1 
27170 2 -237.795 37.9925 -49.7981 -1 0 0 0 0 0 0.00125952 -2.00421 622634 -722752 99565.7 585689 
27991 2 -236.19 38.9192 -47.1772 -1 0 0 0 0 0 0.00125952 -1.4765 362818 687693 750062 -41791 
31235 2 -236.301 40.6931 -44.4884 -1.08925 -0.644359 -0.241737 0.0198979 0.00984103 0.152788 0.00209094 -1.58915 440478 308500 332642 -172585 
29586 2 -235.061 40.9021 -49.9724 -1.74311 -0.171152 0.149955 -0.00401926 0.00174906 0.112492 0.00389217 -1.481 322081 -303106 192385 218230 
31197 2 -234.685 37.9496 -44.5818 -1.54177 0.431552 -0.6935 0.0981968 0.0717474 -0.0507909 0.00383427 -1.75741 -385138 188732 168009 -165476 
27172 2 -234.585 37.9925 -49.7981 -1 0 0 0 0 0 0.00125952 -1.99995 1.05921e+006 44116.4 -109330 -141288 
31125 2 -234.569 41.6698 -46.9892 -1.69968 0.481317 0.526717 -0.0156991 -0.0410333 -0.0612915 0.00427987 -1.199 -272052 115412 -523622 204223 
29562 2 -234.564 43.4474 -44.4324 -1.28967 0.349934 -0.0845614 0.127406 -0.0182938 -0.0490956 0.00225812 -1.32007 -152509 98535.7 -176268 144354 
27992 2 -232.98 38.9192 -47.1772 -1 0 0 0 0 0 0.00125952 -1.47196 399473 487940 680339 -169594 
29575 2 -233.093 40.6984 -44.5138 -1.98571 0.0436506 0.626356 0.0186812 -0.0768823 -0.0488911 0.00546288 -1.60698 -13936.3 18335.2 -457972 -161408 
27174 2 -231.375 37.9925 -49.7981 -1 0 0 0 0 0 0.00125952 -1.93228 410170 35458.6 -149416 -317541 
31205 2 -231.504 37.8981 -44.5214 -0.506299 -0.147729 -0.197412 0.0993717 0.0687993 -0.165459 0.000399436 -1.52855 235742 41702.9 283483 -159832 
30428 2 -231.41 41.6302 -47.0308 0.735921 -0.552486 -1.21591 0.039509 -0.0664509 -0.16239 0.0029287 -1.40212 193643 -104230 100888 27166.8 
29580 2 -231.411 43.3603 -44.4499 -3.30661 0.344856 -0.355227 0.0537697 0.0647888 -0.0294737 0.0140798 -1.64736 148488 -223470 -23844.8 19551.1 
32826 2 -229.89 40.6523 -49.7674 -1.27814 0.294484 -0.375124 -0.0116254 -0.0181534 0.0610777 0.00234407 -1.29528 416596 -159738 283639 -182520 
29576 2 -229.912 40.6258 -44.5147 -0.180616 -2.93704 -2.36639 0.172152 0.0310234 -0.091885 0.017959 -1.54279 238238 -68967.2 352315 87988.5 
27993 2 -229.77 38.9192 -47.1772 -1 0 0 0 0 0 0.00125952 -1.52571 116641 176687 166395 103180 
31120 2 -228.212 41.6463 -47.1694 0.295648 1.55137 -2.05793 0.0247565 -0.119851 -0.0862996 0.00847561 -1.48409 440368 33822.1 611517 132975 
32011 2 -228.253 37.9236 -44.559 -0.669245 0.79033 0.381958 -0.0828838 -0.117355 -0.194036 0.0015346 -1.52097 105967 34077.2 -185341 -86053.3 
27176 2 -228.165 37.9925 -49.7981 -1 0 0 0 0 0 0.00125952 -2.05509 683785 545737 772473 -24719.8 
32016 2 -228.211 43.326 -44.4698 -2.38626 -0.493522 0.0605682 0.0291867 0.131955 -0.253477 0.00748338 -1.59159 466247 -20364.1 252634 261602 
30424 2 -226.677 40.6449 -44.6232 -0.885401 2.19814 2.45093 0.116833 0.112159 0.107659 0.0146392 -1.55998 268853 -157447 163540 202044 
27994 2 -226.56 38.9192 -47.1772 -1 0 0 0 0 0 0.00125952 -1.55753 270508 233241 159071 -12197.7 
29594 2 -226.467 40.6423 -49.8459 0.173117 -1.79228 0.480626 -0.192256 -0.0446005 -0.0177323 0.0043746 -1.49246 588199 -36551.4 808891 167461 
30395 2 -224.985 43.4036 -44.5653 -1.4452 0.757103 0.399577 -0.28187 -0.130739 0.205324 0.0035537 -1.47744 -7770.83 162663 144074 -68754.6 
28692 2 -225.053 37.9034 -44.5785 0.22929 1.50615 0.0471504 0.0867647 -0.166302 -0.0542468 0.00292622 -1.52196 55236.8 60178.9 -35167.2 10201.5 
28805 2 -225.005 41.617 -47.1769 0.765238 -0.408168 -0.320212 0.0928732 -0.0526019 0.0626689 0.00107654 -1.40152 214067 -234413 82022 -11371.4 
27178 2 -224.955 37.9925 -49.7981 -1 0 0 0 0 0 0.00125952 -2.05314 369137 201586 707988 203770 
28777 2 -223.479 40.6112 -44.5729 1.72776 0.179992 -0.6228 0.186713 0.126399 -0.0557632 0.00428919 -1.54706 442473 149569 437179 82030.8 
27995 2 -223.35 38.9192 -47.1772 -1 0 0 0 0 0 0.00125952 -1.56371 349731 62789 -133798 -25426.6 
28763 2 -268.176 45.9861 -44.2924 -0.892918 1.63764 -0.220936 0.0448475 0.0417926 -0.0696798 0.00444357 -1.119 111432 -378915 -422765 -24775.3 
28746 2 -265.065 45.9682 -44.3719 -0.537973 1.41436 0.875412 -0.10669 0.00762129 0.011583 0.0038493 -1.10365 23768.3 -270425 -259447 17929.3 
30313 2 -232.854 44.3388 -46.9527 -2.3863 0.595901 0.994257 -0.0836574 0.152095 0.0388666 0.00886456 -1.18606 -115573 103446 -259152 500666 
32858 2 -232.826 46.121 -44.3759 -0.560236 -1.22419 1.1591 -0.0266219 0.0498311 -0.0493516 0.00397507 -1.26347 272131 81799.5 281859 159888 
28769 2 -231.173 47.0562 -46.9119 -1.25875 2.33083 0.0873765 -0.0766672 -0.00975852 0.0411909 0.00884796 -1.01487 108821 -44441.4 -201344 383321 
38897 2 -229.744 46.0171 -44.4219 -0.191849 -0.347286 0.716629 -0.126042 -0.00399841 0.0117829 0.0008451 -1.57225 -232783 -464588 131613 1041.48 
31123 2 -229.75 44.3441 -47.0023 -1.25038 -0.594189 0.619689 0.0959124 -0.00940875 0.0659081 0.00289755 -1.40479 263130 180315 -90889.8 321031 
31213 2 -228.526 48.7786 -44.4211 -2.49725 0.587883 2.23229 -0.013806 0.0265556 0.0860205 0.0145663 -1.1955 249026 -238823 230571 92121.2 
31239 2 -228.099 47.0525 -46.9413 -0.547247 -0.442717 -0.935244 0.0141307 -0.0548926 -0.0265326 0.00172574 -1.11731 1667.09 61782.2 -353121 183335 
38755 2 -226.703 46.1489 -44.4143 -3.38586 0.452803 -0.304577 -0.141237 -0.230975 -0.028911 0.0148143 -1.5501 -602601 72931.9 -219899 -267117 
30405 2 -226.565 44.3314 -47.0213 -0.53591 -0.441863 -1.27625 -0.194315 0.0784713 0.10515 0.00265915 -1.13232 -160290 78166.9 -32173.1 36951.7 
38899 2 -225.428 48.8747 -44.4696 -1.12828 0.0789168 -0.579333 0.117915 0.0332531 0.0742871 0.00203394 -1.18933 506097 -267563 223231 18587.7 
32737 2 -223.654 46.2185 -44.4713 -2.35547 -1.25631 -1.1066 0.234397 -0.093066 0.0698209 0.0105183 -1.33156 192107 -182027 -99298.4 -271271 
28000 2 -279.525 -8.33982 -41.9353 -1 0 0 0 0 0 0.00125952 -1.08249 391358 236542 836216 13535.9 
28004 2 -277.92 -9.26647 -39.3143 -1 0 0 0 0 0 0.00125952 -1.18871 427944 509538 587351 -222535 
28002 2 -276.315 -8.33982 -41.9353 -1 0 0 0 0 0 0.00125952 -1.48792 1.06877e+006 203724 873389 -103517 
28007 2 -274.71 -9.26647 -39.3143 -1 0 0 0 0 0 0.00125952 -1.21904 293164 219624 178053 1727.22 
28005 2 -273.105 -8.33982 -41.9353 -1 0 0 0 0 0 0.00125952 -1.43755 596953 154680 789133 -77725.9 
28010 2 -271.5 -9.26647 -39.3143 -1 0 0 0 0 0 0.00125952 -1.2182 205356 241466 173119 10776.6 
28008 2 -269.895 -8.33982 -41.9353 -1 0 0 0 0 0 0.00125952 -1.43873 587963 167659 788623 6133.13 
28013 2 -268.29 -9.26647 -39.3143 -1 0 0 0 0 0 0.00125952 -1.21863 205885 225007 173639 8535.44 
28011 2 -266.685 -8.33982 -41.9353 -1 0 0 0 0 0 0.00125952 -1.44216 506684 -58636.5 783965 -67061 
28016 2 -265.08 -9.26647 -39.3143 -1 0 0 0 0 0 0.00125952 -1.21687 212464 232741 178154 -14889.1 
28014 2 -263.475 -8.33982 -41.9353 -1 0 0 0 0 0 0.00125952 -1.44296 530584 -3028.7 791166 4972.79 
28019 2 -261.87 -9.26647 -39.3143 -1 0 0 0 0 0 0.00125952 -1.21655 208763 248246 178824 -3841.07 
28017 2 -260.265 -8.33982 -41.9353 -1 0 0 0 0 0 0.00125952 -1.43916 553349 101934 797663 36968.8 
28022 2 -258.66 -9.26647 -39.3143 -1 0 0 0 0 0 0.00125952 -1.21733 201545 233391 175288 -7600.57 
28020 2 -257.055 -8.33982 -41.9353 -1 0 0 0 0 0 0.00125952 -1.43762 563411 138352 793862 -36818.1 
28025 2 -255.45 -9.26647 -39.3143 -1 0 0 0 0 0 0.00125952 -1.21643 209550 255717 180384 -11483 
28023 2 -253.845 -8.33982 -41.9353 -1 0 0 0 0 0 0.00125952 -1.4371 571193 152282 791370 65154.9 
28028 2 -252.24 -9.26647 -39.3143 -1 0 0 0 0 0 0.00125952 -1.2135 217797 247335 187577 10568.2 
28026 2 -250.635 -8.33982 -41.9353 -1 0 0 0 0 0 0.00125952 -1.43732 571065 104477 788322 -79981.6 
28031 2 -249.03 -9.26647 -39.3143 -1 0 0 0 0 0 0.00125952 -1.21914 211034 246615 178737 20571.7 
28029 2 -247.425 -8.33982 -41.9353 -1 0 0 0 0 0 0.00125952 -1.44171 484630 -98661.7 781080 34248.4 
28034 2 -245.82 -9.26647 -39.3143 -1 0 0 0 0 0 0.00125952 -1.21689 229792 274757 190239 -3671.81 
28032 2 -244.215 -8.33982 -41.9353 -1 0 0 0 0 0 0.00125952 -1.43766 562489 89624.6 781517 8522.92 
28037 2 -242.61 -9.26647 -39.3143 -1 0 0 0 0 0 0.00125952 -1.21634 201538 219951 175721 -15842.3 
28035 2 -241.005 -8.33982 -41.9353 -1 0 0 0 0 0 0.00125952 -1.44115 518955 54480.6 788412 -34794.5 
28040 2 -239.4 -9.26647 -39.3143 -1 0 0 0 0 0 0.00125952 -1.218 191526 224231 169934 526.44 
28038 2 -237.795 -8.33982 -41.9353 -1 0 0 0 0 0 0.00125952 -1.44221 525315 -14390 781199 112749 
28043 2 -236.19 -9.26647 -39.3143 -1 0 0 0 0 0 0.00125952 -1.21479 229583 257457 186915 10051.1 
28041 2 -234.585 -8.33982 -41.9353 -1 0 0 0 0 0 0.00125952 -1.43937 585728 104579 767269 77469 
28046 2 -232.98 -9.26647 -39.3143 -1 0 0 0 0 0 0.00125952 -1.21685 230052 236488 184407 10796.8 
28044 2 -231.375 -8.33982 -41.9353 -1 0 0 0 0 0 0.00125952 -1.43908 600199 108604 773103 -8001.65 
28049 2 -229.77 -9.26647 -39.3143 -1 0 0 0 0 0 0.00125952 -1.21831 224974 266026 186788 7285.54 
28047 2 -228.165 -8.33982 -41.9353 -1 0 0 0 0 0 0.00125952 -1.44411 531663 -11785.6 782918 26130.9 
28052 2 -226.56 -9.26647 -39.3143 -1 0 0 0 0 0 0.00125952 -1.22027 187970 241782 168623 -24780.5 
28050 2 -224.955 -8.33982 -41.9353 -1 0 0 0 0 0 0.00125952 -1.43972 619691 168695 791435 28210.7 
28055 2 -223.35 -9.26647 -39.3143 -1 0 0 0 0 0 0.00125952 -1.21504 203416 269223 175748 3915.29 
28001 2 -279.525 -6.48653 -39.3143 -1 0 0 0 0 0 0.00125952 -1.17651 307830 787535 737247 -189054 
28068 2 -279.525 -2.77994 -41.9353 -1 0 0 0 0 0 0.00125952 -1.12773 270149 380874 635091 70202.3 
28069 2 -279.525 -0.926647 -39.3143 -1 0 0 0 0 0 0.00125952 -1.13113 214954 342950 633757 -62708.7 
28070 2 -277.92 -5.55988 -41.9353 -1 0 0 0 0 0 0.00125952 -1.54514 217791 826112 539483 198135 
28073 2 -277.92 -3.70659 -39.3143 -1 0 0 0 0 0 0.00125952 -1.52597 401576 508829 410837 -278196 
28003 2 -276.315 -6.48653 -39.3143 -1 0 0 0 0 0 0.00125952 -1.66831 954389 1.07165e+006 296000 -14362 
28071 2 -276.306 -2.78347 -41.9405 0.0496583 0.126956 -0.675225 -0.253533 0.0269427 0.0558433 0.000597657 -1.58518 805217 176507 395740 -29705.7 
28072 2 -276.325 -0.942049 -39.2687 -2.05993 -1.13917 0.675897 -0.126101 0.0324223 -0.184216 0.00755439 -1.58904 882582 171977 158844 -89310.5 
28074 2 -274.786 -5.5649 -41.901 -0.458814 -0.728402 0.661847 0.229341 -0.0485002 -0.109233 0.00148513 -1.54703 325270 590853 254154 8523.47 
28077 2 -274.701 -3.68608 -39.3179 -2.38992 -0.371584 -1.32458 -0.201218 -0.0891223 -0.0403844 0.00957778 -1.53544 8417.79 222652 147512 4419.47 
28075 2 -273.104 -2.74817 -41.9505 -0.296147 0.512051 0.833894 -0.0495651 -0.16248 -0.00938704 0.00131655 -1.52079 242737 164448 42033.1 6424.07 
28006 2 -273.105 -6.48653 -39.3143 -1 0 0 0 0 0 0.00125952 -1.60712 334707 846624 310452 -95883.7 
28076 2 -273.072 -0.949403 -39.3255 -0.3928 0.226155 0.903874 -0.125716 0.0830399 0.0542699 0.00128776 -1.52805 326376 -30163.8 162860 -5060.68 
28081 2 -271.586 -3.72642 -39.3596 -0.515004 0.823185 -1.08612 0.286948 0.00236189 0.0668175 0.00267336 -1.51435 61608.8 154730 312058 39889 
28078 2 -271.534 -5.5941 -41.9607 -0.366583 0.198556 -0.437287 0.037204 0.0233423 0.0722545 0.000459759 -1.53981 470740 591214 152714 -56598.2 
28079 2 -269.855 -2.81837 -41.9494 -1.79266 -1.43333 -0.192726 -0.221115 0.0664483 0.0110907 0.00668198 -1.52256 169605 295830 106383 79647.7 
28009 2 -269.895 -6.48653 -39.3143 -1 0 0 0 0 0 0.00125952 -1.60257 411165 950373 419583 -21280.6 
28080 2 -269.868 -0.934618 -39.2838 -2.61675 0.0378289 -1.5565 -0.128646 -0.0565366 -0.13554 0.0116776 -1.51582 318684 205796 270995 -22737.6 
28082 2 -268.281 -5.58955 -41.9837 -2.39144 0.272503 0.523535 -0.0928949 -0.0680753 0.122737 0.00764192 -1.54858 210853 394035 204003 24614.8 
28085 2 -268.324 -3.70476 -39.3867 -1.15457 0.613059 0.521669 -0.00247703 -0.118409 0.1509 0.00249513 -1.51866 219101 216438 82265.8 27505.7 
28083 2 -266.694 -2.81652 -41.9523 -0.16076 -0.625964 0.541917 0.0182634 0.0115921 -0.0997127 0.000895956 -1.53082 -33726.9 270794 129919 -144921 
28012 2 -266.685 -6.48653 -39.3143 -1 0 0 0 0 0 0.00125952 -1.61018 317977 908087 325127 -51596.5 
28084 2 -266.634 -0.975586 -39.3456 -3.94679 0.241526 -1.32237 -0.252027 0.0986237 0.0110541 0.0218957 -1.53233 -4890.58 90509 -48885.2 -59723 
28086 2 -265.112 -5.64202 -41.9322 0.206763 0.715284 0.416786 0.098773 0.15561 -0.0607171 0.000917045 -1.54596 199908 464961 221175 -77282.6 
28089 2 -265.124 -3.72348 -39.3588 -0.945702 -0.452686 2.17022 0.0942878 -0.128401 0.0359187 0.00731671 -1.5308 123890 -11305 47503.2 29575.9 
28087 2 -263.518 -2.81352 -41.9583 -1.25919 -0.392371 -0.603862 0.0617931 -0.0736391 0.0166237 0.00265022 -1.5144 247022 336669 263433 -8858.92 
28015 2 -263.475 -6.48653 -39.3143 -1 0 0 0 0 0 0.00125952 -1.60424 341232 803921 385339 -95790.7 
28090 2 -261.875 -5.62452 -41.9158 -1.96534 0.164621 1.89317 -0.0170473 0.095606 -0.0643617 0.00941332 -1.54514 319343 516681 100713 -5383.44 
28093 2 -261.914 -3.75853 -39.3223 -2.0606 1.00855 0.731633 0.0578443 -0.0139774 -0.0538526 0.00730334 -1.52629 168886 -89927.3 217894 -63855.1 
28088 2 -263.468 -1.00255 -39.3116 -1.76899 0.0595432 -0.13399 -0.0522476 0.117285 -0.111869 0.00396852 -1.5343 -92952.7 25390.7 24908.3 -36033.1 
28091 2 -260.249 -2.80341 -41.9087 -1.34141 0.76672 -0.461468 -0.194904 -0.126812 -0.0437687 0.00327499 -1.52429 -4811.47 67603.5 191889 21365.1 
28018 2 -260.265 -6.48653 -39.3143 -1 0 0 0 0 0 0.00125952 -1.60851 281008 775752 287610 -28278.6 
28092 2 -260.301 -1.02858 -39.302 -4.13647 0.353636 -2.11711 0.0841806 0.100985 -0.0599944 0.0273538 -1.53012 5881.38 56683.6 71700.1 -42923 
28097 2 -258.685 -3.76257 -39.2874 -1.11649 -0.697428 -0.345526 0.0258622 0.0708221 -0.0581881 0.00233305 -1.52928 205812 29370.6 190098 -79.727 
28094 2 -258.666 -5.57981 -41.913 1.78162 -1.41456 -0.260552 0.0142096 -0.110982 -0.0325331 0.00660367 -1.55232 281577 411866 171176 -5783.45 
28021 2 -257.055 -6.48653 -39.3143 -1 0 0 0 0 0 0.00125952 -1.61138 259004 671542 259629 -22527 
28095 2 -257.097 -2.82106 -41.9461 -3.0216 0.35431 0.439349 0.135947 -0.0214964 -0.0001639 0.0119007 -1.52024 -5710.15 241329 324671 6931.43 
28096 2 -257.056 -0.974013 -39.3733 -3.20424 0.0849455 0.0387908 -0.00276071 -0.0980474 0.0498749 0.0129426 -1.52142 301512 141404 232896 15005 
28101 2 -255.467 -3.79134 -39.3169 -1.92447 -0.371049 -0.402523 -0.0118929 0.181764 -0.0341311 0.00504221 -1.52372 121635 60540.8 245689 -33693.2 
28098 2 -255.44 -5.61346 -41.9368 -0.30532 0.77866 0.218677 -0.0410122 0.0308687 -0.0164163 0.000941302 -1.54655 318539 439128 158645 -20740.1 
28024 2 -253.845 -6.48653 -39.3143 -1 0 0 0 0 0 0.00125952 -1.60916 305559 695382 329288 33873.5 
28100 2 -253.816 -0.996443 -39.3301 -2.46284 -0.500534 -0.510998 -0.0991218 0.000932781 0.0238254 0.00828411 -1.51437 249296 181474 331596 10625 
28099 2 -253.908 -2.80117 -41.9414 -0.972752 1.18445 0.0871154 0.186626 -0.0986251 -0.0290326 0.00296837 -1.52061 199543 109165 211412 135342 
28102 2 -252.225 -5.55772 -41.9789 1.95013 -0.750135 -1.22154 -0.0404948 -0.131505 0.101234 0.00737807 -1.54213 300223 514577 217510 -42262 
28105 2 -252.264 -3.75739 -39.3495 0.358805 0.947462 -0.0466443 0.0299401 0.0512278 0.0581776 0.00129554 -1.52214 145468 29722.5 298531 46683 
28103 2 -250.664 -2.81041 -41.9537 -1.34623 -1.91245 0.616431 0.0549063 -0.0522475 -0.0601134 0.00736791 -1.5212 285482 141969 12956.3 -154414 
28027 2 -250.635 -6.48653 -39.3143 -1 0 0 0 0 0 0.00125952 -1.60892 301730 749641 291312 -57090.5 
28104 2 -250.616 -0.997613 -39.3794 -2.03257 1.22908 1.35636 -0.16821 0.0738515 0.0642575 0.00942332 -1.52219 -78186.3 112919 192419 98349.3 
28106 2 -249.002 -5.64552 -41.9379 -0.897409 0.621884 0.444239 -0.120693 0.148322 -0.0468726 0.00175001 -1.54498 148068 416145 241487 -50813.8 
28109 2 -249.078 -3.74614 -39.3607 -2.59859 -0.692692 -1.84854 0.147487 -0.0635476 0.036231 0.0134134 -1.5228 182691 -59524.3 101089 -21052.3 
28108 2 -247.481 -0.98431 -39.3429 -1.28799 -0.341653 -0.0652917 0.114747 -0.083847 -0.0458617 0.00224183 -1.52924 -142830 46913.5 115493 -111404 
28030 2 -247.425 -6.48653 -39.3143 -1 0 0 0 0 0 0.00125952 -1.61244 300593 853377 241808 81.5903 
28107 2 -247.459 -2.84394 -41.9668 0.870344 -0.385104 -0.347697 0.0547713 -0.0131711 0.00636977 0.00129314 -1.52495 361022 251339 248979 33082.5 
28110 2 -245.825 -5.62173 -41.9611 0.0445494 0.261816 -1.28451 0.0324064 0.0220108 0.0296122 0.002167 -1.54827 103905 354376 187012 -36398.2 
28113 2 -245.801 -3.74076 -39.3694 -0.354646 -0.716064 -1.44281 -0.104764 -0.0486903 0.104176 0.00342618 -1.51228 424420 142409 198589 -78364.3 
28111 2 -244.213 -2.88872 -41.9396 -1.47532 -2.40634 1.74302 0.0457653 0.135411 -0.0303388 0.0138612 -1.52237 317241 67227.1 176032 -11565.1 
28033 2 -244.215 -6.48653 -39.3143 -1 0 0 0 0 0 0.00125952 -1.60908 337063 875455 321420 43779 
28112 2 -244.288 -0.986171 -39.3377 -0.129152 -0.795066 -0.844214 0.134576 -0.037271 -0.0107634 0.00171484 -1.52259 159256 72827.3 43024.2 -165419 
28114 2 -242.607 -5.59418 -41.9473 -1.38582 -0.127965 -0.423377 0.0186463 -0.113326 0.0132287 0.00266527 -1.55161 191711 270131 299225 17762.4 
28117 2 -242.544 -3.74024 -39.3173 -0.515213 -1.6771 0.269196 -0.279397 -0.0763079 -0.052972 0.00396819 -1.52483 -3217 -19204 125297 -79836.4 
28036 2 -241.005 -6.48653 -39.3143 -1 0 0 0 0 0 0.00125952 -1.6111 304421 707076 440675 -45598.5 
28115 2 -240.981 -2.8907 -41.9771 -0.0303949 2.67354 0.47838 -0.0547845 0.154121 -0.04992 0.00929224 -1.51783 382381 233795 189026 -50662.5 
28116 2 -241.039 -1.03345 -39.3532 -1.67245 0.0301119 2.96199 -0.0086493 0.0989689 0.0307104 0.0145744 -1.52481 -53867.7 -91605.9 289611 -27159.1 
28118 2 -239.383 -5.64844 -41.9399 -1.8268 0.502642 0.233628 0.0278053 0.130625 -0.0570916 0.00459024 -1.5432 322179 368908 167910 110066 
28121 2 -239.423 -3.77124 -39.3677 -2.61273 -1.73405 -0.985719 0.188736 0.037112 0.11186 0.013609 -1.52012 -106336 -43576.1 332186 14297.1 
28120 2 -237.898 -0.982704 -39.2927 -1.75277 0.375681 0.312911 0.154725 -0.0444693 -0.165835 0.00417058 -1.51405 99031.9 171794 297946 60157.4 
28039 2 -237.795 -6.48653 -39.3143 -1 0 0 0 0 0 0.00125952 -1.60439 391532 805420 424141 32496 
28119 2 -237.735 -2.81924 -41.9721 -0.113961 -0.389092 0.00173427 -0.120327 -0.0208266 0.146907 0.000207043 -1.51014 415180 376798 370041 33826.2 
28125 2 -236.198 -3.72542 -39.2155 -3.97093 1.1154 1.05269 -0.0739713 -0.0540456 -0.270855 0.0228231 -1.51934 96006.7 40194.6 359145 -113917 
28122 2 -236.139 -5.59129 -41.9233 -1.88452 -0.211369 0.775773 -0.136622 -0.0152443 0.00131796 0.00528736 -1.53866 233193 472203 323310 45291.9 
28123 2 -234.543 -2.83786 -41.9243 -1.04833 0.709759 -0.258174 -0.0349762 0.131415 -0.0238086 0.00210265 -1.51604 242746 156803 344285 -21158.2 
28042 2 -234.585 -6.48653 -39.3143 -1 0 0 0 0 0 0.00125952 -1.60611 380056 952720 209913 7689.69 
28126 2 -232.956 -5.55388 -41.911 -2.05031 1.08396 -1.5566 -0.000425935 -0.129541 -0.0674559 0.00982644 -1.54355 75531.7 470528 439211 63040.6 
28129 2 -233.01 -3.67691 -39.2721 0.546638 -0.455263 -1.80408 -0.000829842 -0.105052 -0.0711654 0.00473677 -1.52409 152018 227466 200962 -51866.7 
28128 2 -231.41 -0.948405 -39.3272 -0.112012 -1.29252 0.786843 -0.125241 0.0445661 0.0165842 0.00289977 -1.51833 420801 199623 14721.2 -126871 
28045 2 -231.375 -6.48653 -39.3143 -1 0 0 0 0 0 0.00125952 -1.60709 364091 908634 183979 -110325 
28127 2 -231.33 -2.80988 -41.9491 -0.548613 0.767791 0.957322 -0.12886 0.058731 0.0181549 0.00227588 -1.50985 301600 260191 337344 -180696 
28124 2 -234.7 -0.981864 -39.3222 -0.217713 -1.16675 -0.250241 0.212399 0.0749835 0.0351974 0.00185317 -1.5166 283232 33663.9 112346 -41813.4 
28133 2 -229.826 -3.73151 -39.3085 -0.00784417 -0.229638 -0.157213 0.111615 -0.0170446 -0.0765302 9.76267e-005 -1.53175 186812 204620 128620 -34368.2 
28130 2 -229.762 -5.61512 -41.9541 -2.60578 -0.495047 1.68133 -0.00191609 0.113571 0.0656195 0.0124214 -1.54413 111583 606674 258149 56349.5 
28132 2 -228.172 -0.953725 -39.2945 -1.0047 -0.227038 0.597352 -0.0762017 0.0385917 -0.0437892 0.00178574 -1.53113 235583 254766 -97846.3 -45573.7 
28048 2 -228.165 -6.48653 -39.3143 -1 0 0 0 0 0 0.00125952 -1.61137 261592 841712 235488 -101953 
28131 2 -228.119 -2.73262 -41.8648 -1.67069 0.147916 0.221298 -0.150932 -0.169604 -0.226182 0.00360482 -1.50842 139660 341962 184249 94273.9 
28137 2 -226.574 -3.75123 -39.3463 0.347002 -0.938458 -2.97387 0.0430252 0.0636927 0.022201 0.0123999 -1.51154 393278 214705 167196 9804.64 
28134 2 -226.588 -5.60047 -41.9948 0.56009 2.07301 0.339664 0.146935 0.105042 0.174631 0.00595302 -1.52986 373238 684012 252436 14522.1 
28136 2 -224.984 -0.921247 -39.309 -2.18209 -2.07332 0.609915 0.112217 -0.13106 0.090428 0.01188 -1.51817 281696 306180 141778 -93552.8 
28051 2 -224.955 -6.48653 -39.3143 -1 0 0 0 0 0 0.00125952 -1.60307 343975 788248 507273 27523.6 
28135 2 -224.933 -2.69295 -41.9593 -4.13978 -1.194 -3.05483 -0.0285558 -0.240371 0.000986504 0.0351347 -1.51213 -8153.88 408221 332141 6861.08 
28158 2 -279.525 2.77994 -41.9353 -1 0 0 0 0 0 0.00125952 -1.13382 142767 368790 632453 56946.2 
28159 2 -279.525 4.63324 -39.3143 -1 0 0 0 0 0 0.00125952 -1.13377 19935 356905 633076 -56596.4 
28160 2 -277.92 0 -41.9353 -1 0 0 0 0 0 0.00125952 -1.5228 276091 622715 546030 264125 
28163 2 -277.92 1.85329 -39.3143 -1 0 0 0 0 0 0.00125952 -1.52669 292008 368969 463895 -344962 
28161 2 -276.331 2.79807 -41.9174 -0.814348 0.307964 -0.127984 -0.185641 -0.114295 -0.0965056 0.000975351 -1.59788 558019 240113 272995 2298.92 
28162 2 -276.38 4.55904 -39.3141 -2.36916 -2.02038 1.36804 -0.0292727 0.232774 0.0231381 0.0145681 -1.59167 458589 220225 165397 -118382 
28167 2 -274.752 1.80362 -39.2907 0.999449 -1.09502 -0.439045 -0.00331606 0.00296769 -0.0132713 0.00301116 -1.53133 202842 190070 280492 -87785.9 
28164 2 -274.773 -0.0409384 -41.925 -0.941048 -0.689622 1.31243 0.120834 0.117555 -0.0427216 0.00388388 -1.51948 347315 151814 451204 -91869.4 
28165 2 -273.18 2.75468 -41.9196 -0.245499 1.63593 -1.51573 0.0475218 -0.0213387 -0.0481808 0.00634035 -1.5226 75070.8 407477 324365 -976.259 
28166 2 -273.207 4.61109 -39.2966 -2.44512 -1.06411 -0.00981662 0.0718629 -0.00781577 -0.0190037 0.00895648 -1.52411 261570 249906 257810 -78034.7 
28171 2 -271.556 1.84262 -39.3167 -0.0644551 -0.986168 0.896825 0.0046055 0.00842736 0.02273 0.00224317 -1.52464 158277 268490 241045 -101277 
28168 2 -271.52 -0.0337969 -41.9302 -2.14294 -0.471555 0.534263 -0.00509121 0.0615257 -0.0309674 0.00642355 -1.51989 227597 199516 280899 -178905 
28170 2 -269.954 4.62411 -39.3311 -3.20189 -0.60331 0.719615 0.0438355 -0.0748928 -0.0745844 0.0140234 -1.52212 272643 115507 271081 78921.7 
28169 2 -270.001 2.76014 -41.9638 0.302845 0.214163 -0.472176 0.149435 0.008964 0.101798 0.000454095 -1.52713 254402 135282 210069 11120.8 
28172 2 -268.327 0.0176066 -41.9327 -1.94251 -0.513014 -1.79311 0.0242536 -0.136491 0.0746547 0.00913374 -1.52722 164016 242095 86235.3 -138451 
28175 2 -268.354 1.83348 -39.3317 -2.7569 0.162977 -1.66529 0.0670306 -0.044176 -0.0509942 0.0130993 -1.52715 152548 61102.1 105251 -162334 
28173 2 -266.741 2.74531 -41.9525 -1.42909 -0.780432 0.272961 0.105004 0.0214405 0.015445 0.00343329 -1.51582 426106 50211.7 234199 -8104.73 
28174 2 -266.745 4.54887 -39.3357 0.0152475 1.73338 1.88301 -0.0172605 0.159822 -0.0833604 0.00825055 -1.52112 286678 158969 90420.7 -63305.8 
28179 2 -265.118 1.82054 -39.3012 -1.36415 -0.60711 1.04419 0.012375 -0.0810669 -0.132675 0.00418139 -1.52612 207906 101910 129554 -69738.8 
28176 2 -265.127 -0.0380959 -41.9103 -2.12957 1.09463 0.386303 0.106984 0.0267399 -0.120689 0.00740913 -1.51863 266422 171602 251287 -43617.8 
28178 2 -263.518 4.57182 -39.3342 -0.962855 -1.92295 0.774731 -0.0616469 -0.10315 -0.0784279 0.00658102 -1.52446 206139 -61087.7 154121 -213747 
28177 2 -263.471 2.7044 -41.9438 0.0336989 -1.6142 -0.688691 -0.101491 0.0686367 0.0418786 0.00388068 -1.51086 421904 278822 209650 -65619.9 
28183 2 -261.923 1.77372 -39.3237 -1.01563 0.815291 -0.752055 0.0331222 -0.0424435 -0.0985767 0.00284878 -1.53065 123927 169320 74726 -98382.5 
28180 2 -261.879 -0.0844838 -41.9445 -0.266781 0.309463 1.09526 -0.0724993 0.0014843 -0.00100022 0.00172118 -1.52524 296558 30779.2 352215 -49504.6 
28182 2 -260.314 4.49997 -39.3687 -1.35531 0.562647 -0.693124 0.0672269 0.0856966 0.0499369 0.0033174 -1.52409 324589 121477 224378 9101.08 
28181 2 -260.262 2.6408 -41.9585 -0.0553 0.141546 0.131736 -0.0229686 0.173453 -0.0281015 5.09446e-005 -1.52208 183472 102214 129867 -30126 
28187 2 -258.716 1.72623 -39.3692 0.372168 -0.975791 -0.294499 0.082643 0.0531427 0.0265444 0.00148297 -1.52314 261995 188139 179983 104142 
28184 2 -258.698 -0.0883674 -41.9932 -0.816699 -1.04086 -0.476476 0.129976 0.0363574 0.100808 0.0024906 -1.52738 214530 -214667 156465 52493.2 
28186 2 -257.063 4.53359 -39.3712 -3.52217 -1.68834 -1.724 -0.13713 -0.0651508 -0.0913038 0.0229589 -1.51697 314849 218767 226352 -40183.4 
28185 2 -257.041 2.64553 -41.9935 0.0725313 0.600642 0.974568 -0.0907657 0.185994 0.0962252 0.00165729 -1.51907 285425 286441 74600.1 26391.2 
28191 2 -255.47 1.77251 -39.3808 1.0062 -0.417229 -0.115103 0.0188976 0.0262407 0.0773206 0.00151113 -1.52404 263858 72103.9 89255.6 -19949.7 
28188 2 -255.395 -0.0528296 -41.9461 -1.09911 0.671726 0.528531 -0.193032 -0.0192868 -0.0763233 0.00244169 -1.52536 185797 -171699 120789 124030 
28190 2 -253.835 4.52591 -39.387 -2.46058 -0.0349069 -1.64643 -0.162413 0.00770743 0.0477434 0.0110415 -1.52571 86741.6 152036 185736 -66127.3 
28189 2 -253.832 2.6934 -41.9769 -1.59362 -0.124891 0.602097 -0.0104677 0.13492 -0.0248624 0.00367494 -1.53012 143713 27580.5 73195.6 -125883 
28192 2 -252.229 -0.0158049 -42.0004 -0.684728 0.467129 0.504374 0.0151062 -0.105813 0.12806 0.00118578 -1.52941 83931.2 134420 63116.2 56711 
28195 2 -252.254 1.76151 -39.3802 0.826324 0.0943996 -0.322554 0.0171142 -0.0182607 0.0458938 0.00100228 -1.52763 146793 51603.2 197013 -4369.56 
28194 2 -250.673 4.53009 -39.4477 -0.0117633 -0.535738 -1.75518 0.0255127 0.0850507 0.134993 0.00424184 -1.52983 -25320.3 33288 116568 22964.9 
28193 2 -250.605 2.69872 -42.0118 -0.00746852 1.57953 -0.494331 -0.0633707 0.0663214 0.0246075 0.00345023 -1.52376 341528 107794 114896 -20174.7 
28196 2 -249.009 -0.0533783 -41.9495 1.33492 -0.657263 0.215091 -0.0216412 0.0118858 0.0285461 0.00284687 -1.5346 75017.3 -261.198 -68113.5 -7302.3 
28199 2 -249.061 1.81574 -39.3584 -0.329966 -1.15387 2.01449 -0.0461059 -0.158102 -0.15956 0.00692541 -1.52796 -25461.1 32434.5 -97388.2 -6774.71 
28198 2 -247.478 4.53842 -39.4094 0.230934 -0.0104518 1.29177 -0.00112366 0.0446245 0.0495979 0.00216903 -1.53031 38525.9 23764.3 56356.5 -102625 
28197 2 -247.379 2.6699 -41.9695 0.0229428 -1.09125 -0.0745954 -0.196348 0.0771705 -0.00255309 0.00150753 -1.53478 -10823.3 113039 44444.2 -130467 
28203 2 -245.907 1.73075 -39.3446 -1.48634 -1.24391 0.190361 0.194046 0.0296964 -0.0800001 0.00477705 -1.53229 112471 -82892.5 -40430.5 -18164.1 
28200 2 -245.801 -0.0913995 -41.9648 -0.178476 -0.468734 -0.437583 -0.0881918 -0.00719184 0.0624092 0.000558022 -1.53217 12630.7 159300 -11715.8 41375.3 
28202 2 -244.276 4.44826 -39.3631 -1.90267 0.873682 0.50393 -0.0302135 0.141045 -0.0437411 0.00584093 -1.52639 42247.8 346248 -96903.9 13115.2 
28201 2 -244.251 2.70461 -41.9656 -0.996052 -0.126762 -0.431071 0.0621194 -0.116028 0.00398822 0.00150388 -1.53543 -96858.8 40192.8 91372.3 -13621.8 
28207 2 -242.594 1.73353 -39.3868 -2.46772 0.429358 -0.499116 -0.162642 0.0306181 0.0829058 0.00821596 -1.52234 243909 -91632.7 108114 -15057 
28204 2 -242.641 -0.0758956 -41.9205 -1.51298 -1.08472 -1.2677 0.0498727 -0.084461 -0.18345 0.00638927 -1.51276 188696 420113 167734 -18281.8 
28290 2 -245.868 5.4461 -41.9815 -2.63596 0.469731 0.10372 0.0726463 0.13661 0.0629874 0.00904298 -1.52132 34618.7 173843 101584 -95750.9 
28206 2 -241.11 4.5187 -39.4381 -1.54745 -0.165379 1.24371 0.141468 -0.00884607 0.196723 0.00499872 -1.52544 27530.8 103348 69384.4 -98900.3 
28205 2 -241.054 2.72502 -42.0422 -2.21384 0.41989 1.32634 0.0478133 -0.0658786 0.121822 0.00861077 -1.51564 207837 256952 170831 52334.2 
28211 2 -239.43 1.76272 -39.2816 0.464514 -0.741432 0.629695 -0.0914303 0.0947969 -0.16619 0.00146357 -1.51074 49850.8 137238 449627 9335.04 
28208 2 -239.43 -0.0526552 -41.9918 -2.33345 -0.0967791 -1.37742 0.0622666 0.0226845 0.106683 0.00925953 -1.51107 257949 437698 393820 1017.54 
28209 2 -237.84 2.77091 -41.9504 0.0968941 -0.0821853 0.909442 -0.0224145 -0.0524621 0.0592684 0.00106206 -1.50767 395109 464787 387648 116692 
28210 2 -237.881 4.54354 -39.2957 -0.22228 0.593828 0.716303 -0.152353 0.078901 -0.123634 0.00115262 -1.52013 -1007.63 44028.1 278253 17288.9 
28212 2 -236.191 -0.0113984 -41.9366 -1.08691 0.594154 1.83145 -0.238543 -0.0786273 0.0421239 0.00615729 -1.51331 -14022.5 284904 400899 -83378.8 
28215 2 -236.28 1.82612 -39.2547 -1.54456 -0.642555 -1.14663 0.0278075 -0.12376 -0.173267 0.00518077 -1.53155 -58121 135445 205993 59019.8 
28214 2 -234.765 4.57607 -39.3899 -4.80537 2.19109 -1.0498 0.0846079 0.0143243 0.195423 0.0365191 -1.53364 -453427 -89581 227.442 53986.9 
28213 2 -234.641 2.74521 -41.8582 0.201637 -0.517293 2.98558 -0.0672465 0.0228469 -0.261396 0.0116152 -1.5363 85671.3 -254230 44303 -90214.2 
28219 2 -233.091 1.81647 -39.2823 -1.74551 0.38515 -2.30147 0.0440569 -0.124132 -0.0357775 0.0106957 -1.53411 106497 63954.4 -35996.6 -112630 
28216 2 -233.091 0.0190879 -41.9047 -1.15283 -1.25922 -0.556485 0.311958 -0.146102 -0.0201159 0.0040611 -1.51464 61437.3 321737 236528 -9637 
28218 2 -231.651 4.57507 -39.4049 -0.716992 -0.351538 -0.332296 0.346509 0.0985031 0.121152 0.000942216 -1.50981 386594 205857 164309 -54021.1 
28217 2 -231.434 2.75926 -41.9449 -1.54518 -0.690757 0.82115 -0.034524 -0.0337593 -0.0431215 0.00445747 -1.52631 150101 153016 46278.2 35364.7 
28223 2 -229.869 1.87323 -39.3278 0.507238 -0.157677 -1.13845 0.108346 -0.0387816 -0.0263242 0.00198778 -1.5169 476918 407398 43224.6 -94177.8 
28220 2 -229.837 -0.0288503 -41.8831 0.371255 -0.52994 0.0254498 0.0803289 0.104762 -0.137889 0.000528134 -1.50817 521798 131591 290210 -53341.2 
28222 2 -228.255 4.65409 -39.3635 0.564817 -2.40485 -1.75634 -0.127555 -0.237319 0.118352 0.0115712 -1.51383 301884 82340.4 234259 -77079.2 
28221 2 -228.243 2.76307 -41.9691 -0.216202 -0.846326 0.406391 0.1087 -0.0094421 0.0913417 0.00116904 -1.51602 270861 320217 411506 9129.76 
28224 2 -226.533 0.0258743 -41.8884 0.469417 -0.968935 -2.21727 -0.122425 0.0370689 -0.0821533 0.00765216 -1.51997 404706 -32273 292084 -89781.2 
28227 2 -226.596 1.84276 -39.245 0.520411 -0.521501 -0.0870009 -0.166619 -0.118582 -0.188206 0.000693189 -1.52217 223703 -13346.1 221752 -203862 
28226 2 -225.099 4.51919 -39.2676 -0.151184 -1.98533 -0.518367 0.198648 0.184751 -0.120259 0.00533164 -1.51836 252205 -21959.2 168756 -199433 
28225 2 -225.009 2.74404 -41.9236 1.93043 0.758357 1.39007 0.204203 0.0441954 0.0653101 0.0078518 -1.51379 368935 -10188.7 321728 -78370.8 
28231 2 -223.407 1.81866 -39.2167 -0.420348 1.64219 -0.376699 0.0495007 -0.0171821 -0.279965 0.00379793 -1.52399 238564 147903 252386 -155629 
28248 2 -279.525 8.33982 -41.9353 -1 0 0 0 0 0 0.00125952 -1.13381 79493.9 357383 634825 87127.9 
28249 2 -279.525 10.1931 -39.3143 -1 0 0 0 0 0 0.00125952 -1.13203 75059.4 385364 640373 -45007.5 
28250 2 -277.92 5.55988 -41.9353 -1 0 0 0 0 0 0.00125952 -1.52488 405316 494050 541270 240063 
28253 2 -277.92 7.41318 -39.3143 -1 0 0 0 0 0 0.00125952 -1.52215 278234 587996 536204 -290259 
28340 2 -277.92 11.1198 -41.9353 -1 0 0 0 0 0 0.00125952 -1.53424 95973.2 437753 438800 302778 
28251 2 -276.372 8.37042 -41.93 1.17103 -0.612166 -0.314104 -0.0786918 -0.160531 -0.0416394 0.00232345 -1.59541 542645 113645 279536 -101251 
28252 2 -276.382 10.1872 -39.3103 -2.62275 0.14737 -1.02056 -0.0869729 -0.0117629 0.00103864 0.0100032 -1.60181 349377 33686.1 209339 239.265 
28254 2 -274.742 5.56794 -41.9277 -1.43062 0.0737072 -0.633295 -0.11237 0.0247629 0.0331372 0.0030898 -1.52622 261488 282969 296291 -66359.4 
28257 2 -274.793 7.42644 -39.2919 -0.449536 0.249377 -0.316971 0.00436799 -0.188781 0.023779 0.000459399 -1.52252 288117 181210 428134 -100526 
28344 2 -274.81 11.0723 -41.9855 -1.37055 -0.539934 0.923205 0.164214 0.143461 0.116454 0.00380657 -1.53399 192147 79497.1 287139 -113162 
28256 2 -273.209 10.1238 -39.3214 -0.020787 -1.54343 -0.444716 0.125945 0.128296 0.0276124 0.00325005 -1.51097 354212 215420 365521 -159891 
28255 2 -273.175 8.33485 -41.9192 0.233265 -0.988499 -0.807769 0.087564 -0.0234747 -0.0914675 0.00212107 -1.5163 431658 133345 168875 -35200 
28261 2 -271.544 7.34056 -39.3745 -2.52395 -0.889485 -0.22692 -0.0739445 0.160452 0.123688 0.00908491 -1.51619 232747 76214 215593 10584.2 
28348 2 -271.556 11.0794 -41.9455 -1.99869 -0.684745 1.61319 0.00590285 -0.0756768 0.00138454 0.00889977 -1.52406 244685 44594.3 54651.4 -15649.9 
28258 2 -271.554 5.53387 -41.9294 -2.6481 0.472085 0.900058 0.00881812 0.0476956 -0.022235 0.0101333 -1.51511 310443 254018 -11103.9 167389 
28260 2 -269.967 10.1184 -39.2907 -1.07371 1.62933 0.0612415 0.0296951 0.0627104 -0.0966369 0.00480041 -1.52166 420345 162792 169697 14926.9 
28259 2 -269.838 8.35457 -41.9377 1.31198 -0.851412 -0.960529 -0.297326 -0.228739 -0.018798 0.00424309 -1.51512 334004 96874 45417.2 -95955.7 
28352 2 -268.33 11.0463 -41.9226 -2.10331 -0.0695884 -0.219148 0.0284541 0.11931 0.0218666 0.00563857 -1.52246 129103 -89218.6 424271 -317950 
28265 2 -268.333 7.38283 -39.3628 -1.05943 -0.337253 -0.509418 0.0268963 -0.100987 0.0446003 0.00188378 -1.5291 104164 191313 228115 -23742.9 
28262 2 -268.273 5.51446 -41.9983 -3.29796 -1.59794 -0.72549 -0.207334 0.0321085 0.180313 0.0175782 -1.52423 159194 207189 111857 45990.6 
28264 2 -266.691 10.1181 -39.2956 -0.810878 0.445865 1.36731 -0.112039 0.0261596 -0.0680176 0.00343326 -1.52114 409262 124799 383197 -50321 
28263 2 -266.676 8.28111 -41.9839 -0.970553 -0.676202 -0.267225 -0.026008 0.0572021 0.0887108 0.00185229 -1.53439 -51272.5 51215.3 56554.6 -35555 
28266 2 -265.102 5.5297 -41.9547 -0.575317 -1.13411 -0.536744 0.0493707 -0.186483 -0.0604334 0.00239975 -1.5237 186369 156538 308853 -19404.7 
28356 2 -265.138 11.0443 -41.9653 -1.19068 -0.000664294 0.186159 0.143375 -0.0165216 0.0631615 0.00182928 -1.52097 283720 215251 217733 6948.57 
28269 2 -265.141 7.35704 -39.3875 -1.50741 -0.910641 -0.399815 0.0199978 -0.0468565 0.111846 0.00410779 -1.52611 126172 122524 97547.9 64612.2 
28267 2 -263.465 8.24661 -41.9552 -1.26119 2.02113 0.261694 -0.124331 0.103673 -0.0484959 0.00723472 -1.52636 -168983 222403 171090 -108274 
28268 2 -263.478 10.1094 -39.3563 -2.08594 -0.129021 0.174004 -0.154239 -0.0962024 -0.00406433 0.00553942 -1.52081 184974 200049 260392 -193648 
28360 2 -261.908 11.0661 -41.9735 -2.31652 0.0281778 -0.359985 -0.0176435 -0.0779781 0.0582309 0.00692312 -1.51933 269925 69886.2 293306 -48769.8 
28270 2 -261.881 5.45986 -41.9852 -1.28375 1.42433 -1.60497 -0.0943117 -0.0334115 0.0244169 0.00787532 -1.53059 -16771.7 147149 233507 -65746.1 
28273 2 -261.959 7.2501 -39.3337 -0.539239 -0.650535 -0.485663 0.114625 0.219674 0.0195624 0.00119634 -1.52132 144300 122800 161434 -137287 
28271 2 -260.36 8.26207 -41.9073 -1.62172 0.976417 -0.300604 0.197045 -0.0173661 -0.142829 0.00462712 -1.51565 -46644.8 287057 359281 -16500.6 
28272 2 -260.301 10.0635 -39.3253 -3.2125 -0.54249 -0.708179 -0.0335183 -0.019596 -0.00673951 0.0140007 -1.52731 117486 80261.2 252688 9140.23 
28274 2 -258.743 5.46923 -41.9865 -1.42504 0.273439 0.147386 0.113116 -0.00814518 0.0966193 0.00267928 -1.51195 111086 467643 222052 -47258.4 
28277 2 -258.731 7.29355 -39.3006 -0.310092 1.19321 2.57957 -0.0402103 -0.0483761 -0.133282 0.0102954 -1.5207 297405 265772 182393 36944.6 
28364 2 -258.691 11.0211 -41.974 0.892726 1.66605 0.211403 -0.100408 0.0150742 0.0622657 0.00455615 -1.52415 162205 -15822.8 99425.3 11969.7 
28276 2 -257.065 10.0684 -39.3807 -0.613866 -1.02564 -0.543071 -0.148209 0.0182489 0.0249902 0.00217102 -1.52677 114772 176197 88635.9 42014.6 
28275 2 -257.153 8.26388 -41.9445 -3.05191 -0.739688 -0.010963 0.107405 -0.00630435 -0.0742302 0.0124206 -1.51831 193903 188902 260557 139436 
28281 2 -255.515 7.28113 -39.3641 -0.132442 -0.418897 -1.9722 0.0361251 0.062817 -0.0627089 0.00514211 -1.52692 154107 118586 -37557.2 -16460.3 
28278 2 -255.52 5.52767 -41.9911 -0.339109 -1.38042 -1.74661 0.0527334 -0.133735 -0.00177578 0.00638729 -1.5181 229265 330139 206699 -37295.2 
28368 2 -255.497 11.0878 -42.0107 1.34592 1.52071 -0.692035 0.00893671 -0.128311 0.0572864 0.00579751 -1.52589 107501 149585 127948 139838 
28279 2 -253.936 8.28657 -42.0086 1.6569 1.20583 0.985197 0.101405 -0.0187899 0.0605915 0.00651164 -1.51394 432193 305683 233121 3161.35 
28280 2 -253.915 10.096 -39.396 0.109894 -0.511225 -1.07967 0.0393131 -0.078796 -0.0768637 0.0018126 -1.52904 -33046.6 162178 101872 72700.3 
28372 2 -252.284 11.1282 -41.9755 -0.378005 0.0829433 -0.591176 0.0352238 -0.135299 0.0190514 0.000628822 -1.5219 249747 291966 138489 25112.3 
28282 2 -252.31 5.46958 -41.9817 -0.416545 0.240322 0.221207 0.125155 0.11357 -0.116769 0.000352913 -1.512 328872 371827 55145.6 -76664.5 
28285 2 -252.308 7.31521 -39.3901 0.333751 0.265511 -0.911589 0.00699227 -0.00979614 -0.00733392 0.00127574 -1.51976 231505 149949 226979 -58057.4 
28283 2 -250.689 8.30856 -41.989 -0.107582 0.477629 0.302969 -0.0821763 -0.105673 -0.0209324 0.000417522 -1.52287 351685 337629 64265.3 -8473.37 
28284 2 -250.709 10.0683 -39.3913 -1.36712 -0.91621 0.852519 -0.0283281 0.0693617 0.0332242 0.00432676 -1.51576 116264 106140 258432 -61193.5 
28289 2 -249.106 7.30853 -39.3801 -0.504254 -0.402792 2.06294 -0.017081 -0.0648188 -0.0426627 0.00588476 -1.52004 164708 -4206.14 187497 -62239.5 
28286 2 -249.048 5.51657 -42.0057 -0.210392 2.29485 0.722757 -0.070982 -0.0580114 -0.0509083 0.00734675 -1.51244 291921 363563 157384 -161456 
28376 2 -249.072 11.0486 -42.0545 -1.981 -1.04067 0.560246 0.0114028 0.0862833 0.14492 0.0067022 -1.52782 115857 262059 -15046.9 -38234.8 
28288 2 -247.537 10.0109 -39.4715 0.452134 -1.52039 0.221852 0.0718797 0.137523 0.209134 0.00323093 -1.51723 207487 83496.8 291482 -90101.3 
28287 2 -247.482 8.25829 -42.0386 0.743401 -1.07533 0.770399 0.0634653 -0.0210823 0.0769084 0.00290003 -1.52917 229352 66251.8 -33368.9 -71387.7 
28293 2 -245.888 7.29173 -39.3644 -2.2341 -1.13353 -2.00666 -0.0562465 -0.0978837 -0.0747285 0.0129765 -1.52867 49468.6 97418.6 170872 -159494 
28380 2 -245.856 11.0445 -41.9967 -1.42233 -1.24061 -1.91947 -0.0544246 -0.00908281 -0.0630466 0.00912708 -1.52554 99855 337894 43721.8 52567.5 
28292 2 -244.31 10.0257 -39.4538 0.480261 -0.0411979 0.789995 0.0329979 0.163327 0.233606 0.0010787 -1.52219 335757 -93971 -55613.6 19760.1 
28291 2 -244.271 8.22102 -41.9535 1.07295 2.37574 -1.88736 -0.0268106 0.0103253 -0.198636 0.0130454 -1.5143 305575 137520 -86436.9 81566.2 
28294 2 -242.69 5.4719 -41.9491 -0.454763 0.961064 -0.394689 -0.00164123 0.00569235 -0.160279 0.00162003 -1.52632 183041 -1342.81 130567 74471.9 
28297 2 -242.708 7.31853 -39.3717 -2.82431 1.65279 -0.934088 -0.0128312 -0.139672 0.0155623 0.0145864 -1.53148 -172560 210905 -116232 157297 
28384 2 -242.69 11.0665 -41.9777 -0.698388 -0.722137 0.0118049 0.0519356 -0.241942 -0.00157945 0.00127131 -1.52762 18806.5 120336 -30702.7 -77296.6 
28296 2 -241.043 10.0842 -39.3907 -2.06245 -1.49129 -0.157002 -0.288389 -0.0319126 0.100716 0.00818977 -1.51903 264725 65125.7 95937 -92878.8 
28295 2 -241.058 8.20642 -41.9594 0.260273 0.319312 -1.29764 -0.105331 0.21033 -0.0390017 0.0023346 -1.53695 96815.2 12103.6 -73435.4 27927.9 
28301 2 -239.563 7.30402 -39.3558 -2.07231 -0.833419 -0.333398 0.247216 0.00380326 0.135706 0.0064238 -1.52729 102188 16863.5 73006.6 46015.6 
28388 2 -239.506 11.0188 -41.9251 -1.37742 -1.99978 0.815255 0.113428 0.0552355 -0.197695 0.00826374 -1.52215 179925 244377 -28227.4 -88226.6 
28298 2 -239.443 5.54206 -41.9339 -1.19464 -1.18867 -0.0811972 -0.00610348 -0.19738 -0.10056 0.00358547 -1.52371 195922 -31194 113891 44414.6 
28300 2 -237.87 10.0519 -39.3453 0.177267 0.622183 0.940362 -0.0728624 0.0349857 0.136642 0.00164092 -1.51961 124949 248147 199807 -20583.2 
28299 2 -237.862 8.27537 -41.9452 1.88654 2.87384 0.364614 0.0844429 0.0717667 -0.0556559 0.0150524 -1.5223 314281 -32527.3 143974 -27044.1 
28302 2 -236.231 5.57238 -42.003 -2.74747 -0.903255 0.574979 -0.137674 -0.0843241 0.0653278 0.0109516 -1.5202 -51666 266729 125629 103902 
28392 2 -236.271 11.051 -41.9191 -0.949126 -0.184024 0.766598 -0.0365667 0.019757 -0.0326786 0.00191746 -1.51677 346776 154737 312737 28846 
28305 2 -236.315 7.29568 -39.3421 1.10647 0.70555 0.895111 -0.0489744 0.124609 -0.00805414 0.00317815 -1.5137 215545 112291 256330 101643 
28304 2 -234.69 10.1396 -39.2455 -0.499782 1.1885 1.21953 -0.123834 -0.140884 -0.246962 0.00396695 -1.51488 58738.5 -24681.7 59511.5 34018.9 
28303 2 -234.573 8.36868 -41.952 1.38369 2.49867 1.07337 -0.236152 -0.202866 0.100024 0.0117262 -1.51946 200468 18140.7 268324 -75598.2 
28306 2 -233.127 5.49278 -41.9952 0.680724 1.98313 0.598381 0.264611 0.192549 0.0210085 0.00598807 -1.51425 37192.1 260621 48627.9 20580.2 
28309 2 -233.147 7.39071 -39.3167 -0.0932732 1.02347 0.441215 0.0660076 -0.144514 -0.144657 0.00157547 -1.52809 139256 110539 126404 124083 
28396 2 -233.037 11.038 -41.9107 -1.38806 0.647095 -1.05871 -0.0295476 0.228683 0.0650111 0.00436586 -1.52705 159037 -56312.7 299810 -160102 
28308 2 -231.459 10.0951 -39.2985 -0.956445 3.43032 -0.693194 -0.15445 0.0457978 -0.194928 0.0165783 -1.53311 6891.61 -162533 -14672.8 -28736 
28307 2 -231.409 8.2902 -41.9401 -0.0249691 0.721021 1.40236 -0.0447383 -0.0767895 0.0909603 0.00313257 -1.51925 177051 176136 166253 154811 
28400 2 -229.842 11.0755 -41.9542 -1.72662 3.95583 -1.4343 0.0261401 -0.160168 0.0897835 0.0260557 -1.53081 -64084.3 -1734.29 -174476 9774.1 
28313 2 -229.916 7.35576 -39.3002 -2.97733 0.0371915 0.776145 0.00928679 -0.0997515 -0.170242 0.0119254 -1.51361 275482 -18546.3 87714.3 130270 
28310 2 -229.813 5.55183 -41.9515 -1.21681 0.842162 1.99972 -0.101876 -0.0843847 -0.0125098 0.00779483 -1.50964 513180 125575 285924 94166.4 
29210 2 -228.317 10.0698 -39.3766 -1.00296 1.7709 0.149379 0.0579752 0.0456381 0.0179243 0.00524504 -1.52368 45351.6 179844 270226 -23214.3 
28311 2 -228.197 8.27106 -41.9908 -2.8927 0.284394 -0.632109 0.00144605 0.0872687 0.0740227 0.0111444 -1.52667 121430 255259 43025 -62064.3 
28317 2 -226.697 7.33832 -39.3699 -1.42617 -1.30241 -0.550071 0.0714243 0.0376908 0.0800456 0.0050794 -1.51776 177967 -18241.8 188861 -173694 
28312 2 -226.698 11.1698 -42.0036 -4.18361 1.2117 -2.5286 0.116591 -0.308385 0.162611 0.0319472 -1.52683 -221929 43877.7 97081 13187.3 
28314 2 -226.551 5.4926 -41.9184 -1.60788 2.04936 -0.0210403 -0.0735757 0.0977142 -0.188847 0.00854658 -1.52172 354502 225776 229661 78275.7 
28316 2 -225.1 10.128 -39.3579 -2.95385 1.07631 0.934542 -0.100193 0.0203774 0.0158641 0.0135487 -1.49176 280750 364412 618544 -106785 
28315 2 -225.016 8.35014 -41.9736 -0.195411 -0.796009 1.6955 0.0601703 -0.14222 0.123404 0.00446691 -1.51669 301716 366525 125479 -107504 
28321 2 -223.493 7.29629 -39.2977 -1.71825 -0.864154 -0.546552 -0.0224943 0.113197 -0.0973386 0.00503539 -1.49847 422578 360391 433831 16964.9 
28318 2 -223.356 5.53003 -41.9579 -0.0650569 0.194298 -2.67466 -0.0141633 -0.0752678 0.00169461 0.00906321 -1.49943 528675 415599 368676 -116051 
28408 2 -223.546 11.153 -42.0927 -2.00608 0.490165 1.41992 0.157403 -0.0508357 0.364663 0.00791076 -1.48483 278377 507795 210006 -335397 
28338 2 -279.525 13.8997 -41.9353 -1 0 0 0 0 0 0.00125952 -1.13128 109270 345436 651838 41738 
28339 2 -279.525 15.753 -39.3143 -1 0 0 0 0 0 0.00125952 -1.12932 111853 387103 666369 -34826 
28343 2 -277.92 12.9731 -39.3143 -1 0 0 0 0 0 0.00125952 -1.5251 -49037.9 394634 466448 -248089 
28430 2 -277.92 16.6796 -41.9353 -1 0 0 0 0 0 0.00125952 -1.53262 38115.6 292500 424828 225312 
28341 2 -276.376 13.9235 -41.9566 -1.50606 1.41494 -3.34364 -0.0475042 -0.0905421 0.0347413 0.0194598 -1.60177 557215 175203 56895.2 -2741.61 
28342 2 -276.384 15.7217 -39.2859 -2.81217 -1.23863 -1.97206 -0.109665 0.0703876 -0.0825667 0.0167912 -1.60197 345044 77234.4 87535.2 -34513.5 
28347 2 -274.851 12.9571 -39.3554 -1.41825 -0.39781 -0.670098 0.244098 -0.110514 0.0525313 0.00329831 -1.5156 180845 253827 508184 -106208 
28434 2 -274.812 16.6751 -41.8749 -1.94654 0.19024 1.1043 0.080722 -0.0238526 -0.14178 0.00635386 -1.53108 86571.4 219013 247537 -136328 
28346 2 -273.197 15.6921 -39.3388 -0.485787 0.18094 0.541871 0.0565283 0.0136986 0.0406686 0.000708293 -1.51563 255436 379019 197384 -36251.2 
28345 2 -273.148 13.8234 -41.9709 -1.00617 0.185492 0.309119 -0.155215 0.0882476 0.0950005 0.0014388 -1.52585 187525 179093 -11583.9 -35120.2 
28438 2 -271.62 16.6152 -41.9453 0.101316 0.943188 0.184104 0.135884 0.0631467 0.0466909 0.00117609 -1.51779 249729 315623 151646 -37413.6 
28351 2 -271.592 12.8867 -39.3931 -2.60646 0.0317229 -0.452448 0.0234102 0.0588611 0.223097 0.00881582 -1.51274 330457 295238 79235.7 10481.3 
28350 2 -269.982 15.7089 -39.3289 -1.86929 0.76052 -0.0501394 -0.0198848 -0.138412 -0.0168898 0.00513275 -1.52072 261510 270716 102862 -51501.3 
28349 2 -269.954 13.841 -41.9277 -2.86533 -0.761737 1.40931 0.0577689 0.00112001 -0.075462 0.0135732 -1.51973 230234 286971 367193 -105266 
28355 2 -268.343 12.8895 -39.2676 -1.55819 -1.2466 0.813919 -0.0327828 -0.0257044 -0.254982 0.00584975 -1.52299 244105 310658 31091.4 -24512.2 
28442 2 -268.346 16.61 -41.9001 -1.28033 -0.0410372 0.845007 -0.0997994 0.0354475 -0.154727 0.00296614 -1.50828 344619 422210 273215 -126038 
28354 2 -266.746 15.6599 -39.3272 -0.27327 -1.3982 0.867424 -0.0132532 0.00477431 0.00813765 0.00350407 -1.53345 221558 202879 59988.8 -48560.4 
28353 2 -266.74 13.771 -41.9437 0.016137 -0.0299398 -1.38371 -0.012846 0.197288 0.014255 0.002413 -1.51863 262592 161052 278621 -35458.3 
28359 2 -265.143 12.8916 -39.3437 -1.81588 0.399175 -1.12846 0.0439994 -0.0854098 -0.00177242 0.00595777 -1.53372 72129.2 28767.7 60674.2 -139609 
28446 2 -265.166 16.6011 -41.9127 -0.318859 -0.764241 0.501329 0.122362 0.0229103 -0.0241252 0.00118025 -1.51298 243746 396679 301074 -28888.2 
28358 2 -263.527 15.5951 -39.2976 -1.32153 -1.35589 1.16529 0.0753695 0.193448 -0.145671 0.00622553 -1.5156 340111 305497 129537 -44917.7 
28357 2 -263.491 13.8275 -41.9189 -2.66986 1.20518 -0.440891 -0.0888767 0.0376882 -0.0679304 0.0110523 -1.51614 298440 300570 270241 96545.9 
28363 2 -261.939 12.8081 -39.2707 -0.710649 -0.960785 -2.84241 0.0662653 0.196989 -0.211305 0.0119748 -1.52302 208566 -61057.8 81828.6 -106592 
28450 2 -261.907 16.6653 -41.9667 -0.981015 -1.20142 -0.23375 -0.08967 -0.20118 0.0835938 0.00309896 -1.50664 193238 331485 289492 -74294.2 
28362 2 -260.296 15.5797 -39.3454 -1.54874 -2.05106 -0.960411 -0.155322 0.0857503 0.00894606 0.00948144 -1.51516 216619 312133 134417 -83574.9 
28361 2 -260.309 13.7806 -41.926 -2.58963 -1.14999 -1.52987 -0.016884 0.0639213 -0.0983492 0.0130602 -1.5201 110090 144638 317473 -147218 
28454 2 -258.762 16.5603 -41.965 -1.9064 -0.453825 1.56548 0.052746 0.0820607 -0.0414616 0.00792369 -1.52007 -2091.09 334334 181139 -132795 
28367 2 -258.727 12.7959 -39.3438 -0.8218 1.71215 0.236056 0.0731804 0.0554614 0.0499101 0.00461301 -1.52388 348666 199256 105742 4517.62 
28365 2 -257.122 13.7665 -41.9233 0.0850295 -0.701271 -0.297769 -0.0180423 0.119302 -0.105232 0.000740191 -1.53479 85887 -40001.7 181556 -20751.2 
28366 2 -257.125 15.6197 -39.3691 -1.50702 0.156707 0.789681 0.0469108 -0.0187816 0.112102 0.00367685 -1.52078 206814 364777 113254 21888.5 
28371 2 -255.443 12.8518 -39.3734 0.473385 0.21648 0.22503 -0.129718 0.102789 0.0941958 0.000405055 -1.5237 288154 210219 107033 131270 
28458 2 -255.582 16.5443 -41.9652 0.317679 -0.801686 -0.756613 0.0879201 0.178253 0.0377523 0.00165763 -1.52564 155327 187027 126915 75405.4 
28370 2 -253.884 15.7118 -39.3353 -0.943683 1.87921 0.831399 -0.145485 -0.205906 -0.107187 0.00644015 -1.51623 196620 104506 256294 -83410.9 
28369 2 -253.907 13.8629 -41.9499 -0.240605 -1.66951 -0.436036 0.0835713 -0.0349095 -0.0571832 0.00382301 -1.52491 317829 16420.1 274494 31996.9 
28375 2 -252.27 12.8809 -39.3501 -1.45581 1.60774 1.0382 -0.0393241 0.0600125 -0.0165241 0.00728259 -1.5201 84437.4 252551 173055 -4380.85 
28462 2 -252.342 16.6151 -42.06 -0.749741 0.996281 0.915641 0.0431696 -0.0482485 0.193433 0.00301413 -1.52369 242466 62612.1 93131.8 -52979.8 
28374 2 -250.72 15.653 -39.3761 -0.967274 1.20826 -0.766544 0.0203656 -0.0764811 0.0140485 0.00375727 -1.52107 67934.4 72046.1 335609 -116531 
28373 2 -250.635 13.8675 -41.9688 -2.09645 0.886416 -1.42266 -0.106813 -0.110351 -0.0650639 0.00907459 -1.51983 406793 92935.1 125397 -122880 
28379 2 -249.103 12.8226 -39.4074 0.380767 -0.0941777 -0.767741 -0.000991029 0.00364217 0.0922023 0.000936173 -1.51117 -43333 262244 346413 -49794.5 
28466 2 -249.123 16.5927 -42.0137 -2.60648 -1.64792 -1.76699 -0.0149573 0.0664612 -0.0317542 0.0159098 -1.52751 171563 67799.2 -49993.4 -172770 
28378 2 -247.531 15.5843 -39.4794 -1.71643 -0.0194539 -1.74656 -0.0416075 0.0694374 0.275696 0.00755331 -1.51285 142718 193001 157209 -160964 
28377 2 -247.421 13.8215 -42.0049 -2.46314 -0.281435 -0.662631 -0.170318 -0.134535 0.0169827 0.00829434 -1.52678 156217 -19519.3 -156435 -85606.7 
28383 2 -245.94 12.796 -39.3569 -0.681389 -0.0882694 -0.170817 0.0740941 0.010382 -0.148931 0.000631348 -1.5245 -53020.5 269178 22702.3 86608.4 
28470 2 -245.906 16.551 -42.039 0.583032 1.34966 1.04953 0.101224 0.15443 0.190023 0.00410981 -1.5264 146842 65014.3 -159136 -164174 
28382 2 -244.328 15.5828 -39.3759 -0.570179 0.985241 1.62551 -0.0896764 0.0255351 -0.00799086 0.00496008 -1.52576 -131818 189432 71591.4 185669 
28381 2 -244.236 13.8243 -41.971 -2.51397 0.1167 -0.311524 -0.247781 -0.00359453 -0.0218019 0.00809958 -1.53394 -294436 64936.8 -64877.6 119200 
28387 2 -242.763 12.8486 -39.3869 -0.683647 -0.808547 -1.29395 0.110113 -0.0964237 0.103725 0.00352088 -1.52456 73792.4 81537 107727 74542.5 
28474 2 -242.711 16.64 -41.9168 -2.19115 -0.16716 -0.66685 -0.00327395 -0.187787 -0.153183 0.00664243 -1.52955 20961.9 -45541.2 115361 49609.9 
28386 2 -241.212 15.6189 -39.3463 0.987174 1.40732 -0.358921 0.21685 -0.0331737 -0.0171736 0.0038842 -1.5188 65307.2 306782 177518 40996.8 
28385 2 -241.153 13.8113 -42.0312 -2.51011 -0.496242 2.11281 0.252786 0.0918582 0.183882 0.0138684 -1.52918 -245210 136088 -4050.96 -118813 
28391 2 -239.582 12.8604 -39.3938 -0.790008 -0.988718 1.08996 0.0636524 0.0309773 0.171901 0.00351366 -1.51812 281641 37849.5 277651 -254636 
28478 2 -239.522 16.5745 -41.9119 -1.2099 -0.535733 -1.12061 0.0116032 0.0513064 -0.163523 0.00378691 -1.51027 268917 346057 324449 46426.9 
28389 2 -237.915 13.7975 -41.9389 -2.4054 1.28505 -0.402549 0.00942834 -0.00606206 -0.100458 0.00957151 -1.51861 278758 230658 214082 57499.5 
28390 2 -237.947 15.5853 -39.3418 0.0805967 -0.94113 -0.440487 -0.212451 0.0573673 0.0461762 0.00136815 -1.51509 125474 80341.7 168380 -165080 
28395 2 -236.364 12.8383 -39.2833 -1.29932 0.660747 0.328531 -0.0804682 0.0288822 -0.127997 0.00281219 -1.52717 115487 -22862.5 255639 14984.9 
28482 2 -236.331 16.5828 -41.9849 -2.11773 0.26876 -0.762673 0.081531 -0.0601924 0.0115925 0.00647225 -1.52268 215460 142395 118429 102541 
28394 2 -234.81 15.5913 -39.3474 -2.03958 0.542074 -2.4246 0.0959396 0.142043 -0.150303 0.0130139 -1.51974 23795.2 84944.1 138984 100283 
28393 2 -234.711 13.8322 -42.0145 0.593037 2.4237 0.293224 0.133491 -0.035168 0.201019 0.00795006 -1.50928 383601 318808 315749 -97975 
28399 2 -233.182 12.882 -39.3192 -1.0816 1.68382 -1.58554 0.118432 0.0260681 -0.236721 0.00821087 -1.51363 191131 41338.8 27176.5 -41281.8 
28486 2 -233.102 16.612 -41.9993 0.637467 -0.288601 1.51632 -0.0015968 -0.080752 0.0307479 0.00351263 -1.51275 402563 188092 114877 130904 
28397 2 -231.431 13.8047 -41.991 -1.21851 -0.475028 0.515496 -0.157808 0.0800241 0.192201 0.00248899 -1.51457 239999 139591 31626.7 -7277.25 
28489 2 -231.591 15.6812 -39.4059 -3.81858 0.0545055 1.67472 -0.0734659 -0.138808 -0.0436115 0.021902 -1.5189 29403.1 236320 108667 -31385.7 
28398 2 -229.963 12.8433 -39.3533 -2.30555 -1.57956 -0.472413 -0.13534 0.0230226 -0.024447 0.0101186 -1.53305 -186401 34992.6 -121776 -176293 
28490 2 -229.842 16.6197 -41.9963 -2.11562 1.49397 0.312309 -0.182376 -0.0449007 0.00959028 0.0085714 -1.51965 6087.66 166671 79013.9 -32860.3 
29300 2 -228.458 15.6204 -39.361 -0.530928 -0.382001 2.66676 0.170236 0.139093 -0.0995455 0.00949601 -1.52938 101287 48032.8 -203738 53289.2 
28401 2 -228.281 13.821 -41.9009 -4.57293 0.230444 -2.07967 -0.225129 0.1954 -0.277788 0.031853 -1.52775 -670456 -192932 -40640.7 190038 
28403 2 -226.849 12.8824 -39.351 -0.793865 2.54934 0.00397585 0.278736 -0.075988 0.00752781 0.00897957 -1.52282 -67968.2 139282 -178573 80866.3 
28402 2 -226.746 16.6639 -42.0232 -2.74026 -0.781811 -0.740682 0.162539 -0.0806247 0.135299 0.0109186 -1.52383 -116649 -235988 150558 239635 
29211 2 -225.192 15.6605 -39.4154 0.757008 -0.0291928 -0.122308 -0.219861 -0.0219635 0.0198559 0.000741696 -1.51819 305981 64789.9 136532 45048.7 
28404 2 -225.237 13.944 -42.0194 -1.6511 2.03454 0.160401 0.426465 -0.142652 0.0859351 0.0086796 -1.51375 -74363.8 30887.4 90669.1 -84319.8 
28407 2 -223.64 12.9289 -39.3729 -1.40811 -0.384174 1.79317 -0.0685409 -0.166629 -0.0506085 0.00673317 -1.51694 136403 -9333.94 462516 -188399 
28405 2 -223.528 16.6651 -42.0245 -0.141084 -0.126021 2.19348 0.0501727 -0.140763 0.192907 0.00610504 -1.53092 327818 -145095 -332497 57471.6 
28428 2 -279.525 19.4596 -41.9353 -1 0 0 0 0 0 0.00125952 -1.13236 -105155 356496 646584 44113.5 
28429 2 -279.525 21.3129 -39.3143 -1 0 0 0 0 0 0.00125952 -1.13163 44936.6 382287 657801 -28263.5 
28433 2 -277.92 18.5329 -39.3143 -1 0 0 0 0 0 0.00125952 -1.52901 133529 417262 361324 -298869 
28520 2 -277.92 22.2395 -41.9353 -1 0 0 0 0 0 0.00125952 -1.53071 71323.6 389950 445061 228289 
28523 2 -277.92 24.0928 -39.3143 -1 0 0 0 0 0 0.00125952 -1.52814 169122 292689 331166 -321049 
28432 2 -276.395 21.2946 -39.3588 -2.56684 -1.28257 -1.0524 -0.0861892 -0.0904176 0.183028 0.0117654 -1.6006 290297 -30154.5 171015 -132894 
28431 2 -276.433 19.4361 -41.9532 0.742081 -1.98227 -1.13274 0.139552 0.0749869 0.0447654 0.00725883 -1.6051 254131 69541.9 48752.8 -61326.6 
28524 2 -274.814 22.213 -41.916 -0.461646 -1.22596 0.0554198 0.0706787 -0.0131276 -0.16328 0.00216531 -1.53312 102464 294895 80221.8 -29481.7 
28437 2 -274.806 18.5328 -39.3071 0.942262 -1.01643 1.3254 0.0346556 -0.0861453 -0.0151165 0.00463207 -1.5271 245709 134453 225940 -150287 
28527 2 -274.79 23.9803 -39.314 -1.34739 -0.958253 0.0152889 0.0016813 0.211358 -0.00901757 0.00344344 -1.52838 185589 139460 224601 -156817 
28436 2 -273.208 21.232 -39.3423 -2.29623 -0.63368 0.6453 0.0910719 0.0465383 0.00821079 0.00767126 -1.52196 104916 -19205 187255 533.626 
28435 2 -273.217 19.4193 -41.9737 -1.73332 0.731026 -1.02334 -0.0485475 0.0318221 0.0757989 0.00577615 -1.52315 199642 217442 307103 -66568.7 
28528 2 -271.634 22.1965 -41.9791 -0.0827375 -0.328183 0.079356 0.106125 0.000725801 0.0517157 0.000152209 -1.52728 233848 146278 100604 -69364.6 
28531 2 -271.586 24.0035 -39.3858 -0.69315 -1.42973 -1.48002 -0.0241395 -0.0429624 0.200607 0.00593871 -1.51966 164418 47491.5 137258 -40154.5 
28441 2 -271.57 18.4874 -39.3066 0.0365022 -0.800389 -0.868383 -0.0741331 -0.0484831 -0.0595068 0.00175834 -1.52314 211522 184844 354026 35088.3 
28439 2 -270.041 19.4206 -41.9643 -0.049806 -0.247261 0.859612 0.153149 -0.0691598 0.0258072 0.00101083 -1.52386 275994 377680 93732.6 -58240.2 
28440 2 -269.983 21.2415 -39.3757 -2.5653 -0.608782 -0.00721577 -0.12019 0.0148934 0.0884432 0.00875546 -1.52521 -112835 144819 298547 18549.1 
28445 2 -268.396 18.4628 -39.3339 1.37992 1.39955 -0.451792 0.0178235 -0.0580406 -0.006842 0.00512249 -1.52514 158037 -5122.92 112951 -176189 
28539 2 -268.344 24.0023 -39.3402 -0.682179 -1.61759 1.17249 -0.138525 0.0236435 -0.0382645 0.00561328 -1.52882 89607.6 -7296.04 263727 -343.439 
28532 2 -268.378 22.177 -41.9772 -1.43823 -1.74236 0.76073 -0.0547235 -0.00349959 0.0127376 0.00715789 -1.52615 353363 205648 16767.7 56385.1 
28443 2 -266.78 19.3979 -41.932 0.175839 -0.730008 0.587607 0.00438737 -0.0189851 -0.0348771 0.00114504 -1.52485 316465 206381 195668 -33414.7 
28444 2 -266.877 21.2049 -39.3652 -1.29354 0.734099 -0.56712 0.303981 0.0152041 0.0776681 0.00319133 -1.52294 37681.6 38527.6 94651.5 -57345.4 
28449 2 -265.154 18.4338 -39.2843 -3.18632 -0.121068 0.341463 -0.0860183 -0.0247577 -0.174142 0.0129528 -1.52233 248963 185701 58820.3 -194024 
29347 2 -265.183 23.9493 -39.3373 -1.22 0.451738 0.820435 -0.0254367 0.0741392 -0.0532145 0.00297949 -1.52826 -76685 217347 164868 31590.5 
28536 2 -265.132 22.1544 -41.9239 -1.24589 1.4849 0.270943 -0.152898 -0.0155487 -0.118947 0.00482467 -1.51992 153534 97384.8 310189 84373.6 
28447 2 -263.579 19.3859 -41.9514 -0.284441 1.04365 -1.06387 -0.0336586 -0.0553133 -0.000877563 0.00289932 -1.52219 142124 59836.7 237751 64706.3 
28448 2 -263.622 21.1688 -39.3147 -2.44838 0.851401 0.12449 0.0780674 0.0398824 -0.122675 0.00848278 -1.52151 319417 136412 -6556.28 -29083.6 
29351 2 -262.025 23.9953 -39.3337 -1.44532 -0.993451 -0.960217 0.133017 -0.103398 -0.126866 0.00503545 -1.5261 10242.8 210884 140477 121093 
28540 2 -261.983 22.1284 -41.9746 -0.561328 0.976255 -0.852275 0.0279988 0.137091 0.00966827 0.00251215 -1.5233 -22714.2 60894.2 463227 154049 
28453 2 -261.949 18.4357 -39.3554 -1.29333 -0.735933 -2.15133 -0.00300246 -0.0134018 -0.0234375 0.0086183 -1.52069 262323 369460 176008 7834.27 
28451 2 -260.389 19.4424 -42.0285 -1.61081 -0.0325878 -0.778581 0.13254 -0.185588 0.163181 0.00403293 -1.51605 50504.8 -5769.43 233524 -151986 
28452 2 -260.361 21.2473 -39.3731 0.0294235 0.589365 -0.136707 -0.159843 -0.196516 -0.0535683 0.000462124 -1.51641 331893 260245 54452.2 -102662 
28544 2 -258.792 22.1597 -41.9878 -0.808309 1.64041 0.0494669 0.122324 0.0116 -0.0147515 0.00421528 -1.52545 46401.9 -124299 103220 -129060 
28457 2 -258.768 18.3899 -39.359 -2.4277 2.06043 0.38431 -0.0429858 0.0969794 -0.0190781 0.0129564 -1.5148 231104 383265 277456 -94644.3 
29354 2 -258.823 23.9855 -39.3654 -0.846018 0.547353 -0.25404 0.0970262 -0.0234517 -0.175485 0.00136013 -1.52524 128551 -38612 -50175.9 -91340.2 
28460 2 -257.168 21.2036 -39.4299 -0.698946 0.980866 1.29172 -0.103655 -0.00590146 0.141386 0.00392863 -1.53004 66759.9 159339 60579.7 -25658.6 
28455 2 -257.195 19.3578 -41.9596 -0.334257 -1.16439 0.257661 0.0542427 -0.0159245 -0.0860745 0.00193201 -1.5168 369597 340753 145015 40967 
28461 2 -255.547 18.4374 -39.3457 -2.3193 -0.0681039 0.433295 -0.080932 -0.0654525 -0.00330917 0.00701746 -1.51868 235363 276726 204244 10324.6 
28456 2 -255.606 23.9772 -39.4053 -0.0396348 0.978749 -0.870064 0.046345 -0.047288 0.0401937 0.002162 -1.52808 234626 -54698.6 111823 47893.9 
28552 2 -255.538 22.1539 -41.977 -0.18724 -0.0578739 0.473046 -0.0107707 -0.0233085 -0.0373218 0.00033022 -1.51888 276623 215007 -30907.9 58331.2 
28465 2 -253.983 21.2305 -39.3605 -0.759483 0.296537 1.20863 0.0797922 -0.0331404 -0.0323621 0.00267714 -1.52211 139498 280347 92312 -31308.8 
28459 2 -253.958 19.3466 -41.9191 0.202842 0.568368 0.142688 -0.00209068 0.0838661 -0.114301 0.000484344 -1.52916 268162 310134 9490.47 154390 
29273 2 -252.319 18.3823 -39.4257 -2.57014 -1.25887 -0.64029 -0.173102 0.0840481 0.0695176 0.0108323 -1.52279 -281491 -61579.5 -28217.1 -238918 
29362 2 -252.376 24.0143 -39.3372 1.04835 0.0813117 0.0676162 -0.093153 -0.159527 -0.115548 0.00139833 -1.51926 97119.3 87068.9 236039 -8047.87 
28463 2 -252.329 22.2018 -41.9621 -1.83447 0.868172 -0.667322 0.0423529 -0.0792454 0.0471379 0.00574886 -1.51908 243267 339036 39905.1 93045.5 
29366 2 -250.802 21.1599 -39.4054 -2.42612 0.771227 -0.665612 0.066241 0.0872847 0.00542405 0.00872077 -1.5301 130089 -28651.1 -40480.3 -118748 
28469 2 -250.752 19.3815 -42.0103 -1.92832 -1.26288 -0.151238 0.022551 -0.0323951 -0.0563705 0.00672099 -1.53038 182657 152228 16408.4 -108022 
29367 2 -249.228 23.9084 -39.4507 1.70041 -0.42002 1.65516 0.19447 0.0231395 0.242668 0.00731447 -1.52037 119896 184853 52001.1 -16995.2 
29277 2 -249.208 18.4015 -39.4389 -0.221938 0.924638 1.14552 0.236171 -0.0670829 0.000830762 0.00279162 -1.52792 -58314.1 60047.1 -26502.6 -131570 
28556 2 -249.109 22.1174 -41.9791 -1.52699 -0.315532 -0.902749 0.00283393 0.0143158 -0.104733 0.00408867 -1.51533 377495 100722 171567 -70241.3 
28468 2 -247.528 21.1052 -39.3702 -2.16075 -0.786762 1.36117 -0.0934938 0.10212 -0.0967672 0.00899374 -1.52019 156038 218676 69060 -26221.3 
28467 2 -247.537 19.3666 -42.0199 0.586571 -0.502456 1.17673 0.132188 -0.0392114 0.082452 0.00249537 -1.5187 365420 239374 48743.7 -7475.97 
28563 2 -245.998 23.9518 -39.4197 0.681253 0.232583 1.45132 0.0872658 0.021847 0.125613 0.00330565 -1.51386 454017 133048 82701.3 50618.6 
28560 2 -245.851 22.1495 -41.9476 -1.06254 -0.24347 -0.470057 -0.164633 -0.0505896 -0.138999 0.00177494 -1.51673 216626 285931 -28450.9 86701.3 
28473 2 -245.952 18.3375 -39.4189 1.17935 0.533949 2.52222 0.00661371 0.0772765 -0.00877282 0.0101235 -1.51642 372298 164350 161354 43837.7 
28472 2 -244.358 21.1682 -39.3883 0.961325 1.49256 0.522144 0.0463721 0.0227503 0.049547 0.00431325 -1.51553 19417.9 332204 35347 129315 
28471 2 -244.278 19.3396 -41.9617 -1.17033 -0.672593 2.14376 -0.195735 0.115741 0.0499049 0.00808329 -1.52688 153808 68788.2 -61154.5 177828 
28477 2 -242.729 18.4193 -39.3325 -0.978486 1.28402 -0.56407 -0.149673 -0.0311343 -0.0574758 0.00368322 -1.53177 -1452.63 94726.5 -136718 91947.5 
28567 2 -242.717 23.9897 -39.4167 1.02245 0.39357 -0.0717993 -0.101787 -0.0661543 0.10269 0.00151829 -1.527 158670 151330 -151014 198007 
28564 2 -242.699 22.1566 -42.0046 -1.83781 -0.613661 0.376517 -0.0491727 -0.0496415 0.0886332 0.00490694 -1.53867 -205160 152136 -111780 62127.9 
28476 2 -241.207 21.22 -39.394 -0.352025 0.904595 -0.883085 0.0936495 -0.0891833 0.016097 0.00216896 -1.53733 46282.5 -41911.7 -143390 -24718.9 
28475 2 -241.119 19.3698 -41.9454 -1.34567 0.742676 1.17319 0.077301 -0.0106747 -0.129484 0.00470904 -1.52688 89468 -75272.9 73957.9 -163910 
28481 2 -239.584 18.4517 -39.3836 -1.93729 -0.94395 -0.524997 0.0322757 -0.159236 0.0392668 0.00619654 -1.51412 9920.04 410771 -63043.1 -55192.3 
28571 2 -239.538 23.9378 -39.4314 -1.53133 0.387113 0.152652 0.0275355 0.085175 0.0342451 0.00317165 -1.52601 20826.5 78748.1 -272968 30162.1 
28568 2 -239.552 22.0928 -41.9541 -0.301962 -0.144232 1.04065 0.165119 0.0830604 -0.232013 0.00150505 -1.52582 134463 -89501.2 -54847.1 58608.2 
28480 2 -237.955 21.1975 -39.4458 0.258031 0.598712 0.775087 0.0369208 -0.0800316 0.136805 0.00129201 -1.52651 350254 136541 -66225 -23330.3 
28479 2 -237.867 19.3728 -42.0098 1.35701 0.0733232 0.0314727 -0.120229 -0.071605 0.0247337 0.00232738 -1.51621 329167 236591 250038 87002.1 
28485 2 -236.407 18.3211 -39.3707 2.48268 -0.87044 -0.771875 0.12063 0.207815 -0.146112 0.00946798 -1.51427 153353 199939 6957.95 19044.1 
28570 2 -236.342 23.9605 -39.4503 -1.97593 -0.535262 -0.439491 -0.0448412 -0.0400517 0.0325974 0.00552166 -1.52507 -110926 96456.6 -119472 -20949.7 
28572 2 -236.262 22.1292 -41.9928 0.344228 0.759622 -0.930533 -0.00871822 -0.0377125 0.00939961 0.00196662 -1.51811 360916 -26240.9 -219748 204246 
28575 2 -234.731 21.1721 -39.3991 -0.478116 -0.516274 1.29725 -0.166132 -0.0293558 -0.0470401 0.00274321 -1.51187 251532 239854 167010 57943.5 
28483 2 -234.666 19.353 -42.0141 -2.0694 -0.0421465 0.422545 -0.0193654 0.0494885 0.114319 0.00562089 -1.51486 222186 245521 102297 191348 
28579 2 -233.202 23.9555 -39.4805 -2.00043 0.335233 -1.59643 0.13731 0.0275148 0.259386 0.00839178 -1.52499 -70866.9 76522.5 -94544.5 87213.8 
28484 2 -233.162 18.4311 -39.3976 0.191377 1.88176 0.270451 -0.106039 -0.0961674 -0.00436726 0.00459825 -1.51501 333561 105785 91674.4 189728 
28576 2 -233.016 22.1855 -41.996 0.938103 -0.302225 -0.0858786 -0.218687 -0.163129 -0.10504 0.00123276 -1.52511 244362 162861 -153720 89815.1 
28488 2 -231.563 21.1813 -39.4307 0.062543 0.391085 0.581343 -0.0458511 0.0602734 0.10611 0.000623233 -1.5276 -85681.6 129124 -45572.1 -4713.91 
28487 2 -231.444 19.3795 -41.9929 -1.04929 -0.819905 0.294363 -0.0834603 -0.0347878 -0.12804 0.00234258 -1.52538 167470 145818 46305 -3028.32 
28493 2 -229.985 18.4318 -39.412 -1.9437 -0.0891021 1.3962 -0.00742293 -0.02655 0.0107847 0.0072237 -1.53466 -1627.22 -142627 -143043 -30358.6 
28580 2 -229.871 22.1883 -41.9858 -5.17208 -1.71773 -0.0786585 -0.0609486 -0.0187394 -0.103935 0.0374168 -1.52734 -290984 220304 204372 -128613 
28583 2 -230.04 24.0235 -39.3577 -3.46481 -1.61586 -0.459985 0.0782156 -0.275638 -0.10314 0.0186755 -1.53104 -18742.5 -118081 28314.8 -100377 
28492 2 -228.428 21.1921 -39.4232 0.934304 0.0111917 0.0205542 0.111581 -0.00329034 0.126144 0.00110015 -1.51974 172718 201766 116801 -161388 
28491 2 -228.276 19.3772 -42.0229 -2.82476 -0.587283 0.688208 -0.0687166 0.14923 -0.118419 0.011081 -1.51016 -54875.2 102.038 438316 67646.5 
29394 2 -226.84 23.9384 -39.3403 -1.2467 -1.11319 0.339754 0.0812606 0.0945788 -0.114762 0.00366382 -1.50818 542276 138336 284227 -113718 
29301 2 -226.803 18.4249 -39.3894 -1.44697 0.41685 -0.702959 -0.111241 0.00416113 -0.0632505 0.00347834 -1.52247 100277 342011 68086.5 48395.9 
28584 2 -226.712 22.1922 -41.9916 -0.679571 0.847846 -2.56587 0.0529602 -0.0653047 -0.0705294 0.00977936 -1.50137 239888 331815 412795 -91241.2 
28497 2 -225.152 21.1967 -39.3953 0.42402 -0.367443 -0.539494 -0.127617 0.0878679 0.00551581 0.000763093 -1.50804 411286 310557 242416 77661.8 
28494 2 -225.12 19.3974 -42.0122 -1.19068 0.814933 0.921446 -0.0600123 0.174658 0.0286784 0.00369151 -1.52715 -210763 248013 -10778.5 158696 
29396 2 -223.546 23.9953 -39.3644 1.51589 0.368657 -0.514974 -0.111508 -0.0899304 0.0147141 0.00339947 -1.52052 433735 91677.6 373002 11218.3 
29304 2 -223.651 18.4093 -39.4326 -4.59799 0.959029 0.962177 0.0592188 0.0816861 0.192801 0.0289526 -1.5284 -236917 83310.7 102315 24999.5 
28587 2 -223.484 22.231 -42.0156 -1.68812 -0.282813 1.79994 -0.0877911 -0.157638 0.212153 0.00777063 -1.52084 98057.8 146706 53940 156742 
28518 2 -279.525 25.0195 -41.9353 -1 0 0 0 0 0 0.00125952 -1.1359 -111199 346520 644899 63369.4 
28519 2 -279.525 26.8728 -39.3143 -1 0 0 0 0 0 0.00125952 -1.13026 -84187.2 295205 549986 1518.32 
28608 2 -279.384 30.6116 -41.9504 -1.7256 -2.51979 0.795055 0.0302743 -0.0582982 0.0191413 0.0125437 -1.11643 -230572 -63059.1 243546 2628.84 
28610 2 -277.92 27.7994 -41.9353 -1 0 0 0 0 0 0.00125952 -1.5338 93682.4 355528 389736 336807 
28613 2 -277.92 29.6527 -39.3143 -1 0 0 0 0 0 0.00125952 -1.51222 212041 349428 154864 -150612 
28522 2 -276.417 26.8324 -39.3273 -1.30834 -0.364291 1.93453 0.0549645 -0.0338422 0.025245 0.00703677 -1.60472 337915 81957.2 102519 -244758 
28521 2 -276.428 25.0224 -41.9409 0.300807 0.143478 0.611888 0.0904624 -0.0692091 0.0447514 0.000611468 -1.60312 246573 49295.2 150411 -122346 
28611 2 -276.288 30.5425 -41.9285 -2.22638 1.2947 -0.39291 -0.0640262 -0.0954122 -0.091778 0.0085488 -1.59428 193602 -4499.54 318988 44451.1 
28614 2 -274.798 27.7304 -41.9538 -1.32099 0.457045 -0.620685 0.0917335 0.0876945 0.0111862 0.00294622 -1.52042 301443 -35168.3 272422 99001.4 
28617 2 -274.733 29.4903 -39.3211 -0.371837 -0.241231 -2.04239 0.004575 0.199161 -0.0771745 0.00550135 -1.52379 438585 50603.1 72153.1 -13941 
28525 2 -273.234 25.0117 -41.9377 -1.50174 -0.42373 -1.02567 0.0580489 -0.0842353 -0.0330519 0.00439166 -1.51853 291239 231076 249004 119815 
28526 2 -273.192 26.7614 -39.2949 -2.24126 1.2204 -0.313819 0.0353814 0.0256865 -0.0908064 0.00832683 -1.5211 206695 37308 250422 193079 
28615 2 -273.12 30.4972 -41.9481 -1.19065 0.0214531 -0.160326 -0.0551743 -0.0596602 0.0269192 0.00181851 -1.52072 31422.1 156174 364629 52518.1 
28530 2 -271.484 29.5146 -39.3701 -3.03837 0.612061 0.783774 -0.251386 -0.0320607 0.0506 0.0128731 -1.52174 -16055.4 6550.86 76946.1 17591.4 
28618 2 -271.545 27.7451 -41.966 -0.300707 -0.0581682 2.07557 -0.00346116 -0.0759375 0.000354638 0.00554414 -1.51974 367345 136000 131346 55610.6 
28535 2 -270.009 26.7531 -39.3332 -0.910757 -0.118308 -0.318442 0.127502 0.0307828 0.0306691 0.00119009 -1.51852 202195 70192.5 272973 59515.9 
28529 2 -269.998 24.9412 -41.9113 -1.1546 -0.391161 -0.48373 0.0618198 0.0281733 -0.212133 0.0021665 -1.51593 391929 213259 147100 -30655.6 
28619 2 -269.927 30.4897 -41.9843 -1.17503 1.35739 0.393404 0.0893964 -0.10188 -0.0418336 0.00425462 -1.53041 17677.9 110038 -35313.2 -5683.44 
28534 2 -268.342 29.5227 -39.4129 -2.14239 0.589578 0.769952 0.081754 -0.0986384 0.0701699 0.00696545 -1.52601 -103281 11341 174187 177218 
28622 2 -268.309 27.6681 -41.9983 -0.979879 -0.390797 -0.144045 -0.149201 0.0837362 0.124165 0.00142783 -1.52088 274874 178630 68011.6 16442.1 
28533 2 -266.73 24.921 -42.0082 -2.46582 0.677138 -0.125703 -0.0341413 0.00296082 0.191045 0.00825559 -1.52073 297114 165477 179911 80681.1 
28538 2 -266.783 26.7635 -39.35 0.593911 0.347893 -0.802657 0.0560876 -0.0682092 -0.070601 0.00140816 -1.51717 275765 143578 335126 -52226.9 
28623 2 -266.735 30.446 -42.0296 -2.38817 -1.32239 -0.475156 0.0314165 0.0855519 -0.00484803 0.00967035 -1.52154 201165 332135 245806 -26943.1 
28626 2 -265.089 27.7118 -41.9838 -2.4247 1.53511 0.932251 -0.157623 -0.016365 -0.0489614 0.0114677 -1.52457 36401.4 204435 50535 113308 
28629 2 -265.147 29.5012 -39.4101 -1.57983 -0.804816 0.705928 0.0431109 0.0577602 0.0912573 0.00458708 -1.53076 77010.1 -46950.6 140563 67681.6 
28543 2 -263.588 26.7239 -39.3987 -1.99405 -0.205324 0.137806 0.0186496 0.0388784 0.15712 0.00508518 -1.52567 188321 15119.7 74966.2 127726 
28537 2 -263.525 24.9202 -41.969 -2.76254 0.555085 0.939743 -0.041604 -0.00989167 -0.0838334 0.0111126 -1.51698 123371 91697 198952 3251.92 
28627 2 -263.535 30.5088 -41.9876 -0.769276 -0.616538 -0.83619 -0.00516639 -0.13976 -0.0218902 0.0021048 -1.53042 31823.6 40895.1 32128.8 4961.97 
28630 2 -261.939 27.7096 -41.942 -2.30409 -0.753867 -1.82303 0.0131037 -0.078479 -0.124648 0.0115883 -1.52873 -125860 -5213.43 -4121.15 -181148 
29447 2 -261.951 29.4792 -39.3524 1.11616 0.883923 -0.263248 0.000239037 0.113054 -0.0217204 0.00264048 -1.51966 158268 244081 169365 161403 
28541 2 -260.349 24.9094 -42.0229 -1.9038 0.647053 -1.91043 -0.0332242 0.0847408 0.155074 0.00968935 -1.52297 21038.3 279502 235341 45291 
28634 2 -260.368 30.4099 -42.0116 -0.463746 0.354467 0.711139 0.0785371 0.2115 0.119556 0.00106609 -1.5272 31815 70114.2 73372 -48638.8 
29444 2 -260.354 26.7583 -39.3764 -0.0396 -1.1395 0.81832 -0.0610173 -0.0648343 -0.0554197 0.00248085 -1.52198 275437 -21601.2 154327 110296 
28545 2 -258.744 27.6936 -42.0267 -0.986434 -0.836356 0.451132 -0.0484779 -0.0434942 0.128273 0.00236294 -1.52631 -25467.5 180365 -40124.9 83560.1 
29448 2 -258.762 29.5189 -39.4241 -0.407277 0.325832 -0.619269 -0.0200576 -0.0468506 0.042096 0.000825658 -1.52375 125452 110263 73589.8 -89391.7 
28551 2 -257.157 26.7168 -39.4355 -3.40488 -0.178643 0.616314 -0.106008 0.0473978 0.105991 0.0151205 -1.53077 10454.5 71645.4 49343.7 -25517.7 
28550 2 -257.147 30.4746 -41.989 -3.67879 0.40165 -0.766844 0.0572156 -0.106812 -0.0110529 0.0179895 -1.53387 -60747.3 -14572.1 -47772.2 26173.3 
28548 2 -257.174 24.8644 -42.02 -1.46312 0.870943 -0.593756 0.0279893 0.0881123 0.00279592 0.0040957 -1.52904 124489 -7505.08 176882 -23077.3 
29359 2 -255.566 29.4928 -39.4142 0.125086 0.784526 -0.162588 -0.0502175 -0.0374423 0.125294 0.000828212 -1.53206 109711 76299.1 39004.5 -88477.4 
28547 2 -255.581 27.6337 -41.9551 -0.625259 -0.0713779 1.02599 0.0661222 0.109879 -0.183061 0.00182466 -1.53439 -63874.6 52225 -238636 26214.7 
29363 2 -253.975 26.7077 -39.4275 -0.318608 -0.643191 -0.737314 -0.00817569 0.0472185 0.202802 0.00133363 -1.52276 53861.6 -54809.3 27253 2485.45 
28555 2 -253.943 24.9284 -42.0064 -1.03633 -0.23879 -0.579493 0.0143874 -0.0397759 0.024822 0.00184746 -1.52881 232169 -8539.44 64631.3 75351.8 
29452 2 -253.974 30.3975 -41.9739 -1.61376 1.53651 -0.989101 0.101707 0.10887 0.0048632 0.00748583 -1.52799 92081.2 82832.6 -169107 75033.8 
30267 2 -252.368 29.4405 -39.3628 0.572896 1.52617 -0.883889 -0.00188681 0.095186 -0.116304 0.00433107 -1.52759 169301 86245.6 -101263 -31872.9 
28553 2 -252.362 27.6899 -41.9725 -0.274758 0.376446 -0.330544 0.0610507 -0.0678398 -0.0457345 0.000411186 -1.53335 174277 -8086.36 114362 31002.8 
28464 2 -250.71 24.9626 -41.9838 -0.665194 -0.256679 0.166905 -0.0940985 -0.167301 -0.0402423 0.000675384 -1.52204 153877 22782.3 31888.2 -100296 
29369 2 -250.74 26.7114 -39.3524 -3.14887 -0.451508 0.562459 -0.0811162 0.064699 -0.0481425 0.0131439 -1.53074 34340 -14730.4 75614.8 -38222.1 
29456 2 -250.75 30.4396 -41.9765 -1.13946 0.239535 0.00268562 0.0332511 0.0346854 0.00122204 0.00170759 -1.52539 178648 134172 105608 82829.4 
29463 2 -249.142 29.5012 -39.3979 -0.181671 0.315816 -2.55914 -0.131101 -0.131197 0.033574 0.00841604 -1.53117 6078.53 -99077.2 -34647.6 -76782.4 
28559 2 -249.16 27.6759 -41.965 -0.801874 -1.29532 -1.19285 0.118999 -0.0269904 0.00136345 0.00471532 -1.52946 170119 -164163 80349.6 -199273 
28557 2 -247.53 24.887 -42.0168 -0.104656 -0.583823 1.32318 0.0807753 0.0757346 0.0655891 0.00264828 -1.51676 292773 273191 59597.7 -44959.5 
28558 2 -247.567 30.3861 -42.0126 -1.012 0.129278 0.529098 0.0329425 0.156831 0.0310811 0.00166358 -1.53619 -34720.9 -72303.3 -391741 -84688.6 
29460 2 -247.588 26.6984 -39.3513 -2.48477 0.14048 -0.437543 0.0633596 0.0365217 -0.232835 0.00804235 -1.51919 130511 208753 57155.8 105943 
29466 2 -245.992 29.489 -39.4252 -0.430155 0.903259 -2.09423 0.020658 -0.147693 0.067968 0.00678466 -1.53133 -35132 80924.8 5836.17 -10058.8 
28562 2 -245.925 27.675 -42.0178 0.118547 1.73006 -0.340532 0.00684298 -0.0680123 0.177213 0.00393363 -1.51739 387684 78101.1 -36081.3 9060.7 
29372 2 -244.34 26.735 -39.3956 -0.0611319 0.383274 0.160986 -0.0975405 0.0449153 -0.0576128 0.000222371 -1.52292 294978 -75451.4 -9305.74 -13022 
28655 2 -244.359 30.4253 -41.9751 0.498004 0.591098 -2.23634 0.15488 -0.0763786 -0.0272052 0.00705155 -1.52778 175936 -97234.2 50096.3 -42354.2 
28561 2 -244.239 24.9452 -41.9608 -0.637375 -2.10707 0.037533 -0.127809 -0.0440575 -0.0597519 0.00610538 -1.52907 283470 73286.3 -69444 15720.4 
28654 2 -242.644 27.6947 -41.9896 -2.23974 -0.833846 -1.27623 -0.185408 0.00178273 0.0166086 0.00924545 -1.52346 92329.6 34874.2 -93786.3 -79283.3 
30280 2 -242.783 29.4584 -39.3992 -1.1394 -0.248773 0.956745 0.0741836 0.203136 0.042858 0.00286601 -1.51163 282766 175922 90363.2 45454.7 
28566 2 -241.118 26.7787 -39.3737 -1.61835 1.18949 0.976353 -0.0299239 -0.0986024 -0.103314 0.00628147 -1.52929 67987.6 91820.2 104894 35680.1 
28565 2 -241.059 24.8928 -41.9562 -0.376733 0.949224 0.439139 -0.00380753 0.0764074 -0.116567 0.00155651 -1.53018 168729 136618 -34062.2 22803.9 
27846 2 -241.115 30.4418 -42.0104 -0.905596 -0.94092 0.615576 0.00799085 0.0712997 0.103033 0.0026253 -1.51941 143632 17115.7 104560 44563.7 
29472 2 -239.477 27.6841 -42.0571 -0.376017 0.923077 -0.510559 0.00913079 -0.0836381 0.15606 0.0015796 -1.5146 61365.2 259134 66545.6 -16699 
29465 2 -239.543 29.538 -39.4317 -2.14014 -1.85032 -0.446562 -0.141503 -0.031717 -0.0207972 0.0103322 -1.53234 38703.4 28211.6 5644.55 -96345.6 
29475 2 -237.973 26.7406 -39.4244 -1.30128 -1.93134 1.12128 0.0623809 -0.0328262 -0.123909 0.00841439 -1.52157 129808 234814 115733 -58427.4 
28569 2 -237.832 24.8364 -42.0344 -1.17831 2.03849 -1.13073 -0.163397 0.191325 0.0632348 0.00859292 -1.51416 246448 246194 -9412.5 100158 
31187 2 -237.923 30.4956 -41.989 -0.265355 -0.099962 -0.398159 0.0662413 -0.0110692 0.0563673 0.000300944 -1.52661 119964 256012 -23664.4 -21181.2 
30289 2 -236.383 29.5117 -39.3609 -1.1749 -0.324025 0.831114 0.0617906 -0.0315011 -0.150701 0.00274088 -1.53477 17677.8 249825 -25602.1 -44675.9 
28662 2 -236.3 27.6801 -42.0197 -2.01457 0.0314415 0.482128 -0.185338 0.045765 0.0331519 0.00540574 -1.527 -366645 254983 98557.5 -36472.4 
28574 2 -234.751 26.7249 -39.4683 -1.57972 -1.56488 -1.1432 -0.130784 0.0877654 0.0983078 0.00787357 -1.53044 -80088.3 13919.4 -217019 -45894.2 
28573 2 -234.633 24.9632 -42.0358 -3.29769 2.23481 0.108428 -0.159041 -0.135292 -0.0386555 0.0200023 -1.53432 -234017 -15221.7 -217644 5802.67 
28661 2 -234.756 30.458 -41.9372 -1.50407 1.01973 -0.424694 0.00610202 0.186772 -0.0940834 0.0043862 -1.52674 46971.8 -7513.8 -78183 171347 
30288 2 -233.191 29.5081 -39.4224 -1.00148 -1.23688 0.344977 0.0419002 0.0965603 0.0322177 0.00334004 -1.51928 143682 127616 -47556.7 72093.3 
28666 2 -233.225 27.7484 -42.0758 -3.36513 -0.429588 -0.40693 0.417514 -0.0669517 0.141851 0.0147039 -1.5212 -110368 -91597.7 -45937.4 -120863 
28577 2 -231.502 24.9656 -42.0075 -2.25943 -0.650631 0.773033 -0.00321199 0.0275235 -0.0106617 0.00771571 -1.53416 -330103 134439 -91922.4 -180727 
28578 2 -231.616 26.7506 -39.4432 -0.405415 1.71061 2.61682 -0.102196 0.0468104 -0.0152441 0.0125175 -1.53454 -261256 -38028.2 242191 64917.4 
28667 2 -231.54 30.4747 -42.0104 0.596516 -0.262073 -0.284389 0.0273646 0.0120107 0.0504652 0.000636548 -1.52593 370352 116145 2048.33 24057 
31915 2 -229.985 29.4815 -39.4263 -0.516094 0.077277 -0.923869 0.00787935 0.0593636 -0.00976498 0.00141804 -1.52881 186930 36488.7 158916 63037 
28670 2 -229.913 27.709 -42.0379 -1.67115 0.22083 -1.6239 -0.126931 0.0915829 0.123004 0.00690037 -1.5243 113689 -92570 -284540 59925.4 
28581 2 -228.394 24.9562 -41.9827 -2.75861 -2.25984 1.83379 0.319934 -0.0970174 -0.00982735 0.0202526 -1.51898 17301.4 -128312 -1544.77 -54752.4 
31107 2 -228.514 26.6898 -39.4066 0.807815 -0.421558 0.552322 0.38327 0.167916 0.0756072 0.00142998 -1.51729 53814.4 -56787.8 37542.5 -20535.6 
31106 2 -228.277 30.4711 -42.0112 -0.38035 1.622 0.487206 -0.0810756 -0.0546806 0.122559 0.00379483 -1.53341 155811 -134243 -209298 33335.1 
31916 2 -226.762 29.4901 -39.4038 -2.03762 1.87589 -0.808618 -0.0349741 -0.0900212 0.0569255 0.0104851 -1.52282 226190 209061 153214 116227 
28673 2 -226.752 27.7048 -41.9776 -3.49402 0.384858 1.98265 0.103159 -0.15285 0.000220185 0.020514 -1.51383 179422 75761.9 112982 361.746 
29391 2 -225.198 26.6833 -39.3674 1.42944 0.277495 0.704022 -0.0192132 0.0891991 -0.0805879 0.00329483 -1.50145 723544 200286 366132 33909.2 
28674 2 -225.091 24.9256 -42.0518 -0.849627 -0.614368 2.27685 -0.192168 0.112753 0.185261 0.00791402 -1.49995 421891 120935 253453 88079.1 
29484 2 -225.069 30.39 -42.0302 -1.82754 -2.23684 0.40941 -0.0367778 0.205317 0.175859 0.0107197 -1.51844 108036 -195632 285267 166224 
32009 2 -223.56 29.4508 -39.3097 -0.609625 -0.0139424 0.475928 0.051512 0.0400953 -0.127465 0.000753625 -1.51329 396484 374282 371613 -50647.3 
28586 2 -223.511 27.7387 -42.0159 -1.4854 1.31348 0.180318 0.0362294 -0.129378 0.140337 0.00499295 -1.51812 160260 -113049 347068 233627 
29508 2 -280.993 35.1363 -39.2345 0.0961104 0.701441 -0.850772 0.058848 0.0799232 0.0296379 0.001543 -1.27861 155601 58343 212056 60806.3 
29509 2 -279.39 32.4712 -39.3189 -1.08985 -1.33385 2.07254 0.0691376 -0.125978 -0.00671184 0.0091471 -1.33314 -194006 -24686.4 243679 -143562 
28698 2 -279.334 35.9605 -41.7834 -1.72582 0.60204 -0.373043 -0.0838716 -0.0277115 0.0085313 0.0043832 -1.38042 -494533 -188119 483840 277053 
28703 2 -277.779 35.1091 -39.2615 -2.7845 -0.343394 0.0251096 -0.0711007 0.0508967 0.101496 0.0099149 -1.57387 484649 -50201.3 128176 -123389 
28700 2 -277.851 33.2887 -41.93 -1.32807 -0.877836 0.603364 0.0864763 -0.00789961 -0.093554 0.00365061 -1.52446 -128513 -232252 363816 191576 
28701 2 -276.288 36.0239 -41.9388 0.140669 0.366165 1.59595 0.0567264 0.00458873 -0.0720898 0.00340187 -1.59117 -49654.6 164801 250878 -9630.64 
28612 2 -276.262 32.3446 -39.3524 0.377906 -0.590537 1.05783 -0.0138586 -0.0743932 0.115534 0.00202852 -1.56953 209321 80133.7 -73661.5 43346 
28616 2 -274.624 35.0821 -39.3496 -0.726653 0.535199 0.314785 -0.103049 -0.035169 -0.0238297 0.00115063 -1.53105 -580.909 78605.9 6786.72 -76277.3 
28704 2 -274.717 33.2668 -41.9144 -0.967163 1.02957 0.540692 0.0477081 0.00203607 -0.120601 0.00288147 -1.52689 205277 -54243.7 118179 -84205.4 
28705 2 -273.123 36.0037 -41.9921 0.10776 0.537224 0.225769 0.0641772 0.0446638 -0.0270111 0.000442334 -1.52505 17145.6 175666 69467.4 15998.3 
28621 2 -273.092 32.2891 -39.2902 -0.778739 -0.356218 0.739413 0.0109681 -0.0598751 -0.151982 0.00161225 -1.52161 160450 162488 205007 -26791.2 
28708 2 -271.519 33.213 -41.9964 -1.39968 -0.478453 0.815395 0.0266403 0.0763779 0.0639225 0.00359325 -1.52239 180427 42171 -3397.88 39321.4 
29429 2 -271.479 35.0035 -39.445 -1.52279 -0.271688 0.250445 0.00888582 0.0363562 0.142098 0.00309266 -1.52265 -66340 56698.9 142892 -108450 
28709 2 -269.929 36.0534 -42.0173 -2.27913 1.32193 -0.745381 0.0235542 -0.0997312 0.0649259 0.00944328 -1.52076 162846 251320 -21357.1 -6126.43 
28625 2 -269.893 32.2319 -39.3749 -1.80199 0.75141 0.917947 -0.0188978 0.204822 0.0115669 0.0058623 -1.53152 58925.9 -166600 150853 27315 
29437 2 -268.299 35.0079 -39.371 -1.82132 -0.0724037 -0.100792 0.0715359 0.0638448 -0.00340934 0.00419747 -1.51997 97476 -85392.6 143191 104002 
28712 2 -268.299 33.2864 -41.9551 -0.169645 -0.815386 -0.542297 -0.00341414 -0.101223 -0.11496 0.00124405 -1.51715 245715 294137 89979.7 -103544 
29440 2 -266.691 32.2585 -39.3962 -2.12916 1.07356 0.282868 -0.0387192 0.0238339 -0.0389094 0.00726223 -1.52726 51970.8 92466.1 64272 97291.8 
28713 2 -266.715 36.0384 -42.0251 0.585017 1.28239 1.59191 0.0212013 -0.0727639 0.0488844 0.00569425 -1.52047 273882 53603.9 82691.9 -64110 
30247 2 -265.098 35.0683 -39.4271 -0.0964256 0.859139 0.919982 0.0506772 -0.0949437 0.0616151 0.0020074 -1.52574 220131 49674.5 93247.6 46723 
28716 2 -265.093 33.252 -41.9857 -2.47464 0.0699064 0.499079 -0.116088 0.0252287 -0.054061 0.00803297 -1.52371 38383.5 152763 31540.5 60692.5 
28720 2 -263.482 36.0124 -42.0118 -2.27848 0.0837482 1.17808 -0.0373884 -0.0889714 0.00897929 0.00829566 -1.52904 238096 -72826.9 -10044.9 -54047.8 
30251 2 -263.503 32.2668 -39.4201 -0.306318 -0.428237 -2.45121 -0.0177812 0.042018 0.0635984 0.00791688 -1.52593 37705.4 164119 -152297 40322.5 
28633 2 -261.858 35.0597 -39.4216 -1.27335 -0.580224 0.960914 -0.13406 -0.0111598 0.0298306 0.00362923 -1.52502 86231.5 -104432 91075.8 62499 
28631 2 -261.91 33.2485 -41.9914 -2.52624 0.865074 -0.76666 0.0968085 -0.00391511 0.00839766 0.00972097 -1.52674 -104172 102606 -120609 -93156.1 
28542 2 -260.318 32.3262 -39.3979 0.438782 0.378959 -0.072374 -0.0675075 -0.17726 0.0152295 0.000429971 -1.52374 -95664.7 279872 -1836.06 171248 
29445 2 -260.223 35.9662 -42.0298 -2.239 0.0612773 -0.243759 -0.215287 0.0616084 0.0315426 0.0063937 -1.52157 156950 114712 95106.6 -54200.8 
30260 2 -258.69 35.1187 -39.3976 -2.84289 -0.673659 1.10335 -0.0296912 -0.151487 -0.0178484 0.0122844 -1.53353 -211027 138881 30315.3 46921.1 
28638 2 -258.734 33.1676 -41.9571 -1.94765 -0.439607 0.993916 0.0623836 0.181147 -0.110888 0.00626545 -1.52674 9574 115562 34686.6 232229 
31073 2 -257.177 32.2677 -39.381 -1.58203 0.910855 -0.753503 0.0612225 0.015708 -0.034716 0.00491242 -1.5337 -172468 73353.1 -201534 -95944.9 
28635 2 -257.068 36.0116 -41.996 0.157369 -1.28201 0.572784 -0.0547834 -0.0379431 -0.0534021 0.00251451 -1.51816 -88576.5 311519 -187295 132916 
29360 2 -255.551 33.2128 -41.9795 -0.900017 -1.31487 -0.517637 0.0988111 0.0460515 -0.0585934 0.00353531 -1.5236 233554 167279 5064.19 45481.5 
30352 2 -255.566 35.0156 -39.4254 -1.94506 1.75437 -0.826583 0.135277 0.101446 0.0187951 0.00950221 -1.52137 -36720.2 184579 -132827 10523.4 
30361 2 -253.989 32.2177 -39.4112 1.48855 1.01291 1.89743 0.100322 0.113171 -0.0179475 0.00861765 -1.5218 107233 208623 -93738 -37898.9 
29453 2 -253.913 36.0594 -41.9965 -1.21947 0.456201 -2.30623 0.0530598 -0.0656549 -0.0475843 0.00883417 -1.51057 4127.62 460220 42230 -13664.2 
30360 2 -252.356 35.0716 -39.4208 -1.6119 0.139957 1.12768 -0.0840909 -0.194705 0.00296643 0.00489887 -1.52296 59447.5 125371 40177 -44338.2 
27744 2 -252.321 33.1957 -41.9823 -0.213968 -0.297148 0.293963 -0.0978456 0.095348 -0.0245277 0.000277715 -1.51385 322883 417946 158774 93434.4 
29570 2 -250.731 36.0056 -42.0234 -0.723724 0.892927 0.942049 0.0810295 0.0576843 -0.0196324 0.00278171 -1.50963 205661 286863 -65371.7 -10818.1 
30365 2 -250.783 32.2355 -39.3911 -1.03525 1.07838 -0.688177 0.000352204 0.0759442 -0.0588203 0.00341106 -1.52144 138529 309939 -136594 87209.3 
30373 2 -249.176 35.0335 -39.4066 -1.85994 1.07158 1.00513 -0.00412262 -0.0110751 0.00484796 0.00707593 -1.51891 -24690.5 255890 -64943.9 153645 
29467 2 -249.117 33.2563 -41.9653 -1.97539 -1.62575 0.120993 -0.0597051 -0.0992289 -0.190914 0.0082623 -1.52282 129021 311837 44161.9 -34786.7 
27842 2 -247.477 35.9829 -42.0142 -1.51482 -0.193903 -0.520431 -0.0990838 0.0616655 0.0278529 0.0032787 -1.51684 288233 320342 16534.3 55372.7 
30368 2 -247.603 32.1976 -39.4605 -1.64761 1.21249 -0.161718 0.0282321 0.156293 0.305654 0.0053037 -1.5291 -79375.6 -116348 20496 -58375.9 
30421 2 -246.04 34.992 -39.415 0.111265 -0.0909254 -1.25412 0.168814 0.0598763 0.0547771 0.002007 -1.51321 174008 289534 93188.7 96445.7 
28748 2 -245.928 33.1151 -41.9394 0.848467 0.310271 -0.576912 -0.0333413 0.183765 -0.177982 0.00144718 -1.52918 -5184.63 69599.6 -118393 69655.4 
30276 2 -244.42 32.2348 -39.3317 0.0403519 1.09197 -0.0536275 0.152462 0.00355715 -0.061345 0.00150753 -1.52414 238725 210769 49453.7 43890.1 
28756 2 -244.259 35.8862 -41.9966 -1.29506 -1.35039 -0.706552 -0.133325 0.0250641 0.124337 0.00503801 -1.52042 167199 77413.5 235205 121354 
30370 2 -242.774 35.049 -39.3267 -0.492047 -0.241084 -0.964243 -0.102261 -0.00974838 -0.212303 0.0015492 -1.52884 351240 288420 -53558.1 -37819.7 
29471 2 -242.736 33.1411 -41.9603 0.308314 -0.313899 1.1745 0.109843 0.108705 0.0183945 0.00198127 -1.51199 214214 74269.1 367769 173890 
31192 2 -241.068 35.9312 -41.9493 -2.64302 -0.269656 1.62813 -0.00145773 0.13344 -0.105116 0.0122287 -1.50874 132643 167698 332464 345388 
28664 2 -241.158 32.3038 -39.3534 -2.62194 -1.16193 -2.75017 -0.165383 -0.0825868 -0.15052 0.0198854 -1.52161 138113 315546 -186133 4959.66 
28665 2 -239.511 33.2539 -41.9167 -1.9172 0.684826 0.0647599 0.0685067 -0.102789 -0.193221 0.00522555 -1.5128 227265 -27142 139380 213544 
32045 2 -239.538 35.0765 -39.3529 -2.16378 1.81823 0.163193 0.0659111 0.0633221 0.045933 0.0100944 -1.52715 388475 208923 56266.2 136619 
29473 2 -237.986 32.2963 -39.3699 1.19147 -2.55847 -2.05525 0.158689 0.0643478 -0.0215741 0.0153528 -1.53141 83047.2 130713 -226087 35080.9 
31232 2 -237.852 36.0211 -42.0158 -1.36089 0.767662 -1.6184 -0.0222437 0.0767764 0.000181135 0.00637382 -1.69302 216705 326530 -28931.5 287127 
30287 2 -236.318 35.1147 -39.2653 -0.200001 -1.00329 1.12733 -0.00296424 -0.333799 -0.33325 0.00291887 -1.50534 185058 -179732 -97631.4 66807.3 
28669 2 -236.283 33.3031 -41.9216 -0.328025 0.153003 -2.10809 -0.060761 -0.0582163 -0.00927382 0.00576237 -1.51438 199129 313828 260995 70780.7 
30383 2 -234.765 32.2968 -39.3509 0.019628 -2.11569 -0.692334 0.0234317 -0.018737 -0.0818213 0.00624198 -1.5126 321669 313726 -42369.3 36117.4 
27957 2 -234.695 36.057 -42.0606 -3.31491 -0.523002 1.61271 -0.0514127 0.0664399 0.266042 0.0174606 -1.71247 -95912.3 272110 -43549.9 -332677 
33668 2 -233.091 35.0585 -39.3667 -0.419442 -0.384316 -0.962523 -0.144553 0.0893361 -0.134824 0.0015745 -1.50569 416635 368192 76930.9 -62181.5 
27949 2 -233.111 33.2681 -42.0037 -2.51686 -0.871467 -0.652439 0.0500799 -0.0473146 0.0827542 0.00947119 -1.5078 292491 272003 228736 8805.13 
27862 2 -231.514 36.0113 -41.9725 -1.99192 -0.156419 0.214714 0.0620227 0.00922539 -0.0295487 0.00508631 -1.51765 219948 252990 139597 -129344 
32043 2 -231.517 32.2928 -39.4043 -1.18414 -0.782308 2.67764 -0.176475 -0.0241637 -0.00344929 0.0115674 -1.51945 197020 248729 71118.9 75046.9 
33665 2 -229.887 35.077 -39.3574 -2.30084 -1.2771 0.72207 -0.0739502 -0.00498655 -0.0567394 0.0093787 -1.52907 95777.4 250602 -32809.5 -44391.3 
31112 2 -229.861 33.2336 -41.9632 1.71021 -0.60574 0.334811 -0.103756 0.0444462 -0.0756501 0.00428718 -1.52433 273042 99671.7 28898.1 -36870.5 
29501 2 -228.307 35.9662 -41.9741 -1.6477 1.77446 -2.23165 0.130382 0.0618553 0.0234826 0.0136581 -1.51752 172431 220171 218183 -95740.1 
29480 2 -228.367 32.2365 -39.4095 -1.96596 -0.612369 0.137531 0.0476413 0.0187153 0.0157043 0.00536417 -1.52873 -127334 63910.6 -19939.5 -48138.6 
29491 2 -226.603 33.1627 -42.0143 -1.55074 -0.256465 0.413669 -0.156362 0.0632493 0.0518255 0.00332728 -1.52237 223659 4269.85 151481 -179273 
29492 2 -226.743 34.9503 -39.3833 0.838987 1.44573 -1.28372 0.0259692 0.23401 0.0648309 0.00559472 -1.51569 199758 146309 252576 30943.6 
29399 2 -225.195 32.2432 -39.34 -0.590731 -0.275899 1.99299 0.234246 -0.155527 -0.175357 0.00553823 -1.52284 147698 144361 79272.7 108171 
27964 2 -225.082 35.9015 -41.9342 -1.60663 -0.553156 -0.358702 -0.0421041 0.141963 -0.163958 0.0037986 -1.51877 144486 58772.6 92801.3 -65363.4 
30317 2 -223.491 34.9886 -39.3779 0.547926 0.260748 0.17918 -0.29369 0.025242 0.08767 0.000504207 -1.53614 -58476.5 8018.21 -206178 -11137.4 
33626 2 -223.43 33.1695 -41.9525 0.577084 1.70529 -0.0914107 -0.112998 -0.00968052 -0.0419346 0.00409269 -1.5283 20002.7 -104941 188233 126905 
28699 2 -281.958 37.7927 -38.2625 -1.29402 -0.456407 -0.204356 -0.108367 0.0208155 0.068068 0.00242401 -1.17389 -404196 98850.5 438652 128171 
33562 2 -281.09 38.3565 -41.3649 -0.406266 0.58336 0.122826 -0.0262541 0.00192871 -0.00350478 0.000655512 -0.966304 24.8227 25106.7 606165 287264 
28788 2 -279.181 37.8224 -39.1474 -1.40177 -0.180727 0.31155 0.0160578 -0.0793488 -0.0955634 0.0026383 -1.49132 -1.19475e+006 -311062 -210403 -26846.7 
29600 2 -277.79 40.5049 -39.1628 -0.653569 -0.262902 0.121946 -0.0343835 0.0227362 0.0004475 0.00064379 -1.29547 362670 -303908 530812 59807.9 
28706 2 -277.899 38.7083 -41.8532 -1.34567 0.066069 0.0520184 0.0810331 0.153277 0.0672158 0.00228968 -1.45958 509420 341875 21637.8 338563 
29520 2 -276.235 41.4717 -41.7767 -0.69222 0.708781 -0.359477 -0.0190515 -0.157753 -0.0117995 0.00139903 -1.15886 -178486 98260.1 96912 74042.9 
28707 2 -276.163 37.8568 -39.3807 0.814188 -2.20437 0.732914 0.158373 -0.0965236 0.0286444 0.0076318 -1.57555 -456136 48812.2 28878 -168637 
29523 2 -276.216 43.2051 -39.1983 -0.907939 1.63724 -2.03707 0.152346 0.0384204 0.0944182 0.00964105 -1.05076 -64048.9 -407131 -67155.5 -113703 
28789 2 -274.677 38.7639 -41.9899 -1.32563 -0.565215 -0.116994 -0.0108877 0.0185008 0.192345 0.00263297 -1.59885 295325 260034 -137234 29452.3 
29519 2 -274.639 40.5531 -39.3186 -0.184004 0.554209 0.800054 0.0349757 0.00490287 0.0296014 0.0012357 -1.65037 286016 -54082.4 267404 -144799 
29601 2 -273.077 41.5503 -41.8953 -1.56628 0.353818 0.365058 0.0199842 -0.0320107 -0.00351316 0.00341541 -1.45315 363855 207141 251322 198882 
28711 2 -273.02 37.8121 -39.386 0.281172 0.324922 0.892418 0.00894663 0.0167297 -0.0200378 0.00123564 -1.52328 -46996.2 71079.3 -72619.1 -97778.3 
29602 2 -273.027 43.2783 -39.274 -0.595911 2.02731 0.7563 -0.114731 0.0311294 0.0993201 0.00634429 -1.43751 560132 -154520 149338 -27432.3 
28790 2 -271.523 38.8217 -41.9381 -2.09349 -0.0166034 -0.284275 0.0155319 -0.10218 -0.10349 0.0056222 -1.5574 191884 255563 324654 -99890.5 
29526 2 -271.435 40.5871 -39.3244 -2.31522 0.413046 0.566629 -0.129375 -0.0916596 -0.0182525 0.00737061 -1.55156 48112 16793.1 45574.9 -256083 
29603 2 -269.847 43.237 -39.2818 0.792107 -0.221369 -0.424229 0.0243121 0.139582 0.122016 0.00107866 -1.60953 109538 -162881 177140 -137937 
28792 2 -269.884 41.493 -41.8842 -0.832366 0.153034 2.74735 0.0266371 0.0417511 -0.0792912 0.0104089 -1.60486 53055.5 -220613 -140347 42042.6 
28620 2 -269.845 37.7314 -39.3666 -2.30398 -0.235196 1.64229 -0.0757673 0.15294 -0.0759845 0.0101526 -1.51734 -52165.1 107552 22706.7 -29689.6 
28628 2 -268.287 40.528 -39.341 -0.993668 0.44098 -0.124357 0.072038 -0.0516845 0.0146177 0.00150803 -1.52634 -63062.8 -133804 -40686.1 29959.5 
28791 2 -268.313 38.7947 -41.9804 -2.22364 -1.35205 1.14416 -0.0322195 -0.156024 0.0780826 0.0101791 -1.53998 43071.6 -104581 207989 -43338.6 
30344 2 -266.68 37.7651 -39.3864 -1.23883 -0.119469 -0.53714 0.0219597 0.103432 -0.0429431 0.00231435 -1.52107 -16909.4 108221 71965.5 165471 
28723 2 -266.687 41.4576 -41.9295 -0.750992 -1.99274 0.602211 0.0118218 0.0578379 -0.00291049 0.00616868 -1.5686 161223 -251225 268159 -29426 
28722 2 -266.661 43.2213 -39.2607 -0.733324 0.89436 -0.908509 0.0173285 0.0946536 -0.11121 0.00272438 -1.52246 83686.7 -253815 -192563 157795 
28795 2 -265.071 40.5596 -39.3644 -0.629996 0.125605 0.0516081 -0.0182402 -0.0470098 -0.0368849 0.000523122 -1.52146 2477.79 129697 -80542.8 215424 
29535 2 -265.108 38.7563 -41.9805 -1.00779 -0.081645 -1.11707 0.0124492 0.0391224 -0.0342684 0.0028593 -1.53957 -17739.1 8223.1 173206 66705.3 
29543 2 -263.431 43.3702 -39.3666 1.37315 0.679655 -0.225389 0.0144264 -0.184447 -0.00467213 0.00302067 -1.55702 31865.4 178063 79191.2 353197 
28649 2 -263.474 41.509 -41.9492 -2.53539 0.811498 -0.294216 -0.0103051 -0.0558917 -0.090061 0.00903487 -1.57722 158762 212911 160457 244715 
29441 2 -263.476 37.8167 -39.4332 0.155529 0.400029 -0.759024 -0.0309619 -0.0258487 0.0765368 0.000957649 -1.52947 -43241.8 -74118.6 -105879 22264.8 
29450 2 -261.903 40.5763 -39.4323 -3.45166 1.74193 -1.11815 0.0213725 0.0231455 0.00910604 0.0204023 -1.52088 -213628 35718.6 -73209.3 87193.8 
28632 2 -261.928 38.7252 -42.0145 1.95086 0.131496 0.132588 0.123435 0.128287 -0.0111219 0.00483744 -1.53126 -41472.7 148734 65265.8 -138099 
28643 2 -260.291 43.3096 -39.4564 -2.42923 1.17271 0.742392 -0.103291 0.0662619 0.143134 0.00985898 -1.59014 -262505 306972 258972 65691.9 
29608 2 -260.324 41.5166 -42.0818 -1.456 1.53832 -1.1925 -0.0234213 -0.110913 0.120765 0.00744177 -1.60497 -9310.32 92060.6 -37693.3 -64767.6 
28728 2 -260.323 37.8059 -39.3955 1.92978 -0.486469 -0.711594 0.0941768 0.0192701 -0.0980198 0.00562638 -1.52471 -20318.1 -167020 210214 -65190 
29542 2 -258.74 38.762 -42.0514 -0.514905 -0.527663 -1.95634 0.0177532 0.0257397 0.0360513 0.00550511 -1.52219 132787 120451 -64674.5 -53573.2 
27924 2 -258.774 40.5422 -39.4837 -0.671745 1.00532 0.864842 0.148407 0.0604903 0.0550969 0.00278336 -1.5189 23653.2 -73803.8 167350 -11731.3 
29454 2 -257.186 43.2644 -39.4889 -0.376778 0.321482 1.93293 0.132291 0.0416816 0.130712 0.0050148 -1.61513 -258039 157156 103266 79797.5 
28725 2 -257.149 41.4862 -42.1217 -1.22949 -0.350954 -1.06947 -0.0355504 0.006483 0.0945995 0.00349965 -1.60135 -51038.8 -146447 202802 47058.2 
29556 2 -257.082 37.8694 -39.4766 1.27188 1.17036 0.948258 -0.0179414 -0.0395487 0.114269 0.00489525 -1.51971 162226 100078 264194 7902.36 
29550 2 -255.539 40.6219 -39.4401 -0.913895 -0.232335 0.73061 -0.0759116 -0.0875436 -0.0605333 0.00179226 -1.53128 43574.4 -47909.3 176329 -88727.1 
29462 2 -255.506 38.8502 -42.0858 0.882074 1.19989 -0.287239 0.0236383 -0.228851 0.124562 0.00289725 -1.53465 13562.4 15502.6 95282.6 -69377.1 
29610 2 -253.995 43.3213 -39.4283 -1.94108 0.615664 0.566061 -0.133558 -0.10188 -0.0665817 0.00562659 -1.64557 -480844 -257699 284831 -169828 
29459 2 -253.932 37.831 -39.4163 0.394289 -0.586142 1.05819 -0.0660518 -0.0220915 -0.0285187 0.0020389 -1.51915 71010 -29630.2 187702 -60648.8 
28750 2 -253.951 41.4921 -42.0011 -1.25854 0.480484 -2.90194 0.121991 0.242369 -0.00214045 0.0128925 -1.48473 158252 -54359.7 17992.9 -108418 
27936 2 -252.4 40.5361 -39.3828 -0.660601 0.599444 1.08245 0.172607 -0.0689977 -0.141384 0.00247801 -1.53543 205642 -115424 -15895.2 -265075 
30418 2 -252.33 38.8368 -42.0592 -0.612248 -1.31259 -0.0235387 0.156366 -0.148315 0.0900795 0.00264285 -1.55584 260030 213008 331543 -7080.99 
29478 2 -250.972 43.2253 -39.3277 -1.07587 0.466085 -0.536199 0.00525524 0.103808 -0.00538863 0.00209362 -1.5243 -1.04098e+006 241571 -107923 -88527.3 
29469 2 -250.744 37.754 -39.4432 -0.0222772 -1.19478 -0.524836 0.0266319 0.20382 0.0450301 0.00214553 -1.52509 131468 -40693.8 70415 -100110 
28660 2 -250.664 41.4594 -41.8655 -1.13044 -1.11319 1.0058 -0.0284319 0.00773654 -0.0677945 0.00444448 -1.54279 215315 -68094.7 12857.5 74718.6 
30369 2 -249.109 40.5142 -39.3575 1.05205 -0.421153 -1.15434 -0.0509479 0.0769661 -0.0739499 0.00329576 -1.52353 611380 -18332 -137462 54548.2 
29613 2 -249.058 38.7484 -41.9661 -0.954237 -1.33891 -2.03947 -0.0878057 -0.154884 -0.111063 0.00864368 -1.53937 407193 149410 235179 -133927 
31113 2 -248.146 43.3954 -39.9543 -1.56598 0.729085 1.84989 0.0013082 -0.123093 -0.0873142 0.00806841 -1.53286 -1.19274e+006 7623.71 510032 140986 
28659 2 -247.483 37.8406 -39.3971 -1.08912 -0.0341666 0.0698381 -0.161951 -0.11586 -0.0169159 0.00150163 -1.50137 -58634.2 266302 247314 331749 
30295 2 -247.4 41.294 -41.9715 -1.14456 0.209223 -0.71463 0.00370036 0.117921 0.281625 0.00234835 -1.51745 -318413 -422070 -336689 -17061.4 
32008 2 -245.806 40.7738 -39.253 1.26193 0.132414 0.754747 -0.23914 0.0938517 -0.179646 0.00274531 -1.51936 648865 1.04501e+006 939640 67861.9 
29554 2 -245.765 38.7149 -42.0335 -0.1054 -0.812347 -0.797535 -0.176512 -0.038047 0.154461 0.00164629 -1.53333 -34059.4 118874 303471 172561 
28775 2 -245.905 43.4855 -43.4748 -1.84417 -1.83702 -0.264654 0.0955885 -0.028859 -0.121463 0.00862221 -1.36137 226600 -1.05477e+006 7662.1 102976 
29481 2 -244.41 37.8436 -39.36 -1.78313 0.242056 0.857199 0.245558 -0.0659959 -0.0593388 0.00500399 -1.49866 72919.3 730959 68895.3 87540.3 
31201 2 -244.246 41.4362 -42.0384 -2.91079 -0.605082 0.461013 0.067681 -0.0222116 -0.0121431 0.0114004 -1.54689 -461869 117409 441646 235033 
30392 2 -242.711 40.6952 -39.3268 0.0462597 -2.01323 -1.35579 -0.0164343 -0.110059 -0.0979551 0.00742284 -1.48041 209457 864404 382821 152682 
28759 2 -242.653 38.632 -41.8967 -0.543238 -0.563636 -0.422726 -0.0568586 0.0376516 -0.14194 0.000996897 -1.5197 -156462 -130102 118636 -79139.2 
32012 2 -242.86 43.6218 -38.1419 -0.191534 0.174771 0.547434 0.124341 -0.0709205 -0.108173 0.000462135 -1.60304 700627 432026 979210 100059 
31105 2 -241.152 37.8159 -39.3577 -1.73092 0.985255 -0.0295931 0.0720719 0.0488864 0.0633961 0.00499736 -1.50461 501408 263303 -69525.5 9885.19 
28760 2 -241.238 41.3955 -41.9938 -1.36505 1.41069 -0.909816 0.182825 -0.0956715 0.011794 0.00589604 -1.49955 -408034 -525090 -372281 -421412 
29474 2 -239.503 40.5545 -39.4128 -3.18676 -0.173623 1.03501 -0.0561187 0.0471486 0.167908 0.0141782 -1.5314 189630 448995 147166 -95330.3 
31191 2 -239.457 38.79 -41.9952 -1.32087 -1.11784 -2.03684 0.103844 -0.0785184 -0.0309087 0.00899672 -1.74089 552299 467282 51062.9 122901 
31118 2 -240.364 43.4605 -40.0395 0.770443 -0.904121 1.02411 -0.0679701 -0.17263 0.107362 0.0030982 -1.45204 -998356 -96769 -760220 -18711.3 
31194 2 -237.852 37.7798 -39.504 -1.89901 3.36265 -0.821649 -0.340402 0.158465 0.112758 0.0196343 -1.70164 -87810.1 -137368 172274 134116 
32019 2 -237.964 41.5943 -41.8619 -4.48616 -0.45154 -1.12735 0.0789064 0.024229 -0.219283 0.0272062 -1.69635 510144 931638 -94167.6 -316208 
27960 2 -237.573 43.3234 -39.2462 -2.31439 -0.159038 -2.10254 -0.0730152 0.14445 -0.105354 0.0123462 -1.55674 -1.23479e+006 599962 -98358 -59300.2 
31919 2 -236.305 40.5386 -39.4822 0.188412 -0.264158 -0.649146 0.036181 -0.0171751 0.21111 0.000663349 -1.74844 67688.4 -171593 108273 225410 
9046 1 -236.271 38.8036 -42.0121 -0.744599 0.630299 2.26617 -0.123717 0.0132804 -0.0425496 0.00851131 -0.826123 1.40807e+006 1.70788e+006 704281 -145550 
30384 2 -234.794 37.83 -39.47 0.250476 -1.11536 -0.799112 0.375391 -0.0115284 0.0105193 0.00245021 -1.71643 -83882.6 17674.4 337903 13195.2 
32832 2 -234.714 41.5185 -41.9369 -2.01804 -1.24097 0.373164 -0.0268521 0.0854032 -0.0845625 0.00724439 -1.75519 -12567.8 239592 -221782 410181 
32856 2 -234.587 43.4158 -39.3497 -1.85198 0.485313 -1.78671 0.0892918 -0.0400076 -0.0101607 0.00863735 -1.55911 -320356 316726 552750 -8968.86 
31912 2 -233.117 40.6681 -39.3948 -0.138341 -0.552529 -1.27365 0.0150203 -0.201458 0.102977 0.00245178 -1.50895 214034 -65634.2 -236807 -47731.9 
29618 2 -233.175 38.8155 -42.0225 -0.403334 1.19513 2.98409 0.0667555 -0.108264 0.212753 0.0132197 -1.73605 453360 -215775 -262065 -50858.7 
29493 2 -231.491 37.9079 -39.4417 -0.906815 -2.31295 -0.295022 -0.181973 -0.116513 0.198547 0.00788344 -1.50057 470165 435052 295888 -89983.2 
30396 2 -231.509 41.4889 -41.9313 -3.99662 0.697132 0.0929711 0.136751 0.0767084 0.0291205 0.0207412 -1.53023 335956 27349.8 -238475 -15909 
28688 2 -231.382 43.3203 -39.3378 -2.55327 1.06267 -0.88095 -0.205192 0.0609881 0.111235 0.0106108 -1.50926 -121924 -244136 -8915.03 -131210 
31119 2 -229.855 38.7528 -41.9529 0.606616 -0.11802 -1.03634 0.00615005 0.0537669 0.00448786 0.00183376 -1.51347 274089 188229 -59836.3 -37097.2 
33637 2 -229.839 40.6201 -39.3547 -0.949695 0.656944 0.265643 -0.0145376 -0.0500582 0.0410944 0.00176844 -1.51784 259247 -43162.6 253723 99605.8 
31195 2 -228.287 37.8386 -39.2647 -2.59556 -1.40947 -1.08568 0.0627022 -0.0799577 -0.246009 0.0124721 -1.50765 128025 273059 397194 48283.5 
28781 2 -228.22 41.5311 -41.9406 -0.965638 0.923471 -0.274773 -0.0715761 -0.105326 0.053003 0.00234366 -1.50749 421540 221708 52999.4 -84765.8 
40210 2 -228.238 43.4131 -39.2645 -3.14386 0.730417 -1.49996 0.0346556 -0.20812 -0.110573 0.0159546 -1.51493 -89726.2 38373.6 241114 -20666.8 
29596 2 -226.656 38.7183 -42.0848 -3.08328 1.47823 -2.41974 -0.061442 0.0838822 0.448309 0.0221007 -1.50183 -451.135 348532 -55045.5 -8880.43 
29505 2 -226.658 40.6045 -39.348 -1.02408 1.8017 0.00092477 0.00741875 -0.0522226 -0.025665 0.00540943 -1.50133 319989 398652 282108 -57147.1 
28773 2 -225.044 43.414 -39.3476 -0.738235 0.788742 1.1009 -0.150835 -0.1223 0.0773069 0.0029965 -1.49643 64874.3 491422 332686 -52531.6 
30219 2 -225.133 37.7591 -39.401 -1.46001 0.57448 0.24429 -0.056471 0.0508245 0.132517 0.00317566 -1.50998 164289 481198 245001 -32392.1 
29593 2 -224.998 41.4619 -41.9606 -2.08356 1.82229 0.213155 -0.223613 0.207202 -0.0315684 0.00970759 -1.52211 70066.5 310486 448431 112162 
28693 2 -223.496 38.7083 -41.9317 0.5557 1.69449 1.38528 0.108657 -0.0603476 -0.0870403 0.0064224 -1.53253 16441.7 45710 53195.4 66115.9 
31923 2 -223.442 40.5648 -39.3557 1.52514 0.0691072 -0.732623 -0.277926 -0.0473621 0.0708075 0.00361176 -1.51966 -97437.7 62220.1 -79593.9 -97513.7 
29528 2 -271.309 45.9598 -39.1949 -1.01464 -0.719836 -1.0086 0.0634992 -0.00488354 0.00062037 0.00323058 -1.27328 48752.9 -166206 61063.5 91777.3 
28731 2 -271.323 44.2345 -41.7867 -0.925162 -0.883762 0.0799199 0.031843 0.0259692 -0.0184944 0.00206983 -1.25931 -235537 150215 -51905.8 272717 
28644 2 -269.72 46.9053 -41.7693 -0.328264 1.87472 -1.52408 -0.0188937 -0.12256 0.032346 0.00748802 -1.2311 -112337 7863.93 124207 130944 
29546 2 -269.74 48.5993 -39.2566 0.662509 -1.02067 -1.76683 -0.0150839 0.0562068 0.110072 0.00579677 -1.01141 -292398 -296395 -210816 -144881 
28751 2 -268.184 44.1769 -41.8094 -0.478179 -0.179393 0.385724 -0.0668316 -0.0138747 -0.0291603 0.000515924 -1.67775 45530.6 86968.4 -12359 17225.6 
28794 2 -268.186 45.9147 -39.2294 -3.80096 -0.0236289 1.08817 -0.188093 -0.0354017 -0.0230343 0.0196888 -1.69784 166134 -418921 32028.4 -163129 
28800 2 -266.623 46.8274 -41.7653 -1.11891 1.25258 -0.923028 -0.119732 0.0766911 -0.120076 0.0046261 -1.42576 -375143 -118002 1369.01 -25049 
28738 2 -266.71 48.5499 -39.2282 -0.126758 -0.287757 0.500922 0.0813725 0.101357 0.0604547 0.000440573 -1.13548 2077.45 -427527 -100287 -47452.3 
28730 2 -265.058 44.1592 -41.8618 -1.82729 -0.848432 0.249152 -0.0438039 0.0215071 -0.0917392 0.00519034 -1.65648 -99605.9 -97926.2 86457.1 80113.9 
28747 2 -265.046 45.9455 -39.2996 -2.24159 1.36329 0.613346 -0.0889668 0.00500704 0.102012 0.00914344 -1.68092 -141220 -563001 -301031 150078 
28799 2 -263.647 48.6697 -39.3045 1.06685 0.0357324 0.719048 0.0332364 0.00689864 0.044361 0.00208635 -1.01269 -79215 -234985 -9929.1 19601.4 
28743 2 -263.612 46.8935 -41.8256 -0.153174 1.18625 0.783586 0.150057 0.0243115 -0.0198337 0.00257528 -1.17929 -761361 -57880.3 -151277 -80579.2 
28798 2 -261.885 46.0832 -39.342 -1.3583 0.60043 -0.741275 -0.0457174 -0.0778469 -0.0928887 0.00346994 -1.49434 174874 -42733.2 -63024.9 -241209 
29555 2 -261.858 44.2876 -41.982 -1.40909 -0.104759 0.818862 -0.0956367 -0.021517 0.0186394 0.0033592 -1.44605 107252 313895 273924 -129483 
29607 2 -258.717 46.0317 -39.4255 -2.35375 1.12691 0.913164 -0.0244075 -0.117786 -0.0336643 0.0096277 -1.28995 -153005 -193998 83032.9 98276.1 
28732 2 -258.726 44.1409 -42.0028 -2.54746 0.229002 -0.129209 0.0730049 0.126928 -0.146495 0.0082608 -1.35651 -259784 -191005 149206 82863.8 
29581 2 -255.636 45.9535 -39.3366 -1.84906 0.162006 0.295325 0.0404015 -0.0947615 -0.201479 0.00444924 -1.33365 -191074 -197105 -75219.4 81261.6 
28642 2 -255.595 44.1783 -41.9825 -1.64507 0.704688 -0.918072 0.137226 0.0105031 -0.031894 0.00509562 -1.23848 343753 82888 164553 15819.5 
29611 2 -252.564 45.9469 -39.4702 -1.05751 2.4662 0.241426 0.153866 0.0577078 0.0930064 0.00914251 -1.19124 133082 -376809 314831 -235873 
29564 2 -252.195 44.1532 -41.9675 -1.50538 1.11771 -0.00231774 -0.0196231 -0.0162325 0.0131986 0.00442779 -1.22396 813109 156730 -145086 62696.2 
28740 2 -249.71 45.8368 -40.7717 -0.406106 0.666214 0.696761 -0.231097 -0.153 -0.0117686 0.00137821 -1.19796 23637.4 -20138.9 103208 230435 
32010 2 -248.973 43.7873 -42.9246 -0.542534 -0.0494832 1.52161 -0.0409558 -0.0951575 0.00481879 0.00328997 -1.26357 482742 352883 207240 -7635.62 
28675 2 -247.243 46.1344 -38.9658 0.0353359 2.57469 0.804779 0.156102 0.133008 0.163303 0.00916674 -1.30354 62008.9 -170477 398636 158965 
29498 2 -246.767 45.8713 -41.9846 0.456509 -2.03038 0.0708598 -0.337262 0.105996 0.0162611 0.0054611 -1.27566 -227865 -501375 -446678 254279 
31198 2 -245.255 43.819 -40.417 -0.867937 -1.29652 0.332049 -0.0405309 -0.00787923 0.130616 0.00320487 -1.52154 -596432 953425 217885 68232.1 
29494 2 -244.153 45.9625 -43.701 -0.529552 -1.09237 1.47187 0.0750505 0.132328 0.00132435 0.00458478 -1.11408 -140826 -583679 -399924 -3287.59 
40357 2 -244.117 46.7208 -40.7788 -0.059243 0.213911 -0.726018 -0.0342924 0.0616553 0.140652 0.000725948 -1.24835 184260 -115264 -273735 215976 
32823 2 -242.689 44.1687 -41.5592 -0.254874 -1.13056 0.293589 0.0943246 0.00191979 -0.102207 0.00180024 -1.53002 -1.23627e+006 -141866 -368257 137627 
28771 2 -241.476 46.2269 -39.253 -1.95178 -2.43344 1.37727 -0.0421022 -0.071384 0.00665996 0.0146457 -1.4824 441841 162680 1.2682e+006 -168630 
28676 2 -241.385 46.711 -42.451 -0.117242 1.84378 0.594696 0.0532177 -0.150756 0.0566026 0.00474454 -1.09197 86786.6 129772 210737 -314113 
32046 2 -239.855 43.8516 -43.0598 -3.13361 -0.774824 -3.30167 -0.134007 0.04017 -0.0867514 0.026854 -1.23514 931577 796866 -131193 -518074 
31127 2 -238.781 45.7849 -40.8792 0.544692 1.14242 0.998779 0.0951074 0.0902319 -0.0738242 0.00327396 -1.29514 80464.3 -320832 -61886.1 -358502 
30403 2 -236.209 44.2939 -41.9341 -0.0832337 -1.87598 1.18987 -0.0567138 0.0504522 0.166604 0.00622456 -1.35607 632424 480734 124789 357833 
38753 2 -236.057 46.129 -39.3602 -1.16315 0.50211 -2.27387 -0.05249 -0.0846448 0.0511302 0.00853389 -1.43574 -330085 -150108 -120307 204953 
29502 2 -234.494 47.1043 -41.8352 -1.76606 -1.15962 1.14366 0.0177097 -0.0501886 0.133747 0.00726951 -1.25355 -36210.6 731970 232177 306327 
28785 2 -234.525 48.8681 -39.071 -1.63156 0.182377 2.13384 -0.0185402 -0.1254 -0.143874 0.00912965 -1.29636 -153962 -191514 69502.6 -121978 
34357 2 -232.974 49.9041 -41.5141 -0.43124 2.82901 0.60356 -0.0078811 -0.072676 -0.000768106 0.0107733 -1.1119 11736.4 378815 -86519.9 300701 
31212 2 -232.993 44.297 -41.8904 0.531004 -1.4656 0.940086 -0.0557232 0.0761868 0.111538 0.00417369 -1.59941 165785 454436 -75062.8 88426.9 
29592 2 -232.961 46.1447 -39.2372 -0.389518 -1.07037 -0.0813061 -0.224921 -0.065937 -0.108195 0.00164246 -1.63645 -506513 374754 648143 -259313 
28782 2 -231.44 48.8307 -39.1295 -2.69182 0.325103 -0.759841 0.134799 0.129709 -0.0915668 0.00998668 -1.74671 123070 -86855.9 -264737 800.477 
32745 2 -231.406 47.1432 -41.7702 -1.53022 0.564532 -0.199593 -0.073661 -0.153117 -0.179156 0.00340084 -1.51573 -129895 593674 146212 -88462.7 
28761 2 -229.868 49.7965 -41.7639 -1.04447 3.47747 1.30252 -0.0390331 0.01201 0.0736609 0.0187419 -1.27635 4371.81 -270745 69751.4 -18144.6 
33643 2 -229.937 46.0572 -39.2523 -0.619011 0.907665 -0.312473 0.283405 0.23608 0.122363 0.00164325 -1.53523 -464211 -45437.3 394413 -66085.6 
38896 2 -229.849 44.2664 -41.8776 -2.83288 0.644638 -0.503148 0.0315619 0.0333361 0.0172594 0.0109502 -1.54193 49754.4 368600 -240084 -126388 
37584 2 -228.305 48.837 -39.2576 0.324029 -1.44222 -0.619523 -0.0318814 -0.123581 -0.12661 0.00323547 -1.66162 398475 -223596 -131924 -61511.5 
38900 2 -228.339 47.0612 -41.834 -0.447428 1.65973 2.47231 0.233651 -0.0752021 -0.0251577 0.0114203 -1.59183 -141602 486532 137105 83329.2 
45326 2 -226.773 49.7949 -41.8291 -1.57362 -1.45147 1.02189 0.114557 -0.108262 -0.0223256 0.00708768 -1.37859 271950 48405.7 469993 45758.8 
31845 2 -226.746 46.1558 -39.2566 -0.166952 -1.38309 -0.856624 0.0830407 -0.0249158 -0.0994247 0.00336873 -1.53592 -27141.7 88265.5 412157 -101776 
28787 2 -226.65 44.2753 -41.9312 -3.12454 1.43878 -3.34984 0.0811585 0.0902877 0.0622804 0.0290373 -1.52217 316283 381868 273688 -102060 
30315 2 -225.16 47.0992 -41.9113 -1.72983 0.983986 1.82976 0.0843054 0.0271961 0.0951862 0.00920523 -1.61182 315627 546150 15071.7 20969.6 
42707 2 -225.025 48.819 -39.3396 -1.93535 1.82297 -2.57203 -0.192373 -0.0635017 -0.0433372 0.0172354 -1.6203 613930 -691226 -122857 -143387 
33667 2 -223.56 46.1586 -39.2447 -3.11984 -1.81763 1.7461 0.0852502 -0.0410711 -0.0174263 0.0202607 -1.54804 -230310 138265 232675 80564.1 
42841 2 -223.472 44.3394 -41.9423 -1.84085 -0.417247 2.74445 -0.149574 -0.210028 0.166721 0.0139742 -1.54905 -26320.2 62163.1 166763 -326080 
44007 2 -223.476 49.8292 -41.8479 -2.31602 -2.19011 -0.621516 0.0886376 -0.0830386 -0.0987507 0.0132839 -1.42126 1.08851e+006 599433 671868 128920 
28810 2 -279.525 -8.33982 -36.6934 -1 0 0 0 0 0 0.00125952 -1.0823 382899 223048 835787 4851.68 
28814 2 -277.92 -9.26647 -34.0724 -1 0 0 0 0 0 0.00125952 -1.18866 414153 479980 583022 -241692 
28812 2 -276.315 -8.33982 -36.6934 -1 0 0 0 0 0 0.00125952 -1.48622 1.07158e+006 159791 874955 -115463 
28817 2 -274.71 -9.26647 -34.0724 -1 0 0 0 0 0 0.00125952 -1.21943 286998 222465 175535 -326.544 
28815 2 -273.105 -8.33982 -36.6934 -1 0 0 0 0 0 0.00125952 -1.43947 571598 70203.7 782287 -83501 
28820 2 -271.5 -9.26647 -34.0724 -1 0 0 0 0 0 0.00125952 -1.21583 219798 272340 178275 1115.21 
28818 2 -269.895 -8.33982 -36.6934 -1 0 0 0 0 0 0.00125952 -1.44082 547955 79274.8 779474 -119817 
28823 2 -268.29 -9.26647 -34.0724 -1 0 0 0 0 0 0.00125952 -1.21894 204247 220271 177873 21586.1 
28821 2 -266.685 -8.33982 -36.6934 -1 0 0 0 0 0 0.00125952 -1.43923 544334 106279 776516 66413.4 
28826 2 -265.08 -9.26647 -34.0724 -1 0 0 0 0 0 0.00125952 -1.21836 207404 232201 175585 -19242.3 
28824 2 -263.475 -8.33982 -36.6934 -1 0 0 0 0 0 0.00125952 -1.43445 580404 163127 787711 -27746.2 
28829 2 -261.87 -9.26647 -34.0724 -1 0 0 0 0 0 0.00125952 -1.21438 206330 226689 178777 -23612.8 
28827 2 -260.265 -8.33982 -36.6934 -1 0 0 0 0 0 0.00125952 -1.43728 547175 142679 804473 -39658.3 
28832 2 -258.66 -9.26647 -34.0724 -1 0 0 0 0 0 0.00125952 -1.21628 212205 281069 181878 4844.22 
28830 2 -257.055 -8.33982 -36.6934 -1 0 0 0 0 0 0.00125952 -1.4375 520321 34108.4 806513 44806 
28835 2 -255.45 -9.26647 -34.0724 -1 0 0 0 0 0 0.00125952 -1.21512 222353 261122 189086 13752.6 
28833 2 -253.845 -8.33982 -36.6934 -1 0 0 0 0 0 0.00125952 -1.43688 545739 61636.2 799597 -15478.3 
28838 2 -252.24 -9.26647 -34.0724 -1 0 0 0 0 0 0.00125952 -1.2156 209026 223936 185494 -220.379 
28836 2 -250.635 -8.33982 -36.6934 -1 0 0 0 0 0 0.00125952 -1.43601 536144 32428.5 796344 -63422.1 
28841 2 -249.03 -9.26647 -34.0724 -1 0 0 0 0 0 0.00125952 -1.21496 216178 255230 189153 11457.7 
28839 2 -247.425 -8.33982 -36.6934 -1 0 0 0 0 0 0.00125952 -1.43812 509714 -26713.8 783045 -27984.7 
28844 2 -245.82 -9.26647 -34.0724 -1 0 0 0 0 0 0.00125952 -1.21908 206016 263794 181479 -4007.17 
28842 2 -244.215 -8.33982 -36.6934 -1 0 0 0 0 0 0.00125952 -1.44096 461453 -91598.8 788662 -38168.8 
28847 2 -242.61 -9.26647 -34.0724 -1 0 0 0 0 0 0.00125952 -1.21458 207383 223892 186221 -21445.5 
28845 2 -241.005 -8.33982 -36.6934 -1 0 0 0 0 0 0.00125952 -1.43501 564960 163292 789040 25476.6 
28850 2 -239.4 -9.26647 -34.0724 -1 0 0 0 0 0 0.00125952 -1.21802 199566 250093 169772 -13033.7 
28848 2 -237.795 -8.33982 -36.6934 -1 0 0 0 0 0 0.00125952 -1.43679 568871 104784 786701 112816 
28853 2 -236.19 -9.26647 -34.0724 -1 0 0 0 0 0 0.00125952 -1.21392 223815 245501 187996 -13036.2 
28851 2 -234.585 -8.33982 -36.6934 -1 0 0 0 0 0 0.00125952 -1.4382 598513 51531.8 790434 -69257 
28856 2 -232.98 -9.26647 -34.0724 -1 0 0 0 0 0 0.00125952 -1.21468 222701 239209 187840 3861.79 
28854 2 -231.375 -8.33982 -36.6934 -1 0 0 0 0 0 0.00125952 -1.43613 540118 -48901.8 791598 -175091 
28859 2 -229.77 -9.26647 -34.0724 -1 0 0 0 0 0 0.00125952 -1.21494 222750 282092 189141 7506.39 
28857 2 -228.165 -8.33982 -36.6934 -1 0 0 0 0 0 0.00125952 -1.43898 491630 42276.5 804256 -136451 
28862 2 -226.56 -9.26647 -34.0724 -1 0 0 0 0 0 0.00125952 -1.21769 177644 219608 168729 -165.729 
28860 2 -224.955 -8.33982 -36.6934 -1 0 0 0 0 0 0.00125952 -1.43796 552659 229075 807420 68370.7 
28865 2 -223.35 -9.26647 -34.0724 -1 0 0 0 0 0 0.00125952 -1.21686 182704 232998 163022 19106.5 
28811 2 -279.525 -6.48653 -34.0724 -1 0 0 0 0 0 0.00125952 -1.17549 312709 787225 729223 -177957 
28878 2 -279.525 -2.77994 -36.6934 -1 0 0 0 0 0 0.00125952 -1.13656 -46758.7 348320 630033 60706.2 
28879 2 -279.525 -0.926647 -34.0724 -1 0 0 0 0 0 0.00125952 -1.13174 42853.7 360994 637152 -54117.9 
28880 2 -277.92 -5.55988 -36.6934 -1 0 0 0 0 0 0.00125952 -1.54309 301196 824870 551593 194153 
28883 2 -277.92 -3.70659 -34.0724 -1 0 0 0 0 0 0.00125952 -1.52639 223712 418325 505400 -305439 
28881 2 -276.391 -2.7723 -36.7387 0.556142 -0.244275 0.13856 0.0226458 -0.0886687 0.162405 0.000488898 -1.59893 470228 167646 87200.2 -58841.7 
28813 2 -276.315 -6.48653 -34.0724 -1 0 0 0 0 0 0.00125952 -1.66807 922636 941580 396417 -85902.2 
28882 2 -276.387 -0.954056 -34.0727 -1.45772 -1.43128 0.0910567 0.0126538 -0.00378925 0.00173384 0.00526702 -1.59601 584546 112771 396806 -74793.8 
28884 2 -274.76 -5.58836 -36.7013 1.09101 -0.16519 2.25305 0.0371825 0.019894 -0.00397626 0.00792717 -1.55214 215839 609342 285925 -123574 
28887 2 -274.786 -3.71226 -34.1003 -0.841668 -1.09892 -0.115202 0.0359705 -0.074551 0.00475673 0.00242999 -1.52945 242063 61061.4 318045 -201456 
28885 2 -273.2 -2.79649 -36.718 0.0803873 0.383804 2.56645 0.171043 -0.0737768 0.0590208 0.00848971 -1.52435 292507 125829 116544 48569.7 
28816 2 -273.105 -6.48653 -34.0724 -1 0 0 0 0 0 0.00125952 -1.60758 342761 918934 279339 -81519.3 
28886 2 -273.138 -1.03535 -34.0787 -1.73592 1.74888 0.377258 -0.0403526 0.282739 0.00238537 0.00782703 -1.50971 394722 154896 83905.3 -61286.9 
28891 2 -271.535 -3.74921 -34.0737 -0.603945 -0.0715166 -0.370665 0.0227866 0.0506675 -0.0626364 0.000638898 -1.52035 271703 16571.5 262014 46798.6 
28888 2 -271.575 -5.59121 -36.7091 -1.68823 1.18453 -1.7686 0.150224 -0.00302478 0.0216675 0.00929673 -1.54122 290428 494243 253827 -127536 
28819 2 -269.895 -6.48653 -34.0724 -1 0 0 0 0 0 0.00125952 -1.60848 343987 824347 410620 28436.9 
28889 2 -269.945 -2.84761 -36.7209 -2.30398 0.104082 0.382368 -0.0298621 0.0602221 -0.0191794 0.00688374 -1.50846 506268 386712 346045 -18883.4 
28890 2 -269.89 -0.954252 -34.0809 -3.7927 -0.90217 -1.07504 -0.122229 -0.0319127 -0.104209 0.0205984 -1.51277 361831 291271 252866 -47590.8 
28892 2 -268.311 -5.63004 -36.7289 0.948358 1.12991 0.261057 -0.0251417 0.0936297 0.0732068 0.00282665 -1.53867 336537 399360 245124 -74685.5 
28895 2 -268.318 -3.71841 -34.1168 -0.784337 1.17894 0.0369325 -0.0164661 -0.0871979 -0.00128417 0.00252714 -1.52028 187484 203318 285496 -40266 
28822 2 -266.685 -6.48653 -34.0724 -1 0 0 0 0 0 0.00125952 -1.61138 318425 894299 255008 -31521.4 
28893 2 -266.721 -2.8546 -36.7816 -0.436171 0.358448 -0.742288 -0.00982261 0.0563784 0.158425 0.00109543 -1.52655 290882 109824 242063 29163 
28894 2 -266.668 -0.993397 -34.1282 -1.1318 0.553256 0.0121979 -0.120181 0.0509511 -0.0639083 0.00199911 -1.52523 186935 63149.8 96840.1 -57015.3 
28896 2 -265.089 -5.56451 -36.6799 -0.249869 -0.609761 0.55917 0.00953009 -0.11686 -0.0966382 0.000940752 -1.54334 317337 517845 284725 34854.1 
28899 2 -265.1 -3.72864 -34.1026 0.322245 -1.30073 1.38084 -0.0149595 -0.0195506 -0.0181623 0.00466333 -1.52251 81524 41522.9 254814 49780.9 
28897 2 -263.477 -2.80657 -36.756 -0.655724 0.527275 0.554817 -0.103262 -0.0578173 0.150209 0.00127944 -1.53178 161773 71883.8 86449.2 22744.2 
28898 2 -263.455 -0.978183 -34.1134 -2.06899 -0.321688 1.23607 -0.133547 -0.0537135 -0.00454917 0.00744633 -1.52261 120069 -1691.33 345705 -41253.9 
28825 2 -263.475 -6.48653 -34.0724 -1 0 0 0 0 0 0.00125952 -1.60936 297040 781133 255399 -2445.18 
28900 2 -261.881 -5.58441 -36.6617 -0.941404 -0.0705267 1.59057 0.00447092 -0.107441 -0.134285 0.00430896 -1.5489 269121 387508 185304 -104130 
28903 2 -261.941 -3.74488 -34.0874 -2.53537 -0.410863 0.0603521 0.123099 -0.000296403 0.0163338 0.00831353 -1.52994 11111.5 -24924.5 152017 -70631.3 
28902 2 -260.259 -1.01657 -34.1243 -1.34201 -0.0656845 -0.225871 -0.0232829 0.00331097 0.034856 0.00233809 -1.52207 162188 192324 195919 -15984 
28828 2 -260.265 -6.48653 -34.0724 -1 0 0 0 0 0 0.00125952 -1.60829 310272 677459 403542 -144539 
28901 2 -260.307 -2.86247 -36.6991 0.21826 0.672502 1.43682 0.057902 0.0268375 -0.0632008 0.00322985 -1.53218 130164 82666.4 -35669.8 -47283.6 
28907 2 -258.717 -3.81633 -34.1675 0.0825484 0.633198 -0.547225 0.150155 0.216263 0.201599 0.000890742 -1.51153 321577 -1760.06 197010 29050.9 
28904 2 -258.645 -5.64092 -36.7119 -1.96518 -0.622814 0.560781 -0.0674401 0.0376687 -0.0130173 0.00574881 -1.55256 244243 286630 -79416.3 -19435.1 
28905 2 -257.059 -2.8445 -36.7269 -0.505219 -0.948171 -0.920905 0.00329119 -0.0318373 0.0124045 0.00252198 -1.52575 207834 171149 155162 63506.1 
28831 2 -257.055 -6.48653 -34.0724 -1 0 0 0 0 0 0.00125952 -1.61114 309545 711450 351951 56735.7 
28906 2 -257.043 -0.963565 -34.148 -2.06673 -0.456907 0.196626 -0.0640706 -0.16776 0.0653666 0.00569149 -1.52569 109731 142251 -40747.7 46928.9 
28911 2 -255.444 -3.76712 -34.1252 0.684467 -0.727881 0.334451 -0.11278 0.0402169 0.0290703 0.00139827 -1.51941 182775 93272.1 -85914.3 -36260.9 
28908 2 -255.442 -5.61612 -36.6934 -0.0237683 1.35696 -0.536929 -0.0752845 -0.0756097 -0.031378 0.00268304 -1.56057 29899.4 175830 53221.4 -34570.1 
28909 2 -253.86 -2.8786 -36.6923 1.58689 -0.99465 -0.407627 0.0416531 0.16202 -0.13772 0.0046271 -1.52071 293069 198428 143776 -66803.8 
28834 2 -253.845 -6.48653 -34.0724 -1 0 0 0 0 0 0.00125952 -1.61228 351362 778345 270468 24587.4 
28910 2 -253.839 -0.991542 -34.1275 -0.0799761 0.252986 -0.356798 -0.0719079 -0.0442401 0.0352191 0.00024901 -1.52923 109065 69070.5 143508 -71900.5 
29715 2 -257.061 -2.83384 -31.5645 -3.0972 -0.723703 -2.43336 -0.11018 -0.149073 0.105444 0.0201997 -1.51049 175131 117602 416836 92994.2 
28915 2 -252.226 -3.75575 -34.1282 -2.31006 0.147896 0.926109 -0.168431 -0.0227738 0.125209 0.00782905 -1.53056 -211838 -4465.05 161138 44048.2 
28912 2 -252.272 -5.61164 -36.7187 -0.60848 -0.268742 -1.44926 0.101419 -0.0339134 0.0497309 0.00320274 -1.55801 53519.5 326659 137577 -7267.26 
28914 2 -250.652 -1.02245 -34.1322 -2.59754 -1.14689 -0.42463 -0.0550006 0.0433987 0.087566 0.010382 -1.52406 -225154 -24587.9 171751 13265.3 
28837 2 -250.635 -6.48653 -34.0724 -1 0 0 0 0 0 0.00125952 -1.61161 248892 572836 272938 -121908 
28913 2 -250.612 -2.86977 -36.714 0.164931 0.0291958 -1.19441 -0.135857 0.0236901 -0.151473 0.00183217 -1.53405 150946 25945.9 58976.9 33800.9 
28916 2 -249.066 -5.63374 -36.7299 -0.61163 -2.11594 1.85074 0.0790225 0.0283578 0.0845719 0.0104244 -1.55161 147748 234378 191497 -23635.9 
28919 2 -249.131 -3.78058 -34.1045 -2.13955 -0.274835 -0.520129 0.370311 0.0147036 0.0316298 0.00620153 -1.51954 -130426 -192516 261910 -63670.4 
28918 2 -247.525 -1.04485 -34.095 -3.39278 -1.26058 0.439909 0.135535 -0.0601255 -0.121758 0.0167435 -1.51745 -10775.6 131881 222131 -91612 
28840 2 -247.425 -6.48653 -34.0724 -1 0 0 0 0 0 0.00125952 -1.60979 294862 722480 271330 -157545 
28917 2 -247.426 -2.88534 -36.7532 -2.01095 -0.177434 -0.201008 -0.0207296 0.0201913 0.0531132 0.00518394 -1.51521 285896 239047 342719 -20226.4 
28923 2 -245.859 -3.79104 -34.1152 -0.49333 -0.0112277 -1.34676 -0.0229467 0.13029 0.0684904 0.00259117 -1.50909 291963 35801.5 389956 -64557.9 
28920 2 -245.841 -5.6483 -36.6979 0.695212 1.88755 1.03565 0.0235076 0.0996796 -0.0532024 0.00644715 -1.54606 200459 280801 143636 26433.5 
28922 2 -244.295 -1.00556 -34.0699 -1.35071 0.930023 -0.96793 0.0206004 -0.100813 -0.147944 0.00456733 -1.52139 236257 -76075 179669 -77315.2 
28921 2 -244.185 -2.85764 -36.7451 -1.58192 0.839079 -0.98926 -0.210944 0.00497005 0.0488495 0.00527127 -1.52224 88765.2 197776 246168 2782.48 
28843 2 -244.215 -6.48653 -34.0724 -1 0 0 0 0 0 0.00125952 -1.61389 272689 721677 297526 40173.3 
28927 2 -242.663 -3.74551 -34.1309 -1.9289 0.154079 0.92822 0.0616491 -0.0712095 0.0856048 0.00580133 -1.52718 19979.3 3034.2 37931.3 -59411.3 
28924 2 -242.655 -5.62801 -36.7018 0.748993 0.888774 0.366803 0.163915 -0.00791867 -0.0092366 0.00187096 -1.54767 311304 233437 115963 -18237.9 
28846 2 -241.005 -6.48653 -34.0724 -1 0 0 0 0 0 0.00125952 -1.61091 313544 750369 356609 -157157 
28926 2 -241.057 -1.0261 -34.1003 0.363846 0.0586707 -0.327834 -0.100307 -0.0192703 0.0209313 0.000306442 -1.52019 234407 -72411.6 255970 -158915 
28925 2 -241.012 -2.89137 -36.6981 -1.67249 0.539695 0.386202 0.0245287 0.0834963 -0.0286347 0.00407787 -1.52913 -76979.3 198985 168198 -44494.8 
28931 2 -239.477 -3.78007 -34.0332 0.997544 1.59654 -0.0184769 0.222843 0.0609835 -0.139503 0.00446419 -1.52143 160454 -116320 -33442.2 2391.66 
28928 2 -239.354 -5.60187 -36.6676 -1.295 0.126388 -0.528231 -0.185494 -0.0487016 -0.0976457 0.0024838 -1.54252 266587 350574 292116 19946.9 
28930 2 -237.817 -1.0399 -34.0851 -2.31719 -1.03169 1.25829 -0.147657 -0.0113508 0.0369811 0.0100976 -1.52873 58794.1 -118961 313224 -5586.2 
28929 2 -237.849 -2.83085 -36.678 -1.71579 -0.277624 -0.333266 0.0163296 -0.0425586 0.0306065 0.00394492 -1.52876 61529.3 22083.5 236872 -58213.1 
28849 2 -237.795 -6.48653 -34.0724 -1 0 0 0 0 0 0.00125952 -1.60468 356850 852059 314009 23793.7 
28935 2 -236.217 -3.74486 -34.0303 -0.32426 1.04547 -1.35388 -0.0950336 -0.107895 -0.0898851 0.00381779 -1.53099 73286.6 -92886 93820.5 -15976.8 
28932 2 -236.176 -5.5699 -36.655 -1.6165 0.554113 0.149002 -0.127691 -0.102502 -0.0534847 0.00370591 -1.54905 -148037 536547 89758.8 -8391.03 
28934 2 -234.648 -1.00243 -34.0863 -1.20441 1.75676 1.65488 0.0549073 0.0567609 0.13565 0.00916355 -1.53057 -123034 -266109 121369 84664 
28933 2 -234.645 -2.78852 -36.6319 -2.35269 1.07767 -2.30148 0.0959267 -0.0876576 -0.154118 0.0151058 -1.53606 19180.8 -55666 -133487 87555.6 
28852 2 -234.585 -6.48653 -34.0724 -1 0 0 0 0 0 0.00125952 -1.60344 379163 762986 370237 -37026 
28936 2 -233.06 -5.60075 -36.7307 -2.31646 -1.44588 -1.03508 0.197111 0.0227555 0.111875 0.0107411 -1.55264 -128229 480349 139776 -92283.2 
28939 2 -233.046 -3.74525 -34.1096 -1.12714 -0.255869 -1.68689 0.131963 -0.048772 0.124989 0.00526671 -1.51878 206569 7351.15 273105 -79258.7 
28938 2 -231.476 -0.995699 -34.0482 -2.63762 -1.41036 -2.90453 0.0783953 -0.0931313 -0.0614719 0.0218935 -1.52041 36963.1 46506.3 278226 -173965 
28855 2 -231.375 -6.48653 -34.0724 -1 0 0 0 0 0 0.00125952 -1.6044 345448 677882 319254 -136902 
28937 2 -231.424 -2.81464 -36.7053 -1.9357 -1.40816 -1.47049 -0.0548999 -0.0277424 0.081902 0.00994037 -1.52681 97352 206668 90655.1 11352.9 
28943 2 -229.803 -3.80594 -34.1175 -0.581453 -0.555945 1.53781 -0.104644 0.0763018 0.0774159 0.00379369 -1.52029 152761 -197203 177987 -228067 
28940 2 -229.878 -5.63861 -36.7163 1.17631 -0.199148 -0.0086634 0.220799 0.0555455 0.0225826 0.00179285 -1.54847 264092 240907 26977.5 -162417 
28942 2 -228.278 -1.09313 -34.0966 -0.356655 -0.787622 0.0968455 -0.0338756 0.278287 -0.150479 0.000953367 -1.51831 64316 159255 56780.2 -195236 
28941 2 -228.263 -2.89175 -36.7155 -1.25123 0.491507 -1.13992 0.173065 0.0582793 -0.0726712 0.00391277 -1.52693 208033 260386 106707 8948.1 
28858 2 -228.165 -6.48653 -34.0724 -1 0 0 0 0 0 0.00125952 -1.60948 243279 645609 309064 -81673.2 
28947 2 -226.577 -3.80884 -34.1563 -0.482726 0.254321 0.638063 -0.0564443 0.150044 0.0739325 0.000887744 -1.52772 125873 -78624.3 226018 -11471.5 
28944 2 -226.615 -5.64499 -36.7605 0.555828 2.18628 -2.12396 0.10306 0.0665215 0.176825 0.0120913 -1.54234 560618 214330 39393.7 -73382.8 
28946 2 -225.108 -0.950307 -34.1191 -2.00849 2.30806 1.40081 0.213767 -0.246641 0.0467977 0.0142621 -1.52054 86672.1 163480 196328 -28112.1 
28945 2 -224.981 -2.88832 -36.7427 0.0159161 0.446472 -0.885634 -0.073946 0.14781 0.0059492 0.00123929 -1.51328 256365 377379 371860 1493.2 
28861 2 -224.955 -6.48653 -34.0724 -1 0 0 0 0 0 0.00125952 -1.61228 215411 510605 452617 -28101.4 
28951 2 -223.395 -3.78024 -34.0701 -0.26223 1.03411 0.922846 0.0409716 0.13306 -0.0193147 0.00250619 -1.51385 164131 -46486 182291 -200318 
28968 2 -279.525 2.77994 -36.6934 -1 0 0 0 0 0 0.00125952 -1.13614 13899.4 345844 646802 86654.3 
28969 2 -279.525 4.63324 -34.0724 -1 0 0 0 0 0 0.00125952 -1.1317 -50825.5 363235 640104 -47937.8 
28970 2 -277.92 0 -36.6934 -1 0 0 0 0 0 0.00125952 -1.53293 311155 396828 423446 254074 
28973 2 -277.92 1.85329 -34.0724 -1 0 0 0 0 0 0.00125952 -1.52693 -16276 321929 489108 -292474 
28972 2 -276.413 4.593 -34.0547 -0.783234 -0.402347 -0.996296 0.0698573 0.0548146 0.043853 0.00222676 -1.59674 395517 132875 245109 -91442.6 
28971 2 -276.388 2.77117 -36.681 -0.897447 1.39354 0.643496 -0.0171426 -0.0901147 -0.0263584 0.00398191 -1.60665 442615 63202.8 127776 -168066 
28977 2 -274.83 1.80675 -34.0613 -1.33363 -0.308966 0.23353 0.207768 0.034655 -0.000111223 0.00242906 -1.52074 196014 339026 299854 -112157 
28974 2 -274.727 -0.0476246 -36.6747 -2.52098 -0.323275 1.7451 -0.114713 0.102598 0.00102771 0.011972 -1.53252 151919 126159 230222 -42845.1 
28975 2 -273.191 2.74761 -36.6779 -0.90902 -0.233617 -0.550693 0.043814 0.0587885 -0.0324742 0.00149147 -1.51648 359937 265811 208691 85637.5 
28976 2 -273.216 4.60733 -34.0454 -1.18846 0.0750177 1.6226 0.0200932 -0.0661491 -0.0560096 0.00510218 -1.52238 353715 55066.1 358511 57251.2 
28981 2 -271.605 1.85496 -34.11 -0.362977 -1.12675 -0.115194 0.104267 -0.181976 0.0735099 0.00178169 -1.51168 347778 188362 184910 -45896 
28978 2 -271.564 -0.0142909 -36.6755 -0.321676 0.682053 -0.844998 0.138049 -0.0786923 -0.0427879 0.00161557 -1.51893 207154 346447 262244 -1902.55 
28979 2 -269.919 2.74668 -36.7482 -2.60449 -1.48549 -0.795896 -0.120131 0.0107185 0.114239 0.0121209 -1.51859 322512 258937 113468 -68953.1 
28980 2 -269.978 4.54786 -34.0906 -1.51521 0.170771 -0.0959767 0.0421359 0.091355 -0.0387547 0.00293999 -1.51992 422101 147422 320158 -135203 
28985 2 -268.341 1.79789 -34.1199 0.139066 -0.00960823 -0.603914 0.0185077 0.0448649 -0.0435352 0.000483836 -1.52139 374262 160831 124229 -79859.9 
28982 2 -268.307 -0.0507628 -36.728 -1.51522 -0.821411 0.884322 -0.0311276 -0.00848156 0.050327 0.00472652 -1.52222 205996 251403 140133 -108394 
28984 2 -266.69 4.56938 -34.1153 -1.53234 0.288338 0.206265 -0.221134 -0.0590229 -0.0724381 0.00311571 -1.51981 241514 105988 208311 -99373.4 
28983 2 -266.723 2.7186 -36.742 -1.87005 -0.435234 -0.256737 -0.048611 0.0279522 0.0914423 0.00472627 -1.52567 183720 215629 47726.4 -85817.6 
28989 2 -265.115 1.77901 -34.145 0.480483 -0.228862 0.109592 -0.0825554 -0.0205334 0.0370249 0.000371875 -1.52998 159037 67462.8 177153 -70904.8 
28986 2 -265.129 -0.0788974 -36.7408 0.930922 -1.22157 1.42683 0.117371 0.0406117 0.0528817 0.00553522 -1.52861 259057 181955 50003.2 -37312.1 
28988 2 -263.529 4.52883 -34.1017 -1.83199 -0.0302197 -0.275715 0.0307104 0.0258457 -0.114501 0.00432406 -1.51992 25399.3 147058 268222 -66924.5 
28987 2 -263.5 2.69082 -36.7317 -1.09843 -2.03751 -0.577819 -0.0823866 0.0600836 0.0412744 0.00716902 -1.53083 105409 206191 63250.4 -42359.7 
28993 2 -261.934 1.75368 -34.1011 -0.725122 1.13934 -0.477016 0.165983 0.0563576 -0.0491025 0.00258382 -1.51911 230927 47125.3 192821 -93359.8 
28990 2 -261.877 -0.0542493 -36.7292 -0.897918 -0.545137 0.62027 -0.0180511 -0.0494767 0.0640223 0.00187437 -1.52949 251834 51755.7 30754.2 -107511 
28992 2 -260.322 4.51971 -34.1292 -3.69718 -0.529375 0.317734 -0.0570951 -0.0642156 0.0444751 0.0176966 -1.52615 -8945.31 171394 165292 -20056.2 
28991 2 -260.311 2.69297 -36.7565 -1.02729 0.261011 -1.16624 0.0297682 -0.0650308 0.0908361 0.0031281 -1.52058 124960 139212 217239 -197861 
28997 2 -258.686 1.75186 -34.113 0.811411 0.002495 1.08219 -0.107445 -0.014661 -0.100466 0.00230432 -1.52462 274872 32803.6 229626 -82804.7 
28994 2 -258.652 -0.123667 -36.7377 -0.0613064 0.936822 0.777002 -0.147197 0.147921 -0.0112171 0.00187054 -1.52117 103409 188412 94898.3 -14398.6 
28995 2 -257.122 2.69699 -36.7712 -1.36151 -1.30187 -0.0783682 0.0545298 -0.0974734 0.0683819 0.00447721 -1.52534 158685 -9478.48 353432 51110.7 
28996 2 -257.143 4.50619 -34.0992 -2.12939 -1.03652 -0.188475 0.145957 0.0480737 -0.132554 0.00710895 -1.52388 128088 111395 81725.1 -60853.3 
28998 2 -255.495 -0.0340247 -36.7312 -1.32403 1.34458 -1.77385 0.143674 -0.156646 -0.0961825 0.00844822 -1.52194 61562.3 104437 145357 -133763 
29001 2 -255.472 1.76078 -34.1334 -0.75666 -0.617416 -0.251279 -0.0603252 0.0952214 -0.0616226 0.00128078 -1.52666 235796 -4771.89 8749.33 -132084 
29088 2 -255.527 5.42194 -36.7725 -0.131925 -1.17877 -1.0033 0.10567 -0.0153187 0.0750671 0.00303986 -1.52315 230825 59562 168851 -113373 
29000 2 -253.902 4.54108 -34.1422 -0.431004 0.708131 -1.26739 -0.0867291 -0.11806 -0.0168661 0.00288868 -1.51225 329319 136091 330545 -209982 
28999 2 -253.874 2.66002 -36.7565 0.756249 -0.315967 -0.428243 0.00615071 0.0859319 -0.0182842 0.00107706 -1.51957 319514 134452 272497 -98826.9 
29084 2 -258.712 5.41246 -36.7107 -1.21242 -0.176136 -1.12628 -0.0887119 0.140204 -0.0910945 0.00348824 -1.52658 203265 -24034.9 209143 -60314.6 
29809 2 -253.921 2.62147 -31.5642 -1.18808 -1.16246 0.0737372 0.021901 0.153124 0.0738298 0.00348671 -1.52718 63365.7 -102140 170309 -213897 
29005 2 -252.25 1.74247 -34.1789 -1.18552 1.78533 0.633546 -0.0754722 0.0828856 0.0503112 0.00629034 -1.52768 48005.5 24588.9 50647.7 -77255 
29002 2 -252.243 -0.109477 -36.712 -1.35758 1.07793 0.871832 -0.0146788 0.0339571 -0.159334 0.00474213 -1.51681 231454 264115 48446 -2812.48 
29004 2 -250.7 4.51209 -34.2157 -0.800061 1.19167 0.50263 -0.0587562 -0.0653847 0.224518 0.00291303 -1.52624 27162.9 -119197 95835.2 -95951.8 
29003 2 -250.651 2.71224 -36.8111 -0.802923 0.210488 1.41084 -0.085046 -0.15645 0.0746086 0.00337481 -1.52649 87176.3 108965 25827 35205 
29009 2 -249.088 1.75501 -34.1663 -3.3034 -0.789456 -0.500418 -0.0276047 -0.0237883 -0.00207652 0.0148448 -1.52203 -77954.4 195297 415584 -61038.3 
29006 2 -249.071 -0.105349 -36.7737 -2.90976 -1.28088 1.44919 0.0244609 0.0452268 0.102966 0.0153756 -1.53337 20003 156514 137188 -97460.7 
29092 2 -252.268 5.41793 -36.7729 -0.537485 0.948181 -1.59348 -0.159796 0.0420652 -0.130753 0.00469438 -1.52787 109991 -43298 54066.7 -34217.8 
29008 2 -247.517 4.51394 -34.1673 0.230691 -1.1548 -1.40242 0.0333303 -0.128598 -0.0599217 0.0042239 -1.51633 100224 50841.5 270883 -80444.4 
29007 2 -247.487 2.66426 -36.8291 -1.20568 -1.56814 0.400583 0.0147842 0.0509854 0.265782 0.00513028 -1.52544 -1824.44 167057 -9600.39 -124174 
29013 2 -245.928 1.69608 -34.1723 -1.52136 -1.01939 1.06382 0.0379496 0.128242 0.112921 0.00564947 -1.52588 44276 -14828.2 230593 23460.4 
29010 2 -245.878 -0.106895 -36.7137 -0.0192848 0.638664 -0.0312941 -0.0346233 -0.108566 -0.050232 0.000515449 -1.52519 132925 -1792.48 75850.2 -109391 
29011 2 -244.269 2.58824 -36.7712 -0.504955 0.738786 0.800254 -0.014858 0.114565 0.0281021 0.0018152 -1.52799 108691 -70602.9 202689 -35598.3 
29012 2 -244.291 4.43493 -34.1444 -1.96148 0.24827 -0.603326 -0.135512 0.00827277 -0.0551061 0.00538199 -1.523 -56269.2 152386 401333 -4897.7 
29100 2 -245.875 5.37842 -36.7942 -1.07181 0.420634 -2.03219 -0.0326946 0.0200342 0.0509264 0.00687133 -1.52039 309664 186717 118403 -85309.1 
29017 2 -242.718 1.70673 -34.0899 -1.7438 -1.45037 1.64105 0.08374 -0.012743 -0.08346 0.00987142 -1.52846 145553 -153419 253528 -55163 
29014 2 -242.671 -0.112033 -36.7476 1.1721 1.28941 0.771559 0.11385 0.0130009 0.0580765 0.00457419 -1.52448 195468 108472 379213 -11756.5 
29104 2 -242.674 5.36332 -36.807 0.190209 1.58438 -0.130334 -0.10658 0.178546 0.101977 0.0032287 -1.52349 72423.8 60481.1 294214 92638.2 
29910 2 -245.943 5.32619 -31.573 -0.999353 -0.253917 0.0612759 0.0106246 0.156994 0.00926537 0.00134382 -1.51531 233647 233168 136565 -165734 
29015 2 -241.091 2.70191 -36.7306 -1.20652 2.12042 -0.50375 0.0865877 -0.188236 -0.0292538 0.00781612 -1.52416 104873 -37260.7 178653 156006 
29016 2 -241.145 4.43511 -34.1292 -1.70655 0.987641 1.28906 0.159756 0.113894 0.055429 0.0069896 -1.51871 -115186 94448.6 160335 57257.5 
29021 2 -239.485 1.68204 -34.1234 -2.38768 0.44426 0.726029 -0.00267595 0.147326 0.0739824 0.00809302 -1.51334 312890 52544.5 152623 -96989.2 
29018 2 -239.465 -0.0892016 -36.7037 0.00935955 1.33462 -1.49804 0.0117436 -0.0235738 -0.000711142 0.00507008 -1.52359 377317 164636 -17545.9 66571.4 
29020 2 -237.974 4.51008 -34.134 -0.611681 -0.644134 0.311048 0.0300107 -0.0918942 0.191996 0.0011157 -1.53038 -204061 51346.8 41588.6 37067.3 
29019 2 -237.871 2.71532 -36.6636 -0.613111 -0.0711682 2.06294 -0.0706888 -0.185511 -0.0854866 0.00583999 -1.53436 166051 56953.9 -116429 -153589 
29112 2 -236.328 5.41741 -36.7005 -4.57298 -0.425176 -0.752368 -0.0773697 0.154188 -0.0336609 0.0272799 -1.53379 -475844 -123444 105377 -196397 
29022 2 -236.218 -0.109458 -36.7459 -0.00640322 1.04672 -1.48877 -0.134771 0.147084 0.164253 0.00417167 -1.53097 233496 -83769.6 -59180.8 -13405.1 
29025 2 -236.26 1.68546 -34.1079 -1.86996 2.46371 -0.581884 -0.0199055 0.130064 0.101351 0.0124758 -1.50953 228166 161227 375077 -10241.1 
29024 2 -234.86 4.54365 -34.0885 -0.810028 1.43519 0.634996 0.342342 -0.163694 -0.00340112 0.00392862 -1.51135 40964.2 259658 31426 14735.7 
29023 2 -234.681 2.68269 -36.6924 -2.25448 1.4272 -2.54217 0.0510368 -0.00197869 0.0523222 0.017107 -1.52608 152983 35968.2 182664 -104853 
29029 2 -233.058 1.75076 -34.0094 -0.689575 0.351767 -0.615348 -0.183746 0.0683669 -0.218915 0.00123169 -1.51174 118304 146444 286228 -132887 
29026 2 -232.997 -0.0439718 -36.6696 0.242573 1.75614 1.59376 -0.0873017 -0.0213358 -0.0768413 0.00715775 -1.52646 223783 59244.3 314588 45406.7 
29028 2 -231.644 4.54803 -34.115 2.50145 -0.880171 -1.23751 0.158781 -0.0348436 -0.00832727 0.0107857 -1.50356 459436 200877 421144 -66549 
29027 2 -231.45 2.72128 -36.7267 0.100578 0.9307 -2.93319 -0.125976 -0.0334029 0.0723433 0.0119401 -1.51114 244642 8353.38 239477 -242726 
29033 2 -229.915 1.73854 -34.1095 -2.39566 -1.32209 -2.56457 0.0583364 -0.0936831 -0.056707 0.0177141 -1.52067 17102.2 60185.2 254132 -338308 
29030 2 -229.808 -0.0691439 -36.7689 -1.63707 -1.23266 1.78234 -0.0635927 0.0210628 0.216818 0.00929044 -1.5204 40612.9 216485 249642 -81680.2 
29116 2 -233.225 5.45168 -36.7706 -0.652775 -0.17087 -0.666335 0.207843 -0.0195192 0.0915117 0.0011327 -1.52387 -5079.8 84967.2 303404 43084.6 
29032 2 -228.434 4.43949 -34.1371 -1.52134 0.132205 2.08572 0.00349852 0.283757 0.099673 0.00841635 -1.51905 351755 67258.3 233346 -125685 
29031 2 -228.248 2.69517 -36.729 -1.01168 0.936282 0.331219 -0.10043 -0.035721 0.024467 0.00253142 -1.5155 182935 -1552.13 44022.1 -222796 
29037 2 -226.712 1.75661 -34.0622 -1.15282 0.156566 -0.033116 -0.127244 -0.13584 -0.100072 0.00170616 -1.53593 49009.6 -289286 108100 -35702.1 
29034 2 -226.634 -0.079517 -36.6904 -3.91005 1.46232 -0.214312 0.0375742 0.0131749 0.00079502 0.0220073 -1.51818 146007 465385 19421.8 90194.9 
29036 2 -225.231 4.45102 -34.034 1.45219 -0.425297 0.18242 0.161431 0.183214 -0.0315949 0.00292586 -1.51192 436185 77354.2 105882 -166536 
29035 2 -225.04 2.71568 -36.6325 -3.21639 -0.337428 -1.48031 -0.128236 -0.121818 -0.0499952 0.0159334 -1.544 -89284.5 -22559.3 -145365 5905.19 
29124 2 -226.744 5.41454 -36.6644 0.569387 1.08559 0.0599816 -0.0369436 0.10361 -0.0767059 0.00189723 -1.53586 167361 -80486 333386 -147147 
29128 2 -223.545 5.44196 -36.7087 -2.54268 0.808381 0.836381 0.0284708 0.100664 0.0753009 0.0098472 -1.52597 150867 32416.1 296282 25456.8 
29041 2 -223.511 1.75571 -34.0584 -0.769177 -2.95295 -0.348307 0.088521 0.0101841 0.0440936 0.0118809 -1.5348 142510 -80592.1 68912.7 -114584 
29038 2 -223.386 -0.0454583 -36.6764 -3.75121 -1.38612 -0.342625 -0.202822 -0.0551589 -0.0558956 0.0202912 -1.5273 27343.5 90786.2 21148.2 3730.01 
29058 2 -279.525 8.33982 -36.6934 -1 0 0 0 0 0 0.00125952 -1.13343 -11863.4 330678 641340 56300.5 
29059 2 -279.525 10.1931 -34.0724 -1 0 0 0 0 0 0.00125952 -1.13279 -51299.6 386974 659747 -4091.84 
29060 2 -277.92 5.55988 -36.6934 -1 0 0 0 0 0 0.00125952 -1.53252 150200 470447 498711 230858 
29063 2 -277.92 7.41318 -34.0724 -1 0 0 0 0 0 0.00125952 -1.52934 127667 353724 363014 -345577 
29150 2 -277.92 11.1198 -36.6934 -1 0 0 0 0 0 0.00125952 -1.5321 285079 324733 498898 230322 
29061 2 -276.397 8.35581 -36.6383 1.22493 -0.108471 -0.471001 0.00482286 -0.0924331 -0.14741 0.00218409 -1.59709 392557 199684 227125 -112418 
29062 2 -276.43 10.1742 -34.0173 -1.44506 0.72919 -0.412579 0.145673 -0.0588157 -0.208927 0.00351421 -1.59802 422303 -38259 84.411 -149754 
29064 2 -274.813 5.49383 -36.6675 -1.10298 0.891061 1.2213 0.0985156 0.128748 -0.0962317 0.00441099 -1.52281 232123 207413 164079 -15942.9 
29067 2 -274.788 7.34035 -34.0983 -2.92989 0.893104 0.554875 -0.0288838 0.127159 0.194328 0.0122044 -1.52162 59427.4 256503 264577 47942.6 
29154 2 -274.76 11.0505 -36.6981 -0.558067 1.2004 0.11126 -0.0682559 0.0539549 -0.0376165 0.00222277 -1.51879 316324 14638.9 183126 -139949 
29065 2 -273.188 8.27991 -36.6675 -0.79235 1.9031 0.335137 0.031622 0.0371781 -0.135038 0.00549394 -1.51804 285118 237810 210570 99079.2 
29066 2 -273.154 10.1327 -34.096 -2.00289 1.67944 0.670898 -0.135331 -0.0465954 0.0882881 0.00917202 -1.52526 322741 126883 228986 38047.1 
29071 2 -271.614 7.34618 -34.0649 -0.983049 -0.815846 0.636972 0.125892 -0.0567107 -0.0247868 0.00256655 -1.52814 22752.4 136148 119960 -986.53 
29068 2 -271.559 5.55587 -36.7158 -1.29586 0.402122 -0.910601 -0.106036 -0.167618 0.0527964 0.0033631 -1.5222 147536 203118 358709 -2253.44 
29158 2 -271.524 11.082 -36.6824 -1.95125 -0.998495 0.00676722 -0.19042 -0.158653 -0.12448 0.00605123 -1.52454 -30757.2 32922 212807 31761 
29069 2 -269.986 8.28035 -36.7188 -1.36545 1.1354 -0.37814 0.0116118 0.0170142 0.0116886 0.0041521 -1.53198 146583 -54534.9 263370 -20100 
29070 2 -269.965 10.0836 -34.0884 -0.368576 -1.11017 1.07344 0.00425351 0.0759764 -0.00771367 0.00317475 -1.53483 160627 201439 114104 -48631.3 
29072 2 -268.386 5.53928 -36.7208 -2.89465 0.159138 1.66299 0.06693 -0.158344 -0.0193456 0.0140687 -1.52501 -15879.7 98939.1 228711 -159718 
29075 2 -268.404 7.30752 -34.1154 -0.807679 -1.0082 0.0603042 0.0955589 0.045217 0.0185016 0.00210649 -1.52545 332532 140901 38208.9 -28564.8 
29162 2 -268.375 11.0344 -36.6931 -1.49052 -0.16431 -0.0137344 0.162137 -0.0524102 -0.0609862 0.00283244 -1.52781 24527.2 101955 -49662.2 61231.4 
29074 2 -266.74 10.0738 -34.1801 -1.45476 0.237349 0.497545 -0.0766914 0.0383649 0.184214 0.00304829 -1.52405 158724 316708 128690 60838.2 
29073 2 -266.771 8.21941 -36.7263 -2.66841 0.999239 -0.512375 -0.000395758 0.166485 -0.047437 0.0105566 -1.52562 99276.6 -23203.3 67552.5 23701.5 
29076 2 -265.197 5.49615 -36.7805 -1.54697 0.0128364 0.0980449 0.196192 -0.0430144 0.121188 0.00302647 -1.52236 219467 154411 213452 -51991.6 
29166 2 -265.135 11.0616 -36.7129 -1.49472 0.968131 0.440233 -0.0588733 -0.0753728 -0.0786969 0.00423861 -1.53074 -20057.1 83642.7 37387.4 67042.5 
29079 2 -265.157 7.30668 -34.1268 -0.424169 1.71376 0.0132677 -0.0293065 -0.0133282 0.0194872 0.003926 -1.52702 184643 -85970.5 183036 -135473 
29077 2 -263.592 8.27802 -36.7287 -1.05873 1.25387 0.510794 0.0836892 -0.149578 -0.116814 0.00372063 -1.52659 183380 148207 137013 4367.28 
29078 2 -263.573 10.0352 -34.1585 -2.91909 -0.147593 0.949061 0.0262235 0.184078 0.116556 0.0118943 -1.52794 -12519.6 63816.8 -112250 -95809.7 
29080 2 -261.949 5.46281 -36.7364 1.71927 -0.232554 0.912965 -0.00755295 -0.0128161 0.0847217 0.00484093 -1.51716 411095 211054 143914 -147438 
29170 2 -261.984 11.0277 -36.7317 -1.48318 -0.0742801 -0.235183 0.0900556 -0.0951241 0.0853224 0.00284732 -1.53151 13996.8 35949.6 -109166 -88607.9 
29083 2 -261.961 7.29882 -34.1046 1.44181 -1.29946 0.22198 -0.0424017 -0.0207942 -0.0121091 0.00480718 -1.52493 146628 118651 194409 -42707.7 
29082 2 -260.377 10.0704 -34.1521 -2.43807 -0.761374 1.16737 0.0207725 -0.0123878 0.0942135 0.00993332 -1.53075 120508 70485.7 -169986 -40757.4 
29081 2 -260.382 8.2291 -36.6915 -0.330987 0.392121 0.670422 0.0197628 -0.0668165 -0.15908 0.000897755 -1.51838 296595 184684 110446 -147456 
29980 2 -261.988 10.997 -31.5798 -0.0927524 0.341083 1.31965 -0.0184738 0.00880339 0.181165 0.00235077 -1.52157 33699.6 202796 201755 -46239.3 
29087 2 -258.773 7.28891 -34.1249 -1.39434 0.378676 -0.567044 0.0190075 0.026237 -0.0757846 0.00303435 -1.53338 16270 141373 58136 -52068.1 
29174 2 -258.778 10.9529 -36.7011 -2.14803 -1.05525 -1.16111 0.127265 0.0912457 -0.0993585 0.00891205 -1.51979 194843 147289 131995 -121664 
29086 2 -257.144 10.0498 -34.1351 -1.30161 0.217846 -0.539176 -0.171458 -0.052964 -0.0618657 0.00255979 -1.52935 43068.3 -40281.7 150956 -24908.9 
29085 2 -257.148 8.1883 -36.7817 -0.350972 -0.969538 0.612679 -0.0109214 0.0919788 0.110204 0.00181189 -1.52825 158442 211797 32677.2 4886.54 
29091 2 -255.602 7.29365 -34.1833 -1.61582 -1.90415 -0.435403 0.0636296 -0.168008 0.0239158 0.00809396 -1.525 45671.9 46185.5 173258 -94537 
29178 2 -255.558 10.9639 -36.7965 -1.5485 -0.921498 -0.258637 0.008242 -0.00402202 0.0737248 0.00417393 -1.5241 27538.7 150216 6107.65 128937 
29090 2 -253.986 9.99774 -34.224 -2.52216 0.882506 0.0113585 0.0810059 0.0761316 0.0833211 0.00899327 -1.52929 4589.06 35551.7 105858 -28274.8 
29089 2 -253.947 8.17078 -36.8014 -0.592494 -0.178586 0.556073 0.0226805 0.0495849 0.0140336 0.000871788 -1.53394 160576 124959 19391.3 -46127 
29988 2 -255.597 10.8904 -31.5658 -2.38217 1.88122 1.23176 0.0583844 0.117076 0.0465329 0.0135159 -1.51958 119083 266351 51057.7 -33804.9 
29899 2 -253.98 8.11217 -31.6279 -0.698525 1.13897 -1.1701 0.0271922 0.138272 0.205617 0.00397292 -1.51132 211608 200349 297345 -66824.7 
29096 2 -249.116 5.45988 -36.7806 0.132984 0.161617 -0.76242 0.111681 -0.102345 -0.103645 0.00078731 -1.53371 52645 -116900 128100 -173423 
29095 2 -252.381 7.24015 -34.2035 -1.8497 1.18176 0.678739 0.114655 0.0527441 0.0816442 0.00664853 -1.52311 171232 -93317.3 17943.6 -112987 
29182 2 -252.405 10.9841 -36.8164 -1.96705 -1.25982 0.109835 0.197086 -0.0285155 0.101185 0.00688767 -1.52186 213841 286216 45156.9 972.449 
29094 2 -250.765 9.98308 -34.1858 0.771033 0.589179 -0.615324 -0.123517 0.110227 0.0342715 0.00166288 -1.52456 45169.7 172015 50796 -25807.6 
29093 2 -250.74 8.18549 -36.7526 0.388159 -0.408543 1.48453 -0.0167663 0.0517555 -0.125478 0.00317574 -1.53245 163957 20745.6 95929.1 -85608.5 
29186 2 -249.167 10.9377 -36.7494 -1.44189 -0.624841 -0.546611 0.00073946 0.041408 -0.193505 0.00348665 -1.51789 216746 207869 87802.1 -91509.3 
29099 2 -249.16 7.217 -34.1619 -0.593875 -0.0669761 0.146403 -0.00565433 0.0846062 -0.0270626 0.000476862 -1.53503 162424 -319274 -51534.6 -89648.9 
29098 2 -247.631 9.9616 -34.2173 0.747426 0.990433 -1.14843 0.143587 0.0830828 0.208229 0.00360031 -1.52512 34812.4 100927 33197 -93651.1 
29097 2 -247.532 8.14775 -36.7677 -0.542534 0.397391 0.34958 -0.0479039 0.0340418 -0.128669 0.000723554 -1.52954 16023.4 -137986 -52772 -194319 
29992 2 -252.411 10.9542 -31.5897 -0.213773 -0.661326 -1.53779 -0.0512973 -0.171476 0.0539787 0.00358693 -1.511 128935 151306 292665 47111.6 
29903 2 -250.791 8.16862 -31.575 -2.36791 -1.42246 0.708288 -0.0851182 -0.0699251 0.0724891 0.0102425 -1.52494 61528.6 218010 374778 -33711.7 
29907 2 -247.64 8.15499 -31.5655 -0.835912 0.249923 0.198921 0.152442 -0.114305 -0.075413 0.0010086 -1.51905 48041.6 -8802.99 133242 -298812 
29190 2 -245.969 10.8567 -36.806 -0.705361 0.725753 0.723643 -0.0394127 0.0949667 -0.0215051 0.00194962 -1.5356 71034.1 -93156.9 337926 -33236.2 
29103 2 -245.934 7.24043 -34.2333 -1.95469 -0.91617 -0.435398 -0.0262113 -0.0735124 0.22248 0.00610836 -1.51753 231597 -17968.4 134986 -202499 
29102 2 -244.402 9.97715 -34.1679 0.610297 2.53912 -1.80966 0.00935936 -0.00607479 0.0522018 0.0127141 -1.52703 229676 -24222 219015 -192907 
29101 2 -244.331 8.16963 -36.7795 0.126736 1.59573 -1.53038 0.0397883 -0.0601058 -0.0216954 0.00617728 -1.52355 -101643 39858 39554.2 -40886.5 
29107 2 -242.734 7.18148 -34.143 0.230416 0.598136 0.635636 0.00473366 0.110058 -0.0778314 0.00102637 -1.51348 282607 222845 351259 -96342.9 
29194 2 -242.807 10.9474 -36.787 0.727542 2.57969 -0.90264 0.178679 -0.108287 -0.0311585 0.0100747 -1.51999 108707 -271190 392971 174281 
29108 2 -239.508 5.46594 -36.7382 -1.3078 1.13311 0.366644 -0.0828285 -0.0758297 -0.0896541 0.00394067 -1.52404 23618.7 49465 109082 -54060.8 
29105 2 -241.184 8.214 -36.7731 -1.35992 -1.45641 0.873763 0.125773 -0.0750611 0.0888777 0.00596253 -1.51225 96508.7 177774 177456 33017.6 
29106 2 -241.196 9.99843 -34.1498 0.758273 -0.467374 2.05177 0.0143673 -0.0285996 -0.0204282 0.0063016 -1.51697 436120 245073 209139 -95341.6 
29198 2 -239.553 10.9672 -36.7459 -1.92297 1.97261 0.0536078 -0.0891051 -0.00294231 0.0502353 0.00956212 -1.51535 116563 150203 435338 -49865.7 
29111 2 -239.51 7.22413 -34.1395 0.0235521 0.891 1.76279 -0.248146 0.0537965 0.0984284 0.00491446 -1.52293 99517.3 171011 32849.9 -13377 
29110 2 -237.961 10.038 -34.0551 0.536134 0.634412 0.429252 -0.145604 -0.0251391 -0.108834 0.00110104 -1.5246 204250 23510.2 -103737 -105282 
29109 2 -237.953 8.20349 -36.6552 -1.11848 -1.86809 -1.83702 0.077037 0.0249039 -0.179348 0.0102215 -1.51423 174479 153045 400364 -160855 
29115 2 -236.354 7.2834 -33.9895 1.54722 0.766146 -0.463064 0.085271 0.0162027 -0.353954 0.00402455 -1.53297 -62507.5 -28362.3 -25333 138538 
29202 2 -236.41 11.0194 -36.6461 -2.11454 -1.11874 -0.142598 0.189998 -0.0652315 -0.0671981 0.00723366 -1.50884 257973 333936 298182 -60628.7 
29114 2 -234.739 10.0386 -34.0481 -1.37621 0.444891 -0.00582235 -0.183468 0.091564 -0.132361 0.00263481 -1.50838 31275.2 145717 475680 11878.9 
29113 2 -234.794 8.16442 -36.7218 -2.18358 1.33929 -2.44696 0.037335 0.254596 0.132789 0.0158061 -1.51557 214151 219791 195310 80154.3 
29206 2 -233.156 11.0133 -36.7847 -0.481991 1.31583 -1.51882 -0.0708947 0.0334219 0.381486 0.00537884 -1.51093 232933 347205 -101938 -82065.1 
29119 2 -233.135 7.31608 -34.1519 -0.818228 -0.989118 -1.67605 -0.106214 -0.114956 0.116907 0.00561365 -1.51824 88287.4 -27819.1 354076 181904 
29118 2 -231.627 10.0743 -34.1359 -2.75215 -0.0616124 -1.0852 -0.0579774 0.0324263 0.116271 0.0110281 -1.50932 -458613 102260 450886 -209246 
29117 2 -231.563 8.23094 -36.7534 -0.299262 1.22162 -0.664839 -0.00982966 -0.0154438 0.120287 0.00254916 -1.54148 178275 50119 -168214 19597.8 
29120 2 -230.001 5.45967 -36.7879 -0.846715 -0.906488 1.90881 0.116467 0.010769 0.0934983 0.00652706 -1.512 421639 48002.4 332818 -136336 
29927 2 -229.968 7.32063 -34.1308 -2.75788 1.4657 -0.589814 -0.142303 -0.178414 0.0341435 0.0127237 -1.5102 -172952 316584 381287 -68883.2 
29207 2 -229.982 10.9688 -36.721 -3.97276 0.791663 0.28708 -0.0226814 0.10554 -0.0878034 0.020772 -1.53637 -108485 204596 -159106 -91852.4 
30020 2 -228.548 10.1067 -34.1414 -3.40585 -1.96155 -0.199873 0.193893 -0.203819 0.173936 0.0195067 -1.52882 -583825 -323319 103297 -234562 
29123 2 -228.338 8.202 -36.7071 -2.66243 -0.378632 -0.890429 -0.173047 0.0287975 -0.0916687 0.0101073 -1.53521 -200506 82136.7 82745.5 -138028 
29214 2 -226.846 10.9532 -36.7526 -2.35405 0.0775126 1.67823 -0.0140675 0.0856971 -0.0921227 0.0105347 -1.53234 -165844 74135.2 -231.218 -53571 
29931 2 -226.883 7.3016 -34.0857 -2.65303 -1.17511 -0.107684 0.12802 -0.192581 -0.0125406 0.010619 -1.51575 -238154 324223 -101654 -177189 
29122 2 -225.404 10.0411 -34.14 1.19743 -0.951037 -0.0583526 0.0706922 -0.0131353 0.164443 0.00294943 -1.52168 -102858 42226.1 214755 -26538.9 
29121 2 -225.251 8.17732 -36.7097 -1.01058 1.59184 1.20329 0.317981 0.144197 -0.0479864 0.00630154 -1.51383 164751 308445 341404 62051.4 
29125 2 -223.711 11.0896 -36.647 -3.9477 1.57394 -0.571636 0.0231136 -0.289602 -0.298855 0.0231606 -1.51496 -226896 130989 22707.1 186253 
29127 2 -223.675 7.22357 -34.1008 0.341503 0.130275 -0.550117 -0.126024 0.00555012 0.043831 0.000549432 -1.51015 93152.5 396837 436989 -133199 
29148 2 -279.525 13.8997 -36.6934 -1 0 0 0 0 0 0.00125952 -1.13463 -188337 321340 645802 61593.9 
29149 2 -279.525 15.753 -34.0724 -1 0 0 0 0 0 0.00125952 -1.13342 -42278.9 368993 662034 -10796.4 
29153 2 -277.92 12.9731 -34.0724 -1 0 0 0 0 0 0.00125952 -1.53208 107439 356549 160667 -297740 
29240 2 -277.92 16.6796 -36.6934 -1 0 0 0 0 0 0.00125952 -1.53279 109535 191659 288351 217146 
29151 2 -276.446 13.8887 -36.6704 -1.53508 -0.351513 2.21875 0.235197 -0.0584799 -0.123259 0.00932405 -1.60013 328310 89241.1 -4709.68 -154249 
29152 2 -276.412 15.729 -34.1218 -0.197167 -0.218083 1.04726 0.042766 0.000683013 0.0461363 0.00149026 -1.6012 358472 174945 -58883.7 -118689 
29157 2 -274.795 12.8573 -34.1406 -3.59018 -0.918844 0.468691 -0.000572197 0.181014 0.0530741 0.0175744 -1.5336 68371.8 148545 -34166.4 -99572.8 
29244 2 -274.781 16.6263 -36.7383 -1.06079 -0.278728 -0.843758 0.00799128 0.0313366 0.0730545 0.00241183 -1.52636 196009 337262 129916 -80182.4 
29155 2 -273.195 13.7863 -36.7379 -0.125336 -1.13226 1.02676 0.00620595 0.138437 -0.0511143 0.00296233 -1.51014 538345 153870 273431 -36571.4 
29156 2 -273.23 15.6638 -34.1288 1.26159 -3.26511 -1.40585 0.0620724 -0.0179905 -0.0693233 0.0179216 -1.52254 274333 270248 20117.7 57074.8 
29161 2 -271.595 12.8989 -34.1185 -2.74193 -0.705595 -0.538834 0.0995379 0.0116596 0.0158019 0.010462 -1.52798 135195 144029 48941.3 -66475.3 
29248 2 -271.575 16.5917 -36.6982 -0.315811 -0.925782 -0.430659 -0.0288898 -0.0181599 -0.0661266 0.00143872 -1.5183 182701 366735 198986 -4661.99 
29159 2 -269.933 13.7764 -36.7611 -1.23665 -1.38586 -1.26009 -0.133693 0.172978 0.131599 0.00634512 -1.51981 289836 -38772 188506 -94770.9 
29160 2 -269.985 15.6758 -34.131 -1.43468 -0.144736 1.81283 0.00586552 -0.0601503 0.0186052 0.0067581 -1.51557 332725 331619 192821 -71622.1 
29252 2 -268.373 16.5544 -36.7484 -1.23481 -2.3049 -1.04733 0.0652016 0.0833016 0.0650942 0.00999332 -1.52249 232835 135557 141242 -123569 
29165 2 -268.36 12.8662 -34.12 -0.687455 -0.887873 -0.904784 -0.0525656 0.0103472 -0.0447637 0.00261922 -1.52629 199315 215627 164131 -55348.5 
29164 2 -266.776 15.6352 -34.1698 -1.18981 1.80839 0.262264 -0.024581 0.1118 0.0639242 0.00598865 -1.51704 301389 130371 196557 -83563.9 
29163 2 -266.692 13.8031 -36.7455 -3.06718 -1.43533 0.346094 -0.177861 0.0337251 0.0828806 0.0145948 -1.5329 10561.1 40567.7 -52250.5 75444.3 
29169 2 -265.183 12.8858 -34.1008 -1.08432 0.377162 -0.0949608 0.0795404 -0.0604964 -0.0841449 0.00167141 -1.52695 124024 224450 -102163 -17698.8 
29256 2 -265.101 16.5932 -36.7467 -0.571888 0.612095 0.417719 -0.232634 -0.119414 0.0486646 0.0011036 -1.52368 169959 -106539 -103190 -111367 
29167 2 -263.56 13.8034 -36.7084 -1.18097 -0.336414 -0.270724 0.118259 0.00400639 0.00253339 0.0019915 -1.53375 6472.24 89680.1 17716.5 50344.1 
29168 2 -263.547 15.6483 -34.1545 -2.18521 0.525068 -0.656855 -0.0964991 -0.0301439 0.0338252 0.00690506 -1.53227 139878 72541.1 54258 -43139.3 
29173 2 -261.972 12.837 -34.1218 -1.64297 -0.953831 0.0768786 -0.113343 -0.0308065 -0.0748051 0.00455322 -1.53409 103916 14138 -41417.8 -96451.2 
29260 2 -261.929 16.604 -36.7546 -2.29593 -0.108778 0.348545 -0.0235545 -0.268202 -0.0269932 0.00680719 -1.53275 -99254.3 -21704.9 6459.7 -119229 
29172 2 -260.379 15.5384 -34.1663 -1.51542 0.267794 0.79462 0.0248257 0.275665 0.0384213 0.00377808 -1.52386 71704.1 41933.6 -39121 -42797.1 
29171 2 -260.337 13.7493 -36.7175 -0.430703 -1.98438 1.4331 0.0307496 -0.00521299 -0.0553751 0.00778013 -1.52694 325658 97255.7 2636.33 -100344 
30070 2 -262.003 16.583 -31.5707 -0.715846 -0.960297 0.826665 0.0918507 -0.105594 0.0632322 0.00266763 -1.52344 184637 145754 163513 -92836.9 
29981 2 -260.384 13.7666 -31.5776 -0.844838 0.485503 0.545993 -0.0825346 -0.035054 0.243449 0.00157134 -1.52216 138329 191708 -7846.78 -114603 
29264 2 -258.765 16.5224 -36.7495 -1.25508 0.16494 0.189953 0.042614 0.0324971 0.0190803 0.00206373 -1.51926 40746.4 332065 147104 -156399 
29177 2 -258.771 12.8255 -34.0912 -2.0471 0.314361 0.0537247 0.0982259 -0.0771937 -0.139538 0.00540626 -1.53045 55572 60714.9 107687 105752 
29176 2 -257.171 15.6044 -34.1367 -1.64643 0.531078 0.98101 -0.0539437 -0.0742079 0.0196994 0.00498158 -1.51849 115094 339852 205395 -70759.4 
29175 2 -257.096 13.7031 -36.7623 1.72877 -0.655095 0.701267 -0.0887253 0.134783 0.0115952 0.00492419 -1.5082 488782 297771 311027 53047.5 
29268 2 -255.577 16.5429 -36.7185 -0.506089 -1.30414 0.457894 0.0345257 0.0368101 -0.12735 0.00272885 -1.51778 224392 319095 118512 -14669.6 
29181 2 -255.573 12.7784 -34.1588 -0.403397 -0.719602 -1.99108 0.0510417 0.120196 0.0220963 0.00585039 -1.5177 225286 240541 231630 -53008.4 
29180 2 -253.991 15.6017 -34.1308 -0.116877 -1.3134 0.323314 0.00305582 -0.0571004 -0.0301018 0.00232157 -1.52988 36459.7 156000 -94861.7 -78516.4 
29179 2 -253.857 13.8184 -36.7356 0.547007 0.633633 -0.651197 -0.249455 -0.186473 -0.0566844 0.00141666 -1.52239 200500 56127.5 204926 -29513 
29989 2 -253.973 13.7227 -31.5922 -1.12029 -0.947335 1.33527 -0.0870573 -0.108425 0.0936521 0.00495677 -1.52418 175030 35962.9 170014 17216.5 
29272 2 -252.361 16.5042 -36.7368 -2.15599 -0.21273 -1.88502 0.0810807 0.233621 -0.0213681 0.010387 -1.52866 52837.5 -79465.3 -35295.6 -202673 
29185 2 -252.358 12.765 -34.1842 -1.35356 1.46802 -0.369741 -0.0452842 0.041168 0.0337264 0.00519415 -1.53023 128373 257470 -53851.9 -21613 
29184 2 -250.817 15.5601 -34.1601 -1.86482 1.17621 0.891402 -0.00314598 0.0739508 0.0055599 0.00712337 -1.53428 -42507.7 191370 -216518 11034.4 
29183 2 -250.687 13.7734 -36.7075 -1.03469 -1.88035 -0.23039 -0.0174744 -0.114548 -0.263702 0.00586859 -1.51981 113678 160542 77174.7 -19236.3 
29189 2 -249.18 12.7982 -34.1715 -1.25807 1.84417 0.794822 -0.0421555 -0.119436 0.0604969 0.00707272 -1.52632 -101904 145484 -56677.5 -9771.44 
29276 2 -249.166 16.5292 -36.7638 -0.924948 -1.13583 -1.27244 -0.0198809 -0.163128 -0.16851 0.00474176 -1.5097 209277 -11188.7 213423 -279716 
29188 2 -247.648 15.5535 -34.2132 -1.06623 -0.716523 1.15973 0.0366103 -0.0300862 0.0290169 0.00377254 -1.52776 -27231.5 155733 35102.3 -148378 
29187 2 -247.485 13.6613 -36.7785 -1.9511 -1.47052 0.0112261 -0.189825 0.144803 -0.0196051 0.00751849 -1.51138 37454.5 339480 159664 -90434.3 
29993 2 -250.805 13.7022 -31.5686 -2.43029 0.350092 0.93175 0.0267183 -0.00626517 0.0170941 0.00868691 -1.53279 52822.8 -80525 170768 -36887.1 
30086 2 -249.263 16.4592 -31.616 -0.430668 -0.94533 0.997636 0.209381 -0.0237895 0.0920735 0.00261275 -1.52382 145344 64697.7 169634 -101192 
29997 2 -247.594 13.6578 -31.5914 -0.45776 -0.58477 -0.574486 -0.0849381 0.117756 0.0433846 0.00111031 -1.52549 82907 228438 -30994.3 -35040.3 
29193 2 -246.043 12.7209 -34.1506 -1.47387 1.20362 -0.742791 0.0452734 -0.0196806 -0.111567 0.00525562 -1.52922 -219651 315030 33262.4 -15543 
29280 2 -245.953 16.4568 -36.8436 -0.658291 0.0650466 1.0709 -0.138478 -0.0169276 0.0893265 0.00199558 -1.51146 116945 264920 134607 -14116.9 
29192 2 -244.493 15.528 -34.1994 0.188453 -2.38279 0.526093 0.19513 -0.0500311 -0.0818236 0.00754448 -1.52193 126732 324139 -32701.4 131679 
29191 2 -244.355 13.6065 -36.7511 -0.851099 0.806509 0.888333 -0.0494829 0.322379 -0.0534792 0.00272555 -1.51624 -173787 98940.2 65146.6 238319 
29197 2 -242.891 12.7375 -34.1413 -1.12223 -0.0242654 1.63317 0.20107 0.0626371 -0.0418499 0.00494639 -1.52109 13777.6 211346 -129643 -7528.25 
29284 2 -242.811 16.5014 -36.7568 -2.26969 -1.37668 2.17495 -0.0722257 -0.0165415 -0.00804634 0.0148336 -1.5223 -284090 434416 -27802.5 133589 
30001 2 -244.44 13.6099 -31.5837 0.0846673 0.404119 0.0245477 -0.102868 0.0829816 0.0103763 0.000215482 -1.53062 -192309 124122 -125460 82614.2 
30090 2 -245.993 16.4259 -31.6643 2.28017 -0.332123 1.44145 -0.257926 0.00305505 0.122607 0.00930437 -1.51618 137133 161958 -285937 -4231.1 
30094 2 -242.869 16.4183 -31.6073 -1.63957 0.882334 1.16583 -0.0517337 0.0567229 -0.0771458 0.00607827 -1.52575 -183303 187950 15938.3 61110.2 
29196 2 -241.269 15.5965 -34.184 0.577128 -0.0327437 0.811191 -0.114572 -0.126816 0.166812 0.00124967 -1.52216 205589 223169 -252357 -87925.1 
29195 2 -241.174 13.7114 -36.6987 -1.23788 1.29068 -0.521347 -0.163726 -0.0656919 -0.140076 0.00437053 -1.52193 -124715 -15924.4 229644 -66637.8 
29201 2 -239.692 12.7883 -34.0729 -0.97961 0.275138 0.736026 0.078268 -0.0282526 -0.101563 0.00198635 -1.52718 164256 331724 -61746.6 -85483 
29288 2 -239.693 16.4619 -36.7285 -3.26077 -1.27046 0.410523 0.224143 0.200412 -0.263207 0.0156372 -1.51521 -231716 39881 -28770.9 -55144.3 
29200 2 -238.082 15.569 -34.0988 1.0006 -1.32835 0.145497 -0.0359796 0.0285202 -0.0804274 0.00351014 -1.52759 121148 226654 -122585 37327.8 
29199 2 -238.051 13.7581 -36.6677 -3.15169 -0.731383 -2.23157 0.146939 -0.0508017 -0.118484 0.019457 -1.52486 -2210.6 8373.38 386778 9715.07 
29292 2 -236.524 16.5481 -36.7243 -1.32674 0.236745 -0.227535 0.0636753 -0.0715038 -0.0792678 0.00235286 -1.53578 -3633.79 -36268.1 -64583.7 3173.93 
29205 2 -236.489 12.7968 -34.0305 -1.12375 0.509824 -0.399224 0.0367463 0.114706 -0.126074 0.00211866 -1.50755 172850 181121 164428 -78679.2 
30005 2 -241.298 13.6881 -31.5692 -0.336435 0.507336 0.0412344 -0.00941141 -0.0633252 0.0815888 0.000468892 -1.52251 -244333 190462 26777.4 71773.4 
29204 2 -234.906 15.6462 -34.1896 -0.20484 0.909874 -0.50358 0.0155087 -0.0873367 0.215612 0.00141497 -1.51245 171552 175512 207521 168183 
29203 2 -234.827 13.8295 -36.7632 1.2708 0.239741 -2.28072 -0.0222532 -0.214259 0.229195 0.00865803 -1.51841 278369 83092 -57221.5 -137112 
29209 2 -233.316 12.8786 -34.0795 -1.15779 0.445562 -0.201954 0.135907 -0.0661138 -0.073085 0.00198978 -1.49197 308602 310409 705706 -35427.6 
29293 2 -233.329 16.5645 -36.7827 0.0491239 -1.99149 0.573442 0.197005 0.0548289 0.0365691 0.00541252 -1.527 207613 66757.3 273698 -170186 
29299 2 -231.698 15.6369 -34.1271 -0.760322 -0.85923 -0.752642 -0.237664 -0.103772 -0.154497 0.00237147 -1.50291 -93150.3 135903 348166 -186815 
29296 2 -231.599 13.7835 -36.8024 0.52609 0.54203 -1.0053 -0.0775776 0.0426797 0.183485 0.00199155 -1.51526 297394 354578 193506 -137951 
30017 2 -230.129 12.8343 -34.1419 -2.29983 -1.72942 0.632806 -0.103498 0.0553687 0.0367675 0.0109333 -1.51754 -7589.44 -234268 400604 -112149 
29208 2 -230.138 16.5987 -36.8279 -2.992 -0.0672782 1.34165 0.0500623 -0.133847 0.196062 0.0135481 -1.52089 155938 105323 143509 -221503 
30018 2 -230.226 16.5173 -31.5646 -0.902012 -0.112591 0.397872 -0.0741004 0.101285 0.201498 0.00124013 -1.51459 -319270 61278.5 170754 -255691 
30110 2 -228.594 15.5346 -34.2109 1.04034 0.419384 -1.4907 0.0272414 0.179327 0.0850619 0.00438359 -1.51525 -390734 234319 456537 -99980.9 
29213 2 -228.437 13.7476 -36.8023 -1.97173 -0.26755 -0.527768 -0.136103 0.0124488 0.131959 0.00533766 -1.52996 -121760 184361 -235706 -125800 
30023 2 -226.999 12.7599 -34.1734 -0.73856 -2.41159 -1.37512 0.119346 0.216215 0.0998087 0.0103938 -1.52722 98786.6 -119974 243258 -81220.9 
29303 2 -226.943 16.5343 -36.8266 1.41262 1.82119 0.822107 0.0626747 0.117471 0.0953079 0.00754213 -1.51029 305186 265648 5703.82 -20657.9 
30022 2 -225.492 15.591 -34.1963 1.52642 0.736404 0.328993 0.0720462 -0.00580584 0.0437768 0.00375399 -1.50125 -217275 373097 245287 62131.8 
29217 2 -225.315 13.7481 -36.744 -1.11415 1.27705 0.861253 0.0895712 0.163204 -0.0507722 0.00455181 -1.52334 28296.1 54211.5 212818 161580 
30921 2 -224.038 16.5959 -31.5923 -1.46046 -1.09783 0.0611011 -0.0996627 -0.0276739 0.0988552 0.0042092 -1.51681 -203668 167584 229348 -70966.5 
30025 2 -223.791 12.8085 -34.1086 -0.0576562 1.90286 -1.03321 -0.248384 0.135628 -0.0666136 0.00590931 -1.52377 26771.8 6783.33 -349077 -104224 
29212 2 -223.742 16.5981 -36.8329 -1.19598 0.876908 -1.35522 -0.124483 -0.0795646 0.0852569 0.00508337 -1.50793 136328 362404 75365.2 -68044.5 
29238 2 -279.525 19.4596 -36.6934 -1 0 0 0 0 0 0.00125952 -1.13264 -228458 341563 644400 61556.8 
29239 2 -279.525 21.3129 -34.0724 -1 0 0 0 0 0 0.00125952 -1.13259 -105551 340040 650468 -9792.93 
29243 2 -277.92 18.5329 -34.0724 -1 0 0 0 0 0 0.00125952 -1.52592 270079 431514 292848 -310360 
29330 2 -277.92 22.2395 -36.6934 -1 0 0 0 0 0 0.00125952 -1.53025 280504 338662 454388 222534 
29333 2 -277.92 24.0928 -34.0724 -1 0 0 0 0 0 0.00125952 -1.51463 38683 92281.5 306231 -228064 
29242 2 -276.43 21.3139 -34.075 -0.258308 0.128862 -0.956835 0.104331 -0.158023 0.00211269 0.00125808 -1.59732 308743 76113.8 71130.2 -125028 
29241 2 -276.454 19.4291 -36.6707 -2.32018 0.29538 0.739509 0.253567 0.0591785 -0.0850768 0.00757895 -1.593 249313 104134 179156 -217493 
29337 2 -274.802 24.0008 -34.0996 -1.68226 -1.39102 0.859979 -0.0600486 0.0457942 0.0341341 0.006933 -1.53851 -128711 -108091 325892 -142266 
29247 2 -274.756 18.4792 -34.0997 -0.575293 -0.668745 -0.442156 -0.166997 0.0302629 -0.0167626 0.00122637 -1.52584 118812 260002 227449 -122306 
29334 2 -274.766 22.1226 -36.7018 -1.55833 -0.726299 -0.545608 -0.0599991 0.131529 -0.0218057 0.00409795 -1.52394 351405 195599 273044 -9775.24 
29245 2 -273.198 19.3941 -36.7108 -0.0847535 -0.215363 0.272734 0.0351965 -0.0177843 0.0393867 0.000161153 -1.51366 352778 190086 165621 21904.2 
29246 2 -273.216 21.2605 -34.0601 -0.520638 -0.217069 0.13174 0.0490151 -0.0860252 -0.0345973 0.000422617 -1.5193 284727 18947.3 349899 -52866.9 
29251 2 -271.606 18.4715 -34.089 -1.36956 -0.280128 -0.828292 0.00456927 -0.104517 -0.0132937 0.0033254 -1.53283 -194876 233189 143392 -12142.3 
29341 2 -271.654 23.9901 -34.0578 -0.9134 -1.38091 -0.673202 0.206096 -0.0312096 -0.0656047 0.00402343 -1.51529 88291.6 183604 318879 -29758.1 
29338 2 -271.533 22.1498 -36.7358 -0.335102 0.10292 -0.561115 -0.170444 -0.000165652 0.0204204 0.000551336 -1.5111 166202 316601 398401 -74701.8 
29249 2 -269.977 19.3547 -36.6737 -2.79016 -0.919037 -0.556031 -0.0759738 0.0568854 -0.157559 0.0112586 -1.5268 48063.2 266491 139350 11300.6 
29250 2 -270.006 21.2052 -34.1049 -2.80075 0.807584 -0.970206 -0.0739812 0.12194 0.0624118 0.0118869 -1.52693 128959 15281.1 158772 -4975.87 
29255 2 -268.453 18.4662 -34.0726 -2.06836 0.315779 1.35636 0.209612 -0.136565 -0.12859 0.00783113 -1.52066 12433 80734.8 15092.7 -34279 
29342 2 -268.385 22.1765 -36.7303 -1.4442 -0.870279 -0.476103 -0.0265948 -0.16534 0.00237912 0.00386643 -1.52848 -126313 136771 192610 -12416 
29349 2 -268.394 23.9577 -34.1269 -0.0190914 -0.361114 0.109862 -0.0413254 0.0327014 0.0374781 0.000179906 -1.52999 189197 58495.7 35068.4 26148.4 
29254 2 -266.821 21.1872 -34.1042 -2.71781 0.676126 1.62422 -0.016833 -0.00953776 -0.116007 0.0132019 -1.53343 -72513.2 26938.6 44894.7 -30958.8 
29253 2 -266.835 19.3444 -36.7343 -2.71423 -0.917125 0.0689278 0.0690912 0.024898 0.0572014 0.0103443 -1.521 76537.8 297384 200909 -80048.2 
29259 2 -265.236 18.3908 -34.1422 -1.49574 0.242193 -0.494681 0.0019563 0.0278713 -0.00292329 0.00319995 -1.5237 290609 160652 28677 -110833 
29353 2 -265.216 23.9287 -34.1458 1.07481 1.15317 0.920491 0.0174162 0.0802236 0.0869393 0.00419711 -1.52221 51774.4 172603 199031 39400.7 
29346 2 -265.219 22.0897 -36.7555 -4.62232 1.61322 0.537881 -0.0436288 -0.0420293 0.00986601 0.0305529 -1.53653 -180920 75087.1 33083.2 66675.1 
29258 2 -263.653 21.1813 -34.1687 -1.3253 -0.170438 -1.18826 0.137143 -0.0543156 0.0950104 0.00402724 -1.52342 244387 221963 172514 3406.53 
29257 2 -263.603 19.2924 -36.7054 -1.32149 -0.182989 -0.114089 -0.0381061 0.182543 -0.0716385 0.00225811 -1.53509 -180740 -260938 -94442.2 -168658 
29263 2 -261.985 18.3789 -34.1814 -1.38166 -1.22025 -1.30967 -0.0819674 0.0421371 0.165285 0.0064402 -1.52886 22348.8 78845 -300638 -179274 
30161 2 -262.027 23.9451 -34.1744 -0.988184 -0.447351 1.22571 -0.0555994 -0.00169712 0.0898794 0.00337424 -1.51053 -66463 399027 345140 59805.6 
29350 2 -262.052 22.0533 -36.7911 -1.90162 -0.927764 -0.408041 0.123796 0.173066 0.106127 0.00584846 -1.53062 -41103.2 153957 -60722.9 76203.3 
29261 2 -260.462 19.3327 -36.7281 -0.318323 1.47754 -0.665985 0.263539 0.00878543 -0.153142 0.00343597 -1.52257 -6403.64 -113120 -8810.01 -158414 
29262 2 -260.432 21.1704 -34.177 -0.547191 1.72253 -0.356484 -0.0397319 -0.0261495 0.0290215 0.0042743 -1.52612 282370 -79467.7 78860.8 -113648 
30067 2 -263.621 19.3148 -31.6069 -1.25887 0.600955 -1.52188 0.0633717 0.0348936 0.066816 0.00536808 -1.53455 76491.5 -119324 39311.5 -25390.2 
30071 2 -260.404 19.3362 -31.5781 -2.35699 -0.776378 -0.496429 -0.00857123 -0.112331 0.0265185 0.00806673 -1.52562 25121.3 3125.89 -5727.62 -58411.9 
29267 2 -258.84 18.3761 -34.1399 -1.40621 1.66005 0.0906189 0.103646 -0.0553012 -0.040271 0.00597187 -1.52552 145740 335910 165059 26266.1 
30165 2 -258.905 23.8957 -34.1694 -0.94763 0.0997561 0.0480256 0.157466 0.0974003 -0.0907102 0.00114649 -1.51809 -138983 203463 288233 -60639.6 
29358 2 -258.844 22.0754 -36.805 -1.51609 1.44816 1.22614 0.0397425 0.10792 0.102044 0.00743008 -1.52725 104295 40631.2 55968.3 6535.53 
29266 2 -257.209 21.1366 -34.1806 1.1198 0.308464 -0.0553311 -0.157699 0.0602495 0.0678338 0.00170307 -1.52298 199332 85286 47894.8 -45431.9 
29265 2 -257.256 19.3536 -36.7539 -0.296281 0.191079 0.172018 0.113378 -0.150914 -0.0745979 0.00019382 -1.51561 413386 133148 179331 -4993.35 
29271 2 -255.598 18.3959 -34.173 -1.55396 0.996513 -0.846776 -0.0525796 -0.0364381 0.0835304 0.00519534 -1.52335 124819 79474.5 323033 -1599.09 
30169 2 -255.745 23.9557 -34.2298 -0.70883 0.346106 1.40183 0.17957 -0.146857 0.184451 0.00325882 -1.52099 176538 73568.5 59220.1 -34711.4 
30168 2 -255.657 22.0938 -36.7858 -1.68031 1.27172 0.913611 0.135593 -0.0391576 -0.016486 0.00664447 -1.52686 287082 37619.1 128339 -48208.1 
29269 2 -253.956 19.3345 -36.7972 0.763671 -0.455363 -1.12235 -0.11415 -0.0852532 0.0604106 0.0025823 -1.52056 293754 286440 193674 -149625 
30172 2 -254.03 21.1573 -34.1583 -0.887373 1.63128 -0.71548 0.0157889 0.0201485 -0.0870086 0.00498823 -1.52009 146043 167368 174579 -138266 
30080 2 -255.662 22.0664 -31.5962 -0.667979 -0.644088 -0.170193 -0.00902531 -0.0602579 0.0119275 0.00112098 -1.5234 153627 4882.71 74683 -104608 
29275 2 -252.436 18.3662 -34.1682 -1.46436 -0.260589 0.210642 0.0417719 -0.0367279 -0.00150793 0.00284228 -1.52163 30396.1 195205 268209 -91642.5 
30173 2 -252.492 23.9224 -34.2184 -0.456868 0.347813 -0.0692389 0.00422028 -0.0717514 0.172238 0.000421304 -1.51874 206063 94613.1 24773.1 -71277.3 
29274 2 -252.378 22.0626 -36.7548 -0.508471 0.614395 -0.312036 -0.0708105 0.0702318 -0.130791 0.000923719 -1.51881 374283 69341.7 -3333.11 -144601 
30176 2 -250.828 21.0859 -34.2285 0.667381 -0.29588 1.38253 -0.0522949 0.0706284 0.0671692 0.00307869 -1.5233 -1584.76 40741.7 184537 -25889.1 
29279 2 -250.798 19.2756 -36.8748 0.539257 -0.584438 -0.823319 -0.0266816 0.00558562 0.229376 0.00165025 -1.53297 -82092.4 99335.9 -55734.7 19749.5 
30179 2 -249.315 23.8802 -34.2166 -0.0165798 1.29202 0.96353 0.132327 -0.0529739 -0.0111831 0.00327221 -1.52146 225826 186848 -42355.8 -40758.1 
30087 2 -249.269 18.3743 -34.2197 1.78773 0.884266 -1.06102 0.00708273 -0.15701 -0.0198887 0.00642816 -1.52947 -4636.71 112856 -118829 11664.8 
29278 2 -249.155 22.0156 -36.8307 0.779497 -0.619575 -1.09969 -0.127908 0.108311 0.00252437 0.00277196 -1.51758 280879 381169 88967.5 -52201.3 
30088 2 -249.338 21.9891 -31.6199 -0.825456 0.837456 -0.296015 0.236373 -0.0159749 -0.124581 0.00185191 -1.52137 -15923.3 169771 -43031.5 -117563 
30180 2 -247.631 21.107 -34.254 -0.825484 1.48773 0.402203 -0.0953413 0.0317642 0.0328261 0.00384975 -1.52495 -45388.2 275703 29231.7 -20113.6 
29283 2 -247.634 19.1909 -36.8179 -0.839153 1.07474 0.662473 0.212743 0.224292 -0.0257703 0.00289452 -1.52194 170443 16768.3 75581.9 -81941.5 
30083 2 -250.824 19.2063 -31.5674 -0.152364 0.0451888 -2.17328 -0.0987101 0.101307 -0.0536849 0.00598068 -1.52548 27047.6 3044.33 32931.6 -38165.5 
30093 2 -247.656 19.1953 -31.692 0.440086 0.01131 -1.53517 -0.0415533 0.0792693 0.227505 0.00321245 -1.51682 80691.9 287683 15460 -118418 
30181 2 -246.034 23.948 -34.2326 -0.639026 0.408846 -0.294574 -0.0739959 -0.0809175 -0.0682974 0.000834158 -1.51963 194270 148533 20814 83680.4 
30091 2 -246.077 18.3039 -34.2175 0.247445 -0.318301 -1.18091 0.0462843 0.0481303 -0.14336 0.0019612 -1.53558 -39113.2 83372.6 -137482 56038.6 
29370 2 -245.967 22.0872 -36.7977 -0.383409 -0.60599 1.02059 -0.0725933 0.0405033 -0.11661 0.00195959 -1.50245 86023.2 556596 -92848.3 77672.5 
29282 2 -244.499 21.1366 -34.2549 -1.90991 -0.32536 0.0197931 0.0945683 0.0246966 0.133511 0.00472822 -1.52855 -184783 110167 -164514 159934 
29281 2 -244.404 19.2713 -36.7904 1.61054 0.382673 1.02741 -0.0919759 0.0508434 -0.0832586 0.00478093 -1.5283 253845 218464 -64108.1 73945 
29377 2 -242.866 23.9385 -34.2593 -0.577684 0.654116 0.548417 0.12302 -0.0486555 0.0993915 0.00133805 -1.52102 195019 168607 173374 158531 
29287 2 -242.918 18.4028 -34.1998 0.270531 -0.0224944 0.991031 0.164285 -0.217313 -0.0498016 0.00132984 -1.52457 136564 229299 -158649 76279 
29374 2 -242.798 22.0915 -36.794 0.957118 0.391971 0.0415062 -0.0690941 0.0832276 -0.132978 0.0013495 -1.52437 -99583.1 267647 -187962 101740 
30092 2 -246.128 21.991 -31.6533 2.56491 -1.96405 -0.15121 0.0829687 -0.0391199 -0.103394 0.0131734 -1.52069 158127 56964.5 -112500 94372.6 
30097 2 -244.475 19.2289 -31.6626 -2.40247 1.39998 0.741307 -0.145347 0.018725 0.10869 0.0104305 -1.53183 -289935 147144 -85817.6 -13630.3 
30184 2 -242.931 22.0131 -31.6514 -1.23562 0.794286 -0.344921 -0.0736198 0.0735378 -0.136633 0.00286743 -1.53102 -13407.5 -25260.6 -46229.5 137292 
29285 2 -241.213 19.3333 -36.7821 -0.704413 0.566316 0.233039 -0.0341726 -0.0788916 -0.0699165 0.00109732 -1.52669 24019.5 200793 -270613 49880.9 
29286 2 -241.304 21.1477 -34.2593 -1.08371 -0.0514527 -0.187166 0.0578745 -0.030441 0.139663 0.00152668 -1.52396 65192.3 116965 -176578 -34185.6 
29291 2 -239.688 18.3191 -34.2689 0.926495 -1.48443 -0.899524 0.0151444 0.130735 0.259013 0.00487569 -1.51457 357916 122446 73132.5 -91375.5 
29381 2 -239.633 23.8931 -34.2492 0.985192 -0.110599 -0.289195 -0.109729 0.125488 0.0282336 0.00134324 -1.51213 203585 251563 188718 7784.53 
29378 2 -239.633 22.1011 -36.8515 -0.659154 0.241962 -2.07822 0.0320052 -0.0446202 0.00952292 0.00606083 -1.53686 -155197 -35262.7 -71048.6 31452 
29290 2 -238.123 21.0887 -34.2859 -0.256335 1.12467 0.315836 0.0300529 0.0868614 0.171092 0.00180154 -1.52251 157435 143886 -18099 61166.5 
29289 2 -238.042 19.3092 -36.8569 -0.145682 -0.509081 0.595002 -0.099234 -0.0406485 0.119542 0.000799056 -1.52038 -195611 104465 -191132 47241 
29295 2 -236.472 18.3908 -34.1992 -0.591215 1.16602 -0.972661 -0.2198 -0.0412766 0.0389071 0.00334429 -1.52906 -44991.9 -47644.6 25627.7 157828 
29380 2 -236.5 23.9766 -34.2422 -0.126595 3.32444 0.621516 0.0440273 -0.206479 -0.0295107 0.0144268 -1.52703 -55333.2 48401.6 92224.9 95611.9 
29379 2 -236.478 22.0717 -36.7926 -2.39183 2.3084 -0.0912584 0.0714558 0.108753 -0.19162 0.0139276 -1.52563 -89668.8 218569 95197.4 101329 
30095 2 -241.363 19.2682 -31.6194 -1.8086 -0.59734 0.206382 0.113783 -0.089979 -0.109357 0.00462297 -1.51576 -186799 130047 110698 94554.3 
30188 2 -239.772 22.0554 -31.6789 -0.894057 0.0921625 -0.0468548 0.0774096 -0.069575 0.0908337 0.00102024 -1.51758 -29812.4 171144 108826 14461.6 
30099 2 -238.193 19.2501 -31.6121 -1.52027 -2.6922 -0.843149 -0.0887343 0.0647987 -0.0419365 0.0129354 -1.51541 -194714 46242.8 293467 -52388.5 
30192 2 -236.621 22.0417 -31.653 -3.38319 0.8638 0.87883 -0.042581 0.0712267 -0.00627257 0.016329 -1.51876 -189198 201098 396463 116475 
29385 2 -234.922 21.1675 -34.2495 1.099 0.515335 -0.366495 -0.0471569 0.0259395 0.132958 0.00202491 -1.52101 172749 82196.1 77471.6 37647.7 
29382 2 -234.923 19.293 -36.8162 1.74378 -1.88902 1.70677 0.198072 0.0898112 -0.0086912 0.0119934 -1.53146 -120695 61740.5 -82634.7 95829.5 
29294 2 -233.353 18.4572 -34.1735 -3.11667 -1.12263 0.890365 -0.0235743 -0.212392 0.0216858 0.0148203 -1.51911 -257517 76360.2 340073 -110980 
29389 2 -233.3 23.9229 -34.2696 1.08515 -2.85362 -0.286136 -0.0612879 0.0010058 0.1535 0.0118427 -1.5152 66681.8 132432 184419 -24383.2 
29386 2 -233.297 22.1129 -36.8114 -1.14961 -0.922208 -0.0513192 0.0447233 -0.0514535 -0.0740706 0.00273907 -1.52374 -73137.5 116381 -10152.7 83768.8 
30196 2 -231.718 21.1235 -34.1992 -1.54965 1.287 0.862419 -0.15415 0.102536 0.142116 0.00604766 -1.52337 14675.2 -223631 304082 -135170 
29297 2 -231.723 19.3438 -36.7915 1.00854 0.200451 0.538528 -0.0284087 -0.00665445 -0.0413816 0.00169702 -1.53198 -30909.2 17734.1 47847.5 -4198.67 
30107 2 -230.23 18.3688 -34.1523 -1.66402 -0.903741 1.0387 0.237015 0.0379103 -0.0531152 0.00587514 -1.51663 45177.3 724.345 207994 -82253 
29390 2 -230.16 22.111 -36.7989 -0.676222 0.215476 0.19313 0.218516 -0.0302788 0.0253256 0.000681405 -1.52225 66831 136704 183587 89246.8 
30198 2 -230.158 23.8648 -34.13 -1.77861 0.892413 1.94664 0.114117 0.178241 -0.0503509 0.00976031 -1.51861 107751 182482 326162 -43721.1 
30199 2 -233.511 22.0445 -31.5745 -0.860165 -2.49459 -0.548715 0.201202 0.129068 -0.15718 0.00914909 -1.51339 83589.5 140428 211226 84918.2 
30200 2 -228.571 21.1561 -34.168 0.114939 0.00467188 0.477032 -0.135802 -0.0781405 -0.0619248 0.000303283 -1.52464 -274011 134310 137754 66609.2 
29298 2 -228.581 19.3158 -36.7832 0.474328 -1.75744 0.832724 0.176386 0.0983452 0.0452022 0.00504691 -1.51582 176346 172713 287579 -72231.2 
30113 2 -227.014 18.3624 -34.1539 -1.66884 1.90498 0.0322174 -0.0742581 -0.040115 -0.0851657 0.00807983 -1.51861 430667 238533 417605 48262.3 
30201 2 -226.969 23.9527 -34.13 1.16474 0.550606 -2.62935 0.0571968 -0.0689016 0.00920199 0.0107981 -1.52952 270050 69310.7 204908 118663 
29302 2 -226.965 22.1221 -36.779 -0.79 -1.97199 0.719954 -0.00326655 0.0256642 0.0419996 0.00633687 -1.5101 238400 177316 247601 154964 
30112 2 -225.489 21.1528 -34.1251 -0.590944 0.295923 -0.850776 0.170053 0.0795866 -0.141601 0.0014618 -1.51924 -134470 150549 -11737.3 59822.5 
30111 2 -225.383 19.4042 -36.802 -0.596022 0.477 -0.525839 0.0662666 -0.169344 0.0721195 0.00108228 -1.51058 269653 246909 114655 15930.4 
30114 2 -223.838 18.4208 -34.2244 1.4704 -0.148451 1.54377 -0.146909 0.00425716 0.126478 0.00575264 -1.5172 245392 52729.3 88000.1 136089 
30207 2 -223.758 23.9983 -34.0909 -1.11408 0.897739 1.32877 -0.322078 -0.0358289 0.00668507 0.00480221 -1.52484 32738.1 131748 39289.8 92876.8 
29397 2 -223.793 22.1799 -36.7027 -2.74034 0.0809149 -1.53649 -0.0121544 -0.0946289 -0.106459 0.01244 -1.51464 -10440.6 187032 212855 -3718.77 
29419 2 -281.017 29.7949 -33.9427 -0.233439 0.953486 0.272785 -0.0615784 0.00993414 0.0234212 0.00130743 -1.24883 -55040.3 584419 173734 -462808 
29328 2 -279.525 25.0195 -36.6934 -1 0 0 0 0 0 0.00125952 -1.11829 -88659.3 169935 491498 118882 
29329 2 -279.525 26.8728 -34.0724 -1 0 0 0 0 0 0.00125952 -1.3201 2430.59 608711 764034 -237206 
29418 2 -279.444 30.5813 -36.6959 0.170831 1.42464 -0.465677 0.0894983 -0.123204 0.0712512 0.00286621 -1.30376 -63015.4 -285351 477597 334925 
29420 2 -277.92 27.7994 -36.6934 -1 0 0 0 0 0 0.00125952 -1.51858 235793 219942 429327 168015 
29423 2 -277.92 29.6527 -34.0724 -1 0 0 0 0 0 0.00125952 -1.56959 158137 127247 252325 -28589.7 
29331 2 -276.405 24.9867 -36.7137 -1.56993 -0.407885 2.62015 0.0373876 -0.0230869 0.0487115 0.0119607 -1.59791 271154 154352 158916 -246712 
29332 2 -276.418 26.7987 -34.0558 -1.14575 0.663472 -2.12634 0.11146 0.132877 -0.146792 0.00790254 -1.5633 198106 125914 110288 -101908 
29421 2 -276.31 30.4671 -36.7302 -2.35756 0.434003 0.489697 0.016701 0.0643068 0.0824697 0.00753978 -1.56156 150862 -41361.3 294000 -138842 
29427 2 -274.709 29.5482 -34.0726 -1.45602 0.207744 -0.399001 -0.104193 -0.0964275 -0.0612294 0.00292505 -1.51943 143273 116608 360132 -25924.1 
29424 2 -274.768 27.683 -36.7186 -2.745 0.301419 0.0869683 -0.0165864 0.0464222 0.12547 0.00961444 -1.52239 203190 -53186.5 190932 71428.3 
29335 2 -273.226 24.9231 -36.7076 -2.2094 1.33712 -0.131639 0.115364 -0.0878744 -0.0209951 0.00842197 -1.51422 254007 239536 183098 50186.7 
29336 2 -273.235 26.7255 -34.0838 1.13425 1.45736 -0.80976 0.110554 0.0591177 -0.0341083 0.00512137 -1.52996 211235 -45811.6 134719 37004.3 
29428 2 -273.125 30.4038 -36.7461 -1.17624 1.37764 1.18335 0.0352386 0.00340542 0.0458192 0.00589678 -1.52198 36041.6 -100744 96889.9 109722 
29339 2 -271.548 27.6826 -36.6638 -2.0964 -0.281845 0.312253 -0.0832619 -0.082743 -0.160277 0.00575828 -1.52396 73731.4 -53514.2 217285 163440 
29344 2 -271.537 29.4534 -34.0948 -0.273457 0.176173 -0.454303 -0.00505201 0.14499 0.037907 0.00039323 -1.51966 38201 70959.7 179391 101641 
30149 2 -269.95 26.7415 -34.104 -1.88639 1.43781 -0.724715 -0.0841785 -0.0875278 0.0112682 0.00774729 -1.52635 88913.6 40044.9 -56276.3 149523 
29345 2 -270.009 24.9223 -36.6949 -2.32013 -1.54531 -1.31045 0.0291818 -0.0341499 -0.0953781 0.0119506 -1.52061 312200 -37254.5 389378 1893.57 
29432 2 -269.956 30.4183 -36.7834 -1.65042 -1.02278 0.716437 0.155059 0.0450946 0.165715 0.00539482 -1.51754 184917 173979 225734 36823.3 
29343 2 -268.361 27.6662 -36.737 -3.45894 0.905472 -0.059584 0.0084079 0.0361663 0.0114435 0.0161063 -1.52202 -6739.53 224806 327176 -11579.4 
30158 2 -268.369 29.5356 -34.0693 -0.909701 -0.107795 -0.0881612 0.10579 -0.100874 -0.241507 0.00106675 -1.51873 144238 126701 210379 45420.6 
29348 2 -266.768 24.8728 -36.7334 0.445869 -2.51717 0.274129 -0.00528615 0.13827 0.00598629 0.00832551 -1.52628 248280 91331.5 62445.9 -32357.4 
30157 2 -266.795 26.7317 -34.1195 -0.276957 -1.58966 1.28628 0.0701386 0.0602762 -0.0642438 0.00536333 -1.52083 81800 304061 180969 38800.6 
29436 2 -266.734 30.4244 -36.7867 -0.862493 -0.368092 -0.304499 -0.069618 -0.0093696 0.01655 0.00122438 -1.51886 291039 10956.1 230328 76306.4 
30246 2 -265.163 27.684 -36.7631 0.355987 0.498102 1.44134 -0.0631876 -0.123633 -0.0022007 0.00308872 -1.51704 -75153.6 246897 215174 8383.2 
31061 2 -265.153 29.5344 -34.1895 -2.29223 -0.470568 0.428575 -0.0301237 -0.141735 0.131598 0.00712818 -1.52669 160170 -60613.8 191003 86922.2 
29352 2 -263.584 24.8542 -36.7291 -1.65407 2.51683 -1.16349 -0.0976765 0.0511924 -0.0393311 0.0131293 -1.52318 91515.1 97346.4 58019.4 -42795.8 
30153 2 -263.642 26.7424 -34.0947 -1.27636 1.07435 -0.186828 0.0734899 -0.0874648 -0.0857562 0.00354962 -1.52314 151326 238161 54849.5 -37933.5 
31154 2 -263.518 30.4251 -36.7801 -1.07752 1.27808 -0.341285 -0.110022 -0.0554239 -0.0560116 0.00366647 -1.53259 -49335.1 -57007 41347.3 17033.6 
29451 2 -262.044 27.5888 -36.7175 -0.224453 0.906346 0.543758 0.228832 0.154316 -0.132472 0.00147051 -1.51612 172318 91713.3 321670 96320.4 
30254 2 -261.944 29.4855 -34.1804 -0.858751 -0.970376 0.36301 -0.0117685 -0.01049 0.10401 0.00228081 -1.5249 240301 113953 216072 99306.6 
30250 2 -260.375 26.7277 -34.1488 -3.01645 0.356452 0.0943159 -0.154459 -0.0771246 -0.0487054 0.0116315 -1.51714 118872 131858 183559 32967.1 
29357 2 -260.382 24.9057 -36.8026 -0.781328 -1.52155 0.461999 -0.103797 -0.135082 0.164437 0.00395365 -1.52258 6578.69 121647 -13585.4 83362.2 
30259 2 -260.357 30.4314 -36.782 -1.3134 0.385158 -0.449456 0.0399732 -0.125913 -0.0257404 0.00261398 -1.51863 -29735.2 313091 112591 57555.3 
29356 2 -258.766 27.6251 -36.811 -1.03491 1.29348 -0.272062 -0.140194 0.0954833 0.0644154 0.0035495 -1.52176 49687.8 87657 194824 -96082.2 
30170 2 -258.753 29.4704 -34.1292 -0.782206 -0.684722 0.563885 -0.0920979 -0.0118836 -0.112776 0.00176163 -1.51267 156945 -68252.7 275299 -54254.9 
29361 2 -257.226 24.8509 -36.8279 -4.31346 -2.62493 -0.333196 -0.0386153 0.0342761 0.0656304 0.0322528 -1.53142 -245860 77906.3 -44071 106498 
30166 2 -257.244 26.6953 -34.2063 -3.83916 0.245091 0.488244 -0.0110463 -0.0120637 0.12805 0.0189401 -1.52876 -244353 34641.6 240534 213165 
29355 2 -257.204 30.3851 -36.8121 -3.12251 -1.42393 -0.41794 0.0974864 0.0587511 0.055744 0.0150542 -1.52755 -1308.52 28088.7 158213 11766.1 
30262 2 -255.564 29.4488 -34.1888 -1.08643 1.23264 0.0858477 -0.0945155 -0.025916 0.076126 0.00340964 -1.51782 229102 40155.8 259344 48796.8 
29365 2 -255.632 27.6332 -36.7762 1.49475 0.615402 -0.662741 0.115305 -0.0352328 -0.123547 0.00384434 -1.52357 33097.3 227157 249820 45125.2 
30268 2 -253.989 30.4096 -36.7884 0.13722 0.270797 0.520587 -0.0170972 -0.0953862 0.00797978 0.00045742 -1.5267 173629 70690.8 127274 6135.67 
30174 2 -254.079 26.6752 -34.1437 -0.585741 -0.847195 0.0357789 0.084788 0.0480531 -0.0479305 0.00133775 -1.5222 5393.76 65870.9 115182 106918 
29270 2 -254.059 24.8494 -36.7516 -1.71485 0.201529 0.503048 0.0661135 0.0402948 -0.148218 0.00407378 -1.52614 43548.7 209019 2229.62 -37732.9 
30076 2 -257.317 24.8109 -31.5773 -0.698642 -0.492808 -0.263297 0.0220452 0.0601204 -0.0506759 0.00100797 -1.53286 17182 -19479.2 93444.4 -35430 
30175 2 -254.11 24.8019 -31.5769 -0.0152413 0.187253 1.32346 0.0487469 -0.00803913 -0.0893499 0.00225056 -1.52858 183051 68695.4 107370 -102431 
30266 2 -252.338 29.4511 -34.1472 -1.82381 1.76667 -0.280649 -0.22612 -0.0574075 -0.0419955 0.00821983 -1.51868 65089.2 25300.4 412857 149699 
29364 2 -252.444 27.6184 -36.782 0.189735 -0.439534 -0.956231 0.0670359 -0.068855 0.0796704 0.00144034 -1.51765 292115 234573 233358 -16503.6 
30273 2 -250.798 30.3557 -36.8352 -0.510792 -1.03196 -0.865102 -0.0197353 0.0662379 0.150283 0.00261257 -1.53063 -27658.5 14002.4 -36380.1 -20869.8 
30178 2 -250.883 26.6813 -34.1444 -0.438485 1.68227 0.138612 0.061996 -0.0130732 -0.168318 0.00383085 -1.52347 99655.4 26426.2 131447 106056 
30177 2 -250.827 24.8311 -36.7729 1.29412 -1.36192 0.144864 0.0555497 0.0804961 -0.0147117 0.004472 -1.51802 145521 282744 -83171.1 -113547 
29368 2 -249.198 27.6249 -36.7802 0.0779197 -0.462041 0.535051 -0.133329 -0.0247053 0.0548332 0.000637105 -1.52833 46303.2 11270.1 67791.3 133724 
31170 2 -249.205 29.4821 -34.2127 -2.69719 -1.81978 -0.631386 0.0156692 -0.0345348 0.141671 0.0138359 -1.52064 42475.6 209644 176514 12228.3 
31076 2 -250.905 24.7968 -31.6071 -0.86512 -0.675555 1.65455 0.00666597 0.00932489 -0.0353929 0.00496545 -1.5301 192404 76229.7 -112384 44320.9 
31080 2 -247.69 26.6754 -34.1745 0.0700547 -0.391318 -0.0284255 0.119519 -0.0227933 -0.144375 0.000200068 -1.53018 223403 42957.3 -138753 74247.4 
30272 2 -247.613 30.37 -36.7803 -1.39786 -0.853812 0.68084 0.015801 0.033155 -0.0561348 0.00396315 -1.52497 -140460 52582.8 117081 -101004 
29373 2 -247.64 24.8713 -36.7961 1.45737 -0.0964503 0.722208 0.0391085 -0.202896 -0.00568422 0.00334377 -1.51375 387407 56571.2 208275 3151.22 
30183 2 -247.674 24.7271 -31.6915 0.965406 -0.0568501 1.56368 -0.065323 0.127148 0.128031 0.00425758 -1.52186 276928 144232 -246768 154742 
31083 2 -249.226 27.5498 -31.6344 -1.92105 0.51846 0.527985 -0.160813 0.0585125 0.182441 0.00533784 -1.51975 20317.8 239890 -65633.6 21456.5 
31230 2 -247.572 30.278 -31.5777 0.705459 0.365371 -1.76197 -0.28726 0.07925 0.00448553 0.00470519 -1.56858 188459 28041.8 309690 -9682.99 
30270 2 -246.042 27.5956 -36.8009 -1.33098 -2.18988 1.55429 0.0691018 0.0419614 0.0286571 0.0113141 -1.5325 -40397.3 -234389 76301.7 -103295 
31178 2 -245.991 29.381 -34.1605 -0.472093 0.479019 -0.138522 -0.172373 0.193645 -0.085266 0.000593887 -1.53223 -81409.3 193024 -50374.9 35237.7 
30274 2 -244.443 26.6861 -34.227 -0.319066 0.702308 1.98819 -0.00968471 0.00520785 0.050349 0.00572823 -1.52993 161845 -156459 -23009.5 106060 
29371 2 -244.347 24.9305 -36.8542 1.08893 0.686293 1.68091 -0.152265 -0.246657 0.0564354 0.00564544 -1.51796 338304 132635 -24194 8773.65 
31231 2 -244.478 30.3018 -36.7941 -2.48789 0.543403 -0.00726489 0.190389 0.223853 0.0311092 0.00816789 -1.50865 115084 209492 131884 61933.6 
30281 2 -242.848 29.5014 -34.1458 -4.18583 0.09209 0.965893 0.0841621 -0.074196 -0.129994 0.023254 -1.53067 -105618 272319 183028 51866.4 
29376 2 -242.806 27.6455 -36.7753 -0.249728 0.666856 -0.954048 0.0647185 0.0863704 -0.0694225 0.00178508 -1.52935 54706.1 -125386 -19155.3 3647.2 
31175 2 -246.062 27.5671 -31.6 -1.89074 -0.93339 -0.853804 0.0760104 -0.150861 0.0142425 0.00651813 -1.52471 -163221 52121.6 -80858.4 176989 
30187 2 -244.457 24.7904 -31.6446 2.46496 0.983444 0.0504768 -0.0997296 -0.0184835 -0.0161788 0.00887423 -1.52733 27819.1 95123.8 -99285.4 -14976.4 
30277 2 -244.432 30.3456 -31.5787 -3.46512 -1.17383 2.09302 -0.103537 -0.275218 0.065467 0.0223762 -1.58415 -357402 -196778 -62589 -95469.2 
31089 2 -242.891 27.5407 -31.6196 -1.66365 0.223183 1.66142 0.0630254 0.150179 0.022865 0.00702541 -1.52017 -13828.3 209958 137635 71944.8 
29375 2 -241.142 24.8808 -36.8489 -2.10517 -0.122393 -1.16902 -0.0865574 0.010379 0.0722035 0.007322 -1.52923 93044.1 155818 -53417 73103.7 
30278 2 -241.237 26.716 -34.2581 -0.615203 2.42955 -1.60424 0.0151987 -0.0760857 0.175525 0.0111527 -1.50706 274803 360560 154791 -21941.6 
30375 2 -241.232 30.4713 -36.8061 -1.61611 -0.914923 1.77205 -0.0628097 -0.169518 0.0516263 0.00829902 -1.51643 263330 39489.2 183751 -45771.1 
30190 2 -239.666 29.5015 -34.1793 -0.283642 -1.43202 -1.37248 0.0216341 -0.0364526 -6.79448e-006 0.00505677 -1.51875 111420 76539.4 304569 -75883.6 
30279 2 -239.605 27.7174 -36.8135 -1.32653 -1.22017 -1.07745 -0.0392083 -0.154961 0.010917 0.0055537 -1.52353 30243.3 163762 -71303.9 -219887 
30285 2 -238.058 26.7063 -34.2559 0.284703 0.092628 -0.477449 -0.171721 -0.053064 0.0543237 0.000400014 -1.52704 -156056 -73648.6 173789 -41633.7 
30282 2 -238.031 30.3874 -36.8485 1.18256 -2.73535 -1.67664 0.00879143 0.119744 0.248298 0.0147259 -1.52927 32222.5 -82607.6 -26382.6 -180198 
29468 2 -237.987 24.8628 -36.8809 -1.86293 -0.535333 1.17156 -0.0719741 0.0232329 0.116515 0.00646086 -1.52667 -104012 135405 -18527.8 -124977 
31004 2 -236.478 29.3954 -34.2265 -0.937711 0.981764 -2.68493 -0.0332045 0.203837 0.135992 0.0114011 -1.52164 63326.1 147931 318936 7430.49 
30283 2 -236.436 27.5984 -36.8459 -2.96723 -1.97028 2.58344 0.0386164 0.0844642 0.00677042 0.0243851 -1.53407 -56057.3 -132180 -130736 -60477.8 
30185 2 -241.294 24.821 -31.5827 -0.627551 1.23137 -0.283178 0.0490614 -0.0280399 -0.275744 0.00250681 -1.51684 98080.9 45716 123245 153500 
30189 2 -238.1 24.8487 -31.6234 -0.183933 -0.140274 -2.78121 -0.191156 -0.0993366 0.00849319 0.00980995 -1.5186 -39388.4 610.526 160282 -66334.1 
31092 2 -239.711 27.6153 -31.5871 0.0304154 -0.801222 -0.0776038 -0.0939068 -0.106416 -0.112013 0.000817307 -1.52416 -166484 44884.3 221973 -32522.5 
31903 2 -236.61 27.5603 -31.5817 -1.908 -1.9548 -1.13924 0.221481 0.173091 -0.03187 0.0110329 -1.52608 -168799 -182672 236439 -49345 
29384 2 -234.915 26.6759 -34.2278 -0.402008 1.65973 -0.134251 0.108875 0.0729125 -0.0565901 0.00369584 -1.52607 -182586 -83022.8 210651 57713.4 
31186 2 -234.849 30.3772 -36.7542 1.79689 0.680029 0.0838379 0.070796 0.0863785 -0.116835 0.00465803 -1.52572 103218 -107646 56358.9 230589 
29383 2 -234.83 24.8759 -36.8934 -0.88838 1.11135 1.32342 0.0870972 0.01244 0.142702 0.00475563 -1.52247 108235 114831 68169.5 157440 
31093 2 -233.308 29.5236 -34.1886 -0.955866 2.10432 -0.0255602 0.032482 -0.218506 0.0968562 0.00672897 -1.51535 -12979.9 -44382.5 321515 95780.9 
29476 2 -233.262 27.6979 -36.8649 -2.43775 1.08627 -2.21791 0.0250231 -0.197791 0.155685 0.0151668 -1.51772 -6614.6 125564 126736 119249 
30197 2 -231.764 26.729 -34.2103 -1.096 0.533834 0.946204 0.115362 0.00974098 0.0298629 0.00299955 -1.50439 242679 429044 347728 -51382.4 
29387 2 -231.604 24.8831 -36.8182 -0.940187 -0.955809 0.922826 -0.229559 0.0844716 0.0599918 0.00333663 -1.52005 128662 159243 193150 110528 
30286 2 -231.628 30.4319 -36.823 0.572126 1.32501 -1.15365 -0.0328947 0.0404781 -0.0606127 0.00429984 -1.52564 331896 -53831 -34757.7 22354.5 
31996 2 -233.421 27.6031 -31.5712 -0.970268 1.57037 -0.335672 0.0914907 0.0197477 -0.0882018 0.00443371 -1.51857 106486 80483.9 178379 21090.1 
31097 2 -230.112 29.5316 -34.2251 -1.49451 0.918146 -1.11356 -0.0558093 -0.150295 0.201128 0.00543677 -1.50424 58182.7 235737 431029 59675.9 
29388 2 -230.096 27.6811 -36.8064 -3.72972 -1.52357 0.0819765 -0.00124952 -0.0915158 0.0645202 0.020453 -1.5322 -183623 -2374.48 207230 -48258.1 
30193 2 -234.966 24.8672 -31.6452 -1.27118 1.05172 -0.862652 -0.0165768 -0.128237 0.101216 0.00436571 -1.52031 -149399 16466.3 152114 72677.4 
30194 2 -231.8 24.824 -31.6014 -0.152882 -0.399988 0.0873924 -0.033216 -0.0335441 0.0475933 0.000240568 -1.51529 112005 417265 192196 45010.4 
30202 2 -228.563 26.655 -34.1272 -0.281175 0.160054 0.220863 -0.139129 0.140038 -0.0597833 0.000193282 -1.5224 158849 133233 48030.5 -21425.2 
32001 2 -228.398 30.3758 -36.8239 0.537349 0.498312 -0.318077 -0.196542 0.180134 0.00311687 0.000803864 -1.52271 67431.6 -60539 48116.5 46516.2 
29393 2 -228.459 24.919 -36.7215 -1.72407 -3.44706 -0.709834 -0.161199 -0.180903 -0.111391 0.0193443 -1.52149 -197376 -91456.9 87458.1 -49133.8 
32814 2 -226.997 29.4498 -34.2264 -2.03301 -0.397712 -1.98451 0.145876 0.0897954 0.229436 0.0103653 -1.51965 -11734.8 306806 80989.7 132725 
30290 2 -226.962 27.6163 -36.7847 -1.49346 -0.6879 -0.244713 0.210935 0.0503826 -0.0908739 0.00348071 -1.53206 19155.9 -389821 285938 131595 
30205 2 -225.397 26.7407 -34.1409 0.130764 -0.622087 0.543291 0.0793192 -0.0727132 -0.001323 0.000880726 -1.53509 278940 56839 153617 -26710.3 
30294 2 -225.311 24.9309 -36.7394 -1.01747 -0.386565 0.908696 -0.00813726 -0.155021 0.0248457 0.00253214 -1.51539 -179596 -89.3053 177743 56482.8 
30211 2 -225.223 30.3361 -36.7459 -1.44797 -2.44666 1.756 -0.15454 0.199335 0.0189031 0.0140642 -1.52536 -172353 43900.4 79458.8 129314 
31012 2 -227.099 27.6195 -31.5632 -0.949198 1.58809 -0.366213 0.00956157 0.155688 0.106564 0.00448027 -1.52464 -469542 38108.4 142765 98245 
32820 2 -223.759 29.4889 -34.0975 -2.36913 -1.57225 1.23239 -0.044212 0.0122823 0.00867658 0.0120958 -1.52247 254669 412466 61217.7 -66239.5 
29392 2 -223.718 27.6358 -36.7256 -0.543692 -1.68006 -1.71658 0.075022 -0.0262199 0.0451657 0.00763879 -1.51843 120391 -307159 236790 145259 
30322 2 -286.509 34.8318 -32.6121 0.113726 -1.13073 0.599456 -0.0644553 -0.0341422 0.0999209 0.00207924 -0.99992 -410206 -90149.1 42579 19203.6 
30319 2 -283.659 35.6007 -33.4563 -1.49756 -0.99073 0.426829 -0.0325967 0.0721664 0.102705 0.00429044 -1.43776 -338832 257390 589191 -199153 
29598 2 -282.92 35.3281 -36.5289 -1.35669 -2.40587 -0.582317 0.0762907 -0.0381865 -0.0262355 0.0100357 -1.14991 162903 -497733 632774 412678 
31128 2 -282.561 32.663 -34.0785 -1.44099 0.80827 0.992871 0.11847 -0.0310524 -0.154602 0.00467981 -1.25447 -54612 886270 195452 -460025 
29513 2 -280.812 35.1769 -34.0884 0.437458 0.483831 1.89215 -0.00395965 -0.100053 -0.0207053 0.00504525 -1.5706 -992479 -452382 152758 -65318.9 
30318 2 -280.815 33.2839 -36.6624 -1.44483 0.320975 -1.0607 -0.0518221 0.158008 0.0115294 0.00417612 -1.35638 -630199 -246767 -70074.3 435605 
29511 2 -279.646 36.2 -36.6799 -2.34421 -0.470478 0.686766 -0.00727226 0.0227068 0.078389 0.00779429 -1.69293 1.72877e+006 1.19145e+006 -52582.5 -369368 
29510 2 -279.411 32.4183 -34.1051 -0.949449 0.40435 0.245118 0.0214799 -0.054911 0.0954392 0.001417 -1.58953 -96384 -370477 -7171.28 98371.1 
28609 2 -277.745 33.2636 -36.6981 -0.318412 -0.88298 0.162103 -0.185306 0.0844277 -0.0327348 0.00114278 -1.55626 -116667 448495 214484 138.003 
29517 2 -277.758 35.1199 -34.1091 0.508255 -0.373371 0.372327 -0.0355184 0.00174412 -0.0250022 0.00067555 -1.53595 -86263.9 58511.5 461644 -288090 
29422 2 -276.295 32.3042 -34.0523 0.477137 1.32332 -0.909729 0.19236 0.00716812 -0.188423 0.00353475 -1.53437 -85725.9 12612 -62576.9 27022.8 
29514 2 -276.09 35.9476 -36.7099 -1.41861 2.06956 -0.518046 -0.266094 -0.099108 -0.0762727 0.00826734 -1.47897 -268316 -542595 20774.7 312700 
29425 2 -274.659 33.1581 -36.7033 -1.60633 -0.364661 -0.383123 0.139372 0.030995 -0.118938 0.0036023 -1.52154 -280884 -205441 -31777 289643 
29426 2 -274.562 35.002 -34.1845 -0.126145 0.762703 0.0189565 0.00464447 -0.0378033 0.125793 0.000753175 -1.5288 -230575 -52217.6 -289010 78675.2 
29518 2 -273.056 35.9628 -36.8005 0.52978 -0.220188 1.01723 0.222437 -0.0907596 0.0472848 0.00171786 -1.52531 -319704 53116.8 54499.7 86764.3 
29340 2 -273.099 32.2323 -34.1554 -2.64927 0.152372 0.0476939 0.0867931 0.0150863 0.119375 0.00887217 -1.51661 84580.4 22176.1 217783 4835.88 
30238 2 -276.043 35.8098 -31.5926 -0.620186 0.331036 0.522305 -0.0616693 0.0516014 0.173301 0.000966074 -1.49368 -337876 -525419 -4075.12 309070 
29430 2 -271.45 33.2055 -36.7356 -1.3183 2.0378 0.369329 -0.146158 -0.146547 -0.0921484 0.00759104 -1.52346 186.455 -121088 74908.7 -88315 
30249 2 -271.434 35.0074 -34.1589 -0.792615 0.780098 1.48985 -0.0829864 0.0444542 0.0397532 0.00435344 -1.52212 -114693 -11373.5 -43237 29917.1 
29522 2 -269.927 35.882 -36.7848 -0.991689 -0.045799 1.73698 0.191764 0.258017 -0.0347406 0.00504141 -1.51697 119644 -105636 140.645 -7146.31 
31058 2 -269.934 32.2504 -34.1356 -0.837244 -1.19001 1.18476 0.0624184 -0.0430209 -0.0636253 0.00443448 -1.51704 151435 104410 148203 200155 
29433 2 -268.263 33.2146 -36.7699 -2.02888 0.0398163 -0.21172 -0.0929292 -0.143765 -0.00525703 0.00524306 -1.52391 -39668.6 93994.1 223395 146698 
30248 2 -268.278 35.0452 -34.1993 0.053566 -0.425593 0.0394766 0.0215289 -0.104201 0.0724687 0.000233713 -1.52887 -10830.9 43603.6 24126.1 72533.5 
29443 2 -266.638 35.9565 -36.7582 -0.560955 2.26032 -0.628891 -0.133985 -0.060976 -0.193495 0.00732943 -1.52677 164705 -148448 -126408 32104 
31158 2 -266.701 32.2617 -34.1736 -0.332493 -0.305127 -0.945632 -0.0687537 0.0503342 -0.0374495 0.00138279 -1.52059 161669 53117.6 111526 91569.4 
31957 2 -266.666 35.9162 -31.616 0.250765 -0.936389 1.28484 0.00766868 -0.104354 0.00201308 0.0032628 -1.52371 -55373.2 -69423.8 95574.7 74169.4 
31157 2 -268.319 33.1399 -31.5994 0.485645 -0.102183 0.18673 0.0815506 0.0494394 0.0727613 0.000354126 -1.52756 -50000.5 105089 62940.3 17248.5 
29439 2 -265.07 35.0301 -34.2311 -2.07278 2.902 -0.0348372 0.00793064 -0.106557 0.111646 0.0160201 -1.5264 -66713.2 91839.6 128083 99877.7 
30253 2 -265.112 33.1662 -36.8313 -2.93747 -3.20416 1.02162 0.0722573 0.0723804 0.0680198 0.0251137 -1.52791 -202060 112530 164168 -4364.25 
28641 2 -263.465 35.9618 -36.8462 0.264465 -0.8112 1.06319 0.0208485 -0.0399181 0.0672731 0.00234065 -1.52109 89834.2 163527 150270 109758 
31065 2 -263.526 32.2323 -34.1877 0.423171 0.104723 0.414061 -0.0145401 0.0437535 -0.0310006 0.0004553 -1.5305 21149.8 -63214.9 119183 -85583.3 
30264 2 -261.915 34.9722 -34.2126 -1.97125 0.535997 0.746234 -0.0158157 0.176754 -0.0380444 0.00595752 -1.51615 -34203.3 179355 87548.6 -22075 
30257 2 -261.95 33.1664 -36.821 -0.68935 0.858503 0.737277 0.0986433 0.0945739 0.0389915 0.00221147 -1.52767 33846.1 -41797.3 98762.3 73101 
30261 2 -260.326 32.2424 -34.2078 0.0144263 -1.9433 1.39634 -0.040679 0.0228114 0.0403985 0.00721252 -1.53144 39437 -13289.7 119289 66193.2 
28546 2 -260.277 35.9477 -36.7784 -0.14999 2.61605 0.9295 -0.115052 0.0743463 -0.0670192 0.00973629 -1.51735 -27196.3 123484 -192.763 114731 
30252 2 -263.491 35.895 -31.5918 -0.624943 1.11272 -0.92769 -0.0594018 0.138243 -0.101706 0.00313532 -1.52057 -58573.4 -82403.4 59423.7 158659 
30972 2 -265.133 33.1288 -31.581 -1.23484 -0.411078 0.759503 0.016584 0.0492541 -0.0732804 0.00285993 -1.52662 -32343.8 39236.5 -27805.4 -4555.43 
31070 2 -261.973 33.1905 -31.6309 -2.93885 1.72817 0.506471 0.0882163 -0.104121 0.141407 0.014963 -1.53533 -71674.5 -343369 113576 254438 
31169 2 -260.33 35.9313 -31.5951 -1.53018 0.607538 0.229031 -0.0510498 0.045433 -0.034765 0.00348007 -1.57171 -120621 98601.3 300710 123495 
29455 2 -258.754 35.0419 -34.1976 -1.46037 2.48494 -1.24503 0.0840968 -0.0905468 -0.0247008 0.0124159 -1.52119 12744.3 157482 -58218.3 23315.1 
31162 2 -258.74 33.2089 -36.8149 -0.94938 -0.370369 -0.398563 -0.0052933 -0.0396691 0.0685799 0.00150808 -1.53215 61560.9 115027 48632.3 113161 
30258 2 -257.167 32.2049 -34.2135 0.0675302 -0.109244 0.693472 0.0133616 0.103731 0.0524209 0.000626482 -1.51407 50908.8 157322 377279 -82503.6 
30362 2 -257.11 35.9658 -36.8076 -1.69253 2.49455 -0.27695 -0.0246476 0.0511158 0.00335508 0.0115424 -1.52183 -336594 109227 216274 189554 
30263 2 -257.188 35.9558 -31.6441 -0.714963 -2.38706 0.25083 0.0551807 -0.129914 0.0945298 0.00789989 -1.64351 -105214 91585.6 43263.4 -13128.7 
30358 2 -255.566 33.1744 -36.8525 -1.95015 0.901584 -1.8974 -0.000196276 -0.0809461 0.153878 0.0103482 -1.52478 62749.2 2749.69 -13750.9 64826.5 
30364 2 -255.573 34.9492 -34.2328 0.271834 0.14338 -0.756177 -0.0146746 0.0170832 0.0226224 0.00083916 -1.56585 161865 242611 215616 -64824 
29557 2 -254.001 35.9397 -36.8431 -1.52176 -0.250653 -1.67698 0.147013 -0.0167699 0.0833597 0.00653798 -1.53338 -105878 257397 351444 -25971.5 
30269 2 -253.982 32.1749 -34.1838 -0.871488 -0.541955 -0.0655615 -0.0953821 0.128205 0.0404728 0.00133195 -1.54059 -91318.1 121892 468247 5715.47 
28736 2 -254.07 35.7984 -31.7037 0.638547 -1.55186 0.62971 0.00989334 -0.00910577 0.0618372 0.00404625 -1.21476 -234490 -54317.9 -69984.4 -185795 
31172 2 -258.787 33.1976 -31.6008 -0.2534 -0.916696 -0.430071 0.0881917 -0.0713123 0.00556916 0.00137225 -1.55443 93577.8 73461.7 197935 38968.3 
28657 2 -252.389 34.9193 -34.232 -1.27982 -0.0128907 -0.346942 -0.0960338 0.130971 0.00987674 0.00221484 -1.47106 64455.5 107999 282746 183406 
30363 2 -252.382 33.1438 -36.8357 -2.0317 -0.210339 -0.0415175 -0.0575926 0.0465501 0.0424266 0.00525694 -1.5315 30675.2 182556 175444 -41149.5 
29561 2 -250.872 32.2111 -34.2033 -1.64601 -0.221868 0.29828 0.209833 -0.114143 0.0151913 0.00358653 -1.54987 -160673 -238540 431638 62342.7 
30271 2 -250.833 35.9222 -36.806 -2.34538 -0.342977 1.97798 0.0569169 -0.0491112 0.0658763 0.0120043 -1.56784 -211467 17910.7 331095 -57890.7 
29464 2 -249.216 33.132 -36.81 -0.849618 -1.44088 -0.348218 -0.0112672 0.0231976 0.0241881 0.00367685 -1.54413 46449.9 148853 420447 -34444 
30371 2 -249.257 34.9325 -34.1781 -2.67947 0.116225 -1.52283 -0.018142 0.0892232 -0.0884222 0.0119806 -1.39504 -78655.8 235585 225664 2097.41 
30367 2 -247.665 32.2338 -34.2199 -0.772723 0.166177 -0.0384172 0.0480709 -0.172466 0.116683 0.000788698 -1.56402 203283 94585.4 97718.2 -110835 
28668 2 -247.711 35.8854 -36.7867 -1.23845 1.56414 -0.0213332 0.227499 0.0901763 -0.0753103 0.00501382 -1.5621 126530 182585 288968 127354 
30275 2 -249.271 32.9564 -31.5973 -0.284302 -1.71613 -0.529454 0.0600374 -0.0611428 -0.0116832 0.0041643 -1.27702 -3246.15 -210165 230804 24395.5 
30374 2 -246.124 34.9987 -34.2046 -1.25899 1.19059 1.46476 0.133709 -0.0728612 0.0149265 0.00648412 -1.40033 295123 184762 125261 -162487 
31179 2 -246.032 33.1451 -36.7712 0.241728 -0.16778 -1.03047 -0.117011 -0.0883789 -0.0645579 0.0014465 -1.53621 -42162.5 -13065.2 317028 -136637 
31989 2 -246.078 32.9649 -31.6193 -0.663229 -0.883272 -1.70445 0.00941462 0.0716468 0.016138 0.00519574 -1.28683 44399.7 -321664 207839 -45279.6 
30372 2 -244.531 35.8595 -36.8025 0.175834 0.171233 0.630406 0.066656 0.22026 0.0123367 0.000576419 -1.56499 309812 -299476 220740 -101599 
31992 2 -244.479 32.1965 -34.2058 0.765453 0.631036 -0.307994 0.0323982 0.0798889 -0.0764059 0.001359 -1.56795 316925 354961 49286 62115.2 
30284 2 -242.86 35.0307 -34.2388 0.260982 -0.228705 -0.469755 -0.0701105 -0.100715 0.0371494 0.000429606 -1.37938 553380 587188 161080 5232.48 
28658 2 -242.85 33.208 -36.7803 -0.53729 -2.09804 -1.40623 0.0338123 -0.16277 0.117281 0.0083984 -1.53174 101649 85717.4 165248 125800 
31184 2 -242.884 32.9406 -31.6582 0.509196 2.04024 -0.0974977 -0.0974141 0.272675 0.0606219 0.00558139 -1.27001 -351534 -720490 97262.7 -63600 
31094 2 -241.209 32.2542 -34.1826 -1.91106 0.885593 -2.31331 -0.18422 -0.0366108 -0.0680858 0.0123279 -1.54713 76571.6 -32748.5 184492 -96368.6 
31182 2 -241.235 35.9334 -36.8086 -0.288017 -0.702975 0.100262 0.0966485 -0.0992766 0.198515 0.000739564 -1.55448 366639 -71051.8 52247.2 -96034.4 
31993 2 -239.627 33.1681 -36.8173 -2.0739 -2.42708 -0.449204 0.0750903 0.060773 0.189101 0.0130909 -1.53621 23888.3 2854.14 -45749 -277864 
30388 2 -239.635 34.9328 -34.1939 0.923386 -0.0914139 0.492307 0.111029 0.12192 -0.0243441 0.00138971 -1.4831 367381 -124675 243861 30733 
27961 2 -238.056 32.2122 -34.1577 -0.941393 -0.495953 1.21708 0.0272132 -0.010221 0.0114728 0.00329171 -1.53905 52786.6 202125 578917 -111151 
30291 2 -237.9 35.8104 -36.7079 -1.24068 0.496114 -1.12208 -0.17691 0.0879428 -0.0151135 0.00383459 -1.51682 162419 -327743 179808 221122 
30299 2 -236.371 34.9375 -34.0871 -1.72343 -0.417148 -0.489889 -0.178631 0.209971 -0.18239 0.00426246 -1.55938 373942 152000 298469 109795 
32017 2 -238.012 35.912 -31.6112 0.562957 1.64843 1.3784 0.0505858 -0.0617106 -0.0901791 0.00621476 -1.22481 -221592 94117.3 80633.7 36250.6 
30300 2 -236.406 33.1026 -36.7679 -2.62909 -0.0266555 -2.2766 0.00183832 0.0600181 0.0917263 0.0152348 -1.52363 -30335.4 -228676 138139 308075 
28783 2 -234.876 32.2451 -34.1314 -4.33809 0.301041 0.332581 -0.045159 -0.12125 -0.116779 0.0239563 -1.5193 -241308 -99830.3 107441 286503 
32855 2 -234.751 35.9186 -36.7679 -1.6881 -0.460096 -0.589285 0.0545809 0.084251 0.133497 0.00429323 -1.50434 -48424.3 25148.9 1038.19 129987 
30305 2 -233.205 35.0096 -34.1101 -2.37636 1.26206 2.22608 -0.222835 0.0190788 -0.221998 0.0153602 -1.51563 -204775 249585 191715 16187.3 
32004 2 -233.262 33.1881 -36.7918 -0.235658 -1.75012 -0.538775 0.182838 -0.0608618 0.0949756 0.00429337 -1.5243 155723 24978.7 76101.8 164249 
31102 2 -231.739 32.219 -34.2268 0.0728574 -0.284617 -0.316394 0.102859 0.0977332 0.0979954 0.0002348 -1.51777 -82084.2 -110197 238621 -11046.5 
29506 2 -231.565 35.9365 -36.7991 -0.55799 -0.606142 0.27131 -0.118243 0.158605 0.0847255 0.000947624 -1.50629 -108641 369379 209399 55227.7 
33624 2 -230.008 33.1922 -36.8213 -0.100526 1.07295 0.854832 0.0140791 -0.0848165 0.15625 0.00238309 -1.52845 333653 110811 196379 -33878 
31846 2 -230.127 34.9881 -34.1435 0.154356 -0.88417 0.679356 0.18617 0.142141 -0.0576314 0.00159594 -1.52658 -184877 96980.7 188633 144037 
29489 2 -231.743 35.9255 -31.5633 -1.74559 -0.740902 0.321958 0.12293 -0.00410613 0.027056 0.00465982 -1.588 60798.1 65802.1 -38447.4 219853 
30293 2 -233.372 33.1105 -31.5716 1.25526 -1.00927 -1.76205 0.04666 0.13467 0.157831 0.00717816 -1.55757 129593 21671.6 271088 141571 
28806 2 -230.204 33.1519 -31.6137 2.41421 -0.569254 -1.62948 -0.0615977 -0.0642139 0.162062 0.0110934 -1.56729 -132.893 3505.44 116972 33897.5 
31108 2 -228.548 32.293 -34.1347 -1.88726 -0.287937 0.734343 0.0432603 -0.133702 -0.15926 0.00526971 -1.52363 -99661.6 62838 381280 33225.2 
30407 2 -228.436 35.9652 -36.6893 -0.406303 -0.388896 0.0890947 0.0916686 -0.0198689 -0.0949017 0.000408412 -1.5118 -298686 327098 176546 40256.6 
28682 2 -226.813 33.1225 -36.806 -2.02344 0.724393 -0.722128 -0.184244 0.11122 0.159956 0.00647459 -1.51712 1467.21 222732 -29113.9 -60814.1 
31926 2 -226.925 35.0405 -34.1553 -0.494332 1.33021 1.40055 0.045474 0.0562211 0.159065 0.00500705 -1.53541 51374.6 188355 145828 136089 
33455 2 -225.421 32.2815 -34.1357 -1.91571 0.454149 1.06103 0.162075 -0.0668184 -0.0497773 0.0063001 -1.51347 109899 470097 317294 101294 
28774 2 -225.316 35.9584 -36.7284 -2.02729 1.84363 1.49187 0.108998 0.0897526 -0.0474706 0.0122608 -1.50624 -94224 414544 502572 17782.8 
31925 2 -223.686 33.2084 -36.7794 0.830779 -1.53854 3.72934 -0.101404 -0.0526991 0.193319 0.0213681 -1.52039 -347388 116702 225128 -161.861 
31199 2 -223.765 35.1134 -34.0568 0.160442 0.574714 -1.76153 -0.0533859 -0.109795 -0.172987 0.00435671 -1.50627 203198 204779 312040 189934 
31218 2 -284.803 41.4765 -31.9644 -2.77615 0.487427 0.456001 0.0752233 0.0255427 0.0254102 0.0102683 -1.06524 134878 -52535.3 408969 88166 
30321 2 -284.393 38.6663 -33.2149 -2.32973 -1.09772 -1.27774 0.0744142 -0.0102592 0.0677584 0.0104102 -1.22433 359907 521694 224995 -52345.6 
29512 2 -282.126 37.7684 -35.1889 -2.33473 0.470953 -0.934983 0.0402899 0.134972 -0.0801478 0.00824603 -1.43845 -91419.6 -551684 -684844 -543709 
30409 2 -281.853 40.513 -33.6422 -2.42134 0.707426 0.950826 -0.0294778 -0.0731103 0.0376396 0.00915345 -1.32223 908126 958497 630316 -67443.2 
30325 2 -281.631 37.5795 -32.2678 -1.94344 0.607704 1.37562 -0.11301 0.0581515 -0.0245537 0.00760572 -1.51721 -477180 -147226 -1.05871e+006 477115 
30408 2 -280.238 39.6942 -36.4878 -0.473058 -0.317752 1.14992 0.0859374 -0.0127542 0.0170245 0.00207452 -1.17965 -233691 527004 1.4191e+006 114409 
30334 2 -279.319 42.7267 -32.8791 0.133226 -0.0100483 0.289165 0.0289441 -0.108268 -0.107961 0.000127799 -1.20433 1.10111e+006 -187127 2350.13 -13194.7 
29516 2 -279.278 37.8933 -34.0886 -1.4487 -0.237883 -0.0931155 -0.0984974 0.026123 0.0980923 0.00272558 -1.53129 -10532.1 -149323 655174 -794232 
30329 2 -277.807 40.4337 -34.1642 -0.746021 0.0172571 -0.122963 -0.128898 0.0226393 0.109489 0.0007204 -1.40928 375277 -624645 570921 -315880 
28702 2 -277.489 38.5798 -36.6842 -1.20964 -1.52734 0.330523 -0.236834 0.0260758 -0.026315 0.00491872 -1.48106 -835542 -503001 -570618 578232 
30411 2 -276.25 43.1662 -33.9789 -1.50998 -1.22445 -1.26239 -0.0487409 -0.0183353 -0.0570518 0.00676731 -1.42073 274523 -773184 142359 -156984 
29521 2 -276.207 41.4058 -36.6348 -1.07589 1.33016 0.524478 0.0664462 0.0599623 -0.11736 0.00403291 -1.45865 99716.8 256663 275706 125290 
29599 2 -276.126 37.7564 -34.1092 -1.05448 -0.639631 0.315983 0.110453 0.0245108 0.0114982 0.00204155 -1.53948 -299779 -142881 -455829 -119012 
29525 2 -274.647 40.5268 -34.0924 -0.9324 0.350591 0.765557 0.0339692 -0.0477802 0.0669482 0.00198797 -1.56258 238870 75716.2 280228 -175487 
29515 2 -274.5 38.7016 -36.7522 0.774852 -0.37703 0.531624 -0.039928 0.108934 0.0221708 0.00129122 -1.53237 -818669 -147518 163887 -126128 
30341 2 -273.023 43.1857 -34.0745 -1.75164 1.01365 -0.108146 -0.0860684 0.0738693 0.0425852 0.00517338 -1.62066 484638 125143 10653.1 -103783 
29529 2 -273.064 41.4424 -36.7339 -0.369495 -0.0621957 -1.17423 0.0348852 0.085403 0.0715454 0.00191347 -1.58659 406755 27368.4 211710 -162327 
29434 2 -273.006 37.7664 -34.1711 0.01395 -0.464911 -0.387307 0.0104966 -0.0491451 0.0134528 0.000461416 -1.535 -125656 -16094.9 173534 -96547.2 
28715 2 -271.4 38.7291 -36.8105 0.0507797 0.0871153 -0.320356 0.0196183 -0.151628 0.0831347 0.000142068 -1.51624 -273886 102848 -8964.53 5951.63 
30239 2 -271.426 40.4599 -34.1622 -0.682477 1.93975 -0.66356 -0.0461114 0.184275 0.0490314 0.00588032 -1.52862 148470 -255250 50038.3 9694.09 
30336 2 -269.83 41.4392 -36.6684 -1.6812 1.98503 -0.45396 -0.0965872 0.031628 -0.123789 0.00878245 -1.52358 35618.3 -55835.1 62407.2 -225502 
29531 2 -269.848 43.2471 -34.0602 -1.70252 0.307292 0.254325 -0.00440593 -0.0448306 -0.12133 0.00385121 -1.57353 253654 130867 -236463 -113138 
31223 2 -269.844 37.7713 -34.202 -0.349204 1.348 -1.10189 0.0747622 -0.0718296 -0.0251927 0.00397153 -1.52243 -57859.5 -125158 200311 183739 
28719 2 -268.236 38.6879 -36.8146 -2.78171 0.0030557 -1.71844 0.00632938 -0.0239728 0.161417 0.0134654 -1.51683 -34500.1 204845 -38642.1 108610 
30342 2 -268.213 40.5128 -34.1203 -1.81751 -0.468173 -1.14718 0.0106019 -0.0357674 -0.067883 0.00609421 -1.5191 27370.3 58643.2 25753 1242.44 
28636 2 -266.667 41.4595 -36.7393 -0.704066 -0.288998 0.269969 0.0333122 -0.131293 0.0822443 0.000821347 -1.51333 72742.7 144441 -96472.1 -19783.9 
28718 2 -266.589 43.2185 -34.0994 0.389325 1.68017 1.09864 -0.176571 0.0908093 -0.0458847 0.00526673 -1.5815 255478 -359181 280963 -28838.2 
31147 2 -266.65 37.7699 -34.2148 -1.74887 1.57111 -0.947942 -0.0287968 0.081223 0.0292335 0.00809304 -1.52217 -52211.9 -50777.2 -79364 80968.3 
30243 2 -271.37 38.6478 -31.5956 -3.20601 0.526899 1.15098 0.0659775 -0.0756837 0.0291534 0.0149641 -1.51855 -148327 -159585 -183999 180475 
29446 2 -268.186 38.6315 -31.5799 -0.33401 -0.773183 -2.53135 -0.144492 0.079072 -0.0273252 0.00896413 -1.52082 -200975 -75476.3 -24242.9 185533 
28624 2 -265.032 38.6933 -36.8137 -1.2604 -0.529046 -0.484288 -0.071229 0.0960899 0.0246246 0.00264882 -1.52676 41413.5 -43506 46299.7 -67239.1 
29539 2 -265.028 40.543 -34.1688 0.0161654 0.563116 -0.273494 0.0210349 -0.0413744 -0.0545668 0.000493932 -1.52575 -7588.71 69742.9 192495 330691 
31228 2 -263.405 43.2819 -34.1507 -0.31822 -0.0939726 -1.10587 -0.127571 -0.0358519 -0.0511382 0.00167899 -1.52293 368.543 96686.4 541044 -14635 
30351 2 -263.497 37.809 -34.2111 -0.713452 1.1481 0.0316277 0.0836396 -0.172465 -0.00997862 0.00230258 -1.51828 -72020 36250.8 147458 -22212.7 
29449 2 -263.469 41.449 -36.8155 -1.00431 -0.409715 1.69936 0.0372386 0.0886497 0.128367 0.00511907 -1.54103 -24340.8 21606.6 216822 43942.3 
29534 2 -263.431 41.4171 -31.5952 -1.92351 1.66075 0.440073 -0.104826 -0.00939754 0.0542996 0.00837786 -1.65523 -253739 13182.7 139999 31462.6 
28637 2 -261.871 40.5272 -34.1838 -0.326547 -0.346071 -0.423717 -0.0560444 0.00292193 -0.0888088 0.000511281 -1.58012 -141996 -314557 181096 -20967.3 
28639 2 -261.849 38.75 -36.8305 -0.62071 1.39825 0.610683 -0.0439388 -0.150503 0.084324 0.00341748 -1.5227 76557.7 65.9199 95939.2 32950.5 
28640 2 -261.936 38.6931 -31.6184 -1.95106 -0.554241 -0.474477 0.0892904 -0.0670201 0.0261053 0.00546497 -1.55555 -29890.8 128309 -18185 78085.3 
29442 2 -265.086 38.6468 -31.5968 -1.90254 0.19948 -0.359322 0.120727 0.118916 -0.020951 0.00477176 -1.52686 -317504 62695.3 -8317.42 50404 
28754 2 -260.301 43.1491 -34.2696 -2.69515 0.610964 1.43703 0.156887 0.16751 0.104958 0.0122201 -1.31035 -89791.8 -343728 403011 402.359 
27920 2 -260.283 41.4359 -36.8339 -2.18802 0.415567 0.482269 0.0283508 0.0762638 -0.0455991 0.00654033 -1.56365 -7707.58 28265.8 131799 -45238.2 
29545 2 -260.33 37.8079 -34.2025 -0.301506 -0.929228 0.602507 0.0409245 -0.115864 -0.00778167 0.00165927 -1.52938 56805.6 94416.2 267428 86892.6 
29605 2 -260.284 41.3727 -31.6484 -1.6745 -1.20774 -0.303534 0.00334106 0.0778106 0.00403504 0.00548485 -1.36575 71405 40531.6 16211.1 6315.07 
30417 2 -258.631 38.7037 -36.8273 -0.262565 0.996047 1.06895 -0.145856 0.00375619 0.00334402 0.0027756 -1.51756 113618 44750 297973 13670.4 
30419 2 -258.707 40.4952 -34.2301 1.19381 -0.904545 -0.208393 0.0828336 -0.0680444 -0.0909163 0.00288028 -1.61537 70398.8 -203883 22778.2 8664.39 
30353 2 -258.748 38.6802 -31.6284 -2.38859 0.516417 1.68445 0.0900092 -0.0232223 0.0011255 0.0110956 -1.54513 341493 -58406.1 -53105.5 102933 
28762 2 -257.096 41.3321 -31.7433 -1.43729 -0.646898 0.219997 0.0168274 -0.03896 -0.0306279 0.00318994 -1.05866 -138352 273837 -185782 -138422 
30423 2 -257.123 43.1569 -34.3423 -2.86446 1.03336 0.626001 -0.0327007 0.0621704 0.0637439 0.012173 -1.23836 123579 -192803 -48180.7 70156.5 
28648 2 -257.131 41.4634 -36.8747 -1.79907 0.572954 2.15125 0.0360526 -0.132261 0.0422705 0.010319 -1.57337 78517.6 -297580 280957 4837.9 
28646 2 -257.117 37.7742 -34.1691 -0.904213 0.793043 -0.137784 0.00931263 0.0372883 -0.0622253 0.00184583 -1.58873 102076 125025 320846 -9035.13 
27937 2 -255.481 38.776 -36.7974 -1.24576 1.11335 -1.24783 -0.016182 -0.139661 -0.120825 0.00547705 -1.52568 46911.3 281874 231896 119371 
29558 2 -255.508 40.4941 -34.2592 -1.15068 -0.342148 -0.803242 0.00453831 -0.016159 0.0149929 0.00262775 -1.52974 188096 21366.8 143060 -20587.4 
30420 2 -255.493 38.5891 -31.6137 -1.21413 -0.185791 0.446415 -0.208179 0.030475 -0.0455456 0.00215115 -1.24533 216178 238227 407749 -149703 
29551 2 -253.978 43.217 -34.3564 -0.481576 -1.7546 1.66015 0.153044 0.0213643 0.139285 0.00764105 -1.15999 531763 -146191 -509888 35834.3 
29559 2 -253.901 41.4861 -36.8723 -1.56228 1.30269 -2.13636 -0.0416806 -0.148008 0.117449 0.0109601 -1.61067 -127130 -131592 -52353.9 146468 
30422 2 -253.977 37.7028 -34.2553 -1.46698 -0.834847 -1.00184 0.076787 0.0837098 -0.00200726 0.00485253 -1.48683 9251.75 221095 75743 189530 
28749 2 -252.33 40.5255 -34.2995 -1.27354 0.488648 -1.51552 -0.0534935 0.0762126 0.0149992 0.00523641 -1.32698 350953 526365 -277965 162677 
29565 2 -252.308 38.6848 -36.831 -3.06178 -0.218281 1.01055 -0.151497 -0.0358392 0.047875 0.0131536 -1.56729 -113720 -45094.5 167925 209.138 
27941 2 -250.769 41.3793 -36.7877 -1.82142 0.81906 -0.107336 0.0840005 0.254708 -0.0705774 0.00503803 -1.62785 -60599.1 402864 285367 -76926.8 
29566 2 -250.81 37.7807 -34.2606 -2.00518 0.984122 -1.93009 -0.0789197 -0.0779814 -0.0567001 0.0109761 -1.29826 -168201 227445 -231705 264017 
28684 2 -250.608 43.3443 -34.4243 0.849915 0.659708 2.73232 -0.00282234 -0.208731 0.00318839 0.010861 -1.12455 1.08608e+006 185911 -277630 98652.4 
30382 2 -249.137 40.5243 -34.2002 -1.75898 0.647594 1.49891 -0.217447 0.13583 -0.0976193 0.00725497 -1.33501 -151501 346289 -126132 150002 
29457 2 -249.195 38.6524 -36.8219 0.543637 1.1989 1.20811 -0.0438248 -0.0302846 -0.0387908 0.00402094 -1.57667 -241534 -380369 171970 -21395.3 
29563 2 -247.736 37.7808 -34.3537 -1.4204 0.172307 0.992593 0.32323 -0.0824445 0.10561 0.00381944 -1.31716 -125438 -155759 -623073 186153 
30303 2 -247.684 41.3562 -36.7473 -0.0342465 0.0901323 -1.34031 -0.0618028 -0.00279983 -0.0341085 0.00227433 -1.5012 -357592 -282945 180423 -683436 
28768 2 -247.226 43.3709 -34.4713 0.134932 1.57737 0.547075 0.0332079 -0.011611 -0.115964 0.00353371 -1.37824 1.50276e+006 132957 453341 157525 
27956 2 -246.035 40.5133 -34.2387 -4.13904 0.662509 -0.1818 0.0458319 -0.0658365 0.125509 0.0221721 -1.34677 -139317 -68097.4 -361543 173682 
30379 2 -245.992 38.7583 -36.8084 1.93691 1.25371 0.878623 -0.160229 -0.130618 0.0137447 0.00767725 -1.58924 -177384 250392 -253081 165968 
29487 2 -244.545 37.7617 -34.327 -1.72508 -0.856085 1.11472 0.0636108 -0.109398 0.122707 0.00623635 -1.2927 289881 -239334 -663943 -151825 
28685 2 -244.269 41.4154 -36.4877 -2.99689 0.157195 -1.2143 0.0253814 0.128388 -0.0866036 0.0132005 -1.5889 386514 287681 292805 39608.5 
28689 2 -244.234 42.8201 -33.0761 -1.42146 -0.115803 1.75739 -0.0314092 -0.0908562 0.0603771 0.00645172 -1.27248 855845 -149320 26047 21832.1 
28753 2 -242.776 40.3116 -34.1083 -1.08854 -0.0415287 -1.32958 0.168985 -0.0216276 0.101823 0.00372114 -1.42524 173597 -385460 -38847.2 310604 
29499 2 -242.869 38.5689 -36.754 -1.03427 0.105434 1.24607 0.0918969 -0.030163 -0.0319528 0.00331699 -1.57965 -233108 -196260 472288 -305844 
31933 2 -241.878 43.0203 -35.0911 -0.596405 0.490945 -0.267228 0.0483727 0.162679 0.0138937 0.000841531 -1.48838 -449533 -1.22344e+006 -1.29553e+006 390441 
29616 2 -246.158 43.6183 -37.6536 -2.4941 -0.554638 -1.13305 0.13421 0.018802 0.18403 0.00983931 -1.48416 -495453 -362754 -352688 -615534 
29560 2 -241.099 40.9447 -36.8048 -2.3993 1.13819 -1.02679 -0.0301314 -0.193659 -0.0937143 0.0102102 -1.40498 -287131 -1.38613e+006 -579046 1223.54 
32014 2 -241.114 37.7071 -34.2032 0.685251 0.0784089 0.569904 -0.190076 -0.0779337 -0.197307 0.00100825 -1.27515 267194 -220884 147504 8002.48 
28786 2 -241.047 42.5416 -32.4211 0.224571 0.0960361 -2.23488 -0.0263486 0.0500465 0.0317895 0.00636606 -0.9894 615048 421482 -405641 175471 
30308 2 -239.609 40.4259 -34.2596 -3.06472 -0.508993 -1.71618 -0.0295664 -0.062446 0.0226939 0.015866 -1.40819 63023.3 -284589 -124804 -504906 
27953 2 -239.475 38.4786 -36.7984 -0.708011 1.98564 -0.78794 0.0213235 0.0824828 -0.127701 0.00637932 -1.52483 -291807 -154118 323195 411740 
30296 2 -238.401 43.1851 -34.4219 -2.57115 -0.981256 0.937281 -0.00823845 0.110185 0.004723 0.0106457 -1.14604 1.64335e+006 -240046 316828 -337851 
29485 2 -237.864 41.3382 -36.7989 -0.200249 -0.0178019 -2.12038 -0.0849056 -0.0383084 -0.197316 0.00571371 -1.57085 -54179.6 219407 -29635.1 640897 
28678 2 -237.977 37.7174 -34.2376 0.106012 0.527739 1.84745 0.161194 -0.0267514 0.0828516 0.00466376 -1.47709 104790 275650 -269733 42854.8 
29589 2 -236.411 40.5346 -34.233 -1.76019 -0.398721 0.744717 -0.0570693 0.00191174 -0.0164565 0.00480108 -1.49593 170479 625665 -183704 -39323.5 
27948 2 -239.857 43.5886 -37.1605 1.02116 1.23162 -1.26346 0.0505216 0.0183672 0.106597 0.00523456 -1.40375 -254114 -879521 -600784 -478559 
31109 2 -236.394 38.6372 -36.8919 -1.50423 -0.457412 -2.95181 0.15811 0.0239523 0.241041 0.0140878 -1.52648 -191482 102556 340872 243260 
31024 2 -236.386 38.6085 -31.6864 -1.94303 1.0248 -0.621023 0.0697427 -0.004251 -0.00187731 0.00656363 -1.26026 -95140.8 -108181 -3939.61 261651 
30378 2 -234.786 37.8012 -34.2383 1.24508 1.87172 0.579784 -0.0969235 -0.0258785 0.0799021 0.00678843 -1.56318 447636 568084 311605 -66623.3 
30309 2 -234.742 41.487 -36.775 0.54262 -2.17254 -1.53462 -0.104118 0.0867162 -0.127615 0.00928195 -1.55496 -85755.9 184589 416263 251324 
32825 2 -234.75 43.2965 -34.2032 -1.001 -0.106805 -0.988322 -0.0982231 0.0344963 0.0679797 0.00250668 -1.29944 396840 60738.4 -142604 312234 
29582 2 -233.253 40.6197 -34.2114 1.33652 2.94768 -1.25698 0.172796 -0.330954 -0.171862 0.0151836 -1.57776 -106048 47370.1 -321660 80993.7 
32817 2 -233.22 38.7695 -36.8277 2.90926 -0.818025 1.30069 0.168802 -0.180796 -0.0262843 0.013634 -1.49189 420075 321054 362095 16771.9 
28766 2 -231.587 37.8034 -34.1773 0.86133 0.454287 2.41272 -0.0752601 0.00808281 -0.113891 0.00852631 -1.51249 221220 287076 126074 -120799 
29497 2 -231.55 41.4897 -36.7871 0.710732 0.309624 0.446966 0.0021514 0.0823068 0.0612789 0.0010086 -1.53154 36082.1 127429 117985 50182.7 
33641 2 -231.588 43.3409 -34.1307 0.450958 -1.40079 -0.951912 -0.0441252 -0.0108135 -0.257253 0.00386886 -1.52223 221814 64012.7 -289916 147092 
40212 2 -234.783 41.2734 -31.6993 -0.570507 1.70844 -3.9776 -0.102482 0.0375712 0.149233 0.0240134 -1.14622 -524173 -32971.3 -165057 -56219.1 
41396 2 -231.695 41.3778 -31.6983 -0.0790407 1.18974 0.915833 0.174028 0.0190451 0.332153 0.00284711 -1.44243 152197 190889 38562.8 200805 
32006 2 -229.931 38.7342 -36.7488 2.07152 1.81956 1.18243 -0.167303 0.000953998 -0.010207 0.0113358 -1.51509 204876 110777 84592.4 72293.1 
30387 2 -230.068 40.5861 -34.2155 -0.296607 -0.766842 0.428788 0.138091 -0.0677949 0.19605 0.00108304 -1.54421 305368 -71344.8 -118811 -130956 
29404 2 -233.224 38.605 -31.6483 -0.853739 -1.29566 -0.0547493 -0.0437888 0.0699584 0.0221126 0.00303621 -1.6676 224626 -69938 184371 205972 
28779 2 -230.047 38.7158 -31.5815 -2.36497 -0.657598 -2.9171 -0.108016 -0.0601622 0.0991025 0.0183071 -1.62229 278057 162680 332418 -54853.9 
31932 2 -228.417 43.274 -34.1536 -0.985489 -0.130906 0.924103 0.0318995 -0.00182223 0.265959 0.0023204 -1.61613 158557 168105 -228367 -179580 
30302 2 -228.377 37.864 -34.0777 0.0224528 -1.53705 0.843869 -0.157779 -0.157092 -0.0941142 0.00387319 -1.53799 2520.19 207212 253491 -15647.8 
31124 2 -228.361 41.5122 -36.6766 -0.0205148 1.60873 0.617945 0.0881732 -0.043983 -0.241504 0.00374115 -1.52929 9075.88 -88255.9 -33753.7 62875.5 
29490 2 -226.77 38.7972 -36.6677 -2.51118 0.739212 0.464259 -0.102914 -0.195652 -0.118673 0.00890224 -1.51858 -387730 47472 22515.3 -17888.9 
40065 2 -226.765 40.545 -34.0944 -1.33354 -0.0391416 2.26314 -0.0763868 0.18091 0.131518 0.00869275 -1.51905 284524 -405564 223289 -66401.4 
40066 2 -225.185 43.1978 -34.1476 0.767704 -0.224621 0.903964 0.0550364 0.13432 -0.0429325 0.00183509 -1.56801 262266 -284868 -170755 37865.7 
28784 2 -225.186 41.5063 -36.75 -0.731351 1.44238 -0.237953 0.0742386 0.179793 -0.0113486 0.00336537 -1.50387 291846 -96174.4 133738 -22405.6 
40211 2 -225.228 37.8679 -34.0454 -1.22839 1.46535 1.65821 0.117386 -0.0588402 0.0176912 0.00806828 -1.50374 17047.7 111060 593069 459782 
28772 2 -228.456 41.389 -31.5664 2.67311 -1.99028 -0.888433 0.0150502 0.0933519 -0.107467 0.0149833 -1.63647 261279 -37356.4 304188 -7540.92 
30312 2 -223.535 40.6073 -34.0932 -0.903564 -1.65762 -0.681403 -0.343365 -0.0519545 -0.0999543 0.0050739 -1.49598 -398210 -219869 213206 314953 
30298 2 -223.697 38.8052 -36.7631 -0.469292 -0.0373858 -0.866119 0.240731 -0.169877 0.123881 0.00122399 -1.50106 -50623.6 204388 410315 214813 
30413 2 -274.736 45.7676 -33.8109 -0.354565 1.76488 -0.855177 0.0690319 -0.0101113 -0.0304202 0.00500262 -1.11734 369569 -377690 -181877 -150157 
28714 2 -274.641 44.136 -36.5497 -2.09107 -0.151031 -1.00664 0.0114581 -0.0644839 -0.110892 0.00681238 -1.25209 -135817 60903.1 421986 145772 
29524 2 -271.47 45.945 -34.0374 -0.730055 -0.638631 0.873586 -0.197221 -0.108519 -0.0276684 0.0021462 -1.381 838404 -98915.7 379866 61511.5 
29533 2 -271.473 44.1695 -36.6555 -0.827928 -0.839705 -0.393275 0.0744476 0.0211831 0.0170279 0.00194625 -1.51189 209049 349947 296322 80406.3 
28727 2 -269.741 46.8681 -36.632 -3.09001 -1.9051 0.667241 -0.0750736 -0.0126562 -0.0269954 0.0171581 -1.25884 -382201 -45365.4 631645 205131 
29527 2 -268.294 45.8778 -33.9769 -1.21705 0.818963 0.985998 0.0464052 0.130518 -0.19202 0.00393487 -1.35165 556646 -295833 248945 -173225 
29530 2 -268.315 44.161 -36.653 1.2269 0.598143 0.727419 0.164578 -0.0467889 0.0587339 0.00301303 -1.6015 226853 -126079 270655 -107341 
29547 2 -266.655 46.7565 -36.6855 -0.983413 0.62179 0.688255 -0.0127611 0.135641 0.0442966 0.00230167 -1.38068 -324121 -201897 294722 46643.3 
29540 2 -265.125 45.8832 -34.0825 1.5395 -0.514316 1.04475 0.0390405 0.0543881 -0.199259 0.00469309 -1.1314 3340.09 -349523 40189.7 -38158.8 
29541 2 -265.061 44.1682 -36.7618 1.32015 0.584509 -1.4345 -0.00125586 -0.0904332 0.240836 0.00521721 -1.58335 161896 -158876 123019 -17186 
28735 2 -263.564 46.8749 -36.7827 -0.714942 -0.433265 0.925181 0.205763 -0.0200869 0.0389088 0.00195832 -1.27284 72955.7 -43231.1 154119 -147032 
30391 2 -261.86 44.1836 -36.8126 0.144918 0.0286478 -0.522922 -0.0339208 0.0394663 -0.00344086 0.000371897 -1.50392 327507 370544 193044 -182657 
29567 2 -260.282 46.8411 -36.8802 -0.179427 1.10741 -0.920043 -0.00492123 0.0760983 0.0572661 0.00265134 -1.05465 197542 -155507 -442786 -157883 
28758 2 -258.665 44.1796 -36.9291 -0.758788 0.258614 1.54776 -0.149676 -0.117646 0.0915841 0.00382667 -1.5541 -41636.4 -115313 161475 42856.1 
29568 2 -257.106 46.7705 -36.8409 -0.139244 1.14439 -0.366206 -0.0978722 0.0751109 0.105033 0.00184282 -1.08899 -60170.5 -192169 -210774 -176481 
27940 2 -255.517 44.0833 -36.8704 -2.03304 0.238782 -0.992834 -0.140815 0.179573 -0.123208 0.00651923 -1.59349 -387646 -240378 -15945.6 20100.4 
29577 2 -254.028 46.7727 -36.8283 -0.957525 -1.08096 2.92008 -0.00754401 0.0380143 0.0101745 0.0133663 -0.987947 -539155 -141438 -43512.8 70477.7 
28802 2 -252.396 44.2017 -36.8245 -0.847974 0.843065 1.12893 0.125389 -0.0486278 -0.101083 0.00340611 -1.4446 -359097 -26789.3 164157 -137161 
30301 2 -249.124 44.2169 -37.0378 -0.654419 0.298017 -1.2943 0.137971 -0.101218 -0.000999696 0.00276121 -1.38577 554549 527835 585204 79976.1 
31117 2 -244.424 46.1693 -37.811 -0.58022 1.37839 0.056165 0.1813 0.163496 -0.146797 0.00282101 -1.82992 259060 -792440 -113687 443802 
31114 2 -246.826 46.1246 -35.794 -2.21168 0.622054 -0.648999 0.0226502 0.116528 -0.118463 0.00717886 -1.89153 303754 216205 167079 468777 
30292 2 -245.562 45.6879 -33.0562 -1.3753 -0.400896 0.485278 -0.0824875 0.0711316 0.173341 0.00288137 -1.79379 -300866 51318.5 -486160 -115142 
13574 1 -246.148 48.5215 -34.034 -1.13584 1.327 -0.364385 -0.248282 -0.0954598 -0.0533405 0.00445169 -1.53488 -522058 13396.7 -268773 51299.8 
46937 2 -245.711 48.7873 -36.9278 1.95107 0.872402 0.390341 -0.046445 0.0471992 0.103798 0.00594508 -2.17739 -16595.4 231721 558267 140621 
31208 2 -244.373 44.408 -35.4744 -1.81526 -0.193226 -0.509669 -0.0581586 -0.0676796 -0.0527507 0.00452453 -1.91251 -832402 -725154 -1.70361e+006 571215 
4680 1 -244.073 47.2308 -35.0212 -0.158466 -0.38613 0.561501 -0.0851311 -0.0572825 -0.303528 0.000684415 -1.26319 -170435 -982132 -487674 286108 
44195 2 -243.894 48.1578 -32.3664 -0.82994 0.598083 1.05238 0.189703 0.085903 0.142553 0.00271301 -2.00993 -137795 38257.3 -160685 -142114 
45346 2 -242.633 48.689 -37.1722 -0.449674 2.09836 -0.927751 -0.125936 -0.036524 0.0382156 0.0068846 -1.67682 328180 837402 390258 -312344 
29590 2 -242.486 45.4594 -33.2278 -0.635165 0.840687 0.507315 -0.0174988 -0.190554 0.0733302 0.00172246 -1.52511 302278 650785 -63991 -326652 
28679 2 -241.735 45.8817 -36.1565 0.50131 -0.70685 -0.74317 0.0202886 -0.0213938 -0.205732 0.00164147 -1.68377 578936 63995.8 240509 57547 
16323 1 -243.982 49.8448 -34.7712 -0.222096 2.00363 0.328235 -0.0126567 0.0405763 -0.00731077 0.00583282 -1.52615 48187.5 -662345 89402.3 -113253 
29587 2 -238.692 46.1189 -37.8207 -0.57218 0.43151 0.214645 0.0828716 0.0478736 0.000173446 0.000704906 -1.12316 333177 -122523 19039.3 -443732 
31204 2 -236.261 44.2409 -36.7274 -0.70681 -1.06074 0.256065 -0.202822 0.0299931 0.0249286 0.00212899 -1.44904 598195 455888 238129 128659 
46785 2 -234.608 46.9078 -36.7141 -2.85589 0.155252 -1.93145 -0.0482639 0.0283219 0.0310024 0.0150018 -1.29764 -233501 -57703.1 -186559 174309 
30427 2 -233.087 44.2362 -36.7322 -2.5285 0.391628 -0.101362 0.0953566 -0.0248792 -0.0208563 0.00825864 -1.61733 107231 210263 113080 156012 
27968 2 -232.916 49.5564 -36.5239 -2.24351 -1.3565 -1.92414 -0.0304482 0.0986636 0.0662041 0.0133203 -1.12379 91755.3 -210983 5264.92 376392 
31122 2 -233.077 46.0382 -34.1724 0.407738 0.660044 0.363936 -0.0413263 -0.0484863 0.0429389 0.000924937 -1.06476 -85980.6 -192352 -387159 9122.54 
30397 2 -231.478 46.9754 -36.6036 -0.339463 -0.273592 0.0181676 0.23458 -0.126214 -0.209628 0.000239835 -1.53674 3456.45 -113892 -337339 359707 
32013 2 -229.757 49.7679 -36.7767 -0.178742 -2.50751 -0.563375 -0.0321928 0.0804337 0.0587731 0.00835932 -1.1843 620100 199473 -284633 203843 
29591 2 -229.883 44.2649 -36.666 -0.147993 0.0131656 1.44987 -0.313908 0.0524745 -0.0243364 0.00267546 -1.58104 -207018 112104 132492 213730 
28737 2 -229.904 46.0769 -34.0896 -0.916111 -1.01815 -1.8238 0.0344765 -0.0690938 0.0731468 0.00655217 -1.35866 270637 7575.41 167032 -33778.2 
30425 2 -230.001 44.1362 -31.6478 -2.02637 2.62101 -1.12362 0.0525411 -0.133083 0.0423874 0.0154145 -1.2748 -130414 39501.4 -464483 9501.74 
29503 2 -228.286 47.0293 -36.6715 -1.95985 -1.79654 0.0286453 -0.0743369 0.0943385 0.0150746 0.00890405 -1.48992 259674 151786 232006 278091 
44028 2 -226.51 49.7145 -36.8656 -0.399525 0.104151 0.336762 -0.0753194 -0.0751747 0.186034 0.000357548 -1.17333 435913 -29317 -504072 193198 
40064 2 -226.784 45.8912 -34.0713 1.25659 0.384485 2.13197 -0.0548491 0.186465 0.0553467 0.00789989 -1.34749 -114168 -322016 -27486.9 -108112 
32827 2 -226.813 44.3157 -36.6415 -1.83498 -0.118407 1.0562 0.360729 -0.236904 -0.220179 0.00566373 -1.55932 -187645 -69282 -173909 -25871 
30399 2 -225.12 46.9704 -36.6989 -0.855862 0.404889 0.546207 0.0601436 0.0203262 0.0262516 0.00150484 -1.47071 174971 11143.3 -62333.7 144877 
42692 2 -226.754 43.9675 -31.613 -1.13689 -2.9052 -1.19952 -0.164463 0.0771342 0.0372233 0.0140708 -1.50138 115647 -382231 -165353 167970 
40073 2 -223.637 44.1565 -31.6301 -1.1027 0.427239 2.40369 -0.00116597 0.11299 0.112577 0.00903854 -1.32985 86820.1 -182734 -359830 48330.1 
31928 2 -223.68 45.9296 -34.1436 -1.1991 -0.629709 -0.469568 -0.364447 0.176133 -0.201265 0.00258813 -1.20563 -1.07618e+006 -284672 -357926 203041 
29617 2 -223.561 44.2465 -36.6869 -4.02015 1.7441 -1.54002 -0.0548956 -0.106588 -0.0355462 0.0271743 -1.56202 66354.9 -27435.6 133039 -92113.6 
3022 1 -227.53 -16.7575 -29.0785 -18.1137 -2.26181 16.6823 0 0 0 0.855039 0 -1.47004e+006 -22920.8 -1.24688e+006 -183561 
29620 2 -279.525 -8.33982 -31.4514 -1 0 0 0 0 0 0.00125952 -1.08229 358803 201853 835066 -14867.3 
30430 2 -279.525 -8.33982 -26.2095 -1 0 0 0 0 0 0.00125952 -1.0816 376771 202916 834928 -7406.43 
29624 2 -277.92 -9.26647 -28.8305 -1 0 0 0 0 0 0.00125952 -1.18896 404161 458311 575279 -255985 
29622 2 -276.315 -8.33982 -31.4514 -1 0 0 0 0 0 0.00125952 -1.4856 1.06948e+006 248676 881838 -88583.3 
30432 2 -276.315 -8.33982 -26.2095 -1 0 0 0 0 0 0.00125952 -1.4862 1.06776e+006 264815 880946 -92842.3 
29627 2 -274.71 -9.26647 -28.8305 -1 0 0 0 0 0 0.00125952 -1.21672 283247 233721 173828 -3035.07 
29625 2 -273.105 -8.33982 -31.4514 -1 0 0 0 0 0 0.00125952 -1.43872 587100 158933 792582 29479.7 
30435 2 -273.105 -8.33982 -26.2095 -1 0 0 0 0 0 0.00125952 -1.43531 617775 239597 785891 -61354.7 
29630 2 -271.5 -9.26647 -28.8305 -1 0 0 0 0 0 0.00125952 -1.21645 196142 216070 168588 12319.6 
29628 2 -269.895 -8.33982 -31.4514 -1 0 0 0 0 0 0.00125952 -1.43811 572879 122836 791164 -93961.1 
30438 2 -269.895 -8.33982 -26.2095 -1 0 0 0 0 0 0.00125952 -1.4373 578397 128257 785343 -41832 
29633 2 -268.29 -9.26647 -28.8305 -1 0 0 0 0 0 0.00125952 -1.21761 210704 235326 179932 20405.8 
29631 2 -266.685 -8.33982 -31.4514 -1 0 0 0 0 0 0.00125952 -1.44167 477098 -101113 781831 -38119.5 
30441 2 -266.685 -8.33982 -26.2095 -1 0 0 0 0 0 0.00125952 -1.43947 488693 -75397.4 787243 -74446.6 
29636 2 -265.08 -9.26647 -28.8305 -1 0 0 0 0 0 0.00125952 -1.21845 213461 243265 183650 -12964.8 
29634 2 -263.475 -8.33982 -31.4514 -1 0 0 0 0 0 0.00125952 -1.43687 533805 41275.5 786259 77678.4 
30444 2 -263.475 -8.33982 -26.2095 -1 0 0 0 0 0 0.00125952 -1.437 546262 80648 786819 253.736 
29639 2 -261.87 -9.26647 -28.8305 -1 0 0 0 0 0 0.00125952 -1.21483 221000 251697 182805 -9480.83 
29637 2 -260.265 -8.33982 -31.4514 -1 0 0 0 0 0 0.00125952 -1.43611 576747 153233 787311 -25125.7 
30447 2 -260.265 -8.33982 -26.2095 -1 0 0 0 0 0 0.00125952 -1.43534 524580 23221.9 787671 -53428 
29642 2 -258.66 -9.26647 -28.8305 -1 0 0 0 0 0 0.00125952 -1.21792 223807 276542 184877 17305.1 
29640 2 -257.055 -8.33982 -31.4514 -1 0 0 0 0 0 0.00125952 -1.43967 491313 -127813 774748 -18655.1 
30450 2 -257.055 -8.33982 -26.2095 -1 0 0 0 0 0 0.00125952 -1.4376 524096 37402.5 784537 -30763.4 
29645 2 -255.45 -9.26647 -28.8305 -1 0 0 0 0 0 0.00125952 -1.21836 221504 242347 185853 -5298.88 
29643 2 -253.845 -8.33982 -31.4514 -1 0 0 0 0 0 0.00125952 -1.43821 512229 -57466.7 776309 -79393.9 
30453 2 -253.845 -8.33982 -26.2095 -1 0 0 0 0 0 0.00125952 -1.43988 532408 348.671 777570 53716 
29648 2 -252.24 -9.26647 -28.8305 -1 0 0 0 0 0 0.00125952 -1.21646 221756 239276 187612 -17612.2 
29646 2 -250.635 -8.33982 -31.4514 -1 0 0 0 0 0 0.00125952 -1.43804 517387 43855 790968 21302.7 
30456 2 -250.635 -8.33982 -26.2095 -1 0 0 0 0 0 0.00125952 -1.44013 528660 -31069.7 790587 -16814.4 
29651 2 -249.03 -9.26647 -28.8305 -1 0 0 0 0 0 0.00125952 -1.21351 223957 283967 187931 -10469.6 
29649 2 -247.425 -8.33982 -31.4514 -1 0 0 0 0 0 0.00125952 -1.43836 470392 -44732.8 795127 -97349.3 
30459 2 -247.425 -8.33982 -26.2095 -1 0 0 0 0 0 0.00125952 -1.43657 542239 135502 798810 -124400 
29654 2 -245.82 -9.26647 -28.8305 -1 0 0 0 0 0 0.00125952 -1.21923 178222 218242 168547 2974.11 
29652 2 -244.215 -8.33982 -31.4514 -1 0 0 0 0 0 0.00125952 -1.43725 493168 -22816.7 784140 107061 
30462 2 -244.215 -8.33982 -26.2095 -1 0 0 0 0 0 0.00125952 -1.43338 554290 161322 792678 54858 
29657 2 -242.61 -9.26647 -28.8305 -1 0 0 0 0 0 0.00125952 -1.21395 206477 220270 183734 -157.811 
29655 2 -241.005 -8.33982 -31.4514 -1 0 0 0 0 0 0.00125952 -1.43588 509977 50403.4 793169 8315.74 
30465 2 -241.005 -8.33982 -26.2095 -1 0 0 0 0 0 0.00125952 -1.43768 483077 10153.6 795242 7513.34 
29660 2 -239.4 -9.26647 -28.8305 -1 0 0 0 0 0 0.00125952 -1.21682 216942 274437 189859 -16779.8 
29658 2 -237.795 -8.33982 -31.4514 -1 0 0 0 0 0 0.00125952 -1.43426 518768 39439.6 797564 40652.1 
30468 2 -237.795 -8.33982 -26.2095 -1 0 0 0 0 0 0.00125952 -1.43604 479668 -99708 804042 62423.5 
29663 2 -236.19 -9.26647 -28.8305 -1 0 0 0 0 0 0.00125952 -1.21791 210553 259211 184512 -28062.5 
29661 2 -234.585 -8.33982 -31.4514 -1 0 0 0 0 0 0.00125952 -1.43673 533174 -12905.6 786123 63069 
30471 2 -234.585 -8.33982 -26.2095 -1 0 0 0 0 0 0.00125952 -1.43569 529196 -32609.4 794431 105939 
29666 2 -232.98 -9.26647 -28.8305 -1 0 0 0 0 0 0.00125952 -1.21435 238509 263026 201832 -13265.1 
29664 2 -231.375 -8.33982 -31.4514 -1 0 0 0 0 0 0.00125952 -1.43959 559080 16097 781525 27428.2 
30474 2 -231.375 -8.33982 -26.2095 -1 0 0 0 0 0 0.00125952 -1.43986 500445 -203259 773778 28984.9 
29669 2 -229.77 -9.26647 -28.8305 -1 0 0 0 0 0 0.00125952 -1.21495 236930 271557 192605 -17369 
29667 2 -228.165 -8.33982 -31.4514 -1 0 0 0 0 0 0.00125952 -1.43877 522990 -48968.6 791507 -111540 
30477 2 -228.165 -8.33982 -26.2095 -1 0 0 0 0 0 0.00125952 -1.43753 571473 94515.7 789421 -57894.3 
29672 2 -226.56 -9.26647 -28.8305 -1 0 0 0 0 0 0.00125952 -1.21564 206744 248214 179191 -1521.9 
29670 2 -224.955 -8.33982 -31.4514 -1 0 0 0 0 0 0.00125952 -1.43716 558693 189055 800500 -57239.9 
30480 2 -224.955 -8.33982 -26.2095 -1 0 0 0 0 0 0.00125952 -1.43473 544704 101159 792571 -92038.8 
29675 2 -223.35 -9.26647 -28.8305 -1 0 0 0 0 0 0.00125952 -1.218 193949 250423 174467 16083.7 
29621 2 -279.525 -6.48653 -28.8305 -1 0 0 0 0 0 0.00125952 -1.17509 316374 810419 735449 -162444 
29688 2 -279.525 -2.77994 -31.4514 -1 0 0 0 0 0 0.00125952 -1.1373 -62336.1 356815 632367 73600.4 
29689 2 -279.525 -0.926647 -28.8305 -1 0 0 0 0 0 0.00125952 -1.13265 -19613.7 361166 644400 -52581.5 
30498 2 -279.525 -2.77994 -26.2095 -1 0 0 0 0 0 0.00125952 -1.13493 29074.5 346139 627633 45223.1 
29690 2 -277.92 -5.55988 -31.4514 -1 0 0 0 0 0 0.00125952 -1.54534 454203 728365 551163 143075 
29693 2 -277.92 -3.70659 -28.8305 -1 0 0 0 0 0 0.00125952 -1.52996 262447 440904 319994 -321526 
30500 2 -277.92 -5.55988 -26.2095 -1 0 0 0 0 0 0.00125952 -1.55012 177659 659779 552501 102377 
30501 2 -276.38 -2.8423 -26.2096 -1.3271 0.892024 0.450535 0.026879 0.237669 -0.0843588 0.00347613 -1.59551 563579 119172 249571 -47360.7 
29691 2 -276.395 -2.81933 -31.4296 0.306817 -1.00565 -0.285048 0.0481163 0.124169 -0.113314 0.00149469 -1.59888 429063 307303 122069 -76610.3 
29623 2 -276.315 -6.48653 -28.8305 -1 0 0 0 0 0 0.00125952 -1.66956 925292 898057 523588 -95182.3 
29692 2 -276.395 -0.93711 -28.8458 -1.9161 -1.76381 0.192941 0.0531165 -0.0506079 0.0270737 0.00858951 -1.59495 524940 279762 199706 -63154.9 
29694 2 -274.709 -5.58986 -31.4876 0.0468627 -0.886405 -0.189567 -0.0727195 -0.0293864 0.0620882 0.00103765 -1.55116 348416 483977 189158 -79408 
29697 2 -274.756 -3.75301 -28.8747 -1.19805 -1.67727 -0.432016 0.0264066 0.0797936 0.110214 0.00558619 -1.52315 285228 165822 294071 -112544 
30504 2 -274.784 -5.55574 -26.1792 -1.25464 -1.96018 0.616337 0.211454 -0.152 -0.148328 0.00730057 -1.5475 294205 429219 167971 -24255.5 
29695 2 -273.206 -2.79332 -31.4963 1.01926 -1.47759 2.36418 0.128711 -0.0960864 0.0852573 0.0110983 -1.51833 402042 122132 13285.5 -85251.4 
29626 2 -273.105 -6.48653 -28.8305 -1 0 0 0 0 0 0.00125952 -1.6002 424223 887453 483292 -35432 
30505 2 -273.13 -2.79651 -26.2612 -0.22977 0.201776 -0.242509 -0.0730748 -0.0649706 0.0309499 0.000191848 -1.51786 353752 166591 338126 60623.3 
29696 2 -273.16 -0.976368 -28.9178 -0.866343 -0.110022 3.55687 0.00383696 0.026753 0.129212 0.0168951 -1.51991 344194 216597 75174.9 -66379.5 
29698 2 -271.508 -5.56305 -31.465 1.12571 -0.107326 -0.314197 -0.0274262 -0.106067 0.0515276 0.00173493 -1.54765 262879 571246 208938 -127245 
29701 2 -271.515 -3.73334 -28.8434 -1.12898 0.358736 0.459139 -0.111148 0.0358229 -0.0453391 0.00203298 -1.52355 59712.7 112895 223880 -39909.3 
30508 2 -271.53 -5.57075 -26.2266 0.179412 0.676286 -0.511673 0.0386631 -0.0605824 0.0482103 0.000946352 -1.53812 417410 568242 218251 3413.49 
29629 2 -269.895 -6.48653 -28.8305 -1 0 0 0 0 0 0.00125952 -1.61057 316620 745995 353278 -47905.8 
30509 2 -269.908 -2.78166 -26.2347 -2.26681 -0.336019 -0.420544 -0.0562683 -0.116459 -0.00464949 0.00683691 -1.52246 137412 239895 281053 -63063.2 
29699 2 -269.928 -2.83165 -31.4553 0.859172 1.49304 -0.394938 -0.0487081 0.0695632 -0.11932 0.00393386 -1.52615 265131 170316 134873 -28015.1 
29705 2 -268.365 -3.74713 -28.8986 -1.44256 0.481331 -2.12894 0.151984 0.0049553 0.130931 0.00862149 -1.52335 -49877.6 84989 184495 -57001.2 
30512 2 -268.292 -5.61052 -26.2233 -1.88416 -1.93256 -0.587153 -0.095159 0.0493873 0.0030627 0.00960963 -1.54634 231683 484062 283037 -87193.6 
29702 2 -268.296 -5.63211 -31.4648 0.0420976 -0.613515 -0.513372 -0.0118619 0.0669902 -0.0203349 0.000808262 -1.55304 202256 347157 170495 -61278.2 
30513 2 -266.745 -2.82165 -26.2761 -2.88185 -1.15344 2.12973 0.0201689 -0.0859671 0.0373096 0.0178489 -1.52313 33258.2 199966 162409 -96202.7 
29632 2 -266.685 -6.48653 -28.8305 -1 0 0 0 0 0 0.00125952 -1.60824 325958 836912 290357 -59341.4 
29703 2 -266.75 -2.838 -31.5335 -0.951439 -1.13579 -1.02903 0.057883 -0.0624311 0.125921 0.00409866 -1.52251 233599 216661 105164 -133748 
29704 2 -266.715 -1.00819 -28.8923 -0.562423 1.3427 -2.16051 -0.0757053 0.0645431 -0.0260316 0.00854831 -1.5273 237557 -47437.9 180040 23008.2 
29700 2 -269.926 -0.962137 -28.847 0.193226 0.526839 0.584644 -0.0142269 0.0178065 -0.0996717 0.000827131 -1.5227 335250 109423 248003 -6361.48 
29709 2 -265.161 -3.73642 -28.8724 -0.420142 0.0418553 0.00220974 0.092858 -0.0943504 -0.0318294 0.000224542 -1.5208 188456 69283.7 292352 -32543.5 
29706 2 -265.084 -5.65366 -31.4892 -0.110969 -0.264602 0.787286 -0.0177174 0.172653 0.0940094 0.000884367 -1.54609 253917 404541 216002 -80130.2 
30516 2 -265.119 -5.647 -26.2222 -1.8103 -0.542788 -0.240842 0.0575246 0.0808425 -0.0413092 0.00457179 -1.54638 115922 291674 97111.4 -166657 
29708 2 -263.483 -0.997603 -28.8983 -2.71031 1.34651 0.121529 -0.0658316 -0.00749244 0.0091403 0.0115544 -1.52432 228165 -50360.6 172156 32475.6 
30517 2 -263.536 -2.90653 -26.2729 -2.59685 -1.72278 0.145018 0.0153227 0.108307 0.00957882 0.0122584 -1.52882 28409 41511 265615 70670.2 
29707 2 -263.519 -2.86347 -31.4602 -0.0947034 0.744741 0.108641 -0.0702878 0.0759779 -0.104396 0.00072474 -1.52353 234121 198433 54076.9 17882.6 
29635 2 -263.475 -6.48653 -28.8305 -1 0 0 0 0 0 0.00125952 -1.60834 374887 898085 347512 -17908.6 
29713 2 -261.921 -3.73123 -28.8857 -1.73086 0.771156 -0.273804 0.0604763 -0.036949 0.150564 0.00461681 -1.52809 164293 33396.6 -11825.2 51169.4 
29710 2 -261.862 -5.57719 -31.4318 0.065628 0.015793 -0.217066 -0.0922352 -0.236249 -0.120259 6.50846e-005 -1.54931 156341 178415 181147 -144588 
30520 2 -261.892 -5.59761 -26.2109 -1.19768 0.65764 -2.72962 0.0153189 -0.0987844 -0.0384725 0.0117359 -1.54636 193255 287479 255763 -12102.6 
30521 2 -260.362 -2.83651 -26.2324 -3.36394 0.445453 1.53952 0.186582 -0.140616 -0.0438684 0.0174879 -1.52127 117721 -105327 235668 15257 
29711 2 -260.303 -2.91263 -31.4935 -1.30328 2.29939 0.739436 0.124503 0.203837 -0.0361703 0.00948731 -1.52064 198858 9415.77 319823 -109421 
29638 2 -260.265 -6.48653 -28.8305 -1 0 0 0 0 0 0.00125952 -1.61287 282756 777910 250169 -109608 
29712 2 -260.251 -0.983751 -28.8705 -0.345356 0.237986 -0.870405 -0.175149 -0.0974648 -0.0877434 0.00117578 -1.52908 46218.3 107339 127475 -23091.6 
29714 2 -258.65 -5.62965 -31.4227 -1.34497 1.03116 -0.295977 -0.0497201 0.059914 -0.130775 0.00372799 -1.54576 70016.8 362723 234693 72085 
29717 2 -258.717 -3.75745 -28.8356 -1.03196 0.712087 -0.271736 0.0827694 0.0640142 -0.037219 0.00207297 -1.51881 300610 86973.8 332088 -23078.2 
30524 2 -258.683 -5.6257 -26.2115 -0.203719 1.33143 -1.57722 0.00864637 0.0338137 -0.00391525 0.00541826 -1.546 283565 337230 210909 -144620 
30525 2 -257.112 -2.8741 -26.2335 -1.86139 -0.34913 0.0597737 0.0103948 0.0493314 -0.00534561 0.00452195 -1.51444 325615 166712 220503 -85784 
29641 2 -257.055 -6.48653 -28.8305 -1 0 0 0 0 0 0.00125952 -1.61177 293252 868097 156976 24571.8 
29716 2 -257.097 -0.998424 -28.957 -1.75949 0.489835 1.08698 0.0327037 -0.0328009 0.137498 0.00568958 -1.51799 -100723 99670 101242 97154.5 
29718 2 -255.486 -5.63205 -31.44 -1.4948 0.840168 -0.404889 0.0840446 0.0517282 -0.0414509 0.00390986 -1.54681 35591.3 291479 293197 -88098.9 
29721 2 -255.48 -3.70895 -28.8292 0.115527 -1.80496 0.88833 -0.0643657 -0.119136 -0.124524 0.0051141 -1.51881 208669 88596.4 354601 -34829.5 
30528 2 -255.441 -5.63625 -26.2388 -2.34016 1.09508 -0.758009 -0.0663136 0.0797684 0.0688321 0.0091317 -1.5465 197973 352833 155898 -10844.3 
29719 2 -253.901 -2.89301 -31.5279 -0.0212521 -1.0319 -1.14487 0.130561 0.148198 0.0526004 0.0029926 -1.51589 256942 383446 242796 -60415.1 
30529 2 -253.851 -2.86765 -26.2516 0.263143 -0.0333055 -1.20739 -0.0871241 0.0478297 -0.00506237 0.00192472 -1.52086 264893 190451 101351 -53888.7 
29644 2 -253.845 -6.48653 -28.8305 -1 0 0 0 0 0 0.00125952 -1.60867 336919 842324 272575 -36866.2 
29720 2 -253.9 -0.976459 -28.9092 -1.398 -0.20809 -1.10193 -0.0649518 -0.022155 -0.0382207 0.00404551 -1.5262 -48463.2 -38908 289344 -100028 
30532 2 -252.234 -5.61901 -26.218 -0.876522 -0.554262 -1.00682 -0.0763409 0.0319418 -0.0616242 0.00263137 -1.54729 -11254.3 429964 138413 28721.5 
29725 2 -252.308 -3.72097 -28.8917 -0.626066 0.235495 1.8422 0.0622346 -0.205093 0.062182 0.00483798 -1.52205 109466 -24421.5 179782 -206712 
29722 2 -252.269 -5.64715 -31.4853 1.99948 0.828262 -2.08372 0.0153187 0.0716793 0.0807793 0.0113682 -1.54948 140348 220478 170607 -104008 
30533 2 -250.662 -2.80248 -26.3134 -1.6078 -0.0546188 -1.03484 -0.0104767 -0.314698 0.0872022 0.00460846 -1.52517 11692.6 -220673 328485 -129632 
29723 2 -250.639 -2.93054 -31.4542 0.377982 0.372092 0.870372 -0.134959 0.133094 -0.179256 0.00130847 -1.52488 242729 -65865.4 2748.61 -13117.7 
29647 2 -250.635 -6.48653 -28.8305 -1 0 0 0 0 0 0.00125952 -1.60463 362807 865701 368095 -116187 
29724 2 -250.75 -1.05397 -28.9509 -0.901628 -1.4472 1.52998 0.277776 0.108579 0.130306 0.00661015 -1.52562 121204 -196442 -158843 -110991 
29726 2 -249.057 -5.61727 -31.488 0.0299825 -1.8994 0.490115 0.0851947 -0.108146 0.0803541 0.00484767 -1.5525 176470 137571 67991.5 27182.8 
29729 2 -249.043 -3.79392 -28.8804 0.220422 0.891041 -0.313548 -0.0757292 0.0585037 0.116236 0.00118502 -1.52809 74582 -122262 -24479.9 -82311.6 
30536 2 -249.094 -5.60197 -26.1972 -0.830612 -1.21338 0.0778427 0.164174 -0.0245328 -0.0881292 0.00273098 -1.54599 90316.8 440780 104963 -149880 
30537 2 -247.462 -2.88294 -26.2483 0.424539 0.476568 0.395945 0.0389786 0.00950152 0.0568381 0.000710523 -1.52719 308420 68470.7 114871 51996.7 
29728 2 -247.461 -1.05367 -28.8178 -1.00452 0.413501 1.73143 -0.160193 0.0357135 -0.174608 0.00526212 -1.52017 221204 -29281 77198.6 -146883 
29727 2 -247.42 -2.89019 -31.4314 0.788564 -1.47104 -0.933011 -0.00591251 -0.0532668 -0.163815 0.00460517 -1.516 374678 91784.9 292257 -111679 
29650 2 -247.425 -6.48653 -28.8305 -1 0 0 0 0 0 0.00125952 -1.61196 243200 630810 407059 -84535 
29733 2 -245.845 -3.79497 -28.8315 -1.63944 -0.613461 0.830037 0.0930874 0.0945378 -0.0157779 0.00472703 -1.51454 91560.5 -27975.4 336027 75176.2 
29730 2 -245.829 -5.67997 -31.4644 -1.2259 -0.0210311 0.2085 0.0378328 0.214443 0.0216872 0.00194816 -1.54489 305486 242703 188974 16066.7 
30540 2 -245.857 -5.62776 -26.1998 0.563719 -0.917341 1.35907 0.118489 0.0307907 -0.0288326 0.00378658 -1.54143 434517 335539 155618 10176.7 
29732 2 -244.291 -1.00702 -28.7928 -1.7531 0.294461 0.132072 -0.124055 -0.0952212 -0.252514 0.00400215 -1.52154 -230558 24233 226100 -107808 
30541 2 -244.196 -2.85948 -26.1986 -1.58484 -0.117195 1.8568 -0.152649 -0.089587 -0.0632731 0.00752328 -1.53075 292066 35801 -36175.6 -44928.2 
29653 2 -244.215 -6.48653 -28.8305 -1 0 0 0 0 0 0.00125952 -1.60513 343530 700825 434763 44265.2 
29731 2 -244.164 -2.89104 -31.5006 -0.641744 0.0107796 0.0130425 -0.250485 0.0483204 0.128001 0.000519074 -1.50705 366111 252895 365692 15296.8 
29737 2 -242.658 -3.74357 -28.8193 0.414304 1.0199 -1.30526 0.0266822 -0.111012 -0.0775226 0.00367221 -1.51941 69219.3 -158471 130450 -149640 
29734 2 -242.58 -5.60088 -31.4416 -2.04845 0.350219 -0.692664 -0.105801 -0.13422 -0.0559807 0.00604392 -1.54887 199066 170179 306015 18680.4 
30544 2 -242.55 -5.59558 -26.2055 -0.144236 -0.988092 -1.14456 -0.21332 -0.11264 -0.00821372 0.00290588 -1.54528 352557 290049 210390 -4112.06 
29736 2 -241.164 -1.04338 -28.9035 -2.50405 -0.207112 -0.714445 0.197996 0.0103826 0.105845 0.00859441 -1.52574 -190083 -51908.7 238869 -182937 
30545 2 -240.992 -2.90399 -26.2535 -1.82564 0.273142 0.699366 -0.125265 0.0955486 0.00123106 0.00490795 -1.53271 -45530.1 -48097.2 70032.2 -265437 
29656 2 -241.005 -6.48653 -28.8305 -1 0 0 0 0 0 0.00125952 -1.61279 246649 698271 211507 -136598 
29735 2 -240.991 -2.91961 -31.4916 -0.597763 -2.74309 -0.858532 -0.172564 0.161711 0.0839447 0.0108557 -1.52211 -95631.7 -124692 53642.3 -190330 
29738 2 -239.386 -5.63545 -31.4613 -2.65779 0.320248 0.405373 0.0100042 -0.0645709 0.0420038 0.00923318 -1.55501 158732 94629.8 67209.1 -9661.94 
29741 2 -239.461 -3.79809 -28.8658 -1.70298 0.302314 1.51579 0.07358 0.082445 0.0559928 0.00666178 -1.52818 67961.2 -136564 112874 -137684 
30548 2 -239.371 -5.66262 -26.2488 -1.62251 0.352161 -0.527308 0.00546809 0.124727 0.105137 0.00382213 -1.55355 159448 250522 91779.4 41677.5 
29740 2 -237.961 -1.03266 -28.8318 -0.710163 2.22075 0.914285 0.191832 -0.0872701 -0.0285451 0.00789965 -1.51747 338217 -9351.38 186411 -9072.71 
29739 2 -237.799 -2.90671 -31.4313 -2.6309 3.37959 -0.482594 -0.15711 0.0361236 0.00271016 0.023397 -1.52578 -158868 -24327.2 196982 -159031 
30549 2 -237.85 -2.84358 -26.1995 -0.788772 1.09562 0.961155 0.0207088 -0.216357 -0.0851735 0.00345909 -1.51905 22239.4 106022 93226.8 -108432 
29659 2 -237.795 -6.48653 -28.8305 -1 0 0 0 0 0 0.00125952 -1.61299 252638 669344 119664 -51140 
29745 2 -236.24 -3.78939 -28.7741 -0.46191 0.762655 -1.50975 -0.0537986 0.168358 -0.0676907 0.00387218 -1.5263 9890.84 24173.1 148301 -80260.5 
30552 2 -236.142 -5.65989 -26.2093 -1.94825 1.08523 2.3127 -0.168676 0.100711 0.0379665 0.0130007 -1.54992 176580 203828 106681 -94654.3 
29742 2 -236.155 -5.6265 -31.3738 -0.893155 -0.241842 1.24833 -0.0982415 -0.00285265 -0.249028 0.00304117 -1.54836 176715 268907 162157 3512.62 
29744 2 -234.691 -0.98993 -28.7997 0.379931 -1.1482 -1.94965 0.000714456 -0.232872 -0.00457166 0.0066299 -1.52266 266424 -248786 94632.9 72473.1 
30553 2 -234.643 -2.89155 -26.1686 -0.00401122 -1.80231 -0.545932 0.000518838 0.101112 0.000531822 0.00446671 -1.50691 277013 286922 276786 -129760 
29743 2 -234.666 -2.8512 -31.4615 -2.62681 -0.545292 -1.37717 0.274613 -0.0534385 0.077213 0.0114542 -1.52305 -62553.7 18562 244194 65737.1 
29662 2 -234.585 -6.48653 -28.8305 -1 0 0 0 0 0 0.00125952 -1.61007 268897 608469 182066 -8023.66 
29749 2 -233.094 -3.74605 -28.8488 -1.75844 2.42819 -1.0225 0.171314 -0.0766464 0.0883472 0.0126377 -1.5151 93636.5 -68463.8 451830 -196772 
29746 2 -232.953 -5.6208 -31.4594 -1.36494 1.17229 -0.527255 -0.176315 0.0216662 0.0106658 0.0044276 -1.54756 -53351 338228 200705 -75755.3 
30556 2 -232.933 -5.63985 -26.1722 -2.68917 1.29907 -1.13708 -0.202601 0.148372 -0.103265 0.0128624 -1.54698 -117522 438877 297516 50413.9 
29748 2 -231.449 -1.10176 -28.9239 -0.883118 -2.81888 0.546282 -0.0380749 0.316259 0.332159 0.0113664 -1.50147 346683 -65270.1 210376 -16255.7 
30557 2 -231.423 -2.78793 -26.1709 -0.364752 -1.31613 -0.887998 -0.13361 -0.201 -0.122885 0.00334248 -1.50137 361917 159217 449553 -165734 
29747 2 -231.401 -2.8912 -31.466 -0.311922 0.102845 0.736945 -0.134806 0.0466813 -0.143008 0.000819897 -1.52232 307023 -56205.3 64017.7 -94183.9 
29665 2 -231.375 -6.48653 -28.8305 -1 0 0 0 0 0 0.00125952 -1.60577 408309 883124 284360 -110716 
29753 2 -229.834 -3.74959 -28.8433 -1.19886 -0.347459 1.55137 0.0664574 -0.105629 0.0896649 0.00499366 -1.51965 171199 -206180 419041 54768.2 
29750 2 -229.81 -5.61219 -31.4357 -3.68551 -1.7565 -1.03293 0.102411 -0.00809312 -0.0750626 0.0223378 -1.55273 -255450 382609 183863 -7468.31 
30560 2 -229.814 -5.62443 -26.1722 -2.1138 -0.102806 -0.488591 0.128583 0.102148 -0.130148 0.00594169 -1.54756 -116343 508066 247156 -134552 
30561 2 -228.187 -2.88223 -26.2022 -1.51286 -1.97259 -1.19631 -0.261155 0.170188 -0.0861973 0.00958623 -1.5251 42162.9 78669.1 61195.9 26309.1 
29752 2 -228.219 -1.03999 -28.8563 -1.28737 -0.279381 1.68806 -0.0650779 0.0785167 0.0542379 0.00577481 -1.5129 234827 -13215.7 590565 181.849 
29668 2 -228.165 -6.48653 -28.8305 -1 0 0 0 0 0 0.00125952 -1.60622 292776 701616 316271 -115210 
29751 2 -228.216 -2.81546 -31.5247 -1.06743 -0.776489 -3.2678 -0.0466797 -0.257695 0.145983 0.0156443 -1.52796 136867 -53411.6 196729 -123783 
29757 2 -226.641 -3.76861 -28.8408 -0.639513 -2.6476 -2.23911 0.100863 -0.0253724 -0.151135 0.0156588 -1.51998 210929 -255349 240912 -101885 
29754 2 -226.659 -5.62243 -31.4992 -0.145775 0.848745 -0.321522 0.256175 0.0976201 0.14564 0.00106429 -1.53969 238744 483523 182988 -134772 
30564 2 -226.624 -5.59191 -26.2347 -1.26802 -0.99565 -0.212926 0.166356 -0.184827 0.0631471 0.00333083 -1.54871 233324 156079 87155.8 -66072.2 
29756 2 -225.028 -1.05774 -28.8674 -1.14087 0.743209 0.263087 -0.0370902 0.103589 0.0450477 0.00242225 -1.51619 248704 121802 377720 -211473 
30565 2 -225.027 -2.88254 -26.2602 -0.759666 0.573011 -1.63414 0.0983084 0.0675385 0.129655 0.00450384 -1.5242 78634.4 247240 297952 -123359 
29755 2 -225.015 -2.85045 -31.5109 -0.888129 0.292817 -1.15969 0.0193987 -0.0238153 0.0617716 0.00279538 -1.51742 373106 292881 386951 79476.1 
29671 2 -224.955 -6.48653 -28.8305 -1 0 0 0 0 0 0.00125952 -1.60586 324962 776999 375637 -93604.9 
29761 2 -223.368 -3.78532 -28.8498 -1.79656 1.48016 -2.31135 -0.126539 0.0965353 -0.0160613 0.0135535 -1.53008 122129 -134239 120884 -59906.1 
30568 2 -223.348 -5.63553 -26.2397 0.247857 1.05704 0.344647 -0.128905 0.0030482 0.11799 0.00163428 -1.54813 330892 181771 261408 -184670 
29758 2 -223.38 -5.59445 -31.4459 0.539771 -1.72142 1.28504 0.0435885 -0.0726059 -0.0334577 0.00617914 -1.54174 507191 395203 126331 -7332.96 
29778 2 -279.525 2.77994 -31.4514 -1 0 0 0 0 0 0.00125952 -1.13172 233017 374219 651967 42993.1 
29779 2 -279.525 4.63324 -28.8305 -1 0 0 0 0 0 0.00125952 -1.13431 -138661 333403 636040 -59982.6 
30588 2 -279.525 2.77994 -26.2095 -1 0 0 0 0 0 0.00125952 -1.13706 -9770.36 388774 642680 58988.2 
29780 2 -277.92 0 -31.4514 -1 0 0 0 0 0 0.00125952 -1.53044 241292 565896 408342 252120 
29783 2 -277.92 1.85329 -28.8305 -1 0 0 0 0 0 0.00125952 -1.53273 212254 318244 331991 -306603 
30590 2 -277.92 0 -26.2095 -1 0 0 0 0 0 0.00125952 -1.52443 317824 447243 398143 180279 
29781 2 -276.337 2.78684 -31.4057 -0.39906 -0.41989 -1.76717 -0.174605 0.00853119 -0.125542 0.00435597 -1.59809 701524 90900.5 148342 40959.6 
30591 2 -276.395 2.74502 -26.2243 -0.995288 -0.333045 0.957951 0.0775848 0.0480352 -0.0126398 0.0025432 -1.60279 554817 134082 9562.19 -100163 
29782 2 -276.427 4.60136 -28.7692 -0.02774 1.51109 -0.810328 0.131357 0.0751799 -0.171818 0.00370399 -1.59417 357690 177707 6519.37 -50030.6 
29784 2 -274.774 0.018309 -31.4546 -2.19338 -1.84711 0.805781 0.019117 -0.147308 -0.0780699 0.0111744 -1.52648 268937 197538 155413 79214.4 
29787 2 -274.76 1.83782 -28.8731 -1.13054 -0.859766 1.95339 0.0323249 -0.0249842 0.122712 0.00734684 -1.53341 304105 163883 45445.3 -52556.7 
30594 2 -274.734 -0.0431603 -26.2898 -2.41905 -0.876724 1.73473 -0.145771 0.0147958 0.0404264 0.0121288 -1.5204 211941 259434 241367 -13810.1 
29785 2 -273.105 2.75217 -31.4589 -2.6019 -1.30038 1.65274 -0.194052 -0.0968996 -0.0425843 0.014097 -1.52816 99786.2 13265.6 87639.8 -159550 
29786 2 -273.194 4.58735 -28.8526 -0.494615 -0.019203 -0.0834486 0.0441659 0.0224324 0.118462 0.000317369 -1.52371 116576 264266 -49534.7 -12566.8 
30595 2 -273.145 2.70933 -26.2508 -0.714392 -0.448072 0.911142 0.0240783 0.0828375 -0.0788688 0.0019413 -1.51953 397622 129748 102753 -40827 
30598 2 -271.552 -0.0404787 -26.2614 -1.50908 0.781276 0.505602 0.10907 0.0365294 -0.0358831 0.00395912 -1.52348 130282 141126 195866 85566.3 
29791 2 -271.543 1.80002 -28.8773 -1.49423 -0.262396 1.23425 -0.0304136 -0.0750178 0.0400133 0.00481761 -1.52625 183818 45801.6 159321 -104899 
29788 2 -271.535 -0.0571121 -31.4901 -2.54113 -0.139451 -0.408525 0.0126297 0.065382 -0.0228944 0.00836783 -1.51781 209466 363569 244598 -25690.6 
29789 2 -269.927 2.7325 -31.4817 -2.29544 -0.62942 -1.24349 -0.0516334 -0.0728409 -0.029559 0.009083 -1.53385 -85810.7 67783.5 151613 41528.3 
29790 2 -270.021 4.51753 -28.8852 0.00714274 1.22201 -1.16008 0.142057 0.215758 0.0327516 0.00357598 -1.52352 232267 127703 73634.9 -113246 
30599 2 -269.879 2.76863 -26.2996 -0.241953 0.312763 -0.473169 -0.244995 -0.232813 0.098563 0.000478933 -1.52772 147090 -102141 7698.6 -41728.7 
29792 2 -268.326 -0.0299085 -31.5167 -2.23437 -0.0655976 -0.770408 -0.0402838 -0.0927084 0.106562 0.00704102 -1.52583 28984.1 140943 227747 -99465.3 
29795 2 -268.318 1.77859 -28.8585 -2.23599 -0.72271 1.36651 -0.0643727 -0.0109599 -0.135718 0.00930699 -1.53042 60758.2 60374.4 70048.7 -118579 
30602 2 -268.318 -0.0294535 -26.26 -1.477 -0.331069 1.66142 0.00884235 -0.0972447 0.00647744 0.00636239 -1.52497 261077 12559.7 77491.2 -123977 
29793 2 -266.78 2.71985 -31.5181 -1.85208 -2.99845 0.416892 0.15935 -0.012733 0.0538605 0.0158633 -1.52491 -4722.48 83924.1 301878 -104397 
30603 2 -266.72 2.68059 -26.2873 -2.02995 0.1815 -1.75238 0.0779246 0.0183044 -0.02014 0.00909936 -1.53586 -132488 -28295.1 -121994 -145688 
29794 2 -266.803 4.54764 -28.8678 -0.0215858 -1.4252 -0.519521 0.158026 -0.0763767 -0.0838755 0.00289885 -1.52289 334350 25909.5 222759 -4086.46 
30692 2 -268.333 5.43247 -26.2594 -2.21239 -2.51795 0.519883 -0.00487379 0.227993 -0.0301308 0.0144908 -1.52423 208642 12984 44808.2 -169507 
29797 2 -263.563 2.6353 -31.5176 -0.962255 -1.51134 -0.430456 0.0498479 0.0716723 0.0771065 0.00427655 -1.52207 278303 231419 188968 -43447.4 
29800 2 -261.879 -0.11227 -31.4991 0.372256 1.25754 -0.0869476 -0.0762309 -0.0500771 0.0312831 0.00217588 -1.51918 325883 128692 192902 -146371 
29796 2 -265.176 -0.0878113 -31.526 -2.31677 0.0774009 -1.65266 0.19009 0.00864422 0.0454676 0.010208 -1.52221 219461 135595 186752 -167741 
29799 2 -265.142 1.73937 -28.8946 -2.9777 -0.155022 -1.74174 0.012089 0.091044 -0.0313809 0.0150189 -1.51756 127813 247157 191938 -58522.7 
30606 2 -265.088 -0.127224 -26.2953 -0.81263 -0.472634 0.035202 -0.0634694 0.0762367 0.0719423 0.00111466 -1.52688 231254 110141 217656 -110875 
29798 2 -263.568 4.55456 -28.9234 1.06349 -0.30668 0.39521 -0.0385903 -0.205194 -0.0333019 0.00173972 -1.52047 279549 80354.4 -202.982 -87477.9 
30607 2 -263.535 2.66153 -26.3005 -2.62534 -0.549411 -1.22752 -0.000755361 -0.052267 0.0177788 0.0109591 -1.52486 58360.7 28427.4 104661 11141.3 
30610 2 -261.89 -0.143471 -26.2704 -1.11219 -0.0899317 -1.17251 -0.128369 0.119848 0.0285283 0.00329974 -1.52549 -21859.7 69758.1 196356 106072 
29803 2 -261.934 1.75175 -28.8622 -2.11841 0.0414996 0.109896 -0.00857982 -0.0456735 -0.104924 0.00566969 -1.52632 161796 44005.9 93382.6 -210408 
30700 2 -261.944 5.40519 -26.3826 -0.262088 -0.223252 -0.470514 0.015858 0.0493549 0.219423 0.000428129 -1.52809 -23235.5 118957 122283 -145173 
29801 2 -260.322 2.6025 -31.4706 -0.579506 -0.371571 -1.43077 -0.0390582 0.145302 -0.10878 0.00317522 -1.52008 174664 148347 212938 -75960.8 
30611 2 -260.317 2.63951 -26.3255 -1.80425 1.60887 -0.345757 -0.0551309 0.011005 0.158164 0.00751093 -1.53258 41105.2 156810 61063.5 -6070.16 
29802 2 -260.333 4.45764 -28.9157 -0.317256 -1.59672 -1.2355 -0.0665989 0.129289 -0.116825 0.00526053 -1.52592 106966 22072.5 -143250 -156863 
29886 2 -265.128 5.44697 -31.5218 -2.44263 -0.159929 1.3408 -0.0631406 0.0274488 0.0307149 0.00981135 -1.52706 150224 155330 -103757 -91076 
29890 2 -261.919 5.41617 -31.5139 -0.875705 -0.587558 1.12615 -0.0337072 0.0347408 0.0257578 0.00299803 -1.51759 271988 433262 156691 -108864 
30696 2 -265.1 5.40961 -26.278 -2.24251 0.217324 0.580542 -0.156738 0.148202 -0.0864925 0.00681792 -1.52107 177927 187423 191845 -45199.1 
29898 2 -255.534 5.40203 -31.487 -1.36857 -1.29668 -0.340206 0.00584602 -0.0248202 -0.225574 0.00462255 -1.52539 109290 21070.6 434.916 -177518 
29804 2 -258.68 -0.132173 -31.5091 -1.24368 2.9416 -0.888584 -0.0738109 0.0877947 -0.06574 0.0138413 -1.52328 56039.1 39124.7 67904.6 131418 
29807 2 -258.692 1.73557 -28.8789 -0.237836 1.06191 -0.0701142 -0.0667643 -0.0189962 -0.13881 0.00149773 -1.53924 -22564.3 -202985 -77716.4 -69345.2 
30614 2 -258.733 -0.129386 -26.2725 -0.729213 -0.38167 -1.4577 0.144912 0.0179941 0.0615516 0.00352955 -1.52701 -52880.9 55452.1 240731 -94852.5 
30704 2 -258.748 5.42215 -26.3814 2.26368 -0.0029569 0.43209 -0.00755438 -0.0636719 0.213157 0.00668922 -1.52078 126536 88616.2 43269 -78262.1 
29805 2 -257.171 2.69279 -31.5389 -0.592173 1.3073 -0.288667 0.118935 -0.134651 0.0739011 0.00269917 -1.53542 59569.1 16317.3 -93762.4 -14026.5 
29806 2 -257.151 4.48418 -28.9457 -1.03136 0.152036 -0.35429 -0.0171541 0.100055 0.0840082 0.00152697 -1.53894 -108186 -236791 26892.8 13030.6 
30615 2 -257.155 2.64388 -26.3363 -0.277415 -0.449935 1.53777 0.12645 0.0248568 0.151252 0.00333034 -1.51662 195557 242483 149497 34665.3 
29808 2 -255.503 -0.0491846 -31.5401 1.18067 0.929636 0.713558 0.0628291 -0.119946 0.0509313 0.00348554 -1.52742 98739.6 29843.2 97692.5 -274680 
29811 2 -255.516 1.80863 -28.9498 0.462602 -0.418182 1.32422 -0.0256699 -0.248287 0.0657116 0.00269845 -1.52465 139873 -139089 224524 -57450.5 
30618 2 -255.554 -0.12565 -26.3373 -1.83155 -1.23075 0.248297 0.135539 0.0220836 0.0995701 0.00621065 -1.50942 336341 235751 393114 -77790.5 
30708 2 -255.536 5.43986 -26.2851 0.71663 -0.390561 -0.284695 -0.0715608 -0.228005 -0.0709583 0.000941045 -1.52251 111484 64993.7 328267 -54003.1 
29894 2 -258.731 5.44646 -31.5501 -2.43753 -0.782961 -0.0391042 -0.126233 -0.0809644 0.12069 0.00825752 -1.52859 -23492.9 -39820 33419.1 -32044.6 
30619 2 -253.905 2.63806 -26.3087 0.59926 0.0647861 1.27495 -0.161215 -0.0917013 0.10105 0.00250494 -1.51326 176861 70452.8 265882 -137222 
29810 2 -253.97 4.46212 -28.9153 -1.26216 -0.694388 -1.83987 0.144576 0.0847042 0.0220984 0.00687742 -1.53025 -15778.6 -110096 145186 -187840 
29812 2 -252.269 -0.0840823 -31.5151 -1.00068 -0.132034 -1.483 -0.10012 -0.145616 -0.109044 0.00405322 -1.52249 62032.1 180279 72430.5 -12485.9 
30622 2 -252.269 -0.120231 -26.2971 -0.564583 -0.335637 -1.04315 -0.190236 0.0290559 0.106322 0.00191392 -1.52515 116510 -112307 382163 12877.4 
29815 2 -252.301 1.70994 -28.8967 -2.82667 -0.708244 -1.10466 -0.0918387 0.0861538 -0.0844648 0.0122324 -1.53588 -132895 -151658 9411.63 -159050 
29813 2 -250.762 2.66153 -31.5412 1.18938 -0.758146 -0.479086 0.225127 -0.0884055 -0.0505095 0.00279478 -1.51898 188133 -21911.7 235802 10840.7 
30623 2 -250.733 2.61353 -26.3148 0.0983641 -1.83094 1.09885 0.0230492 -0.029493 0.0916509 0.00575533 -1.5255 -79717.4 -69513 238855 -110180 
29814 2 -250.773 4.4676 -28.9403 0.223314 0.581727 0.308091 0.0370182 -0.0423937 0.146705 0.000608594 -1.52647 150161 -124314 78479.4 -91309.3 
29902 2 -252.315 5.35813 -31.5077 -1.38991 0.576664 1.48166 -0.103194 0.177859 -0.133578 0.0056171 -1.51686 99094.3 38795.6 250938 108576 
29816 2 -249.101 -0.167989 -31.5183 -1.24083 0.326817 -1.80889 -0.0338836 0.100668 0.0788612 0.006195 -1.52073 -126336 232803 182001 -118000 
29906 2 -249.144 5.41265 -31.5567 -3.31521 -0.442358 0.608712 -0.0164864 -0.118964 -0.0385307 0.014556 -1.52652 63835.1 44082.9 57416.7 -119784 
29819 2 -249.148 1.71662 -28.9273 -1.76087 -0.726828 -0.216959 -0.0327821 -0.149828 -0.0423963 0.00463 -1.52847 -84900.3 174433 132852 -160997 
30626 2 -249.129 -0.167289 -26.3011 -2.28542 0.799546 -0.585417 0.113362 0.156351 0.0686315 0.00781547 -1.5169 -42366.6 -242741 351614 -242124 
30716 2 -249.12 5.31475 -26.3079 0.0325266 0.245451 0.120789 -0.167416 0.0492992 -0.0394348 9.55902e-005 -1.51934 257273 19328.7 335549 -210750 
30712 2 -252.373 5.33605 -26.2621 -0.129255 -0.644004 0.91106 0.148427 0.134797 -0.0371925 0.00158886 -1.51787 198603 24663.1 412156 -121239 
29817 2 -247.521 2.59243 -31.5396 1.28457 -2.35272 0.456974 -0.0751682 0.0378315 -0.0573759 0.00931321 -1.51832 362824 27304.2 115924 -100851 
29818 2 -247.57 4.4168 -28.9872 -1.71257 0.477859 0.00679714 0.0161301 0.0603177 0.166002 0.0039817 -1.52901 108957 -170175 215360 -28478.8 
30627 2 -247.566 2.5405 -26.3219 -0.303967 -0.754652 0.160607 -0.0191489 0.14924 0.190525 0.000866157 -1.52407 -58716.2 -58121 289144 15055.4 
29820 2 -245.948 -0.127802 -31.5009 -4.45403 -0.116334 0.564506 0.156229 -0.0252679 0.101635 0.0254053 -1.52108 -148812 42738.4 355014 -107347 
30630 2 -245.893 -0.11138 -26.2382 -0.166416 0.206599 1.6132 -0.0856331 -0.114665 0.0622074 0.00336643 -1.53415 -60037.2 -110787 -178133 -19349.2 
29823 2 -245.981 1.6948 -28.8591 0.831177 0.044733 0.807372 0.216152 0.0422554 -0.122919 0.00169368 -1.52967 27245.1 -125591 34979.7 17452 
30720 2 -245.975 5.30902 -26.3009 -1.99121 1.88228 0.571681 -0.0541079 -0.0216349 -0.035286 0.00986798 -1.52484 32081.1 -128520 340370 24735.4 
29822 2 -244.359 4.46095 -28.9573 -0.675356 0.65787 1.74517 -0.00312099 -0.0563473 0.169833 0.0049556 -1.51627 262970 99492.8 223483 23908.7 
30631 2 -244.386 2.61889 -26.2197 -0.486188 0.247916 0.42887 0.164604 -0.0484059 -0.210103 0.000606799 -1.51457 236809 -104646 229142 41232.9 
29821 2 -244.303 2.59082 -31.4769 0.837006 -0.154494 0.084993 -0.113882 0.0973064 -0.117735 0.000921552 -1.52551 234668 -130363 165052 154068 
29824 2 -242.757 -0.0883736 -31.4679 -2.97127 -1.38204 0.717645 0.190015 -0.129689 -0.0171734 0.0141739 -1.51791 123662 2537.25 76474.9 -10738 
30634 2 -242.724 -0.12273 -26.2542 -1.31178 -1.98803 1.15443 0.144211 0.062064 0.0445835 0.00882383 -1.52671 36978.3 76907.3 -66311.3 -221602 
29827 2 -242.725 1.71884 -28.8634 1.28446 -0.373705 1.18756 0.00480345 0.0947006 0.0735181 0.00403018 -1.52243 396584 -44409.2 235471 -5887.65 
30724 2 -242.734 5.36231 -26.3331 -1.72692 0.696406 0.199852 -0.235059 -0.0508571 0.142848 0.00441735 -1.51678 50173.2 -38745.2 345466 -104884 
29914 2 -242.7 5.36728 -31.5282 -0.522796 0.160205 0.434914 -0.0772199 0.00119061 0.0572767 0.000614811 -1.52929 276974 8656.99 86749.8 -32580.5 
29825 2 -241.078 2.64891 -31.4899 -1.22626 -1.43065 0.00527231 -0.0472051 -0.0945374 -0.0222595 0.00447192 -1.53493 127866 5324.06 195028 16457.8 
30635 2 -241.104 2.63756 -26.2334 0.843368 0.204421 0.66199 -0.125948 -0.0832056 -0.0758012 0.00150045 -1.51766 219810 -5442.28 263190 -33145.3 
29826 2 -241.126 4.46458 -28.9015 -0.659601 -0.392897 2.93239 -0.109658 0.00193056 0.0673904 0.0115729 -1.52632 -113241 115905 13075.2 -90049.1 
29828 2 -239.54 -0.148329 -31.4767 -0.908912 -1.2454 -0.292344 0.158868 0.0288217 -0.0316966 0.00310169 -1.51621 454790 127480 172696 -144308 
29831 2 -239.503 1.68923 -28.8663 -0.473954 0.0849753 0.812796 -0.0877472 0.000473163 0.0410789 0.00112411 -1.51777 269704 -225042 309841 -50447.8 
29918 2 -239.472 5.38619 -31.444 -1.95524 0.597833 -0.451613 -0.167224 -0.0711265 -0.214614 0.00552212 -1.52159 63598.7 -61269.2 187229 -211583 
30728 2 -239.6 5.39708 -26.2318 -1.47008 0.139593 0.533018 0.0242742 -0.00709604 -0.0439518 0.00310437 -1.52032 -292727 10985.6 418953 -294494 
30638 2 -239.535 -0.140091 -26.2531 -0.934688 -1.32317 1.16778 -0.0157511 0.0732827 0.0288079 0.00502314 -1.53205 56426.2 -44218.4 173568 14688.2 
29830 2 -238.006 4.38957 -28.8211 -2.67186 0.590869 -1.12225 0.203049 0.207211 -0.0320909 0.0110175 -1.50948 -37304.6 299133 256977 -115331 
30639 2 -237.954 2.62191 -26.1427 -1.18491 -0.0422529 -1.46184 -0.0350839 0.0437518 -0.219535 0.00446219 -1.52649 3414.95 204236 35229.5 -24448.7 
29829 2 -237.888 2.59811 -31.5057 -0.229906 -1.86616 1.83768 0.0467291 -0.0128221 0.0317195 0.0087064 -1.5118 236004 324265 447828 -59650 
29832 2 -236.263 -0.1979 -31.4246 -0.20097 -0.550935 -1.29125 -0.0912829 0.277811 -0.0463945 0.0025332 -1.51478 309522 -77052.3 278586 45167.4 
29922 2 -236.318 5.37958 -31.489 -2.34893 0.143325 0.15982 -0.116735 0.0335913 0.237288 0.00700742 -1.50927 -92488.2 217170 150866 102094 
29835 2 -236.282 1.66974 -28.7832 -0.243377 0.102983 1.71505 -0.180893 0.162751 -0.122044 0.0037927 -1.52003 232119 39959.2 227520 93019 
30642 2 -236.348 -0.13504 -26.1728 -5.65783 -1.39025 1.10022 0.0512154 -0.0104229 -0.0462399 0.0442775 -1.53365 -5131.06 -122590 116852 -186223 
30732 2 -236.443 5.43484 -26.2521 -2.92003 -0.584875 0.957154 -0.0135211 -0.10477 0.172173 0.0123241 -1.51943 -224756 84571 226909 13035.5 
29930 2 -229.967 5.38841 -31.4474 -0.895242 0.149574 0.934668 -0.160485 0.156007 -0.118939 0.00213795 -1.51162 -4159.53 199728 438548 60040.6 
29836 2 -233.058 -0.0705147 -31.4033 -0.859035 2.36017 -0.165267 -0.0821899 -0.217822 -0.136745 0.00797985 -1.53496 54154 -112623 46879.4 55676.5 
29834 2 -234.797 4.52443 -28.7944 -2.02588 3.30468 1.62387 -0.07488 -0.18405 -0.232227 0.0222457 -1.5218 -67856.3 126236 -43249.3 -60332.5 
30643 2 -234.789 2.65163 -26.2343 0.988352 0.669328 -0.854298 0.0564202 0.0275555 0.169123 0.00271384 -1.53581 36851.8 4517.36 142664 -59348.4 
29833 2 -234.685 2.62007 -31.3847 -2.44741 -0.588625 -0.198089 -0.125281 0.063108 -0.124466 0.00803008 -1.51782 63983.6 196825 470698 67535.1 
29926 2 -233.181 5.42186 -31.4882 -0.102831 -0.313553 -0.364186 0.106495 0.0104576 0.0615737 0.0003042 -1.5163 -7837.54 264344 370329 71531.3 
29839 2 -233.086 1.70989 -28.8024 1.06986 0.934953 -1.07392 0.066424 0.0588512 -0.0136366 0.00399524 -1.52337 269792 36455.9 33042.1 -240519 
30646 2 -233.155 -0.0794023 -26.2037 -2.2393 -0.560148 -0.186648 0.0877568 -0.0958591 0.100001 0.00675485 -1.51377 261807 51225.4 383365 -86938.3 
30647 2 -231.558 2.65208 -26.1834 0.651747 1.86778 -1.12497 -0.109702 0.00680114 0.0332249 0.00652297 -1.52089 169309 103231 362814 -136707 
29838 2 -231.657 4.47902 -28.8171 -2.13668 -2.11193 3.61147 0.217603 0.0304163 -0.103597 0.0277955 -1.51236 232409 240403 269647 -133599 
29837 2 -231.508 2.64615 -31.4775 0.130311 2.03239 -1.1113 0.00656027 0.116285 0.159799 0.00677945 -1.52646 -136432 -114527 246625 -208030 
30736 2 -233.3 5.42375 -26.2539 -3.04547 0.831513 0.979847 0.212859 0.0604245 0.195743 0.013762 -1.52377 -198206 194368 -101709 -53078.4 
29840 2 -229.891 -0.0954024 -31.476 -0.750475 0.530565 0.522817 0.119858 -0.0277927 0.00970667 0.0014082 -1.53603 40693.5 -71194.4 69801.6 -114889 
30740 2 -230.137 5.4516 -26.2077 -0.542631 0.0790259 -1.42882 0.00459533 -0.0189553 -0.051171 0.00295006 -1.52288 -20588 153952 272023 -135810 
29843 2 -229.838 1.70076 -28.8132 -1.34969 1.55459 -0.29257 -0.366179 -0.0494813 -0.0544297 0.00544616 -1.50756 95865.7 190173 302988 -97405.2 
30650 2 -229.931 -0.102099 -26.1603 -1.14123 -1.27015 1.97654 0.140815 0.0251609 -0.145845 0.00859291 -1.50732 419640 -116918 425590 -239710 
29842 2 -228.451 4.472 -28.8759 -0.48227 1.34996 0.546935 -0.0750196 0.0469979 0.0917346 0.00296504 -1.52244 67973.6 -79889.9 19062.6 -234065 
30653 2 -228.421 2.68156 -26.2037 0.2194 1.10006 0.844677 0.0956548 -0.0713665 0.0858312 0.00248344 -1.52291 77718.8 -10435.5 295800 -318933 
29841 2 -228.374 2.63588 -31.4829 -0.0470926 -0.9196 -1.05327 0.127016 -0.0512056 4.62946e-006 0.00246521 -1.5353 -16126.3 -124779 119527 -107007 
29934 2 -226.852 5.38231 -31.5032 -4.1256 1.91964 2.33156 0.0761276 0.0422233 0.121297 0.032926 -1.52501 -204156 334647 346296 -78796.1 
30651 2 -226.659 -0.0931774 -26.1726 -0.274639 -0.400949 0.560672 -0.117722 -0.149285 -0.15252 0.000693415 -1.51435 469597 73494.9 342414 -290068 
29847 2 -226.742 1.75107 -28.8569 -6.16454 1.22413 0.754081 0.0662483 -0.180689 0.1035 0.0504672 -1.51017 -333009 70502.4 394445 -315257 
29844 2 -226.68 -0.125641 -31.5299 0.890155 -1.22029 -0.0691742 -0.0219647 0.0145725 0.193024 0.00287959 -1.52211 202965 -367697 181925 -316435 
30652 2 -227.031 5.4227 -26.2253 1.16106 -0.75827 0.166462 0.146707 0.128897 0.17619 0.00245699 -1.51124 72350.1 239685 356121 -223955 
29846 2 -225.32 4.49112 -28.7268 0.342117 1.10168 0.25636 0.093741 -0.0611975 -0.293103 0.00175888 -1.50005 291843 -64097.8 352004 -412060 
30655 2 -225.21 2.59774 -26.183 -0.624271 -0.732221 -3.34136 -0.0137063 0.175141 -0.0684588 0.0152283 -1.52475 256032 -127594 -168962 -317084 
29845 2 -225.159 2.53795 -31.426 -1.86323 0.480578 -0.142087 0.0668982 0.340436 0.0369955 0.00468889 -1.50929 202841 61276.2 281022 -225801 
30748 2 -223.831 5.40636 -26.1666 -3.84809 0.438209 1.34582 -0.124902 0.13927 0.0401886 0.0211738 -1.52901 -235514 243716 109697 -122221 
29851 2 -223.539 1.71632 -28.7349 -1.81434 1.60733 1.7446 0.0274681 0.0860762 -0.181226 0.0112336 -1.51785 179078 254306 288569 -89386.5 
29938 2 -223.689 5.38874 -31.4024 -0.0110362 0.42296 -0.953886 0.0948511 0.00747816 -0.0650918 0.00137151 -1.49949 456561 457389 459445 82378.3 
30658 2 -223.437 -0.132131 -26.179 -0.836911 0.784968 2.41943 -0.133358 -0.0553476 -0.00589814 0.00903106 -1.52862 238517 125151 80662.7 -121261 
29848 2 -223.408 -0.0918094 -31.4353 -2.44513 0.890091 1.56378 -0.0994867 -0.0883759 -0.0189909 0.0116081 -1.51911 253388 48779.4 372359 -30019.6 
29868 2 -279.525 8.33982 -31.4514 -1 0 0 0 0 0 0.00125952 -1.13453 155481 357068 633091 72211.8 
29869 2 -279.525 10.1931 -28.8305 -1 0 0 0 0 0 0.00125952 -1.12896 52164.2 349067 641772 -45479.9 
30678 2 -279.525 8.33982 -26.2095 -1 0 0 0 0 0 0.00125952 -1.12946 155864 354231 662195 36032 
29870 2 -277.92 5.55988 -31.4514 -1 0 0 0 0 0 0.00125952 -1.52341 265119 490366 494953 257364 
29873 2 -277.92 7.41318 -28.8305 -1 0 0 0 0 0 0.00125952 -1.52533 288463 428220 539832 -238066 
29960 2 -277.92 11.1198 -31.4514 -1 0 0 0 0 0 0.00125952 -1.5329 -99407.4 378558 278315 269251 
30680 2 -277.92 5.55988 -26.2095 -1 0 0 0 0 0 0.00125952 -1.5264 301326 568899 251871 310798 
30770 2 -277.92 11.1198 -26.2095 -1 0 0 0 0 0 0.00125952 -1.52711 405990 348195 537379 236148 
30684 2 -274.74 5.5191 -26.2531 -0.753055 0.439225 1.00686 -0.0911061 0.0208314 0.0356341 0.00223411 -1.53348 204348 316638 -106992 -5127.1 
29871 2 -276.352 8.34046 -31.4486 -0.0757761 0.288884 0.369806 -0.0740209 -0.122329 0.0104033 0.000284591 -1.59188 687206 146658 242350 -117648 
30681 2 -276.353 8.38645 -26.1789 -2.25607 -1.21195 -0.283805 -0.140549 -0.126062 -0.107971 0.00836222 -1.59197 626194 265205 91418.6 8455.45 
29872 2 -276.378 10.1664 -28.8473 0.102685 -0.495405 -0.256424 -0.148182 0.085988 0.0645484 0.000405216 -1.59845 262805 117661 204385 -11307.2 
29874 2 -274.767 5.53554 -31.3581 1.02276 1.20489 0.340512 -0.0627895 0.0276523 -0.186021 0.00329206 -1.51741 223945 254615 421957 -72083.3 
29877 2 -274.775 7.42581 -28.7657 -0.356406 1.22323 0.720804 0.0115505 -0.12639 -0.142753 0.00269897 -1.52528 302726 146303 135003 -28562.8 
30774 2 -274.738 11.0899 -26.2301 -2.13575 0.263187 0.24533 -0.125744 0.025231 -0.00757756 0.00590824 -1.53294 184336 10534.5 121025 -98552 
29964 2 -274.846 11.113 -31.471 0.224449 -0.00928694 1.7309 0.260667 -0.0657656 0.0213824 0.00383711 -1.52221 61374.8 134783 177977 -177350 
29875 2 -273.139 8.27623 -31.4339 -1.9971 0.88718 1.44782 -0.11786 0.0445641 0.00736697 0.00865497 -1.50744 263902 299836 455867 -138959 
30685 2 -273.121 8.30984 -26.2436 -0.111653 -0.35929 1.38518 -0.0270334 0.0527952 0.0475814 0.00259496 -1.52642 200419 221330 -181290 17005.7 
29876 2 -273.259 10.1896 -28.8557 -1.34552 -1.35831 -0.597424 0.24833 -0.0172612 -0.0573353 0.00505363 -1.51204 251396 265239 177974 -158881 
29968 2 -271.592 11.049 -31.487 -2.55837 -1.24916 1.1901 0.0300202 0.025842 0.0106057 0.0119931 -1.51624 356160 185781 228272 -54558.5 
29882 2 -268.335 5.50305 -31.4942 -1.6342 0.700776 -1.52242 -0.0704735 -0.046447 -0.00848371 0.00690146 -1.52311 350302 102174 221192 39716.3 
29879 2 -269.949 8.26435 -31.4964 -3.75715 0.286588 -0.404213 -0.0616484 -0.0267238 0.134839 0.0180888 -1.51399 21839.7 269070 256257 45914.9 
30688 2 -271.562 5.48287 -26.2173 -1.04296 0.828407 0.351892 0.0920242 0.0567252 -0.134037 0.00239037 -1.52571 167959 209129 29152 62144.7 
29878 2 -271.58 5.4603 -31.4557 -1.93791 0.727421 -1.55443 0.115294 0.229916 -0.00412914 0.00843989 -1.5224 97242.8 60050.4 148647 -61202.7 
29881 2 -271.537 7.38695 -28.7756 -1.95535 -0.188667 0.069545 -0.0550903 -0.105084 -0.233287 0.00486658 -1.50569 225644 453231 236760 -102574 
30778 2 -271.546 11.0874 -26.3073 -2.38017 0.013111 0.00496983 -0.127651 -0.0303516 -8.06523e-005 0.00713566 -1.52942 -10770.4 278383 142391 -47492.2 
30689 2 -269.896 8.29611 -26.2505 -0.294437 -0.296888 -1.46935 -0.121311 -0.120811 -0.0223561 0.00293948 -1.5149 147832 352360 -42764.3 -95190 
29880 2 -269.974 10.1437 -28.8833 0.0212706 0.80281 -0.734984 -0.0231017 -0.0815357 -0.0924009 0.00149273 -1.52132 320745 137450 75092.1 -232888 
29972 2 -268.337 11.0297 -31.5042 -2.13578 -2.5827 -0.909454 -0.0515171 0.00751862 -0.0678155 0.0151885 -1.5186 324246 137417 217382 15078.2 
30782 2 -268.395 11.0691 -26.3353 -0.117404 -0.224238 -1.33398 0.103052 -0.027351 0.060165 0.00232201 -1.52568 -45427.8 170632 8492.08 -228027 
29885 2 -268.349 7.28588 -28.8639 -1.65521 -1.85001 0.891593 -0.109585 0.135771 -0.0592732 0.00876267 -1.51293 30986.9 398313 221480 78691.5 
29883 2 -266.775 8.27267 -31.5264 -1.18231 -0.458955 0.0291991 0.0299773 -0.0594437 -0.0394813 0.002027 -1.53009 -52858.5 148685 210785 -21631.7 
29884 2 -266.734 10.0916 -28.9128 -1.36724 -1.19374 -0.145219 -0.120986 0.0628996 6.90646e-006 0.00417586 -1.52158 192208 341204 84266.9 134174 
30693 2 -266.747 8.25415 -26.3054 -0.984684 0.275936 -0.407408 0.00543924 -0.0386223 0.0180826 0.00152619 -1.51824 28618.9 406400 179330 -133246 
29887 2 -263.611 8.24902 -31.5035 -1.04767 -0.363949 0.209005 0.13263 -0.0439327 -0.109993 0.00160432 -1.52945 101574 205534 1260.17 -90100.3 
29976 2 -265.149 11.0496 -31.5396 -1.57456 0.213301 0.599377 -0.0759204 -0.0237107 0.030328 0.00363244 -1.52443 77553.2 227270 255783 -87512.4 
29889 2 -265.2 7.29394 -28.9689 -0.60858 -1.42598 -0.553161 0.0235976 0.0203536 0.231839 0.00341301 -1.52756 -173477 74440.9 167161 21071.9 
30786 2 -265.209 11.0601 -26.3048 -2.32524 -0.276615 -0.884307 0.0272004 -0.120857 -0.0297946 0.00789121 -1.5273 57807.9 153485 127154 -108353 
30697 2 -263.581 8.2157 -26.3047 -2.05622 -0.493592 -0.787376 -0.0524363 -0.00497475 -0.0370206 0.006413 -1.5301 -72566.4 279375 122844 -96475.5 
29888 2 -263.595 10.0806 -28.9057 -1.62554 0.244605 0.788434 -0.0281329 0.0447727 -0.0416415 0.00418644 -1.52726 -111207 186301 175268 -32914.3 
30790 2 -262.03 11.0027 -26.3141 -1.37958 0.229476 0.683226 0.04415 0.024065 0.0113469 0.00305144 -1.52579 194072 236377 41309.5 2436.9 
29893 2 -262.05 7.29531 -28.9122 0.690122 0.475579 -0.74681 0.184163 -0.0504723 -0.105957 0.0015872 -1.52504 92373.2 -22651.1 8832.69 -234444 
29891 2 -260.382 8.23156 -31.5177 1.41398 -0.159778 0.374196 -0.111333 -0.119763 0.00438383 0.00272673 -1.52292 127858 43470 221863 -101827 
30701 2 -260.434 8.175 -26.3204 -1.22836 -1.70774 -0.313927 0.120547 0.0210378 0.042117 0.0056978 -1.52743 156768 120279 13216.3 -58420.9 
29892 2 -260.44 10.005 -28.8786 -1.28999 -2.94595 1.16453 0.0596471 0.139999 -0.11787 0.0147348 -1.52026 28972.1 136676 139227 -142834 
29984 2 -258.819 10.9253 -31.5134 -0.108066 -0.852847 -0.00862877 0.0595301 0.130495 -0.0578162 0.000930911 -1.52717 45103.3 59203 159834 -119836 
30794 2 -258.798 10.9383 -26.3166 -0.690489 0.690845 0.41458 -0.0882449 -0.028433 -0.0123931 0.00141811 -1.51845 266445 181307 116664 -55465.5 
29897 2 -258.81 7.23652 -28.923 -1.29151 -0.152785 0.616811 0.0378505 0.106314 -0.0515381 0.00260948 -1.52517 399777 133104 32376.6 -10823.5 
29895 2 -257.208 8.15776 -31.5444 1.2674 -0.932261 0.941572 0.119334 0.0508774 0.0364488 0.00423445 -1.53116 71523.5 -23645.9 98364.9 -158956 
30705 2 -257.162 8.15499 -26.3422 -2.69264 -0.846377 -0.727235 -0.106508 0.0330606 -0.0256483 0.0107003 -1.52579 177223 -78136.3 194643 -128327 
29896 2 -257.223 10.031 -28.9651 1.19113 -0.368072 0.586929 0.0186027 -0.0888103 0.11197 0.00239152 -1.52206 69469.2 331373 107494 36429.5 
30798 2 -255.601 10.883 -26.3375 -0.502013 -2.05735 -0.223758 -0.0606924 0.105307 0.042149 0.00571163 -1.52656 26068.1 128918 227609 -114848 
29901 2 -255.561 7.22436 -28.9512 0.816121 0.578506 -0.639006 -0.0865543 0.0533812 0.063062 0.00177472 -1.52404 238847 5843.7 124958 -135995 
30709 2 -253.973 8.11985 -26.3037 -1.92681 -1.74065 0.364243 -0.027002 0.0574807 0.0249759 0.00865934 -1.53289 -64129.5 -149155 117620 -153761 
29900 2 -254.059 9.97264 -28.9279 -0.603165 0.314835 0.139414 0.192819 0.0121682 -0.100524 0.000607547 -1.51551 118988 174680 347659 -17684.2 
30802 2 -252.434 10.8904 -26.3046 -0.71554 0.202937 1.64853 0.040391 -0.0534242 -0.114394 0.00411968 -1.53572 21580.7 16313.1 71606 -85991.3 
29905 2 -252.381 7.22026 -28.8881 -2.45883 0.0123183 -0.562145 -0.077628 -0.0589527 -0.204282 0.00801304 -1.51634 33025.6 57440.9 189756 -123743 
30713 2 -250.813 8.11656 -26.3657 -2.76572 0.133509 1.60393 0.0785832 -0.0836203 0.271516 0.012897 -1.51672 16962.5 222744 46192.8 -127416 
29904 2 -250.824 9.93077 -28.9247 -1.77726 -1.07111 0.293894 -0.0711756 0.152724 -0.102651 0.00553219 -1.52097 104994 69626.7 168912 -85906.2 
29996 2 -249.253 10.9431 -31.5482 -0.756385 -2.14896 0.0301837 0.0934291 -0.081048 -0.0982055 0.00653825 -1.53447 -6754.13 21785.4 194727 -36108.6 
30806 2 -249.236 10.866 -26.3294 -0.688008 -0.72039 -0.809541 0.0316408 -0.00193735 -0.0876299 0.00207527 -1.5269 129726 211137 102376 -96803.1 
29909 2 -249.195 7.15778 -28.9393 -1.81664 -1.38874 -0.495745 -0.042225 0.0454632 0.0107767 0.00689531 -1.52982 -136540 -220921 170729 -160674 
29908 2 -247.695 9.89059 -28.9821 -1.26706 1.24377 -0.833606 0.110228 0.147825 0.186583 0.00484576 -1.52706 -1352.21 7373.77 132241 -42795.5 
30717 2 -247.639 8.06011 -26.2833 -2.09111 -0.0322298 -0.74969 -0.131899 0.059758 -0.0900211 0.00621675 -1.53099 -338509 -96495.3 178221 -151182 
30000 2 -246.063 10.8539 -31.5535 -0.655217 0.268813 2.01626 0.0553076 0.0525113 -0.0959194 0.00575205 -1.5304 208059 -58372.4 43619.6 -37248 
29911 2 -244.42 8.09693 -31.5339 2.99761 0.769451 0.842489 0.0202439 0.0141555 -0.0783255 0.0129573 -1.51379 335494 224918 288689 4975.14 
30810 2 -246.08 10.802 -26.3281 0.0111687 -1.46446 1.47363 0.0107929 0.2249 -0.103829 0.00543654 -1.51892 80149.2 180771 212057 17383.3 
29913 2 -246.052 7.17021 -28.9132 -2.82774 0.849033 -0.68324 0.0905236 0.00971504 -0.0920493 0.0115671 -1.52449 -16402.1 13196.8 237587 -61047.4 
29912 2 -244.49 9.96114 -28.9732 0.748884 -0.881391 0.36458 -0.00322542 -0.17845 0.116375 0.00185224 -1.52141 239297 -97849.9 124667 -105505 
30721 2 -244.543 8.06774 -26.2774 -1.63991 -1.12277 -0.106674 0.285429 0.085402 -0.0522513 0.0049893 -1.51408 -24002.5 92608 360406 58429.4 
30004 2 -242.818 10.871 -31.5443 -0.0433279 1.59253 0.808265 -0.0604762 -0.0503172 -0.0300658 0.00401951 -1.53209 178618 81811.9 6007.46 36416.7 
30814 2 -242.879 10.8763 -26.3818 -2.93981 1.12482 -2.00053 -0.202412 -0.0835057 0.208313 0.0175196 -1.51833 -29654.1 70384.7 310383 57033.7 
29917 2 -242.825 7.22505 -28.9071 -2.58033 -1.10099 1.73105 -0.0553641 -0.0244927 0.00176251 0.0136869 -1.52708 133237 107369 231613 -167289 
29915 2 -241.191 8.12045 -31.5174 0.561821 0.101141 -0.188291 -0.0364137 -0.00798331 -0.149194 0.000455096 -1.52687 158442 -37340.5 22745 -117790 
29916 2 -241.254 9.94229 -28.9231 0.257021 0.695965 -0.135316 -0.0653349 0.116374 -0.0271221 0.000716335 -1.52815 116505 -101209 -49369.3 33082.4 
30725 2 -241.313 8.13317 -26.2478 0.059777 -0.71069 -1.41681 0.066335 -0.0542552 -0.02467 0.00316895 -1.51585 228847 -183172 349248 -210308 
30008 2 -239.647 10.8648 -31.5106 -0.913724 2.38334 0.461372 0.0234233 0.120668 0.062674 0.00847412 -1.53028 30184 179466 96386.9 -100413 
30818 2 -239.748 10.834 -26.3157 -1.65368 -0.933168 1.20659 0.121304 0.15704 0.126445 0.0063748 -1.52178 -156331 49499.1 290327 -209118 
29921 2 -239.664 7.26639 -28.9381 0.514401 -0.764396 1.6242 0.18181 -0.21322 0.25505 0.00439184 -1.52206 104109 -137860 130903 -127988 
29920 2 -238.061 9.93607 -28.8613 0.707802 -1.41969 -0.382408 -0.0369048 0.13271 -0.0842896 0.00335377 -1.52067 90121.7 -56200.8 200906 -85575.2 
30729 2 -238.101 8.11325 -26.2389 -0.970312 1.6583 0.0295732 -0.041395 0.0741114 0.042261 0.00465057 -1.51592 321551 -244826 415043 -7382.76 
29919 2 -238.009 8.11684 -31.5385 -1.08652 0.818321 0.511278 0.125564 0.134762 0.266889 0.00265956 -1.52111 225696 -100202 -132867 -137507 
30012 2 -236.465 10.9195 -31.4456 -1.20173 -0.634103 1.73839 0.0624412 0.0519273 0.0263821 0.00613164 -1.52627 220001 320971 108780 -123203 
30822 2 -236.561 10.8574 -26.2188 -1.05918 0.0882638 2.12447 -0.00569433 0.131627 -0.0876369 0.0071075 -1.52401 109654 180405 154120 -61323.6 
29925 2 -236.403 7.25919 -28.846 1.81796 3.06095 1.25753 -0.129068 -0.115406 -0.154939 0.0179554 -1.52171 316893 -14008.2 378568 63963.1 
30016 2 -233.248 10.984 -31.4037 -1.20429 0.948037 -0.978035 0.0091295 0.0392265 -0.170024 0.0041635 -1.51832 224311 227297 217828 -161035 
29924 2 -234.874 10.0016 -28.8474 -0.626884 0.750969 0.102765 -0.0818607 0.0567052 -0.0281595 0.00121858 -1.51867 55098.5 165616 -19225 -170376 
30735 2 -234.875 8.17349 -26.241 1.38001 0.0351913 -0.270985 -0.149962 -0.0490929 0.0308841 0.00249271 -1.53663 -70427.8 -302106 26511 -68044.8 
29923 2 -234.709 8.19494 -31.472 -1.69313 -0.942911 0.115327 -0.144225 -0.0355354 0.0728933 0.00474719 -1.523 395713 108697 94002.1 -43208.6 
30734 2 -233.395 10.9103 -26.275 -1.29157 1.59655 -0.148798 -0.0301225 0.263672 0.120309 0.00533945 -1.52762 -100662 -175801 126944 -74759.7 
30733 2 -233.22 7.2564 -28.836 -0.501099 -1.91915 0.152224 0.0174922 0.062635 -0.0501428 0.00498444 -1.53351 15611.8 19772.3 134066 -28387.7 
30739 2 -231.733 8.27088 -26.2362 -2.02862 0.0305275 0.38537 -0.0411194 -0.217277 0.0665784 0.00537154 -1.53472 -260562 101796 154294 133200 
30826 2 -231.715 10.0623 -28.8406 -1.5098 -0.181448 0.624216 -0.184431 -0.11243 -0.104504 0.00340329 -1.5299 -465209 -98545.7 -180109 -210034 
29929 2 -231.532 8.20123 -31.4689 -0.321135 -0.7406 -2.26971 -0.130641 0.0293368 -0.0331291 0.00730926 -1.51584 192490 413216 459854 -21529.3 
29928 2 -230.098 11.0386 -31.4759 -1.33476 0.471656 -0.809025 -0.203585 -0.184896 -0.114055 0.00334851 -1.52083 -225100 -7071.89 191757 -175563 
30738 2 -230.249 11.0335 -26.2853 -2.6081 1.61331 -0.0398227 -0.129913 0.081935 0.0978496 0.0118477 -1.53421 -446756 -69720.6 -205057 9720.93 
30737 2 -230.069 7.30334 -28.8157 -2.09142 -0.585391 -1.69941 -0.230072 -0.175445 -0.180463 0.00957828 -1.51232 -394800 264334 -8924.64 -119129 
29937 2 -225.335 8.20736 -31.4982 -2.20459 0.340201 -0.0734293 0.187016 0.0669745 0.0905767 0.00627408 -1.50836 79149.5 526783 365596 -8939.08 
30743 2 -228.663 8.26204 -26.2811 0.0564475 -1.28376 0.758783 0.297709 -0.0625132 0.0739708 0.00280492 -1.53033 -231605 69869.4 -273129 -134552 
30830 2 -228.67 10.0985 -28.8855 -3.92996 -0.49087 1.32328 0.126661 -0.0708718 -0.00437546 0.0219617 -1.52802 -672756 -18890.3 -76064.1 -158963 
29933 2 -228.418 8.21489 -31.4864 -0.328146 -0.00705859 -1.36546 -0.153589 0.0426451 0.00148766 0.00248402 -1.52058 -381722 372622 197082 -79690.3 
30833 2 -227.209 11.0666 -26.2936 -1.44204 -1.02607 0.143667 0.135505 -0.174255 0.016281 0.00397117 -1.52522 -358486 37859.5 -115967 -230416 
29932 2 -227.025 11.0281 -31.4742 -1.99922 0.392453 0.00334198 0.132191 -0.0791906 -0.0907362 0.00522814 -1.52182 -174713 79171.2 281391 -69581.5 
30744 2 -227.029 7.25878 -28.8618 -1.83937 -1.41513 -1.34822 0.286863 0.0371183 0.0282984 0.00907303 -1.51041 -171633 241199 292036 -163281 
30834 2 -225.577 10.0657 -28.8633 -1.36478 -1.40065 -1.50176 -0.0719006 -0.160079 -0.061539 0.00765753 -1.50341 -402808 201323 164445 -183308 
30741 2 -225.49 8.21005 -26.1952 -1.16492 0.0561175 -1.31151 -0.15704 -0.0404918 -0.136564 0.00387962 -1.51 289002 327607 379456 -162803 
30742 2 -224.095 11.0103 -26.302 -2.7368 -1.57741 -0.311083 -0.150418 0.0423493 0.045657 0.0126897 -1.51321 -361991 120672 146342 -353199 
30024 2 -223.874 11.057 -31.4816 -1.07166 1.29955 -0.354128 -0.237272 -0.258063 -0.232941 0.00373156 -1.50821 -251736 159615 -206350 -7382.36 
30745 2 -223.844 7.20779 -28.8566 -0.493811 -0.0441955 -0.510887 -0.108675 0.148127 0.0557465 0.000638334 -1.49685 66802.4 -61206.6 273265 -263880 
29958 2 -279.525 13.8997 -31.4514 -1 0 0 0 0 0 0.00125952 -1.13165 104032 383806 649418 47644.2 
29959 2 -279.525 15.753 -28.8305 -1 0 0 0 0 0 0.00125952 -1.12728 17889.7 383970 651805 -32399.1 
30768 2 -279.525 13.8997 -26.2095 -1 0 0 0 0 0 0.00125952 -1.13166 36799.3 340760 654232 64266 
29963 2 -277.92 12.9731 -28.8305 -1 0 0 0 0 0 0.00125952 -1.52041 93964.3 398459 580227 -295379 
30050 2 -277.92 16.6796 -31.4514 -1 0 0 0 0 0 0.00125952 -1.52957 74529.4 366694 395810 232586 
30860 2 -277.92 16.6796 -26.2095 -1 0 0 0 0 0 0.00125952 -1.52445 241744 548708 529890 199175 
29961 2 -276.386 13.8802 -31.5358 -0.254912 -0.79895 -1.34334 -0.0702277 -0.018325 0.156788 0.0031587 -1.60519 371121 -67896.8 209165 -165017 
29962 2 -276.409 15.7152 -28.8903 -1.88927 1.18149 -0.831924 -0.0606396 0.0184407 0.112821 0.00712555 -1.59645 197527 -83420.9 331867 -29089.5 
30771 2 -276.384 13.8695 -26.1862 1.66816 -0.08741 1.49232 -0.109127 0.0871146 -0.154285 0.00631956 -1.59694 250852 227522 4149.26 -90429.6 
30054 2 -274.821 16.5772 -31.5409 -0.585322 1.06976 -1.27162 0.0921811 0.134261 0.110685 0.00390956 -1.53322 25516.3 77910.9 132267 -100312 
29967 2 -274.841 12.9888 -28.8383 -0.950967 0.739973 -0.411805 0.0941243 -0.182775 -0.0921985 0.00204228 -1.52498 45918.4 -11081 423039 -73768.7 
30864 2 -274.802 16.6545 -26.2759 -1.73755 -0.445404 -0.0599154 -0.0435945 -0.129331 0.0463961 0.00405698 -1.52899 86603.1 71767 248276 -114606 
29965 2 -273.211 13.8144 -31.5498 -0.526729 -0.957913 0.689815 -0.0207242 -0.0140685 0.0921694 0.00210451 -1.5245 208568 -47820.3 166019 -46782.2 
29966 2 -273.253 15.6612 -28.9077 -1.57661 1.43903 1.62181 0.084138 0.108227 -0.0302095 0.0090519 -1.52272 140887 -36084.6 243050 -93728.8 
30775 2 -273.241 13.8651 -26.2447 -0.766536 1.25986 -0.139194 0.12675 0.056516 -0.0758065 0.00276363 -1.5246 19438.2 184633 128398 -123109 
29971 2 -271.623 12.9532 -28.9288 -2.56697 1.10605 0.345026 -0.000387257 -0.128055 0.0637936 0.00999011 -1.52408 211955 77888 278948 -89034.8 
30868 2 -271.633 16.6192 -26.316 -1.55896 -0.839079 -1.34593 0.0116654 -0.0128081 -0.0267786 0.0062295 -1.52307 126095 24483.5 164928 114501 
30058 2 -271.623 16.5337 -31.5273 1.11866 -1.12086 0.58961 0.0873924 0.113437 0.00584622 0.0035964 -1.52643 229464 173019 153413 27901.8 
29969 2 -269.957 13.8029 -31.5367 -2.59942 -0.6813 1.34539 -0.0720028 0.035895 -0.00100116 0.011375 -1.52264 143227 182347 41779.4 59940.4 
30779 2 -270.042 13.8884 -26.324 0.729341 -1.96965 -0.162364 0.0978222 -0.16179 -0.00242398 0.00558952 -1.52283 209894 64371.7 88514 -93125.6 
29970 2 -269.999 15.6432 -28.9364 1.26511 -0.136825 2.18695 -0.0205213 0.115212 -0.0352425 0.00806341 -1.52403 224583 88735.7 34233 -53204.2 
30062 2 -268.375 16.6384 -31.512 -1.29516 -1.39643 -0.609274 -0.0792556 -0.170537 -0.0113951 0.00503639 -1.52453 142028 60142.8 210447 37271.8 
30872 2 -268.404 16.6002 -26.3816 0.240112 0.44518 0.416603 -0.000302632 0.0246022 0.244474 0.000540833 -1.52259 217995 66724.5 63021.9 -63716.2 
29975 2 -268.4 12.87 -28.9359 -0.984569 -0.143051 -0.307243 0.108864 0.13102 0.0585394 0.00136562 -1.52206 300357 97069.9 182937 -40641.9 
29973 2 -266.781 13.8666 -31.5475 -2.42295 -1.17176 -0.561638 -0.0371006 -0.125186 0.114085 0.00952088 -1.52092 -51287.6 176232 94030.5 -61065.3 
30783 2 -266.811 13.8139 -26.2784 -0.80773 -0.638243 1.16882 -0.0761051 0.0181711 -0.105117 0.0030555 -1.525 148889 6434.63 227320 -73996.1 
29974 2 -266.8 15.6852 -28.9013 -0.890489 -0.672215 -0.0695497 0.00934693 -0.0949144 -0.0923392 0.001574 -1.52744 113608 162103 -72340.2 30199.3 
30066 2 -265.21 16.5935 -31.5098 -2.36211 -1.27816 -0.285372 0.0386448 -0.00319086 -0.0970064 0.00918781 -1.52929 11095.4 -54266.4 209993 -124145 
30876 2 -265.176 16.5286 -26.3421 -1.8737 0.79942 -1.34217 -0.0627362 0.196556 0.13473 0.0074957 -1.52303 141099 82472.1 131490 -76046.9 
29979 2 -265.163 12.9392 -28.9221 -0.711276 0.269104 2.17446 -0.161117 -0.0978237 -0.0226511 0.00668378 -1.5215 150035 380808 201064 4748.01 
29978 2 -263.574 15.715 -28.9236 -1.75671 -0.783231 0.13855 -0.0444095 -0.189839 -0.0414165 0.00468376 -1.53061 -44883.9 48494.6 102123 -2579.31 
29977 2 -263.613 13.836 -31.5376 -2.16149 0.33849 -2.47175 0.134285 -0.0106258 0.00174805 0.0137239 -1.52278 65188.3 214177 32906.8 -96527.2 
30787 2 -263.639 13.7865 -26.2998 -1.60875 1.66577 0.254878 0.173116 -0.00417565 -0.0218675 0.00683643 -1.526 106511 -15596.2 234865 14317.1 
30880 2 -261.972 16.5462 -26.328 -0.387386 0.887886 -1.08257 -0.0425917 -0.00265911 0.118606 0.00265805 -1.52275 76550.3 133380 243583 32435.4 
29983 2 -262.024 12.8554 -28.9598 -0.557967 -0.989865 0.181142 0.0572366 -0.0644137 0.0647252 0.00166757 -1.51286 103899 245210 425102 -186813 
29982 2 -260.438 15.5617 -28.8825 -1.27236 0.192077 0.625076 0.0795431 0.103868 -0.161114 0.00257763 -1.51632 -49024.4 83166.2 238021 -104151 
30791 2 -260.412 13.7636 -26.2833 -1.55965 0.785011 0.81532 -0.0489742 -0.0808113 0.0309361 0.00467723 -1.51842 253068 234887 232693 37098.7 
29985 2 -257.203 13.6935 -31.4865 -0.711635 0.159463 1.11614 0.0758078 0.032864 -0.0997346 0.00223896 -1.52374 223462 278913 168778 -56067.5 
30074 2 -258.803 16.4976 -31.5232 1.60042 -0.0972242 1.03991 -0.0282179 0.0316249 -0.0546779 0.00460002 -1.51605 260361 208509 229011 -66505.8 
30078 2 -255.603 16.4768 -31.5281 0.511897 0.549528 0.874076 -0.0788145 0.118157 -0.0400801 0.00167268 -1.51906 131354 301568 153920 63568.1 
30884 2 -258.804 16.5432 -26.2711 0.299387 0.54127 -0.844413 -0.179495 -0.145368 -0.122752 0.00137998 -1.523 -174044 32456.2 109194 -111023
[truncated: 7,561,406 more chars]
