# Supplementary material for: Atomistic insight into Al-Mg friction stir welding process via molecular dynamics simulation
Source: PLoS One. 2026 Jun 4;21(6):e0350194. doi: 10.1371/journal.pone.0350194 (PMC13235913; doi:10.1371/journal.pone.0350194)
Supplement: S4 File — (ZIP) [file pone.0350194.s004.zip › Supporting Information_Raw Data set/Travel speed 150.dump]

ITEM: TIMESTEP
80500
ITEM: NUMBER OF ATOMS
58677
ITEM: BOX BOUNDS pp pp pp
-3.5000000000000000e+002 3.0000000000000000e+001
-2.0000000000000000e+001 1.2000000000000000e+002
-5.0500000000000000e+001 5.0500000000000000e+001
ITEM: ATOMS id type x y z vx vy vz fx fy fz c_10 c_11 c_peratom[1] c_peratom[2] c_peratom[3] c_peratom[4] 
27190 2 -280.275 -8.33982 -47.1772 -1.5 0 0 0 0 0 0.00283392 -1.08006 370737 224749 689853 2846.72 
26787 2 -278.67 -9.26647 -49.7981 -1.5 0 0 0 0 0 0.00283392 -1.32752 328023 403456 330762 -250678 
27194 2 -278.67 -9.26647 -44.5562 -1.5 0 0 0 0 0 0.00283392 -1.19014 397344 475418 573963 -252638 
27192 2 -277.065 -8.33982 -47.1772 -1.5 0 0 0 0 0 0.00283392 -1.48156 1.11146e+006 283751 933949 -63197.3 
26789 2 -275.46 -9.26647 -49.7981 -1.5 0 0 0 0 0 0.00283392 -1.40875 689674 317230 743725 -42018.6 
27197 2 -275.46 -9.26647 -44.5562 -1.5 0 0 0 0 0 0.00283392 -1.2193 278664 247829 169620 2385.39 
27195 2 -273.855 -8.33982 -47.1772 -1.5 0 0 0 0 0 0.00283392 -1.43593 623895 188830 851147 -4954.02 
26791 2 -272.25 -9.26647 -49.7981 -1.5 0 0 0 0 0 0.00283392 -1.4042 596510 320987 704600 110472 
27200 2 -272.25 -9.26647 -44.5562 -1.5 0 0 0 0 0 0.00283392 -1.21693 206685 214896 175134 8595.01 
27198 2 -270.645 -8.33982 -47.1772 -1.5 0 0 0 0 0 0.00283392 -1.43168 616560 198076 808077 6604.56 
26793 2 -269.04 -9.26647 -49.7981 -1.5 0 0 0 0 0 0.00283392 -1.39242 333008 83716.3 -48119.7 40394.1 
27203 2 -269.04 -9.26647 -44.5562 -1.5 0 0 0 0 0 0.00283392 -1.21831 203804 231662 166469 -12946.2 
27201 2 -267.435 -8.33982 -47.1772 -1.5 0 0 0 0 0 0.00283392 -1.42386 642349 221798 786652 3430.61 
26795 2 -265.83 -9.26647 -49.7981 -1.5 0 0 0 0 0 0.00283392 -1.40274 400201 -79534.3 -237192 4340.46 
27206 2 -265.83 -9.26647 -44.5562 -1.5 0 0 0 0 0 0.00283392 -1.21565 210407 263265 173638 7972.96 
27204 2 -264.225 -8.33982 -47.1772 -1.5 0 0 0 0 0 0.00283392 -1.42589 637583 227754 787156 -7214.92 
26797 2 -262.62 -9.26647 -49.7981 -1.5 0 0 0 0 0 0.00283392 -1.39071 459565 234661 293869 -126775 
27209 2 -262.62 -9.26647 -44.5562 -1.5 0 0 0 0 0 0.00283392 -1.21896 184873 208109 165822 8182.62 
27207 2 -261.015 -8.33982 -47.1772 -1.5 0 0 0 0 0 0.00283392 -1.43275 608332 208494 832309 -2892.34 
26799 2 -259.41 -9.26647 -49.7981 -1.5 0 0 0 0 0 0.00283392 -1.40588 541080 294422 679850 1149.93 
27212 2 -259.41 -9.26647 -44.5562 -1.5 0 0 0 0 0 0.00283392 -1.21693 207484 247084 176285 16177.8 
27210 2 -257.805 -8.33982 -47.1772 -1.5 0 0 0 0 0 0.00283392 -1.43266 618011 203079 848167 -3847.96 
26801 2 -256.2 -9.26647 -49.7981 -1.5 0 0 0 0 0 0.00283392 -1.39991 577297 310654 608908 146593 
27215 2 -256.2 -9.26647 -44.5562 -1.5 0 0 0 0 0 0.00283392 -1.21789 212454 238466 181014 -2747.33 
27213 2 -254.595 -8.33982 -47.1772 -1.5 0 0 0 0 0 0.00283392 -1.42841 628189 223829 803162 5118.96 
26803 2 -252.99 -9.26647 -49.7981 -1.5 0 0 0 0 0 0.00283392 -1.39572 315182 18479.9 -147189 16975.9 
27218 2 -252.99 -9.26647 -44.5562 -1.5 0 0 0 0 0 0.00283392 -1.21644 214346 260697 175479 604.063 
27216 2 -251.385 -8.33982 -47.1772 -1.5 0 0 0 0 0 0.00283392 -1.42431 638468 208249 789103 -7119.74 
26805 2 -249.78 -9.26647 -49.7981 -1.5 0 0 0 0 0 0.00283392 -1.39994 352412 -45301.9 -213854 399.381 
27221 2 -249.78 -9.26647 -44.5562 -1.5 0 0 0 0 0 0.00283392 -1.21779 190541 191428 165005 3089.18 
27219 2 -248.175 -8.33982 -47.1772 -1.5 0 0 0 0 0 0.00283392 -1.42861 633267 207343 788497 -1314.59 
26807 2 -246.57 -9.26647 -49.7981 -1.5 0 0 0 0 0 0.00283392 -1.3941 518666 278640 445086 -151366 
27224 2 -246.57 -9.26647 -44.5562 -1.5 0 0 0 0 0 0.00283392 -1.21664 205824 244303 170134 10177.5 
27222 2 -244.965 -8.33982 -47.1772 -1.5 0 0 0 0 0 0.00283392 -1.43513 612056 188828 836046 1466.94 
26809 2 -243.36 -9.26647 -49.7981 -1.5 0 0 0 0 0 0.00283392 -1.40504 505082 276675 620017 1160.06 
27227 2 -243.36 -9.26647 -44.5562 -1.5 0 0 0 0 0 0.00283392 -1.21763 200849 226462 169487 9116.6 
27225 2 -241.755 -8.33982 -47.1772 -1.5 0 0 0 0 0 0.00283392 -1.43473 613118 194261 839751 -2800.66 
26811 2 -240.15 -9.26647 -49.7981 -1.5 0 0 0 0 0 0.00283392 -1.395 530381 285546 474528 153487 
27230 2 -240.15 -9.26647 -44.5562 -1.5 0 0 0 0 0 0.00283392 -1.21764 199743 222983 171653 7730.67 
27228 2 -238.545 -8.33982 -47.1772 -1.5 0 0 0 0 0 0.00283392 -1.42724 631375 219676 793008 4185.71 
26813 2 -236.94 -9.26647 -49.7981 -1.5 0 0 0 0 0 0.00283392 -1.39927 343429 -36254.3 -206202 1530.19 
27233 2 -236.94 -9.26647 -44.5562 -1.5 0 0 0 0 0 0.00283392 -1.21743 205024 249856 173870 7820.67 
27231 2 -235.335 -8.33982 -47.1772 -1.5 0 0 0 0 0 0.00283392 -1.42157 642409 231632 797575 1320.42 
26815 2 -233.73 -9.26647 -49.7981 -1.5 0 0 0 0 0 0.00283392 -1.39643 317794 6451.93 -162029 -13141.5 
27236 2 -233.73 -9.26647 -44.5562 -1.5 0 0 0 0 0 0.00283392 -1.21955 200086 229753 171995 7764.66 
27234 2 -232.125 -8.33982 -47.1772 -1.5 0 0 0 0 0 0.00283392 -1.42808 626744 212763 798359 -9012.1 
26817 2 -230.52 -9.26647 -49.7981 -1.5 0 0 0 0 0 0.00283392 -1.39892 570005 306975 584459 -150388 
27239 2 -230.52 -9.26647 -44.5562 -1.5 0 0 0 0 0 0.00283392 -1.21623 214851 244813 181311 -21498.1 
27237 2 -228.915 -8.33982 -47.1772 -1.5 0 0 0 0 0 0.00283392 -1.43528 614836 182042 836579 3261.76 
26819 2 -227.31 -9.26647 -49.7981 -1.5 0 0 0 0 0 0.00283392 -1.40565 531693 289703 664688 -3608.34 
27242 2 -227.31 -9.26647 -44.5562 -1.5 0 0 0 0 0 0.00283392 -1.21842 199869 234889 168143 1655.19 
27240 2 -225.705 -8.33982 -47.1772 -1.5 0 0 0 0 0 0.00283392 -1.43487 610450 186052 824604 -1987.7 
26821 2 -224.1 -9.26647 -49.7981 -1.5 0 0 0 0 0 0.00283392 -1.39121 471062 244701 324298 133263 
27245 2 -224.1 -9.26647 -44.5562 -1.5 0 0 0 0 0 0.00283392 -1.21666 205662 224354 172759 -8613.39 
26785 2 -280.275 -6.48653 -49.7981 -1.5 0 0 0 0 0 0.00283392 -1.45814 579641 726793 -238204 -338588 
26830 2 -280.275 -0.926647 -49.7981 -1.5 0 0 0 0 0 0.00283392 -1.46491 350691 286623 452544 44687.8 
27191 2 -280.275 -6.48653 -44.5562 -1.5 0 0 0 0 0 0.00283392 -1.17904 242890 782784 712898 -201933 
27258 2 -280.275 -2.77994 -47.1772 -1.5 0 0 0 0 0 0.00283392 -1.12585 159846 339077 552229 81884.9 
27259 2 -280.275 -0.926647 -44.5562 -1.5 0 0 0 0 0 0.00283392 -1.13475 84188.5 357175 632944 -62443.5 
26832 2 -278.67 -3.70659 -49.7981 -1.5 0 0 0 0 0 0.00283392 -1.97439 457518 954408 321143 42809.7 
27260 2 -278.67 -5.55988 -47.1772 -1.5 0 0 0 0 0 0.00283392 -1.52328 484801 906393 575459 228836 
27263 2 -278.67 -3.70659 -44.5562 -1.5 0 0 0 0 0 0.00283392 -1.52177 468988 551002 525347 -251533 
26786 2 -277.065 -6.48653 -49.7981 -1.5 0 0 0 0 0 0.00283392 -2.19328 1.00268e+006 1.16717e+006 823063 -50573.6 
26831 2 -277.065 -0.926647 -49.7981 -1.5 0 0 0 0 0 0.00283392 -2.04415 1.00303e+006 520879 289465 351353 
27193 2 -277.065 -6.48653 -44.5562 -1.5 0 0 0 0 0 0.00283392 -1.66718 936132 983060 516473 -47035.6 
27261 2 -277.065 -2.77994 -47.1772 -1.5 0 0 0 0 0 0.00283392 -1.56749 856320 372954 376126 12575.6 
27262 2 -277.101 -0.918888 -44.5613 -1.93813 0.447493 -0.598839 -0.0585889 -0.0804622 -0.013171 0.00543506 -1.59138 695811 320853 244875 -49285.8 
27267 2 -275.447 -3.73395 -44.5462 -1.79243 -0.141834 0.232767 -0.126204 0.083797 0.0326768 0.00414015 -1.52014 305715 269287 406380 -44187.9 
26834 2 -275.46 -3.70659 -49.7981 -1.5 0 0 0 0 0 0.00283392 -2.06999 579447 470216 795549 -48523.9 
27264 2 -275.46 -5.55988 -47.1772 -1.5 0 0 0 0 0 0.00283392 -1.53131 393087 596901 254084 11264.4 
26788 2 -273.855 -6.48653 -49.7981 -1.5 0 0 0 0 0 0.00283392 -2.15651 756494 1.03522e+006 1.19684e+006 -12171.9 
26833 2 -273.855 -0.926647 -49.7981 -1.5 0 0 0 0 0 0.00283392 -1.97935 387067 105942 -129816 -12666.5 
27196 2 -273.855 -6.48653 -44.5562 -1.5 0 0 0 0 0 0.00283392 -1.60184 391932 946310 442311 80150.1 
27265 2 -273.855 -2.77994 -47.1772 -1.5 0 0 0 0 0 0.00283392 -1.50424 245634 255551 264005 15018.1 
27266 2 -273.884 -0.94437 -44.5568 -0.518463 -0.222272 0.176055 0.012128 0.0730105 -0.0031427 0.000439829 -1.52545 284623 85494 231578 66504.6 
27271 2 -272.275 -3.67129 -44.5649 -2.67512 0.707542 0.337453 0.0659588 -0.153854 0.0274983 0.00978744 -1.52011 99714 259002 235365 9368.3 
26836 2 -272.25 -3.70659 -49.7981 -1.5 0 0 0 0 0 0.00283392 -2.05491 241697 410861 601501 78490.6 
27268 2 -272.25 -5.55988 -47.1772 -1.5 0 0 0 0 0 0.00283392 -1.52677 262829 614580 267748 -25527.9 
26790 2 -270.645 -6.48653 -49.7981 -1.5 0 0 0 0 0 0.00283392 -2.09064 319099 1.07782e+006 493950 87110.7 
26835 2 -270.645 -0.926647 -49.7981 -1.5 0 0 0 0 0 0.00283392 -1.97076 414557 426554 232525 -326682 
27199 2 -270.645 -6.48653 -44.5562 -1.5 0 0 0 0 0 0.00283392 -1.60487 390397 999555 348374 -52692.5 
27269 2 -270.645 -2.77994 -47.1772 -1.5 0 0 0 0 0 0.00283392 -1.50853 202781 236291 211364 -19790.9 
27270 2 -270.653 -0.916734 -44.557 -1.47769 -0.490945 -0.826803 -0.0175418 -0.04689 -0.0390197 0.00391483 -1.52503 292890 112217 167265 -6391.1 
26838 2 -269.04 -3.70659 -49.7981 -1.5 0 0 0 0 0 0.00283392 -1.95319 369750 534668 -182434 -227894 
27272 2 -269.04 -5.55988 -47.1772 -1.5 0 0 0 0 0 0.00283392 -1.52351 291315 597128 268570 -13181.5 
27275 2 -269.045 -3.70529 -44.5918 0.759245 0.477327 -1.3677 0.0273368 -0.0249915 0.0601557 0.00336908 -1.52774 287152 230777 84925.1 7351.88 
26792 2 -267.435 -6.48653 -49.7981 -1.5 0 0 0 0 0 0.00283392 -2.02556 919808 1.3902e+006 -3754.79 158201 
26837 2 -267.435 -0.926647 -49.7981 -1.5 0 0 0 0 0 0.00283392 -2.00382 354637 77875 195009 -1766.33 
27202 2 -267.435 -6.48653 -44.5562 -1.5 0 0 0 0 0 0.00283392 -1.60947 336305 890701 346967 -35517.6 
27273 2 -267.435 -2.77994 -47.1772 -1.5 0 0 0 0 0 0.00283392 -1.51045 201628 189412 145759 -18051.3 
27274 2 -267.42 -0.92661 -44.5994 -1.37158 0.586534 -0.743391 -0.0350847 -0.0574866 0.078419 0.00349878 -1.52656 299792 230174 63255.6 -59641.6 
26840 2 -265.83 -3.70659 -49.7981 -1.5 0 0 0 0 0 0.00283392 -1.94042 666464 692182 -294667 138548 
27276 2 -265.83 -5.55988 -47.1772 -1.5 0 0 0 0 0 0.00283392 -1.52115 308543 599474 253846 4305.77 
27279 2 -265.805 -3.74549 -44.5935 -0.884183 -0.2927 0.565774 -0.0341158 0.0982434 0.0781095 0.00149575 -1.52598 314901 135492 107907 -515.251 
26794 2 -264.225 -6.48653 -49.7981 -1.5 0 0 0 0 0 0.00283392 -2.03678 659291 1.28541e+006 123627 -237084 
26839 2 -264.225 -0.926647 -49.7981 -1.5 0 0 0 0 0 0.00283392 -1.99336 317300 265240 273295 164755 
27205 2 -264.225 -6.48653 -44.5562 -1.5 0 0 0 0 0 0.00283392 -1.60689 326902 892612 353234 46251.6 
27277 2 -264.225 -2.77994 -47.1772 -1.5 0 0 0 0 0 0.00283392 -1.50905 204621 163697 88344.6 14691 
27278 2 -264.201 -0.967287 -44.607 -1.40887 -0.473256 0.313886 -0.0375837 0.0914801 0.104461 0.00290621 -1.52497 315202 265770 44001.5 -64071.8 
26842 2 -262.62 -3.70659 -49.7981 -1.5 0 0 0 0 0 0.00283392 -1.99242 135326 387166 113683 82369.8 
27280 2 -262.62 -5.55988 -47.1772 -1.5 0 0 0 0 0 0.00283392 -1.52702 275088 613227 284929 20648.6 
27283 2 -262.575 -3.72278 -44.5642 0.165063 0.271968 -0.0113728 -0.0924756 0.000956058 -0.02413 0.000127642 -1.52657 234136 191557 130108 48971.9 
26796 2 -261.015 -6.48653 -49.7981 -1.5 0 0 0 0 0 0.00283392 -2.13597 342094 1.01645e+006 782975 37340.9 
26841 2 -261.015 -0.926647 -49.7981 -1.5 0 0 0 0 0 0.00283392 -1.97602 364898 311393 122043 263994 
27208 2 -261.015 -6.48653 -44.5562 -1.5 0 0 0 0 0 0.00283392 -1.60953 346613 838749 347783 54596.8 
27281 2 -261.015 -2.77994 -47.1772 -1.5 0 0 0 0 0 0.00283392 -1.50396 234832 240371 257837 2935.9 
27282 2 -260.951 -0.933111 -44.5702 -3.58023 -0.574534 0.860638 -0.0989671 -0.0152825 0.0110528 0.0174932 -1.52209 215614 291698 148508 -21928.1 
26844 2 -259.41 -3.70659 -49.7981 -1.5 0 0 0 0 0 0.00283392 -2.07068 619069 486102 967894 -32161.2 
27284 2 -259.41 -5.55988 -47.1772 -1.5 0 0 0 0 0 0.00283392 -1.52772 265404 575099 254274 6053.28 
27287 2 -259.371 -3.73798 -44.5548 -2.84406 -0.228053 0.341105 -0.0458877 0.0939523 -0.0554685 0.0103999 -1.52524 160269 194080 123569 52081.4 
27286 2 -257.768 -0.91942 -44.553 -1.59576 -0.992665 -0.177385 -0.0772712 -0.102141 -0.0687402 0.00448802 -1.53189 -45676.2 145128 130575 -11119.5 
26798 2 -257.805 -6.48653 -49.7981 -1.5 0 0 0 0 0 0.00283392 -2.15395 606911 1.02904e+006 1.04151e+006 -30362.3 
26843 2 -257.805 -0.926647 -49.7981 -1.5 0 0 0 0 0 0.00283392 -1.9789 382403 151753 -47938 -68364.7 
27211 2 -257.805 -6.48653 -44.5562 -1.5 0 0 0 0 0 0.00283392 -1.61197 273819 791897 160606 67747.9 
27285 2 -257.805 -2.77994 -47.1772 -1.5 0 0 0 0 0 0.00283392 -1.50188 251321 277766 338179 -8744.56 
27291 2 -256.181 -3.72314 -44.562 -1.30495 -0.12928 -1.08773 -0.059197 -0.0505913 -0.0458266 0.00365609 -1.53138 105067 106959 86745.2 -100221 
26846 2 -256.2 -3.70659 -49.7981 -1.5 0 0 0 0 0 0.00283392 -2.0383 158563 377133 460942 60985.1 
27288 2 -256.2 -5.55988 -47.1772 -1.5 0 0 0 0 0 0.00283392 -1.52616 262860 599761 266889 -16870 
26800 2 -254.595 -6.48653 -49.7981 -1.5 0 0 0 0 0 0.00283392 -2.07011 393315 1.13475e+006 350847 152756 
26845 2 -254.595 -0.926647 -49.7981 -1.5 0 0 0 0 0 0.00283392 -1.97381 404743 414518 263467 -295709 
27214 2 -254.595 -6.48653 -44.5562 -1.5 0 0 0 0 0 0.00283392 -1.61199 332758 862537 279233 415.092 
27289 2 -254.595 -2.77994 -47.1772 -1.5 0 0 0 0 0 0.00283392 -1.51057 206433 223579 176458 -19442.8 
27295 2 -252.962 -3.73278 -44.5881 -2.01473 -0.0273483 -0.435868 -0.036968 0.0246507 0.118306 0.00535277 -1.52198 255006 137102 238710 -10652.8 
26848 2 -252.99 -3.70659 -49.7981 -1.5 0 0 0 0 0 0.00283392 -1.94356 495548 592109 -270678 -252025 
27292 2 -252.99 -5.55988 -47.1772 -1.5 0 0 0 0 0 0.00283392 -1.52198 292238 612020 239375 -2904.65 
26802 2 -251.385 -6.48653 -49.7981 -1.5 0 0 0 0 0 0.00283392 -2.02613 960679 1.41414e+006 -4704.93 63880.4 
26847 2 -251.385 -0.926647 -49.7981 -1.5 0 0 0 0 0 0.00283392 -2.00253 420458 51305 173372 14001.7 
27217 2 -251.385 -6.48653 -44.5562 -1.5 0 0 0 0 0 0.00283392 -1.60261 405642 951926 418527 82381.2 
27293 2 -251.385 -2.77994 -47.1772 -1.5 0 0 0 0 0 0.00283392 -1.51082 215478 203663 116954 -17257.4 
27294 2 -251.412 -0.952046 -44.5886 -1.72243 0.827285 -0.370835 0.0843227 0.0116098 0.105673 0.00477191 -1.52174 224187 127600 210841 6000.43 
27299 2 -249.725 -3.68138 -44.5853 -0.792263 0.505675 0.848189 -0.156922 -0.122972 0.0921989 0.00201877 -1.52223 128377 195426 190425 17967.3 
26850 2 -249.78 -3.70659 -49.7981 -1.5 0 0 0 0 0 0.00283392 -1.94066 612956 649728 -313825 221578 
27296 2 -249.78 -5.55988 -47.1772 -1.5 0 0 0 0 0 0.00283392 -1.52222 295579 632473 317553 2361.06 
27298 2 -248.174 -0.932603 -44.5714 -1.52124 -0.0910047 1.44877 -0.0606283 -0.0225653 0.067151 0.00556882 -1.53163 127499 34818.2 259323 -127761 
26804 2 -248.175 -6.48653 -49.7981 -1.5 0 0 0 0 0 0.00283392 -2.05047 521159 1.21769e+006 213295 -213991 
26849 2 -248.175 -0.926647 -49.7981 -1.5 0 0 0 0 0 0.00283392 -1.98397 368257 351847 266532 232851 
27220 2 -248.175 -6.48653 -44.5562 -1.5 0 0 0 0 0 0.00283392 -1.6063 368174 893479 419661 -37933.5 
27297 2 -248.175 -2.77994 -47.1772 -1.5 0 0 0 0 0 0.00283392 -1.50807 199141 226704 150144 -4541.5 
27303 2 -246.574 -3.72702 -44.5075 -1.31408 0.584936 -0.150272 0.0729551 0.0309003 -0.181103 0.00263433 -1.52638 87144.5 182089 202127 -26976.3 
26852 2 -246.57 -3.70659 -49.7981 -1.5 0 0 0 0 0 0.00283392 -2.01294 110217 363017 236649 8972.52 
27300 2 -246.57 -5.55988 -47.1772 -1.5 0 0 0 0 0 0.00283392 -1.52462 264277 636852 326791 28377.9 
26806 2 -244.965 -6.48653 -49.7981 -1.5 0 0 0 0 0 0.00283392 -2.14825 423668 1.01726e+006 881617 43306.2 
26851 2 -244.965 -0.926647 -49.7981 -1.5 0 0 0 0 0 0.00283392 -1.98059 362292 238204 63984.7 183792 
27223 2 -244.965 -6.48653 -44.5562 -1.5 0 0 0 0 0 0.00283392 -1.60456 375223 936643 375816 9752.13 
27301 2 -244.965 -2.77994 -47.1772 -1.5 0 0 0 0 0 0.00283392 -1.50209 282633 238939 319764 26444.3 
27302 2 -245.006 -0.943377 -44.5767 -1.16903 0.886039 -1.3272 0.0778731 0.00929868 0.00102357 0.0049287 -1.52744 198870 133335 42160.3 2710.49 
26854 2 -243.36 -3.70659 -49.7981 -1.5 0 0 0 0 0 0.00283392 -2.07269 703410 491690 1.07334e+006 -2849.39 
27304 2 -243.36 -5.55988 -47.1772 -1.5 0 0 0 0 0 0.00283392 -1.52594 269689 586522 240280 5335.25 
27307 2 -243.335 -3.70439 -44.5714 -1.97913 -0.543683 -0.170287 -0.0757902 -0.0244757 0.0610034 0.0053423 -1.52425 244712 224315 263078 -12685 
26808 2 -241.755 -6.48653 -49.7981 -1.5 0 0 0 0 0 0.00283392 -2.14919 448385 1.01732e+006 901825 -43449.7 
26853 2 -241.755 -0.926647 -49.7981 -1.5 0 0 0 0 0 0.00283392 -1.97984 365203 221958 57225.7 -161811 
27226 2 -241.755 -6.48653 -44.5562 -1.5 0 0 0 0 0 0.00283392 -1.60497 372228 912833 386797 6747.83 
27305 2 -241.755 -2.77994 -47.1772 -1.5 0 0 0 0 0 0.00283392 -1.50811 216761 223690 202306 -11916.7 
27306 2 -241.766 -0.926051 -44.5861 -1.97193 -0.915054 -1.06939 -0.102063 -0.0488923 0.0854018 0.00739264 -1.53222 54076.9 79701 186441 -160771 
27311 2 -240.137 -3.71178 -44.5519 -2.23281 -1.23354 -1.23916 -0.0196307 -0.0210085 -0.0298086 0.0101298 -1.52619 179947 232070 213789 -39067.7 
26856 2 -240.15 -3.70659 -49.7981 -1.5 0 0 0 0 0 0.00283392 -2.01705 111782 361291 299971 6645.89 
27308 2 -240.15 -5.55988 -47.1772 -1.5 0 0 0 0 0 0.00283392 -1.52682 263332 616015 286183 -24941.4 
26810 2 -238.545 -6.48653 -49.7981 -1.5 0 0 0 0 0 0.00283392 -2.05288 495477 1.20323e+006 231355 206048 
26855 2 -238.545 -0.926647 -49.7981 -1.5 0 0 0 0 0 0.00283392 -1.98309 375842 363878 288123 -243478 
27229 2 -238.545 -6.48653 -44.5562 -1.5 0 0 0 0 0 0.00283392 -1.61106 319883 860608 313069 -32903.3 
27309 2 -238.545 -2.77994 -47.1772 -1.5 0 0 0 0 0 0.00283392 -1.51216 227031 188914 152612 -29240.8 
27310 2 -238.596 -0.924528 -44.6085 -3.06463 -0.470715 0.3236 0.0814471 0.00649737 0.192255 0.0122403 -1.52288 40009.1 324531 224286 -89026.4 
27315 2 -236.927 -3.7395 -44.5852 -0.968671 0.523041 0.420675 -0.0553725 0.0934975 0.0488399 0.0017493 -1.52569 211049 207110 102849 -49256.9 
26858 2 -236.94 -3.70659 -49.7981 -1.5 0 0 0 0 0 0.00283392 -1.9396 595083 638886 -314923 -229876 
27312 2 -236.94 -5.55988 -47.1772 -1.5 0 0 0 0 0 0.00283392 -1.52422 296655 590382 271325 4228.95 
26812 2 -235.335 -6.48653 -49.7981 -1.5 0 0 0 0 0 0.00283392 -2.02504 964515 1.41658e+006 -5927.71 -43507.7 
26857 2 -235.335 -0.926647 -49.7981 -1.5 0 0 0 0 0 0.00283392 -2.00211 433830 49001.5 165802 -8718 
27232 2 -235.335 -6.48653 -44.5562 -1.5 0 0 0 0 0 0.00283392 -1.61104 305798 839384 247305 11761.9 
27313 2 -235.335 -2.77994 -47.1772 -1.5 0 0 0 0 0 0.00283392 -1.51326 169721 214502 102705 15568.6 
27314 2 -235.413 -0.924271 -44.5642 -2.52327 -0.238695 1.96425 0.113261 -0.0499194 0.0304644 0.0129505 -1.52818 65895.1 164333 221385 46829.9 
27319 2 -233.729 -3.71621 -44.6377 -1.05582 1.66715 0.989293 -0.0225213 -0.0221037 0.264815 0.00613745 -1.52202 195659 126322 107023 -98032.6 
26860 2 -233.73 -3.70659 -49.7981 -1.5 0 0 0 0 0 0.00283392 -1.94524 523339 602173 -244658 252948 
27316 2 -233.73 -5.55988 -47.1772 -1.5 0 0 0 0 0 0.00283392 -1.52465 291304 554902 213590 13728.8 
27318 2 -232.225 -0.947111 -44.5264 -1.53794 0.499398 -0.421381 0.121897 -0.0179462 -0.0532411 0.00351685 -1.52109 174568 173177 315497 -48002.5 
26814 2 -232.125 -6.48653 -49.7981 -1.5 0 0 0 0 0 0.00283392 -2.06705 413548 1.15035e+006 335834 -163678 
26859 2 -232.125 -0.926647 -49.7981 -1.5 0 0 0 0 0 0.00283392 -1.97692 404684 409491 248678 287538 
27235 2 -232.125 -6.48653 -44.5562 -1.5 0 0 0 0 0 0.00283392 -1.60995 296325 908518 174839 31432.3 
27317 2 -232.125 -2.77994 -47.1772 -1.5 0 0 0 0 0 0.00283392 -1.50248 205269 246710 225189 -13984.8 
26862 2 -230.52 -3.70659 -49.7981 -1.5 0 0 0 0 0 0.00283392 -2.03549 148886 373854 388104 -51001.1 
27320 2 -230.52 -5.55988 -47.1772 -1.5 0 0 0 0 0 0.00283392 -1.52234 259000 634084 368011 28185.7 
27323 2 -230.505 -3.71561 -44.4772 -1.11411 0.590027 1.81073 -0.113715 0.00401936 -0.246723 0.00613147 -1.5173 213465 213761 261615 -64979 
27322 2 -229.031 -0.904769 -44.5401 -0.807746 -0.890543 -2.69448 0.167837 -0.134111 0.00392349 0.010965 -1.51356 389577 126474 300673 -106648 
26816 2 -228.915 -6.48653 -49.7981 -1.5 0 0 0 0 0 0.00283392 -2.15525 573334 1.03099e+006 1.01525e+006 32990.8 
26861 2 -228.915 -0.926647 -49.7981 -1.5 0 0 0 0 0 0.00283392 -1.98349 382801 172227 -13205.6 89004.5 
27238 2 -228.915 -6.48653 -44.5562 -1.5 0 0 0 0 0 0.00283392 -1.60835 374152 850154 368486 -16840.1 
27321 2 -228.915 -2.77994 -47.1772 -1.5 0 0 0 0 0 0.00283392 -1.49188 327175 314379 537830 4713.17 
27327 2 -227.317 -3.73529 -44.4858 -1.98134 -0.157286 1.08727 0.00093605 0.0966324 -0.246094 0.00646461 -1.51658 86424.4 321806 196999 -52552.6 
26864 2 -227.31 -3.70659 -49.7981 -1.5 0 0 0 0 0 0.00283392 -2.07247 650294 489489 963624 26006.4 
27324 2 -227.31 -5.55988 -47.1772 -1.5 0 0 0 0 0 0.00283392 -1.52296 266913 612582 335557 292.837 
27326 2 -225.757 -0.920609 -44.6014 -0.526092 0.282147 1.85158 0.000393371 -0.0541402 0.206291 0.00476693 -1.50913 546484 239449 276343 3730.63 
26818 2 -225.705 -6.48653 -49.7981 -1.5 0 0 0 0 0 0.00283392 -2.14047 354704 1.01789e+006 808221 -41472.9 
26863 2 -225.705 -0.926647 -49.7981 -1.5 0 0 0 0 0 0.00283392 -1.98199 365919 305345 151848 -246386 
27241 2 -225.705 -6.48653 -44.5562 -1.5 0 0 0 0 0 0.00283392 -1.60646 354516 909126 352614 24197.6 
27325 2 -225.705 -2.77994 -47.1772 -1.5 0 0 0 0 0 0.00283392 -1.49834 307905 223397 298142 -14813 
27331 2 -224.121 -3.69241 -44.5162 -1.32589 -1.06245 -1.98138 -0.0567123 -0.0908881 -0.0850799 0.00858068 -1.52216 101434 205277 334401 -106701 
26866 2 -224.1 -3.70659 -49.7981 -1.5 0 0 0 0 0 0.00283392 -1.99638 128559 379777 120089 -68196.9 
27328 2 -224.1 -5.55988 -47.1772 -1.5 0 0 0 0 0 0.00283392 -1.52288 275468 666228 340738 -22606.2 
26875 2 -280.275 4.63324 -49.7981 -1.5 0 0 0 0 0 0.00283392 -1.49185 339168 314229 814174 -17293.1 
27348 2 -280.275 2.77994 -47.1772 -1.5 0 0 0 0 0 0.00283392 -1.12571 166619 343438 555767 60503.6 
27349 2 -280.275 4.63324 -44.5562 -1.5 0 0 0 0 0 0.00283392 -1.13363 43827.3 334072 627758 -62679.5 
26877 2 -278.67 1.85329 -49.7981 -1.5 0 0 0 0 0 0.00283392 -2.02453 458666 763593 649349 -142233 
27350 2 -278.67 0 -47.1772 -1.5 0 0 0 0 0 0.00283392 -1.50686 437510 575738 532013 255374 
27353 2 -278.67 1.85329 -44.5562 -1.5 0 0 0 0 0 0.00283392 -1.52544 464327 506281 537049 -227520 
27352 2 -277.108 4.64355 -44.5735 -1.90987 -0.390424 -0.879528 -0.0296966 -0.0948155 0.0517716 0.00576054 -1.58882 677391 341189 300777 -38744.6 
26876 2 -277.065 4.63324 -49.7981 -1.5 0 0 0 0 0 0.00283392 -2.03071 952940 567163 105487 -344005 
27351 2 -277.065 2.77994 -47.1772 -1.5 0 0 0 0 0 0.00283392 -1.5687 836953 362147 321508 -32264.1 
26879 2 -275.46 1.85329 -49.7981 -1.5 0 0 0 0 0 0.00283392 -1.94216 806400 701743 -303369 132850 
27354 2 -275.46 0 -47.1772 -1.5 0 0 0 0 0 0.00283392 -1.50072 382344 281989 330693 -5547.4 
27357 2 -275.452 1.83287 -44.5559 -1.95552 -0.209192 0.0765957 -0.115715 0.0549626 -0.00419769 0.00487899 -1.52349 399604 145814 251575 -79044.2 
27356 2 -273.88 4.57893 -44.6048 -1.20253 0.118979 -1.18292 -0.0105816 0.103439 0.0999793 0.00360163 -1.5312 177032 84131.4 47179.3 -51065.1 
26878 2 -273.855 4.63324 -49.7981 -1.5 0 0 0 0 0 0.00283392 -1.9469 498934 399137 -381457 88926.4 
27355 2 -273.855 2.77994 -47.1772 -1.5 0 0 0 0 0 0.00283392 -1.50494 256156 208243 181345 3654.2 
27361 2 -272.241 1.83231 -44.5795 -3.18383 0.725391 0.419974 -0.092788 -0.0281642 0.0430717 0.0136523 -1.532 42294.3 72909.4 148556 35138.8 
26881 2 -272.25 1.85329 -49.7981 -1.5 0 0 0 0 0 0.00283392 -1.9429 464256 552753 -374043 -144690 
27358 2 -272.25 0 -47.1772 -1.5 0 0 0 0 0 0.00283392 -1.50133 250062 273350 290775 6824.05 
27360 2 -270.681 4.57717 -44.5814 -2.13023 1.40103 0.444999 0.05998 0.134552 0.00562129 0.0084372 -1.53326 146200 101564 59297.5 84968.8 
26880 2 -270.645 4.63324 -49.7981 -1.5 0 0 0 0 0 0.00283392 -1.97642 293530 367560 125448 251845 
27359 2 -270.645 2.77994 -47.1772 -1.5 0 0 0 0 0 0.00283392 -1.5111 215927 183393 94516.4 15882.4 
27365 2 -269.049 1.8531 -44.5732 -1.56094 0.220003 -0.981178 -0.0233835 -0.0673932 0.0175392 0.00434238 -1.53375 -7958.43 47098.1 154261 -33168.3 
26883 2 -269.04 1.85329 -49.7981 -1.5 0 0 0 0 0 0.00283392 -2.0408 145063 491845 573309 46486.1 
27362 2 -269.04 0 -47.1772 -1.5 0 0 0 0 0 0.00283392 -1.51016 173976 245793 194136 16773 
27364 2 -267.48 4.61936 -44.5802 -1.00371 0.413276 0.814284 0.0921013 0.0460044 -0.00569028 0.00231913 -1.52523 338216 209099 57666 -39154.5 
26882 2 -267.435 4.63324 -49.7981 -1.5 0 0 0 0 0 0.00283392 -2.04999 445372 213107 630541 -66347.3 
27363 2 -267.435 2.77994 -47.1772 -1.5 0 0 0 0 0 0.00283392 -1.50918 217648 183820 149628 27560.4 
27369 2 -265.865 1.85117 -44.58 -1.24938 0.0278398 1.43344 0.0988601 -0.0132638 0.0187477 0.00455501 -1.52977 126169 254337 98162.6 -65578.5 
26885 2 -265.83 1.85329 -49.7981 -1.5 0 0 0 0 0 0.00283392 -2.0723 633694 650828 1.18257e+006 -21582.8 
27366 2 -265.83 0 -47.1772 -1.5 0 0 0 0 0 0.00283392 -1.51107 140125 199256 35797.8 -2643.63 
26884 2 -264.225 4.63324 -49.7981 -1.5 0 0 0 0 0 0.00283392 -2.02972 222002 238228 431091 35308.9 
27367 2 -264.225 2.77994 -47.1772 -1.5 0 0 0 0 0 0.00283392 -1.50878 187424 195275 97322.3 -2095.03 
27368 2 -264.193 4.6033 -44.5822 -1.46326 -0.447718 -1.11117 -0.105442 0.100484 0.0548189 0.00450438 -1.52287 354257 147450 157888 112477 
26887 2 -262.62 1.85329 -49.7981 -1.5 0 0 0 0 0 0.00283392 -1.98894 74006.2 387481 36403.9 9336.67 
27370 2 -262.62 0 -47.1772 -1.5 0 0 0 0 0 0.00283392 -1.50563 217723 249394 250234 -20042.6 
27373 2 -262.664 1.84949 -44.583 -0.687979 0.0178566 0.2245 0.135068 -0.0923945 -0.00514457 0.00066003 -1.5224 265090 178091 34170.5 45776 
26886 2 -261.015 4.63324 -49.7981 -1.5 0 0 0 0 0 0.00283392 -1.95117 442334 452889 -62629.7 -329465 
27371 2 -261.015 2.77994 -47.1772 -1.5 0 0 0 0 0 0.00283392 -1.5091 221597 205161 115926 456.055 
27372 2 -260.998 4.6239 -44.6229 -3.07609 -0.85009 0.214177 -0.046218 -0.0633129 0.15406 0.0128859 -1.53295 110186 93786.5 26101.3 -42070.7 
27290 2 -254.614 -0.974615 -44.5624 -1.57341 -0.0842169 -1.94233 0.0567312 0.0519163 -0.0174094 0.00787873 -1.52938 -9942.51 125433 138957 -141182 
27377 2 -259.396 1.84767 -44.615 -0.6135 -1.03375 -0.618861 -0.121914 -0.0165436 0.166424 0.00230242 -1.52688 84874.8 121093 127918 -65345.3 
26889 2 -259.41 1.85329 -49.7981 -1.5 0 0 0 0 0 0.00283392 -1.94022 761804 770170 -214912 74498 
27374 2 -259.41 0 -47.1772 -1.5 0 0 0 0 0 0.00283392 -1.49814 238350 215819 186434 -18637.6 
27376 2 -257.794 4.61065 -44.5838 -3.7953 -0.120322 -0.204492 -0.0222262 -0.0149978 0.0101975 0.0182134 -1.53755 -66317.4 -22546.3 59165.3 -473.481 
26888 2 -257.805 4.63324 -49.7981 -1.5 0 0 0 0 0 0.00283392 -1.94421 518452 424347 -312040 191337 
27375 2 -257.805 2.77994 -47.1772 -1.5 0 0 0 0 0 0.00283392 -1.50653 207495 239329 126682 -5141.58 
27381 2 -256.256 1.83757 -44.5566 -1.94003 -0.312941 0.367506 0.162109 -0.0263263 -0.0637049 0.00503395 -1.53232 -28514.7 105754 101816 -82544.5 
26891 2 -256.2 1.85329 -49.7981 -1.5 0 0 0 0 0 0.00283392 -1.95087 300252 466921 -350850 -114056 
27378 2 -256.2 0 -47.1772 -1.5 0 0 0 0 0 0.00283392 -1.5032 266674 261595 295627 -9912.69 
27380 2 -254.61 4.59339 -44.5331 -2.47943 -0.638598 -0.588529 0.0222735 0.0587897 -0.144665 0.00869286 -1.52432 120436 256929 119243 49834.3 
26890 2 -254.595 4.63324 -49.7981 -1.5 0 0 0 0 0 0.00283392 -1.99256 247941 323727 214781 156903 
27379 2 -254.595 2.77994 -47.1772 -1.5 0 0 0 0 0 0.00283392 -1.50391 224646 236779 221854 64002.8 
27385 2 -253.061 1.78519 -44.5978 -0.989316 1.5152 -0.0723326 0.131075 0.133639 0.0485011 0.00413098 -1.52619 278824 119372 -11419 76278 
26893 2 -252.99 1.85329 -49.7981 -1.5 0 0 0 0 0 0.00283392 -2.05915 270144 561236 790735 45393.3 
27382 2 -252.99 0 -47.1772 -1.5 0 0 0 0 0 0.00283392 -1.50793 200124 174197 58405.6 23097.2 
26892 2 -251.385 4.63324 -49.7981 -1.5 0 0 0 0 0 0.00283392 -2.05129 582833 215589 742358 -25205 
27383 2 -251.385 2.77994 -47.1772 -1.5 0 0 0 0 0 0.00283392 -1.50759 230461 212618 229286 23023.4 
27384 2 -251.423 4.61993 -44.575 -3.65798 -1.29906 -1.9435 -0.00121149 -0.0856848 -0.0458519 0.0237364 -1.52514 129611 289281 -7532.39 -26003.5 
26895 2 -249.78 1.85329 -49.7981 -1.5 0 0 0 0 0 0.00283392 -2.06879 448535 622331 987965 -33121.6 
27386 2 -249.78 0 -47.1772 -1.5 0 0 0 0 0 0.00283392 -1.51049 212992 210996 96999.7 10767.4 
27389 2 -249.801 1.8283 -44.5815 -0.316262 0.690446 0.718596 -0.066446 -0.00670855 0.035674 0.0013768 -1.52516 239507 222299 111562 -20489.2 
27388 2 -248.201 4.58796 -44.6279 -2.89286 -0.541511 0.802187 -0.00612458 0.0424462 0.212971 0.0117203 -1.53417 120946 84906.5 88251 -1387.32 
26894 2 -248.175 4.63324 -49.7981 -1.5 0 0 0 0 0 0.00283392 -2.01587 228059 274889 389141 -38183.1 
27387 2 -248.175 2.77994 -47.1772 -1.5 0 0 0 0 0 0.00283392 -1.51046 209740 167287 64841.8 -46973.2 
27393 2 -246.619 1.81024 -44.5424 -0.306761 -0.870675 1.28985 0.0623709 0.0894648 -0.016034 0.0031688 -1.52752 -11102.1 123651 287804 -20326.6 
26897 2 -246.57 1.85329 -49.7981 -1.5 0 0 0 0 0 0.00283392 -1.96968 155979 406280 -196170 55416.6 
27390 2 -246.57 0 -47.1772 -1.5 0 0 0 0 0 0.00283392 -1.50392 222007 272375 218696 9818.74 
26896 2 -244.965 4.63324 -49.7981 -1.5 0 0 0 0 0 0.00283392 -1.94929 503779 459869 -206249 -281911 
27391 2 -244.965 2.77994 -47.1772 -1.5 0 0 0 0 0 0.00283392 -1.49809 306067 288098 385889 -6237.89 
27392 2 -245.008 4.62371 -44.5394 -2.28002 -0.212392 0.924678 0.0782049 -0.0286195 -0.0166101 0.00768134 -1.51786 339066 146864 312783 73573.8 
27397 2 -243.438 1.85047 -44.4956 -3.04439 0.737687 0.263482 0.0581468 -0.0144538 -0.191535 0.0124465 -1.51907 81975.5 291353 257349 48122 
26899 2 -243.36 1.85329 -49.7981 -1.5 0 0 0 0 0 0.00283392 -1.94133 796957 803232 -267369 6659.14 
27394 2 -243.36 0 -47.1772 -1.5 0 0 0 0 0 0.00283392 -1.49816 248322 268252 384428 4354.81 
27396 2 -241.749 4.62769 -44.5719 -1.20845 -0.799601 0.0783458 -0.156271 -0.081459 0.0237246 0.00265236 -1.53228 51810 -123798 160974 73529.6 
26898 2 -241.755 4.63324 -49.7981 -1.5 0 0 0 0 0 0.00283392 -1.94968 517191 457591 -198806 268380 
27395 2 -241.755 2.77994 -47.1772 -1.5 0 0 0 0 0 0.00283392 -1.49909 245396 271733 316255 35665 
27401 2 -240.275 1.84206 -44.5345 -0.222975 -0.0561552 0.298055 0.313639 -0.00114378 -0.122295 0.000178484 -1.5159 307107 33978.6 119426 -11509.5 
26901 2 -240.15 1.85329 -49.7981 -1.5 0 0 0 0 0 0.00283392 -1.96677 176987 413116 -231596 -64932.2 
27398 2 -240.15 0 -47.1772 -1.5 0 0 0 0 0 0.00283392 -1.50326 204924 263580 186190 14411.7 
26900 2 -238.545 4.63324 -49.7981 -1.5 0 0 0 0 0 0.00283392 -2.01253 228605 284572 312016 57440.5 
27399 2 -238.545 2.77994 -47.1772 -1.5 0 0 0 0 0 0.00283392 -1.50246 259764 258262 310521 41078.4 
27400 2 -238.589 4.58868 -44.5343 -0.0683308 -0.809048 -2.00599 0.0935877 0.0358383 -0.0492605 0.00589862 -1.52137 236725 279852 269166 41562.3 
26903 2 -236.94 1.85329 -49.7981 -1.5 0 0 0 0 0 0.00283392 -2.06942 417610 616824 945920 33453 
27402 2 -236.94 0 -47.1772 -1.5 0 0 0 0 0 0.00283392 -1.50511 205713 222839 26959.8 6743.54 
27405 2 -236.941 1.8371 -44.5659 -0.527774 0.104337 0.586613 -0.181706 -0.0200722 0.0216028 0.000797963 -1.51788 376508 30919.2 192896 13887.2 
27404 2 -235.352 4.57135 -44.5407 0.53675 -1.3953 0.12724 -0.01773 0.179468 -0.0210549 0.00283535 -1.51785 341011 191077 322162 -47747.1 
26902 2 -235.335 4.63324 -49.7981 -1.5 0 0 0 0 0 0.00283392 -2.05224 597930 219680 742720 17557.9 
27403 2 -235.335 2.77994 -47.1772 -1.5 0 0 0 0 0 0.00283392 -1.51105 232764 224571 224294 -2161.4 
27409 2 -233.752 1.83049 -44.5566 -0.129267 -1.67809 0.944659 -0.0970949 -0.0735136 -0.0155718 0.00469179 -1.53526 -35001.7 -45096.9 180893 2765.97 
26905 2 -233.73 1.85329 -49.7981 -1.5 0 0 0 0 0 0.00283392 -2.06056 298056 577381 789045 -44411.1 
27406 2 -233.73 0 -47.1772 -1.5 0 0 0 0 0 0.00283392 -1.50716 251522 271196 205037 21590.1 
26904 2 -232.125 4.63324 -49.7981 -1.5 0 0 0 0 0 0.00283392 -1.9959 245932 316721 263651 -136272 
27407 2 -232.125 2.77994 -47.1772 -1.5 0 0 0 0 0 0.00283392 -1.50828 252671 212967 78425.2 -42469.6 
27408 2 -232.149 4.52915 -44.5892 -2.34346 -2.37717 0.35528 -0.144058 0.185725 0.0814655 0.0141935 -1.53 -58237.3 -127915 143699 -52578.7 
27413 2 -230.601 1.82376 -44.539 -1.88975 0.63797 1.46914 0.0806444 -0.072533 -0.0276792 0.00772904 -1.53543 -142381 -104217 273687 185956 
26907 2 -230.52 1.85329 -49.7981 -1.5 0 0 0 0 0 0.00283392 -1.95445 273377 458524 -342494 106265 
27410 2 -230.52 0 -47.1772 -1.5 0 0 0 0 0 0.00283392 -1.49724 266292 309972 326318 44371.7 
28310 2 -228.987 4.5818 -44.555 -2.86537 2.65249 1.08978 0.0610384 0.107974 -0.0397246 0.0206985 -1.52162 89792.7 226852 135227 141381 
26906 2 -228.915 4.63324 -49.7981 -1.5 0 0 0 0 0 0.00283392 -1.94736 521221 434083 -308344 -209671 
27411 2 -228.915 2.77994 -47.1772 -1.5 0 0 0 0 0 0.00283392 -1.50521 265235 255089 369118 5847.7 
28221 2 -227.415 1.82163 -44.5056 0.228876 -1.60082 2.30935 0.229514 0.0502398 -0.140066 0.0100108 -1.5057 321280 212694 282537 98880.1 
26909 2 -227.31 1.85329 -49.7981 -1.5 0 0 0 0 0 0.00283392 -1.94263 776879 782192 -263841 -60794.6 
27414 2 -227.31 0 -47.1772 -1.5 0 0 0 0 0 0.00283392 -1.49353 215495 244332 300120 26193.3 
27412 2 -225.795 4.72206 -44.5931 -3.57025 1.59292 -1.48442 -0.0341844 -0.477931 0.131649 0.0220259 -1.50105 84959.6 27022.6 195268 -117958 
26908 2 -225.705 4.63324 -49.7981 -1.5 0 0 0 0 0 0.00283392 -1.95382 462037 464184 -80607.6 322326 
27415 2 -225.705 2.77994 -47.1772 -1.5 0 0 0 0 0 0.00283392 -1.49448 306602 323002 484159 48407.3 
27417 2 -224.126 1.85566 -44.483 0.496507 1.83718 0.765197 -0.131572 -0.0390201 -0.277407 0.00529912 -1.49622 355223 320044 164103 -169406 
26911 2 -224.1 1.85329 -49.7981 -1.5 0 0 0 0 0 0.00283392 -1.98699 93858.3 388406 -64155.2 -16377 
27418 2 -224.1 0 -47.1772 -1.5 0 0 0 0 0 0.00283392 -1.50258 236387 312173 405007 -19703.2 
26920 2 -280.275 10.1931 -49.7981 -1.5 0 0 0 0 0 0.00283392 -1.40754 491980 424795 -470185 -10864.9 
27438 2 -280.275 8.33982 -47.1772 -1.5 0 0 0 0 0 0.00283392 -1.11739 177465 369077 491872 65165.1 
27439 2 -280.275 10.1931 -44.5562 -1.5 0 0 0 0 0 0.00283392 -1.13039 91710.2 348666 635933 -44837.1 
26922 2 -278.67 7.41318 -49.7981 -1.5 0 0 0 0 0 0.00283392 -1.97167 568179 808003 423285 -430079 
27440 2 -278.67 5.55988 -47.1772 -1.5 0 0 0 0 0 0.00283392 -1.50564 433224 582393 467955 250720 
27443 2 -278.67 7.41318 -44.5562 -1.5 0 0 0 0 0 0.00283392 -1.52486 439329 434907 530939 -229253 
27530 2 -278.67 11.1198 -47.1772 -1.5 0 0 0 0 0 0.00283392 -1.50786 444679 554688 434993 287858 
27442 2 -277.096 10.1674 -44.6071 -1.89088 -0.231698 -0.801925 -0.14615 0.0445259 0.144007 0.00538089 -1.59503 536675 323627 213904 -67223.4 
26921 2 -277.065 10.1931 -49.7981 -1.5 0 0 0 0 0 0.00283392 -2.10817 834783 676105 694678 -8196.47 
27441 2 -277.065 8.33982 -47.1772 -1.5 0 0 0 0 0 0.00283392 -1.57269 824787 312381 267851 12084.8 
27447 2 -275.461 7.38659 -44.5444 -2.44461 -0.0856977 -0.202317 -0.0487401 0.0381288 -0.0968653 0.00758782 -1.5292 353287 197972 148751 -72607.2 
26924 2 -275.46 7.41318 -49.7981 -1.5 0 0 0 0 0 0.00283392 -2.03767 480102 156955 453473 67348.4 
27444 2 -275.46 5.55988 -47.1772 -1.5 0 0 0 0 0 0.00283392 -1.50964 338621 233011 193806 -13355.3 
27534 2 -275.46 11.1198 -47.1772 -1.5 0 0 0 0 0 0.00283392 -1.51122 293670 220266 123353 43808.6 
27446 2 -273.938 10.1941 -44.6152 -1.13257 0.131996 0.379917 0.206697 -0.0732838 0.107405 0.00181935 -1.52114 213637 304665 -28200.6 -76117.2 
26923 2 -273.855 10.1931 -49.7981 -1.5 0 0 0 0 0 0.00283392 -2.07604 715995 743401 1.36785e+006 6961.29 
27445 2 -273.855 8.33982 -47.1772 -1.5 0 0 0 0 0 0.00283392 -1.5053 236986 188501 126555 3986.4 
27451 2 -272.249 7.34798 -44.579 -2.08506 -0.322964 -0.783626 -0.0822101 0.178621 -0.0280192 0.00638055 -1.52125 217661 346689 12091.7 -41652.1 
26926 2 -272.25 7.41318 -49.7981 -1.5 0 0 0 0 0 0.00283392 -2.02592 251668 209292 406941 -21515.3 
27448 2 -272.25 5.55988 -47.1772 -1.5 0 0 0 0 0 0.00283392 -1.50978 195703 177022 100381 28423.7 
27538 2 -272.25 11.1198 -47.1772 -1.5 0 0 0 0 0 0.00283392 -1.50486 197417 197722 94430.1 -10520 
27450 2 -270.673 10.1772 -44.6075 -0.904968 -0.383376 -0.68683 -0.0920522 0.0173287 0.0347482 0.00181078 -1.52361 364694 231578 -96827.4 31082.2 
26925 2 -270.645 10.1931 -49.7981 -1.5 0 0 0 0 0 0.00283392 -2.00052 37665.1 431196 155820 10317.4 
27449 2 -270.645 8.33982 -47.1772 -1.5 0 0 0 0 0 0.00283392 -1.50499 196826 204827 148331 -2671.74 
26928 2 -269.04 7.41318 -49.7981 -1.5 0 0 0 0 0 0.00283392 -1.95938 404241 405600 2865.84 354354 
27452 2 -269.04 5.55988 -47.1772 -1.5 0 0 0 0 0 0.00283392 -1.50349 218269 252718 236953 26788.3 
27542 2 -269.04 11.1198 -47.1772 -1.5 0 0 0 0 0 0.00283392 -1.51106 168760 198599 178850 -29259.8 
27455 2 -269.064 7.42722 -44.5787 -1.37677 2.22298 -0.106974 0.0561025 -0.097117 -0.0369112 0.00862591 -1.52841 192076 238257 -2443.15 98004 
27454 2 -267.436 10.1927 -44.5886 -1.73403 0.471681 1.0004 0.000195647 -0.0638873 -0.0361121 0.00532794 -1.53036 286225 267716 -67711.4 -26126.6 
26927 2 -267.435 10.1931 -49.7981 -1.5 0 0 0 0 0 0.00283392 -1.94018 745953 760378 -247251 -41689 
27453 2 -267.435 8.33982 -47.1772 -1.5 0 0 0 0 0 0.00283392 -1.49915 228078 211153 255122 -4782.13 
27459 2 -265.807 7.38935 -44.5921 0.426249 -0.110903 0.664202 -0.0822731 0.0173753 0.00515681 0.000799987 -1.52239 296269 280638 -16586 -15719.3 
26930 2 -265.83 7.41318 -49.7981 -1.5 0 0 0 0 0 0.00283392 -1.95306 451081 297247 -309345 -117760 
27456 2 -265.83 5.55988 -47.1772 -1.5 0 0 0 0 0 0.00283392 -1.5005 257115 229814 282492 -7734.65 
27546 2 -265.83 11.1198 -47.1772 -1.5 0 0 0 0 0 0.00283392 -1.50752 209731 232112 235064 6550.38 
27458 2 -264.203 10.1957 -44.5834 -2.85259 -0.405853 -0.80245 -0.0831769 -0.0471197 -0.0171455 0.0112676 -1.52616 253151 169576 6619.16 -85042.1 
26929 2 -264.225 10.1931 -49.7981 -1.5 0 0 0 0 0 0.00283392 -1.94598 362463 489369 -406051 57872.9 
27457 2 -264.225 8.33982 -47.1772 -1.5 0 0 0 0 0 0.00283392 -1.50306 199913 243024 209847 -3635.02 
27463 2 -262.598 7.40733 -44.6017 -2.56373 1.03196 0.0292011 -0.0672318 -0.0432808 0.0649737 0.0096208 -1.52746 88353.4 256389 12921 -12005.9 
26932 2 -262.62 7.41318 -49.7981 -1.5 0 0 0 0 0 0.00283392 -1.97933 324305 371791 228810 -252516 
27460 2 -262.62 5.55988 -47.1772 -1.5 0 0 0 0 0 0.00283392 -1.51199 157001 191682 49302.4 -19746.2 
27550 2 -262.62 11.1198 -47.1772 -1.5 0 0 0 0 0 0.00283392 -1.50978 210665 183824 76202 24892.4 
27462 2 -260.983 10.171 -44.5874 -1.18989 0.0830107 0.856107 -0.105885 -0.0704993 -0.0278534 0.00271508 -1.54058 -21904.9 57533.3 -48181.8 -70719.9 
26931 2 -261.015 10.1931 -49.7981 -1.5 0 0 0 0 0 0.00283392 -2.04922 206049 601307 755798 -16700.3 
27461 2 -261.015 8.33982 -47.1772 -1.5 0 0 0 0 0 0.00283392 -1.51049 178069 225029 81127.7 8099.36 
26934 2 -259.41 7.41318 -49.7981 -1.5 0 0 0 0 0 0.00283392 -2.03617 474454 135756 555409 43072.3 
27464 2 -259.41 5.55988 -47.1772 -1.5 0 0 0 0 0 0.00283392 -1.51198 184202 175293 -6017.49 -31190.4 
27554 2 -259.41 11.1198 -47.1772 -1.5 0 0 0 0 0 0.00283392 -1.50862 229616 182695 95622.4 7805.27 
27467 2 -259.414 7.35955 -44.5982 -0.377977 -0.687204 -0.615149 -0.0159626 0.0603278 0.0600112 0.00125136 -1.53619 -8287.25 -820.29 34056.1 -101528 
27466 2 -257.831 10.1134 -44.597 -0.30672 0.157216 -1.17429 0.0705825 0.0972051 0.0523353 0.00188643 -1.53342 38619.1 29040.9 8543.04 -36392.1 
26933 2 -257.805 10.1931 -49.7981 -1.5 0 0 0 0 0 0.00283392 -2.07119 551302 717986 1.17848e+006 12622.2 
27465 2 -257.805 8.33982 -47.1772 -1.5 0 0 0 0 0 0.00283392 -1.50833 214977 194564 41512.4 8419.2 
27471 2 -256.225 7.36604 -44.5686 0.12144 1.14964 0.647009 0.0940434 0.0432262 -0.0742093 0.00221052 -1.53471 121218 92867.9 267.069 6419.89 
26936 2 -256.2 7.41318 -49.7981 -1.5 0 0 0 0 0 0.00283392 -2.01234 260354 268825 362616 44780.3 
27468 2 -256.2 5.55988 -47.1772 -1.5 0 0 0 0 0 0.00283392 -1.50272 244050 237639 209697 9771.2 
27558 2 -256.2 11.1198 -47.1772 -1.5 0 0 0 0 0 0.00283392 -1.50737 212421 183830 67889.9 -9980.43 
27470 2 -254.615 10.1661 -44.5955 -0.482995 0.712025 -0.23201 0.0607119 0.0025352 0.0340174 0.00100017 -1.52848 220621 72359.5 -7124.16 151130 
26935 2 -254.595 10.1931 -49.7981 -1.5 0 0 0 0 0 0.00283392 -1.979 84196.4 393431 -114167 -6480.47 
27469 2 -254.595 8.33982 -47.1772 -1.5 0 0 0 0 0 0.00283392 -1.50291 223785 242727 224836 5825.05 
27475 2 -252.997 7.41954 -44.5893 -1.81367 -0.432012 -0.714683 0.031291 -0.0676225 0.00604189 0.00502146 -1.52585 260170 221466 -6182.63 115293 
26938 2 -252.99 7.41318 -49.7981 -1.5 0 0 0 0 0 0.00283392 -1.95739 448665 394325 -63461.2 309541 
27472 2 -252.99 5.55988 -47.1772 -1.5 0 0 0 0 0 0.00283392 -1.49801 254294 235381 267093 17565.9 
27562 2 -252.99 11.1198 -47.1772 -1.5 0 0 0 0 0 0.00283392 -1.50437 237249 220112 204305 -30563.4 
26937 2 -251.385 10.1931 -49.7981 -1.5 0 0 0 0 0 0.00283392 -1.94084 817933 827631 -202002 -17768.5 
27473 2 -251.385 8.33982 -47.1772 -1.5 0 0 0 0 0 0.00283392 -1.49828 230382 266154 320309 -22905.3 
27474 2 -251.372 10.1977 -44.5534 -3.34956 -0.596366 -1.14958 -0.124732 -0.0898694 -0.0876591 0.0162437 -1.53005 61712.4 217010 81748.1 -76940.6 
26940 2 -249.78 7.41318 -49.7981 -1.5 0 0 0 0 0 0.00283392 -1.95296 478459 348403 -206283 -206544 
27476 2 -249.78 5.55988 -47.1772 -1.5 0 0 0 0 0 0.00283392 -1.50499 206327 199018 146567 16308.1 
27566 2 -249.78 11.1198 -47.1772 -1.5 0 0 0 0 0 0.00283392 -1.50024 194841 259983 198950 40100.1 
27479 2 -249.782 7.35495 -44.5601 -1.28972 -2.21192 0.510221 -0.0490189 0.090911 -0.0904826 0.00858525 -1.5305 196093 272175 31854.6 -30859.1 
27478 2 -248.224 10.1863 -44.5929 -1.97531 -0.897542 0.0824036 0.140906 -0.0569627 0.054833 0.00593766 -1.52609 114305 283782 51754.2 42029.8 
26939 2 -248.175 10.1931 -49.7981 -1.5 0 0 0 0 0 0.00283392 -1.961 201405 412530 -333843 36984.2 
27477 2 -248.175 8.33982 -47.1772 -1.5 0 0 0 0 0 0.00283392 -1.50177 240593 236168 300765 -5073.11 
27483 2 -246.59 7.36823 -44.5486 -1.53872 -1.20684 -0.884243 -0.00202935 0.138835 -0.134771 0.00580134 -1.52419 237221 187313 16377.4 61303.3 
26942 2 -246.57 7.41318 -49.7981 -1.5 0 0 0 0 0 0.00283392 -1.99532 294644 330285 280299 -158753 
27480 2 -246.57 5.55988 -47.1772 -1.5 0 0 0 0 0 0.00283392 -1.50866 175065 209483 162597 -35919.8 
27570 2 -246.57 11.1198 -47.1772 -1.5 0 0 0 0 0 0.00283392 -1.50216 236672 266829 312603 42323.2 
26941 2 -244.965 10.1931 -49.7981 -1.5 0 0 0 0 0 0.00283392 -2.0666 347525 667941 946360 -16381.6 
27481 2 -244.965 8.33982 -47.1772 -1.5 0 0 0 0 0 0.00283392 -1.50372 251200 220260 276390 9103.82 
27482 2 -244.966 10.1679 -44.5757 -1.33754 -1.02918 0.972651 -0.155209 -0.0185488 -0.0346564 0.00477896 -1.51987 4846.37 390498 -7546 22574.4 
26944 2 -243.36 7.41318 -49.7981 -1.5 0 0 0 0 0 0.00283392 -2.03951 560187 133873 576213 5334.91 
27484 2 -243.36 5.55988 -47.1772 -1.5 0 0 0 0 0 0.00283392 -1.50483 255651 243696 277255 3852.09 
27574 2 -243.36 11.1198 -47.1772 -1.5 0 0 0 0 0 0.00283392 -1.50878 219500 188094 170770 -3215.77 
27487 2 -243.349 7.37363 -44.5319 -2.11344 0.64723 -0.65012 -0.157833 0.0156362 -0.0479593 0.00668577 -1.52317 51379.1 46234 307329 -36558.9 
27486 2 -241.858 10.137 -44.5403 -4.01523 -0.869455 -0.0258426 0.256905 0.00954065 -0.0324041 0.021259 -1.5219 -57788.2 170594 276155 -81072.5 
26943 2 -241.755 10.1931 -49.7981 -1.5 0 0 0 0 0 0.00283392 -2.06659 379410 677878 954343 15654.2 
27485 2 -241.755 8.33982 -47.1772 -1.5 0 0 0 0 0 0.00283392 -1.50709 227104 252301 168265 -13284.7 
27491 2 -240.213 7.35014 -44.5482 -1.35017 -1.66794 0.525897 0.132708 0.170688 0.0447013 0.00614837 -1.52323 9840.79 112011 384512 -117742 
26946 2 -240.15 7.41318 -49.7981 -1.5 0 0 0 0 0 0.00283392 -1.99919 292224 325428 290918 138249 
27488 2 -240.15 5.55988 -47.1772 -1.5 0 0 0 0 0 0.00283392 -1.51262 179080 209840 174596 15945.1 
27578 2 -240.15 11.1198 -47.1772 -1.5 0 0 0 0 0 0.00283392 -1.50567 282248 201359 246409 -11407.3 
27490 2 -238.623 10.1337 -44.5267 0.206134 1.35893 0.110119 0.0129745 0.0295063 -0.056796 0.00239474 -1.51482 326376 234511 331294 137256 
26945 2 -238.545 10.1931 -49.7981 -1.5 0 0 0 0 0 0.00283392 -1.96291 179478 404022 -350274 -31547.5 
27489 2 -238.545 8.33982 -47.1772 -1.5 0 0 0 0 0 0.00283392 -1.4987 260826 279052 263375 33653.4 
27495 2 -237.016 7.40304 -44.5525 -0.695077 -0.721657 0.900323 0.121172 -0.11198 0.0921286 0.0022854 -1.50061 409812 308972 459526 26820.3 
26948 2 -236.94 7.41318 -49.7981 -1.5 0 0 0 0 0 0.00283392 -1.95681 478600 364336 -171302 226024 
27492 2 -236.94 5.55988 -47.1772 -1.5 0 0 0 0 0 0.00283392 -1.49957 295723 270974 379819 -4457.64 
27582 2 -236.94 11.1198 -47.1772 -1.5 0 0 0 0 0 0.00283392 -1.50641 262098 254991 406773 -11659.3 
27494 2 -235.396 10.1758 -44.521 0.641537 -0.761423 -0.334329 0.0128139 -0.100363 -0.0837433 0.00138939 -1.51467 418406 354138 347554 -104939 
26947 2 -235.335 10.1931 -49.7981 -1.5 0 0 0 0 0 0.00283392 -1.94241 826473 834149 -206776 12626.1 
27493 2 -235.335 8.33982 -47.1772 -1.5 0 0 0 0 0 0.00283392 -1.4966 280338 265901 332730 17430.7 
27499 2 -233.727 7.34646 -44.6194 -0.919787 -1.35842 0.333665 -0.286677 0.0525296 0.215815 0.00353 -1.49716 101936 418504 175405 -107169 
26950 2 -233.73 7.41318 -49.7981 -1.5 0 0 0 0 0 0.00283392 -1.95844 459787 388782 -61771.1 -291467 
27496 2 -233.73 5.55988 -47.1772 -1.5 0 0 0 0 0 0.00283392 -1.50465 274837 181942 118395 1376.67 
27586 2 -233.73 11.1198 -47.1772 -1.5 0 0 0 0 0 0.00283392 -1.50602 246164 219062 254146 31526.5 
27498 2 -232.178 10.1823 -44.5635 -1.56123 -0.567984 -0.852471 -0.0153744 -0.0481482 0.00713756 0.00439163 -1.53135 328218 139237 204325 -48586.6 
26949 2 -232.125 10.1931 -49.7981 -1.5 0 0 0 0 0 0.00283392 -1.97504 105172 388426 -178739 10762.6 
27497 2 -232.125 8.33982 -47.1772 -1.5 0 0 0 0 0 0.00283392 -1.50987 216159 262576 240766 -4407.89 
27503 2 -230.639 7.34172 -44.5484 -3.08462 -0.0525265 0.410894 0.212777 0.0862079 -0.0962494 0.0122003 -1.52132 -156347 309718 66451.6 13813.8 
26952 2 -230.52 7.41318 -49.7981 -1.5 0 0 0 0 0 0.00283392 -2.00983 270612 277563 340136 -63668.6 
27500 2 -230.52 5.55988 -47.1772 -1.5 0 0 0 0 0 0.00283392 -1.51063 258911 225680 235930 -15460.8 
27590 2 -230.52 11.1198 -47.1772 -1.5 0 0 0 0 0 0.00283392 -1.50425 254968 224873 133358 38837.1 
27502 2 -228.979 10.1376 -44.5839 -1.12964 1.78956 0.254802 -0.117464 0.107659 0.0566551 0.00572268 -1.51651 305031 67375 146464 127296 
26951 2 -228.915 10.1931 -49.7981 -1.5 0 0 0 0 0 0.00283392 -2.07305 513470 714577 1.13772e+006 -11332.3 
27501 2 -228.915 8.33982 -47.1772 -1.5 0 0 0 0 0 0.00283392 -1.50033 365291 228089 215351 3270.87 
27507 2 -227.413 7.4262 -44.5151 -1.34536 0.586737 -0.936314 -0.155407 -0.0932863 -0.115721 0.00381752 -1.51904 -52134.3 18346 281418 239252 
26954 2 -227.31 7.41318 -49.7981 -1.5 0 0 0 0 0 0.00283392 -2.03576 504806 136884 531156 -35202.9 
27504 2 -227.31 5.55988 -47.1772 -1.5 0 0 0 0 0 0.00283392 -1.5031 219037 256411 166379 68379.9 
27594 2 -227.31 11.1198 -47.1772 -1.5 0 0 0 0 0 0.00283392 -1.50053 294207 298089 228651 7635.81 
28404 2 -225.786 10.1787 -44.6356 -2.19431 -0.0187087 -0.951019 -0.226107 -0.0510015 0.142955 0.00720416 -1.52075 -164696 105597 -139567 -109313 
26953 2 -225.705 10.1931 -49.7981 -1.5 0 0 0 0 0 0.00283392 -2.05497 239643 620570 837689 19338.6 
27505 2 -225.705 8.33982 -47.1772 -1.5 0 0 0 0 0 0.00283392 -1.51438 259979 154508 -6796.94 52743 
28315 2 -224.304 7.36658 -44.5998 -2.56822 1.12841 -0.399758 0.261359 0.141073 -0.01217 0.0101125 -1.52763 -343911 -255812 -174783 -222610 
26956 2 -224.1 7.41318 -49.7981 -1.5 0 0 0 0 0 0.00283392 -1.97915 326021 367141 256033 238248 
27508 2 -224.1 5.55988 -47.1772 -1.5 0 0 0 0 0 0.00283392 -1.51216 281874 218847 98796.6 39866.5 
27598 2 -224.1 11.1198 -47.1772 -1.5 0 0 0 0 0 0.00283392 -1.50348 250162 263892 39325.6 -9342.43 
26965 2 -280.275 15.753 -49.7981 -1.5 0 0 0 0 0 0.00283392 -1.49751 346428 349234 915373 -74812.9 
27528 2 -280.275 13.8997 -47.1772 -1.5 0 0 0 0 0 0.00283392 -1.12625 178893 347118 609964 66954.9 
27529 2 -280.275 15.753 -44.5562 -1.5 0 0 0 0 0 0.00283392 -1.13488 -15057.8 358480 637380 -76984.5 
26967 2 -278.67 12.9731 -49.7981 -1.5 0 0 0 0 0 0.00283392 -1.97308 598253 781301 464721 198992 
27533 2 -278.67 12.9731 -44.5562 -1.5 0 0 0 0 0 0.00283392 -1.52731 267469 542449 422964 -295237 
27620 2 -278.67 16.6796 -47.1772 -1.5 0 0 0 0 0 0.00283392 -1.50401 481387 582944 535476 216512 
27532 2 -277.139 15.7563 -44.5352 -2.66269 -0.0700928 -1.11618 -0.00299034 0.00647328 -0.162882 0.0105052 -1.59836 426933 216037 120403 59324.4 
26966 2 -277.065 15.753 -49.7981 -1.5 0 0 0 0 0 0.00283392 -2.02746 918645 594907 7738.38 267432 
27531 2 -277.065 13.8997 -47.1772 -1.5 0 0 0 0 0 0.00283392 -1.56533 852208 402924 406260 -3551.86 
27537 2 -275.52 12.9806 -44.549 -2.96651 -0.8344 0.605703 0.0419001 -0.00673623 -0.0698979 0.012423 -1.53373 257714 225028 175367 -5445.62 
26969 2 -275.46 12.9731 -49.7981 -1.5 0 0 0 0 0 0.00283392 -2.01901 462387 112019 307360 -7400.11 
27624 2 -275.46 16.6796 -47.1772 -1.5 0 0 0 0 0 0.00283392 -1.49995 365291 259293 201981 40380.2 
27536 2 -273.948 15.7632 -44.6163 -1.61393 0.489389 -0.0609884 0.0985322 -0.0309611 0.164367 0.00358709 -1.5176 278523 303050 85082.8 -2922.81 
26968 2 -273.855 15.753 -49.7981 -1.5 0 0 0 0 0 0.00283392 -1.94267 604646 562006 -324947 -91522.6 
27535 2 -273.855 13.8997 -47.1772 -1.5 0 0 0 0 0 0.00283392 -1.50053 232595 210748 201761 31105 
27541 2 -272.295 12.9626 -44.6036 -1.32047 -1.25637 0.751238 0.0184955 0.0291687 0.0513256 0.00489508 -1.52869 285024 185447 -33735.1 -44517.9 
26971 2 -272.25 12.9731 -49.7981 -1.5 0 0 0 0 0 0.00283392 -2.00939 276887 206160 334194 -55298.7 
27628 2 -272.25 16.6796 -47.1772 -1.5 0 0 0 0 0 0.00283392 -1.50852 177347 229945 136192 22624 
27540 2 -270.72 15.7504 -44.607 -0.623454 -0.0907144 -0.022959 0.0213822 -0.0447028 0.0856489 0.000500597 -1.52684 304699 201941 9125.9 -109160 
26970 2 -270.645 15.753 -49.7981 -1.5 0 0 0 0 0 0.00283392 -1.98046 219712 362070 103649 -177838 
27539 2 -270.645 13.8997 -47.1772 -1.5 0 0 0 0 0 0.00283392 -1.50573 214902 227105 201181 -9432.78 
27545 2 -269.051 12.9647 -44.5723 -1.5502 -0.24378 -0.516531 -0.0364658 0.0431806 -0.107736 0.00343768 -1.5296 233788 253824 -83680.1 1262.36 
26973 2 -269.04 12.9731 -49.7981 -1.5 0 0 0 0 0 0.00283392 -1.96604 392092 373078 82115.3 -335269 
27632 2 -269.04 16.6796 -47.1772 -1.5 0 0 0 0 0 0.00283392 -1.50946 184353 190980 137922 26385.8 
27544 2 -267.482 15.7642 -44.5571 0.636597 -0.00693033 0.0201731 0.0225089 -0.116894 -0.0545783 0.000510999 -1.52993 280434 142902 138267 -12421.6 
26972 2 -267.435 15.753 -49.7981 -1.5 0 0 0 0 0 0.00283392 -2.06059 498037 328038 757534 57644.1 
27543 2 -267.435 13.8997 -47.1772 -1.5 0 0 0 0 0 0.00283392 -1.50391 191678 241765 127631 -22.0656 
27549 2 -265.849 12.9926 -44.5922 -1.16073 -0.193193 0.155159 -0.00706857 -0.0884985 0.0750447 0.00177428 -1.52567 181441 157785 124184 -80399.7 
26975 2 -265.83 12.9731 -49.7981 -1.5 0 0 0 0 0 0.00283392 -1.96557 404831 186357 -191011 71383.6 
27636 2 -265.83 16.6796 -47.1772 -1.5 0 0 0 0 0 0.00283392 -1.50848 236427 181557 142156 -10693 
27548 2 -264.244 15.7042 -44.5749 -1.41771 -0.113214 -0.341091 -0.0346693 0.0619183 -0.000242203 0.0026942 -1.52901 145998 61744 105992 -60570.1 
26974 2 -264.225 15.753 -49.7981 -1.5 0 0 0 0 0 0.00283392 -2.03957 202504 279565 477807 -70351.9 
27547 2 -264.225 13.8997 -47.1772 -1.5 0 0 0 0 0 0.00283392 -1.50898 167343 209597 30155.1 27006 
27553 2 -262.649 12.9306 -44.6117 -1.63948 -0.682867 0.597864 0.0339891 0.037669 0.111856 0.00442297 -1.53071 99984 -18467.4 27431.8 -138337 
26977 2 -262.62 12.9731 -49.7981 -1.5 0 0 0 0 0 0.00283392 -1.97464 383708 414310 265539 298638 
27640 2 -262.62 16.6796 -47.1772 -1.5 0 0 0 0 0 0.00283392 -1.50882 230843 207318 177445 -3981.97 
27552 2 -261.065 15.6934 -44.5509 -0.701436 0.596767 0.699231 0.0388861 0.00227334 -0.0754615 0.00168406 -1.52671 204294 234008 144719 -85582.7 
26976 2 -261.015 15.753 -49.7981 -1.5 0 0 0 0 0 0.00283392 -1.94587 446327 508172 -190776 286244 
27551 2 -261.015 13.8997 -47.1772 -1.5 0 0 0 0 0 0.00283392 -1.50202 243617 271895 223334 17200.9 
27557 2 -259.435 12.9047 -44.5904 0.249213 -0.0458254 -0.262966 0.0189492 0.132814 0.0407888 0.000167967 -1.52919 160955 114748 57368.7 -94264.7 
26979 2 -259.41 12.9731 -49.7981 -1.5 0 0 0 0 0 0.00283392 -2.01855 415151 68945.7 341633 -26628.6 
27644 2 -259.41 16.6796 -47.1772 -1.5 0 0 0 0 0 0.00283392 -1.49907 261031 179869 171771 28756.9 
27556 2 -257.836 15.721 -44.5815 -1.03054 -0.0532387 0.288051 -0.0287525 -0.0746732 0.00663581 0.0014457 -1.52426 273269 223742 75387.7 -73695.9 
26978 2 -257.805 15.753 -49.7981 -1.5 0 0 0 0 0 0.00283392 -1.94091 584136 552722 -334330 -200621 
27555 2 -257.805 13.8997 -47.1772 -1.5 0 0 0 0 0 0.00283392 -1.49754 241672 274921 250730 13894.8 
26981 2 -256.2 12.9731 -49.7981 -1.5 0 0 0 0 0 0.00283392 -1.99839 306572 289084 314154 -131318 
27648 2 -256.2 16.6796 -47.1772 -1.5 0 0 0 0 0 0.00283392 -1.50341 201538 230660 174573 13756.5 
27561 2 -256.249 12.8785 -44.5757 0.256141 0.978693 0.0186371 0.0517063 0.185925 0.028428 0.00128949 -1.51635 319699 313433 151714 67864.9 
26980 2 -254.595 15.753 -49.7981 -1.5 0 0 0 0 0 0.00283392 -2.00047 164657 315903 239880 -88345 
27559 2 -254.595 13.8997 -47.1772 -1.5 0 0 0 0 0 0.00283392 -1.5069 221606 217778 211210 3583.71 
27560 2 -254.612 15.7203 -44.6105 -2.16865 1.23708 -0.74954 -0.0564083 -0.0806787 0.0963564 0.0085587 -1.52341 190628 179083 -1957.39 92035.7 
27565 2 -252.98 12.9568 -44.5795 0.667846 0.0228378 1.13095 -0.0666073 -0.0445332 0.0295248 0.0021734 -1.52411 366048 231335 117613 52084.8 
26983 2 -252.99 12.9731 -49.7981 -1.5 0 0 0 0 0 0.00283392 -1.9673 397920 319655 17457.2 -275791 
27652 2 -252.99 16.6796 -47.1772 -1.5 0 0 0 0 0 0.00283392 -1.50906 194814 193551 133873 8049.78 
27564 2 -251.392 15.7108 -44.5891 -4.22768 0.580577 -1.46876 -0.0534731 0.0377676 0.0251661 0.0256533 -1.53403 -88048.6 121182 43067.3 39392.1 
26982 2 -251.385 15.753 -49.7981 -1.5 0 0 0 0 0 0.00283392 -2.06322 641491 344442 924000 19748.1 
27563 2 -251.385 13.8997 -47.1772 -1.5 0 0 0 0 0 0.00283392 -1.5085 199197 201933 126005 -39044.3 
26985 2 -249.78 12.9731 -49.7981 -1.5 0 0 0 0 0 0.00283392 -1.96563 417481 246761 -121799 158618 
27656 2 -249.78 16.6796 -47.1772 -1.5 0 0 0 0 0 0.00283392 -1.50624 198997 183478 43987.1 2893.46 
27569 2 -249.768 12.9459 -44.5312 -1.29634 1.07442 0.452912 -0.0327974 0.0166185 -0.165894 0.00382894 -1.53389 170692 -18591.9 75212.6 8996.98 
27568 2 -248.243 15.7167 -44.6015 -1.6288 -0.484195 -0.107318 0.150786 0.0276062 0.0578101 0.00365128 -1.52861 -44353.2 163039 3657.29 37471.4 
26984 2 -248.175 15.753 -49.7981 -1.5 0 0 0 0 0 0.00283392 -2.02239 165218 283989 382646 -17718.1 
27567 2 -248.175 13.8997 -47.1772 -1.5 0 0 0 0 0 0.00283392 -1.5052 241131 218224 251851 16914 
27573 2 -246.544 12.9923 -44.53 -1.97445 -0.960745 -0.337496 -0.0683751 -0.142797 -0.188455 0.0062162 -1.52319 305643 191870 50124.4 -47458.2 
26987 2 -246.57 12.9731 -49.7981 -1.5 0 0 0 0 0 0.00283392 -1.98364 358756 373052 263054 226532 
27660 2 -246.57 16.6796 -47.1772 -1.5 0 0 0 0 0 0.00283392 -1.50715 207734 218667 98160.6 20854.4 
27572 2 -245.046 15.7363 -44.6082 -0.694781 0.277419 -0.397649 0.135874 0.00642691 0.0877486 0.00090409 -1.52447 178779 119979 1600.65 -40418.8 
26986 2 -244.965 15.753 -49.7981 -1.5 0 0 0 0 0 0.00283392 -1.94161 534488 538319 -245080 271148 
27571 2 -244.965 13.8997 -47.1772 -1.5 0 0 0 0 0 0.00283392 -1.50023 243396 219650 177188 -7878.67 
26989 2 -243.36 12.9731 -49.7981 -1.5 0 0 0 0 0 0.00283392 -2.01983 493994 61481 386950 -1212.59 
27664 2 -243.36 16.6796 -47.1772 -1.5 0 0 0 0 0 0.00283392 -1.50475 198087 228373 201540 21174.7 
27577 2 -243.338 12.951 -44.6019 -2.04858 -0.170635 -0.337101 -0.174203 0.0104772 0.114731 0.00546558 -1.5301 -526.472 195712 111083 -51801.9 
27576 2 -241.833 15.758 -44.5644 0.100559 -0.0286923 0.527229 0.094683 -0.0932217 -0.033607 0.000363882 -1.51579 525853 194415 91803 -151349 
26988 2 -241.755 15.753 -49.7981 -1.5 0 0 0 0 0 0.00283392 -1.94241 548026 541340 -279903 -261810 
27575 2 -241.755 13.8997 -47.1772 -1.5 0 0 0 0 0 0.00283392 -1.49877 248432 261496 230086 -13778.8 
27581 2 -240.187 12.8905 -44.5812 -3.43023 -1.01342 0.69445 -0.0350906 0.198677 0.0169242 0.016721 -1.52631 -137261 264726 58377.4 29415.9 
26991 2 -240.15 12.9731 -49.7981 -1.5 0 0 0 0 0 0.00283392 -1.98883 355458 366816 312234 -210106 
27668 2 -240.15 16.6796 -47.1772 -1.5 0 0 0 0 0 0.00283392 -1.49833 266341 271541 389219 3942.71 
27580 2 -238.55 15.6955 -44.5327 -0.454739 0.967467 0.642541 -0.212258 0.0670307 -0.193203 0.00195935 -1.52223 387009 86001.8 25202.9 57337.9 
26990 2 -238.545 15.753 -49.7981 -1.5 0 0 0 0 0 0.00283392 -2.02079 162812 287651 323671 704.838 
27579 2 -238.545 13.8997 -47.1772 -1.5 0 0 0 0 0 0.00283392 -1.50046 233568 242796 201102 9124.16 
27585 2 -237.034 12.9629 -44.5559 -3.54453 -0.785492 0.279358 0.195907 -0.0848867 -0.0132166 0.0166996 -1.52186 24629.1 245463 182634 190502 
26993 2 -236.94 12.9731 -49.7981 -1.5 0 0 0 0 0 0.00283392 -1.9691 416064 262649 -73477.2 -180369 
27672 2 -236.94 16.6796 -47.1772 -1.5 0 0 0 0 0 0.00283392 -1.50433 239445 208127 280275 12855.5 
27584 2 -235.323 15.7761 -44.5508 -0.0883778 0.264473 -0.377586 -0.235773 -0.155125 -0.0306118 0.000277507 -1.52397 117307 329359 223879 -17724.4 
26992 2 -235.335 15.753 -49.7981 -1.5 0 0 0 0 0 0.00283392 -2.06583 658245 346766 919591 -14789.3 
27583 2 -235.335 13.8997 -47.1772 -1.5 0 0 0 0 0 0.00283392 -1.50203 231340 237202 181983 19928.9 
27589 2 -233.82 12.9402 -44.5714 -0.162037 0.084929 0.0894524 0.000551332 0.0622393 0.0237951 5.22329e-005 -1.52558 206043 222357 139374 -53213.4 
26995 2 -233.73 12.9731 -49.7981 -1.5 0 0 0 0 0 0.00283392 -1.96926 406149 310043 5709.34 258797 
27676 2 -233.73 16.6796 -47.1772 -1.5 0 0 0 0 0 0.00283392 -1.50767 230034 194275 165171 -44183.6 
27588 2 -232.194 15.7462 -44.5197 -2.83967 -1.46927 -0.975582 0.115744 -0.13076 -0.13642 0.0140741 -1.52789 -77703.3 104464 201802 -6969.12 
26994 2 -232.125 15.753 -49.7981 -1.5 0 0 0 0 0 0.00283392 -2.00204 163016 307789 203259 69276.7 
27587 2 -232.125 13.8997 -47.1772 -1.5 0 0 0 0 0 0.00283392 -1.50522 250749 314021 340570 24202.7 
27593 2 -230.622 12.9222 -44.5623 -0.351818 0.375511 0.623623 0.0395679 0.117503 0.0273277 0.000823334 -1.52093 220532 327503 227114 -12171.8 
26997 2 -230.52 12.9731 -49.7981 -1.5 0 0 0 0 0 0.00283392 -1.99758 321684 306064 298307 144806 
27680 2 -230.52 16.6796 -47.1772 -1.5 0 0 0 0 0 0.00283392 -1.50148 306601 190657 117018 5737.26 
27592 2 -228.977 15.7361 -44.6168 -2.3514 -2.48544 -1.50849 -0.150816 -0.00338468 0.211491 0.0176106 -1.51797 -103877 217991 197730 168065 
26996 2 -228.915 15.753 -49.7981 -1.5 0 0 0 0 0 0.00283392 -1.94151 586008 552349 -299446 216570 
27591 2 -228.915 13.8997 -47.1772 -1.5 0 0 0 0 0 0.00283392 -1.4985 313134 244531 261046 2711.59 
28401 2 -227.459 12.9524 -44.503 -2.2724 0.960438 1.56546 0.00997952 -0.134934 -0.185671 0.0107524 -1.52409 87004.5 132941 191096 -80135.1 
26999 2 -227.31 12.9731 -49.7981 -1.5 0 0 0 0 0 0.00283392 -2.01712 441878 65669.8 293137 26852.1 
27684 2 -227.31 16.6796 -47.1772 -1.5 0 0 0 0 0 0.00283392 -1.5039 221911 207785 66590.7 2303.28 
28494 2 -225.893 15.6914 -44.5701 -3.01412 0.655506 -1.69209 0.277153 0.16403 0.0451503 0.01559 -1.51185 -8389.18 279837 149769 71086.7 
26998 2 -225.705 15.753 -49.7981 -1.5 0 0 0 0 0 0.00283392 -1.94745 473037 521771 -176498 -285303 
27595 2 -225.705 13.8997 -47.1772 -1.5 0 0 0 0 0 0.00283392 -1.49751 368811 232995 350979 -5695.6 
27597 2 -224.291 12.9458 -44.5032 -0.747692 0.780985 -1.93769 0.0765016 0.035981 -0.312895 0.00620137 -1.51943 135494 -10702.9 -99940.7 -143346 
27001 2 -224.1 12.9731 -49.7981 -1.5 0 0 0 0 0 0.00283392 -1.97473 390793 407987 227343 -282488 
27688 2 -224.1 16.6796 -47.1772 -1.5 0 0 0 0 0 0.00283392 -1.49398 306867 288685 315012 47772.6 
27010 2 -280.275 21.3129 -49.7981 -1.5 0 0 0 0 0 0.00283392 -1.45174 363635 274250 256832 -162589 
27618 2 -280.275 19.4596 -47.1772 -1.5 0 0 0 0 0 0.00283392 -1.12053 188818 360399 507801 56548.2 
27619 2 -280.275 21.3129 -44.5562 -1.5 0 0 0 0 0 0.00283392 -1.13172 52287.4 356777 635696 -46899.4 
27012 2 -278.67 18.5329 -49.7981 -1.5 0 0 0 0 0 0.00283392 -2.0228 471307 688387 628604 -120834 
27057 2 -278.67 24.0928 -49.7981 -1.5 0 0 0 0 0 0.00283392 -1.97253 411695 941165 231176 -201298 
27623 2 -278.67 18.5329 -44.5562 -1.5 0 0 0 0 0 0.00283392 -1.52767 350193 401382 511488 -251097 
27710 2 -278.67 22.2395 -47.1772 -1.5 0 0 0 0 0 0.00283392 -1.50324 444561 604090 510723 248273 
27713 2 -278.67 24.0928 -44.5562 -1.5 0 0 0 0 0 0.00283392 -1.52699 272276 381842 442226 -208103 
27622 2 -277.122 21.3014 -44.5694 -1.54492 -1.8856 -0.38682 -0.00967202 0.0163189 0.0230635 0.00767285 -1.59745 635543 167593 262551 -15619 
27011 2 -277.065 21.3129 -49.7981 -1.5 0 0 0 0 0 0.00283392 -2.05321 997812 491821 367705 -291954 
27621 2 -277.065 19.4596 -47.1772 -1.5 0 0 0 0 0 0.00283392 -1.56942 842265 344717 264264 -40671.1 
27717 2 -275.494 24.0621 -44.5435 -2.5864 0.478568 0.554162 -0.0526196 0.0767081 -0.0703836 0.00910077 -1.53029 236267 217361 187836 -9788.77 
27627 2 -275.484 18.5549 -44.5682 -1.7093 0.423356 0.0345576 -0.0945032 -0.0711775 0.00774158 0.0039072 -1.5308 164104 198445 165962 62493.6 
27014 2 -275.46 18.5329 -49.7981 -1.5 0 0 0 0 0 0.00283392 -1.94105 763608 647671 -313131 -195646 
27059 2 -275.46 24.0928 -49.7981 -1.5 0 0 0 0 0 0.00283392 -2.0723 601983 593147 950374 44274.8 
27714 2 -275.46 22.2395 -47.1772 -1.5 0 0 0 0 0 0.00283392 -1.50878 362211 238617 182438 -7293.12 
27626 2 -273.885 21.3079 -44.5754 -0.624268 0.318395 -0.164958 -0.0486502 0.0382949 0.0464438 0.000652804 -1.54908 253551 -10758.9 187829 28806.9 
27013 2 -273.855 21.3129 -49.7981 -1.5 0 0 0 0 0 0.00283392 -1.9974 408659 57186.7 99479.6 -10928.5 
27625 2 -273.855 19.4596 -47.1772 -1.5 0 0 0 0 0 0.00283392 -1.50991 221717 207696 118426 13349.9 
27721 2 -272.321 24.084 -44.5674 -1.9903 -0.840997 -0.310419 0.0804277 0.018253 0.00304036 0.00600152 -1.52639 75942.9 111883 151040 47840.2 
27631 2 -272.311 18.5631 -44.5847 -1.53106 0.295066 -1.2497 0.0754936 -0.088901 0.0741062 0.00502918 -1.54426 104098 248528 166587 98573.1 
27016 2 -272.25 18.5329 -49.7981 -1.5 0 0 0 0 0 0.00283392 -1.94196 478649 552632 -293114 229065 
27061 2 -272.25 24.0928 -49.7981 -1.5 0 0 0 0 0 0.00283392 -2.05646 253872 519269 713889 -56121.8 
27718 2 -272.25 22.2395 -47.1772 -1.5 0 0 0 0 0 0.00283392 -1.5163 205514 223459 205192 24112.8 
27630 2 -270.702 21.3256 -44.5826 -1.37345 -0.477898 0.0423415 0.0222452 -0.0819801 -0.0406659 0.00266583 -1.41487 186317 257685 -38368.3 -88360.4 
27015 2 -270.645 21.3129 -49.7981 -1.5 0 0 0 0 0 0.00283392 -1.97316 410266 418595 268773 310240 
27629 2 -270.645 19.4596 -47.1772 -1.5 0 0 0 0 0 0.00283392 -1.5154 208670 251898 272148 54078.4 
27635 2 -269.115 18.4811 -44.5761 -1.45172 0.172023 -0.0516705 0.0783869 0.134375 -0.053183 0.00269505 -1.52699 253024 -30274.4 -29211.1 -2068.36 
27018 2 -269.04 18.5329 -49.7981 -1.5 0 0 0 0 0 0.00283392 -2.03942 155706 365332 495009 -67781.1 
27063 2 -269.04 24.0928 -49.7981 -1.5 0 0 0 0 0 0.00283392 -1.95112 323250 481634 -307942 142126 
27722 2 -269.04 22.2395 -47.1772 -1.5 0 0 0 0 0 0.00283392 -1.51871 261531 248158 203331 1715.88 
27725 2 -269.058 24.08 -44.5909 -1.44009 -0.104221 0.0492182 -0.0858705 0.0437507 -0.0743777 0.00262878 -1.41548 335483 85399.1 -164996 -68993.3 
27017 2 -267.435 21.3129 -49.7981 -1.5 0 0 0 0 0 0.00283392 -1.98395 371206 125270 4283.73 50027.7 
27633 2 -267.435 19.4596 -47.1772 -1.5 0 0 0 0 0 0.00283392 -1.50829 268939 258174 368839 4893.3 
27634 2 -267.453 21.2606 -44.5733 0.40896 1.4791 1.24942 0.0179459 -0.0050948 -0.0705597 0.00493235 -1.41404 218334 385008 -20348.6 94652.1 
27639 2 -265.85 18.4827 -44.5963 -2.19718 -0.636117 0.799762 -0.0390564 0.0905134 0.0589639 0.00739572 -1.54478 216736 176117 36886.8 -67802.1 
27020 2 -265.83 18.5329 -49.7981 -1.5 0 0 0 0 0 0.00283392 -2.07007 609870 485245 1.01557e+006 33346.5 
27065 2 -265.83 24.0928 -49.7981 -1.5 0 0 0 0 0 0.00283392 -1.94028 740670 746863 -254384 -93058.6 
27726 2 -265.83 22.2395 -47.1772 -1.5 0 0 0 0 0 0.00283392 -1.50634 274184 215807 321154 98.7395 
27729 2 -265.856 24.0618 -44.5937 -2.48494 0.198079 0.706018 -0.000888137 0.0245639 0.033508 0.0084547 -1.53448 -32243.2 148125 3377.46 -31554.9 
27638 2 -264.27 21.2886 -44.5723 -0.196454 -1.26819 0.211421 0.0349764 -0.0310858 -0.0222535 0.0021306 -1.5472 225634 172238 73429.7 -26804.1 
27019 2 -264.225 21.3129 -49.7981 -1.5 0 0 0 0 0 0.00283392 -1.97768 358584 304335 149322 -251135 
27637 2 -264.225 19.4596 -47.1772 -1.5 0 0 0 0 0 0.00283392 -1.50634 220029 220227 145303 -19213.5 
27022 2 -262.62 18.5329 -49.7981 -1.5 0 0 0 0 0 0.00283392 -1.9889 124531 356765 93524.7 -66455.5 
27067 2 -262.62 24.0928 -49.7981 -1.5 0 0 0 0 0 0.00283392 -1.99125 79316.7 379518 53175.8 -16523.3 
27730 2 -262.62 22.2395 -47.1772 -1.5 0 0 0 0 0 0.00283392 -1.50461 217114 267222 257806 15193.6 
27733 2 -262.677 24.0657 -44.5599 -2.06874 1.5165 0.175589 0.0241328 0.0107176 -0.0245475 0.00832579 -1.52502 212975 189785 170685 -31043.6 
27643 2 -262.672 18.4835 -44.5923 -0.791209 -0.405192 -0.534703 -0.0225933 0.0318134 0.023201 0.00135537 -1.53174 39946.3 220815 10383.9 -69366.1 
27021 2 -261.015 21.3129 -49.7981 -1.5 0 0 0 0 0 0.00283392 -1.98926 324512 263253 221212 -179707 
27641 2 -261.015 19.4596 -47.1772 -1.5 0 0 0 0 0 0.00283392 -1.50814 158797 184901 45115 23305.8 
27642 2 -261.063 21.2784 -44.5828 -0.611954 0.188168 -1.65683 0.0244684 0.00200568 -0.00257391 0.00397377 -1.53095 299342 192956 34189.1 -8155.54 
27647 2 -259.501 18.4731 -44.6348 -0.838195 0.852461 0.94169 0.160683 0.0419971 0.149338 0.00291709 -1.53104 188666 195969 -126266 33379.6 
27737 2 -259.446 24.0361 -44.5931 -1.53185 0.534658 0.193629 0.0376285 0.00293357 0.00283363 0.0033628 -1.5295 211628 187368 -27313.6 -27356.5 
27024 2 -259.41 18.5329 -49.7981 -1.5 0 0 0 0 0 0.00283392 -1.94132 689257 689631 -262212 -117165 
27069 2 -259.41 24.0928 -49.7981 -1.5 0 0 0 0 0 0.00283392 -2.07224 644542 613545 1.1675e+006 24649.5 
27734 2 -259.41 22.2395 -47.1772 -1.5 0 0 0 0 0 0.00283392 -1.50547 193957 200783 102789 8179.54 
27646 2 -257.814 21.2509 -44.5712 0.654822 -0.0206153 0.60818 -0.0195249 0.0327367 -0.0782152 0.00100648 -1.52114 389324 338321 -29378.9 68846.4 
27023 2 -257.805 21.3129 -49.7981 -1.5 0 0 0 0 0 0.00283392 -1.99919 350190 89704.1 134583 17709 
27645 2 -257.805 19.4596 -47.1772 -1.5 0 0 0 0 0 0.00283392 -1.50382 230217 215965 236371 -7520.01 
27651 2 -256.24 18.4539 -44.5379 0.151574 0.149124 -0.521028 0.0389725 0.160009 -0.166491 0.000398867 -1.52265 422519 102774 44921.6 41874.9 
27026 2 -256.2 18.5329 -49.7981 -1.5 0 0 0 0 0 0.00283392 -1.95221 341065 492105 -244173 197496 
27071 2 -256.2 24.0928 -49.7981 -1.5 0 0 0 0 0 0.00283392 -2.04062 136286 450294 556392 -52582 
27738 2 -256.2 22.2395 -47.1772 -1.5 0 0 0 0 0 0.00283392 -1.50094 217431 227323 239082 -11328 
27741 2 -256.217 24.0681 -44.5966 -1.18136 -0.426946 -0.608422 0.0122153 -0.091863 0.0501063 0.00245363 -1.52195 337573 363777 44843.6 -17101.1 
27025 2 -254.595 21.3129 -49.7981 -1.5 0 0 0 0 0 0.00283392 -1.9723 417373 426614 246714 325351 
27649 2 -254.595 19.4596 -47.1772 -1.5 0 0 0 0 0 0.00283392 -1.5003 242172 253823 326444 40831.8 
27650 2 -254.565 21.2626 -44.5506 -2.39769 0.323805 -1.02582 -0.153775 -0.0085277 -0.0916722 0.00869829 -1.51544 273557 371827 92064.3 -26194.8 
27655 2 -252.987 18.4703 -44.5508 -1.2863 0.279118 -0.506443 -0.0680885 0.0637125 -0.129548 0.00250513 -1.52133 408826 190870 35905 -8427.05 
27745 2 -252.981 24.0381 -44.5583 -2.57798 0.255137 -0.64669 -0.0547231 -0.00447858 -0.0558379 0.00897948 -1.52708 202625 112446 119051 -16631 
27028 2 -252.99 18.5329 -49.7981 -1.5 0 0 0 0 0 0.00283392 -2.05516 253510 408290 628244 -77903.3 
27073 2 -252.99 24.0928 -49.7981 -1.5 0 0 0 0 0 0.00283392 -1.94174 482340 561734 -365660 173308 
27742 2 -252.99 22.2395 -47.1772 -1.5 0 0 0 0 0 0.00283392 -1.50088 219603 260700 248737 2424.15 
27027 2 -251.385 21.3129 -49.7981 -1.5 0 0 0 0 0 0.00283392 -1.9833 387204 85865.9 -49506.3 3683.73 
27653 2 -251.385 19.4596 -47.1772 -1.5 0 0 0 0 0 0.00283392 -1.50391 237684 236771 248565 5346.1 
27654 2 -251.383 21.2697 -44.6061 -2.14302 0.560863 1.09275 -0.00429686 -0.0307492 0.0970136 0.0076846 -1.53103 61000.9 81599.7 46494.4 10163.1 
27030 2 -249.78 18.5329 -49.7981 -1.5 0 0 0 0 0 0.00283392 -2.06495 430082 459747 830216 54306 
27075 2 -249.78 24.0928 -49.7981 -1.5 0 0 0 0 0 0.00283392 -1.93784 650894 673328 -319862 -149476 
27746 2 -249.78 22.2395 -47.1772 -1.5 0 0 0 0 0 0.00283392 -1.50204 225374 238001 138212 -6871.75 
27749 2 -249.777 24.016 -44.5768 -1.68849 0.396497 -0.538419 -0.0643448 0.0395526 0.0327145 0.00415403 -1.53411 88557.1 12296.6 159609 -65715.7 
27659 2 -249.751 18.5128 -44.6008 -1.72556 -0.305754 -0.59154 -0.0901757 -0.0539344 0.031963 0.00430875 -1.52701 244445 143985 -31187.9 53563.8 
27658 2 -248.173 21.2823 -44.5975 -1.89852 0.330897 1.48054 -0.0461847 -0.0351316 0.0310126 0.00743855 -1.53264 59358.7 -47216.3 -14355.5 -37431 
27029 2 -248.175 21.3129 -49.7981 -1.5 0 0 0 0 0 0.00283392 -1.97142 392454 377500 207438 -302172 
27657 2 -248.175 19.4596 -47.1772 -1.5 0 0 0 0 0 0.00283392 -1.50785 210213 227202 88819.4 -54862.4 
27753 2 -246.588 24.0288 -44.5751 -0.462369 0.418868 -0.255088 0.0220649 0.0619752 -0.0496769 0.000572206 -1.53013 114954 11564.7 1683.55 -27655.6 
27663 2 -246.539 18.525 -44.5963 -2.90802 0.5637 -1.64701 -0.199308 -0.0917103 0.020586 0.014468 -1.53066 -25347.4 138170 -20948.2 54633.2 
27032 2 -246.57 18.5329 -49.7981 -1.5 0 0 0 0 0 0.00283392 -1.96736 206784 409282 -65953.1 -132669 
27077 2 -246.57 24.0928 -49.7981 -1.5 0 0 0 0 0 0.00283392 -2.01209 59091.3 388304 265681 22324.3 
27750 2 -246.57 22.2395 -47.1772 -1.5 0 0 0 0 0 0.00283392 -1.50721 180455 249968 88775.1 5940.05 
27662 2 -244.983 21.282 -44.6242 -2.17822 0.637702 -0.534945 0.0258434 0.0529976 0.117661 0.00684858 -1.53814 60092.4 -51639 -48461.3 43463.6 
27031 2 -244.965 21.3129 -49.7981 -1.5 0 0 0 0 0 0.00283392 -1.99345 311651 175702 199193 -102888 
27661 2 -244.965 19.4596 -47.1772 -1.5 0 0 0 0 0 0.00283392 -1.51041 169449 155346 -35756.2 -31313.2 
27757 2 -243.35 24.0459 -44.5769 -2.30369 2.1534 0.218248 -0.131576 0.00494487 -0.133853 0.0125848 -1.53677 -68782 -169169 -185254 109663 
27667 2 -243.385 18.5433 -44.6055 -2.95218 1.04254 -0.0791472 0.00393842 -0.0744904 0.0443492 0.012354 -1.53082 -197684 175486 -62145.2 132333 
27034 2 -243.36 18.5329 -49.7981 -1.5 0 0 0 0 0 0.00283392 -1.93946 712725 707920 -274436 -12637.4 
27079 2 -243.36 24.0928 -49.7981 -1.5 0 0 0 0 0 0.00283392 -2.07133 732173 624762 1.24123e+006 766.469 
27754 2 -243.36 22.2395 -47.1772 -1.5 0 0 0 0 0 0.00283392 -1.5097 177767 205830 24237.6 1734.22 
27666 2 -241.756 21.335 -44.588 -1.26208 0.735849 2.11601 -0.0127313 -0.197993 0.0150508 0.00832768 -1.53065 128358 121552 28250 23510.3 
27033 2 -241.755 21.3129 -49.7981 -1.5 0 0 0 0 0 0.00283392 -1.99518 317185 158816 176669 84571.9 
27665 2 -241.755 19.4596 -47.1772 -1.5 0 0 0 0 0 0.00283392 -1.50476 250273 231577 256033 -2502.63 
27671 2 -240.207 18.4778 -44.5196 -2.75402 -1.46504 1.17769 0.0457882 0.115002 -0.229158 0.0140032 -1.51748 -54959.1 294884 10100.2 -65085.8 
27761 2 -240.203 24.083 -44.6036 -3.10881 -0.168807 0.146143 0.177647 -0.0665646 0.0414144 0.0122357 -1.53491 -73197.5 -218248 -68333.5 6725.05 
27036 2 -240.15 18.5329 -49.7981 -1.5 0 0 0 0 0 0.00283392 -1.96747 228225 425235 -137026 142986 
27081 2 -240.15 24.0928 -49.7981 -1.5 0 0 0 0 0 0.00283392 -2.01832 67055.6 397141 322692 -30042.3 
27758 2 -240.15 22.2395 -47.1772 -1.5 0 0 0 0 0 0.00283392 -1.50382 195534 245778 147741 -13843.9 
27035 2 -238.545 21.3129 -49.7981 -1.5 0 0 0 0 0 0.00283392 -1.97433 403800 390470 197347 310431 
27669 2 -238.545 19.4596 -47.1772 -1.5 0 0 0 0 0 0.00283392 -1.49572 213963 269251 279459 70131.4 
27670 2 -238.574 21.331 -44.5471 -1.66487 -0.36354 0.747293 -0.0109359 -0.135843 -0.0989125 0.00436097 -1.52575 172095 266933 121951 52276.3 
28569 2 -236.946 24.0572 -44.5606 -1.38914 0.143746 -0.732751 -0.0683113 0.101624 -0.0934493 0.00313281 -1.52269 217944 208708 40882.4 -21072.9 
27675 2 -237.056 18.5063 -44.5646 -0.0298373 0.222976 -2.6701 0.196935 0.0304324 -0.0610878 0.00904341 -1.51962 279132 282294 -5717.08 -27540.2 
27038 2 -236.94 18.5329 -49.7981 -1.5 0 0 0 0 0 0.00283392 -2.06814 399741 457034 788669 -58930.2 
27083 2 -236.94 24.0928 -49.7981 -1.5 0 0 0 0 0 0.00283392 -1.94107 624827 656615 -345132 156750 
27762 2 -236.94 22.2395 -47.1772 -1.5 0 0 0 0 0 0.00283392 -1.49959 244988 219099 366476 -3029.83 
27674 2 -235.343 21.2824 -44.5336 0.510773 0.289509 -0.683444 0.0758229 -0.00475846 -0.118032 0.00102248 -1.51237 477680 363038 193423 113192 
27037 2 -235.335 21.3129 -49.7981 -1.5 0 0 0 0 0 0.00283392 -1.985 388026 80853.7 -93429.1 -1041.15 
27673 2 -235.335 19.4596 -47.1772 -1.5 0 0 0 0 0 0.00283392 -1.49615 303311 274709 448747 -8574.16 
27679 2 -233.733 18.4865 -44.5605 -0.583805 -1.21058 0.65956 -0.126796 0.171729 -0.0262668 0.00282304 -1.5208 297625 30555.9 146098 3512.19 
27769 2 -233.755 24.0969 -44.5922 -0.319303 0.226061 0.25049 0.0382328 -0.0467439 0.0829552 0.000271808 -1.5189 161024 470045 160947 49050.3 
27040 2 -233.73 18.5329 -49.7981 -1.5 0 0 0 0 0 0.00283392 -2.05956 279307 421860 665540 72824.9 
27085 2 -233.73 24.0928 -49.7981 -1.5 0 0 0 0 0 0.00283392 -1.94342 513716 579324 -348558 -172079 
27766 2 -233.73 22.2395 -47.1772 -1.5 0 0 0 0 0 0.00283392 -1.49961 253295 216564 306412 -11065.5 
27678 2 -232.077 21.2989 -44.5736 -1.31947 -0.579059 -0.703808 -0.20733 -0.0298877 0.0223273 0.00323903 -1.51793 323543 325363 152481 -71936 
27039 2 -232.125 21.3129 -49.7981 -1.5 0 0 0 0 0 0.00283392 -1.97249 419476 417624 245962 -323744 
27677 2 -232.125 19.4596 -47.1772 -1.5 0 0 0 0 0 0.00283392 -1.5061 198705 244438 187562 -17719.5 
27683 2 -230.574 18.4693 -44.5859 -2.8354 1.34227 0.683759 0.114053 0.141285 0.0528712 0.012984 -1.52203 311913 175842 124902 92181.4 
27773 2 -230.57 24.0892 -44.6074 -1.31796 -1.27096 -0.084099 0.122274 -0.0201699 0.0789148 0.00423126 -1.52692 106312 189711 -14210.5 31755 
27042 2 -230.52 18.5329 -49.7981 -1.5 0 0 0 0 0 0.00283392 -1.95503 318111 478632 -193867 -188950 
27087 2 -230.52 24.0928 -49.7981 -1.5 0 0 0 0 0 0.00283392 -2.03596 120290 434637 512351 48671.3 
27770 2 -230.52 22.2395 -47.1772 -1.5 0 0 0 0 0 0.00283392 -1.50495 194546 210936 127476 -41152 
27041 2 -228.915 21.3129 -49.7981 -1.5 0 0 0 0 0 0.00283392 -1.99764 342336 102047 130341 -29971.9 
27681 2 -228.915 19.4596 -47.1772 -1.5 0 0 0 0 0 0.00283392 -1.50897 234404 230545 212646 -8423.75 
27686 2 -228.904 21.3143 -44.5539 -0.853417 0.126818 0.0999094 -0.096107 -0.0356518 -0.0819748 0.000950162 -1.52745 152086 262648 107960 10235.9 
28491 2 -227.29 18.5686 -44.6234 -2.39254 -0.590657 -0.0953598 -0.26906 -0.174827 0.217926 0.00766065 -1.51721 198590 237607 175061 38818.1 
28584 2 -227.352 24.0998 -44.5217 -1.88478 -1.18671 -0.806694 0.0440921 -0.0658035 -0.274102 0.00706769 -1.52573 216275 153858 -55415.7 -19187.8 
27044 2 -227.31 18.5329 -49.7981 -1.5 0 0 0 0 0 0.00283392 -1.94105 699851 691823 -270795 93351.2 
27089 2 -227.31 24.0928 -49.7981 -1.5 0 0 0 0 0 0.00283392 -2.07155 673278 615937 1.14786e+006 -20006.7 
27774 2 -227.31 22.2395 -47.1772 -1.5 0 0 0 0 0 0.00283392 -1.50334 207646 250489 179621 -12424 
27690 2 -225.73 21.3189 -44.5831 -2.44817 -1.27425 0.584594 0.0170243 0.0547464 0.0231771 0.0100245 -1.53794 32022.4 -51376 63889.2 -109375 
27043 2 -225.705 21.3129 -49.7981 -1.5 0 0 0 0 0 0.00283392 -1.99124 322056 250902 218868 163933 
27685 2 -225.705 19.4596 -47.1772 -1.5 0 0 0 0 0 0.00283392 -1.50765 173873 201869 71248.9 -16107.5 
27687 2 -224.176 18.5649 -44.5068 -0.777481 1.25599 -0.758301 0.0814964 -0.182397 -0.26207 0.00347249 -1.5091 182515 396127 39629.7 -1089.33 
27781 2 -224.132 24.0646 -44.5643 -0.533464 -2.04611 0.493741 0.0140433 0.119853 -0.120874 0.00593854 -1.52523 282469 182414 -62920.3 -23680 
27046 2 -224.1 18.5329 -49.7981 -1.5 0 0 0 0 0 0.00283392 -1.9838 138845 365260 11363.3 79178.8 
27091 2 -224.1 24.0928 -49.7981 -1.5 0 0 0 0 0 0.00283392 -1.99649 72405.6 376292 103491 8273.4 
27778 2 -224.1 22.2395 -47.1772 -1.5 0 0 0 0 0 0.00283392 -1.50318 241205 256717 252229 5772.1 
33651 2 -281.696 29.6855 -44.541 -0.529896 0.498312 0.348624 -0.0181397 0.0228062 0.0511946 0.000819496 -0.93489 -375197 -125473 -345066 -49526.7 
27055 2 -280.275 26.8728 -49.7981 -1.5 0 0 0 0 0 0.00283392 -1.41478 419918 234899 -388986 149487 
27708 2 -280.275 25.0195 -47.1772 -1.5 0 0 0 0 0 0.00283392 -1.10437 177306 268162 465412 98619.7 
27709 2 -280.275 26.8728 -44.5562 -1.5 0 0 0 0 0 0.00283392 -1.24787 30019.1 466564 501398 -149460 
27798 2 -280.275 30.5794 -47.1772 -1.5 0 0 0 0 0 0.00283392 -1.22547 159321 212363 587588 138032 
27102 2 -278.67 29.6527 -49.7981 -1.5 0 0 0 0 0 0.00283392 -1.9941 529977 655707 456954 52661.6 
27800 2 -278.67 27.7994 -47.1772 -1.5 0 0 0 0 0 0.00283392 -1.51272 542576 586571 559016 208644 
27803 2 -278.67 29.6527 -44.5562 -1.5 0 0 0 0 0 0.00283392 -1.61801 -5459.8 271499 280138 -116594 
27712 2 -277.117 26.8722 -44.5648 -0.904896 -0.196835 -0.433341 0.0199699 -0.0306077 0.0560345 0.00131665 -1.57168 649228 363944 367598 15746.1 
27056 2 -277.065 26.8728 -49.7981 -1.5 0 0 0 0 0 0.00283392 -2.09392 902729 415476 505189 59140.3 
27711 2 -277.065 25.0195 -47.1772 -1.5 0 0 0 0 0 0.00283392 -1.56855 827863 329829 323580 34723.4 
27801 2 -277.065 30.5794 -47.1772 -1.5 0 0 0 0 0 0.00283392 -1.55086 787970 383331 382795 6571.4 
27104 2 -275.46 29.6527 -49.7981 -1.5 0 0 0 0 0 0.00283392 -1.96016 595785 322660 -179277 197669 
27804 2 -275.46 27.7994 -47.1772 -1.5 0 0 0 0 0 0.00283392 -1.49982 379856 279594 312411 -5074.09 
27807 2 -275.458 29.6475 -44.5616 -1.65938 -0.223737 -0.439212 -0.044234 -0.0573577 0.0235373 0.00377416 -1.52184 169661 229686 258114 19243.4 
27716 2 -273.901 26.8515 -44.5358 -2.66211 0.264447 0.792826 0.0154816 0.00836041 -0.0505901 0.00980574 -1.52341 241435 199138 270575 49699.5 
27058 2 -273.855 26.8728 -49.7981 -1.5 0 0 0 0 0 0.00283392 -2.05633 594538 250902 758849 29267 
27715 2 -273.855 25.0195 -47.1772 -1.5 0 0 0 0 0 0.00283392 -1.50471 244607 235411 234988 5698.24 
27805 2 -273.855 30.5794 -47.1772 -1.5 0 0 0 0 0 0.00283392 -1.49881 247172 280980 304748 -17869.5 
27106 2 -272.25 29.6527 -49.7981 -1.5 0 0 0 0 0 0.00283392 -1.95994 434062 377023 -68328.1 -310483 
27808 2 -272.25 27.7994 -47.1772 -1.5 0 0 0 0 0 0.00283392 -1.50126 246713 257993 272348 3835.67 
27811 2 -272.267 29.6116 -44.54 -1.75125 -0.390248 -0.637227 0.0625377 0.0118318 -0.0594751 0.00456604 -1.52192 176906 242712 235744 57101 
27720 2 -270.685 26.8427 -44.5691 -1.13172 -0.238998 0.662658 0.0357448 -0.0239665 0.0835844 0.00223821 -1.53841 321372 336566 321864 -9356.28 
27060 2 -270.645 26.8728 -49.7981 -1.5 0 0 0 0 0 0.00283392 -1.99452 229773 324028 217769 -149888 
27719 2 -270.645 25.0195 -47.1772 -1.5 0 0 0 0 0 0.00283392 -1.51335 230335 242885 280746 -31180.5 
27809 2 -270.645 30.5794 -47.1772 -1.5 0 0 0 0 0 0.00283392 -1.50089 261320 295148 345880 515.972 
27108 2 -269.04 29.6527 -49.7981 -1.5 0 0 0 0 0 0.00283392 -2.01169 269807 267863 336809 -58619.1 
27812 2 -269.04 27.7994 -47.1772 -1.5 0 0 0 0 0 0.00283392 -1.50774 212737 228826 197601 -26161.4 
27815 2 -269.04 29.6149 -44.5472 -1.96452 -1.2901 1.16083 -0.0113936 -0.00573095 -0.0325136 0.00865442 -1.5178 309875 266947 240116 22062 
27724 2 -267.455 26.8434 -44.5764 -1.76734 -0.0482718 -0.374503 -0.073234 0.00689957 0.0259164 0.00411367 -1.54731 133378 186269 144617 31057 
27062 2 -267.435 26.8728 -49.7981 -1.5 0 0 0 0 0 0.00283392 -1.94346 532993 456561 -342681 -189679 
27723 2 -267.435 25.0195 -47.1772 -1.5 0 0 0 0 0 0.00283392 -1.5118 229683 284922 316903 15205.9 
27813 2 -267.435 30.5794 -47.1772 -1.5 0 0 0 0 0 0.00283392 -1.50765 207213 234221 143577 -371.637 
27110 2 -265.83 29.6527 -49.7981 -1.5 0 0 0 0 0 0.00283392 -2.03441 445548 115353 490460 -43401.7 
27816 2 -265.83 27.7994 -47.1772 -1.5 0 0 0 0 0 0.00283392 -1.50935 219767 175410 57435.2 10442.2 
27819 2 -265.813 29.594 -44.6024 -0.726709 -0.225138 0.119195 -0.11213 0.0898431 0.163048 0.000746894 -1.52307 130304 62503 203740 53003.3 
27728 2 -264.29 26.8509 -44.5469 -2.72547 -2.36198 0.776052 0.111199 -0.106204 -0.0559409 0.0171413 -1.52892 96627.3 68166.6 190361 42434.7 
27064 2 -264.225 26.8728 -49.7981 -1.5 0 0 0 0 0 0.00283392 -1.95014 439470 468723 -119702 322585 
27727 2 -264.225 25.0195 -47.1772 -1.5 0 0 0 0 0 0.00283392 -1.50347 223603 278593 203603 9965.53 
27817 2 -264.225 30.5794 -47.1772 -1.5 0 0 0 0 0 0.00283392 -1.50498 201242 261654 162688 -37177.2 
27112 2 -262.62 29.6527 -49.7981 -1.5 0 0 0 0 0 0.00283392 -1.97769 346669 389592 196306 273857 
27820 2 -262.62 27.7994 -47.1772 -1.5 0 0 0 0 0 0.00283392 -1.50702 237838 218209 186158 46322 
27823 2 -262.637 29.5761 -44.5508 -1.72675 -1.13708 0.251056 0.00705438 0.0894883 -0.052656 0.00546335 -1.52212 70732 227888 153517 10043.9 
27732 2 -261.056 26.8229 -44.6068 -0.807052 0.65603 -0.713447 -0.0026201 -0.0201609 0.102706 0.00200353 -1.52705 205909 70089.1 41558.4 517.617 
27066 2 -261.015 26.8728 -49.7981 -1.5 0 0 0 0 0 0.00283392 -2.03547 221271 242796 465487 -53155.1 
27731 2 -261.015 25.0195 -47.1772 -1.5 0 0 0 0 0 0.00283392 -1.5083 214901 188953 143557 52873.1 
27821 2 -261.015 30.5794 -47.1772 -1.5 0 0 0 0 0 0.00283392 -1.49658 286848 297226 360568 -4808.24 
27114 2 -259.41 29.6527 -49.7981 -1.5 0 0 0 0 0 0.00283392 -1.95498 436566 259236 -318960 96171.9 
27824 2 -259.41 27.7994 -47.1772 -1.5 0 0 0 0 0 0.00283392 -1.50719 179451 222148 120102 15054.1 
27827 2 -259.444 29.5706 -44.5613 -0.852448 0.541969 -0.824535 0.0310801 0.12334 -0.0509924 0.0021415 -1.5306 99472.6 73926.7 96016.4 84268 
27736 2 -257.87 26.8267 -44.6083 0.166183 0.207933 0.240834 0.127505 -0.085433 0.087421 0.000162294 -1.5298 215199 65444.4 9269.63 22638.7 
27068 2 -257.805 26.8728 -49.7981 -1.5 0 0 0 0 0 0.00283392 -2.05225 442594 240361 671164 68563 
27735 2 -257.805 25.0195 -47.1772 -1.5 0 0 0 0 0 0.00283392 -1.50868 188499 196277 85682.1 7397.93 
27825 2 -257.805 30.5794 -47.1772 -1.5 0 0 0 0 0 0.00283392 -1.49751 230709 256733 257941 26267.9 
27831 2 -256.24 29.562 -44.5957 -1.81457 -0.516414 -0.662082 0.0909312 0.0971481 0.0747884 0.00503518 -1.52545 279470 209229 79771.3 54253.5 
27116 2 -256.2 29.6527 -49.7981 -1.5 0 0 0 0 0 0.00283392 -1.96212 400400 399330 41121.2 -359127 
27828 2 -256.2 27.7994 -47.1772 -1.5 0 0 0 0 0 0.00283392 -1.50495 232593 193642 121887 -9637.43 
27740 2 -254.595 26.8208 -44.5819 0.280063 -0.390478 -0.442104 -0.0637221 0.0329026 -0.00253847 0.000537014 -1.52393 278831 182387 53786.5 18429.6 
27070 2 -254.595 26.8728 -49.7981 -1.5 0 0 0 0 0 0.00283392 -1.97637 278883 371093 119255 -244196 
27739 2 -254.595 25.0195 -47.1772 -1.5 0 0 0 0 0 0.00283392 -1.50722 212129 219288 179360 -55870.3 
27829 2 -254.595 30.5794 -47.1772 -1.5 0 0 0 0 0 0.00283392 -1.50565 201791 267658 225050 21776.9 
27835 2 -252.993 29.6332 -44.5697 -1.45623 -0.00639359 0.853006 -0.0125615 -0.146182 -0.0470519 0.00358743 -1.51976 297669 237496 49336 -29121.6 
27118 2 -252.99 29.6527 -49.7981 -1.5 0 0 0 0 0 0.00283392 -2.02209 256658 201956 374792 9569.71 
27832 2 -252.99 27.7994 -47.1772 -1.5 0 0 0 0 0 0.00283392 -1.5065 184918 239105 171752 -11099.5 
27744 2 -251.404 26.7888 -44.6039 -0.461563 0.286377 -0.476975 0.0204329 0.104252 0.0961448 0.00065817 -1.52945 148228 243045 61886.2 -57320.7 
27072 2 -251.385 26.8728 -49.7981 -1.5 0 0 0 0 0 0.00283392 -1.94515 521507 440554 -382539 -77399.6 
27743 2 -251.385 25.0195 -47.1772 -1.5 0 0 0 0 0 0.00283392 -1.50397 264312 204223 191602 2416.19 
27833 2 -251.385 30.5794 -47.1772 -1.5 0 0 0 0 0 0.00283392 -1.50656 228190 205797 53905.3 -16907 
27120 2 -249.78 29.6527 -49.7981 -1.5 0 0 0 0 0 0.00283392 -2.02954 328877 141021 420043 -51047.9 
27836 2 -249.78 27.7994 -47.1772 -1.5 0 0 0 0 0 0.00283392 -1.50857 204808 225342 115503 22302.9 
27748 2 -249.76 29.5709 -44.5758 -1.4337 1.05003 -0.47996 -0.193807 -0.0256635 0.0220635 0.00426777 -1.52836 -25523.6 211022 136119 -10219 
27752 2 -248.215 26.7717 -44.5749 -2.18256 0.580895 -0.310442 0.0901327 0.0552767 0.0112863 0.00654621 -1.52831 199596 -10104.7 95420 -43564 
27074 2 -248.175 26.8728 -49.7981 -1.5 0 0 0 0 0 0.00283392 -1.95975 357016 429345 -19799.1 317331 
27747 2 -248.175 25.0195 -47.1772 -1.5 0 0 0 0 0 0.00283392 -1.50509 234902 245894 135053 29291.3 
27837 2 -248.175 30.5794 -47.1772 -1.5 0 0 0 0 0 0.00283392 -1.50796 191303 193267 59544.4 -13379.1 
27843 2 -246.642 29.5151 -44.562 -1.429 -0.208536 -0.106879 0.244838 0.152639 -0.00897032 0.00264113 -1.51825 138235 295312 139645 11732.9 
27122 2 -246.57 29.6527 -49.7981 -1.5 0 0 0 0 0 0.00283392 -1.96886 378904 408398 124399 338218 
27840 2 -246.57 27.7994 -47.1772 -1.5 0 0 0 0 0 0.00283392 -1.50459 238472 214270 167826 19863.5 
28654 2 -244.943 26.7793 -44.5904 0.182889 -0.625747 -1.14995 -0.0784015 0.114496 0.0675162 0.00220087 -1.52229 382847 142970 75866.9 34227.9 
27076 2 -244.965 26.8728 -49.7981 -1.5 0 0 0 0 0 0.00283392 -2.04723 279372 233014 529167 -82291.2 
27751 2 -244.965 25.0195 -47.1772 -1.5 0 0 0 0 0 0.00283392 -1.50285 258407 199527 161613 11222.2 
27841 2 -244.965 30.5794 -47.1772 -1.5 0 0 0 0 0 0.00283392 -1.49474 279108 301714 369159 29818.5 
27124 2 -243.36 29.6527 -49.7981 -1.5 0 0 0 0 0 0.00283392 -1.95829 408607 232140 -368738 8141.91 
27844 2 -243.36 27.7994 -47.1772 -1.5 0 0 0 0 0 0.00283392 -1.49711 269546 230152 256814 -41250.8 
28566 2 -243.363 29.5835 -44.5903 -2.69009 -0.489193 -0.14862 -0.0527817 -0.0323901 0.0486436 0.00944383 -1.51938 258620 185788 17588.8 443.028 
27756 2 -241.731 26.8013 -44.5383 -1.50252 1.39356 0.103634 -0.16186 0.125822 -0.16254 0.00530294 -1.53933 -82556.5 -98866.4 38872.7 51365.8 
27078 2 -241.755 26.8728 -49.7981 -1.5 0 0 0 0 0 0.00283392 -2.04558 303574 231681 508891 82551.2 
27755 2 -241.755 25.0195 -47.1772 -1.5 0 0 0 0 0 0.00283392 -1.51079 171195 232755 130565 -2061.45 
27845 2 -241.755 30.5794 -47.1772 -1.5 0 0 0 0 0 0.00283392 -1.49789 236201 292660 281151 -14323 
27760 2 -240.179 29.5608 -44.5767 -2.03232 0.829334 -0.247573 -0.0417431 0.154587 -0.0596354 0.00614569 -1.53201 17113.8 22022.3 -82210.5 21.514 
27126 2 -240.15 29.6527 -49.7981 -1.5 0 0 0 0 0 0.00283392 -1.96685 385641 408806 106463 -345728 
27848 2 -240.15 27.7994 -47.1772 -1.5 0 0 0 0 0 0.00283392 -1.50548 227525 212794 165377 3184.93 
28570 2 -238.591 26.84 -44.5588 -1.32066 -0.072789 0.0809533 0.230108 -0.00385482 -0.0529728 0.00221171 -1.52338 176348 87757.3 125167 46910.8 
27080 2 -238.545 26.8728 -49.7981 -1.5 0 0 0 0 0 0.00283392 -1.96325 343260 418050 -21758.3 -309762 
27759 2 -238.545 25.0195 -47.1772 -1.5 0 0 0 0 0 0.00283392 -1.50285 246752 257380 260031 -21359.4 
27849 2 -238.545 30.5794 -47.1772 -1.5 0 0 0 0 0 0.00283392 -1.50707 209059 204657 106728 24199.5 
30284 2 -236.991 29.6368 -44.5875 -2.18858 -0.170012 0.943405 -0.00196252 -0.0767702 0.0603084 0.00719031 -1.53267 63600.3 41969.3 122617 -6442.21 
27128 2 -236.94 29.6527 -49.7981 -1.5 0 0 0 0 0 0.00283392 -2.02968 308694 153264 419818 48367.3 
27852 2 -236.94 27.7994 -47.1772 -1.5 0 0 0 0 0 0.00283392 -1.50158 234130 242416 237905 -11103.1 
27765 2 -235.322 26.9045 -44.5384 -0.286131 1.54858 -0.692037 -0.0674691 -0.123216 -0.116041 0.00372677 -1.5098 500976 223976 151025 -24546.7 
27082 2 -235.335 26.8728 -49.7981 -1.5 0 0 0 0 0 0.00283392 -1.94513 518900 438448 -430697 53107.5 
27763 2 -235.335 25.0195 -47.1772 -1.5 0 0 0 0 0 0.00283392 -1.49746 235736 285735 343434 26764.4 
27853 2 -235.335 30.5794 -47.1772 -1.5 0 0 0 0 0 0.00283392 -1.50875 192916 167310 -3956.51 19172.1 
27130 2 -233.73 29.6527 -49.7981 -1.5 0 0 0 0 0 0.00283392 -2.02274 261935 192761 385960 -19058.8 
27856 2 -233.73 27.7994 -47.1772 -1.5 0 0 0 0 0 0.00283392 -1.5028 213173 258496 228052 -81.7642 
27768 2 -233.791 29.6509 -44.5684 -2.1319 -1.19576 -0.465103 0.157814 -0.0473487 -0.0974523 0.00779786 -1.52743 78058.4 7403.6 -42716.9 -26878.8 
28577 2 -232.059 26.8941 -44.5892 -1.78886 -0.208988 0.334855 -0.258866 -0.0523206 0.0020783 0.0042267 -1.52072 350268 212285 2078.39 -15686.5 
27084 2 -232.125 26.8728 -49.7981 -1.5 0 0 0 0 0 0.00283392 -1.97367 292411 378933 93824 260130 
27767 2 -232.125 25.0195 -47.1772 -1.5 0 0 0 0 0 0.00283392 -1.50975 164481 196423 78063.7 45413.2 
27857 2 -232.125 30.5794 -47.1772 -1.5 0 0 0 0 0 0.00283392 -1.50522 206057 188708 93919.2 16905.7 
27772 2 -230.555 29.683 -44.5814 0.546697 0.367152 -1.64584 0.0937173 -0.0455146 -0.0851813 0.00395801 -1.52344 258509 245950 -110059 -33380.6 
27132 2 -230.52 29.6527 -49.7981 -1.5 0 0 0 0 0 0.00283392 -1.96122 395144 400231 51882.3 361113 
27860 2 -230.52 27.7994 -47.1772 -1.5 0 0 0 0 0 0.00283392 -1.50273 171235 222503 102314 -11150.9 
27086 2 -228.915 26.8728 -49.7981 -1.5 0 0 0 0 0 0.00283392 -2.05241 411916 236511 650875 -74832.4 
27771 2 -228.915 25.0195 -47.1772 -1.5 0 0 0 0 0 0.00283392 -1.50711 236503 184263 201836 13975.2 
27861 2 -228.915 30.5794 -47.1772 -1.5 0 0 0 0 0 0.00283392 -1.49608 265705 272286 314813 -4414.68 
27777 2 -228.877 26.8843 -44.6263 -2.77668 -0.537772 -1.68457 -0.205857 -0.0663951 0.00636387 0.0136493 -1.53396 -70030.6 97243.9 -327968 -67604.4 
27776 2 -227.317 29.6318 -44.5757 -1.05734 -0.78596 -1.29314 -0.0817199 0.0739429 -0.0852869 0.00429235 -1.53499 107106 102761 -52521.9 -103111 
27134 2 -227.31 29.6527 -49.7981 -1.5 0 0 0 0 0 0.00283392 -1.95255 427393 248095 -332561 -78718.2 
27864 2 -227.31 27.7994 -47.1772 -1.5 0 0 0 0 0 0.00283392 -1.50278 202953 209464 117449 -15079.6 
28585 2 -225.715 26.8568 -44.6031 -4.15735 -0.552154 0.1559 -0.0297444 -0.0464086 -0.0446666 0.0221835 -1.54047 -161699 -6067.61 -214993 -136673 
27088 2 -225.705 26.8728 -49.7981 -1.5 0 0 0 0 0 0.00283392 -2.03601 227654 239670 483587 62711.6 
27775 2 -225.705 25.0195 -47.1772 -1.5 0 0 0 0 0 0.00283392 -1.50082 240588 224400 253144 -4422.14 
27865 2 -225.705 30.5794 -47.1772 -1.5 0 0 0 0 0 0.00283392 -1.50075 217593 206305 49446.6 33494.2 
27136 2 -224.1 29.6527 -49.7981 -1.5 0 0 0 0 0 0.00283392 -1.97423 354503 393926 239348 -290007 
27868 2 -224.1 27.7994 -47.1772 -1.5 0 0 0 0 0 0.00283392 -1.50918 217388 119829 -43679.5 -31555.1 
27871 2 -224.162 29.6002 -44.652 -2.67881 -0.69754 -1.23673 0.128494 0.183178 0.199902 0.0115776 -1.52969 -25946.7 2235.14 -164178 78420.6 
28698 2 -281.684 35.2732 -44.2914 -1.09856 -0.545862 -0.04433 0.057097 0.045077 -0.0651641 0.00189781 -1.15305 -131111 -39017.7 45860.8 -193900 
27100 2 -280.275 32.4327 -49.7981 -1.5 0 0 0 0 0 0.00283392 -1.49298 353145 516115 1.03871e+006 -39076.5 
27888 2 -280.275 36.1392 -47.1772 -1.5 0 0 0 0 0 0.00283392 -1.23036 298804 651031 732551 223247 
27799 2 -280.177 32.4627 -44.5269 -1.25797 0.682277 0.631543 -0.0181786 -0.0180807 0.0507892 0.00308182 -1.43857 30014.4 618957 484178 -95872.3 
27147 2 -278.67 35.2126 -49.7981 -1.5 0 0 0 0 0 0.00283392 -2.02029 587261 1.11821e+006 524822 -272284 
27890 2 -278.67 33.3593 -47.1772 -1.5 0 0 0 0 0 0.00283392 -1.48523 473452 594090 480554 91752.1 
27893 2 -278.592 35.2144 -44.5317 -1.55756 -1.50435 -0.0666719 0.00214659 0.00512026 -0.0455573 0.00591154 -1.60021 274353 175209 517573 -161220 
27101 2 -277.065 32.4327 -49.7981 -1.5 0 0 0 0 0 0.00283392 -2.02641 780996 556621 -285577 -19606.4 
27891 2 -277.065 36.1392 -47.1772 -1.5 0 0 0 0 0 0.00283392 -1.60302 832081 893811 443119 -47012.3 
27802 2 -277.044 32.4157 -44.5546 -0.895769 0.548417 0.975957 -0.0133404 -0.0503176 -0.0471556 0.00258913 -1.54815 309016 62831 219486 36651.7 
27149 2 -275.46 35.2126 -49.7981 -1.5 0 0 0 0 0 0.00283392 -1.994 636575 797521 -77334.6 -152755 
27894 2 -275.46 33.3593 -47.1772 -1.5 0 0 0 0 0 0.00283392 -1.50618 362601 253180 206065 -15117.4 
27897 2 -275.403 35.1068 -44.5381 -0.684701 0.0085735 0.691123 -0.000786659 0.187636 -0.0892876 0.00119218 -1.52466 170129 -39410.7 173234 63793.4 
27103 2 -273.855 32.4327 -49.7981 -1.5 0 0 0 0 0 0.00283392 -1.94127 820750 832667 -198817 7909.27 
27895 2 -273.855 36.1392 -47.1772 -1.5 0 0 0 0 0 0.00283392 -1.55585 368317 733669 243818 277.273 
27806 2 -273.844 32.4024 -44.5742 -1.64468 0.460323 0.0633573 0.0845482 -0.0806824 0.0459623 0.00367892 -1.52984 107755 -63793.3 184239 106674 
27151 2 -272.25 35.2126 -49.7981 -1.5 0 0 0 0 0 0.00283392 -1.99221 477925 865734 76438.2 279684 
27898 2 -272.25 33.3593 -47.1772 -1.5 0 0 0 0 0 0.00283392 -1.50581 235109 240982 137803 17602.8 
27901 2 -272.174 35.1298 -44.5902 -0.641169 -1.18699 -0.546535 -0.139671 0.0582864 0.023987 0.00266859 -1.53323 51709.9 -15633.7 6518.77 -12759.5 
27105 2 -270.645 32.4327 -49.7981 -1.5 0 0 0 0 0 0.00283392 -1.98029 75250.4 398430 -120638 -495.982 
27899 2 -270.645 36.1392 -47.1772 -1.5 0 0 0 0 0 0.00283392 -1.56039 295039 745122 144185 -5988.15 
27810 2 -270.63 32.3944 -44.5601 -1.42699 -0.983689 0.610348 0.0307613 -0.0699388 -0.0139927 0.00425273 -1.52907 200105 114316 182150 105921 
27153 2 -269.04 35.2126 -49.7981 -1.5 0 0 0 0 0 0.00283392 -2.03333 349790 792775 417602 97324.3 
27902 2 -269.04 33.3593 -47.1772 -1.5 0 0 0 0 0 0.00283392 -1.50878 223194 224562 132986 12464.5 
27905 2 -269 35.1585 -44.608 -0.601048 1.73586 -0.108964 0.0844888 -0.0561643 0.103098 0.00426516 -1.5299 60856.4 38597.5 48514.1 76896.8 
27107 2 -267.435 32.4327 -49.7981 -1.5 0 0 0 0 0 0.00283392 -2.07261 572097 733852 1.19894e+006 -5641.39 
27903 2 -267.435 36.1392 -47.1772 -1.5 0 0 0 0 0 0.00283392 -1.55345 331239 794205 268672 -21856.2 
27814 2 -267.411 32.3945 -44.5688 -1.76037 0.606048 -0.217927 -0.00839476 -0.0222925 0.0365199 0.00442554 -1.5185 262638 295756 221143 37316.8 
27155 2 -265.83 35.2126 -49.7981 -1.5 0 0 0 0 0 0.00283392 -2.05439 478686 594419 472966 28399.5 
27906 2 -265.83 33.3593 -47.1772 -1.5 0 0 0 0 0 0.00283392 -1.50749 238602 210091 176062 -30186.3 
27909 2 -265.773 35.1669 -44.6191 0.135832 0.41658 0.758945 -0.0400549 -0.0633432 0.145408 0.000967293 -1.52667 100326 136197 32604.7 44168.8 
27109 2 -264.225 32.4327 -49.7981 -1.5 0 0 0 0 0 0.00283392 -2.04884 193581 607219 718633 7716.79 
27907 2 -264.225 36.1392 -47.1772 -1.5 0 0 0 0 0 0.00283392 -1.55234 338381 778628 244302 -41789.3 
27818 2 -264.215 32.3715 -44.5471 -1.28037 0.732357 -0.240633 0.042834 -0.0423011 -0.0661207 0.00281326 -1.52328 205792 227988 179885 -5777.69 
27157 2 -262.62 35.2126 -49.7981 -1.5 0 0 0 0 0 0.00283392 -2.0046 436161 924816 305921 -282037 
27910 2 -262.62 33.3593 -47.1772 -1.5 0 0 0 0 0 0.00283392 -1.50483 249802 233252 214376 -34304 
27913 2 -262.586 35.1213 -44.5794 -1.11864 -0.714186 -0.949572 -0.0371436 0.0606948 -0.0233619 0.00335423 -1.53307 -73606.5 105123 -5616.2 -2658 
27111 2 -261.015 32.4327 -49.7981 -1.5 0 0 0 0 0 0.00283392 -1.94713 383392 502853 -428129 -28167.7 
27911 2 -261.015 36.1392 -47.1772 -1.5 0 0 0 0 0 0.00283392 -1.55703 309742 750068 204469 -9435.25 
27822 2 -260.988 32.3765 -44.554 -0.67854 -1.47424 -0.888966 -0.054499 -0.0711015 -0.107913 0.00431268 -1.52456 229563 191884 31794 62419.2 
27159 2 -259.41 35.2126 -49.7981 -1.5 0 0 0 0 0 0.00283392 -1.99124 485282 732377 -174657 -70474.5 
27914 2 -259.41 33.3593 -47.1772 -1.5 0 0 0 0 0 0.00283392 -1.50312 251223 230578 290418 -31149.9 
27917 2 -259.43 35.1558 -44.58 -0.499901 -0.459371 -0.00648608 0.167054 -0.00195489 -0.0204407 0.000580593 -1.52627 105623 292567 18127.6 57591.8 
27826 2 -257.786 32.3565 -44.5591 -2.02848 -0.793287 0.263395 -0.0929142 -0.0216599 -0.0924641 0.00606257 -1.52378 160747 260770 29019.3 -49564.1 
27113 2 -257.805 32.4327 -49.7981 -1.5 0 0 0 0 0 0.00283392 -1.9402 741852 757738 -272574 21818.8 
27915 2 -257.805 36.1392 -47.1772 -1.5 0 0 0 0 0 0.00283392 -1.55536 315026 741380 279495 2873.2 
27161 2 -256.2 35.2126 -49.7981 -1.5 0 0 0 0 0 0.00283392 -1.98975 437987 806609 106993 290676 
27918 2 -256.2 33.3593 -47.1772 -1.5 0 0 0 0 0 0.00283392 -1.50614 224961 196012 155327 26884.7 
27921 2 -256.208 35.1175 -44.5864 0.0629391 -0.429604 0.145715 0.00672519 0.103078 -0.0300791 0.000264188 -1.52601 223900 154325 -56004.5 -5593.63 
27115 2 -254.595 32.4327 -49.7981 -1.5 0 0 0 0 0 0.00283392 -2.00075 37233.9 449368 166379 -6052.11 
27919 2 -254.595 36.1392 -47.1772 -1.5 0 0 0 0 0 0.00283392 -1.55381 285083 649472 288282 -19252.6 
27830 2 -254.585 32.374 -44.5798 -0.732946 -0.65288 -0.403192 -0.0535052 -0.076161 -0.0343539 0.00141825 -1.53263 53940.7 84723.4 1182.39 61595.3 
27925 2 -252.984 35.0955 -44.609 -0.129254 0.193882 -0.076786 0.0217406 0.146104 0.0696281 7.58138e-005 -1.52544 232888 233188 -39834.8 6923.58 
27163 2 -252.99 35.2126 -49.7981 -1.5 0 0 0 0 0 0.00283392 -2.02787 321174 575693 377340 29943.8 
27922 2 -252.99 33.3593 -47.1772 -1.5 0 0 0 0 0 0.00283392 -1.51021 210153 142060 28831.4 18337.6 
27834 2 -251.379 32.3529 -44.6037 -2.86083 0.317054 -0.583951 0.0498598 -0.0103611 0.0818357 0.0108644 -1.53372 14828.7 52769.5 49192.8 -46443.4 
27117 2 -251.385 32.4327 -49.7981 -1.5 0 0 0 0 0 0.00283392 -2.07397 725888 760241 1.377e+006 -2035.56 
27923 2 -251.385 36.1392 -47.1772 -1.5 0 0 0 0 0 0.00283392 -1.53486 294872 575438 310002 -39736.5 
28657 2 -249.773 35.1266 -44.5821 -1.20233 -0.407496 -0.478718 0.0245475 -0.0345578 -0.0219109 0.00231855 -1.52032 189698 204320 9910.56 -76456.7 
27165 2 -249.78 35.2126 -49.7981 -1.5 0 0 0 0 0 0.00283392 -2.03949 347445 380750 358211 21326.8 
27926 2 -249.78 33.3593 -47.1772 -1.5 0 0 0 0 0 0.00283392 -1.50828 209817 226952 104818 241.013 
28653 2 -248.193 32.326 -44.6037 -0.787417 -1.27752 0.00853253 0.0760229 0.0934757 0.136177 0.00283664 -1.52019 231595 269407 113941 -45319.2 
27119 2 -248.175 32.4327 -49.7981 -1.5 0 0 0 0 0 0.00283392 -2.03135 87310.5 533952 528810 6279.3 
27927 2 -248.175 36.1392 -47.1772 -1.5 0 0 0 0 0 0.00283392 -1.53045 294876 392067 232791 -35145.2 
27167 2 -246.57 35.2126 -49.7981 -1.5 0 0 0 0 0 0.00283392 -1.98154 416725 630598 167714 -399664 
27930 2 -246.57 33.3593 -47.1772 -1.5 0 0 0 0 0 0.00283392 -1.50274 248137 306767 261536 -38163.7 
27847 2 -246.542 35.1161 -44.5445 -0.170135 -0.276884 0.475264 -0.149048 -0.0241765 -0.0288913 0.000417513 -1.51752 73944 249439 270419 17676.7 
29461 2 -244.963 32.3476 -44.5178 -1.53559 -0.190254 0.67417 -0.0673832 -0.0594666 -0.0798697 0.00358802 -1.50888 297854 382725 326295 107200 
27121 2 -244.965 32.4327 -49.7981 -1.5 0 0 0 0 0 0.00283392 -1.94285 571925 623734 -385870 -28444.9 
27931 2 -244.965 36.1392 -47.1772 -1.5 0 0 0 0 0 0.00283392 -1.51868 239767 375564 63208.9 -40565.5 
29476 2 -243.399 35.1208 -44.5587 -2.04004 1.1732 0.226706 0.141477 -0.0561509 -0.0584056 0.00704015 -1.5178 -53524.8 216372 62870.2 14180.1 
27169 2 -243.36 35.2126 -49.7981 -1.5 0 0 0 0 0 0.00283392 -1.96156 398329 291393 -328104 -29459.2 
27934 2 -243.36 33.3593 -47.1772 -1.5 0 0 0 0 0 0.00283392 -1.49805 319289 297449 388033 -24485.2 
28658 2 -241.76 32.3482 -44.5145 -0.932881 0.130507 1.27896 -0.0875967 -0.00487644 -0.165642 0.00317782 -1.5289 -63444.4 259678 153250 -110552 
27123 2 -241.755 32.4327 -49.7981 -1.5 0 0 0 0 0 0.00283392 -1.94068 607772 646820 -381012 28190.7 
27935 2 -241.755 36.1392 -47.1772 -1.5 0 0 0 0 0 0.00283392 -1.50101 302396 424234 246302 -12644.5 
27171 2 -240.15 35.2126 -49.7981 -1.5 0 0 0 0 0 0.00283392 -1.9671 373475 422737 128965 359947 
27938 2 -240.15 33.3593 -47.1772 -1.5 0 0 0 0 0 0.00283392 -1.50036 214290 278825 130403 54259.6 
28662 2 -240.184 35.0996 -44.541 -1.01896 1.64961 1.12882 0.172229 0.0719422 -0.053668 0.00634009 -1.51545 201843 -16141.1 229900 290492 
27125 2 -238.545 32.4327 -49.7981 -1.5 0 0 0 0 0 0.00283392 -2.02643 71182.2 519350 461245 -7351.22 
27939 2 -238.545 36.1392 -47.1772 -1.5 0 0 0 0 0 0.00283392 -1.51 268207 345062 150212 45988.1 
27764 2 -238.627 32.3688 -44.6007 -1.34373 -0.160101 1.73671 0.216236 0.0319151 0.0658757 0.00610538 -1.51034 120311 146586 -37784.3 208398 
27855 2 -236.959 35.179 -44.5642 -0.482775 0.610571 1.6855 -0.011625 -0.163244 0.121824 0.00434129 -1.73319 320484 203010 418666 60126.8 
27173 2 -236.94 35.2126 -49.7981 -1.5 0 0 0 0 0 0.00283392 -2.02595 283642 314687 368829 -37543.4 
27942 2 -236.94 33.3593 -47.1772 -1.5 0 0 0 0 0 0.00283392 -1.49984 262692 269411 210426 2307.52 
27127 2 -235.335 32.4327 -49.7981 -1.5 0 0 0 0 0 0.00283392 -2.07352 740934 760527 1.38891e+006 367.908 
27943 2 -235.335 36.1392 -47.1772 -1.5 0 0 0 0 0 0.00283392 -1.50935 261511 386273 193807 13126.1 
28666 2 -235.37 32.357 -44.5927 -1.81481 -1.15146 -0.481993 -0.0543974 0.128328 -0.0602104 0.0061108 -1.52055 231957 -4005.09 -174366 7047.57 
27859 2 -233.771 35.1309 -44.5989 -0.197895 0.754056 -0.812429 -0.103258 0.117169 0.0964486 0.00159682 -1.73221 98909.2 25072.3 77354.6 -5241.58 
27175 2 -233.73 35.2126 -49.7981 -1.5 0 0 0 0 0 0.00283392 -2.00721 263956 276668 370495 -43887.4 
27946 2 -233.73 33.3593 -47.1772 -1.5 0 0 0 0 0 0.00283392 -1.50333 108817 166438 -155570 36269.6 
29483 2 -232.157 32.442 -44.6848 -1.66431 0.0816567 0.0238522 0.0209316 -0.116677 0.318011 0.00349788 -1.52245 219362 -87748.7 -251146 43710.4 
27129 2 -232.125 32.4327 -49.7981 -1.5 0 0 0 0 0 0.00283392 -2.00715 36082 461850 287795 4558.46 
27947 2 -232.125 36.1392 -47.1772 -1.5 0 0 0 0 0 0.00283392 -1.50138 196348 324426 196030 -7684.75 
27862 2 -230.563 35.1731 -44.6046 -2.97489 -0.41441 1.43759 0.0465763 -0.038652 -0.000141799 0.013966 -1.52723 115317 -177079 -176731 -50489.6 
27177 2 -230.52 35.2126 -49.7981 -1.5 0 0 0 0 0 0.00283392 -1.96134 373775 406609 85742.2 -338900 
27950 2 -230.52 33.3593 -47.1772 -1.5 0 0 0 0 0 0.00283392 -1.50799 130174 200368 -15763.3 -59928.4 
27131 2 -228.915 32.4327 -49.7981 -1.5 0 0 0 0 0 0.00283392 -1.93888 715112 737600 -261622 -21866.4 
27951 2 -228.915 36.1392 -47.1772 -1.5 0 0 0 0 0 0.00283392 -1.50058 217044 365722 60621.9 -35802.9 
27863 2 -228.882 32.4611 -44.5856 -0.654574 0.101888 0.125068 -0.117915 -0.133706 -0.0875783 0.000572438 -1.52501 230898 217830 -149703 -70510.2 
27858 2 -227.309 35.2078 -44.5493 -1.66802 -0.929428 -1.09778 0.0322295 -0.088512 -0.129675 0.00611025 -1.52757 185537 -161938 5466.34 -30039.8 
27179 2 -227.31 35.2126 -49.7981 -1.5 0 0 0 0 0 0.00283392 -1.95665 408290 292584 -310735 31661.7 
27954 2 -227.31 33.3593 -47.1772 -1.5 0 0 0 0 0 0.00283392 -1.5018 209966 303913 246699 -18080.8 
27867 2 -225.691 32.3947 -44.61 -2.34863 -0.377667 1.11328 -0.00717332 0.0670612 0.0650531 0.00868825 -1.52895 78977.1 132979 -71615.8 -71380.8 
27133 2 -225.705 32.4327 -49.7981 -1.5 0 0 0 0 0 0.00283392 -1.9452 422815 521031 -384065 29176.5 
27955 2 -225.705 36.1392 -47.1772 -1.5 0 0 0 0 0 0.00283392 -1.50389 195124 411607 85682.2 57536.6 
27181 2 -224.1 35.2126 -49.7981 -1.5 0 0 0 0 0 0.00283392 -1.96431 350058 419435 224176 311953 
27958 2 -224.1 33.3593 -47.1772 -1.5 0 0 0 0 0 0.00283392 -1.49815 268056 287831 186156 -15270.6 
30380 2 -224.097 35.1705 -44.5879 -1.42742 -0.158784 -0.688823 -0.0106167 -0.0161222 0.0914159 0.00319568 -1.5242 207780 58594.2 155373 -39648.6 
27145 2 -280.275 37.9925 -49.7981 -1.5 0 0 0 0 0 0.00283392 -1.38837 547999 134958 -366031 -219207 
28701 2 -280.068 37.9563 -44.4624 -2.07685 -0.238623 -0.14697 -0.0331118 -0.0537014 0.0541787 0.00553163 -1.36814 152446 179305 759936 121303 
27978 2 -278.67 38.9192 -47.1772 -1.5 0 0 0 0 0 0.00283392 -1.25399 399023 540007 608046 266361 
28789 2 -278.458 40.603 -44.3635 -2.50741 -1.03845 -0.163718 0.0757175 -0.0310416 -0.0499573 0.00931071 -1.20114 31222.1 -247868 203645 -32852.2 
27146 2 -277.065 37.9925 -49.7981 -1.5 0 0 0 0 0 0.00283392 -1.90479 1.09469e+006 83466.9 486989 18076.9 
27892 2 -276.927 37.916 -44.5412 -2.49335 0.16139 0.816449 -0.121256 0.0245999 -0.0769175 0.00870258 -1.62031 324024 214649 591408 -66499.6 
27979 2 -275.46 38.9192 -47.1772 -1.5 0 0 0 0 0 0.00283392 -1.31836 490971 337663 491651 2598.37 
28790 2 -275.341 40.615 -44.4255 -1.54814 0.529269 -0.956183 0.128359 -0.0830902 -0.0352679 0.00452313 -1.2705 553755 -193753 137500 20879.3 
27148 2 -273.855 37.9925 -49.7981 -1.5 0 0 0 0 0 0.00283392 -1.89353 997444 48628.3 888506 -2347.33 
27896 2 -273.778 37.8926 -44.583 -2.39742 -1.18254 0.0733763 0.00689559 0.0137991 0.0194018 0.00900734 -1.58965 138937 327378 400253 -68697.6 
27980 2 -272.25 38.9192 -47.1772 -1.5 0 0 0 0 0 0.00283392 -1.32077 358822 291769 369116 -19058.1 
28791 2 -272.118 40.5292 -44.4196 -0.583333 0.656834 0.453349 -0.0862479 0.0771139 -0.0399854 0.00123084 -1.26739 511926 -378486 30963.4 88488.2 
27150 2 -270.645 37.9925 -49.7981 -1.5 0 0 0 0 0 0.00283392 -1.82835 615894 22990.7 178547 123116 
27900 2 -270.587 37.8751 -44.5952 -2.1768 0.53184 -0.697065 0.0470925 0.0260343 0.056294 0.00693641 -1.59327 160271 -84948.8 399397 90762.3 
27981 2 -269.04 38.9192 -47.1772 -1.5 0 0 0 0 0 0.00283392 -1.31312 380413 306974 319566 -19294.8 
28792 2 -268.951 40.5366 -44.44 -2.7484 0.106414 0.0350193 -0.0361095 0.0566178 0.00663342 0.00952981 -1.2721 352257 -352733 67139.5 67274.9 
27152 2 -267.435 37.9925 -49.7981 -1.5 0 0 0 0 0 0.00283392 -1.81061 719477 89318.1 -523921 109714 
27904 2 -267.372 37.896 -44.5514 -1.80102 0.559557 0.192193 0.0017352 -0.0392448 -0.105393 0.00452634 -1.58989 265596 -22087.6 395212 62927.3 
27982 2 -265.83 38.9192 -47.1772 -1.5 0 0 0 0 0 0.00283392 -1.30929 389202 328078 378586 4668.43 
28725 2 -265.769 40.5528 -44.4099 -1.05897 0.376903 0.202183 0.00634507 0.0180077 -0.0716878 0.00164285 -1.27366 327969 -375216 32796 36944.3 
27154 2 -264.225 37.9925 -49.7981 -1.5 0 0 0 0 0 0.00283392 -1.8034 715607 119141 -248593 -164432 
27908 2 -264.162 37.9169 -44.5797 -1.68138 0.20322 -0.684871 -0.0441733 -0.108905 -0.0173228 0.00420351 -1.59447 170077 83141.8 378021 -64005.9 
27983 2 -262.62 38.9192 -47.1772 -1.5 0 0 0 0 0 0.00283392 -1.31825 351529 304039 286080 -3894.28 
29539 2 -262.591 40.5847 -44.4815 -1.20232 -0.582284 -1.14271 0.0426351 0.0338451 0.076925 0.00389246 -1.26529 455896 -435686 120036 -90234.2 
27912 2 -260.993 37.8972 -44.5703 -0.718165 0.597357 -0.185349 0.0390625 0.0233283 -0.0528647 0.00114232 -1.5937 193373 152643 381587 28133.7 
27156 2 -261.015 37.9925 -49.7981 -1.5 0 0 0 0 0 0.00283392 -1.86825 637653 5946.5 485104 -30884.2 
28735 2 -259.391 40.5782 -44.4616 -1.32712 0.425019 -1.04049 -0.0350983 0.0516871 0.00739045 0.00380943 -1.23171 410078 -439627 66065.9 -23204.1 
27984 2 -259.41 38.9192 -47.1772 -1.5 0 0 0 0 0 0.00283392 -1.32035 368328 283329 405381 9033.07 
27158 2 -257.805 37.9925 -49.7981 -1.5 0 0 0 0 0 0.00283392 -1.85854 751097 -11305.6 584577 -61725.1 
27916 2 -257.769 37.9599 -44.5762 -1.06129 -0.426168 1.26851 -0.0584191 -0.150239 -0.063261 0.00367411 -1.58218 213314 349122 312012 85475.2 
27985 2 -256.2 38.9192 -47.1772 -1.5 0 0 0 0 0 0.00283392 -1.28522 138571 165939 217619 -142627 
29612 2 -256.155 40.698 -44.4784 -0.909148 -0.311834 -1.49528 0.0109639 -0.0249545 0.0526828 0.00397965 -1.32031 517967 246530 177672 87116.4 
27920 2 -254.599 37.9096 -44.5733 -0.0676035 -0.982123 1.04985 0.0202227 -0.00300121 -0.0368328 0.00260886 -1.55392 197535 349512 353942 -114675 
27160 2 -254.595 37.9925 -49.7981 -1.5 0 0 0 0 0 0.00283392 -1.91844 488870 222406 189263 171258 
28647 2 -252.969 40.6316 -44.4502 -0.951375 -0.0684026 1.45577 0.0154274 0.122969 0.0842768 0.00381517 -1.517 568182 250286 137304 70003.8 
27986 2 -252.99 38.9192 -47.1772 -1.5 0 0 0 0 0 0.00283392 -1.35813 264534 285235 126801 70169 
27937 2 -251.274 41.5829 -46.8353 -0.883168 0.715653 0.923955 0.00687935 0.0590166 0.028783 0.00270272 -1.01623 -321162 -265973 -751338 109873 
27838 2 -251.396 37.9379 -44.5883 -1.45857 0.137911 -0.854829 0.0511033 -0.0726255 0.0180068 0.00362385 -1.56041 196772 391240 539564 59108.5 
27162 2 -251.385 37.9925 -49.7981 -1.5 0 0 0 0 0 0.00283392 -1.86035 897810 571523 -84038.7 -130955 
27987 2 -249.78 38.9192 -47.1772 -1.5 0 0 0 0 0 0.00283392 -1.46394 195438 303049 110941 154923 
28796 2 -249.688 40.6293 -44.4128 -1.20658 -1.39747 0.0548998 -0.0745175 -0.0819708 0.0966077 0.00429718 -1.60924 381376 -44819.1 -150191 40004.7 
27941 2 -251.181 43.4272 -44.264 -1.89844 -0.886383 0.724092 -0.148991 0.00294039 0.10748 0.00618936 -1.45908 628197 664707 293199 -59586.1 
28651 2 -248.206 37.8774 -44.6132 -1.08006 0.420745 0.151138 0.133441 0.0552164 0.10651 0.00172102 -1.53636 291670 224927 417700 -44868.1 
27164 2 -248.175 37.9925 -49.7981 -1.5 0 0 0 0 0 0.00283392 -1.78234 454772 383823 58025.4 -214260 
29478 2 -248.113 41.6432 -46.8015 -1.17481 0.919573 0.149913 0.000325595 -0.0720617 -0.070271 0.00283174 -1.11798 -41618 -95581.1 -913889 59534.9 
29464 2 -248.013 43.3476 -44.2171 -2.29673 0.336261 0.75442 -0.0572576 0.129814 0.00631044 0.00750316 -1.44492 277299 369312 -65172.4 -107801 
29565 2 -246.456 40.566 -44.4279 -1.75639 -0.0710315 0.442037 -0.025331 0.118323 -0.110425 0.00413795 -1.59165 278248 -5254.81 90761 243924 
27988 2 -246.57 38.9192 -47.1772 -1.5 0 0 0 0 0 0.00283392 -1.46223 196393 373490 253603 43152.9 
27166 2 -244.965 37.9925 -49.7981 -1.5 0 0 0 0 0 0.00283392 -1.9889 373270 288146 543252 122219 
28659 2 -244.941 41.5994 -47.0667 -0.837109 -0.401042 0.802714 0.131414 -0.0688787 0.09159 0.00189675 -1.1724 276774 -197563 624901 -106504 
27842 2 -244.973 37.8713 -44.625 -0.150907 1.34721 -0.652932 0.0835489 -0.0164842 0.164264 0.00285162 -1.52394 352231 -91303.9 252395 80804.5 
30384 2 -244.846 43.3327 -44.2933 -2.22388 -0.876363 -0.626084 0.0136806 -0.0943554 -0.0378384 0.00769014 -1.41918 202943 545864 356328 55437.1 
27989 2 -243.36 38.9192 -47.1772 -1.5 0 0 0 0 0 0.00283392 -1.56844 215165 239755 23626.7 84929.3 
30422 2 -243.24 40.5689 -44.5552 -0.954001 1.28671 -0.287216 -0.151433 0.106016 0.0695671 0.00333551 -1.54535 387591 54518.4 507665 -17261.5 
28672 2 -243.216 40.6169 -49.7894 -0.76049 -0.285972 -0.834966 -0.0675107 0.0192699 -0.0152222 0.00170953 -1.3808 -47735.4 -301063 496658 103839 
31907 2 -241.698 37.8425 -44.5777 -2.63322 0.82994 0.585035 -0.1438 0.0696764 0.0687428 0.0100319 -1.52472 185254 -109851 243955 129367 
27168 2 -241.755 37.9925 -49.7981 -1.5 0 0 0 0 0 0.00283392 -2.06157 514853 182914 688827 180862 
28761 2 -241.666 43.3138 -44.3818 -0.792158 -0.279028 -0.42044 0.00415958 -0.084842 0.0160209 0.00111107 -1.5612 322306 103488 425587 15152.3 
29569 2 -241.631 41.6014 -47.1415 -1.03136 0.194848 0.10213 -0.125024 0.0549919 0.0899648 0.00140071 -1.41849 555266 65138 569191 253302 
27990 2 -240.15 38.9192 -47.1772 -1.5 0 0 0 0 0 0.00283392 -1.54843 131234 209997 56109.3 69282.8 
32045 2 -240.075 40.6032 -44.5075 -1.80298 0.247125 0.87866 0.0446984 -0.0275164 -0.0440679 0.00514368 -1.5682 106808 113338 624967 20350.4 
27851 2 -240.067 40.6837 -49.7577 -1.63083 0.925279 0.374769 0.147986 -0.0602461 0.0446321 0.00460506 -1.33242 -233429 10830.3 314052 71885.4 
27850 2 -238.537 37.8912 -44.5911 -1.18849 0.354918 -0.995856 -0.00139012 0.0937715 0.00504363 0.00318684 -1.52184 -111098 222974 44074.2 337529 
27170 2 -238.545 37.9925 -49.7981 -1.5 0 0 0 0 0 0.00283392 -1.91797 493954 278026 -32832 132501 
29560 2 -238.492 43.2398 -44.2922 -0.360103 0.946912 -1.36158 0.07251 0.0866748 -0.103275 0.00362767 -1.55005 322006 -475924 4745.71 -12265.5 
28753 2 -238.459 41.651 -47.0339 -1.17337 -1.47053 -1.09944 0.0951961 -0.070086 0.059454 0.00598023 -1.4164 467947 194475 431119 297344 
27991 2 -236.94 38.9192 -47.1772 -1.5 0 0 0 0 0 0.00283392 -1.44264 408410 484682 562374 174000 
28802 2 -236.824 40.6691 -44.4251 -1.5013 -0.436664 0.144949 0.0487754 -0.0724759 -0.172956 0.00310547 -1.57022 423470 651053 452198 425768 
27172 2 -235.335 37.9925 -49.7981 -1.5 0 0 0 0 0 0.00283392 -1.97278 805345 441509 -137490 1203.67 
29469 2 -235.366 37.8895 -44.5699 -1.02583 -1.93732 0.825286 0.138275 -0.0419257 0.0117398 0.00691053 -1.69568 7771.31 119024 285227 -10470.3 
27854 2 -235.202 41.706 -46.9318 -2.1267 0.160181 0.0438971 -0.0695997 -0.0943529 0.119397 0.00573135 -1.28789 193142 289649 -190119 38216.9 
30385 2 -233.961 40.7383 -49.6647 -1.79865 0.235715 0.942089 -0.0106861 -0.105609 0.0765228 0.00526257 -1.4841 498491 10701.8 -24436.7 101700 
27992 2 -233.73 38.9192 -47.1772 -1.5 0 0 0 0 0 0.00283392 -1.53821 226941 378089 38707.1 196354 
29578 2 -233.564 40.5551 -44.4977 -1.92798 -0.243438 -0.597111 -0.233819 0.291303 0.0557621 0.00520549 -1.52343 87184.2 171330 540151 331014 
28670 2 -232.029 41.775 -47.0752 -2.19638 2.00978 0.112949 0.000942293 -0.0290151 0.0564395 0.0111795 -1.44284 472024 998300 540049 368632 
27174 2 -232.125 37.9925 -49.7981 -1.5 0 0 0 0 0 0.00283392 -2.09126 396448 308331 107932 -584294 
28673 2 -232.153 37.8922 -44.5426 -1.1278 -0.641103 0.756696 0.115259 -0.157302 -0.113348 0.00284089 -1.50682 77786.5 -352770 138062 208077 
32816 2 -231.881 43.3201 -44.2137 -0.97426 -0.0230774 1.98276 0.0764296 -0.0500919 0.059229 0.00614776 -1.51402 -147266 397905 41666.6 15664.7 
29574 2 -230.796 40.7061 -49.7707 -1.64675 0.585078 -1.26955 0.0794618 -0.0415193 -0.025571 0.00587673 -1.52647 785352 42207.1 445527 -327023 
27993 2 -230.52 38.9192 -47.1772 -1.5 0 0 0 0 0 0.00283392 -1.5377 242565 245921 90893.6 -265298 
32001 2 -230.457 40.5582 -44.5489 -1.33189 0.220107 0.00888534 0.0178762 0.218053 -0.0406251 0.00229543 -1.49633 -85259.7 -117685 204649 69723.4 
28671 2 -228.93 37.857 -44.5911 -1.45864 -0.184281 -0.521428 0.0130752 0.071326 -0.0175064 0.003065 -1.5293 104873 -421076 -72846.8 105265 
32044 2 -228.838 41.5215 -47.1981 -2.55694 -1.81155 -0.384489 -0.0427837 0.0986952 -0.0530149 0.0125543 -1.45039 329283 -601807 763583 -18027.7 
27176 2 -228.915 37.9925 -49.7981 -1.5 0 0 0 0 0 0.00283392 -2.02291 508206 498761 757871 -141677 
31233 2 -228.769 43.4528 -44.5901 -1.08469 1.2364 0.72003 0.127187 -0.0429512 -0.0382274 0.00406027 -1.51126 742414 764207 1.45394e+006 201958 
27994 2 -227.31 38.9192 -47.1772 -1.5 0 0 0 0 0 0.00283392 -1.50362 67690.1 -143210 232374 197713 
30297 2 -227.197 40.6237 -49.9524 -1.27448 -0.111127 -0.423961 -0.075827 -0.085394 0.0830279 0.00228778 -1.74878 986457 -306906 678243 -80326.3 
28689 2 -227.296 40.5994 -44.5953 -0.574102 0.337886 2.24144 0.0258193 -0.0105297 0.00754506 0.00688682 -1.5262 191201 -145435 108654 -117639 
27866 2 -225.688 37.9111 -44.5987 -2.94125 -0.316221 -0.510258 -0.118933 -0.0673132 0.0304696 0.0113499 -1.53399 -51961.8 -246491 50834.1 -219053 
32012 2 -225.557 43.1044 -44.6953 -0.015377 1.10239 -0.164881 -0.0911498 0.179567 -0.0974098 0.00156519 -1.50346 56177.6 -279762 326502 51553.6 
27178 2 -225.705 37.9925 -49.7981 -1.5 0 0 0 0 0 0.00283392 -2.09386 205829 238085 681042 153179 
29491 2 -225.523 41.4697 -47.3793 -1.76609 -0.391723 1.05163 -0.127165 -0.0137854 -0.0214198 0.00551475 -1.50088 -125417 -1.28105e+006 755225 330843 
28676 2 -225.55 43.191 -50.0707 -2.95083 0.398514 0.442132 -0.138835 0.0212743 -0.0338494 0.0114134 -1.34889 -12354.5 31429.1 930446 -219845 
27995 2 -224.1 38.9192 -47.1772 -1.5 0 0 0 0 0 0.00283392 -1.46597 138703 -31589.7 39035.5 528298 
29568 2 -239.962 44.3035 -46.8099 -1.72227 0.93175 0.0226571 -0.0404429 0.00229917 0.019401 0.00483012 -1.08471 -306087 -32823.8 -108081 82895.4 
32013 2 -236.835 44.3473 -46.6346 -2.14249 -0.127629 -0.0959335 -0.00863299 0.0213709 0.0977797 0.0058136 -0.954508 145438 -22317.2 -78550.1 71239.5 
30382 2 -232.089 45.0074 -46.6833 -1.33342 -0.549609 -0.0565934 -0.10595 0.063537 0.0443003 0.00262393 -1.20972 532913 947993 256484 109430 
34443 2 -231.266 48.2133 -46.0707 -2.32434 -0.620453 1.1485 0.082865 -0.17659 -0.0423996 0.00895086 -1.33964 490640 730282 853247 630888 
29490 2 -231.088 46.9561 -49.0852 -1.4514 -2.19893 -0.770792 0.057716 0.00459581 0.0875364 0.00949172 -1.33969 355995 655225 816160 -443586 
30388 2 -230.073 43.8518 -48.7318 -2.13558 -0.63277 -0.116945 -0.015212 -0.0862654 -0.0470274 0.00626584 -1.17684 350451 651444 119694 146552 
29616 2 -229.256 45.9395 -46.6985 -1.91216 0.863772 -0.682337 0.17162 -0.0796617 -0.0250386 0.00613137 -1.53948 -512882 -719851 -521278 58037.2 
32814 2 -228.791 48.4854 -47.9311 -3.19338 -0.110291 -0.14962 0.0143234 0.0191304 0.0202282 0.0128877 -1.64846 -1.37094e+006 -1.27781e+006 -1.10952e+006 -223452 
29614 2 -228.033 46.1182 -49.6081 -1.49498 -0.377267 1.38638 -0.0683041 -0.0503669 0.121586 0.00541511 -1.34973 483811 124485 966.367 -207032 
31200 2 -228.176 48.3338 -45.0039 -2.2677 -0.351629 -0.0937463 0.0570343 -0.0156394 0.0452328 0.0066438 -1.56328 -468310 -485198 -261251 613005 
31235 2 -227.079 44.0551 -47.407 -3.86042 0.212722 -0.837178 -0.132889 -0.00151773 -0.046052 0.0197101 -1.43575 -371478 -549748 1.19661e+006 176849 
32047 2 -226.543 49.9204 -46.9387 -1.45206 -1.58889 0.208377 -0.0166192 0.0437267 -0.151272 0.00589009 -1.55455 -1.37307e+006 -1.56712e+006 -1.55357e+006 -787104 
31923 2 -226.291 46.9311 -47.0646 -0.249019 0.23991 1.18186 -0.125222 -0.163866 0.0795392 0.00190989 -1.54927 -55172.3 -354672 -90827.8 -448503 
29583 2 -226.284 48.7022 -49.7036 -1.6558 -0.24597 -0.664964 0.0576278 0.206012 -0.0166092 0.00408631 -1.38201 1.015e+006 -396549 201791 298794 
32855 2 -225.075 48.736 -44.6141 -2.6956 1.12078 1.67229 -0.108731 -0.0691253 -0.0221276 0.0142564 -1.52297 -117918 372838 168324 503160 
30425 2 -224.903 46.1011 -49.5717 -0.545686 0.762123 0.97156 0.100236 -0.139518 0.00902933 0.00229551 -1.37989 -406405 -431678 -336701 271410 
28000 2 -280.275 -8.33982 -41.9353 -1.5 0 0 0 0 0 0.00283392 -1.08335 354395 222981 836352 -5274.2 
28004 2 -278.67 -9.26647 -39.3143 -1.5 0 0 0 0 0 0.00283392 -1.18963 401087 479731 578636 -247581 
28002 2 -277.065 -8.33982 -41.9353 -1.5 0 0 0 0 0 0.00283392 -1.48675 1.07769e+006 264324 882086 -67867.6 
28007 2 -275.46 -9.26647 -39.3143 -1.5 0 0 0 0 0 0.00283392 -1.21998 277863 244827 172545 3530.44 
28005 2 -273.855 -8.33982 -41.9353 -1.5 0 0 0 0 0 0.00283392 -1.44158 563975 61924.5 785521 14010.8 
28010 2 -272.25 -9.26647 -39.3143 -1.5 0 0 0 0 0 0.00283392 -1.2181 210770 246856 179837 -1020.09 
28008 2 -270.645 -8.33982 -41.9353 -1.5 0 0 0 0 0 0.00283392 -1.44129 564806 88978.7 776695 -26016.2 
28013 2 -269.04 -9.26647 -39.3143 -1.5 0 0 0 0 0 0.00283392 -1.21646 212799 225104 181028 -15429.1 
28011 2 -267.435 -8.33982 -41.9353 -1.5 0 0 0 0 0 0.00283392 -1.43822 598688 172984 783274 24551.6 
28016 2 -265.83 -9.26647 -39.3143 -1.5 0 0 0 0 0 0.00283392 -1.2147 222396 264313 183116 8790.02 
28014 2 -264.225 -8.33982 -41.9353 -1.5 0 0 0 0 0 0.00283392 -1.43895 536645 81547 786695 -118792 
28019 2 -262.62 -9.26647 -39.3143 -1.5 0 0 0 0 0 0.00283392 -1.21957 178369 195921 165498 -15828.1 
28017 2 -261.015 -8.33982 -41.9353 -1.5 0 0 0 0 0 0.00283392 -1.43786 581480 176023 792577 69988.4 
28022 2 -259.41 -9.26647 -39.3143 -1.5 0 0 0 0 0 0.00283392 -1.21666 198086 240947 173414 10045 
28020 2 -257.805 -8.33982 -41.9353 -1.5 0 0 0 0 0 0.00283392 -1.44256 485112 -138061 785662 -13949 
28025 2 -256.2 -9.26647 -39.3143 -1.5 0 0 0 0 0 0.00283392 -1.21723 219182 241262 185187 -7501.01 
28023 2 -254.595 -8.33982 -41.9353 -1.5 0 0 0 0 0 0.00283392 -1.44284 529281 -43982.5 779151 35728 
28028 2 -252.99 -9.26647 -39.3143 -1.5 0 0 0 0 0 0.00283392 -1.21731 214442 257114 175505 -14841.9 
28026 2 -251.385 -8.33982 -41.9353 -1.5 0 0 0 0 0 0.00283392 -1.43939 582500 127970 774870 -38084.9 
28031 2 -249.78 -9.26647 -39.3143 -1.5 0 0 0 0 0 0.00283392 -1.21751 201822 224195 172491 -2911.65 
28029 2 -248.175 -8.33982 -41.9353 -1.5 0 0 0 0 0 0.00283392 -1.43872 586423 160606 779806 36360.8 
28034 2 -246.57 -9.26647 -39.3143 -1.5 0 0 0 0 0 0.00283392 -1.21747 209185 238118 177210 -579.822 
28032 2 -244.965 -8.33982 -41.9353 -1.5 0 0 0 0 0 0.00283392 -1.44047 572096 111086 784215 -35424.7 
28037 2 -243.36 -9.26647 -39.3143 -1.5 0 0 0 0 0 0.00283392 -1.21591 217612 263201 182527 -6440.26 
28035 2 -241.755 -8.33982 -41.9353 -1.5 0 0 0 0 0 0.00283392 -1.43972 581262 138034 787126 -65121.2 
28040 2 -240.15 -9.26647 -39.3143 -1.5 0 0 0 0 0 0.00283392 -1.21762 201565 231752 174899 11412.5 
28038 2 -238.545 -8.33982 -41.9353 -1.5 0 0 0 0 0 0.00283392 -1.44219 528740 55047.7 779729 -18549.8 
28043 2 -236.94 -9.26647 -39.3143 -1.5 0 0 0 0 0 0.00283392 -1.21716 203664 265627 179516 -1203.49 
28041 2 -235.335 -8.33982 -41.9353 -1.5 0 0 0 0 0 0.00283392 -1.44021 538993 25357.4 783806 -51877.2 
28046 2 -233.73 -9.26647 -39.3143 -1.5 0 0 0 0 0 0.00283392 -1.21739 202461 229035 180532 21701.9 
28044 2 -232.125 -8.33982 -41.9353 -1.5 0 0 0 0 0 0.00283392 -1.44116 492077 -35160.7 785508 86571.7 
28049 2 -230.52 -9.26647 -39.3143 -1.5 0 0 0 0 0 0.00283392 -1.21676 211896 226939 179186 -7988.3 
28047 2 -228.915 -8.33982 -41.9353 -1.5 0 0 0 0 0 0.00283392 -1.43747 576402 85105 794785 -33834.4 
28052 2 -227.31 -9.26647 -39.3143 -1.5 0 0 0 0 0 0.00283392 -1.21635 207411 231987 186640 -15419.9 
28050 2 -225.705 -8.33982 -41.9353 -1.5 0 0 0 0 0 0.00283392 -1.43999 518113 45985.5 796016 65561.9 
28055 2 -224.1 -9.26647 -39.3143 -1.5 0 0 0 0 0 0.00283392 -1.21719 199105 265870 171766 -16838 
28001 2 -280.275 -6.48653 -39.3143 -1.5 0 0 0 0 0 0.00283392 -1.17788 256842 795093 725092 -189603 
28068 2 -280.275 -2.77994 -41.9353 -1.5 0 0 0 0 0 0.00283392 -1.13475 45410.7 351676 624715 85354.9 
28069 2 -280.275 -0.926647 -39.3143 -1.5 0 0 0 0 0 0.00283392 -1.1318 140934 367571 646491 -42097.8 
28070 2 -278.67 -5.55988 -41.9353 -1.5 0 0 0 0 0 0.00283392 -1.5405 533292 825201 545930 187537 
28073 2 -278.67 -3.70659 -39.3143 -1.5 0 0 0 0 0 0.00283392 -1.52369 488800 526030 409453 -271000 
28071 2 -277.103 -2.77427 -41.9201 -0.450406 0.213195 0.770027 -0.0276261 -0.0368787 -0.0510183 0.00105958 -1.5879 723133 415037 374399 -53293.1 
28003 2 -277.065 -6.48653 -39.3143 -1.5 0 0 0 0 0 0.00283392 -1.67088 911461 996492 436097 -48632.3 
28072 2 -277.093 -0.923579 -39.2908 -2.76683 1.23306 0.296864 -0.147916 -0.0837062 -0.11049 0.0116681 -1.59782 573696 248258 192897 -69121.8 
28074 2 -275.432 -5.59396 -41.9126 -1.45616 -1.00259 0.634353 -0.109458 0.0361413 -0.0871187 0.0044436 -1.5453 422528 600842 193282 -1124.22 
28077 2 -275.445 -3.72985 -39.3388 -2.1732 0.862946 -0.173928 -0.115597 0.07424 0.0726398 0.00692446 -1.52119 410769 236089 172971 -37738.7 
28075 2 -273.886 -2.74143 -41.9153 -2.89099 -0.318924 0.798727 0.0369679 -0.160246 -0.0781747 0.0114585 -1.51948 304273 313967 140130 -131879 
28006 2 -273.855 -6.48653 -39.3143 -1.5 0 0 0 0 0 0.00283392 -1.61128 305354 841313 247124 58703.3 
28076 2 -273.905 -0.934307 -39.3416 -1.03413 0.0585416 -0.688341 0.0232697 0.00123565 0.0831607 0.00194807 -1.52522 147398 166407 154965 -9521.99 
28081 2 -272.23 -3.73149 -39.321 -3.29421 -0.552235 0.793564 -0.11456 0.016568 0.00706883 0.0148454 -1.526 67389.3 176814 233715 -61746.5 
28078 2 -272.237 -5.59079 -41.9029 -2.35673 0.211953 0.956451 -0.0944049 0.000355045 -0.145076 0.00820438 -1.54664 75755.3 543108 243285 -106654 
28079 2 -270.665 -2.84014 -41.9845 -1.13713 -0.0626163 0.167593 -0.0041157 0.136688 0.0595942 0.00166895 -1.52185 344277 220895 126869 -93800.4 
28009 2 -270.645 -6.48653 -39.3143 -1.5 0 0 0 0 0 0.00283392 -1.6122 323288 843087 268533 61802.8 
28080 2 -270.717 -0.947428 -39.3726 -1.90135 0.049076 0.919251 0.12091 -0.0190125 0.0660173 0.00562069 -1.52294 203478 194023 306093 -2533.53 
28082 2 -269.063 -5.59521 -41.9587 -0.747017 0.460043 0.423332 0.083814 -0.00879926 0.0330651 0.00119514 -1.5506 79182.5 485081 235545 24909.7 
28085 2 -269.053 -3.70409 -39.3716 -3.09949 -0.0760012 0.236933 0.0104015 -0.100741 0.0393259 0.012178 -1.52721 45381.1 161028 274947 -84525.8 
28083 2 -267.417 -2.81464 -41.9923 -0.627526 0.743075 -0.419244 -0.0894507 0.0636461 0.0304045 0.00141282 -1.52149 304860 207116 304440 63832.4 
28012 2 -267.435 -6.48653 -39.3143 -1.5 0 0 0 0 0 0.00283392 -1.60344 427108 927468 385376 -48796.3 
28084 2 -267.471 -0.975358 -39.3628 -1.02255 0.337501 -0.394571 0.0413255 0.0670721 -0.0216138 0.00165652 -1.52148 318206 137590 256662 -53351.8 
28089 2 -265.832 -3.73541 -39.3378 -1.63004 -0.210046 -0.714327 -0.0174743 0.0112443 -0.0116361 0.00404484 -1.53026 97815.6 89820.7 212719 -25536.9 
28086 2 -265.862 -5.55485 -41.9354 -1.25674 0.640307 0.40508 0.114157 -0.136984 -0.039217 0.00271235 -1.54151 299684 524138 210522 77816.7 
28087 2 -264.211 -2.76895 -41.964 -2.94358 -0.143439 0.456539 -0.0681251 -0.123584 -0.027229 0.0112017 -1.52325 84241.6 262552 243812 -42012.6 
28088 2 -264.25 -0.978184 -39.3477 0.296488 0.699255 -1.02176 0.0294339 0.0482822 -0.0309593 0.00204149 -1.52563 292005 92177.8 227906 -5994.42 
28015 2 -264.225 -6.48653 -39.3143 -1.5 0 0 0 0 0 0.00283392 -1.60932 294213 840005 300412 -40012.3 
28093 2 -262.637 -3.73363 -39.3488 -1.16536 0.852253 -0.508843 -0.022575 -0.0406156 0.0327629 0.00295144 -1.5242 12981 97874.6 279237 -30443.2 
28090 2 -262.643 -5.62126 -41.9516 -1.57864 -0.0722609 0.800045 0.0707381 0.0840864 0.0299274 0.0039516 -1.54191 449471 494320 197009 -76416.6 
28092 2 -261.026 -0.989061 -39.3217 -0.263323 -0.761353 1.27585 -0.0763086 0.055377 -0.1548 0.00286765 -1.52308 237858 96660.8 211899 -87515.3 
28018 2 -261.015 -6.48653 -39.3143 -1.5 0 0 0 0 0 0.00283392 -1.60085 387405 777389 505857 -55659.3 
28091 2 -261.036 -2.83747 -41.9693 -2.00064 -0.97201 -0.524357 0.126327 0.0474834 0.0551678 0.0065776 -1.52068 144914 375425 155042 14262.2 
28094 2 -259.337 -5.60075 -41.9752 -1.29229 -0.817761 0.256695 -0.264211 0.0105408 0.13927 0.00302869 -1.54358 267281 479458 172220 53539 
28097 2 -259.461 -3.75285 -39.337 -2.08398 -0.0700538 -1.00791 0.0973661 0.0239574 -0.0285162 0.00675577 -1.5239 46125.3 35721.9 352883 -44314.4 
28095 2 -257.808 -2.79351 -41.9662 -1.97145 0.314122 0.385072 -0.0034233 -0.144606 0.0115372 0.00520629 -1.5302 67458.1 117555 57467.6 7133.95 
28096 2 -257.828 -1.00951 -39.3707 -1.68375 0.151536 1.83347 0.0196155 0.0892059 0.154787 0.00783368 -1.53353 93494.5 -113210 65898.6 163506 
28021 2 -257.805 -6.48653 -39.3143 -1.5 0 0 0 0 0 0.00283392 -1.60845 292320 845791 316525 11060.4 
28101 2 -256.263 -3.71129 -39.3297 -2.10565 0.00178038 -0.502225 0.150442 -0.156168 -0.015152 0.00590207 -1.51775 240887 64932.1 337681 -4085.01 
28098 2 -256.196 -5.65398 -41.9628 -2.23662 -1.22818 1.72798 -0.00758098 0.170339 0.0891345 0.0119614 -1.55216 -153545 382706 209786 -76062.9 
28099 2 -254.647 -2.86086 -41.9693 -2.64279 -1.29246 2.27718 0.175587 0.102039 0.0697138 0.0174322 -1.5138 313635 301296 174368 82014.9 
28024 2 -254.595 -6.48653 -39.3143 -1.5 0 0 0 0 0 0.00283392 -1.60669 362593 929648 320080 -48434 
28100 2 -254.609 -0.983806 -39.3516 -0.743477 1.35027 0.0258859 -0.0147323 -0.0444542 0.022138 0.00299343 -1.52095 263863 -48121.7 286518 -40868.4 
28105 2 -253.001 -3.72015 -39.3273 -0.0547059 1.08564 1.13594 -0.0365322 -0.0614603 -0.0334423 0.00311347 -1.51773 358026 69215.7 196774 -20496.9 
28102 2 -253.029 -5.59551 -41.9276 -0.0303304 1.18732 -1.28443 0.153003 -0.016374 -0.0461107 0.00385464 -1.54233 151201 450601 259811 30132.5 
28103 2 -251.346 -2.83508 -41.9372 -0.0692101 0.535525 0.610309 -0.149855 0.0783852 -0.0707241 0.000836389 -1.50824 420798 306039 346605 15192.8 
28104 2 -251.37 -1.00537 -39.3351 -1.17073 -0.202319 -1.67886 -0.170398 0.0760729 -0.0331174 0.00532792 -1.52921 -5489.58 -43027.8 152502 -55981.2 
28027 2 -251.385 -6.48653 -39.3143 -1.5 0 0 0 0 0 0.00283392 -1.6094 347578 945220 340261 30256 
28109 2 -249.769 -3.71235 -39.2879 -1.85534 0.415416 0.712992 -0.0273412 -0.118989 -0.0889367 0.00519325 -1.53254 69533.6 38882.3 103510 107257 
28106 2 -249.793 -5.58228 -41.9296 -1.116 1.42356 -0.717599 0.0290891 -0.0503533 -0.0222662 0.00476971 -1.54327 253284 465884 354710 55997.2 
28108 2 -248.228 -0.933579 -39.3348 -0.22853 0.676555 1.08531 0.0830975 -0.0616663 0.137828 0.00212587 -1.53068 -53133.6 94770.2 182412 -69260.3 
28107 2 -248.166 -2.80985 -41.9244 -2.27573 1.51797 -0.0825094 -0.0433789 0.021544 -0.00480608 0.00943377 -1.53486 40295.7 101288 182581 33265.9 
28030 2 -248.175 -6.48653 -39.3143 -1.5 0 0 0 0 0 0.00283392 -1.60889 322221 841211 335148 -12904.9 
28110 2 -246.58 -5.56821 -41.9224 -2.23117 -0.553705 1.15881 -0.00206736 -0.0831348 -0.000912918 0.00834748 -1.54618 190636 538270 170006 36619.9 
28113 2 -246.6 -3.71277 -39.2957 0.131889 -0.192941 -2.23378 0.137307 -0.0326141 -0.0581114 0.0063535 -1.5162 296327 257496 290303 -66889.2 
28112 2 -245.024 -0.953216 -39.2607 -2.10115 -0.40687 -1.61267 0.0380945 -0.0661117 -0.166604 0.00904468 -1.51864 82342.4 195162 222743 -87335.2 
28033 2 -244.965 -6.48653 -39.3143 -1.5 0 0 0 0 0 0.00283392 -1.60421 398726 943586 363859 -23619.4 
28111 2 -244.968 -2.7496 -41.9709 -2.16662 -0.610158 -0.973839 0.0128341 -0.17836 0.15612 0.00757587 -1.52097 172622 126064 301494 -59735 
28117 2 -243.325 -3.73974 -39.3678 -2.81021 -1.11349 0.538601 -0.192562 0.0415496 0.115873 0.0118738 -1.51996 232204 161909 253921 -85098.9 
28114 2 -243.399 -5.58348 -41.935 -1.00937 -0.418232 -0.679901 0.10696 -0.00785867 -0.0665114 0.00208577 -1.54387 274892 596327 144141 -29348.7 
28115 2 -241.741 -2.79526 -41.9417 -1.27658 -0.226558 1.3233 -0.0349008 -0.0108274 -0.087913 0.0043228 -1.52699 179258 302514 125617 -9155.2 
28036 2 -241.755 -6.48653 -39.3143 -1.5 0 0 0 0 0 0.00283392 -1.61464 285936 771730 344056 -7562.94 
28116 2 -241.831 -0.939474 -39.3732 -2.55416 1.30575 1.19559 0.107483 -0.0387648 0.158806 0.0121647 -1.52202 144317 89026.7 288907 -30583.3 
28121 2 -240.159 -3.73198 -39.3216 0.0381352 -0.216286 1.85448 0.156112 0.0011597 -0.0370816 0.00439235 -1.51606 278980 219118 231123 -20916.9 
28118 2 -240.169 -5.60492 -41.9332 -0.0758715 0.600455 -0.949966 0.0243932 0.0329255 -0.0171453 0.001598 -1.54862 331207 486583 216835 2422.35 
28120 2 -238.638 -0.940204 -39.2898 0.229239 -1.53923 1.05458 0.147 -0.0768842 -0.0802913 0.00445103 -1.50852 359574 376228 253373 -118136 
28119 2 -238.54 -2.80223 -41.9611 -1.87693 0.727116 -0.78236 -0.020663 0.0105326 0.0946335 0.00587393 -1.5085 201146 418113 488854 -69462 
28039 2 -238.545 -6.48653 -39.3143 -1.5 0 0 0 0 0 0.00283392 -1.60781 370136 863348 411467 -38950.1 
28125 2 -236.853 -3.77661 -39.2828 -1.78221 0.733436 -0.674968 -0.270608 0.128257 -0.0633644 0.00525193 -1.49327 361387 150382 568126 -25199 
28122 2 -236.959 -5.60467 -41.9642 0.819393 1.56062 -1.54645 0.090525 0.0440859 0.0847709 0.00692541 -1.5416 420668 513910 227509 14567.1 
28124 2 -235.376 -0.996502 -39.2855 -0.825269 -0.575002 -0.880662 -0.0773039 0.103313 -0.0059427 0.00225109 -1.51733 273514 223918 399181 -90185.7 
28042 2 -235.335 -6.48653 -39.3143 -1.5 0 0 0 0 0 0.00283392 -1.60369 319749 691805 475405 110439 
28123 2 -235.349 -2.79017 -41.9708 -1.74541 0.118616 0.224532 -0.00201562 -0.106928 0.0128493 0.00391828 -1.51152 123616 419410 354007 -84916.1 
28129 2 -233.706 -3.74313 -39.3657 -2.50958 2.25139 -1.43208 -0.0796314 -0.0729343 0.146287 0.0168997 -1.51791 -61582.6 25046.4 262615 -68213.9 
28126 2 -233.688 -5.64654 -41.9981 0.19274 -2.14089 -0.278118 -0.214772 0.148248 0.159655 0.0059171 -1.54406 225324 350051 266343 -91476.4 
28127 2 -232.192 -2.85499 -41.9236 -1.26199 -0.864035 0.484465 0.100059 0.13227 -0.117535 0.00324185 -1.52467 108248 227565 57158.4 -67982.9 
28045 2 -232.125 -6.48653 -39.3143 -1.5 0 0 0 0 0 0.00283392 -1.61105 310735 842494 248790 47230.1 
28130 2 -230.523 -5.59573 -41.9399 -2.33449 0.623451 -0.731284 0.0842263 -0.0569876 0.04799 0.00802729 -1.55352 197455 415308 92759.2 15758.9 
28133 2 -230.507 -3.69865 -39.3696 -2.35522 -0.701835 0.755013 -0.0564775 -0.166826 0.0946712 0.00832499 -1.52138 77329.1 30794.8 184289 -132137 
28131 2 -228.92 -2.80962 -41.9402 -2.11027 0.10051 1.88695 -0.12285 -0.0351782 0.10378 0.0101063 -1.52135 -7827.6 182985 -99460.2 -219113 
28132 2 -228.996 -1.00834 -39.282 -0.801113 -1.17472 -1.45809 0.0729857 0.091437 0.0146571 0.00522421 -1.52724 180694 -151424 249825 -172382 
28048 2 -228.915 -6.48653 -39.3143 -1.5 0 0 0 0 0 0.00283392 -1.59987 425188 905353 339874 -14081.2 
28134 2 -227.277 -5.62638 -41.9446 0.440899 -1.35856 -0.374188 -0.152156 0.046086 0.0885121 0.00274587 -1.5594 159882 366937 102180 -32058.6 
28137 2 -227.3 -3.74962 -39.2964 -3.5576 -1.24755 -0.280217 -0.184333 -0.0466533 0.0403879 0.0180003 -1.52782 -129382 2781.32 352565 -146081 
28136 2 -225.774 -1.01359 -39.2854 -0.862248 -0.033021 1.59542 0.0392662 0.142842 -0.0443211 0.00414374 -1.52399 184301 106768 184401 -79711.7 
28135 2 -225.785 -2.82133 -41.8917 -4.09491 0.815472 0.605038 0.185844 0.0690242 -0.0907239 0.0224187 -1.52524 -48127.2 229887 113020 28158.2 
28051 2 -225.705 -6.48653 -39.3143 -1.5 0 0 0 0 0 0.00283392 -1.61364 202751 575717 228766 -109348 
28141 2 -224.157 -3.80199 -39.301 -3.16453 -1.55482 0.296903 0.110672 0.277373 0.0563845 0.015769 -1.52674 -83850.3 -68591.7 212411 -102342 
28138 2 -224.116 -5.5743 -41.9005 -2.66924 -1.40461 0.212479 0.0825257 -0.107505 -0.137892 0.0115157 -1.55262 201542 439017 151811 -83831.5 
28158 2 -280.275 2.77994 -41.9353 -1.5 0 0 0 0 0 0.00283392 -1.13555 57558.5 366398 627052 61215.8 
28159 2 -280.275 4.63324 -39.3143 -1.5 0 0 0 0 0 0.00283392 -1.13481 -80831.9 346729 639617 -43527.5 
28160 2 -278.67 0 -41.9353 -1.5 0 0 0 0 0 0.00283392 -1.52906 201025 477640 513782 237043 
28163 2 -278.67 1.85329 -39.3143 -1.5 0 0 0 0 0 0.00283392 -1.53144 385716 446228 358803 -299041 
28162 2 -277.149 4.63035 -39.3402 -2.09802 -0.147556 0.23932 0.0411327 -0.0238919 0.0499506 0.00564358 -1.59642 369637 305549 151396 -22250 
28161 2 -277.113 2.78161 -41.9042 -1.20828 1.63339 -0.582802 -0.0196756 0.0207831 -0.154119 0.00562698 -1.59223 654830 211484 312394 28163.6 
28167 2 -275.474 1.80652 -39.328 -0.174359 -0.567632 -0.265409 -0.0540449 0.140557 -0.0178971 0.000532837 -1.52661 433515 129276 205800 -91366.2 
28164 2 -275.532 0.0160431 -41.9553 -0.579851 -0.573464 -0.343361 0.0977926 -0.0322348 0.0438832 0.000986184 -1.53015 255920 189250 185694 59612.1 
28166 2 -273.968 4.61937 -39.3504 -2.67256 0.83316 -0.903247 0.160761 -0.00966688 0.0144734 0.0108981 -1.51313 311357 313153 257727 -16188.3 
28165 2 -273.878 2.80129 -41.9548 -2.68586 0.379685 0.357151 -0.0631864 -0.0875631 0.00601156 0.00942817 -1.52054 179708 259386 255511 10747.3 
28171 2 -272.239 1.846 -39.3368 -1.76691 -0.626136 0.494068 -0.172631 -0.00111642 0.0150989 0.00473344 -1.51766 246944 222928 126705 -21553 
28168 2 -272.312 0.0072212 -41.9351 0.110325 0.204738 -1.05052 0.0624188 -0.0153284 -0.0960616 0.00145811 -1.52648 227698 217185 121355 -91813 
28170 2 -270.718 4.63799 -39.3797 -1.75541 0.454714 0.0702195 0.0336582 -0.0673374 0.0185547 0.0041478 -1.52399 256856 141267 167934 -55508.9 
28169 2 -270.711 2.77747 -41.9591 -1.89867 -1.35042 0.0474151 0.141483 -0.0373977 -0.0178085 0.00684022 -1.52934 199760 201357 110692 -106283 
28175 2 -269.041 1.83386 -39.3706 -3.65058 0.0874068 1.37846 -0.114555 -0.0711979 0.0347499 0.0191882 -1.51644 117016 280432 262126 -105158 
28172 2 -269.082 -0.0427106 -41.9789 0.208573 0.272383 0.282416 0.0292726 0.0566334 0.0461697 0.000248697 -1.52163 370789 370698 183763 -36627.2 
28173 2 -267.466 2.75064 -41.9789 -2.25329 0.24773 -0.223772 -0.0283687 0.0076096 -0.00183588 0.00653535 -1.52754 292418 209461 23990.1 11278.1 
28174 2 -267.523 4.59339 -39.4135 0.677325 0.192042 -0.111302 0.0977822 0.0201618 0.116858 0.000639883 -1.52729 279760 98832.8 169513 -107155 
28176 2 -265.852 -0.0105783 -41.9787 -0.462228 0.0528512 0.653946 0.0605229 -0.0440169 -0.0151254 0.000811247 -1.52036 413645 247051 234513 19924.4 
28179 2 -265.848 1.79575 -39.3698 -2.00283 -0.136818 0.42918 -0.0472249 0.0246665 0.0514012 0.0053079 -1.52355 54266.4 284792 255220 -56468.9 
28178 2 -264.301 4.59873 -39.3567 -1.02133 -0.81477 -0.442215 0.039098 -0.0631661 -0.0851884 0.00239626 -1.52659 303885 138272 143800 -49144.3 
28177 2 -264.235 2.76924 -41.9647 -1.83696 -0.523661 1.00733 -0.0466643 -0.0365868 -0.00742466 0.0058736 -1.52347 230985 267501 156267 5849.54 
28183 2 -262.66 1.8064 -39.3588 -2.8943 0.473919 -0.654097 0.0851173 -0.0332434 -0.0168612 0.0113727 -1.52135 172664 307074 316387 -39456.6 
28180 2 -262.597 -0.033418 -42.0001 -1.129 -1.04967 0.208619 -0.0170739 0.0190824 0.105658 0.00304799 -1.51236 500185 182624 333346 -140089 
28182 2 -261.067 4.56188 -39.3599 -0.866688 -0.674443 -0.0978648 0.0277942 0.0132054 -0.0253001 0.00153107 -1.51864 265198 354207 67122.3 -60501.1 
28181 2 -261.034 2.73949 -42.0057 -2.44798 -0.366765 -0.254184 0.0856968 -0.0262644 0.0326765 0.00779857 -1.51791 211512 176116 293414 -68662.3 
28184 2 -259.331 -0.0516147 -41.9397 -1.47005 0.500715 0.593493 -0.265087 0.0335517 -0.127414 0.00348129 -1.5175 274878 173431 62781.9 70926.5 
28187 2 -259.432 1.75677 -39.3912 -0.986225 -0.328808 0.191595 -0.0554953 0.170432 0.0843801 0.00140746 -1.52029 267648 207431 80350.9 -51606 
28186 2 -257.856 4.58573 -39.3913 -2.73407 0.101059 -0.794054 -0.0442785 -0.0663617 0.0436357 0.0102221 -1.52669 27810.3 322895 -13008.4 24763.3 
28185 2 -257.813 2.73233 -41.963 -0.946961 -0.478935 -0.095776 0.00947968 0.000808519 -0.019277 0.00142991 -1.5299 165832 153563 113680 13984.9 
28188 2 -256.167 -0.0436165 -41.9554 -1.54408 1.60679 -0.512799 -0.0409758 0.00748499 -0.00284004 0.00658589 -1.5429 -123997 31277.2 25275.4 -18408.4 
28191 2 -256.231 1.76011 -39.3507 -0.524447 0.659729 2.09777 -0.0375077 0.0563566 -0.0583 0.00643731 -1.5305 102668 198697 61608.1 -23812.9 
28189 2 -254.618 2.72079 -41.9875 -0.71239 1.20663 1.08797 0.0065057 0.0936353 0.122694 0.00396389 -1.52657 240348 158143 137756 36745.7 
28190 2 -254.697 4.56611 -39.3658 -2.40958 0.372975 0.836622 0.19825 -0.0250748 -0.0337592 0.00836966 -1.51147 211076 413557 224759 -17358.7 
28192 2 -252.998 -0.00740702 -41.9668 -1.8699 -0.663804 1.2181 0.032012 -0.254176 -0.00374435 0.00682776 -1.51764 110092 194737 165506 -20569.5 
28195 2 -253.028 1.73873 -39.3581 -2.18743 -0.875568 0.296936 -0.0427426 0.160276 0.0369262 0.00710321 -1.5189 36685.1 169403 219837 -159222 
28194 2 -251.473 4.54541 -39.356 0.612239 1.17972 0.1716 -0.0451597 0.0629001 -0.00780691 0.00226212 -1.52273 274200 95146.2 304258 -8474.7 
28193 2 -251.416 2.72389 -41.9983 -2.22089 -0.18646 -0.266185 -0.0290851 0.0192975 0.0733453 0.00634541 -1.52139 209060 100020 324639 -105833 
28199 2 -249.881 1.7994 -39.304 -1.5411 -0.464265 0.919631 0.1852 0.00533595 -0.145267 0.00432804 -1.52219 101500 78353.7 230674 37482.2 
28196 2 -249.785 -0.0323912 -41.9378 -1.9398 -0.530532 -0.43153 -0.0411343 0.033922 -0.0864852 0.00532839 -1.52275 112211 319879 263733 9464.62 
28198 2 -248.261 4.58451 -39.3495 0.474902 1.7471 1.46724 -0.0270709 -0.0320721 0.0440756 0.00684003 -1.5209 318231 135041 198076 -106587 
28197 2 -248.196 2.78221 -41.951 0.249884 0.172796 1.9717 -0.0504281 -0.10437 0.0367594 0.00501275 -1.51576 240989 287413 390094 19053.3 
28203 2 -246.61 1.8062 -39.2835 -2.16469 0.30813 -1.01106 -0.0555913 0.0468411 -0.0723434 0.00730904 -1.51705 303505 202829 286229 -31523.7 
28200 2 -246.608 -0.0471852 -41.9101 -4.25829 0.648464 -0.351208 0.0428881 0.138246 -0.0490261 0.0235239 -1.5275 50545.5 190429 270944 48013.7 
28202 2 -245.012 4.57421 -39.2995 -2.70714 -1.18729 0.525162 -0.146037 0.0128505 -0.0871124 0.0113534 -1.5232 2818.46 13136 312372 -38978.5 
28201 2 -245.011 2.78401 -41.9097 -0.474303 0.306185 -1.87738 0.00784082 -0.0153293 -0.0264544 0.00484066 -1.50866 330924 582945 110666 -103.316 
28204 2 -243.406 -0.0430564 -41.971 -1.49275 1.95955 1.78803 0.0338205 0.137273 0.0908805 0.0116697 -1.52463 272823 185851 192187 -54464.6 
28207 2 -243.408 1.81367 -39.332 -0.912924 0.819546 -0.421075 -0.0450194 -0.0222956 -0.00695873 0.002119 -1.52664 144685 6807.02 339812 40510.1 
28206 2 -241.885 4.58367 -39.3528 -1.63033 -1.27549 1.0935 0.290249 -0.0157924 0.156532 0.00690291 -1.52339 23502.4 40592.3 103539 79847.2 
28205 2 -241.767 2.78255 -41.9541 0.0848007 -0.636018 1.1242 -0.0978128 -0.0667882 0.0884023 0.00211036 -1.537 76274.3 113572 -31216.6 137859 
28211 2 -240.223 1.82826 -39.3165 -0.879999 0.439858 0.200725 -0.022893 -0.096321 0.0191381 0.0012698 -1.52687 128345 -68971.7 325853 -166034 
28208 2 -240.182 0.00798625 -41.9489 -1.98647 -0.615058 0.794274 0.000977552 -0.102692 -0.00125669 0.00624121 -1.52497 232660 193015 202484 -28844.2 
28210 2 -238.646 4.49227 -39.3105 0.0962775 -0.574038 -0.252047 -0.0122066 0.294937 0.0349865 0.000506726 -1.5142 375743 68256.1 301808 -127178 
28209 2 -238.585 2.74357 -41.9365 -1.28227 -1.92196 1.16945 0.01511 -0.00591788 -0.035982 0.00844602 -1.5274 161553 32408.4 186608 -76216.4 
28215 2 -237.001 1.82826 -39.269 -3.05811 0.244021 0.902291 -0.0781598 -0.22271 -0.111006 0.0128795 -1.52489 46763.9 -59415.3 221656 -49559.4 
28212 2 -236.973 -0.0123107 -41.9034 -1.83208 2.35652 -1.26031 -0.0515208 -0.0429039 -0.0409416 0.0132225 -1.50834 267504 238747 488565 -12664.4 
28128 2 -232.216 -0.97986 -39.2912 0.769738 1.24615 -0.116061 0.0492053 -0.0418195 -0.0554602 0.00271913 -1.53795 -28974.2 -215027 60098.1 -199476 
28214 2 -235.406 4.51529 -39.3208 -0.989626 0.0314127 1.26712 -0.139657 0.203168 0.1294 0.00325705 -1.52778 149949 -23559.8 195638 -115627 
28213 2 -235.392 2.73174 -41.9521 -0.737126 -3.23605 -0.710907 0.027809 -0.0376882 0.105353 0.0145106 -1.53657 124251 -94323.4 200111 -98679.9 
28216 2 -233.775 -0.0135032 -41.9168 -3.26069 -1.32946 -1.95585 -0.133976 -0.122238 0.0157196 0.0204356 -1.52927 -127310 61282.1 302077 -154420 
28219 2 -233.822 1.80635 -39.2745 -2.09651 -1.7632 1.47224 0.0399326 -0.0887007 -0.117733 0.0121817 -1.53658 -39268.1 16159.8 68100.2 67109.7 
28218 2 -232.235 4.57116 -39.3203 -3.93605 0.0621223 -0.747316 -0.140963 -0.0791668 0.0982129 0.0202214 -1.51866 -338736 291285 233198 -85242 
28217 2 -232.207 2.67469 -41.9174 0.436645 -0.657973 -0.103432 0.0595732 0.172377 -0.00182971 0.000798894 -1.53526 209982 -101423 230889 -114679 
28223 2 -230.656 1.7208 -39.3042 -0.745029 0.69579 -0.215495 0.0760189 0.183351 -0.00393777 0.00136737 -1.52092 150926 55332.2 100294 -160962 
28220 2 -230.632 -0.0692186 -41.8842 -0.530049 0.191405 -0.446994 0.15523 -0.0409562 -0.112682 0.000651663 -1.53282 112948 232309 158791 91699.5 
29031 2 -229.162 4.52702 -39.3022 -3.07994 -0.828618 -1.13077 0.213187 0.0749875 -0.0966898 0.0144231 -1.50513 -65866.7 488528 368888 -101984 
28222 2 -228.974 2.71775 -41.9574 -0.442113 0.310839 0.413441 -0.138119 -0.0121019 0.162857 0.000583179 -1.52374 360256 239210 96772.6 78238.8 
28227 2 -227.434 1.75766 -39.3448 -1.54327 2.99471 1.22103 -0.0704415 0.0436024 0.050106 0.0161734 -1.5184 189372 173050 127181 -171793 
28224 2 -227.405 -0.0760565 -41.8949 1.51894 -0.504609 0.734158 0.118252 0.0840112 -0.112289 0.0039055 -1.51915 417086 60226.7 265728 24132.4 
29124 2 -225.973 4.56477 -39.3739 -1.49448 2.25542 -0.229043 -0.0115138 0.00422154 0.130392 0.00928622 -1.52273 -100981 25169.6 -28965.9 -52840.2 
28225 2 -225.743 2.7315 -41.922 -4.45211 2.13573 0.689117 -0.175836 0.0955349 -0.0741179 0.0313084 -1.52121 142027 366969 96386.3 140907 
28231 2 -224.268 1.82658 -39.3019 -0.0760123 2.20163 1.63025 0.104776 -0.119598 0.0295041 0.00945979 -1.52199 153268 293448 346452 -45311.8 
28228 2 -224.137 -0.0231849 -41.9568 -0.346761 1.42831 0.911253 -0.110248 -0.0915384 0.0990785 0.00376684 -1.51635 422647 209359 305341 128956 
28248 2 -280.275 8.33982 -41.9353 -1.5 0 0 0 0 0 0.00283392 -1.13193 161675 355024 641174 51763 
28249 2 -280.275 10.1931 -39.3143 -1.5 0 0 0 0 0 0.00283392 -1.13377 -37268.3 376750 653362 -29201.6 
28250 2 -278.67 5.55988 -41.9353 -1.5 0 0 0 0 0 0.00283392 -1.52669 329357 493694 403149 320963 
28253 2 -278.67 7.41318 -39.3143 -1.5 0 0 0 0 0 0.00283392 -1.53248 269661 375912 389417 -295155 
28340 2 -278.67 11.1198 -41.9353 -1.5 0 0 0 0 0 0.00283392 -1.52522 308823 402816 442787 218702 
28251 2 -277.08 8.35698 -41.9299 0.241993 0.412426 -0.412456 -0.170552 -0.0902184 -0.113826 0.000502266 -1.5942 685780 211141 228074 -483.798 
28252 2 -277.154 10.1688 -39.3619 -3.62153 -0.717 -0.330748 0.0646815 0.0899712 0.106883 0.0173045 -1.59552 379325 167589 131262 12550.6 
28257 2 -275.51 7.41794 -39.3337 -0.489011 -0.927911 1.15462 -0.0126986 -0.031794 -0.101452 0.00306479 -1.53356 282323 147705 92478.7 18405.9 
28344 2 -275.488 11.0983 -42.002 -2.27644 -0.307396 0.073851 -0.129543 0.0810647 0.099895 0.00665292 -1.52896 112209 155051 184078 -31216.9 
28254 2 -275.486 5.56469 -41.9776 -0.876378 1.56297 1.02641 -0.0584607 -0.0303204 0.0731754 0.00537115 -1.52455 307705 195296 227722 38960.7 
28256 2 -273.944 10.2017 -39.354 -1.32156 0.189049 0.66114 -0.0204069 -0.039724 -0.0392383 0.00279534 -1.52393 154886 144954 174608 -43633.8 
28255 2 -273.888 8.34069 -41.9621 -0.384135 -0.944404 -0.305023 0.0229537 0.0121016 -0.00972218 0.0014264 -1.52215 143851 219020 303951 3275.03 
28261 2 -272.29 7.39833 -39.3654 -0.8255 -1.79919 0.651353 -0.101047 -0.0397412 -0.0526007 0.00546985 -1.5255 153663 142622 128588 -51593.4 
28348 2 -272.336 11.1469 -42.0021 -0.828708 0.0511728 -0.399159 0.140239 -0.135189 0.00514071 0.00106896 -1.52104 116901 192642 272425 56299.7 
28258 2 -272.288 5.56813 -42.0038 -2.45687 -0.0199679 -1.75839 -0.0211856 -0.071393 0.118313 0.0114976 -1.52849 119204 57391.4 172887 18571 
28259 2 -270.694 8.33434 -41.9924 -0.825157 1.15937 0.795782 0.0201891 0.0140173 0.045979 0.00334817 -1.52231 208384 203978 174259 -133335 
28260 2 -270.767 10.1522 -39.3793 -2.96505 -0.329093 0.195094 0.101471 0.0463549 -0.101574 0.0112574 -1.52634 90294.4 56062 193794 -60193.4 
28352 2 -269.106 11.088 -42.0612 0.534909 1.02282 -0.0976015 0.0253009 -0.0339143 0.213536 0.00169003 -1.52572 260212 96846.7 -13116 -38301.6 
28265 2 -269.093 7.37868 -39.3693 -2.17219 0.182791 0.422661 -0.000756727 0.00795391 -0.0531707 0.00620998 -1.5313 54984.3 127970 207850 -75318.9 
28262 2 -269.086 5.5472 -41.9908 -2.05751 1.56251 -0.2199 -0.0324235 -0.0169294 -0.0152969 0.00846794 -1.5332 162805 200806 62957.6 -21540.4 
28263 2 -267.468 8.28144 -42.0026 -2.20128 0.27405 0.0597299 -0.0433117 0.10858 -0.00748193 0.00620222 -1.52789 148777 126897 31722.1 -33659.7 
28264 2 -267.564 10.1562 -39.4341 -1.58001 0.0414343 -0.0684441 0.179821 -0.0866511 0.0374635 0.00315235 -1.52497 220058 100179 243841 96433.4 
28266 2 -265.872 5.529 -42.0022 -0.618279 -0.586047 -0.214141 0.113329 -0.0390356 0.00961515 0.000971813 -1.51988 415090 189896 109410 46393 
28269 2 -265.903 7.35523 -39.4149 -2.12581 -0.489571 0.464854 -0.0151212 0.032917 0.117457 0.00626588 -1.5242 67664.1 192655 266645 -21968.7 
28356 2 -265.877 11.0769 -42.012 -0.286608 0.44348 1.01999 0.0608655 0.03922 0.0539857 0.00166155 -1.52114 426108 195068 94331.7 42080.1 
28268 2 -264.335 10.1516 -39.39 -2.40021 0.734566 -1.02133 0.039703 -0.0595283 -0.0513473 0.00924952 -1.52133 308730 149184 244958 -23658.8 
28267 2 -264.257 8.3252 -42.0114 -1.28531 -1.0219 -0.49554 0.0499412 -0.0817275 0.0854107 0.00370532 -1.52074 202086 265977 154748 -16961.4 
28270 2 -262.568 5.52359 -41.9505 -0.850295 -0.867291 -0.450985 -0.196142 0.0309703 -0.0848799 0.00211421 -1.51249 394195 222205 342317 -87547.4 
28273 2 -262.722 7.36099 -39.3357 -0.967851 0.484319 -0.439472 0.12301 0.0295003 -0.131635 0.00171853 -1.51583 323981 205988 191607 -128341 
28360 2 -262.573 11.0676 -42.0124 -1.71584 -0.0257048 -0.0877329 -0.305307 -0.0168892 0.0449986 0.0037187 -1.52149 182603 -17284.9 57684.1 -113557 
28272 2 -261.119 10.1191 -39.4042 -1.01456 0.860714 1.87551 0.0998338 -0.0352444 0.0888908 0.00665994 -1.52523 305724 173384 135241 38644.5 
28271 2 -261.052 8.29015 -41.9968 -1.45498 -0.372906 -0.11401 0.118768 -0.0233124 0.0545172 0.00285787 -1.51548 275678 163307 220122 -69547.2 
28274 2 -259.375 5.48855 -41.997 -1.17756 0.499244 0.139483 -0.14448 0.0918752 0.0387779 0.00208495 -1.52179 89931.2 208220 212332 5871.23 
28277 2 -259.441 7.36678 -39.3694 0.485587 1.16646 0.179754 -0.144802 -0.0595155 -0.075164 0.00205142 -1.52033 306230 189122 232288 -62260.4 
28364 2 -259.422 11.0746 -41.9892 -0.968513 0.523312 -0.0646128 0.0551765 -0.0676531 0.033892 0.00153163 -1.53295 35911.2 115267 104846 3598 
28275 2 -257.824 8.29061 -42.0041 0.434238 -0.25909 0.13597 -0.0428067 -0.00582083 0.0640963 0.000345333 -1.52592 346865 112719 55458.8 -16519.8 
28276 2 -257.887 10.1187 -39.3652 -1.41472 -0.738806 0.552789 0.0704192 0.0152769 -0.0896998 0.00359321 -1.52012 307429 7372.83 89770.5 -46328.7 
28281 2 -256.242 7.38607 -39.4101 -1.98946 -0.54606 -0.219055 -0.0694742 -0.0898894 0.11205 0.00542113 -1.52935 -5399.19 86220.9 280521 -16606.9 
28368 2 -256.204 11.0247 -41.9736 -1.8247 0.14287 -0.206712 -0.101665 0.0894805 0.0312855 0.00427312 -1.51851 139743 220989 257250 -89112.6 
28278 2 -256.209 5.53568 -41.97 -1.65875 -0.697329 1.18745 -0.000385556 -0.0512131 -0.0102047 0.00585397 -1.53502 -94477.1 179802 -65870.4 29486.9 
28280 2 -254.63 10.0854 -39.352 -1.70658 -0.287692 0.0122784 -0.0972501 0.17514 -0.0285437 0.00377269 -1.51484 217417 79183.4 248062 -42014.5 
28279 2 -254.584 8.29121 -42.0244 -1.78057 1.34307 0.75574 -0.0766214 0.0501046 0.103379 0.00698457 -1.53247 221817 -341.49 15370.1 89431.8 
28282 2 -253.019 5.55439 -41.9754 -3.27605 -0.92945 -0.861367 -0.0266383 -0.141624 0.0203369 0.0155404 -1.52381 -123088 227445 51691.1 62147 
28285 2 -253.083 7.35231 -39.3934 -1.66477 -1.66327 0.687689 0.077199 -0.0706765 0.106832 0.00757076 -1.52574 -104683 73050 277623 83187.9 
28372 2 -253.025 11.079 -41.9587 -0.813127 0.454412 -1.10022 -0.00744724 0.0192703 -0.0204617 0.00261748 -1.52719 6627.99 291435 229969 1750.52 
28284 2 -251.467 10.1169 -39.3623 -2.3566 0.136526 0.741123 0.0206715 -0.035848 0.0717883 0.0077101 -1.52795 71581.8 150130 205978 -37946.8 
28283 2 -251.375 8.311 -41.9858 -1.07754 0.638239 0.166765 -0.210222 -0.0390093 0.000506005 0.0020105 -1.5346 -82491.9 79231.5 22591.6 -50785.1 
28286 2 -249.876 5.48489 -41.9831 -1.0093 1.52471 -0.484335 0.174843 0.0931383 0.0267543 0.00450658 -1.52907 52662.3 70824.6 121058 14963.5 
28289 2 -249.93 7.32338 -39.3787 -2.4759 0.415766 0.528638 0.226576 0.0190424 0.020953 0.00829064 -1.52629 179471 219760 166181 43144.6 
28376 2 -249.862 11.0745 -41.9506 -1.24014 0.224838 0.203271 0.169491 0.0240926 0.0240123 0.00205278 -1.53162 34242.1 -129808 20256.9 -35376.8 
28288 2 -248.228 10.0838 -39.3649 -2.39486 -1.25821 0.39856 -0.0415171 0.0338341 0.0368686 0.00941778 -1.50985 323672 320285 396609 55912.8 
28287 2 -248.254 8.31914 -41.9926 -1.26189 0.197607 0.45484 0.0821333 -0.0164175 0.0831262 0.00231536 -1.52484 -68131.5 193532 128915 156537 
28293 2 -246.668 7.30119 -39.3591 -1.04586 -0.296328 0.674392 0.0571297 0.148146 0.0346458 0.00206114 -1.50879 433920 122767 166087 33624.5 
28380 2 -246.602 11.0685 -42.0269 -0.642356 0.607617 -0.606948 -0.0544331 -0.0950032 0.213701 0.0014487 -1.51574 276104 78770.3 228503 81679.4 
28290 2 -246.67 5.59319 -41.9642 -0.24762 0.696435 0.431925 0.121103 -0.261467 0.0159168 0.000923096 -1.50856 475858 4194.51 113658 -125145 
28291 2 -245.028 8.29064 -41.9642 0.667453 0.838497 1.31036 0.115788 0.0208998 0.112072 0.00360928 -1.52079 251741 119438 286270 -126253 
28292 2 -245.019 10.1163 -39.2919 -1.88462 -0.860813 1.28768 -0.222975 -0.0869508 -0.145362 0.00749529 -1.52058 -148533 195374 349211 54637.6 
28294 2 -243.31 5.53643 -41.9451 -0.852891 -0.861551 -0.898963 -0.306422 0.0292067 -0.0245175 0.00286896 -1.51911 362536 149729 94261.8 70818.6 
28384 2 -243.429 11.0583 -41.951 -3.69198 -0.655956 -0.00264602 0.0103593 0.0603544 0.0146075 0.0177101 -1.53279 -18667.8 181564 126709 37734.3 
28297 2 -243.436 7.33592 -39.3014 -2.03688 0.484953 1.08886 -0.0868032 0.0124761 -0.0530845 0.00701508 -1.52693 119297 -83270.6 174626 3719.25 
28296 2 -241.927 10.1174 -39.337 -1.03556 0.317925 0.243484 0.212392 -0.035224 0.104207 0.00155267 -1.52869 -218727 -33866.5 70541.8 -135774 
28295 2 -241.777 8.30576 -41.8578 -0.526155 0.405384 0.510988 -0.149392 0.0412964 -0.25413 0.000884539 -1.52932 1259.96 94905.9 62807.3 10911.8 
28298 2 -240.165 5.55063 -41.9284 -0.312144 0.063882 -0.409726 -0.00724526 -0.123129 0.0369677 0.000339302 -1.53954 -66337.2 23572.9 173331 -41343.7 
28301 2 -240.261 7.34986 -39.2995 -2.00273 -0.696236 0.809001 -0.0544876 -0.050019 0.137382 0.0064867 -1.52596 -98769.9 405187 -132089 -72262.5 
28388 2 -240.251 11.129 -41.9686 -0.798282 -0.399667 -1.4925 0.0217381 -0.173356 0.0215307 0.00380945 -1.52542 182852 159549 -35966.3 9440.41 
28300 2 -238.731 10.1741 -39.3255 -2.82422 0.621019 1.3316 0.0616587 -0.18683 0.0550508 0.0127653 -1.52286 168278 23628 176191 47721.2 
28299 2 -238.658 8.29702 -41.8357 -2.11702 0.634115 -1.98019 0.125679 0.0763305 -0.270134 0.0110901 -1.52012 -52893.9 220131 212414 -126906 
28305 2 -237.119 7.33071 -39.246 -2.18752 -1.96242 -0.271081 0.0893659 -0.00302838 -0.045075 0.0109702 -1.52252 -9014.73 356308 137172 -120024 
28302 2 -236.982 5.51334 -41.902 -1.90886 -0.0995775 0.22435 -0.0873218 0.0117193 -0.0224397 0.00466524 -1.52092 -11521 243234 426217 -99201.5 
28392 2 -237.047 11.0823 -41.9545 -2.18267 -1.1084 -0.295705 -0.0736346 0.0303833 0.0805253 0.00765795 -1.53024 118311 273135 136442 -48316.4 
29202 2 -235.534 10.1086 -39.3553 -1.61296 -1.0899 -0.892328 0.0238836 0.058287 0.236519 0.00577583 -1.51872 314729 203239 261950 -21615.2 
28303 2 -235.475 8.28467 -41.8557 -0.700368 1.97313 -0.310582 0.123496 -0.0372252 -0.240883 0.00564291 -1.49988 309395 212886 271579 -48370.1 
28304 2 -233.939 7.33205 -39.2431 -0.1041 0.470627 -0.572894 0.0241887 0.0199649 -0.0853667 0.000706002 -1.51375 -81176.2 303904 281859 -30684.8 
28396 2 -233.849 11.0953 -41.939 -1.37813 0.901332 0.224105 -0.0410533 -0.034196 0.0410221 0.00347863 -1.51939 40877.3 216957 194877 -2458.71 
28306 2 -233.82 5.47446 -41.8757 -1.25361 -0.138696 -0.421956 0.0470045 0.154574 -0.201212 0.00222786 -1.51161 -52467.1 413769 341764 -72189 
28308 2 -232.329 10.1267 -39.3082 0.34009 0.165159 -1.94129 -0.106163 0.1312 0.0307926 0.00492667 -1.51962 217330 196619 367888 150762 
28307 2 -232.269 8.33065 -41.9952 -1.46444 -0.0625721 0.941992 -0.134832 -0.103473 0.150287 0.00382372 -1.51432 74983.9 376769 221148 76469.7 
28400 2 -230.702 11.136 -41.8964 -2.59532 2.54535 0.773818 -0.0898355 -0.0334506 -0.0974671 0.017398 -1.52712 -333744 93895.7 293938 14773.6 
28311 2 -230.685 5.46525 -41.9889 0.501125 1.00662 -1.91912 0.136308 0.101594 0.163745 0.00623137 -1.5176 142052 403424 203625 -84417.6 
28309 2 -230.835 7.38606 -39.3308 -2.42642 -0.323306 -0.250259 0.172574 -0.13057 -0.0478529 0.00762597 -1.50831 -82798.3 171196 415681 -74463.7 
29210 2 -229.18 10.1481 -39.3418 -3.05127 1.81391 -1.36175 -0.164576 0.0473457 0.0480126 0.0182062 -1.53075 -325370 -3304.41 -192904 -19621 
28312 2 -229.164 8.35675 -41.9466 -0.639365 -1.78873 0.455054 0.16272 -0.201321 -0.0546514 0.0048056 -1.51036 268415 308191 84864.9 -31945.7 
28403 2 -227.604 11.0901 -41.9367 -0.802539 0.169241 -0.0749241 0.0958168 0.0483293 -0.0849886 0.000854362 -1.52059 -400260 215557 36883.5 -99852.4 
28313 2 -227.663 7.36443 -39.397 -1.59374 0.694351 -2.29405 -0.0341976 -0.0638235 0.111479 0.0104349 -1.51388 53902.4 324914 185520 57843.2 
28314 2 -227.461 5.50395 -41.923 -0.0126102 1.80506 -1.02182 -0.0618959 0.0880496 -0.127561 0.00541908 -1.51264 375611 373154 47141.3 -66009.2 
29214 2 -226.093 10.1653 -39.3765 -1.20686 0.737944 -0.275973 0.0544816 -0.0410964 -0.0180471 0.00261631 -1.52638 -446583 30203.5 -49390.9 143312 
28317 2 -225.876 8.32359 -41.9812 -2.1303 -0.429711 -1.08398 -0.329817 0.13106 -0.0568197 0.0074284 -1.52274 -26740 163463 -187363 26810.8 
29121 2 -224.556 7.37222 -39.4298 -2.52866 -1.33174 -0.896992 0.222877 -0.0592743 0.266883 0.0113007 -1.517 -53681.9 -24671.9 -13342.7 -37342.6 
28407 2 -224.515 11.1564 -42.0131 -3.44563 -0.298983 -0.158322 0.128949 -0.127602 0.178497 0.0150976 -1.5175 -476695 81310.3 -81028.8 -93585.1 
28318 2 -224.285 5.58284 -41.9765 -3.08415 -0.374197 -0.448772 -0.0245869 -0.166265 -0.0918292 0.0124105 -1.53752 -39245.8 35124.5 -120953 4982.5 
28338 2 -280.275 13.8997 -41.9353 -1.5 0 0 0 0 0 0.00283392 -1.13455 -25170.4 363060 638453 81797.3 
28339 2 -280.275 15.753 -39.3143 -1.5 0 0 0 0 0 0.00283392 -1.13312 8729.78 376720 654399 -28518.9 
28343 2 -278.67 12.9731 -39.3143 -1.5 0 0 0 0 0 0.00283392 -1.5257 365605 492985 304358 -245102 
28430 2 -278.67 16.6796 -41.9353 -1.5 0 0 0 0 0 0.00283392 -1.53175 -32116 399146 361032 290185 
28342 2 -277.142 15.7777 -39.317 -2.74548 -0.837693 0.627821 -0.0586033 -0.150723 -0.0203237 0.0108741 -1.60374 277621 134928 160185 -285.229 
28341 2 -277.154 13.9056 -41.9555 -1.42516 -0.0622627 0.899412 0.0830381 -0.0671687 0.0724615 0.00358195 -1.59799 538680 154500 130635 -117068 
28347 2 -275.487 12.9789 -39.3861 -0.633298 -1.31393 0.454134 -0.175222 -0.0932687 0.0605413 0.00293937 -1.51742 380985 212204 362144 -72438.2 
28434 2 -275.584 16.6546 -41.9561 -2.52868 -0.397995 0.339273 0.222965 0.0684812 -0.00332195 0.00839814 -1.53026 29258.1 176836 215093 33941.8 
28346 2 -273.982 15.7229 -39.3694 -3.22716 0.334546 0.0180186 0.10478 0.050846 0.0125874 0.0132587 -1.51831 100975 125306 158913 -181306 
28345 2 -273.891 13.8913 -41.9763 -1.35998 -0.598332 0.344008 -0.0611226 0.0493034 -0.0371493 0.0029295 -1.52174 351343 50409.6 174936 -44424.5 
28351 2 -272.284 12.9338 -39.3687 -1.0192 -0.200246 0.172576 -0.0571883 0.0459204 -0.0312898 0.00139635 -1.52397 170355 90757 232122 -94350.6 
28438 2 -272.358 16.6638 -41.9929 -0.308367 1.00375 0.674764 0.0539271 0.0488468 -0.00569517 0.00196223 -1.51403 396042 413999 293135 -29433.9 
28349 2 -270.652 13.8809 -42.0127 -1.27345 0.227323 -0.309449 -0.144427 0.0102516 0.0729704 0.00222822 -1.52016 255545 229374 201046 -87771.6 
28350 2 -270.77 15.6938 -39.3879 -1.48056 -0.59339 0.585878 0.0790816 -0.00681594 -0.00389863 0.00363677 -1.52516 182437 125576 250306 -62922.3 
28442 2 -269.122 16.6616 -42.0019 1.04364 0.484634 -0.247565 0.00848751 -0.0342377 0.0929743 0.00174485 -1.54007 319450 265104 37715.9 -78671.1 
28355 2 -269.077 12.8804 -39.404 -1.27798 -0.792159 -0.428611 -0.153119 0.137575 0.00326576 0.00307883 -1.52712 87712.9 70784 146815 27390.4 
28353 2 -267.468 13.8408 -41.9571 -1.21412 -0.355887 0.00063904 -0.00567084 0.125004 -0.119506 0.00201618 -1.52646 57114.6 285614 -20810.2 -18641.4 
28354 2 -267.566 15.692 -39.389 -1.0909 -0.42619 -0.137559 0.0802726 -0.0115762 0.0203484 0.00175152 -1.52626 242778 195188 240615 76008.9 
28359 2 -265.894 12.9388 -39.3869 -1.66036 0.286468 0.434665 -0.0598867 -0.0643614 0.0360497 0.00381358 -1.52631 9573.44 148860 -4915.59 20228.7 
28446 2 -265.869 16.6437 -41.9916 -1.27308 -1.19979 0.633218 -0.0725241 -0.0444021 0.0681679 0.00435944 -1.53102 169538 174033 108931 101716 
28357 2 -264.268 13.8603 -41.9448 -3.23313 -1.13984 0.0504981 -0.00716208 -0.0811504 -0.127468 0.0148055 -1.52528 24897.3 188054 141524 -97404.1 
28358 2 -264.354 15.7217 -39.3683 -0.365007 0.831506 -0.383172 0.0318913 -0.0743626 -0.00979958 0.00122356 -1.5269 234258 183213 -6711.04 -118148 
28363 2 -262.715 12.8753 -39.3833 -0.632107 0.141554 0.139127 0.0210777 0.0813753 0.0189244 0.00055287 -1.52919 67580.6 139044 18567.2 -119720 
28450 2 -262.706 16.621 -41.9647 -2.29076 -0.788303 -0.653711 0.0649901 0.00260854 -0.0274313 0.00793036 -1.52441 86538.1 201270 92268.9 -105136 
28362 2 -261.125 15.6464 -39.391 -0.435203 0.10133 0.549277 0.0281263 0.0568684 -0.0402684 0.00063149 -1.52243 379270 320897 95935.2 -20527.8 
28361 2 -261.091 13.7903 -41.9807 -1.50376 0.349629 -0.960592 0.0712443 0.187361 -0.0168061 0.0041643 -1.52613 71953.9 22677.4 138656 -114083 
28367 2 -259.494 12.8787 -39.3834 -1.49533 1.34907 0.184969 -0.0283753 0.0607457 -0.0282633 0.0051517 -1.53421 100590 127281 -57098 55669.5 
28454 2 -259.492 16.612 -41.9959 -2.75253 0.723852 -0.27919 -0.0041616 -0.0352695 0.0176348 0.0103007 -1.5236 157782 112472 96374.8 47716.1 
28365 2 -257.889 13.8661 -41.9645 -0.662417 1.1949 -0.928195 0.0929816 -0.105354 -0.110513 0.00343613 -1.51509 290428 231974 80806.3 -24110.7 
28366 2 -257.88 15.6576 -39.3942 -2.36073 -0.141223 0.948352 -0.0614404 0.0284479 0.000130699 0.00817725 -1.52535 124765 220137 -27213.8 107717 
28371 2 -256.303 12.8935 -39.3737 -0.940205 0.0253235 -0.995724 0.0602528 -0.0509215 -0.000608605 0.00236297 -1.52309 202243 188153 252418 -66636.4 
28458 2 -256.274 16.6395 -41.9852 -2.00156 -0.996655 0.353671 0.0382569 -0.0957401 0.0548579 0.0064546 -1.52729 203381 97667.4 44071.6 -70592.9 
28370 2 -254.699 15.6525 -39.3679 -2.16977 0.670453 -0.306067 0.00431156 0.0697029 -0.0790746 0.00661381 -1.52383 46744.4 130737 120501 32378.4 
28369 2 -254.656 13.8406 -41.9937 -0.367664 -0.153932 1.09209 0.00689717 0.00408649 0.0264472 0.00170228 -1.51308 446572 273441 292674 -53449 
28375 2 -253.084 12.9139 -39.3355 -1.11818 -0.842988 1.30331 -0.00591022 -0.0816245 -0.100329 0.00460929 -1.52532 196933 45264.6 212147 -48125.8 
28462 2 -253.067 16.6072 -42.0029 -1.24833 -0.923 -0.170543 0.0230852 -0.0178952 0.0372158 0.00307239 -1.52753 244753 114746 9860.64 -34670.1 
28374 2 -251.51 15.6416 -39.4177 -2.61857 0.738091 0.565867 0.0882847 0.0376391 0.120748 0.00972586 -1.52682 90297.1 20630.4 122505 -81466.6 
28373 2 -251.395 13.8539 -41.9728 -1.05942 0.428854 0.978127 -0.129831 -0.048624 0.0208252 0.00285031 -1.52833 266646 36366.3 62245.5 -4842.07 
28466 2 -249.825 16.5817 -41.9964 -3.70158 -0.684049 0.0810395 -0.0726934 0.0609683 -0.0453775 0.0178552 -1.52646 -124804 122428 -32302.3 -23895.3 
28379 2 -249.872 12.8568 -39.3318 -0.802189 0.397098 0.759021 0.083715 0.0578377 -0.0520752 0.00173474 -1.51948 277474 243630 224240 -33191.3 
28378 2 -248.306 15.656 -39.3854 -1.21547 2.71752 1.02256 0.12349 -0.100804 0.00186216 0.0124792 -1.51679 245040 253291 59751.5 57971.4 
28377 2 -248.194 13.7908 -41.9733 -2.29794 -0.132759 1.6846 -0.0508133 0.10424 0.124989 0.0102475 -1.52625 106275 47803.4 67273.2 5830.99 
28383 2 -246.624 12.8555 -39.3393 -1.08435 0.202175 0.0123921 -0.131082 0.060475 -0.0369362 0.00153262 -1.51303 209470 376819 358289 31583.1 
28470 2 -246.69 16.5894 -41.9956 -2.78131 1.53571 -0.972793 0.0811749 0.0463675 0.00235003 0.0139056 -1.52097 -111127 342366 238217 36227.3 
28382 2 -245.064 15.6942 -39.3487 -1.69164 -0.119752 -0.830192 -0.110529 -0.113259 -0.00860016 0.00449044 -1.52329 66694.3 186911 132486 103299 
28381 2 -244.989 13.8366 -41.9356 -0.953983 0.245617 0.177617 -0.0590697 0.0155721 -0.0527382 0.00126198 -1.52154 56437.1 131804 217271 -170718 
28387 2 -243.478 12.8877 -39.3312 -3.13071 -0.545616 -2.13676 0.0140794 0.00244862 -0.0972146 0.0184705 -1.53048 -309195 41102.8 -38328.9 -17549.6 
28474 2 -243.547 16.6332 -41.9902 -0.419544 1.42434 0.442196 0.276964 0.0355225 0.0254278 0.00302322 -1.51973 196491 124590 273241 46863.7 
28386 2 -241.932 15.6793 -39.3133 -2.09162 -0.622565 0.168122 0.139119 -0.12442 -0.17815 0.00603403 -1.52255 49010.4 21461.5 290142 -80873.7 
28385 2 -241.831 13.8787 -41.9837 -3.00478 2.18397 -0.362175 -0.031177 -0.0151434 0.0918016 0.0175446 -1.51438 77440.8 248400 342554 26415.7 
28391 2 -240.346 12.8181 -39.3521 -0.713953 2.09904 0.625699 0.00453103 0.295313 -0.0144643 0.0066845 -1.51693 -82576.9 41535.8 75131.2 85130.9 
28478 2 -240.263 16.6327 -41.9674 0.207908 0.748244 1.89705 -0.0903105 -0.00459416 0.0837944 0.00529235 -1.52036 299638 57879.4 57785.1 11267.6 
28390 2 -238.709 15.6511 -39.3877 -1.66603 -0.283264 -1.91835 -0.063182 0.0599447 0.123427 0.00823219 -1.51929 260453 191014 67927 179540 
28389 2 -238.647 13.8877 -41.9516 -3.5614 -1.61723 -0.197458 -0.0336813 -0.176936 0.0029778 0.0193185 -1.52789 -33616.1 -27879.6 58203.2 -66029.7 
28395 2 -237.16 12.9116 -39.3026 -3.30741 0.0753455 -0.581294 0.039321 -0.100515 -0.148858 0.0142106 -1.52855 -88681.5 6370.15 109115 -44141.5 
28482 2 -237.079 16.6227 -41.9952 -2.0129 1.40744 1.86878 0.1396 0.0732586 0.162916 0.0119969 -1.53408 78811 39585.8 -40529.1 -108206 
28393 2 -235.469 13.844 -41.9146 -1.03466 -1.98861 -1.2071 -0.0222421 0.0476402 -0.122456 0.00816442 -1.52811 -8229 194765 249918 23401.6 
28394 2 -235.506 15.6628 -39.3567 -2.22249 0.501854 -0.0226345 -0.0894003 0.0513285 0.108539 0.0065392 -1.52896 1672.85 -13389.8 234060 73100 
28399 2 -233.99 12.8985 -39.279 0.845418 1.71163 0.31425 0.174155 -0.0555676 -0.087845 0.00471458 -1.51383 230654 201669 210808 99277.3 
28486 2 -233.887 16.6642 -41.9241 -0.345233 -1.10245 -1.19659 0.0923333 -0.0439296 -0.00340605 0.00348434 -1.5254 209018 93392.8 -15024.3 73336.1 
29295 2 -232.36 15.7159 -39.278 -1.63427 0.240329 -0.15025 0.0568347 -0.0254674 -0.230582 0.00346517 -1.51687 117272 321962 151699 81996 
28397 2 -232.312 13.8905 -41.9688 -1.42927 -0.499559 1.1994 0.0365309 -0.00583282 0.184355 0.0046992 -1.51288 11916 226657 423608 53417.7 
29207 2 -230.738 12.9745 -39.2656 -0.142547 -1.71605 -1.0627 -0.174083 -0.0609079 -0.140893 0.00515708 -1.51681 327882 228806 174129 -55259.4 
28489 2 -230.663 16.6697 -41.9345 0.463198 -1.03257 0.496022 -0.120401 -0.00329814 0.00791851 0.00192302 -1.51188 94094.6 114033 310004 71582.6 
29300 2 -229.149 15.7175 -39.3273 -1.55639 0.179361 0.946118 -0.189358 0.102677 0.0759505 0.00421896 -1.52718 -165167 120447 40838.5 -65450.5 
28398 2 -229.16 13.9008 -41.92 -1.21993 1.59844 0.783692 0.0796418 -0.0250053 -0.0969518 0.00586608 -1.53058 -60067.8 97349 225767 -792.844 
29211 2 -227.612 12.9339 -39.3443 -2.38498 -0.162372 0.975311 -0.0543528 0.0454257 0.000100438 0.00839562 -1.53965 -213287 -63819.7 90100.6 10665.6 
28493 2 -227.55 16.6709 -41.9293 -1.32785 1.45363 0.35867 0.0969376 0.0700488 -0.209519 0.00504421 -1.51496 -148218 147067 190137 179496 
29304 2 -226.083 15.6923 -39.3358 -1.24315 -1.29613 2.4113 0.201012 0.132749 -0.0709095 0.0113857 -1.51587 -169933 165454 -76444.5 48800.5 
28402 2 -226.009 13.9065 -41.9532 -0.818383 1.29002 -0.333235 -0.00859475 0.0275644 0.0783235 0.00307944 -1.53502 -101532 -64683 -152388 131234 
29215 2 -224.499 12.9328 -39.3631 -1.34419 -1.53007 -1.17629 -0.0503275 -0.0492523 -0.0836516 0.00696719 -1.53366 -268910 96882.1 7752.61 -65126.5 
28497 2 -224.407 16.7143 -41.9615 -0.837907 1.0414 -2.61464 -0.065367 -0.0864023 -0.00665903 0.0108607 -1.52175 -16730.1 107031 229445 64779.3 
28428 2 -280.275 19.4596 -41.9353 -1.5 0 0 0 0 0 0.00283392 -1.12938 151880 355653 641377 28235.6 
28429 2 -280.275 21.3129 -39.3143 -1.5 0 0 0 0 0 0.00283392 -1.12919 129827 340823 647403 -16177.9 
28433 2 -278.67 18.5329 -39.3143 -1.5 0 0 0 0 0 0.00283392 -1.52855 244445 426268 448834 -183127 
28520 2 -278.67 22.2395 -41.9353 -1.5 0 0 0 0 0 0.00283392 -1.53058 148110 383844 423516 165520 
28523 2 -278.67 24.0928 -39.3143 -1.5 0 0 0 0 0 0.00283392 -1.51986 37534.4 224855 322673 -193004 
28432 2 -277.114 21.3304 -39.337 -1.15005 -0.933412 0.075308 -0.103515 -0.145751 0.0361105 0.00277037 -1.59628 542324 174359 188792 -27787.8 
28431 2 -277.092 19.4444 -41.9323 -1.67641 -0.154173 -1.82791 -0.188338 0.0710412 -0.0390263 0.00777797 -1.59595 517791 248012 251755 -17389.5 
28437 2 -275.53 18.5212 -39.3134 -1.51803 0.346928 -0.574389 0.00735099 -0.0160584 -0.0263089 0.00346958 -1.53051 183831 89231.8 241045 -114719 
28527 2 -275.542 24.0578 -39.3158 -2.06337 0.563434 -0.190367 0.0720456 0.0185379 -0.0231591 0.0058079 -1.53399 96961.9 201336 210982 -138177 
28524 2 -275.536 22.2417 -41.9607 -2.06392 0.0360817 -0.449747 0.0768421 -0.07255 0.0435907 0.00562167 -1.53898 167659 30768.5 209707 9293.07 
28435 2 -273.946 19.4681 -41.9514 -2.43835 1.12129 -0.545621 0.126473 -0.113903 -0.013985 0.00944709 -1.53428 303045 252825 161326 65426.4 
28436 2 -273.918 21.2309 -39.3398 -1.18974 1.09275 -1.04578 -0.0186815 0.141334 0.0827443 0.00466433 -1.53301 337805 115169 296652 -144003 
28528 2 -272.344 22.2035 -41.9374 -1.99212 0.00113706 0.756779 -0.0757093 0.0361814 -0.0152177 0.0057198 -1.41839 -201140 181536 302979 -23162.4 
28441 2 -272.322 18.4602 -39.3426 -3.71444 0.958581 0.950888 -0.0503376 0.0433667 -0.0683943 0.0196739 -1.54088 113173 165140 290217 58388 
28531 2 -272.359 24.0153 -39.29 -1.9144 0.031391 -0.891838 0.014454 -0.0174652 -0.0288133 0.0056191 -1.52283 18104.1 262011 196209 -27047.2 
28440 2 -270.718 21.214 -39.3153 -1.40929 -0.71245 -0.951087 -0.0995777 0.0622866 0.0466309 0.00428017 -1.41844 131062 208018 -136976 -123808 
28439 2 -270.7 19.4484 -41.9642 -0.963982 -0.94886 0.3376 -0.0800022 -0.15981 0.00238496 0.00244796 -1.41185 333208 12955.8 297036 -169546 
28445 2 -269.124 18.4454 -39.3586 -2.2911 -0.523315 0.00646378 -0.00815427 0.0330287 0.0166492 0.00695637 -1.52825 35234 -35275.6 196336 101145 
29342 2 -269.151 24.0375 -39.3276 -0.857164 -1.16991 -0.229145 0.053232 -0.00563024 0.00899781 0.00271543 -1.41665 230974 4252.01 -57077.7 61619.1 
28443 2 -267.439 19.3625 -41.9847 -1.32851 -0.541269 0.123924 -0.0575066 0.0405126 -0.00255572 0.00261132 -1.41444 172690 -166670 187466 252706 
28444 2 -267.499 21.237 -39.3478 -1.98287 -0.709872 -0.0620697 0.0201563 -0.0114951 -0.00174839 0.00559169 -1.41093 109953 256906 112.333 145294 
29346 2 -265.938 24.0492 -39.3272 -3.32375 0.519437 -0.13183 0.0846687 -0.131323 0.0209911 0.014276 -1.52177 19453.4 -17659.8 187981 31078.3 
28449 2 -265.954 18.4876 -39.3615 -1.56807 0.0407662 -0.0146589 0.0822164 -0.0335109 0.00817315 0.00309932 -1.54113 156462 224684 198479 66177.1 
28540 2 -265.823 22.2201 -41.9606 0.19661 -0.635027 0.229776 -0.0715298 -0.0671875 0.0309108 0.000623098 -1.41462 -276658 251735 317579 -71844.8 
28448 2 -264.293 21.2554 -39.3454 -1.2591 -0.512548 0.891107 -0.105633 -0.0193225 -0.0530659 0.0033278 -1.54252 139119 185051 116888 6568.31 
28447 2 -264.263 19.4419 -41.9751 -0.996018 -0.306163 -0.0347745 -0.0853525 -0.0631881 -0.0219199 0.00136909 -1.54782 82445.6 229893 177700 -29140.1 
28453 2 -262.745 18.476 -39.3938 -1.03731 0.341473 0.0333821 0.102854 -0.0537089 -0.0209232 0.00150352 -1.52376 343360 120001 -23255.2 -66467.9 
29355 2 -262.744 24.0365 -39.3545 -1.14155 0.546508 0.412068 0.100774 -0.155603 -0.054838 0.00223137 -1.51817 272989 73315.9 236514 -21361.4 
28452 2 -262.675 22.1988 -41.9769 -1.90809 0.480392 -0.0837219 0.0566939 0.0443861 0.00463 0.00488516 -1.5246 139828 273542 72434.8 -64672.9 
29354 2 -261.117 21.2169 -39.4276 0.300048 -0.956568 0.417475 0.0426919 0.0170213 0.0470014 0.0014854 -1.52229 109154 317405 155005 -53516.6 
28451 2 -261.09 19.3703 -42.0326 0.333831 0.730969 -0.208307 -0.00426238 0.0789722 0.105573 0.000867996 -1.52732 4930.49 166356 106302 -19326.4 
28457 2 -259.47 18.4319 -39.4241 -0.510875 1.12898 0.830947 -0.0951959 0.0289064 0.0146714 0.00280377 -1.52186 422832 127635 -41692.6 -35258 
28551 2 -259.51 24.0122 -39.4256 -1.28637 -1.36016 -1.48695 -0.00824621 -0.202339 0.069752 0.00719917 -1.52712 201286 10306.4 33290.5 -32395.2 
28544 2 -259.442 22.1504 -42.0041 -2.55486 0.762419 -0.640959 -0.0976234 -0.0047825 0.03319 0.00947082 -1.52598 100297 37257 62434.8 49787.9 
28456 2 -257.921 21.1996 -39.3697 -0.358075 0.570861 1.37684 0.101557 0.0310924 -0.111174 0.00295962 -1.5234 217482 248911 111179 -22296.2 
28455 2 -257.915 19.3812 -42.0175 -2.24229 0.393307 0.245742 0.117756 -0.00556252 0.0623363 0.0066036 -1.52758 97265.2 76552.3 66577.2 90103.3 
29452 2 -256.28 23.9719 -39.4237 -0.236078 -0.389189 2.10216 0.0115066 -0.0441768 0.144536 0.00582687 -1.52143 298034 205483 44821 6787.25 
28548 2 -256.243 22.1339 -41.975 -2.49469 0.871614 -0.0869184 0.0260274 0.0173809 -0.00775454 0.00880497 -1.52631 139766 44297.7 141407 160519 
28461 2 -256.243 18.4709 -39.3982 -1.01163 -0.127337 -0.490729 -0.159594 -0.0718711 0.0417421 0.00161272 -1.52582 203182 174080 137845 -56924 
28460 2 -254.659 21.2043 -39.3551 -1.54458 -0.588384 -1.46856 -0.103797 -0.0432494 -0.0479357 0.00615726 -1.51958 137027 -47431.5 120702 -166449 
28459 2 -254.673 19.4009 -41.964 -0.224393 -0.159286 0.0275729 0.108671 -0.0454713 -0.0528834 9.63337e-005 -1.52668 281381 22583.9 -75655.2 15577.7 
28465 2 -253.057 18.43 -39.4114 -2.07621 -0.624344 -0.168017 -0.0183656 -0.033723 0.0731186 0.00595588 -1.52505 74164.3 206200 257815 12401.5 
28555 2 -253.05 23.8909 -39.3621 -1.82478 -1.13187 0.0282914 0.0132185 0.209507 -0.0881897 0.00580858 -1.52421 151827 -14720.4 137245 -16019.8 
28552 2 -253.015 22.1342 -41.9714 0.573516 -0.169558 0.687012 -0.0493088 0.0308673 -0.0374804 0.00104497 -1.52688 111211 197450 -68537 -82102.3 
28464 2 -251.473 21.1738 -39.4133 -2.7535 -0.809835 -0.726296 0.0615887 -0.0886421 0.131768 0.0110398 -1.53067 -45278.4 -57983.1 104739 35015 
28463 2 -251.413 19.3494 -42.0201 -0.492906 0.155574 0.663708 -0.0550359 0.0601226 0.0586298 0.00089132 -1.52631 223216 232454 -40107.3 -62834.4 
28469 2 -249.877 18.3882 -39.4251 -1.96717 -0.632296 -0.0628007 0.0631553 0.0464382 0.0357136 0.00538254 -1.52919 137877 2426.92 38355.6 40634.4 
28559 2 -249.826 23.9179 -39.397 -1.62648 1.07449 0.329758 0.0608745 0.0579466 0.125263 0.00492311 -1.52238 296932 209692 97938.8 70089.3 
28556 2 -249.84 22.1365 -41.9676 0.824448 -0.494784 -0.0299106 0.0617389 0.0206256 -0.125177 0.00116558 -1.52693 105050 118474 21638.7 99498.3 
28468 2 -248.28 21.1324 -39.3909 -1.61975 0.472789 -0.455894 0.0651256 0.184411 -0.0643131 0.00384779 -1.52151 220775 73321 -87123.3 104608 
28467 2 -248.229 19.4012 -42.0057 -2.58794 -0.256225 -0.149871 0.0353663 -0.100365 0.000938558 0.00854649 -1.52684 94333.4 121766 66525.1 -27774.5 
28473 2 -246.613 18.4314 -39.4174 0.271565 -0.150581 1.34961 -0.157873 -0.077056 -0.0205499 0.00241558 -1.52749 233389 -50135.6 36859.9 90928 
29377 2 -246.581 23.9637 -39.3955 -0.884848 -1.35128 -0.488959 -0.122361 -0.0630725 -0.0267204 0.00358709 -1.52048 215003 148676 33854.3 111641 
28560 2 -246.635 22.1589 -42.0049 -0.0806588 1.82599 -0.473387 -0.00184925 0.00423695 0.00241861 0.00449 -1.52839 165224 -7150.5 15840 35948.8 
28476 2 -245.047 21.1766 -39.485 -1.37164 1.39292 0.258341 0.0239715 0.101607 0.182403 0.00489745 -1.52378 259052 76935.9 -102464 20510.2 
28471 2 -245.035 19.3972 -42.0143 -2.67316 -0.343849 0.28785 0.0319276 -0.0133359 -0.0160986 0.00925354 -1.52332 49166 51093.4 -78919.8 83925.3 
29375 2 -243.4 23.9862 -39.4266 -1.80602 1.16933 0.0373939 -0.0740682 -0.0400687 0.00506045 0.00583214 -1.5347 -186597 71833.6 70703 192183 
28477 2 -243.402 18.4421 -39.3717 -1.8562 0.686637 2.63134 -0.211445 0.0184759 -0.0942407 0.0136543 -1.52936 -282807 -15758.7 128193 124897 
28564 2 -243.416 22.1758 -42.0365 -1.07087 0.456989 -0.0589972 0.020843 -0.0653503 0.0612503 0.0017118 -1.53389 194241 -4310.59 -48369.6 133369 
28480 2 -241.836 21.2163 -39.4357 -1.82665 0.609627 0.948919 0.0151117 -0.065337 -0.00450654 0.00580478 -1.52619 201259 45228.4 -75226.1 -46325.8 
28475 2 -241.841 19.4106 -42.0087 -2.4232 0.0646877 1.75947 0.00102538 -0.0298746 0.088963 0.0113002 -1.51747 105106 227557 6728.97 120410 
28481 2 -240.321 18.3971 -39.31 -1.61077 -2.5966 -0.49051 0.225235 0.151909 -0.21491 0.012063 -1.51964 -156804 106903 194718 5055.65 
28568 2 -240.182 22.1946 -41.9684 0.112214 0.236659 0.421929 -0.0464606 0.00700128 0.00603405 0.000310627 -1.52518 274341 228848 150328 27384.6 
30189 2 -240.261 23.9938 -39.3446 -2.55462 1.44339 0.65171 0.181139 0.0543608 -0.215263 0.0113787 -1.51412 -60632.7 264080 48838.8 37143.1 
28479 2 -238.65 19.3996 -41.9576 -3.36125 -0.934378 -1.13336 0.0246972 -0.015373 -0.00188131 0.0169475 -1.52565 95817.5 129947 -37795.8 78627.2 
28485 2 -238.57 21.1612 -39.4026 0.412661 0.339417 -0.913611 -0.17788 0.171461 0.0427869 0.00141088 -1.51292 242760 274097 18269.4 126705 
29289 2 -237.08 18.4324 -39.3643 -1.43087 0.247754 0.768093 -0.120473 -0.0957625 -0.0486015 0.0033991 -1.52186 -177228 84220.6 159339 181158 
28484 2 -237.088 24.0572 -39.4549 -0.723768 1.41731 0.308489 0.154139 -0.105329 0.110096 0.00330973 -1.51489 226944 335960 -10112.4 32971.7 
28572 2 -236.979 22.1984 -41.9992 -1.24891 1.54295 1.38975 -0.0151196 -0.0115115 0.0987747 0.00739572 -1.52729 183389 154688 -213187 48072.3 
29386 2 -235.424 21.2228 -39.4078 -1.94445 0.670273 -1.37753 -0.0685233 0.158118 0.097198 0.00771798 -1.52421 -50039.3 252418 245127 111149 
28483 2 -235.46 19.3993 -42.0005 -3.92148 -0.376992 0.282888 0.0558151 0.0418387 0.0421863 0.0196487 -1.52627 186736 114472 16701.3 163713 
29293 2 -233.991 18.4693 -39.3454 -1.00748 0.768293 -0.0273483 0.300846 0.0179215 0.0219557 0.00202284 -1.52173 40511.2 35002.9 216640 133138 
29387 2 -233.855 24.0726 -39.4406 -1.47837 0.540162 1.21147 -0.012343 -0.0940063 0.198946 0.00496881 -1.52742 157338 14070.1 -142854 88935.1 
28487 2 -233.742 22.22 -41.9184 -3.47897 -1.51917 -0.580131 -0.139204 -0.0689661 -0.249321 0.0185749 -1.51808 90379.3 164057 19626.8 35619.8 
28490 2 -232.233 19.434 -41.9617 -1.39333 0.0405736 -1.71664 -0.0614494 -0.0244241 0.0441217 0.00615887 -1.5224 176985 127389 222182 99149.1 
30194 2 -232.27 21.2757 -39.3139 -0.622049 -0.480041 -1.18799 0.103304 -0.0411672 -0.00138319 0.00255519 -1.51626 194735 261344 154930 124307 
29297 2 -230.742 18.527 -39.3386 0.113722 2.28466 -0.657624 -0.0405397 -0.0810992 -0.0766215 0.00713526 -1.51935 286532 278701 62967.9 38324.7 
27682 2 -230.596 22.1814 -41.948 -1.21545 -1.77305 -1.38451 0.038384 0.169284 -0.0116814 0.00823459 -1.52294 -35838.9 155146 155347 36529.8 
29389 2 -230.661 24.0386 -39.3312 -1.15329 -0.174874 1.29608 0.0760119 -0.000567696 -0.114424 0.00382955 -1.5213 214457 335244 270469 19615.1 
30107 2 -229.024 21.2808 -39.369 -0.455787 0.988331 -0.948302 -0.203987 -0.0135179 0.0421382 0.0026246 -1.5195 248234 109828 171106 -14331.1 
28488 2 -229.058 19.4508 -41.9967 -2.23435 -1.08772 -0.689545 0.0247432 -0.0350294 0.0238782 0.00837698 -1.52048 54108.9 30692.2 250129 138312 
29301 2 -227.581 18.5035 -39.3703 0.289749 0.131148 -1.1911 0.0394543 0.0141484 0.0813179 0.00191431 -1.52828 17330.5 129458 129985 117760 
30200 2 -227.481 24.0642 -39.3978 -0.0411522 -1.06097 -1.5372 0.0875618 0.0869106 0.0851302 0.00439615 -1.51541 344192 113588 426161 5177.29 
28587 2 -227.407 22.242 -41.9676 -2.49533 0.90251 0.102159 0.0228148 0.0340915 0.0375131 0.00888165 -1.52772 36039.8 28024.4 -23664.7 145809 
28492 2 -225.901 19.5086 -41.9505 -1.21157 0.570288 1.39538 -0.0281125 -0.0604486 0.00332202 0.00471087 -1.52435 -112449 163639 141926 234558 
29394 2 -225.872 21.3185 -39.3375 -3.2703 0.218221 0.197671 -0.0188674 0.031829 -0.14054 0.0135796 -1.53226 13321.1 7972.05 -74050.8 111762 
29305 2 -224.428 18.5583 -39.3331 -3.30842 -0.091633 -1.9576 -0.0753925 -0.139441 -0.090481 0.0186235 -1.52202 -259760 369341 45365.9 110242 
28588 2 -224.228 22.2856 -41.9966 -0.911683 -1.85916 -0.0430543 -0.0234414 -0.0630845 0.0883417 0.00540271 -1.52504 102531 251783 18104.3 76690.9 
29393 2 -224.229 24.0701 -39.3928 -1.51085 0.30096 1.18926 -0.115216 0.157386 0.017852 0.00477053 -1.51695 193909 72177.3 307166 221368 
28609 2 -281.761 29.7858 -39.1942 -1.2751 0.0708304 -0.0149556 0.0126445 -0.000646059 -0.0303942 0.00205444 -1.24871 -174550 268526 36143.7 -335855 
28518 2 -280.275 25.0195 -41.9353 -1.5 0 0 0 0 0 0.00283392 -1.1029 -24050.9 122696 451810 119487 
28519 2 -280.275 26.8728 -39.3143 -1.5 0 0 0 0 0 0.00283392 -1.32782 -23358.1 544308 520055 -202674 
28608 2 -280.187 30.589 -41.9143 -1.61444 -1.14706 -0.300675 -0.0325418 0.0788106 -0.00110437 0.00505391 -1.41661 92109.6 228599 655955 174512 
28610 2 -278.67 27.7994 -41.9353 -1.5 0 0 0 0 0 0.00283392 -1.52258 506048 429543 453536 189433 
28613 2 -278.67 29.6527 -39.3143 -1.5 0 0 0 0 0 0.00283392 -1.56287 279988 256295 174041 150544 
28521 2 -277.136 24.977 -41.9331 -1.70595 -0.246549 0.301214 -0.00351652 0.158109 -0.0314882 0.00385637 -1.6008 394160 61998.8 211435 -18350 
28522 2 -277.147 26.8504 -39.3208 -1.26816 -0.102673 0.568139 0.0941094 0.0221185 0.00573561 0.00244541 -1.56348 411448 267535 211003 34842.1 
28611 2 -277.05 30.5521 -41.9526 -0.416436 -0.394342 -1.39148 0.0615107 -0.0238547 0.0613161 0.00285298 -1.53693 386046 227190 305337 99201 
28614 2 -275.47 27.7405 -41.9074 -1.30938 -0.57868 0.653583 -0.112927 0.0759348 -0.0721019 0.00311921 -1.51816 301277 195029 284315 103514 
28617 2 -275.424 29.6136 -39.3253 -2.57488 0.0790612 0.623095 -0.0697699 -0.0528378 -0.0402402 0.00884751 -1.5228 312597 -8170.1 144456 102857 
28526 2 -273.927 26.8202 -39.283 -1.45991 0.108891 0.917986 0.0912362 -0.0431271 -0.0971398 0.00376079 -1.53021 208671 132135 40037.8 70401.9 
28525 2 -273.935 24.9929 -41.9281 -2.82905 0.63942 0.0775253 0.064604 -0.0701443 0.0394449 0.0106031 -1.54153 202753 102535 266002 -590.201 
28618 2 -273.829 30.5057 -41.9507 -1.5558 -0.375222 0.314289 -0.0407647 0.0430818 0.0306546 0.00335042 -1.52516 98356 194527 145676 53484.7 
28529 2 -272.279 27.7288 -41.9069 -2.59304 -0.502679 0.0100682 -0.00962727 0.0253657 -0.10051 0.00878723 -1.53128 43635.8 118691 154477 68673.3 
28530 2 -272.208 29.5543 -39.3316 -3.09126 0.173051 0.444741 -0.0862966 -0.0202032 0.069919 0.0123226 -1.52955 139846 36838.2 182949 55912.9 
28532 2 -270.747 24.9692 -41.9368 -2.02754 0.680417 -1.35677 0.000180409 0.0622164 -0.0751596 0.00807944 -1.41312 132618 -123666 285504 237466 
28622 2 -270.649 30.5099 -41.9356 -3.10911 1.26907 0.101807 0.0659312 -0.0383683 -0.043869 0.0142167 -1.52749 68752.7 116589 99773.5 108847 
28535 2 -270.723 26.7563 -39.3416 -1.9861 0.561169 -2.02638 0.0910418 0.044166 0.0857323 0.0105367 -1.54523 296393 53669.3 55999.3 125732 
28533 2 -269.085 27.7305 -41.9272 -2.08722 1.04129 0.459597 -0.00286264 -0.0433294 -0.0766598 0.00711882 -1.54358 149191 220159 235662 69353.4 
29347 2 -269.01 29.5101 -39.3226 -1.74858 -0.929228 -0.779987 -0.0386817 0.0631481 -0.0168894 0.00570485 -1.52646 168136 190763 134304 82019.5 
28536 2 -267.523 24.9891 -42.0075 0.0806993 -0.144093 -0.243211 0.0934902 -0.00337626 0.133829 0.000108856 -1.41596 128409 -178495 211892 -218554 
28626 2 -267.436 30.4764 -41.9438 -0.207034 -0.991588 -0.395446 0.0273796 0.0558563 -0.0217138 0.00148936 -1.52108 202378 168168 285282 33186.4 
28539 2 -267.457 26.7451 -39.3537 -1.78239 -0.0173151 -0.902858 -0.133353 0.0592943 0.0259508 0.00502844 -1.54299 212166 -44042.9 149380 206841 
29352 2 -265.817 29.4984 -39.3307 -0.820456 -0.942095 0.205695 -0.119195 0.0414965 0.0550385 0.00201901 -1.53129 -110473 -52779.1 54928.8 46649.4 
28543 2 -265.889 27.7146 -41.9394 -3.20546 -0.700496 0.285603 0.0357449 0.0256785 -0.0523112 0.0136623 -1.53812 66059.2 -40740.1 116177 76365.7 
28630 2 -264.236 30.4247 -41.9151 -1.02123 0.772469 -0.297628 0.0235158 0.0711124 -0.163916 0.00217669 -1.52492 147564 159350 108751 74981.9 
28537 2 -264.343 24.9747 -41.9321 -0.549363 0.511307 0.520147 0.153 -0.0389595 -0.110829 0.00105017 -1.54117 356999 -18459.9 121564 -39046.7 
29351 2 -264.269 26.77 -39.3443 -1.35967 -0.328767 1.64924 -0.0431473 -0.0169216 0.0152646 0.00589049 -1.53474 -15488.9 -231451 50769 137094 
29444 2 -262.672 29.4974 -39.3081 -0.529127 1.28288 -0.132554 0.109785 -0.00984528 -0.128623 0.00244765 -1.52951 -71093.8 40240.4 94803 41857.8 
28541 2 -262.652 27.6709 -41.9605 -1.92082 0.363784 0.950279 0.015836 0.0806287 -0.00430248 0.00595111 -1.52487 276247 72535 135410 56538.9 
28634 2 -261.048 30.4668 -41.973 -1.10641 -0.0189549 -0.244353 0.0448683 -0.0899925 0.0305434 0.00161748 -1.52105 205149 120986 35855.6 94633.1 
29448 2 -261.092 26.7329 -39.3912 0.182205 0.820522 -0.572744 0.00237994 0.0573978 -0.00301192 0.00130296 -1.52871 -46396.6 -88320.8 10206.3 28901.9 
28547 2 -261.029 24.9455 -42.0119 -1.6619 -0.478533 -1.18199 -0.121035 -0.0162862 0.0455641 0.00552676 -1.51799 333618 71470.2 38247.6 85225.7 
29451 2 -259.473 29.4855 -39.389 -1.97188 0.0486884 -1.34763 0.00809648 0.0107867 0.0126579 0.0071878 -1.52755 159460 47089.1 23841 44317 
28546 2 -259.411 27.7069 -41.9905 -0.0572906 -0.524583 -0.269594 -0.150138 -0.0890733 -0.0133845 0.00044228 -1.52826 98336.1 115962 13410.2 -69779.2 
28545 2 -257.83 24.8716 -41.9956 -2.40156 -0.452249 -0.347039 -0.0593296 0.195924 -0.0781538 0.00767355 -1.5259 34570.8 154918 4967.27 10285.6 
29455 2 -257.918 26.7146 -39.4025 -0.875158 -0.901725 0.713836 0.137621 -0.00306162 -0.0211104 0.00263059 -1.52986 114607 -60062.8 -9050.43 -67558.3 
28638 2 -257.818 30.4442 -41.9667 -1.78243 -0.916438 -0.451175 -0.0320279 0.0782388 -0.0524879 0.00531574 -1.53049 142904 -15226.5 78287.3 -26936.4 
28550 2 -256.253 27.682 -41.9916 -0.949435 1.34023 -0.811382 0.0739016 -0.0660655 -0.0434989 0.00422692 -1.52428 129689 109381 125128 121247 
30264 2 -256.242 29.4334 -39.409 -2.4433 -0.659973 0.374171 -0.0372025 0.0666109 0.0368562 0.00824392 -1.52774 198112 72219.9 -102204 -31588.2 
29456 2 -254.633 26.7056 -39.3984 -2.59831 -0.370012 -0.751743 -0.0342966 -0.00983176 -0.056036 0.00938752 -1.52344 308667 104996 -29918.2 19195.3 
28549 2 -254.634 24.9318 -41.9949 -1.94949 0.750667 -0.132768 0.0629231 -0.0918033 0.0357211 0.00551874 -1.51985 206253 225016 88328.9 -32134.1 
29453 2 -254.613 30.4486 -41.9826 -1.75626 -1.24263 -0.48136 -0.0201545 -0.0846554 -0.049325 0.00612164 -1.5256 160192 74846.8 62447.1 28144.7 
28554 2 -253.017 29.4688 -39.3608 -2.69289 -0.745973 -0.180129 -0.0156421 -0.0702299 -0.20883 0.00987532 -1.53237 101493 -10585.9 -176215 16280.5 
28642 2 -253.01 27.6829 -41.9901 -0.310832 0.894967 -0.143018 -0.0569547 -0.013204 0.000132423 0.00115628 -1.52375 98952.1 73738.1 130431 -82829 
28558 2 -251.39 30.3824 -41.9681 -1.32598 0.274912 -0.6377 0.0172137 0.0827439 -0.034615 0.00282189 -1.52602 59462.7 -23012.6 125494 -12679.2 
30268 2 -251.418 26.7103 -39.4131 -1.91217 0.922079 0.0541842 -0.0226205 -0.0428702 0.113807 0.00567986 -1.52818 229903 100131 -147326 10578.4 
28553 2 -251.402 24.9136 -41.9681 -1.90133 0.552317 2.08952 -0.0957992 -0.0834309 -0.0394532 0.0104366 -1.52949 99956.4 -27594.5 71827.1 -48836.9 
30271 2 -249.779 29.4278 -39.3645 -1.30834 -1.1542 0.844946 -0.0416366 0.105964 0.00866025 0.00473308 -1.52692 203783 109187 67617.9 42930 
29368 2 -249.824 27.6242 -41.9692 -1.37066 -0.268832 0.177526 0.122642 0.138811 -0.0470186 0.00249698 -1.52825 120722 -177688 146315 51499.2 
29376 2 -248.182 26.7084 -39.3187 -1.25891 -0.531063 0.0128366 -0.0149377 -0.0248905 -0.0690705 0.00235158 -1.52986 247744 47993 249393 69195.3 
28557 2 -248.212 24.9366 -41.9629 -2.08609 -0.324875 0.205535 0.0438143 -0.0990033 -0.00257688 0.00566729 -1.52318 75353.8 90822.9 141529 111497 
29460 2 -248.211 30.4136 -41.9447 -0.811207 0.170355 -0.156687 0.0434702 -0.0371079 0.00179103 0.000896309 -1.52475 73076.9 81850.6 186016 -4978.67 
31992 2 -246.585 29.4603 -39.3124 -0.826362 0.312741 -0.433455 0.0910196 -0.0292603 0.0316511 0.00121992 -1.51608 238348 139091 390341 89098.5 
29379 2 -246.572 27.6821 -41.9588 0.081398 1.03382 0.468461 -0.0295483 -0.118281 0.0282036 0.0016309 -1.51187 413106 61583.7 308219 -82268.6 
29371 2 -245.001 24.8941 -42.0176 -1.50996 0.272724 -0.0320624 -0.0141197 0.161377 0.110662 0.00296666 -1.52564 7410.04 112479 46726.4 68150.9 
31090 2 -244.969 26.7026 -39.3096 -1.36816 1.82587 -0.291527 0.00627931 0.173028 -0.141319 0.00666365 -1.50893 321856 172971 348854 111020 
28561 2 -244.971 30.3824 -41.9552 -1.34072 -1.92832 -1.96716 -0.0768526 0.116124 0.00304934 0.0118214 -1.50741 75256.8 -59670.7 249433 -76744.6 
28563 2 -243.337 27.7047 -41.9717 -2.1326 -0.0354359 0.981311 -0.157785 -0.0541134 0.0649293 0.00694271 -1.51179 122973 68042.6 303874 156808 
31099 2 -243.341 29.5475 -39.2552 -0.945175 1.07163 -0.769184 -0.0750285 -0.0203901 -0.0415584 0.0033168 -1.71943 210151 500046 573304 397308 
30190 2 -241.76 26.7849 -39.4075 -2.75837 -0.110047 0.161228 -0.155644 -0.0579938 -0.0220346 0.0096312 -1.51721 -29704 282583 -34093.7 42926.6 
28567 2 -241.823 24.9425 -42.0191 -3.96583 -0.44848 -0.325539 0.150079 -0.00850888 0.175865 0.0201963 -1.5307 -29234.8 36611.6 -107405 98996.1 
29479 2 -241.793 30.437 -41.9425 -2.54229 -1.02993 -0.269324 0.00203641 0.110357 0.0786515 0.00956795 -1.72437 -264400 -295389 346545 141149 
28571 2 -240.164 27.7811 -41.9774 -2.20494 1.77827 0.843894 -0.0108361 -0.162001 0.0994754 0.0110034 -1.52617 -115980 -12030.4 -27294.2 70491.1 
30285 2 -240.222 29.6225 -39.3247 -2.80201 -0.742786 -0.00488051 0.139053 -0.0947022 -0.0964162 0.0105837 -1.76582 7934.64 14036.8 124831 -167296 
31910 2 -238.595 26.8511 -39.4076 -3.07589 0.753547 -0.726787 0.0474905 -0.00901017 0.0459695 0.0132969 -1.51118 39999.4 466825 123335 199810 
28575 2 -238.626 24.9838 -42.0133 -0.714699 1.18085 1.38179 0.00529404 -0.00338264 0.0543285 0.00480449 -1.51916 300501 214190 15782.7 86790.5 
29380 2 -238.64 30.508 -42.0021 -1.08996 0.0900531 -0.166896 0.174056 -0.108954 0.0175916 0.00154161 -1.49533 -124677 -356266 31804.3 23957.4 
31003 2 -236.963 29.7015 -39.4332 1.12516 1.76714 0.104394 -0.019441 0.0246976 0.204509 0.00554144 -1.75749 249865 877343 2992.08 287738 
28573 2 -236.953 27.7766 -41.944 -0.741865 -1.4859 -0.53903 -0.0899112 -0.0352199 -0.117468 0.00384002 -1.51981 37445.9 213757 49837.9 -15447 
30193 2 -235.403 26.8096 -39.3647 0.272394 -1.39183 -0.686831 -0.0649937 0.115527 -0.0780128 0.00312755 -1.52791 -93107.5 352574 19819 70876.3 
28576 2 -235.388 24.9839 -41.9976 -1.19282 -1.14713 0.7544 0.000393743 0.0599998 -0.00614949 0.00416631 -1.52504 243087 205218 -150320 67660.5 
31097 2 -235.376 30.5239 -41.9895 -1.46081 1.23997 -1.00608 -0.0242871 0.0967031 0.0540105 0.00589915 -1.68895 2667.15 -130017 62348.7 98826.3 
32810 2 -233.82 29.6713 -39.4165 0.452286 1.05087 0.520901 0.130599 0.0951032 0.0313593 0.00199033 -1.7928 41386.1 810790 -135591 -95947.9 
28579 2 -233.783 27.7999 -41.9513 -3.68838 -0.918014 -0.275788 0.0647266 -0.083651 -0.0971437 0.0182919 -1.52008 -131092 203313 -38049.8 26635 
28583 2 -232.25 26.8192 -39.4254 -2.4332 0.874626 -0.609922 0.181408 0.0688012 0.00566419 0.00888899 -1.5161 75390 310453 -188040 27831.6 
28580 2 -232.163 24.9948 -41.9941 -1.11772 0.312979 -0.0670458 -0.0370294 -0.0318557 -0.0203203 0.00170255 -1.52436 238411 140023 131401 -94138.5 
31093 2 -232.157 30.5559 -42.0555 -2.57254 -1.0254 -0.651748 -0.00859136 -0.0607369 0.0811639 0.0101948 -1.50024 47506.2 109629 -22578.9 31134.4 
28578 2 -230.587 27.745 -42.0192 0.288314 0.312983 -1.09714 -0.0117808 0.132934 0.0897281 0.00174418 -1.52068 -179274 127730 53515.1 -54404.5 
31008 2 -230.566 29.6297 -39.4403 0.383865 0.645812 1.44332 -0.032235 -0.122012 -0.0835001 0.00333469 -1.52992 189181 193285 2703.72 79923.7 
29390 2 -228.985 25.003 -42.04 -1.88862 -1.44204 0.586347 -0.105331 -0.0501019 0.160009 0.00754475 -1.52161 22792.7 74630.9 6259.13 152070 
30197 2 -229.032 26.8116 -39.4054 -1.92108 -0.21637 -2.05641 0.0228312 -0.0326644 -0.150039 0.0100335 -1.51314 165532 153963 -158041 97768.4 
30289 2 -228.957 30.5501 -42.019 -3.75397 -0.332772 0.0249232 0.0125984 0.0598256 -0.0484478 0.0178897 -1.51708 27652.7 114886 -181081 182486 
28581 2 -227.468 27.7737 -42.0571 -3.47096 0.0988889 -2.28353 0.261734 0.00077642 0.16538 0.0217543 -1.53154 -81386.5 -82979.6 -186915 95008.9 
33634 2 -227.385 29.5788 -39.4914 -0.966668 -0.196975 -0.824581 -0.0179006 0.100673 0.188327 0.00208221 -1.52656 121872 262514 215061 56312.6 
29391 2 -225.786 25.0682 -42.0153 0.607649 0.535711 -0.743974 -0.0354632 -0.141358 0.101336 0.00152367 -1.5247 70704.7 102859 -130476 -12238.2 
31012 2 -225.801 26.8302 -39.4507 -1.28069 1.51595 -2.15647 -0.0858268 -0.00127527 0.108997 0.0108175 -1.51069 289691 167151 214520 59059.8 
28674 2 -225.729 30.5778 -42.0225 -1.86148 -0.42738 0.925175 -0.220302 0.0628568 0.0195437 0.00567251 -1.52415 -188374 64707.2 32552.6 187046 
32725 2 -224.227 29.6478 -39.4075 0.763581 0.706452 2.06646 0.152284 0.0026924 0.0574875 0.00674141 -1.51745 222659 123808 -38528.1 121112 
29392 2 -224.261 27.8474 -42.049 -2.0575 2.00414 1.00589 0.186797 -0.0521685 0.129185 0.0116653 -1.52336 294108 -174280 58654.5 92338.6 
29508 2 -284.726 35.2992 -39.0417 -2.30144 0.58523 -1.6465 -0.0875057 -0.0383477 0.0530975 0.0105171 -1.09576 -348028 -223177 -79586.3 -80247.9 
27889 2 -283.202 36.1225 -41.625 -1.06953 1.04813 0.250166 0.0392127 0.0715784 -0.0682974 0.00290323 -1.20755 -152759 213715 -27247.6 188295 
29510 2 -283.245 32.6384 -39.1327 0.0424014 1.02666 -0.748671 -0.012905 -0.150421 -0.0418793 0.00203581 -1.3003 -120751 136719 66212.2 -285133 
28699 2 -281.604 33.4111 -41.7796 -1.48928 0.654273 0.593519 -0.0808142 -0.0141757 0.0157129 0.0037764 -1.36721 46250.5 290184 235849 -49612.1 
29598 2 -281.64 35.2597 -39.173 -0.76403 -0.66063 0.164338 0.0396749 -0.0291853 0.109401 0.00131894 -1.65541 -44580.6 29907.4 280504 -224256 
28703 2 -280.138 32.4419 -39.2399 -2.11475 -0.292011 1.15013 0.0697326 0.0300756 -0.00700018 0.00740629 -1.58687 137543 -15102.1 202100 -25770 
28707 2 -280.087 36.1453 -41.809 -1.34975 0.495665 -0.114865 0.0056395 -0.097021 -0.0503529 0.0026207 -1.63145 -17117.5 112794 231446 -74124.9 
28700 2 -278.508 33.3477 -41.9241 -2.03175 0.740943 0.372191 -0.1445 -0.0323867 0.026922 0.00606525 -1.56488 211728 264661 420456 120702 
29425 2 -278.491 35.1287 -39.2661 -1.60587 -0.313051 -0.0605039 0.00590917 0.100736 0.0041593 0.0033761 -1.52431 4363.04 -37077 217221 48241.5 
28612 2 -276.934 32.3863 -39.2846 -1.04613 -0.13496 0.0495075 -0.0805884 -0.0411869 -0.120421 0.00140443 -1.51919 223616 87285.4 193599 188044 
28704 2 -276.952 36.093 -41.9289 -1.89249 -0.411474 -1.38278 0.0699603 -0.110367 0.0146692 0.00713257 -1.52669 14302.5 -49806.6 274611 9022.46 
28616 2 -275.314 35.16 -39.3075 -1.71175 0.00321265 0.35161 -0.0229526 -0.132415 -0.0409044 0.00384624 -1.52466 -5276.61 122105 264340 -38783.4 
28615 2 -275.344 33.3069 -41.9225 -2.11755 0.182526 -0.245544 -0.0608929 -0.0711551 0.0190384 0.00576562 -1.52189 -37737.9 120790 244234 -16389.5 
28621 2 -273.742 32.3213 -39.3184 -0.375589 -1.36592 -0.889606 -0.0928251 0.0448243 -0.0384791 0.0035244 -1.52493 6930.18 99732.8 147782 -47187.7 
28708 2 -273.759 36.0315 -41.9737 -1.54003 0.0700421 0.080027 0.0538209 0.0190826 0.053427 0.00300143 -1.52322 78965.5 -1961.76 331299 -18057 
28619 2 -272.173 33.2737 -41.9513 -2.48999 0.901526 0.648233 -0.063499 -0.0268294 -0.000601494 0.00936199 -1.53214 -117535 -11697.8 193491 82816.2 
28625 2 -272.153 35.0781 -39.3174 -2.65081 0.956388 0.52186 0.0419825 -0.0332296 -0.0446778 0.0103455 -1.52739 -42389.5 -9579.93 319383 -62540.2 
28712 2 -270.567 35.9839 -41.9964 -1.20205 0.145531 0.798902 0.0452886 0.0959118 0.0815165 0.00265045 -1.51916 175448 -7846.29 254483 51299.6 
28534 2 -270.579 32.299 -39.3487 -2.45689 -0.0913213 -0.525338 0.0372324 -0.00476138 0.125001 0.00796095 -1.52359 27583.9 142663 267363 -42905.6 
28623 2 -268.989 33.2733 -41.9472 -2.23529 0.0812255 0.507633 0.0870197 -0.071818 -0.0190784 0.00662608 -1.51769 147914 109871 274404 87246.9 
28629 2 -268.959 35.0381 -39.3121 -1.56207 0.304087 0.170452 0.0757833 0.0164336 -0.0467953 0.00322636 -1.51385 190553 65481 318731 78502.4 
28538 2 -267.366 32.2767 -39.3102 -0.982951 -0.621639 0.487382 -0.0866785 -0.000956942 -0.0482087 0.00200285 -1.52148 91027.6 140788 313633 58528 
28716 2 -267.317 35.9962 -41.9718 -0.3018 0.0525391 -0.148527 -0.104511 -0.0244952 0.0514853 0.000145983 -1.51134 291771 181018 468190 -36950.8 
28627 2 -265.749 33.2343 -41.9509 -2.59661 -0.492012 -0.368312 -0.127687 -0.0116091 -0.0203411 0.00896793 -1.51545 127750 200611 166398 53594.1 
28633 2 -265.743 35.0204 -39.3163 -0.0146944 0.13661 0.0279776 -0.0704233 -0.0127397 -0.0341827 2.47632e-005 -1.52215 108274 -10502.4 254677 -6061.73 
28542 2 -264.22 32.2424 -39.3617 -2.5503 0.437419 -0.596314 0.0522107 0.0473367 0.0850349 0.00888081 -1.53139 -107506 -30235.4 132547 51918.9 
28720 2 -264.123 35.9625 -41.9816 -0.807772 0.898122 0.738258 -0.056282 0.0910304 0.0288597 0.00252425 -1.52065 35364 144920 274660 80500 
29542 2 -262.582 34.9856 -39.3182 -1.26661 -0.69507 -1.25513 0.0159208 -0.0511729 -0.137449 0.00461333 -1.52911 -13026.2 -134801 140276 43582.2 
28631 2 -262.571 33.2235 -41.9781 -2.2971 -0.0740219 -0.480389 -0.0706133 0.00782341 0.086126 0.00694362 -1.52708 -90372.2 90922 93198.6 226764 
30259 2 -261.021 32.2486 -39.3843 -2.02431 -0.0426579 0.159053 0.00265791 -0.0030181 0.0115387 0.00519543 -1.526 64822.5 84199.7 611.642 136010 
28724 2 -260.958 35.9995 -41.9654 -1.13569 -0.127569 0.926993 -0.0175634 -0.00193959 -0.00272752 0.00272734 -1.51781 40432.7 260936 117845 154896 
30353 2 -259.361 35.0133 -39.3428 -1.3402 0.841676 -0.17216 -0.0611348 -0.013817 -0.114885 0.00319185 -1.52543 75234.6 163820 96648.2 138391 
28635 2 -259.408 33.2362 -41.9881 -0.262934 -0.566797 0.159738 0.0775124 -0.0260045 0.0971834 0.000523845 -1.53021 137.164 134965 103040 -5973.42 
29454 2 -257.817 32.2413 -39.3766 -2.13503 -0.123991 1.01357 0.0251841 -0.0363532 -0.102295 0.00705462 -1.52552 134319 138980 30116.2 9186.91 
28639 2 -257.777 35.9832 -41.9925 -1.24537 0.466732 -0.474463 0.0029519 0.107404 0.0518119 0.00251136 -1.5151 146357 336618 264281 -6363.36 
28649 2 -256.192 34.9928 -39.3772 -0.240087 -1.16892 -0.682306 0.0432406 -0.020554 -0.058781 0.00237992 -1.51795 111401 196121 236485 -47270.3 
28645 2 -256.201 33.2102 -42.0124 -0.161197 -0.581926 0.596714 0.0419978 0.0131674 0.142726 0.000907722 -1.52404 169524 56244.8 14897 -5656.33 
29459 2 -254.61 32.1886 -39.4077 -1.77534 -1.07366 -0.0263081 0.00499657 0.121824 0.0399505 0.00542256 -1.52286 251408 120001 80849.7 45035.3 
28643 2 -254.556 35.9576 -42.0164 0.0670539 -0.572423 0.190952 -0.0823166 -0.000497018 0.044324 0.000464293 -1.51622 235907 335303 120872 -176265 
30356 2 -252.979 34.9588 -39.4379 -2.20352 0.322649 -0.428316 0.0300247 -0.05055 0.0980069 0.00647777 -1.52261 232991 94898.6 184893 35830.5 
28646 2 -252.952 33.1519 -42.0021 -0.586117 -1.13065 -0.877839 -0.106523 0.0980778 -0.0219625 0.00301341 -1.52858 103885 150026 -54621.9 -50469 
30267 2 -251.333 35.9307 -42.0172 -2.46917 0.674084 0.601687 -0.0929978 0.0332323 0.0462557 0.00870733 -1.5242 76244.7 181852 95624.5 44525.8 
31177 2 -251.374 32.2073 -39.4225 -2.39506 0.31936 -0.921598 -0.00907767 -0.0773229 0.114319 0.00842319 -1.52476 207301 -1436.45 -118425 -47864.4 
29463 2 -249.746 34.8977 -39.3779 -1.9093 -0.482908 1.11865 -0.09033 0.142807 0.00557498 0.00646133 -1.52901 134781 -88298.8 39523.5 -96117.1 
27839 2 -249.785 33.1579 -41.9674 -2.69408 -1.02109 -0.429043 0.0506267 -0.016612 -0.108041 0.0106867 -1.52865 -59916.6 -10116.6 129890 8561.08 
28650 2 -248.15 32.1917 -39.3007 -1.74719 0.0663297 -1.18399 -0.0770354 -0.115132 -0.0865074 0.00561606 -1.52369 104691 -75997.4 62789.5 54168.7 
30365 2 -248.156 35.8978 -41.9507 -3.04464 -1.08605 -1.47694 0.0283952 0.0293873 -0.0534165 0.0159086 -1.51952 67178.7 115829 196664 -13906.3 
27932 2 -246.554 34.905 -39.3494 -1.99771 0.736045 0.111516 -0.00291076 -0.0481948 0.0471418 0.00572455 -1.51781 198868 -250917 110013 -136107 
28565 2 -246.608 33.1245 -41.9211 -2.2843 -0.155976 0.0115924 0.155157 0.0572406 -0.0832796 0.00660303 -1.51204 359286 178924 217627 28834.3 
31193 2 -244.935 32.1899 -39.3195 -2.21987 0.0855011 -0.557021 0.0233594 -0.0425342 -0.0322398 0.00660667 -1.69797 545127 -247552 245457 66970.5 
31182 2 -244.917 35.8787 -41.9273 -0.727112 1.41952 -0.611185 -0.0729245 -0.0112985 -0.0522868 0.00367436 -1.50653 215222 201361 86390.5 24027.9 
32003 2 -243.3 34.833 -39.3258 -1.61654 -0.964936 -0.286996 0.0318723 -0.00931987 0.0295951 0.00456787 -2.04596 238609 -48305.5 138285 -403948 
31095 2 -243.309 33.1456 -41.9087 -2.51138 -1.42171 -1.13499 -0.121636 -6.69951e-005 0.0011707 0.0121121 -1.70694 210986 -48094.9 128064 28993.3 
2997 1 -241.732 32.2404 -39.3654 -0.433404 -0.676475 0.989209 -0.0665977 0.078789 0.144671 0.00227069 -1.10297 1.18999e+006 1.15692e+006 1.03068e+006 364312 
33664 2 -241.742 35.9186 -42.0061 -1.09057 -0.234016 1.94816 -0.0453541 -0.000350233 0.0814669 0.00634727 -1.49096 7676.41 -152372 -230889 -3198.22 
29475 2 -240.153 33.1708 -41.9253 -0.783556 -0.373709 1.93165 -0.0748508 0.153877 0.0143164 0.00564881 -1.70058 7901.82 -53549.3 98057.6 221003 
31103 2 -240.15 34.9977 -39.3671 -1.48021 0.0742644 0.723801 -0.173752 -0.0104261 0.0316893 0.00342643 -2.42243 -209598 -142382 79329 467158 
28574 2 -238.649 32.3096 -39.3029 -1.58091 -0.0266171 -0.153813 0.0715167 0.106174 -0.0392496 0.00317856 -2.48523 597410 -179951 217585 83746.7 
33534 2 -238.51 35.9483 -41.8925 -1.01863 -0.138453 -0.087897 0.0718568 -0.0578659 -0.126872 0.00134076 -1.67393 358463 12624.5 369619 191762 
30287 2 -236.955 33.1887 -41.9889 -1.9803 0.612308 1.32692 -0.0163675 0.0810533 -0.0543182 0.0076292 -1.89092 71374.9 -6214.62 86446.1 254282 
31908 2 -236.894 34.9146 -39.4747 -2.29493 -0.589628 -0.768628 0.0166548 0.0295381 0.0396849 0.00781549 -2.39765 -402914 -368809 -321841 112454 
2920 1 -235.32 32.3815 -39.4312 -2.8672 0.762156 -0.637663 -0.0991412 -0.12414 0.0218718 0.0128753 -1.33697 1.07486e+006 1.1546e+006 920784 121642 
384 1 -235.357 35.8896 -42.0293 -0.31227 -0.386282 0.527559 0.00730508 0.0623396 0.156313 0.000734127 -0.852263 1.22816e+006 1.48674e+006 1.42613e+006 145699 
31107 2 -233.792 34.944 -39.5215 0.417398 -0.436559 2.32733 0.0403049 -0.0187679 0.118049 0.00728163 -2.20593 -541376 -860668 -311986 208603 
30283 2 -233.802 33.242 -42.0219 -2.07247 0.50088 0.95514 0.0223612 -0.0586228 -0.148835 0.00687483 -1.94006 -80256.3 -187831 -288256 -178497 
29481 2 -232.213 35.9236 -42.0123 -1.13511 -0.319632 -0.435209 0.0236714 0.173993 0.00326209 0.00199008 -1.71647 385451 -140224 -55729 131618 
33665 2 -232.147 32.3331 -39.4567 -0.565712 -1.55001 1.20418 -0.000233388 -0.09108 -0.112853 0.00525549 -2.00611 227112 -542320 -141954 -22185.5 
31197 2 -230.567 33.2851 -42.0553 -2.77138 0.581069 -1.63963 -0.00735877 -0.03522 0.068651 0.0134852 -1.51146 149229 -211737 81984.2 21247 
29298 2 -230.631 35.0043 -39.3551 0.160847 -0.480034 -0.524343 0.167869 0.0232894 -0.07558 0.000669106 -1.55257 31819.8 -308630 537277 -9570.71 
28582 2 -228.949 32.3799 -39.4295 -3.28173 -0.858537 -2.59631 -0.0509899 -0.113893 -0.0103835 0.0229833 -1.51905 63448.7 -50930.5 101935 -100213 
31911 2 -229.006 36.0153 -41.9853 -0.897741 0.225242 0.417031 0.0816413 -0.105431 0.00908279 0.00129804 -1.51662 276381 -297319 30595.7 46388.4 
34346 2 -227.412 35.0924 -39.3302 -0.600544 0.994543 -1.68694 0.125842 0.0643826 -0.0705388 0.00528436 -1.54816 280675 -266733 613831 163446 
32819 2 -227.336 33.3415 -42.0363 -3.45196 1.66558 0.469734 -0.0198633 -0.0512138 0.192779 0.0187804 -1.51602 27288 155635 -19561 25507 
32644 2 -225.79 32.419 -39.3813 -2.68711 1.33835 -1.57697 0.0201525 -0.0798976 -0.0724326 0.0144826 -1.52135 67163.1 -104435 148638 75248.9 
31194 2 -225.713 36.0774 -41.9582 -1.36383 1.00797 -0.1649 -0.0713784 -0.148246 0.0306798 0.00365667 -1.51783 217936 -377421 341447 91017.6 
31929 2 -224.132 35.076 -39.306 0.13919 0.584789 1.5288 -0.0869586 0.140895 -0.0718318 0.00339892 -1.54243 417722 -58741.7 249819 -40686.9 
31105 2 -224.169 33.369 -41.9643 -0.993642 2.48443 1.1361 0.0969244 -0.0704256 0.00250361 0.0106435 -1.51844 100252 -66737.3 166269 168230 
29509 2 -283.21 37.9697 -39.0222 -1.53733 -0.223691 0.794275 0.0689297 0.0405884 -0.0997272 0.00383433 -1.37444 -20026.1 20941.9 310156 -152338 
29512 2 -281.526 40.5777 -39.0807 -0.421414 0.257833 1.12395 -0.0744666 0.101778 -0.13703 0.0018985 -1.2466 -114877 -396013 254678 14785.1 
29511 2 -281.612 38.838 -41.7321 -1.55447 0.895124 0.458203 0.0295911 -0.0269526 0.049937 0.00431711 -1.29824 79361.2 369535 368986 415379 
29514 2 -280.048 37.9142 -39.1887 -0.700914 -0.298262 0.0819218 0.0212783 -0.0202219 -0.000972703 0.000739276 -1.61396 215004 -128342 244872 -79202.5 
28788 2 -279.919 41.4909 -41.7847 -1.45046 -0.641293 0.012457 -0.109295 -0.0579244 0.101131 0.00316798 -1.08401 -23297.8 -25872.5 -17370.4 275513 
28702 2 -278.475 38.7906 -41.8339 -0.505728 0.5748 -0.377052 0.0421065 0.11612 -0.0528842 0.000917338 -1.65554 116640 -118635 325546 169522 
29599 2 -278.428 40.621 -39.2167 -1.04482 -1.66366 1.20515 0.101171 0.0152569 0.0533428 0.00669032 -1.54445 159782 60678.7 406198 61653.8 
29515 2 -276.879 37.8866 -39.274 -0.929135 0.0311516 0.16188 -0.0275962 0.0147757 0.0705008 0.00112156 -1.52642 155951 135924 269590 -11961.6 
28706 2 -276.79 41.4725 -41.7848 -0.615698 -2.42544 0.846882 -0.0962872 0.0227271 0.0324831 0.00879023 -1.37332 -86373.3 -4848.13 140734 175968 
29600 2 -276.784 43.295 -39.1173 -2.24196 -0.375325 0.811781 0.0765829 -0.094046 -0.0770134 0.00733825 -1.1921 177004 -161496 119108 50667.5 
28705 2 -275.302 38.773 -41.9148 -1.37842 -0.137201 -0.173593 0.00876764 0.0462184 0.012635 0.00245479 -1.59914 115604 68422.2 360980 39173.2 
28711 2 -275.247 40.5809 -39.2212 -1.1255 0.263908 0.447837 0.00670525 -0.023441 -0.0267191 0.00193582 -1.60872 160893 75446.6 183963 -35174.2 
28620 2 -273.695 37.858 -39.3013 -1.50941 0.416854 0.452928 -0.00768705 -0.0183969 -0.0336577 0.00334682 -1.52509 -20086.1 -64562.3 223564 -75859.5 
28710 2 -273.652 41.4451 -41.7982 -2.13424 -0.833984 -0.784238 -0.0296995 0.000740168 0.0353112 0.00738774 -1.35218 -123929 -2512.69 365869 23365.8 
29519 2 -273.621 43.2242 -39.1595 -1.57538 -0.37278 0.318822 0.05018 0.0124258 -0.0547271 0.00342895 -1.29294 460484 -277789 -6180.76 -36504.5 
28709 2 -272.128 38.7465 -41.921 -1.65453 -0.755383 0.525426 0.0329498 -0.0169039 0.0138134 0.00451429 -1.59199 121238 177976 278117 57830.4 
28715 2 -272.046 40.5264 -39.2118 -0.578754 0.29146 1.00702 -0.0970437 -0.00388956 -0.168394 0.00180614 -1.5992 65606.7 -86496.3 102811 -128556 
28624 2 -270.523 37.7666 -39.352 -1.12352 0.309548 0.470457 0.0442251 0.0531291 0.0874328 0.00198934 -1.51972 16462.4 -15723.1 276261 12360.7 
28714 2 -270.513 41.4497 -41.7968 -0.747177 0.677105 -0.336571 0.0466478 -0.0599548 -0.0258591 0.00142329 -1.35598 -53145.5 74596 266736 12639.9 
28718 2 -270.431 43.1549 -39.1274 -1.79355 -0.366503 0.034751 0.0365834 0.0917721 -0.0720294 0.00422237 -1.2871 371027 -421824 -56309.9 -15507.9 
28713 2 -268.939 38.7289 -41.9383 -1.99915 -0.0353889 -0.74994 -0.0039312 -0.0269175 0.0260335 0.00574371 -1.59549 241919 308123 183778 -10994.9 
28719 2 -268.882 40.4754 -39.2801 -1.29781 -0.374282 -1.83506 -0.018072 0.0202012 0.055464 0.00653922 -1.59322 54964.4 -187529 180899 80054.5 
28793 2 -267.339 41.413 -41.8316 -1.67006 0.605794 0.0198089 0.0432659 -0.0377854 0.0447832 0.00397564 -1.35946 76647.9 43337.4 81727.3 -53509.1 
28641 2 -267.246 43.1077 -39.1722 -2.46494 0.0815335 0.635854 -0.0249951 0.0471053 0.0570734 0.00817033 -1.28839 360268 -246570 162843 2038.2 
28628 2 -267.319 37.8008 -39.3015 -1.64417 0.612228 -0.420024 -0.0431037 -0.169108 -0.0552354 0.00409914 -1.51548 53371.7 46375.7 324101 52983.8 
28717 2 -265.715 38.7065 -41.9215 -1.91388 0.292737 -2.23658 -0.0522299 0.0427032 -0.00201032 0.0110219 -1.60063 151091 213573 184470 -117920 
28632 2 -265.663 40.458 -39.2824 -1.57711 0.611031 -0.954126 -0.127793 0.0114165 0.0433153 0.00474962 -1.59718 -6873.96 -222272 131372 -74490.7 
28637 2 -264.137 37.7162 -39.3357 -1.22701 1.095 1.07395 0.0102129 0.0164414 0.010044 0.00485917 -1.52666 -165414 -131850 232122 62746.4 
28727 2 -264.162 41.4189 -41.8065 -1.02678 0.110952 -0.337268 0.0914539 -0.0361021 -0.106073 0.00148666 -1.3467 130345 -168223 54441.9 -123579 
28733 2 -264.068 43.1277 -39.1996 -2.46806 0.0665768 0.441676 0.0840365 0.0708022 0.0979737 0.00792344 -1.25375 390365 -247580 17903.6 37760.7 
28721 2 -262.536 38.7543 -41.9624 -0.906301 0.956546 0.589544 -0.0482062 -0.00532005 0.0435467 0.00262474 -1.60007 49256.5 420792 216727 117041 
29544 2 -262.498 40.4208 -39.287 -1.46346 0.762886 -0.447247 -0.0955037 0.0330336 -0.0577673 0.00368251 -1.57714 -135840 -119798 110964 -60607.3 
29548 2 -260.989 37.6991 -39.3618 -1.6287 -0.292965 1.77387 0.0977864 0.0231273 0.0278099 0.00741238 -1.52545 -41963 -215542 33699 49536.4 
28795 2 -260.933 41.4948 -41.8397 -0.532686 0.0243693 -0.773597 -0.0638309 0.0486408 -0.0552732 0.0011119 -1.38899 307325 299820 111464 267283 
28728 2 -260.889 43.1136 -39.1719 -1.92169 0.432312 0.769982 -0.0227417 -0.0737902 0.0603856 0.00563337 -1.46074 285370 -273652 -234660 -16237.7 
28640 2 -259.371 38.7964 -41.9396 -1.56926 -0.168088 0.591398 0.0305802 -0.17449 -0.0808745 0.00357777 -1.57535 67094.5 304806 47130.5 65891.3 
30358 2 -259.351 40.4048 -39.3445 -1.02742 0.545578 -0.189429 -0.0144083 0.0115839 0.0647353 0.00174964 -1.5581 -110078 -578534 -4105.37 -93651.1 
30357 2 -257.741 37.7768 -39.3364 -2.46779 -0.165392 0.422149 -0.0221902 -0.114554 -0.0865913 0.00792934 -1.52407 39185.3 219184 201447 164001 
28797 2 -257.751 41.5861 -41.8626 -1.77474 0.548436 0.390188 -0.0206531 -0.0392165 -0.0722734 0.00453771 -1.5121 423126 737224 132893 -131838 
29608 2 -257.678 42.941 -39.1364 -1.42175 0.381148 0.872182 -0.0934812 -3.47146e-005 -0.0640285 0.00368704 -1.53979 134310 -1.30954e+006 -791017 -4569.14 
29545 2 -256.212 38.7905 -41.9766 -0.942618 -0.527632 0.390752 0.101824 -0.0529116 0.0641291 0.00166207 -1.55174 245016 523214 257161 -275147 
27929 2 -256.074 40.4464 -39.2977 -0.419433 0.134807 -0.0556154 -0.016681 -0.0398464 -0.0767795 0.000248364 -1.50815 -125850 -212961 -2103.13 356088 
28799 2 -254.436 43.4605 -44.1917 -1.47152 0.365668 1.1472 0.216479 -0.0316548 0.0611416 0.00455336 -1.14535 246283 178675 -34294.8 80425.6 
29557 2 -254.573 37.7144 -39.3571 -2.00398 -1.04532 0.455332 0.0918012 -0.00554635 0.00448541 0.00669552 -1.52362 16584.2 -19141.2 244538 100602 
29610 2 -254.576 43.4172 -39.1736 -0.45712 2.4525 -0.277954 0.128813 -0.0747504 -0.0157246 0.00793619 -1.63309 825775 1.45348e+006 -238734 -106370 
28732 2 -254.53 41.4772 -41.8114 -1.49829 0.171241 1.18377 -0.0091202 0.0591303 -0.00483688 0.00462936 -1.58463 164967 407509 183142 -174393 
30418 2 -252.971 38.6881 -41.9166 -2.86866 -0.34284 -0.171056 -0.0218861 0.0949573 -0.0706998 0.0105497 -1.52625 265946 157594 211057 -118065 
29555 2 -252.934 40.5099 -39.2358 -0.548945 -0.424268 -0.125369 0.0733265 -0.00677055 -0.158373 0.000626057 -1.51327 293681 594068 -19551.8 -197321 
29470 2 -251.366 37.6892 -39.3908 -1.24384 -0.463321 0.653072 0.0206272 0.0560773 0.101769 0.00275622 -1.52328 159081 386229 -15042.2 -155711 
28740 2 -251.289 41.3863 -41.8386 -1.1351 -1.23599 -0.116184 0.063893 0.00205972 -0.0403893 0.00356396 -1.53151 302244 -176579 445504 342686 
28750 2 -251.216 43.1762 -39.113 -1.79104 -0.631599 -1.00099 -0.0607015 0.0899741 0.0227599 0.00580477 -1.57279 542285 540740 -174545 11177.1 
29462 2 -249.722 38.676 -41.911 0.0853773 0.811182 0.0737231 -0.00559233 -0.0701634 -0.0888181 0.000844811 -1.51475 166410 -30042.9 54525 121570 
30366 2 -249.671 40.4242 -39.2998 -1.19955 -0.228657 -1.06946 -0.0881792 0.0192197 0.0260836 0.00331879 -1.52681 197727 -36053.7 -1419.26 -24102 
31171 2 -248.166 37.6446 -39.318 -0.933935 -0.457038 1.05636 -0.00389076 -0.0121909 -0.0378801 0.00276718 -1.52532 -74337.2 -93776.9 -7033.62 679.749 
28664 2 -247.991 41.3887 -41.8286 -1.19651 0.403217 -0.0915225 -0.129624 -0.0430668 0.0542369 0.0020185 -1.5366 181683 -67161.6 65187.4 90145.5 
30368 2 -247.987 43.0547 -39.1541 0.376598 0.701845 0.0905396 0.0859387 0.099496 0.124944 0.000809379 -1.5688 475007 -4324.78 -111716 121242 
29477 2 -246.469 40.2919 -39.2323 -1.36288 0.196672 -0.328056 -0.0203824 0.13595 -0.11681 0.00252376 -1.52421 -9508.18 -101722 136773 151244 
28562 2 -246.542 38.6122 -41.9377 -1.75307 -0.473518 1.43618 0.0655198 -0.0383711 0.00856355 0.0067511 -1.51843 151554 -2723.7 237488 100578 
29570 2 -244.993 37.568 -39.3199 -0.31778 1.46856 0.805064 0.0827432 0.091026 0.0100916 0.00365989 -1.50921 -50235.8 -317901 118176 18721.2 
29468 2 -244.835 41.3737 -41.8199 -2.43985 -0.552414 0.315044 -0.0206093 0.0378928 -0.0380297 0.00800708 -1.52681 94688.7 116146 439808 78409.4 
27948 2 -244.77 43.0468 -39.1405 -0.505755 -0.879756 -0.978615 -0.0472786 0.0156496 -0.0479518 0.00250323 -1.59606 487040 117016 102391 112013 
31231 2 -243.351 38.6558 -41.954 -1.30252 0.838527 -1.40443 0.0508642 -0.123682 -0.0723841 0.00550675 -1.51583 282042 12222.8 305533 124240 
29577 2 -243.295 40.276 -39.2575 -2.22482 -0.0240986 1.44004 0.00992436 0.0848194 0.0364459 0.00884698 -1.5264 21993.5 -140019 287109 262192 
31196 2 -241.847 37.567 -39.3649 -0.518376 1.45204 -1.37945 0.0896728 0.0183577 -0.0532864 0.00539076 -1.66366 -23548.4 -186914 -117649 245830 
29613 2 -241.629 41.3138 -41.8784 -1.84752 -0.012466 1.20976 -0.0797494 0.0336882 -0.0812099 0.00614268 -1.53462 76893.3 118502 65036.7 96709.8 
28758 2 -241.586 42.9172 -39.235 -1.93632 0.0307365 -0.016815 -0.199901 -0.0493836 0.0108414 0.00472388 -1.65475 52069.1 -215356 -259154 -103655 
29480 2 -240.087 38.5783 -41.9145 -0.269211 0.150814 -1.77406 -0.00918463 0.0607896 -0.0308073 0.00408402 -1.47769 345937 -238931 418981 47889.7 
29473 2 -240.097 40.2192 -39.3165 -1.99378 0.148267 1.69528 0.014834 -0.0921117 0.0650823 0.00865427 -1.54571 146306 310552 20491.5 217085 
28669 2 -238.429 41.2679 -41.825 -2.79487 -0.151455 -0.625545 0.040256 0.0389521 -0.115304 0.0103602 -1.57762 276634 321593 -118433 146608 
30295 2 -238.427 37.5733 -38.9572 -1.40938 -0.520778 -1.95455 0.0740546 0.0529769 -0.0755472 0.00765512 -1.64486 163523 878539 1.47128e+006 60051 
28763 2 -238.366 42.8554 -39.2728 -1.79093 0.105827 0.380567 0.000215349 0.0414572 0.0638344 0.00423632 -1.45664 384136 100924 30046.2 108858 
31191 2 -236.85 38.559 -41.9373 -0.202749 0.880288 -0.398096 -0.0289515 -0.0392167 0.0466359 0.00122739 -1.72523 99593.1 313097 265583 -108262 
32002 2 -236.746 40.2285 -39.4148 -2.41668 0.324937 0.302202 -0.0296208 0.124952 0.0990105 0.00760402 -1.38974 249969 -244144 -356635 331779 
29485 2 -234.945 43.4322 -44.3042 -2.24186 0.376763 0.743772 -0.164977 -0.217247 -0.057036 0.00720578 -1.43458 504793 237729 512489 287737 
30279 2 -235.24 37.5483 -39.2785 -1.27797 0.705389 0.339429 -0.0514016 0.0132007 -0.159087 0.00282887 -1.50833 -54700.4 114760 1.026e+006 297711 
27957 2 -235.183 43.0153 -39.3097 -1.31824 0.68037 0.258384 -0.0258735 -0.0348888 0.111141 0.00285584 -1.13501 245541 -378495 -338302 120404 
28759 2 -235.155 41.3824 -41.8742 -1.06717 0.176426 -0.837253 -0.010696 -0.0416078 -0.0947675 0.00235653 -1.6357 -23599.7 366978 159896 383913 
32043 2 -233.766 38.6025 -41.9163 -2.09502 0.297356 -0.165999 0.0793738 -0.0369507 -0.0020361 0.00567422 -1.75664 57580.6 266279 321175 439275 
30376 2 -233.574 40.4096 -39.3494 -1.41012 0.482363 1.41025 -0.0449512 -0.100904 0.0888033 0.00530249 -1.30114 59392.7 11246.3 -438926 132182 
30296 2 -232.053 41.341 -41.7941 -1.68504 -0.841331 -0.00985831 0.0948956 0.235433 -0.198528 0.00446786 -1.58274 -67584.4 86945.2 82803.5 142375 
30383 2 -232.114 37.6777 -39.4155 -1.95251 -2.04322 -0.793746 -0.0380687 -0.0822825 0.122347 0.0108534 -1.46848 -249428 -257093 257409 142433 
30423 2 -231.852 43.0736 -39.1555 -0.306857 0.958969 -0.0518112 -0.0300886 0.0499187 0.024465 0.00128026 -1.2382 565816 528148 212873 210262 
31101 2 -230.505 38.7209 -41.9802 -1.1649 1.24874 0.970984 -0.163749 -0.150212 6.34454e-005 0.00486067 -1.53813 151790 -286263 -2634.84 321369 
33451 2 -230.429 40.3291 -39.338 -0.938352 0.349657 -0.453701 -0.0721689 0.155991 -0.0363768 0.00152226 -1.53342 -371527 -666987 -97480.9 56895.1 
32823 2 -228.999 37.7071 -39.4164 -0.886127 2.22413 -0.474544 0.128356 -0.00406824 0.148084 0.00750316 -1.59857 -77746.6 -636048 197207 315150 
31201 2 -228.897 41.4562 -41.9857 -1.61862 0.542896 -0.299195 -0.052718 -0.0389171 -0.125217 0.00378382 -1.52281 36035.6 52092.6 471473 -14519 
31912 2 -228.8 43.0224 -39.2876 -1.67906 -1.50169 0.114716 0.0134811 -0.014905 -0.0230522 0.00640778 -1.51819 -441720 -1.03924e+006 -624254 -178563 
27965 2 -227.388 40.4282 -39.4972 -2.223 0.855394 0.775608 -0.0897554 -0.219632 -0.0129242 0.00790346 -1.48997 -497464 -684319 -188790 129682 
32007 2 -227.337 38.6947 -42.0198 -1.1979 1.70122 0.161933 -0.0295279 0.0486316 -0.0136404 0.00548564 -1.55539 32111.8 -257451 39996.9 77586.4 
31920 2 -225.78 37.8125 -39.3778 -1.75986 0.00412325 2.13275 0.0251573 -0.0739032 0.0970043 0.00962992 -1.4723 409181 69777.5 287872 46981 
34475 2 -225.684 41.3422 -42.031 -2.68946 1.00119 -0.0559664 0.0348403 0.162289 0.0649961 0.0103768 -1.46466 -312552 -79569.7 272926 597666 
30303 2 -224.257 40.6214 -39.4136 -0.774965 -0.207453 -0.0581451 0.0947117 0.0447998 -0.0287045 0.000814893 -1.38615 342975 330673 85153.3 -114982 
32651 2 -224.12 38.7156 -41.9694 -2.13408 2.87887 -1.36952 0.106242 -0.0348054 -0.00210363 0.0185373 -1.56343 -80708.6 -887248 156941 86060.7 
28798 2 -260.047 45.9021 -38.1556 -1.37615 -0.135742 -0.870191 -0.00207744 0.128331 -0.00263631 0.0033622 -1.12959 406770 -518807 829716 201010 
28744 2 -259.142 44.5845 -41.1684 -1.88499 0.994788 -1.43877 -0.000185762 0.00497796 0.0253793 0.00832899 -1.04784 -379914 485704 4791.38 77582.2 
28660 2 -257.037 45.7093 -38.991 -2.19704 0.325957 -0.668194 0.0171342 0.0856495 0.0259375 0.00677587 -1.37506 730371 -638582 630823 -288368 
28738 2 -256.107 44.2589 -41.6693 -1.14835 1.91283 -0.316254 0.0945705 -0.0874089 -0.047238 0.00639538 -1.33115 -156601 60679.1 18233.4 -36349.6 
27933 2 -254.219 46.2676 -40.3267 -1.92634 2.28332 0.333991 -0.0211755 0.126677 0.0541264 0.0113809 -1.24945 212135 -414908 739150 325733 
28800 2 -252.852 46.1509 -43.6739 -0.727365 1.07515 -1.92523 0.0277488 -0.013068 0.0112503 0.00679068 -1.05157 557187 -101385 -40507.5 74987.7 
27936 2 -252.756 44.0139 -41.6093 -0.668678 0.296152 -0.88415 0.0176458 0.00504084 -0.0216308 0.00165823 -1.55707 61927.7 -704453 -194099 425509 
27940 2 -252.005 45.9944 -38.1946 -1.89976 1.07288 -3.22343e-006 0.00439271 -0.0643663 0.0378626 0.00599549 -1.29316 -918582 -248704 490236 29426.4 
28749 2 -251.143 46.6415 -41.125 -1.84161 -1.43751 -0.724494 -0.116941 -0.0208598 -0.0708542 0.0075355 -1.30502 159854 48259.4 -25694.6 243011 
30373 2 -249.647 46.1451 -43.8287 -1.64444 0.863806 0.0422699 -0.0660093 -0.0902818 -0.174944 0.00434804 -1.18074 515259 -170096 -574075 -178808 
28734 2 -249.564 44.0895 -41.5801 -1.27833 -0.286577 0.913075 0.013026 0.0611377 -0.0917484 0.00321172 -1.66634 150375 258790 70134.5 351068 
31183 2 -249.182 45.8121 -38.9697 -2.47974 0.326984 -0.221791 0.0624719 -0.0999959 0.0403372 0.00794152 -1.24139 -914469 -319150 -443960 225604 
29611 2 -247.93 46.8699 -41.495 -2.7686 -1.09522 0.871488 0.143194 -0.0567137 0.0948578 0.0121218 -1.27378 156456 40234.1 -530361 -14744.6 
29573 2 -246.414 46.0463 -44.0461 -2.27501 0.191103 -1.21886 0.0162886 0.0252019 0.0132493 0.00843601 -1.17404 480480 -286149 -263508 32531.1 
28748 2 -246.382 44.1486 -41.6278 -1.07663 1.43627 -0.308271 -0.0164062 -0.00486534 -0.0258724 0.00417784 -1.68455 250078 278272 259970 -55349.9 
29567 2 -246.169 45.8173 -39.0481 -0.898706 -2.82296 -0.044411 0.00558948 -0.081778 0.0206327 0.011057 -1.25935 -392735 -115671 -164812 94441.7 
29575 2 -244.688 46.7614 -41.5368 -1.80864 -0.910724 1.04859 -0.0419496 0.0207743 -0.0346405 0.00654967 -1.29311 234609 -218112 18335 -85583.8 
29564 2 -243.19 44.0688 -41.7022 -1.60892 0.454206 0.0893408 -0.00294607 0.00682931 -0.0120866 0.00353029 -1.69831 243822 209653 425302 38411.5 
29563 2 -243.19 46.0393 -44.1285 -2.56528 1.07553 -0.439881 -0.0368827 -0.037097 0.0637455 0.00998911 -1.19925 425247 -246678 -37092.1 55647.5 
30378 2 -243.06 45.6678 -39.0171 -1.84766 -1.04312 -0.767668 -0.108784 -0.0730172 0.00500962 0.00641255 -1.31499 -236304 -72294.8 273019 -57763.1 
30424 2 -241.555 46.6858 -41.5189 0.338196 -1.04992 -0.786873 -0.0534836 0.0316555 -0.0934257 0.00231232 -1.2104 -227731 -262034 92087.2 26262.2 
29584 2 -240.083 45.9411 -44.1722 -1.68219 -1.72811 -0.0449328 0.0582956 0.0265717 0.0281793 0.00732808 -1.09745 -11786.9 -326317 167438 -153580 
28668 2 -240.036 44.012 -41.737 -1.72272 -1.28554 0.304306 0.0615995 -0.0854898 0.0105622 0.00593608 -1.56584 213497 47349.2 212455 -186578 
29572 2 -240.024 45.5189 -39.071 -2.32132 -0.477257 0.612518 0.138822 0.0771203 0.0195644 0.00754637 -1.08742 -338634 -358409 -4945 -73438.3 
30386 2 -236.723 43.9881 -41.8259 -1.81875 0.124498 0.0795689 -0.157809 -0.00237933 0.0500537 0.00419382 -1.22278 516322 -1338.84 293075 181757 
32821 2 -233.408 44.1605 -41.6035 -2.92672 1.39035 -0.262532 -0.0199074 0.00151449 -0.0506306 0.0133102 -1.44884 459587 538759 134475 351337 
30398 2 -233.349 46.121 -44.0225 -0.62835 -1.00445 -0.200651 0.253147 0.0857989 -0.0380172 0.00181876 -1.13082 526240 83822 246072 199217 
33630 2 -231.589 46.9769 -41.4364 -0.961494 1.78822 -2.01554 -0.0647619 -0.0332526 -0.0330387 0.0103087 -1.23498 55977.1 306456 128719 528034 
31195 2 -230.18 49.1589 -43.177 -1.03286 0.9495 -1.345 -0.0126932 0.0588147 0.0546954 0.00475765 -1.29348 271085 484837 228086 303022 
32818 2 -230.257 44.1689 -41.6757 -1.34596 -0.183358 -0.196788 -0.104394 0.0235002 -0.0696967 0.00237286 -1.5723 236543 57688.7 41262.4 137102 
31116 2 -230.239 46.151 -44.0288 -1.70374 -0.169144 0.107105 -0.241397 -0.0812359 0.00048445 0.00370651 -1.53783 408298 -169952 -1.08862e+006 228758 
29495 2 -229.756 45.9966 -39.1052 -0.885766 0.538257 -0.543885 0.000530754 0.0182608 0.037579 0.00172568 -1.29273 350818 897654 376307 451271 
32046 2 -229.546 49.0713 -40.2196 -2.36411 -2.03642 -0.244184 -0.0480221 0.0967003 0.0111417 0.0123378 -1.18593 -119626 293334 -408366 591534 
30390 2 -228.44 46.7084 -41.7275 -0.959005 -0.580962 -0.560949 0.0719774 -0.111569 0.0629585 0.0019798 -1.59171 -356500 -223898 59374.8 -660022 
28684 2 -226.977 49.1706 -42.2051 -3.52488 -0.119491 0.41711 0.0356616 -0.0306114 0.128625 0.0158863 -1.57854 952214 -550208 268523 -170499 
32006 2 -226.993 43.9571 -41.7685 -1.04746 -0.615925 -0.542434 0.0230507 0.0992925 -0.0765692 0.00223033 -1.46823 825838 -380398 359944 181955 
31115 2 -226.909 48.1405 -39.2456 -0.481627 0.481693 -1.16535 -0.0021052 0.185122 0.029612 0.00229489 -1.47582 228493 -477056 -28373.8 775133 
31094 2 -226.791 45.2219 -39.0564 0.13124 0.335024 0.348633 0.0332165 -0.0141395 0.143681 0.000316152 -1.54211 -1.09245e+006 -254544 424135 -455094 
31109 2 -226.73 45.9082 -44.206 -1.29899 -1.54659 -1.48013 0.14462 -0.129225 0.0212517 0.00789729 -1.46197 1.17475e+006 211061 400332 255791 
30304 2 -225.308 46.6803 -41.4278 -1.2016 0.721593 -1.10293 -0.18071 -0.128576 -0.241043 0.00400651 -1.53131 -26265.2 -455108 666156 -18747.2 
33547 2 -224.351 46.7686 -38.5053 -2.42405 0.161922 -0.206736 0.0938454 0.0206205 -0.0534548 0.00748778 -1.62863 -1.74729e+006 -533405 -1.4333e+006 -126389 
30211 2 -224.32 43.7642 -39.6316 -2.13896 1.51912 0.0320932 0.0648196 -0.0436057 0.0569583 0.00867043 -1.57098 265139 723602 436137 406230 
28810 2 -280.275 -8.33982 -36.6934 -1.5 0 0 0 0 0 0.00283392 -1.08324 353032 212407 836523 -10408.4 
28814 2 -278.67 -9.26647 -34.0724 -1.5 0 0 0 0 0 0.00283392 -1.18961 411287 495420 578728 -234968 
28812 2 -277.065 -8.33982 -36.6934 -1.5 0 0 0 0 0 0.00283392 -1.48552 1.07072e+006 264215 872982 -71095.1 
28817 2 -275.46 -9.26647 -34.0724 -1.5 0 0 0 0 0 0.00283392 -1.21881 278092 206123 174756 -2362.11 
28815 2 -273.855 -8.33982 -36.6934 -1.5 0 0 0 0 0 0.00283392 -1.43968 555137 87918.2 782656 -33218.8 
28820 2 -272.25 -9.26647 -34.0724 -1.5 0 0 0 0 0 0.00283392 -1.21842 194923 240070 170139 -10949.3 
28818 2 -270.645 -8.33982 -36.6934 -1.5 0 0 0 0 0 0.00283392 -1.44041 518140 9013.72 788100 80161.9 
28823 2 -269.04 -9.26647 -34.0724 -1.5 0 0 0 0 0 0.00283392 -1.21542 207542 243304 180893 998.194 
28821 2 -267.435 -8.33982 -36.6934 -1.5 0 0 0 0 0 0.00283392 -1.4376 595950 92962.4 786392 36438.5 
28826 2 -265.83 -9.26647 -34.0724 -1.5 0 0 0 0 0 0.00283392 -1.2163 221888 256276 185826 24027.1 
28824 2 -264.225 -8.33982 -36.6934 -1.5 0 0 0 0 0 0.00283392 -1.43967 503496 -17052.3 786669 -98284.1 
28829 2 -262.62 -9.26647 -34.0724 -1.5 0 0 0 0 0 0.00283392 -1.21883 201283 238107 175768 -17462.4 
28827 2 -261.015 -8.33982 -36.6934 -1.5 0 0 0 0 0 0.00283392 -1.43539 587796 187138 795630 8697.02 
28832 2 -259.41 -9.26647 -34.0724 -1.5 0 0 0 0 0 0.00283392 -1.2162 206811 261308 178890 15936.5 
28830 2 -257.805 -8.33982 -36.6934 -1.5 0 0 0 0 0 0.00283392 -1.44 523518 83856.7 779709 33843.9 
28835 2 -256.2 -9.26647 -34.0724 -1.5 0 0 0 0 0 0.00283392 -1.21698 193608 193665 176615 -12490.5 
28833 2 -254.595 -8.33982 -36.6934 -1.5 0 0 0 0 0 0.00283392 -1.43798 561686 108965 776248 16328.9 
28838 2 -252.99 -9.26647 -34.0724 -1.5 0 0 0 0 0 0.00283392 -1.21665 185157 213484 170021 -24273.8 
28836 2 -251.385 -8.33982 -36.6934 -1.5 0 0 0 0 0 0.00283392 -1.43797 560679 144516 789135 21544.3 
28841 2 -249.78 -9.26647 -34.0724 -1.5 0 0 0 0 0 0.00283392 -1.21497 201445 241392 177348 -7096.06 
28839 2 -248.175 -8.33982 -36.6934 -1.5 0 0 0 0 0 0.00283392 -1.44024 527275 31282.2 787365 15518.7 
28844 2 -246.57 -9.26647 -34.0724 -1.5 0 0 0 0 0 0.00283392 -1.2168 216824 264534 183943 -650.248 
28842 2 -244.965 -8.33982 -36.6934 -1.5 0 0 0 0 0 0.00283392 -1.44084 528145 -18319 772107 74103.3 
28847 2 -243.36 -9.26647 -34.0724 -1.5 0 0 0 0 0 0.00283392 -1.21569 223761 265110 189288 -3968.57 
28845 2 -241.755 -8.33982 -36.6934 -1.5 0 0 0 0 0 0.00283392 -1.43981 536274 261.418 783518 3704.48 
28850 2 -240.15 -9.26647 -34.0724 -1.5 0 0 0 0 0 0.00283392 -1.21699 217679 272164 185610 21164.5 
28848 2 -238.545 -8.33982 -36.6934 -1.5 0 0 0 0 0 0.00283392 -1.43971 513589 -38674.8 781783 -40987.5 
28853 2 -236.94 -9.26647 -34.0724 -1.5 0 0 0 0 0 0.00283392 -1.21939 209907 248954 185041 14785.4 
28851 2 -235.335 -8.33982 -36.6934 -1.5 0 0 0 0 0 0.00283392 -1.44122 494973 -52723.1 788186 45656.5 
28856 2 -233.73 -9.26647 -34.0724 -1.5 0 0 0 0 0 0.00283392 -1.21592 221349 272285 194302 -14608.9 
28854 2 -232.125 -8.33982 -36.6934 -1.5 0 0 0 0 0 0.00283392 -1.43868 556720 63383.6 777060 20998.9 
28859 2 -230.52 -9.26647 -34.0724 -1.5 0 0 0 0 0 0.00283392 -1.21465 197527 212342 183362 6400.44 
28857 2 -228.915 -8.33982 -36.6934 -1.5 0 0 0 0 0 0.00283392 -1.43899 544498 31001.8 780921 -33494.8 
28862 2 -227.31 -9.26647 -34.0724 -1.5 0 0 0 0 0 0.00283392 -1.21906 192428 226907 169240 3725.05 
28860 2 -225.705 -8.33982 -36.6934 -1.5 0 0 0 0 0 0.00283392 -1.44038 529191 10019.1 792339 -1261.01 
28865 2 -224.1 -9.26647 -34.0724 -1.5 0 0 0 0 0 0.00283392 -1.21494 235696 296241 196508 3914.79 
28811 2 -280.275 -6.48653 -34.0724 -1.5 0 0 0 0 0 0.00283392 -1.17662 270467 773344 729453 -197970 
28878 2 -280.275 -2.77994 -36.6934 -1.5 0 0 0 0 0 0.00283392 -1.13846 -39425.4 346085 622729 78998.3 
28879 2 -280.275 -0.926647 -34.0724 -1.5 0 0 0 0 0 0.00283392 -1.13196 -182518 361165 651733 -46677.6 
28880 2 -278.67 -5.55988 -36.6934 -1.5 0 0 0 0 0 0.00283392 -1.53979 516033 781953 551622 169681 
28883 2 -278.67 -3.70659 -34.0724 -1.5 0 0 0 0 0 0.00283392 -1.52784 397553 379955 440076 -336298 
28881 2 -277.131 -2.79484 -36.6996 -1.03277 -0.22431 0.51347 0.04697 0.0157038 -0.0181282 0.00173887 -1.59559 578692 274362 264997 -76675.2 
28813 2 -277.065 -6.48653 -34.0724 -1.5 0 0 0 0 0 0.00283392 -1.66558 947502 1.09376e+006 455400 5160.68 
28882 2 -277.196 -0.946585 -34.0779 -0.723576 0.603292 -0.0445012 0.215693 0.00153837 -0.0416541 0.00112035 -1.5989 346348 171371 199001 -16871.1 
28884 2 -275.444 -5.57023 -36.7168 -0.764709 -1.09589 -0.667511 -0.0571771 -0.061026 0.0777505 0.0028104 -1.54008 531830 537314 303635 -79560.9 
28887 2 -275.463 -3.67263 -34.0913 -0.48195 0.171894 -0.348255 -0.0893822 -0.12698 0.025123 0.000482528 -1.51231 503543 327934 302628 -88938.1 
28885 2 -273.905 -2.79197 -36.7145 -2.66355 -0.234999 -0.671111 0.0562799 -0.0464864 -0.0101611 0.00957245 -1.51181 312680 291281 289019 -265652 
28816 2 -273.855 -6.48653 -34.0724 -1.5 0 0 0 0 0 0.00283392 -1.6051 400459 912395 418038 -74651.4 
28886 2 -273.93 -0.923732 -34.1128 0.217036 -0.213969 -0.191251 0.0148999 -0.0555943 0.0655713 0.000163063 -1.51409 351045 156582 247889 -127863 
28891 2 -272.235 -3.76397 -34.0886 -1.83605 -0.548469 -0.495753 -0.168061 0.0822213 -0.0555806 0.00493439 -1.52874 30635.2 96875.6 130023 -112376 
28888 2 -272.197 -5.63507 -36.6781 -1.67135 -0.484493 0.175372 -0.191057 0.100198 -0.0891114 0.00385272 -1.5461 245182 394869 190300 -76628.9 
28889 2 -270.683 -2.8499 -36.7171 -2.10762 0.563198 -0.508145 0.0359333 0.0722964 -0.036837 0.00631959 -1.52441 277117 199567 190227 -76659.4 
28819 2 -270.645 -6.48653 -34.0724 -1.5 0 0 0 0 0 0.00283392 -1.61494 255608 684588 305708 10918.5 
28890 2 -270.729 -0.975964 -34.1165 -0.578417 -0.271156 -0.29349 0.0539868 0.0109692 -0.0495571 0.000622489 -1.53058 190567 170483 70526.6 -79205.2 
28895 2 -269.074 -3.75807 -34.1206 -2.27659 0.817807 -0.634708 0.0791263 0.0810889 0.0361813 0.00787771 -1.53027 70908.2 81228.1 194877 -67923.1 
28892 2 -269.014 -5.60027 -36.7041 0.191493 -0.084042 0.120004 -0.0545145 -0.0273567 -0.0334968 7.32203e-005 -1.55351 47008.6 417959 215028 -8186.62 
28893 2 -267.46 -2.83445 -36.7677 -0.971833 -0.157095 -0.668943 -0.0109984 -0.0255079 0.0737451 0.00178426 -1.52919 275546 5515.14 101454 -23444 
28822 2 -267.435 -6.48653 -34.0724 -1.5 0 0 0 0 0 0.00283392 -1.60801 377846 842050 312672 -7372.55 
28894 2 -267.519 -0.984614 -34.1537 -0.819105 -0.0696502 1.09497 0.0750786 0.00992853 0.0578201 0.00236127 -1.52264 286334 217693 114541 -1351.01 
28899 2 -265.848 -3.7291 -34.1484 -0.886166 0.0345371 -0.766426 -0.0314665 -0.00405616 0.132361 0.00173044 -1.52633 321514 77551.2 169113 -101549 
28896 2 -265.825 -5.59118 -36.6815 -2.37969 -0.954649 -0.218722 -0.0782087 -0.0795239 -0.109391 0.00834065 -1.55381 -95507.3 399112 165816 -34507 
28897 2 -264.235 -2.84364 -36.7272 -1.19029 0.336586 -0.339722 0.0097792 0.0296762 -0.0223705 0.00207252 -1.53492 129851 -2676.67 133026 33523 
28825 2 -264.225 -6.48653 -34.0724 -1.5 0 0 0 0 0 0.00283392 -1.61697 225496 850912 67255.5 -25975.9 
28898 2 -264.261 -0.991155 -34.125 -1.70903 -0.708865 -0.620046 -0.0358006 0.0392967 0.0531144 0.00479591 -1.52811 153756 171631 77471.4 -53674.6 
28903 2 -262.602 -3.74182 -34.1032 -1.09005 0.279908 -0.400223 -0.103915 0.0165563 -0.0135351 0.001797 -1.52614 270144 100653 127462 -28320.2 
28900 2 -262.691 -5.61846 -36.7005 -2.53642 -0.189703 -1.70601 0.302205 0.0404867 -0.00817808 0.0118141 -1.54337 180045 376283 236225 1511.65 
28901 2 -261.041 -2.82546 -36.7185 -1.79356 -0.694465 -0.0987847 0.000755164 -0.0488116 0.0281937 0.00467142 -1.52138 231366 306332 203111 -16713.9 
28828 2 -261.015 -6.48653 -34.0724 -1.5 0 0 0 0 0 0.00283392 -1.60878 324825 770800 338597 31778.4 
28902 2 -261.086 -0.953515 -34.079 -1.39865 0.269224 0.129772 0.128066 -0.0916294 -0.182796 0.00257639 -1.52287 156396 127390 133821 -40427.4 
28904 2 -259.369 -5.59435 -36.7116 -2.55739 1.2701 -0.387339 -0.185631 -0.0689291 0.0163111 0.0104583 -1.54249 346421 362213 122693 -19405.2 
28907 2 -259.389 -3.76556 -34.1182 -2.15793 1.35042 1.00198 -0.0719905 0.155729 0.0918814 0.00942654 -1.51478 223260 179142 201693 -20957.5 
28831 2 -257.805 -6.48653 -34.0724 -1.5 0 0 0 0 0 0.00283392 -1.61189 304047 791725 286139 92773.1 
28905 2 -257.835 -2.82747 -36.7103 -0.515 -0.484344 1.04168 0.0473494 0.0469185 0.00295795 0.00199622 -1.5223 225613 174114 252892 -135380 
28906 2 -257.847 -0.920716 -34.1256 -0.919824 -0.320735 -0.368332 -0.0827617 -0.211576 0.0665735 0.00136609 -1.5122 208483 154358 228447 -132690 
28908 2 -256.183 -5.59262 -36.6878 -0.981808 0.214439 0.653235 -0.0201953 -0.00846616 -0.0196688 0.00180948 -1.54701 228030 499829 263015 -27061.8 
28911 2 -256.165 -3.72122 -34.0558 -2.61542 -0.411563 0.617493 -0.221107 -0.0493145 -0.0702279 0.00930922 -1.52105 -99861.8 214838 277873 -63917.1 
28909 2 -254.605 -2.8274 -36.701 -1.72544 0.588708 0.343056 -0.0472216 3.73083e-005 -0.0290139 0.00433452 -1.52457 288337 170131 304689 -70686.9 
28834 2 -254.595 -6.48653 -34.0724 -1.5 0 0 0 0 0 0.00283392 -1.60916 324190 709612 387615 -78755.5 
28910 2 -254.667 -0.965553 -34.1042 -1.85625 0.0257371 0.0548689 0.0429103 -0.012927 0.0240297 0.00434452 -1.52848 55038.6 -40742.9 237603 -143772 
28915 2 -253.051 -3.76619 -34.0532 -2.41942 0.760441 -0.296492 0.20316 0.0734438 -0.0944376 0.00821179 -1.52324 -178850 35014.8 238700 -60009.4 
28912 2 -252.969 -5.58864 -36.7029 -1.25084 1.52527 1.64093 -0.0445908 -0.0705234 0.0252456 0.00829229 -1.54791 240668 406008 259084 -51780.7 
28914 2 -251.487 -1.00102 -34.1206 -1.4416 -0.429408 -0.422153 0.0294175 -0.088111 0.0248895 0.00307425 -1.53048 83550.1 86493.3 3554.46 -107364 
28837 2 -251.385 -6.48653 -34.0724 -1.5 0 0 0 0 0 0.00283392 -1.60397 355324 715418 442924 -76856.4 
28913 2 -251.398 -2.85984 -36.721 0.0179746 -0.748537 1.07187 -0.0181982 0.0210112 0.0819789 0.00215319 -1.53218 200585 -21468.9 144009 -54930.2 
28919 2 -249.845 -3.7734 -34.0892 -1.50357 0.341896 1.73405 0.0806076 0.0765489 0.02876 0.00678194 -1.52451 170987 -11267 272184 -128227 
28916 2 -249.744 -5.60191 -36.6994 -0.753558 0.289982 0.844163 -0.0773818 -0.0550983 0.00476455 0.00171868 -1.55033 260327 356835 146821 -984.974 
28918 2 -248.284 -1.01638 -34.1392 -0.416598 -0.512938 -0.218272 0.0180676 -0.00845837 0.195014 0.000609987 -1.51893 280070 101606 52145.3 -140334 
28917 2 -248.174 -2.8482 -36.6925 -1.35138 0.357536 -0.682642 -0.0131371 0.00144045 0.00227798 0.00304811 -1.52734 247936 136786 63904.8 -124687 
28840 2 -248.175 -6.48653 -34.0724 -1.5 0 0 0 0 0 0.00283392 -1.61284 264802 718739 316970 -70229.2 
28923 2 -246.626 -3.76127 -34.0363 -1.59029 0.683849 0.37887 0.148217 0.0299571 -0.0779349 0.00395517 -1.51812 378292 60926.4 324023 -59733.7 
28920 2 -246.532 -5.63253 -36.6732 -3.02277 -0.705914 -0.35988 -0.0906967 0.0900951 -0.0649622 0.0122991 -1.54714 150066 390418 230364 -8679.87 
28843 2 -244.965 -6.48653 -34.0724 -1.5 0 0 0 0 0 0.00283392 -1.60927 353161 881518 298619 4666.75 
28922 2 -245.027 -1.01305 -34.0482 -0.414335 -0.726394 0.779849 -0.0373081 -0.0475828 -0.148595 0.0016468 -1.52587 262066 59753.7 245395 -146989 
28921 2 -244.937 -2.86874 -36.6886 1.09078 0.768393 -0.204866 -0.0671341 0.0772046 0.0300209 0.00229509 -1.50797 416915 315843 368501 -82440.1 
28924 2 -243.331 -5.60942 -36.6684 -3.39136 -0.798844 0.0852164 -0.0604872 -0.00997923 -0.10917 0.0152991 -1.5508 27110 350758 280447 37157.1 
28927 2 -243.33 -3.7416 -34.0528 -1.23908 -1.09616 0.279718 -0.100914 -0.00457892 -0.00353343 0.0035457 -1.51756 388955 110712 339113 -7940.71 
28925 2 -241.723 -2.86069 -36.7437 -0.95638 0.297364 0.222454 -0.0888677 0.165354 0.121732 0.00132574 -1.5178 208628 335786 374467 -8839.07 
28926 2 -241.803 -0.972673 -34.082 0.778386 -0.719654 -0.346131 0.0512919 -0.0282023 -0.000744981 0.00156633 -1.50912 367244 221483 425597 -97367.4 
28846 2 -241.755 -6.48653 -34.0724 -1.5 0 0 0 0 0 0.00283392 -1.61354 265922 763591 227175 -6521.44 
28931 2 -240.119 -3.75849 -34.0762 -2.55552 -1.06708 0.454885 -0.0217585 0.118215 0.00092122 0.0099203 -1.5187 368025 118768 285972 12623.3 
28928 2 -240.16 -5.62033 -36.6882 -2.54755 -1.80113 -0.103119 0.0948583 0.00417845 -0.0286253 0.0122736 -1.5544 117664 279848 236990 -1715.08 
28930 2 -238.577 -0.953189 -34.0338 0.406334 -0.709497 0.744132 -0.14617 -0.2067 0.016804 0.00153942 -1.52646 97865.4 25848.3 192152 -311453 
28929 2 -238.527 -2.84212 -36.6741 -0.59561 -0.0679258 1.3486 -0.0324915 -0.075862 -0.00969173 0.00274332 -1.51597 177883 238549 409479 -183672 
28849 2 -238.545 -6.48653 -34.0724 -1.5 0 0 0 0 0 0.00283392 -1.61303 261594 759576 148320 30518.1 
28935 2 -236.877 -3.74214 -34.0158 -1.27876 0.469655 -0.689337 -0.218436 -0.0949416 -0.115622 0.00293593 -1.51965 222430 -72355.5 145008 -192844 
28932 2 -236.93 -5.6543 -36.6588 -2.71045 0.475675 -1.31436 -0.0117291 0.185087 -0.0661632 0.011714 -1.54661 240745 427376 229617 45374.1 
28933 2 -235.332 -2.82211 -36.6202 -3.12767 -0.311405 -0.598217 -0.00611927 -0.104464 -0.209536 0.0128939 -1.51742 149623 297043 144047 -122845 
28934 2 -235.4 -1.05447 -34.0366 0.10788 0.165878 0.028213 0.174747 0.270543 -0.0185751 5.03173e-005 -1.5103 377850 -68916.6 169342 -209647 
28852 2 -235.335 -6.48653 -34.0724 -1.5 0 0 0 0 0 0.00283392 -1.61348 257565 810304 182538 83133 
28939 2 -233.654 -3.7787 -34.1074 -1.52421 -0.487477 -2.10726 -0.136687 0.0521313 0.122294 0.00881837 -1.51674 99206.7 66769.1 244388 79353 
28936 2 -233.72 -5.62303 -36.7206 0.140009 1.33254 -0.674302 -0.0250671 0.0761381 0.0347922 0.00283385 -1.54598 245397 475282 132197 -7057.52 
28938 2 -232.098 -0.994904 -34.1179 -0.764877 0.631153 -0.0616532 -0.232268 -0.16828 0.134335 0.00124339 -1.52038 253495 -134409 170118 -185954 
28937 2 -232.127 -2.83672 -36.7373 -0.0849032 0.109188 -1.16762 -0.0605968 -0.0468222 0.0487081 0.00174124 -1.53189 7200.01 133589 233353 -23119.4 
28855 2 -232.125 -6.48653 -34.0724 -1.5 0 0 0 0 0 0.00283392 -1.60325 408790 735621 512887 132137 
28940 2 -230.512 -5.59118 -36.7376 -2.04157 -0.428145 -0.479314 -0.0356846 -0.0377689 0.106231 0.00576991 -1.54778 127814 455250 313096 -8899.16 
28943 2 -230.475 -3.74652 -34.0716 -4.33845 0.671303 -1.39109 -0.147084 -0.0335773 -0.0184721 0.0267118 -1.52269 -278530 130394 112124 58696.6 
28942 2 -228.907 -0.963967 -34.1326 -3.31647 0.63455 -1.86214 -0.180207 -0.109316 0.165517 0.018728 -1.53202 -131472 -106341 89804.1 -60420 
28941 2 -228.982 -2.82456 -36.6625 -3.19809 -0.123036 0.468631 0.141264 -0.00454762 -0.148327 0.0131778 -1.52564 -21518.1 233566 60142.3 -92023 
28858 2 -228.915 -6.48653 -34.0724 -1.5 0 0 0 0 0 0.00283392 -1.61428 301480 696836 323455 -53617.7 
28947 2 -227.345 -3.75243 -34.0616 -1.3074 0.774461 -0.458054 0.191453 0.0985777 -0.00367219 0.00317259 -1.52378 -35076.7 121850 135037 51085.5 
28944 2 -227.32 -5.62875 -36.6651 -3.0839 -1.39487 -1.19079 0.00320569 0.118738 -0.0802472 0.0162151 -1.54888 114143 503865 214104 -69114.7 
28946 2 -225.788 -0.914126 -34.0799 -1.00033 -1.28366 -0.184264 0.186648 -0.170247 0.10952 0.00337851 -1.52397 44081.5 243173 -97285.5 -17333.5 
28945 2 -225.798 -2.76723 -36.6539 -0.00182555 0.987104 -0.985477 0.149019 -0.268785 0.0110812 0.00245044 -1.51435 304733 162548 270828 -47759.1 
28861 2 -225.705 -6.48653 -34.0724 -1.5 0 0 0 0 0 0.00283392 -1.60774 314354 753114 241748 10765.2 
28951 2 -224.111 -3.75525 -34.0043 -1.39256 0.837626 -0.607063 -0.051313 0.100441 -0.0891952 0.00379035 -1.51087 228330 259463 427619 -77695.1 
28948 2 -224.126 -5.60673 -36.7107 -2.78823 1.67553 1.63917 0.0387703 0.0482589 0.120367 0.016712 -1.54304 220440 533026 174577 -68634.9 
28968 2 -280.275 2.77994 -36.6934 -1.5 0 0 0 0 0 0.00283392 -1.13326 6135.54 353523 640700 34450.6 
28969 2 -280.275 4.63324 -34.0724 -1.5 0 0 0 0 0 0.00283392 -1.13152 38930.8 355760 646832 -34428.3 
28970 2 -278.67 0 -36.6934 -1.5 0 0 0 0 0 0.00283392 -1.53236 120167 428600 357222 252797 
28973 2 -278.67 1.85329 -34.0724 -1.5 0 0 0 0 0 0.00283392 -1.53569 228319 278719 390407 -279380 
28971 2 -277.135 2.76408 -36.7041 -2.1931 -0.547884 -0.526674 -0.00465224 0.0694832 -0.0600353 0.00678532 -1.60391 439684 162104 248689 -33030 
28972 2 -277.131 4.57873 -34.0919 -0.577137 -0.862092 -0.224705 -0.026862 0.170451 -0.0657126 0.0014192 -1.59541 505578 247799 127473 -52778 
28974 2 -275.544 0.00672887 -36.7146 -1.63322 0.632238 -0.512544 0.0911723 -0.129227 0.0692592 0.00419398 -1.5316 226509 136698 121177 -23142.4 
28977 2 -275.515 1.82066 -34.1139 -2.9071 -0.206623 0.539805 -0.0306456 -0.00443224 0.056209 0.0110653 -1.53365 209914 99714.8 79517.6 57680.3 
28975 2 -273.931 2.73138 -36.7081 -1.29135 0.756214 -0.226828 0.07116 0.0802693 -0.107816 0.00288541 -1.5182 290030 303880 144749 -72656.4 
28976 2 -273.932 4.58528 -34.1482 -0.166111 0.00630633 0.316703 -0.0133162 0.086884 0.0441298 0.000161135 -1.51671 251276 295086 336445 20619.8 
28981 2 -272.302 1.84183 -34.0944 -2.97587 0.317688 0.155103 -0.062165 -0.115675 -0.0314397 0.0113114 -1.52791 60616.4 81542.6 274437 -84931 
28978 2 -272.313 -0.0596191 -36.7127 -2.5359 0.423468 0.45204 0.0613548 0.101134 -0.0588003 0.00858291 -1.5202 314842 248477 267183 -75302.6 
28980 2 -270.742 4.57996 -34.1058 -0.360357 -1.86402 -1.54576 -0.00892536 0.018488 -0.112468 0.00754928 -1.52752 18920.7 58904.4 136210 -142170 
28979 2 -270.714 2.7412 -36.7408 -1.91238 -0.726094 1.38462 0.0918446 -0.0183863 0.0186564 0.00768505 -1.51513 300371 350352 258697 -8250.86 
28982 2 -269.066 -0.0851315 -36.7509 -1.45941 -0.485414 0.199318 -0.0891791 0.127901 -0.01943 0.00302943 -1.51123 412389 345539 280032 42726 
28985 2 -269.128 1.79798 -34.1159 -2.86101 0.0103481 -0.89497 0.0505699 -0.0215767 -0.0890212 0.0113186 -1.52469 174241 174713 252745 -70352.3 
28983 2 -267.482 2.75188 -36.7584 -1.05925 -0.230054 0.343905 -0.0276819 -0.15033 0.0262542 0.00162881 -1.51108 358664 300044 327627 -119656 
28984 2 -267.564 4.55508 -34.1049 -1.47668 0.824819 -0.357201 0.0666783 -0.0128325 -0.102496 0.00376408 -1.52935 108042 73671.6 84855.2 -100893 
28989 2 -265.887 1.81212 -34.1433 -1.42335 -0.851964 -0.0792067 -0.0729163 -0.121161 -0.00294975 0.0034738 -1.51891 337541 126603 201249 -164561 
28986 2 -265.821 -0.105299 -36.715 -1.11088 0.469577 -0.78143 -0.166786 0.167008 -0.097284 0.00260115 -1.52394 136802 269707 228551 -38635.3 
28987 2 -264.261 2.69803 -36.7636 -1.98127 -1.16565 -0.683108 -0.0287679 0.0292013 -0.00864778 0.00724323 -1.53049 188375 131333 51454.8 40500.4 
28988 2 -264.347 4.51938 -34.1612 -1.05838 -0.0479862 0.32926 0.0617125 0.119376 0.0859433 0.00155031 -1.52475 173741 50336.9 294416 -119286 
28993 2 -262.665 1.77907 -34.168 -1.79465 -0.761473 -0.0586921 -0.106769 0.0434826 0.128468 0.00479127 -1.5276 113253 78352.6 91113 -37912.3 
28990 2 -262.662 -0.0592899 -36.7314 -1.82592 -0.524261 -0.689807 0.0601774 -0.0239353 -0.0421415 0.00514473 -1.53295 -55685.4 102489 100858 34129.4 
28991 2 -261.057 2.72964 -36.7228 1.19121 -0.14124 0.545708 -0.0356218 0.000942707 -0.0949118 0.00218743 -1.52359 210875 208126 230098 -81751.8 
28992 2 -261.15 4.58906 -34.12 -0.549946 0.264837 1.30207 0.0773095 -0.0888046 -0.0417375 0.00260464 -1.52305 240552 70921.5 331489 -15767.8 
28994 2 -259.474 -0.039066 -36.7584 -1.46903 -0.212245 -1.10357 0.0598997 -0.0512279 0.112115 0.00430876 -1.52702 139006 199229 292164 -53803.1 
28997 2 -259.465 1.82204 -34.1155 -1.1029 0.343424 -1.07593 -0.0452955 -0.0623009 -0.0345046 0.00313866 -1.52635 91637.4 72541.4 232167 -41128.7 
28995 2 -257.86 2.70688 -36.7864 -0.897143 0.848321 0.194951 -0.0354158 0.019459 0.0689349 0.00196802 -1.53034 132244 110931 276353 -67521.8 
28996 2 -257.91 4.55012 -34.1553 -0.521486 -0.100583 0.341607 -0.0242826 0.0469087 0.0110316 0.000502246 -1.51721 147082 198497 396545 -146044 
28998 2 -256.268 -0.0620074 -36.7252 -3.76619 -0.02814 0.349527 0.0859413 -0.0223136 -0.10703 0.0180201 -1.52665 184863 110099 85045.6 -62593.3 
29001 2 -256.278 1.76737 -34.1392 -2.39722 -1.53598 -1.02866 0.0116011 0.103244 0.0176149 0.0115423 -1.53039 -78614.5 -136877 253227 -170221 
29000 2 -254.745 4.5317 -34.1167 0.270177 -0.933085 -1.0744 0.0907437 0.0732736 -0.106459 0.00264245 -1.52454 72411.7 158105 236021 -32210.6 
28999 2 -254.656 2.70068 -36.7645 -1.07688 0.267973 0.473915 0.0475022 0.0044406 0.0535539 0.00183395 -1.52191 282643 296631 201852 -21702.5 
29005 2 -253.087 1.77697 -34.1529 -1.55759 -1.43282 0.99639 -0.00908979 0.0222668 -0.00852101 0.00689191 -1.53564 -102571 66610.1 107191 -44113.1 
29002 2 -253.022 -0.0985935 -36.73 -1.18638 0.1784 -0.0285647 -0.0777276 0.102793 -0.0367619 0.0018139 -1.5282 174484 214871 148619 -32696.2 
29004 2 -251.553 4.56811 -34.1387 -2.95573 1.48756 0.641747 0.149029 -0.0464505 0.0550897 0.0143094 -1.53668 6491.97 78619.4 -55486.6 70023.6 
29003 2 -251.439 2.74297 -36.7454 -2.41617 -2.41751 0.733177 -0.100682 -0.0801288 0.0469094 0.015391 -1.52305 124144 286843 -37781.1 16724.5 
29009 2 -249.947 1.75747 -34.1369 -0.410407 1.35826 0.800411 0.194652 0.0474142 -0.0180086 0.00334271 -1.52546 89813.8 188505 98309.3 -51082 
29006 2 -249.868 -0.096367 -36.7092 -1.84363 0.590371 0.370245 0.10094 0.0980168 -0.0648969 0.00489269 -1.53532 52521.9 239250 -13677.1 -49297.6 
29008 2 -248.363 4.54438 -34.1425 -1.8493 -1.198 -1.22425 0.119835 -0.0405599 0.0925098 0.00800286 -1.52621 276903 236070 127380 -10880.5 
29007 2 -248.255 2.72844 -36.7402 -1.16373 -0.419003 0.108474 -0.0473718 -0.0733248 0.0516025 0.00194167 -1.52404 153393 282798 57458 699.137 
29817 2 -248.273 2.71141 -31.504 -1.73903 -0.503949 -0.135726 -0.0520335 -0.0560081 -0.0349795 0.00415214 -1.51384 36462.7 355311 302968 821.249 
29013 2 -246.728 1.73613 -34.1202 -0.79833 -0.117509 0.841183 0.0111457 0.0843149 0.0746807 0.00171134 -1.52405 280910 239320 15225.3 -127218 
29010 2 -246.651 -0.0724685 -36.6686 -0.675093 0.898657 -0.0985032 0.0675091 -0.0100103 -0.106482 0.00160341 -1.52494 303562 177507 35034.6 -101656 
29012 2 -245.142 4.54394 -34.1186 -0.785515 -0.955028 0.939302 0.115125 -0.049454 0.15266 0.0030372 -1.51635 369294 135887 149149 115620 
29011 2 -245.048 2.71072 -36.653 -0.402054 -0.580606 -0.732843 0.00814009 -0.0559935 -0.162391 0.00130462 -1.53369 121000 86632.9 170667 -45360.1 
29017 2 -243.505 1.73262 -34.0636 -0.301774 2.35773 -0.0309186 0.143027 0.106952 -0.0528852 0.00711742 -1.51521 320489 171255 127965 31074.3 
29014 2 -243.416 -0.0413445 -36.7223 0.325394 0.471445 0.250835 0.0467374 -0.0833461 0.10161 0.000492547 -1.51213 381932 277003 198677 -93730.4 
29104 2 -243.446 5.44655 -36.7114 -2.11724 -0.225434 0.531364 -0.0751084 0.0979099 0.0516962 0.0060657 -1.53197 -20540.6 58494.9 56943.9 -5680.98 
29016 2 -241.908 4.56574 -34.1053 -0.399951 -0.639346 1.96119 -0.0947281 -0.150018 0.142177 0.00556077 -1.52635 102863 -32923 158376 65807 
29015 2 -241.84 2.71609 -36.7053 -1.07297 -0.363149 -0.330432 -0.0219426 -0.0312821 0.0137182 0.00175367 -1.53043 109906 76974.3 299762 -17055.3 
29018 2 -240.163 -0.038152 -36.6732 -1.2499 -1.52012 0.889195 -0.265085 -0.0778229 -0.033488 0.00587398 -1.52221 4347.69 190401 291058 -56349.8 
29021 2 -240.258 1.82995 -34.0755 -1.33706 0.0741951 -0.63565 -0.068648 -0.212557 0.0909924 0.00276752 -1.52658 206278 -75736.4 118698 -183457 
29020 2 -238.757 4.52415 -34.0425 -1.2132 -2.36225 0.477435 0.223802 0.13564 -0.056718 0.00916931 -1.52293 56229.7 38358.5 118562 -240351 
29019 2 -238.665 2.70896 -36.6398 -1.81109 -0.911013 -0.725065 0.106007 0.074376 -0.106384 0.00583875 -1.53205 50032.7 50004.2 135434 -145003 
29025 2 -237.07 1.7162 -34.0168 -2.30552 -3.04204 0.989802 0.197276 0.217751 -0.0961575 0.0195844 -1.50909 385625 108814 257796 -246070 
29022 2 -237.062 -0.0816609 -36.6528 0.00229587 -0.125852 -0.42791 0.298174 0.0687859 -0.0784655 0.000250582 -1.51999 64880.9 103493 227803 -158312 
29112 2 -237.112 5.50765 -36.6909 -1.29511 -0.08992 0.141265 0.102155 -0.144129 0.0739764 0.00214793 -1.50667 332614 278382 272849 -66663.4 
29024 2 -235.533 4.54693 -34.0478 0.91248 0.763324 0.211217 -0.0469494 -0.0238611 -0.00483227 0.00183876 -1.50219 314790 469053 399939 -32475.9 
29023 2 -235.449 2.67622 -36.7101 -1.8242 -1.21994 1.25882 -0.0373137 0.0572827 0.276095 0.00806164 -1.50587 239998 380586 205521 -81086 
29029 2 -233.768 1.74325 -34.0356 -1.68902 1.43809 -0.781143 -0.282055 -0.0547701 -0.137091 0.0069665 -1.50919 319712 193444 170855 -99757.1 
29026 2 -233.762 -0.0778227 -36.6863 0.080023 1.72422 -0.139746 -0.150535 0.0280087 0.0879075 0.00377713 -1.51982 328526 98776.2 198249 -54079.8 
29119 2 -232.381 4.54066 -34.086 -2.66092 -0.101733 0.0345053 0.155717 0.0560495 0.122193 0.00893254 -1.51657 455.724 248912 9602.17 -210822 
29027 2 -232.269 2.71312 -36.684 -1.99169 -0.786548 0.614222 0.0938285 -0.0576436 0.0177959 0.00625067 -1.53849 -31798.4 -66771.9 236948 -148246 
29033 2 -230.623 1.70733 -34.0364 -0.37473 0.37198 -0.385081 0.00325815 0.256621 -0.156 0.000537915 -1.52343 -60868.5 -157221 102202 -318507 
29030 2 -230.591 -0.0515616 -36.683 -1.03347 -1.40169 0.282102 0.0798042 -0.0250145 -0.0751947 0.00392011 -1.53365 216400 33926.4 -62929.7 -117995 
29116 2 -233.875 5.47046 -36.6473 -0.676539 -0.245799 -0.194437 -0.0821294 0.0869241 -0.108795 0.0007002 -1.52566 306613 284892 251311 129720 
29028 2 -229.198 4.52364 -34.0913 -0.623295 0.912637 -0.186409 -0.0180197 0.0777142 0.0845201 0.00158214 -1.51127 169900 375017 305361 -93723.3 
29037 2 -229.082 2.69826 -36.7111 -3.46044 -2.25548 -0.833704 0.0455361 -0.0161162 0.0576637 0.0223651 -1.52682 159285 37304.6 258191 -56426.1 
29841 2 -227.454 1.78976 -34.0867 -0.0791842 -0.695668 -0.0113437 -0.0337024 0.0905259 0.0112747 0.000617609 -1.52503 51562.1 -223968 206702 -214635 
29034 2 -227.332 -0.0340375 -36.6869 -0.275435 0.338286 -2.53687 -0.242263 -0.0262096 -0.119678 0.00834559 -1.53543 106731 -190345 -16700 2277.37 
29032 2 -226.069 4.57578 -34.0611 0.0720557 2.4084 -0.658768 0.0022532 -0.0321573 -0.140344 0.00785883 -1.51528 -140188 -13062.1 143347 -264579 
29035 2 -225.909 2.708 -36.7391 -2.34181 -0.130034 0.401047 0.0600872 0.140926 0.09448 0.00713115 -1.52782 98040.5 117946 245282 -169444 
29041 2 -224.284 1.87958 -34.1177 -1.4548 0.0462448 -0.307392 -0.0859961 -0.162443 0.122698 0.00278738 -1.51784 118516 240828 48253.8 -205559 
29038 2 -224.168 -0.0627786 -36.6399 -1.00933 -0.547015 -0.571493 0.0973365 0.100207 -0.0838256 0.00207138 -1.51906 241452 143032 329792 -124856 
29058 2 -280.275 8.33982 -36.6934 -1.5 0 0 0 0 0 0.00283392 -1.13255 -17108.4 344542 639928 53674.9 
29059 2 -280.275 10.1931 -34.0724 -1.5 0 0 0 0 0 0.00283392 -1.13171 141908 400472 656300 -16818.6 
29060 2 -278.67 5.55988 -36.6934 -1.5 0 0 0 0 0 0.00283392 -1.52933 181965 322419 457198 191923 
29063 2 -278.67 7.41318 -34.0724 -1.5 0 0 0 0 0 0.00283392 -1.52808 290928 497322 348132 -326153 
29150 2 -278.67 11.1198 -36.6934 -1.5 0 0 0 0 0 0.00283392 -1.52848 -69764.3 305723 481104 141414 
29062 2 -277.12 10.1802 -34.0957 -1.39091 -0.71128 -0.160484 -0.0677212 -0.0245118 0.00533588 0.00310637 -1.59764 591256 116327 137007 -69689.6 
29061 2 -277.151 8.3057 -36.7212 -1.9821 0.808101 -0.0613493 0.0290728 0.132487 0.0219539 0.00577553 -1.60354 381951 66695.5 205433 -75162.8 
29067 2 -275.498 7.4161 -34.145 -0.806065 0.405649 -0.05653 -0.0958713 -0.078514 0.0386241 0.00102964 -1.52352 189813 286616 257831 26972.8 
29154 2 -275.597 11.0964 -36.7362 -1.65186 0.224174 0.634774 0.21924 -0.00741057 -0.0489621 0.00400757 -1.5226 214524 281954 273872 -3627.92 
29064 2 -275.537 5.56882 -36.7587 -0.730525 1.37608 0.731927 0.078928 -0.126391 0.113711 0.00373193 -1.52168 342489 241368 182574 17165.4 
29066 2 -273.906 10.1682 -34.1253 -0.916341 0.464955 0.0512446 -0.188603 -0.0103179 -0.0256134 0.00133319 -1.52372 65355.6 52603.9 311687 -109499 
29065 2 -273.933 8.33002 -36.7813 -2.5 0.678236 1.13433 0.0536133 0.00949936 0.0862335 0.010072 -1.52166 320651 257913 54234 -115086 
29068 2 -272.264 5.52724 -36.7706 -1.90243 -1.13065 -0.405188 -0.146132 0.023135 0.0778238 0.00637539 -1.51798 349592 338580 222465 10403.8 
29071 2 -272.341 7.40301 -34.1632 -2.01806 0.049085 -0.0409948 0.00785228 -0.122677 0.0108104 0.00513464 -1.52222 -145792 203561 366859 -22233.3 
29158 2 -272.343 11.0974 -36.7529 -0.284531 -0.455131 -0.0480534 0.0247349 -0.0322691 -0.0421388 0.000365778 -1.52588 357919 168619 22144.4 -55650.1 
29069 2 -270.691 8.32042 -36.7992 -0.38853 -0.329787 0.307117 -0.0917863 -0.0283564 0.13657 0.000445915 -1.5276 200277 194172 99182.7 -108803 
29070 2 -270.766 10.1574 -34.1433 -0.205742 -0.302939 -0.803601 0.117518 -0.0341969 -0.0250008 0.000982268 -1.52174 52088.5 94384 388551 -95604 
29072 2 -269.072 5.51784 -36.7455 -0.153135 0.124395 -0.483281 -0.0682513 -0.0335003 -0.0305688 0.0003432 -1.52833 206281 234382 325626 5803.34 
29075 2 -269.194 7.34416 -34.1534 -2.68066 -0.150967 0.0447107 0.0984468 0.053251 0.014768 0.00908207 -1.52867 -28269 192832 237323 -92731.1 
29162 2 -269.093 11.052 -36.8206 0.516151 0.654818 -0.178839 -0.0989441 -0.00549113 0.195665 0.000915899 -1.51703 385894 79941.9 238991 -166490 
29073 2 -267.497 8.27697 -36.755 -1.77857 0.429552 -0.190741 -0.0489555 0.0122217 -0.103974 0.00426246 -1.51952 36010.5 302246 265460 -67681.3 
29074 2 -267.539 10.0975 -34.1373 -0.000488912 0.285311 0.3607 -0.12643 0.0806737 -0.0454708 0.000266397 -1.51994 120270 261242 322445 -2043.48 
29080 2 -262.703 5.5164 -36.7716 -2.88978 -0.161781 0.638856 0.00920108 -0.0780623 0.0786438 0.011065 -1.53113 54593.2 233751 105068 -27115.6 
29076 2 -265.877 5.45057 -36.7627 -2.63476 -1.22102 -1.29126 -0.0976149 0.153388 -0.0190924 0.0127214 -1.52714 22509.2 133119 236361 -55004 
29079 2 -266.01 7.29936 -34.1598 -2.65791 0.0523952 0.513775 0.154276 0.0230687 0.0578452 0.00923375 -1.52136 202826 229906 175821 -19579.7 
29166 2 -265.897 11.0664 -36.7984 -1.36233 0.0377969 -0.747224 -0.118616 -0.0397198 0.0373816 0.00304263 -1.52812 183925 23783.5 251742 23691.5 
29077 2 -264.353 8.28768 -36.7656 -0.406265 0.126144 -2.15776 0.105324 -0.0577259 0.0158649 0.00609215 -1.52406 138429 231343 191857 55516.1 
29078 2 -264.386 10.1082 -34.1736 -2.52752 -0.419797 0.00914255 0.125608 -0.0393787 0.0712597 0.00826834 -1.52073 114844 283268 285719 70021.7 
29170 2 -262.686 11.0431 -36.7881 -0.0655801 0.220891 -0.149917 -0.0889023 -0.0242896 -0.0033926 9.518e-005 -1.52764 243509 214695 41651.2 -7032.55 
29083 2 -262.769 7.30286 -34.1314 -1.2494 -1.21456 -1.25484 -0.0443394 0.117694 -0.0283826 0.00580736 -1.51632 371920 161836 349262 22365.3 
29081 2 -261.099 8.25972 -36.746 -0.00511494 0.714479 0.644826 -0.0465627 0.0402346 -0.118036 0.0011667 -1.52242 271898 149502 82510.4 8652.96 
29082 2 -261.17 10.0925 -34.203 -1.80139 0.411107 0.468296 0.00836597 -0.0424512 0.0696548 0.00457624 -1.52084 121934 175232 22218.5 9876.33 
29084 2 -259.504 5.48957 -36.7882 -1.65562 0.218096 -0.308867 0.0722196 0.00421059 0.11193 0.00363249 -1.52264 202199 149574 233679 -50514.7 
29088 2 -256.283 5.46266 -36.7914 -1.78629 0.782837 0.262467 0.0258138 0.119017 0.0812868 0.00487755 -1.51655 330339 294868 199682 -10379.3 
29087 2 -259.556 7.33394 -34.1623 -2.16334 0.616807 -0.315055 0.0384186 -0.0788903 0.015554 0.00649881 -1.52969 154291 75154.7 115383 -119843 
29174 2 -259.473 11.0517 -36.8135 -1.88465 -0.630959 0.0599503 -0.149834 -0.123903 0.130153 0.00497966 -1.5331 24313.1 26944.6 128410 -60737.2 
29086 2 -257.968 10.0615 -34.1676 -1.55102 -0.682524 -0.76214 0.0614667 0.0962581 -0.0904747 0.0043483 -1.53698 63797.7 -24698.3 -13994.9 17286.6 
29085 2 -257.899 8.26155 -36.7665 -1.44313 -0.581634 -0.68199 0.069919 -0.0226908 -0.0232952 0.00363502 -1.52478 281389 214082 65481.5 -51572.5 
29178 2 -256.3 11.047 -36.7652 -2.1212 0.296104 0.0958882 0.0404856 -0.0596299 -0.0156241 0.00578918 -1.52647 125073 205221 167891 -33707.1 
29091 2 -256.337 7.32396 -34.1702 -1.89403 -0.964999 1.2861 0.0690056 -0.0346048 0.0579886 0.00777456 -1.51895 314508 160646 242491 -9811.88 
29090 2 -254.771 10.1074 -34.1485 -0.771149 -0.804742 -0.0679902 0.0585973 -0.0828956 -0.0811912 0.0015705 -1.52825 51974.7 81600.5 -5518.5 26366.5 
29089 2 -254.656 8.2602 -36.7463 -0.809833 0.634847 0.554034 -0.0609314 0.0122782 -0.0273721 0.00172027 -1.51711 425108 289123 130433 41598.4 
29092 2 -253.041 5.50963 -36.7082 -0.6397 0.352182 0.129667 -0.193284 -0.130826 -0.207012 0.000692812 -1.51586 210037 43260.9 201468 -4279.55 
29095 2 -253.116 7.31442 -34.1461 -0.446417 0.357324 1.34876 -0.066858 0.00832776 0.0705855 0.00270308 -1.53015 254661 36383.7 -69369.6 -14858.1 
29182 2 -253.073 11.065 -36.7381 -2.17963 0.445261 -0.538884 -0.0917844 -0.0876825 -0.0848328 0.00659919 -1.52153 94861.5 332480 16307 -29352.1 
29094 2 -251.598 10.0787 -34.1692 -0.171845 -0.544066 -0.0104955 0.188244 -0.0128701 0.040366 0.000410161 -1.52219 268105 265796 -66142.3 -62444.1 
29093 2 -251.438 8.19825 -36.7378 -1.15436 -0.655754 0.356596 -0.104149 0.220586 -0.0188322 0.00238014 -1.52286 165008 -107220 261055 -97531.3 
29096 2 -249.866 5.52223 -36.7186 -2.03241 -0.485377 -0.537179 0.0351926 -0.132718 -0.0760064 0.00586285 -1.5301 -12560.8 -68794 208180 71575.2 
29099 2 -249.883 7.32791 -34.0745 -0.786598 -1.68911 1.2216 -0.0975608 -0.0268434 -0.167582 0.00625239 -1.53276 211917 31937.6 16106 -72980.6 
29186 2 -249.896 10.9721 -36.7281 -1.70597 -0.782275 0.955933 0.0648117 0.0640941 -0.0663962 0.00558736 -1.51983 142423 241794 178232 -38751.6 
29098 2 -248.33 10.0438 -34.1186 -0.373852 -0.114324 1.21043 0.0602261 0.0795827 -0.0352004 0.00203787 -1.51136 508844 163887 16000.7 -97741 
29097 2 -248.229 8.22154 -36.7487 -0.620454 0.517593 -0.192428 -0.0914653 0.0406423 0.0396929 0.000868933 -1.5189 130413 6258.51 362001 -61610.5 
29996 2 -250.013 10.9944 -31.5599 -0.992834 0.328097 -0.364456 0.0854933 -0.0844378 -0.035668 0.00154442 -1.52919 86925.3 18125.7 113708 112611 
29907 2 -248.358 8.26968 -31.4935 -1.05614 0.476982 0.612291 0.0377793 -0.133486 0.0382608 0.00216366 -1.52045 216387 -61426.3 -13625.8 -168267 
29100 2 -246.659 5.47392 -36.7153 -1.85743 -0.220458 0.350586 -0.023995 -0.0141701 -0.0576219 0.0045614 -1.53043 115318 -29641.6 91723.4 6514.4 
29103 2 -246.678 7.27354 -34.0839 -1.45586 0.255258 -0.915701 -0.0362792 0.162625 -0.0195192 0.00380778 -1.52241 219809 143494 273732 127466 
29190 2 -246.681 10.998 -36.6794 -0.258532 0.413405 0.659976 0.0260455 -0.0618643 -0.120407 0.000848047 -1.52315 207635 53957.8 122989 -96731.8 
29101 2 -245.048 8.21077 -36.7139 -0.512019 -0.457093 -0.431033 -0.0385587 0.010419 0.00500084 0.00082736 -1.52477 21698.9 172348 171312 -66947.4 
29102 2 -245.001 10.0438 -34.1328 -0.053663 0.369149 0.243332 -0.35805 0.000225529 0.0472568 0.00024984 -1.5177 199035 164568 39732.6 11211.7 
29107 2 -243.472 7.29845 -34.0588 -3.24172 0.941578 0.63685 -0.150089 -0.0162165 -0.073316 0.0148635 -1.52915 -193793 -19107.8 208886 183081 
29194 2 -243.475 10.9955 -36.7218 -2.16889 -0.122586 -0.359815 -0.00068033 0.0183248 0.0635439 0.00610685 -1.54249 -149383 -100359 -40321.5 7654.26 
30000 2 -246.763 10.9494 -31.5353 -1.77851 -0.990651 -0.107919 0.0490053 0.163998 -0.0486762 0.00523473 -1.51731 136099 12359.9 188970 -97984.1 
29911 2 -245.128 8.25054 -31.4351 -0.142141 -0.935145 0.523599 -0.0615793 -0.0334941 -0.164431 0.00147219 -1.52502 190856 -31974.3 133753 52642.6 
30004 2 -243.585 11.0122 -31.5323 -0.301333 -0.240027 0.825427 0.0833228 0.009694 0.185995 0.00104508 -1.52916 -64568.9 98539.8 -1653.56 59995.3 
29108 2 -240.288 5.50313 -36.6746 -3.84426 -0.347652 -1.29086 0.0243097 -0.109707 -0.107093 0.0208645 -1.53263 -128335 -13199.9 262845 -86689.4 
29106 2 -241.902 10.1152 -34.0344 -2.20726 -0.231874 0.984474 0.0274821 -0.122215 -0.14693 0.00742482 -1.52982 -274624 83900.2 4176.49 -113811 
29105 2 -241.887 8.24584 -36.6624 -2.97709 0.694975 -0.306239 -0.0320981 -0.000670958 -0.0489433 0.0118897 -1.53205 -233713 14970 386112 36174.5 
29198 2 -240.345 11.0011 -36.6785 -1.10071 -0.685236 -1.1047 0.0221317 0.0416435 -0.0232807 0.00365446 -1.52538 50206.4 6856.35 342197 -72455.7 
29111 2 -240.355 7.2979 -34.0354 -2.32185 -0.215593 -1.17989 0.175808 0.0885778 -0.0756735 0.008602 -1.53224 -136405 203131 29710.8 -63926.5 
30008 2 -238.729 10.0887 -34.0141 -0.327112 0.631049 -1.07832 -0.186994 0.0344194 -0.0751941 0.00210087 -1.51663 -255151 209063 320364 48519.9 
29109 2 -238.754 8.26061 -36.662 -1.59473 -1.03385 -0.12306 0.121146 0.0214956 0.00687029 0.00456847 -1.51859 17130.9 -17770.4 353988 -66704.6 
29919 2 -237.159 7.32693 -34.0533 -1.5986 1.77234 0.2548 0.0264912 -0.0627036 0.0730781 0.0072569 -1.51802 253828 209228 400177 75116.1 
29110 2 -237.162 10.987 -36.6992 -0.122777 1.12451 1.34777 -0.0416081 0.0631287 -0.0109816 0.00389956 -1.52653 72399 151673 225528 -186798 
30005 2 -240.427 11.0613 -31.4334 -0.664783 0.967281 0.558883 0.178048 -0.0691608 -0.0864595 0.00212848 -1.52502 153691 219996 -154634 -24451 
29120 2 -230.699 5.45507 -36.6758 -1.97229 -0.642668 0.225434 -0.0803323 0.205418 -0.00453587 0.00548366 -1.51628 171450 325143 229471 -96462.8 
30012 2 -235.646 10.1395 -34.0408 -1.44163 1.58329 0.97695 0.107353 0.039477 0.0990159 0.00697714 -1.52756 -429084 204498 130069 -19955.4 
29115 2 -235.493 8.26682 -36.6147 -1.45819 1.09077 0.0281117 -0.216935 -0.0262365 -0.122667 0.00417769 -1.52331 -42126.3 110120 322208 -75821.3 
29206 2 -234.004 11.0401 -36.6252 -0.819408 1.56474 0.748393 0.0138722 0.0862378 -0.200046 0.00463493 -1.5273 -19069.9 -4983.78 277312 16059.9 
29923 2 -233.955 7.38438 -34.0146 -3.41767 -0.774095 0.342053 -0.290025 -0.238904 -0.0722607 0.0156138 -1.5265 -500752 124970 -19328.9 -169295 
30016 2 -232.534 10.142 -34.0248 -0.987092 0.556724 -0.665472 0.171751 0.146495 0.0130971 0.00217537 -1.5309 -371517 -72152.2 97963.8 -76302.3 
29113 2 -232.404 8.32915 -36.642 -2.87291 0.751886 -0.636297 0.0768694 -0.0791272 -0.0690484 0.0116175 -1.52281 -522614 389363 118269 79088.9 
29927 2 -230.925 7.38081 -34.0432 -2.43189 -0.169361 -0.883545 0.227413 -0.158649 -0.0499221 0.0084683 -1.50799 -503430 268185 280879 -176048 
29209 2 -230.854 11.1834 -36.6907 0.801589 -0.492444 -0.340662 -0.0110284 -0.186171 0.0141933 0.0012609 -1.51585 45487.1 371641 184001 70124.3 
30020 2 -229.418 10.1311 -34.0943 -1.98448 -0.589834 -0.332492 0.10353 0.0979513 0.100472 0.00553761 -1.50606 12677.7 257949 595973 48639.3 
29117 2 -229.33 8.32613 -36.7478 -0.946276 -0.037696 -1.06108 0.147426 -0.0360944 0.0471634 0.0025477 -1.51208 -46893.1 468936 232471 -119416 
29931 2 -227.807 7.37602 -34.128 -0.245157 -1.59338 -0.267049 0.0256277 0.00383568 0.0789595 0.00336326 -1.51316 -96186.2 332909 455216 -19854.9 
29213 2 -227.728 11.1228 -36.7898 -0.94427 -0.356891 -1.56757 -0.0303445 0.053853 0.196217 0.00437846 -1.50868 -24179.4 432269 5873.88 -19239.4 
29123 2 -227.52 5.50692 -36.6984 -1.31147 1.98309 -1.34327 -0.225879 -0.0112561 -0.0927292 0.00939217 -1.51212 -6933.6 339444 439222 -147227 
29122 2 -226.293 10.1948 -34.1602 -0.186514 -0.879858 -2.64993 0.0164354 -0.0267097 0.0490166 0.00986334 -1.51495 29603.9 350995 329343 61802.8 
29118 2 -226.18 8.32322 -36.7946 -0.997284 -0.0737769 0.622332 -0.0383473 0.0490533 -0.0142927 0.00174735 -1.52462 -115059 74661 74534.4 -146470 
29930 2 -227.643 5.55332 -31.4554 -0.381133 0.9921 -1.02684 -0.0324346 -0.0661357 0.0389056 0.00275068 -1.50759 118462 471123 505269 104911 
29217 2 -224.605 11.0974 -36.7779 -0.642972 -1.85987 0.566319 -0.128655 0.0286932 -0.0357499 0.00528149 -1.51979 -262395 43433.1 -82258.2 -149193 
29935 2 -224.729 7.36127 -34.233 -1.23086 -0.597046 -0.458081 0.0918317 0.134223 0.181533 0.00262146 -1.52856 -175657 109642 6199.45 -130931 
29127 2 -224.449 5.52082 -36.7621 -0.754656 -0.121238 1.85083 0.0247128 -0.0303931 0.0177765 0.00505039 -1.5202 -342260 97709.9 409066 -125391 
29148 2 -280.275 13.8997 -36.6934 -1.5 0 0 0 0 0 0.00283392 -1.13306 -238059 357956 632877 42489.3 
29149 2 -280.275 15.753 -34.0724 -1.5 0 0 0 0 0 0.00283392 -1.13387 -96406.7 378352 649396 -34567.9 
29153 2 -278.67 12.9731 -34.0724 -1.5 0 0 0 0 0 0.00283392 -1.53334 70538.2 449418 249828 -270319 
29240 2 -278.67 16.6796 -36.6934 -1.5 0 0 0 0 0 0.00283392 -1.53278 55856.9 281700 278390 249462 
29151 2 -277.208 13.8692 -36.7225 -1.33815 0.301187 -1.63486 0.274645 0.147726 0.0112704 0.005736 -1.59592 253531 74997.7 201318 -86696.3 
29152 2 -277.171 15.7734 -34.1095 -3.09066 -1.02196 0.769609 0.0738186 -0.106775 0.0407411 0.0140926 -1.59943 212809 172705 136673 30962.8 
29244 2 -275.555 16.6649 -36.7209 -2.35639 -0.222391 -0.192641 0.0407672 -0.0529048 0.0424979 0.00710258 -1.52886 96268.9 209206 185670 17691.9 
29157 2 -275.559 12.9371 -34.1401 -1.26655 0.533828 0.803756 -0.0133889 0.0350769 0.0395147 0.00319306 -1.52891 28858.4 166995 237732 -170328 
29156 2 -274.009 15.7011 -34.0805 0.0154151 -0.226399 -1.16005 0.0831319 0.0502413 -0.0709277 0.00175982 -1.51713 258992 187318 341720 -60457.2 
29155 2 -273.963 13.8786 -36.7596 -1.35529 0.365754 -0.944406 -0.0651706 -0.048842 0.0109943 0.00360534 -1.52 335032 202852 207672 -34932.8 
29248 2 -272.365 16.6019 -36.7459 -2.49247 -0.504008 -0.79568 -0.00102404 0.0641587 0.0023989 0.008942 -1.52584 147390 174876 226530 -41807.6 
29161 2 -272.397 12.9222 -34.1728 -3.21348 -0.0288807 -0.177503 0.120122 0.065008 0.0969873 0.0130471 -1.5245 -23110.4 76973.2 215585 -59414.1 
29160 2 -270.779 15.7001 -34.1565 -2.14763 -1.3531 0.24664 -0.0297995 -0.0787338 0.0843968 0.00819193 -1.52493 121117 154365 261070 -4123.4 
29159 2 -270.739 13.8519 -36.7737 -0.7416 -1.55749 0.304379 -0.0364536 -0.0617391 0.0206369 0.00386469 -1.52612 101433 164630 224118 -132890 
29252 2 -269.149 16.5866 -36.7676 -1.58868 -0.478675 0.330132 -0.0255041 0.0721702 0.00679085 0.00360478 -1.52888 123382 87812.5 136242 -9606.11 
29165 2 -269.194 12.8907 -34.1381 -2.48421 -0.918814 0.146864 0.112386 0.0140771 -0.0491575 0.00886336 -1.51189 291232 264891 262288 -98386 
29163 2 -267.579 13.8091 -36.7551 -0.896252 0.543956 -0.259908 0.123098 0.0788167 -0.0212099 0.00146949 -1.52206 95387.9 114430 359276 -48655.1 
29164 2 -267.616 15.6929 -34.1276 -1.12653 -0.520029 1.76454 0.148146 -0.138616 -0.0559016 0.00586064 -1.52069 192926 196638 189190 7928.12 
29256 2 -265.959 16.6028 -36.7655 -0.729122 -0.847242 -0.669566 -0.0490536 -0.0205454 0.0153393 0.00213835 -1.52281 208782 205567 179966 17355 
29169 2 -265.951 12.8833 -34.15 -1.85888 0.483709 0.237588 -0.113253 0.0293641 -0.0121892 0.00471795 -1.51713 285297 262036 247451 -59101 
29168 2 -264.363 15.6563 -34.1983 -1.59989 1.13779 0.0808657 -0.0476721 -0.0248387 0.109418 0.00486268 -1.52016 231430 154120 241585 -24829.6 
29167 2 -264.372 13.8184 -36.7827 -0.232272 0.857935 -0.603721 0.0947414 0.028681 -0.0167038 0.00145409 -1.52794 203640 103902 52002.4 -134110 
29173 2 -262.76 12.8787 -34.2047 -1.21872 0.349539 0.263426 0.00537041 -0.0118826 0.0639868 0.00211201 -1.52736 190512 160775 180142 17947.4 
29260 2 -262.738 16.5766 -36.8108 -2.32711 0.797739 -0.560625 0.0379645 0.0223185 0.0513407 0.00801823 -1.52195 223624 139371 59422.7 -3126.35 
29172 2 -261.162 15.6311 -34.2288 -3.65406 0.624136 -0.529875 0.018313 -0.0195606 0.0798897 0.0176615 -1.52053 35760.1 162464 317570 88794.3 
29171 2 -261.129 13.8021 -36.8025 -0.976119 1.39102 -0.315583 -0.0321954 0.03396 0.0138712 0.00376261 -1.5256 179847 141478 903.934 9028.05 
29981 2 -261.198 13.7619 -31.5473 0.75676 1.18798 -0.978277 0.0672443 0.0139818 -0.150561 0.00370426 -1.5226 102149 -43989.5 188820 -72236.2 
29177 2 -259.559 12.8357 -34.1676 -0.961062 -0.312804 -0.0792271 -0.0336682 0.0257394 -0.0319727 0.00129449 -1.53153 136328 115483 100937 -100936 
29264 2 -259.477 16.6096 -36.8481 -1.48989 1.42018 -1.07328 -0.20405 -0.107351 0.111875 0.00678705 -1.5222 43733.2 94726.8 52741.9 92858.7 
29175 2 -257.969 13.7896 -36.749 -0.576978 -0.855628 0.0366267 0.17873 0.0508573 -0.125401 0.00134308 -1.53008 148075 -23601.8 102824 -76157.7 
29176 2 -258.001 15.6224 -34.2348 -1.99405 -1.1273 -0.534489 0.0770343 -0.0135219 0.144341 0.00696856 -1.52332 84689.2 68999 70457.4 -49768.2 
29181 2 -256.334 12.8417 -34.1595 -3.12347 -0.525526 0.922892 -0.0898792 0.101998 -0.0222796 0.0137085 -1.52782 68716.3 84873.7 31836.6 53756.9 
29268 2 -256.342 16.5808 -36.8133 -1.1382 -0.36182 0.34775 0.0913181 -0.0580119 0.0525133 0.00194891 -1.52979 -53366.8 49522.5 37495.4 -8145.29 
30074 2 -259.622 16.5178 -31.574 -1.24447 0.956169 -0.138327 0.143618 0.0348947 -0.0267506 0.00312626 -1.52574 8288.92 132118 270073 88765.9 
30078 2 -256.424 16.5508 -31.607 0.193012 -1.12714 0.195501 0.0940761 -0.148227 0.0731888 0.00169522 -1.51784 302126 854.983 93228.9 26017.9 
29180 2 -254.793 15.6297 -34.1856 -0.883281 0.573311 1.81633 0.048563 0.00209342 -0.0153159 0.00555184 -1.53114 203222 -80891.6 57599 70018 
29179 2 -254.733 13.8217 -36.7604 -1.4753 0.396945 -0.883397 0.000690903 -0.0426722 -0.0382893 0.00392273 -1.52494 342914 85839.9 -51126.5 -44074.1 
29989 2 -254.711 13.8325 -31.5504 -1.57034 0.0156474 0.345801 -0.294507 -0.160825 -0.0676215 0.00325684 -1.51843 5316.81 169924 67073.9 -120154 
29185 2 -253.173 12.8918 -34.1725 -0.681207 -0.237812 1.50629 0.114951 -0.0747313 0.0204645 0.00351343 -1.53496 90799.1 38457.2 44956.4 -1482.5 
29272 2 -253.107 16.5512 -36.7844 -1.3794 0.201991 0.0933154 0.00664345 -0.000227482 -0.0451333 0.00245889 -1.5266 158455 19587.7 121311 7175.65 
30082 2 -253.156 16.5115 -31.6002 -1.61598 -0.909376 -0.0252605 -0.0569996 0.0956193 0.0616699 0.00433149 -1.52552 114159 -254376 226013 -143041 
29184 2 -251.563 15.623 -34.1974 0.471637 -0.487988 1.23017 0.0457036 -0.00897264 0.0490331 0.00248614 -1.52623 281190 90872.8 -10203.3 -87528.3 
29183 2 -251.465 13.8119 -36.7693 -2.66852 0.264638 -1.24578 -0.0784921 -0.0446178 0.0145125 0.0110119 -1.52621 208333 70646.8 1526 -53550.1 
29276 2 -249.879 16.5427 -36.7938 -2.20151 0.320158 0.214095 -0.0763092 0.0300736 -0.00204468 0.00629126 -1.52595 -41776.3 -8495.03 175881 102493 
29189 2 -249.923 12.8455 -34.1654 -0.61831 -1.57973 -0.741089 -0.0816841 -0.0380963 -0.0107463 0.00431646 -1.52675 257796 260929 8148.2 -36700.5 
29187 2 -248.27 13.7767 -36.7318 -2.24056 0.246381 -0.794367 -0.0209105 -0.0769176 -0.0879181 0.00719415 -1.52183 118871 111113 166149 -10166 
29188 2 -248.337 15.6217 -34.1704 -0.614469 0.0948058 -0.970448 -0.0190956 -0.0157784 -0.031643 0.00167306 -1.52225 257507 138466 -56475 -92048.9 
30086 2 -249.98 16.526 -31.5926 -2.31551 0.162831 0.855991 -0.0728956 -0.0168587 -0.0152922 0.0077093 -1.53091 -71056.1 141210 35117.5 137116 
29997 2 -248.379 13.7524 -31.6019 -0.776796 -0.490383 -0.273648 0.0981657 -0.0134772 0.037289 0.00115721 -1.5254 228846 162015 -145544 -20050.5 
29193 2 -246.693 12.8317 -34.1378 -0.944839 -1.82078 -0.132668 -0.0590607 0.00225127 0.0398626 0.00532217 -1.51896 130704 335703 -26105.4 -40586.4 
30091 2 -246.816 16.5493 -31.5885 -0.912516 0.663218 -0.989558 0.0765758 0.0498353 -0.127821 0.00283614 -1.52867 -54932.7 252025 -319784 -2344.16 
29280 2 -246.731 16.5343 -36.7848 -2.36281 -1.32323 1.59737 0.129441 0.0455194 0.0163188 0.0124508 -1.51654 74635.3 296235 154233 -112225 
29192 2 -245.13 15.6687 -34.134 -1.26161 -1.05299 -0.933159 -0.0545543 -0.189773 -0.100778 0.00449803 -1.52367 181501 118521 173275 -61157.2 
29191 2 -245.061 13.7283 -36.7421 -2.38417 0.232856 -1.09075 -0.183173 0.233212 0.0290096 0.00872625 -1.52242 -249744 258640 96254.9 -51997.8 
29197 2 -243.537 12.8577 -34.1318 -1.48764 0.603391 -0.756893 0.0582886 0.0395027 -0.0212459 0.00396753 -1.53409 -224632 102910 -83266.2 -1279.13 
29284 2 -243.525 16.579 -36.7353 -2.9365 0.827701 -0.437528 0.0144745 -0.0737371 -0.0168504 0.0119649 -1.53642 6570 61540.6 -90570.2 151421 
30001 2 -245.115 13.7541 -31.5617 -1.10863 0.113308 0.253774 -0.147296 0.035782 0.00514264 0.00164531 -1.51534 220747 171746 -84618 -12293 
30094 2 -243.612 16.581 -31.5519 0.0916611 -1.15787 0.143229 0.146555 0.0650978 -0.0636889 0.00172502 -1.53109 179028 236413 -91819.3 32502.5 
29196 2 -241.913 15.6299 -34.1353 0.0712793 -0.922392 1.07024 -0.0834995 0.0383818 -0.0226545 0.00252068 -1.52708 188217 172870 127395 5942.6 
29195 2 -241.967 13.7928 -36.7566 -4.06419 -1.00225 -1.33513 0.12459 0.00430671 0.125376 0.0243147 -1.5199 -471900 244995 136700 -21550.7 
29201 2 -240.382 12.842 -34.0786 -3.19978 1.08151 0.00897486 0.061322 0.110573 -0.0835051 0.014369 -1.51804 -175067 45781.7 249293 -783.683 
29288 2 -240.348 16.6005 -36.7323 -0.842234 0.323223 -0.450736 0.0606217 -0.159245 -0.0389431 0.00128092 -1.52709 160764 64264.2 -67735.9 45195.9 
29200 2 -238.75 15.6642 -34.1147 -0.715367 -0.122668 0.253761 -0.124741 -0.0349054 -0.0381185 0.000744618 -1.52917 -89138.4 19466.6 269851 14991.7 
29199 2 -238.858 13.7911 -36.7714 -1.84278 -0.11232 -0.131062 0.171799 0.0452292 0.12022 0.00431462 -1.51491 -20549.9 362713 192394 2565.59 
30009 2 -237.262 12.9157 -34.1384 -1.77934 0.0587133 -0.62175 0.0656373 -0.0480474 0.134339 0.00447896 -1.51364 -75454.7 215010 442869 63506.4 
29291 2 -237.158 16.565 -36.7519 -0.654144 -1.58368 0.166654 0.0246601 -0.00449647 -0.00542288 0.00373287 -1.51676 275419 253444 233677 65321.4 
30098 2 -241.953 13.8327 -31.5436 -3.35028 0.0309917 -1.83072 -0.111891 -0.0390345 0.137153 0.0183599 -1.52931 -198768 128001 45835.4 94299.1 
30904 2 -240.392 16.6558 -31.5382 -0.371182 0.3867 0.931833 -0.152917 -0.0618022 0.0909514 0.00145553 -1.52846 89894.2 235712 426866 -152671 
30006 2 -238.834 13.873 -31.439 -3.96728 -0.272976 -1.11118 -0.0178589 -0.104877 -0.177853 0.021473 -1.5248 -498430 229656 109378 6983.77 
30908 2 -237.248 16.619 -31.4883 -0.8807 -1.72882 1.23689 0.119577 -0.0268628 -0.0215657 0.00666833 -1.51732 47448.9 81731.6 37400.3 98508.9 
29292 2 -235.59 15.7224 -34.1143 -0.883721 -0.192425 -1.43055 -0.0706508 -0.0785631 0.0375043 0.00360784 -1.51865 -147034 45614.3 314557 216434 
29205 2 -235.657 13.7666 -36.7288 -1.44182 -0.613863 1.47649 0.0805807 0.195935 0.0683974 0.00583873 -1.52179 74529.3 203090 -46968.6 119927 
30013 2 -234.105 12.968 -34.0922 -1.6922 0.772777 0.935185 -0.0838598 -0.164459 0.0825254 0.00546038 -1.526 -322939 121092 183364 22908.5 
30102 2 -233.957 16.6411 -36.6968 -1.84789 -0.050645 1.4233 -0.302928 -0.00833194 -0.0933271 0.00685558 -1.52313 -231857 105862 52825.5 145924 
29204 2 -232.458 15.6942 -34.1124 -1.18272 -1.18506 -0.831292 0.0049403 0.187236 0.145383 0.00440107 -1.52117 -360056 14501.3 241968 200919 
29203 2 -232.493 13.8829 -36.6953 0.400156 0.759527 1.45293 0.0974835 -0.0361881 0.00694349 0.00358712 -1.53287 159897 -70808.5 -84386.9 167788 
30014 2 -231.012 12.9359 -34.0544 -0.246238 1.51406 0.471199 0.24808 0.0126666 0.0343821 0.0032433 -1.51613 -15658.3 124749 454250 161425 
29296 2 -230.884 16.7073 -36.7423 -0.802217 0.745495 -0.360364 0.258899 -0.128474 0.132073 0.00167412 -1.52482 -295312 -73083.3 112166 129505 
30017 2 -229.368 15.7622 -34.064 -2.89036 2.81 -1.79873 -0.0766309 0.000752826 -0.0302538 0.0245426 -1.51888 -440083 131690 178458 190535 
29208 2 -229.278 13.9881 -36.6826 0.239249 0.737688 0.656505 -0.0748974 -0.170479 0.0386847 0.00130035 -1.51796 148976 220468 155208 -75280.4 
30021 2 -227.853 12.964 -34.0646 -0.599459 1.75379 1.1262 0.0702955 -0.0946652 -0.112927 0.00592409 -1.51491 196772 282980 250025 87779.4 
29303 2 -227.703 16.7212 -36.6878 -0.511881 1.2528 -1.53621 -0.0317573 -0.015149 -0.193144 0.00527925 -1.52676 -73232.9 -47271.6 1676.23 27324.7 
30114 2 -226.301 15.7726 -34.0953 0.343641 0.454926 0.249483 0.296026 -0.185626 -0.0940792 0.000487797 -1.51964 -229225 47710.4 1260.96 149690 
29212 2 -226.154 13.9302 -36.7364 -3.20945 -2.48241 0.309421 -0.155258 -0.109361 0.0934 0.0208559 -1.51736 -387726 217102 221119 -58554.3 
30022 2 -226.272 13.8634 -31.5154 -2.39521 -0.235683 1.04843 -0.0125487 0.132295 0.128958 0.00868032 -1.51675 -325356 -11909.4 217551 -45837.9 
30025 2 -224.658 12.9869 -34.1384 -0.815344 -1.23283 -0.75459 -0.212704 -0.0569189 -0.00749736 0.00346879 -1.52196 -10048.2 346312 138526 -30516.6 
30925 2 -224.698 16.6119 -31.5655 0.0830081 -0.470474 -0.884972 -0.0615091 0.184056 -0.000951513 0.00127389 -1.50266 -108497 124751 138090 -38894.7 
29307 2 -224.586 16.677 -36.8036 -1.70607 1.65565 0.303411 -0.103868 0.0853624 -0.00359352 0.00723454 -1.51754 -360322 122288 -91616.1 28875.5 
29238 2 -280.275 19.4596 -36.6934 -1.5 0 0 0 0 0 0.00283392 -1.12962 -6366.11 377734 649938 41483.1 
29239 2 -280.275 21.3129 -34.0724 -1.5 0 0 0 0 0 0.00283392 -1.13237 -19551.3 333501 645724 -29194.9 
29243 2 -278.67 18.5329 -34.0724 -1.5 0 0 0 0 0 0.00283392 -1.53094 202298 354989 365233 -200846 
29330 2 -278.67 22.2395 -36.6934 -1.5 0 0 0 0 0 0.00283392 -1.52668 33649.9 384443 506510 252262 
29333 2 -278.67 24.0928 -34.0724 -1.5 0 0 0 0 0 0.00283392 -1.51199 241392 263791 393396 -191312 
29241 2 -277.154 19.4369 -36.6798 -2.39019 1.14869 0.0289742 0.0302432 0.0921519 -0.0611069 0.00885859 -1.60179 346496 98795.4 261149 -88696.5 
29242 2 -277.144 21.3095 -34.0434 -1.81906 -0.0100962 1.233 -0.0341261 -0.0183362 -0.0818588 0.00608269 -1.60098 336703 235169 196271 42222.8 
29337 2 -275.493 24.0657 -34.0871 -1.57566 1.19576 0.492745 -0.136887 -0.0167143 0.0474959 0.00523371 -1.52185 169544 215380 301877 -13054.2 
29334 2 -275.582 22.2045 -36.7064 -0.19295 -0.562443 -0.159569 0.172385 -0.0200364 0.0172802 0.0004774 -1.52762 169734 200474 245754 -43876.2 
29247 2 -275.539 18.5246 -34.0813 -0.358825 0.282158 0.058516 -0.10028 -0.102844 -0.008146 0.000266756 -1.52988 30352.5 59695.5 173531 -148290 
29245 2 -273.953 19.4134 -36.6936 -1.91273 -0.0749103 0.147409 -0.0274909 -0.0458081 -0.0814142 0.00464243 -1.52423 184658 157103 150585 -129432 
29246 2 -273.993 21.2457 -34.0939 -1.10465 0.54103 -1.08914 0.110204 0.0324244 0.0792796 0.0033997 -1.526 142253 -17061.5 192400 -138168 
29251 2 -272.369 18.4522 -34.1191 -0.390438 -0.695757 1.16125 0.0234842 0.00294534 0.0486584 0.00250016 -1.52417 51592.7 165076 269785 -22053.8 
29338 2 -272.344 22.1237 -36.6687 -0.536217 -0.215177 -2.21559 0.0136664 0.126993 -0.153492 0.00660323 -1.52287 356644 189476 290082 -35190.9 
30148 2 -272.334 23.9713 -34.0559 -1.87186 0.204155 0.350232 0.0400908 0.04526 -0.0495599 0.00462016 -1.52624 1668.8 159521 274559 -49855.9 
29249 2 -270.746 21.2009 -34.115 -0.914961 -0.5919 -0.069184 -0.0162382 -0.0152803 0.00664666 0.00150171 -1.52424 228350 67113 239601 46913.5 
29255 2 -270.754 19.3635 -36.7539 -3.41329 -0.543779 1.04895 0.0558196 0.0098331 0.0659751 0.0164324 -1.53291 148426 215171 212206 39539.7 
30153 2 -269.127 23.932 -34.1013 -0.490187 -1.01949 -0.248421 0.0290065 0.109079 -0.0231135 0.00168947 -1.52488 115444 -30453.8 194472 97237 
29254 2 -269.115 22.1596 -36.7786 -2.60293 -0.715167 0.207953 -0.119807 -0.065245 0.174281 0.00923223 -1.54738 66942.6 54416 11596.3 17055.2 
30063 2 -269.168 18.4347 -34.1293 -1.10655 -0.641615 1.80768 0.0149615 0.0687468 0.00277758 0.00617643 -1.5256 109904 34713.3 183087 63337.8 
29253 2 -267.562 19.3882 -36.7037 0.117088 -0.058462 -0.0521047 0.0189025 -0.0716464 -0.17916 2.49918e-005 -1.53564 192815 133657 234528 -5372.9 
30156 2 -267.541 21.2205 -34.1528 -0.946783 -0.220319 1.62665 -0.0212161 -0.0704336 0.0922531 0.00452284 -1.53149 149507 -69296.5 116986 62796.6 
30160 2 -265.906 23.9291 -34.1248 -2.05328 0.312514 -1.14117 -0.0533437 0.0327849 0.0216893 0.00707332 -1.52691 -10544.2 -7717.63 234396 62209.7 
29350 2 -265.944 22.1137 -36.7568 -1.72559 -0.944654 0.375461 0.0682707 0.11209 -0.0358198 0.00505193 -1.53771 77474.7 175403 75350.8 -27208.4 
29259 2 -265.958 18.4386 -34.1399 -2.82056 -0.41361 -0.67567 0.0112718 -0.0752465 -0.0102005 0.0108107 -1.52332 213196 119368 108518 -27710.9 
29258 2 -264.346 21.1709 -34.1974 -0.982357 0.983 1.60429 0.0177676 -0.0876195 0.163299 0.0056742 -1.52604 119377 -66243.1 111630 -77832.5 
29257 2 -264.337 19.3366 -36.7717 -1.11147 -0.588702 -0.0569085 -0.00055298 -0.00957227 0.0317553 0.00199655 -1.533 235790 -3224.04 109994 -73736.6 
29263 2 -262.71 18.3879 -34.1483 -1.70029 -0.296951 1.80535 -0.119603 0.0177746 -0.0754785 0.00785747 -1.5171 217935 60208.9 355615 -58415.9 
29262 2 -262.722 22.0667 -36.7543 -0.587554 0.325589 -0.0952378 0.010306 0.145768 -0.0670372 0.000579754 -1.52506 110282 175946 85172.3 -72870.1 
30170 2 -262.755 23.8925 -34.1146 -0.992872 0.791787 0.100849 0.0118059 0.0350343 -0.0425578 0.00204406 -1.52426 -142696 9683.48 247503 -73629 
29266 2 -261.137 21.125 -34.189 -0.270262 0.97058 -0.0715067 -0.0337657 -0.000470665 0.0541275 0.00128494 -1.52282 124910 -104120 202606 -72447.6 
29261 2 -261.111 19.3206 -36.8352 -1.0764 -0.131307 0.313633 -0.0303321 -0.00396833 0.109189 0.00160493 -1.52664 203153 -4830.38 227709 -8549.72 
30071 2 -261.154 19.2729 -31.5438 0.572272 -1.54689 -0.200933 -0.0807968 -0.0154623 -0.0270908 0.00347721 -1.51922 304737 -51299.8 81988.1 1230.2 
29267 2 -259.525 18.4033 -34.1813 -2.27924 1.7731 -1.34777 -0.0781285 -0.0650932 -0.0256506 0.0127908 -1.52989 -74982.1 26498.6 261611 56841.6 
29365 2 -259.624 23.875 -34.2223 -1.20973 0.223956 0.881874 0.188474 -0.0229535 0.144221 0.00288593 -1.5228 57341.7 2139.74 129909 -64254.6 
30169 2 -259.536 22.0679 -36.8124 -0.00244211 -0.0337689 1.39171 -0.0175659 0.0179835 0.000171243 0.00244093 -1.52924 15597.8 -99986.5 56687.1 36566.3 
30168 2 -257.937 21.147 -34.2038 -0.880195 1.33899 -0.255374 -0.0588246 -0.00987649 0.0245917 0.00331611 -1.53137 131187 -32756.7 840.492 -137855 
29265 2 -257.908 19.3462 -36.7737 0.433435 -1.3881 2.40037 0.0349654 -0.0305807 -0.0740196 0.00992056 -1.53125 136105 -148621 45218.4 -32594.9 
30173 2 -256.374 23.8715 -34.2313 -0.444438 0.473813 0.62551 0.000851683 0.105281 -0.013281 0.00102435 -1.52093 273259 -149749 -152624 15236 
29271 2 -256.368 18.3506 -34.1815 -3.4866 -0.536726 0.293665 0.0463875 0.151112 -0.078743 0.0157826 -1.53094 -144754 99366.8 -112294 111811 
29358 2 -256.323 22.0804 -36.7886 -1.01523 0.434017 0.487635 0.0726478 0.00627089 -0.0885313 0.00183493 -1.52413 134342 60308.4 -67395.4 -9626.39 
30081 2 -257.934 19.3029 -31.5937 -0.209555 -0.724196 1.29721 -0.142293 -0.0960871 -0.00426621 0.00283534 -1.52812 105588 -142530 -18886.4 134773 
29269 2 -254.695 19.2869 -36.7548 0.200417 0.113031 0.680861 -0.0327745 0.0754106 -0.123274 0.000650559 -1.52388 263713 41591.3 70981.3 -24436.6 
29270 2 -254.728 21.1734 -34.2136 -1.1573 -0.478548 -0.589466 -0.0775735 -0.124741 0.107746 0.00241302 -1.53148 4147.13 94311.1 -47422.3 92469.5 
30079 2 -254.743 19.266 -31.6311 -2.1714 -1.18389 0.70856 -0.0857144 0.0273104 0.0974357 0.00833628 -1.52463 -19254.9 113301 100795 -62208.9 
30177 2 -253.126 23.9046 -34.2721 -1.87226 0.940441 0.905222 0.0268021 -0.0530672 0.120044 0.00656109 -1.5205 280462 -40879.7 -68389.4 7314.24 
29275 2 -253.177 18.3866 -34.1983 -2.09904 -0.350667 1.26498 0.125788 -0.063865 0.0330417 0.0077197 -1.52815 57555 122920 -108581 71981.1 
29362 2 -253.101 22.015 -36.7631 -2.53358 -0.863336 0.700507 0.0586141 0.115639 -0.165015 0.00964171 -1.52218 140781 181435 -298570 -49150.7 
29273 2 -251.445 19.2716 -36.7889 -0.691087 1.06653 0.0487173 -0.176599 0.0598191 -0.0796877 0.00203723 -1.52807 104135 10325.8 99172.6 -669.735 
29274 2 -251.55 21.1186 -34.2099 -1.02984 -1.09089 0.119968 0.00118304 0.0390813 0.127836 0.00285279 -1.53104 -98077.9 116566 -64945 43367.4 
30180 2 -250 22.0336 -31.622 -0.854455 -0.411602 -1.50088 -0.0879183 0.0711895 0.0204988 0.00397017 -1.54385 -187709 -51313.4 223275 63770.1 
29279 2 -249.969 18.3753 -34.1873 -0.708632 -0.851503 0.0701252 0.0895055 -0.0247166 -0.0331019 0.0015519 -1.52879 191430 73721.8 7276.77 39007.3 
30995 2 -249.882 23.8947 -34.258 -1.31203 -1.92366 0.43299 -0.150509 0.0439032 0.0980993 0.00706509 -1.52722 214817 179147 -160122 39556 
29370 2 -249.912 22.041 -36.7648 -2.273 0.693111 -0.42723 0.0286484 0.106068 -0.222357 0.00734233 -1.5207 131839 -31125.8 -67248.5 168003 
30994 2 -248.411 19.3308 -31.6183 -1.3829 -0.0705817 -0.629327 0.0892879 -0.153849 0.00800869 0.00291383 -1.53374 -42349.1 -96947.1 -40240.1 11264.1 
29278 2 -248.372 21.1347 -34.2161 -2.71746 0.215897 -0.486887 0.0580995 0.0267722 -0.0627487 0.00965833 -1.53266 -135864 43548.6 -141196 170239 
29277 2 -248.292 19.3419 -36.843 -1.39497 0.01159 -0.846104 0.0762124 -0.16035 0.115858 0.00335278 -1.52593 74265.5 51496.7 71855.9 13146.5 
30087 2 -251.565 19.2655 -31.5839 -1.33991 -0.278131 -0.792349 -0.0441223 0.105601 -0.0098475 0.00314946 -1.52691 -123518 52213.1 152154 -47515.7 
31804 2 -246.876 22.0622 -31.6444 -1.87992 -0.685899 -0.845491 0.170002 0.114382 0.094751 0.00594417 -1.52175 45043 -32652.9 -134617 -69539.5 
29283 2 -246.752 18.4035 -34.2129 -1.38127 -1.87718 -1.52834 -0.0856861 -0.0473116 0.0292931 0.00978335 -1.52482 126668 -130440 342539 -27871.4 
28472 2 -246.7 22.1168 -36.8411 -1.38505 -0.484503 -1.00042 0.0800069 -0.0807816 0.103646 0.00397247 -1.51364 228709 145386 358299 69550.4 
30185 2 -246.667 23.9626 -34.1128 -0.115837 -0.527497 0.175778 0.0952212 -0.0155616 -0.0407167 0.000406282 -1.50718 452905 402192 630635 205096 
29282 2 -245.224 21.1224 -34.2162 -1.05021 -0.829665 -0.709805 0.108091 0.0591825 -0.301495 0.00289074 -1.50308 118868 108377 -100321 -162070 
29281 2 -245.078 19.3032 -36.8522 -0.415479 0.125814 0.475591 -0.0594872 0.109665 0.113324 0.000522245 -1.51894 163502 93701.2 55909.4 7051.01 
30096 2 -245.204 19.3586 -31.5716 -1.27151 0.00058112 -1.01312 -0.113026 -0.137043 -0.143991 0.0033291 -1.53224 -7763.27 9120.38 -91336.2 4327.83 
31805 2 -243.668 22.072 -31.8407 -0.945911 2.39704 -3.04464 -0.0020422 -0.0153399 -0.0109887 0.0200394 -1.37158 -192240 -607117 -1.60046e+006 339479 
29287 2 -243.572 18.3852 -34.186 -1.85758 -0.460087 -0.897812 0.0689353 0.187485 0.0856818 0.00562796 -1.53087 20599.6 108480 197759 -37451.7 
30278 2 -243.482 23.9312 -34.24 -1.41134 -0.45641 -0.999778 -0.0215823 -0.0196387 -0.149736 0.00403013 -1.49484 118125 -136622 -197870 85536.1 
29381 2 -243.488 22.0789 -36.8922 -0.813528 -0.268662 0.930035 -0.0495324 0.0421992 0.177991 0.00201393 -1.52083 273296 153929 334347 116091 
29286 2 -241.912 21.2165 -34.2743 -1.05921 1.48987 -0.453691 0.00160253 -0.0371656 0.0579024 0.00446812 -1.53627 466714 73556.9 48081.3 150947 
29285 2 -241.891 19.3562 -36.7594 -1.99959 -0.0605563 -0.207659 -0.108689 -0.0225599 -0.137134 0.00509492 -1.52678 -138447 -119915 -313949 190233 
30095 2 -240.395 18.435 -34.2168 -2.91609 -0.520255 0.72417 0.0599032 0.0544862 0.219773 0.0117118 -1.53457 -25352.4 201263 -89783.8 46310.5 
30191 2 -240.257 22.0633 -36.8831 -2.37683 0.803217 0.788005 0.0520828 0.104472 0.106669 0.00871013 -1.51761 254390 68753.7 -217502 71051.9 
32720 2 -240.228 22.0807 -31.7482 -0.126909 0.685467 0.510854 -0.180136 0.0204617 0.143432 0.000940788 -1.43857 -140977 -430512 194080 436399 
31904 2 -240.158 23.8859 -34.3403 -1.55967 0.598964 0.363598 0.0618153 0.0566389 -0.056252 0.00368225 -1.51404 327215 131999 -475643 165910 
30097 2 -242.028 19.4467 -31.6009 -1.63696 0.0849948 -1.35789 0.0913863 -0.0766863 0.0365228 0.00570653 -1.45647 165638 620163 452086 144866 
30905 2 -238.827 19.3453 -31.6359 -1.88205 1.84771 0.652753 0.0413079 -0.115012 -0.00166212 0.00929803 -1.49782 -215238 -650608 -175766 161571 
31815 2 -238.63 21.1775 -34.2679 0.321323 1.70526 -0.193337 -0.109734 -0.00296162 0.0130231 0.0038397 -1.53943 247928 4586.73 -50090.2 261134 
29378 2 -238.707 19.335 -36.772 -1.30617 0.329075 0.676244 0.0180185 -0.0174351 -0.0617693 0.00286122 -1.52544 -86755.3 5238.78 -57155.3 114674 
30101 2 -237.224 18.3988 -34.1134 -0.537358 0.536997 2.18785 0.196199 0.0878321 -0.22925 0.00675581 -1.52252 118366 -166297 -110925 227549 
31092 2 -237.046 22.182 -36.809 -2.13367 -1.48564 -0.365792 -0.0424449 -0.0458178 -0.0486045 0.00868246 -1.52193 11027.8 74017.5 237105 89171.9 
30912 2 -237.13 22.0717 -31.7081 -0.24109 1.69635 1.52776 0.134318 0.210421 -0.0517905 0.00663735 -1.48621 -676086 -581514 -506902 372424 
30999 2 -236.942 24.0168 -34.1665 -1.13508 0.539364 1.6213 -0.0125586 0.00704673 0.0186568 0.00529999 -1.54505 578542 283263 448307 294477 
30188 2 -235.443 21.2469 -34.2352 -0.783496 2.63373 0.373442 -0.175594 0.0489008 0.180448 0.00968549 -1.50502 -126046 97024.4 30829.1 260429 
30099 2 -235.575 19.3933 -36.7529 -1.82631 0.941055 -0.29967 0.0844677 -0.0576973 0.047847 0.00542954 -1.52635 49277.5 163992 176753 139314 
30100 2 -233.978 18.4866 -34.1156 0.950726 1.30193 0.683079 -0.0969843 -0.0670892 -0.0911011 0.00386105 -1.51829 192089 31503.4 -103430 15734.8 
30998 2 -233.783 24.0858 -34.2357 -3.08098 -0.95261 0.767132 -0.219875 -0.18903 0.200937 0.0138401 -1.5088 -96702 -276435 88565 -173801 
30192 2 -233.89 22.2001 -36.7611 -4.11483 0.525586 1.05362 0.0113215 -0.0650626 -0.158623 0.0230721 -1.52386 -249333 31534.1 -20278.2 190506 
29294 2 -232.389 19.4006 -36.7178 -1.09999 -0.47649 -0.167284 -0.0665104 0.198348 -0.00572738 0.00184519 -1.52489 -8566.61 -52155.4 284232 192375 
30913 2 -232.394 21.2982 -34.0972 -2.00974 0.590795 -1.25987 0.159292 0.0242261 -0.037589 0.00752609 -1.52336 -194450 175470 209188 9264.52 
30103 2 -230.829 18.5402 -34.088 -0.339352 -0.214872 -0.159604 -0.102602 -0.0647176 -0.0178937 0.000235282 -1.52632 33130.8 204262 264585 109308 
30196 2 -230.751 22.2307 -36.6597 -1.39563 -0.750999 -0.57554 0.10366 -0.109438 -0.131474 0.00358083 -1.51824 132977 126126 339974 99143.4 
31007 2 -230.642 24.0441 -34.1041 -3.01288 -0.370627 -0.589021 -0.0179788 -0.0644806 -0.0320374 0.0120432 -1.50608 58385.7 -254773 78335.3 173710 
30105 2 -235.652 19.4588 -31.6431 -2.73922 0.873874 0.937985 -0.0112726 -0.235421 0.204452 0.0115206 -1.52888 -334959 -67528.4 1329.88 319874 
32636 2 -234.058 22.3985 -31.4653 -1.59971 -0.143803 2.88993 0.00302175 0.0763214 -0.300113 0.0137683 -1.5276 117106 571662 456556 -144092 
32638 2 -230.872 22.2239 -31.5436 -0.33206 0.358851 -1.15679 0.134484 0.0587023 0.0228972 0.00198651 -1.51322 384976 36085.4 -32379.9 17602.4 
29299 2 -229.246 19.4486 -36.7536 -1.30548 0.430706 0.144394 0.0731327 0.100118 0.0836137 0.00240647 -1.51966 21083.7 137495 224722 104614 
30109 2 -229.14 21.2858 -34.0784 -0.185659 0.0631629 0.380334 -0.070145 0.0678685 0.0248954 0.000230634 -1.51642 84792.2 48798.2 516328 315500 
30106 2 -227.699 18.5272 -34.1547 -2.4313 0.199226 0.859121 -0.0649858 0.0699674 0.160744 0.0084249 -1.51463 -267931 -195352 210494 294271 
30108 2 -227.57 22.2379 -36.7757 -1.06325 -0.47218 -1.56197 0.0181664 0.0266358 0.120768 0.0047776 -1.51612 175283 30157 140189 121298 
31011 2 -227.403 24.078 -34.1283 -1.92031 0.618847 -0.754983 -0.188241 -0.0424252 -0.0606112 0.00584485 -1.53244 -112630 219390 -11778.8 160350 
29302 2 -226.079 19.5128 -36.7774 -0.770244 1.9273 -1.14699 -0.0731392 -0.0831042 0.0559677 0.00708271 -1.52514 -128646 136183 5473.55 98425.2 
30111 2 -226.053 21.3005 -34.0907 -0.862512 1.60915 2.23997 0.0931868 0.0324646 -0.183259 0.0105179 -1.5287 -10417.5 105455 258379 131205 
30115 2 -224.6 18.5097 -34.2296 1.12694 1.29932 -1.82376 -0.0261891 0.020429 0.1361 0.0079152 -1.52051 -171535 3452.28 50835.4 163057 
29397 2 -224.386 22.2703 -36.7658 -0.779167 1.70027 1.16614 0.135196 -0.00611036 0.19484 0.00611862 -1.51753 321635 -249504 426792 314987 
30112 2 -224.304 24.1044 -34.1094 -0.93894 0.716467 -0.219067 0.160955 0.0356455 -0.0607063 0.00181739 -1.45059 124642 247276 168238 171755 
29419 2 -283.289 30.7478 -36.6488 -2.52442 0.139209 0.0554464 0.0405659 -0.0343131 0.0411843 0.00805479 -1.27384 -155487 32979 -165185 -152592 
29418 2 -281.699 27.9298 -36.6768 0.409596 -0.660574 -1.40692 -0.0817935 -0.0185406 -0.0402062 0.00325403 -1.26802 -302906 50169.8 -167616 -150782 
30228 2 -281.778 29.7222 -34.1197 -1.72077 0.116948 0.936723 0.034121 0.0491607 -0.022618 0.00485187 -1.23768 -159716 159817 -60117.8 -146858 
29328 2 -280.275 25.0195 -36.6934 -1.5 0 0 0 0 0 0.00283392 -1.21401 59499.9 442835 541077 -68706.4 
29329 2 -280.275 26.8728 -34.0724 -1.5 0 0 0 0 0 0.00283392 -1.33193 98097.5 412823 468494 -111967 
29421 2 -280.169 30.6249 -36.6528 -2.64527 -0.728853 0.110514 -0.0689717 -0.00425218 -0.0379876 0.00949789 -1.64196 193459 115085 225127 7247.93 
29420 2 -278.67 27.7994 -36.6934 -1.5 0 0 0 0 0 0.00283392 -1.61956 257983 389927 567943 218449 
29423 2 -278.67 29.6527 -34.0724 -1.5 0 0 0 0 0 0.00283392 -1.56822 244732 264538 84568 99037.5 
29331 2 -277.131 25.003 -36.7102 -2.64891 1.86408 -1.3395 0.0113082 0.0550284 0.0618225 0.0154742 -1.58116 383285 133832 175986 59627.2 
29332 2 -277.103 26.8451 -34.0711 -1.15513 -0.0766893 1.32358 -0.0327251 -0.00023793 -0.039867 0.00389453 -1.55621 595852 231986 360835 -12016.9 
29424 2 -277.017 30.5181 -36.7049 -1.37426 -0.894235 0.340044 -0.0446808 0.0304182 0.0229489 0.00353153 -1.5269 8560.36 55406 206405 126932 
29336 2 -275.457 29.58 -34.0987 -1.03856 0.7355 0.315108 0.033272 -0.0538689 0.0466744 0.00216493 -1.52754 207136 -32972.5 138086 39487.1 
29335 2 -275.455 27.7661 -36.7249 -2.83109 1.07608 1.07427 -0.105244 -0.113456 0.0934692 0.0130071 -1.51892 82946.6 48205.6 172292 61234.1 
29341 2 -273.934 24.9527 -36.6984 -2.96485 -1.23107 0.460197 0.019148 -0.0458178 0.0459162 0.0132472 -1.5206 158055 222072 121519 -39869.8 
30145 2 -273.874 26.8176 -34.0815 -1.61069 0.235462 0.13302 -0.0511209 -0.0910109 0.0208885 0.00335969 -1.51897 225617 121122 302363 -90046.4 
29428 2 -273.85 30.4728 -36.7002 -2.34177 0.532584 -0.410854 0.181141 -0.0208899 -0.0139383 0.00747694 -1.53239 39987.9 -47881.1 169209 -78966.9 
30242 2 -272.222 29.5065 -34.0626 -0.373775 0.0933164 0.478957 0.00786472 -0.023525 -0.0485638 0.000475866 -1.52555 163117 -102469 232090 -40041.1 
29339 2 -272.26 27.6762 -36.6925 -2.8582 -0.376259 0.231706 -0.0102567 0.0488698 -0.00735168 0.0105353 -1.52597 84839.3 86397.9 271946 -62167.4 
29345 2 -270.668 26.7022 -34.0513 -1.19542 -1.41329 0.366734 -0.0203879 0.0332236 -0.0784537 0.00448502 -1.5237 177972 56727.7 264056 23482.6 
29250 2 -270.729 24.9122 -36.6977 -2.38896 -0.162398 -0.183676 -0.00213404 -0.0237216 -0.00394303 0.00726391 -1.52784 140633 215796 341171 91129.9 
29343 2 -270.618 30.3899 -36.6971 -0.626806 -0.716824 0.0970603 -0.0475479 0.134825 -0.0366819 0.0011539 -1.51941 198548 59823.9 253502 50530.6 
29349 2 -269.056 27.6674 -36.7438 -1.55524 0.957688 -0.179703 0.00752085 -0.0958824 0.082785 0.00424234 -1.51925 185977 38756.6 331802 176572 
30157 2 -269.027 29.4287 -34.0871 -0.682598 0.37551 -0.42046 0.0302059 0.0917002 0.0101793 0.000987128 -1.51992 210800 168332 257330 55923.2 
29353 2 -267.545 24.8967 -36.7187 -0.627012 -0.331404 -0.609718 0.122706 0.00824166 0.00907588 0.00110174 -1.529 194598 97242.7 246732 30887.5 
29348 2 -267.415 30.4359 -36.6951 -0.723869 -0.0588031 -1.57755 -0.023196 -0.1156 -0.00540665 0.00379885 -1.52392 63102.5 32936.5 241766 39935.1 
30161 2 -267.449 26.6935 -34.0835 -1.15816 0.0132148 -0.266072 -0.0784455 -0.0018152 -0.0569559 0.00177884 -1.5194 127415 95137.7 282879 120345 
30166 2 -265.818 29.4388 -34.0873 -2.17177 0.894376 -0.475072 -0.0738951 -0.0272104 -0.00712803 0.00723241 -1.52615 -18208.1 -105041 154416 54569.6 
29356 2 -265.853 27.6467 -36.7387 -1.77078 0.40015 0.433947 -0.0763934 -0.0168081 0.0705517 0.00438826 -1.53122 70205 32318.4 198347 17983.9 
29447 2 -264.249 30.3768 -36.6947 -2.07386 -0.535485 0.706277 -0.00214528 -0.0382308 -0.062425 0.00640651 -1.53215 -148608 -23819.5 110457 -111994 
29357 2 -264.296 24.9075 -36.7006 -2.71296 0.20582 0.0349732 -0.0520531 -0.155616 -0.104122 0.00932512 -1.52319 260007 152683 110867 2859.71 
30171 2 -264.284 26.6919 -34.1099 -2.92914 0.69866 1.97251 -0.0256098 -0.101704 0.0751387 0.0163218 -1.52586 -258356 -107531 151721 -4234.9 
30165 2 -262.668 27.5977 -36.7407 -1.6984 0.63487 -0.39715 -0.05007 0.0212243 -0.0157265 0.00433948 -1.53671 -161660 -58945.8 20461.9 -122019 
30174 2 -262.669 29.3706 -34.1131 -1.54616 -0.840002 -0.882032 -0.00773142 0.129506 0.00794202 0.00487961 -1.53028 -114412 -120408 186784 -45885.9 
31072 2 -261.163 26.6305 -34.1382 -3.28845 0.56849 0.703609 0.119187 -0.000899384 -0.0284773 0.0146509 -1.52946 -213817 -139614 173309 122442 
30262 2 -261.086 30.3346 -36.7541 -1.22993 -0.0591088 -1.87989 0.105379 0.0192759 0.0203355 0.00636083 -1.52558 -39090.7 -78065.5 123095 90821.6 
29361 2 -261.104 24.8245 -36.7955 -2.71909 -0.706921 -0.0210875 -0.110244 0.0363715 0.0352958 0.0099422 -1.52763 -6436.76 53846.4 58328.2 43096.4 
29360 2 -259.535 27.5725 -36.8039 -0.885872 -0.0374183 -0.600589 0.113746 0.0294318 0.07401 0.00144451 -1.5259 -20277.7 94039.2 124034 84444.4 
31081 2 -259.5 29.3741 -34.1708 -2.05065 -0.22168 1.34458 0.0669673 0.0272119 -0.0944933 0.00763544 -1.52095 69886.1 43005.4 52257.9 192545 
31080 2 -257.987 26.618 -34.1946 -0.238063 0.00976287 1.14651 0.121583 0.0082524 -0.0788764 0.00172711 -1.51729 235656 76141.9 130223 110746 
30263 2 -257.884 30.3408 -36.819 -2.66403 -0.452041 0.0119723 0.0375927 -0.097965 0.0272055 0.00919641 -1.51997 125602 78559.6 41939.3 96443.9 
29364 2 -257.935 24.7994 -36.8052 -0.559181 -0.653688 0.743956 0.0627783 0.0638879 -0.0339998 0.00162914 -1.52379 158895 -9484.8 118845 -10780.3 
30178 2 -258.018 24.7595 -31.623 -0.914711 0.190491 0.585735 0.037582 0.012362 0.00191475 0.00153166 -1.52784 19706 110891 137337 120086 
31987 2 -256.372 27.568 -31.6332 -0.605497 0.142199 -0.764273 -0.065067 -0.0918508 -0.0533987 0.00122294 -1.50387 -44426.3 202509 -111892 50542.3 
29363 2 -256.32 27.5402 -36.8357 0.0574156 -0.716842 1.22272 0.0218615 0.0536259 0.0945618 0.00253439 -1.51964 273283 89401.1 117825 46560.3 
31985 2 -256.287 29.3849 -34.2317 -1.13117 -0.932822 0.584982 -0.0742312 -0.022153 0.0202622 0.00313861 -1.5172 275739 53185.9 203076 32918.9 
31076 2 -259.52 27.5438 -31.5738 -0.392802 1.50649 2.34966 -0.0958611 0.0123579 -0.0181018 0.0100065 -1.52263 -148285 -2686.76 -133078 118947 
30179 2 -254.834 24.7479 -31.6866 -1.01984 -0.543523 1.48076 0.142459 0.0989432 0.0749778 0.00444375 -1.53615 82790.5 -26370.7 -137005 -120110 
29359 2 -254.663 24.8463 -36.8151 -0.83019 0.527272 -0.454185 -0.100741 -0.115417 -0.0205519 0.00147806 -1.52042 285007 100671 -31103.1 10728.4 
30182 2 -254.734 26.6396 -34.2169 0.04564 -0.441553 1.11843 -0.0580686 0.00994542 -0.0287221 0.00182371 -1.53221 192266 7671.99 129390 116183 
30277 2 -254.671 30.2816 -36.8283 -0.617225 -1.40554 -1.1368 0.01041 0.0963263 0.0714016 0.00459576 -1.52649 97200.5 113259 -87422.7 119133 
30997 2 -254.722 30.2548 -31.6406 -0.6732 0.322246 -0.108993 -0.0112138 0.0137503 0.0511191 0.000716565 -1.47896 52964.3 -31362.9 227016 -35225.7 
30273 2 -253.063 29.3622 -34.2214 -2.2743 -1.02612 0.445411 -0.11889 0.0889199 -0.0897769 0.00809082 -1.53035 -50757.3 -134830 -193594 142455 
30266 2 -253.068 27.5701 -36.8189 0.00560009 -0.40901 0.72197 0.0335516 -0.0178585 0.0615413 0.000867255 -1.5325 157923 -219550 -12559.3 -18636.6 
31903 2 -253.191 27.5247 -31.621 -1.84141 -0.152693 -0.370256 0.0160065 0.0534981 0.0200764 0.00447279 -1.47174 -127034 123886 -119319 146706 
29366 2 -251.433 24.8469 -36.8331 -0.577347 0.164348 -0.0604177 -0.0461395 -0.0230901 0.0859412 0.000458452 -1.51463 269227 273859 68405.5 106928 
29369 2 -251.542 26.6664 -34.1626 -1.23971 -0.311448 -0.285907 0.179673 -0.108706 -0.0880739 0.00216085 -1.5305 268794 -133368 341100 14366.1 
30270 2 -251.469 30.3155 -36.8311 -0.745596 -0.72815 1.26346 0.177879 -0.00365758 0.176789 0.00337859 -1.51945 129533 -187588 57424.7 73108.9 
31088 2 -251.582 30.2965 -31.5991 -0.964284 -0.999609 0.901679 -0.0708799 -0.0470603 -0.0481114 0.00345371 -1.47122 -101940 8437.66 -125647 102068 
30187 2 -251.617 24.7527 -31.6682 -1.72176 0.163976 -1.39624 0.0243966 0.0250166 0.0318351 0.00622307 -1.52492 234336 -168862 -73057 -17758 
30186 2 -249.907 29.3684 -34.1298 -1.49016 0.59698 -0.272105 -0.0015858 0.0344797 -0.0588434 0.00333899 -1.53778 -4708.73 -101994 288488 68591.1 
29373 2 -249.842 27.6168 -36.769 -0.406029 -0.197405 -1.0439 -0.0716325 -0.14747 0.0296567 0.00162926 -1.52153 192438 -95869 45796.7 -4630.24 
30181 2 -248.296 26.7016 -34.1513 0.470405 -0.846775 0.992928 0.0305449 -0.0292185 -0.000679296 0.00242358 -1.50505 407476 -70518.3 -212179 76010.7 
32627 2 -248.191 30.2638 -36.6829 -1.22635 1.48468 -0.341176 -0.144465 0.103772 -0.0594415 0.00481716 -1.5258 133065 -284400 292183 -54487.2 
30907 2 -248.468 24.8411 -31.6793 -3.34237 -1.30462 0.0366435 0.0187371 -0.118963 0.0826476 0.016216 -1.43499 -33506.9 -270098 -487203 46799.6 
29367 2 -248.201 24.8486 -36.7566 -1.15538 -0.121607 0.355481 -0.118784 -0.000140098 -0.0258 0.00185913 -1.52024 174620 88816 232026 37835.1 
30281 2 -246.62 27.5812 -36.6499 -1.17821 -0.758547 -0.446772 0.110934 -0.0391452 -0.0782552 0.00272455 -1.52618 84953 -113708 328695 -51345.2 
31898 2 -246.653 29.4067 -33.9897 -0.971648 0.489421 0.0788034 0.214452 -0.0581723 0.0498775 0.00149863 -1.53226 291640 129628 495943 291650 
29382 2 -244.973 26.6972 -34.0122 1.02515 0.620482 0.777041 -0.224884 -0.0555399 -0.0769118 0.00256906 -1.49258 430511 443414 632208 116327 
29374 2 -245.015 24.8553 -36.7849 -1.21996 1.17638 -0.273113 -0.0476749 0.0163197 0.0577975 0.00371151 -1.51307 -43277.1 -13172.1 -85492.9 112891 
31902 2 -245.045 30.3113 -36.5995 -1.33452 -0.0125569 -0.642675 0.106392 -0.0200117 -0.135921 0.00276356 -1.47302 72339.2 -162199 159325 48843.3 
31917 2 -243.394 27.6113 -36.6869 -1.75938 -0.208029 0.795956 -0.0319879 0.0650353 -0.0241881 0.00475118 -1.52088 227403 225041 361662 121952 
29385 2 -243.404 29.4809 -34.0672 0.38772 0.494498 -0.660154 0.126279 -0.0324487 0.0604616 0.00104623 -1.49073 603038 774335 321313 184654 
31818 2 -241.691 24.6837 -31.8722 -0.980805 1.33859 -1.10176 -0.0696441 -0.0820847 0.18223 0.00499735 -1.36319 150968 -37184.4 -1.64693e+006 456109 
31000 2 -241.848 24.8705 -36.817 -1.33514 -0.0121716 -0.450151 0.0727287 -0.0150291 0.100656 0.00250063 -1.53649 92130.8 150275 71957.7 113051 
30195 2 -241.791 26.6269 -34.1257 -2.68207 0.952881 -0.320897 -0.0339737 0.141417 -0.194938 0.0103336 -1.53736 173323 -61785.7 212998 -144643 
31002 2 -241.71 30.3932 -36.703 -1.82083 -1.16403 -1.10591 -0.0961134 0.0743976 0.07242 0.0074229 -1.84759 22969.4 169740 414930 355189 
32641 2 -241.734 29.989 -31.6124 -2.72534 0.769419 0.715623 -0.122365 -0.0202889 0.0528374 0.0107457 -2.28519 -729277 -836952 -678153 -138667 
30282 2 -240.236 27.6196 -36.8667 -1.93787 0.381627 0.0849438 0.106708 -0.0795216 0.137499 0.00492245 -1.49412 86521.9 -221487 -348161 50323 
31013 2 -240.167 29.2753 -34.2355 -0.721013 0.0632583 -0.667172 0.0332728 0.159504 0.0403601 0.00122045 -1.36763 567201 -96883.4 -353989 231209 
31009 2 -238.613 26.6618 -34.2511 -1.67536 0.91442 1.78815 0.00726159 -0.0969096 -0.0470713 0.00861567 -1.45724 143163 -185852 -64812.9 255868 
31098 2 -238.563 24.9292 -36.8148 -1.2474 0.172656 0.969684 -0.127769 -0.0373128 -0.130083 0.00318166 -1.51489 61332.3 70663.9 -290194 74911.7 
32817 2 -238.51 30.3235 -36.756 -2.37875 -0.116912 0.212535 -0.0916503 0.0308444 -0.0500339 0.00720102 -1.76104 221338 -236888 -175388 -54874.1 
34256 2 -237.141 27.5927 -31.8426 -1.86002 0.0270694 0.861687 -0.0315228 0.247292 0.259182 0.00529365 -1.57297 -631832 -1.01851e+006 -527156 -157179 
30290 2 -236.942 27.6951 -36.7937 -1.698 1.2564 1.15227 -0.111778 -0.0151909 -0.0203598 0.00729194 -1.45295 160723 4924.43 347838 198068 
31019 2 -236.528 29.8785 -33.9033 -0.794398 -1.62063 -0.76752 0.074872 -0.00207639 -0.0906272 0.00484486 -1.91636 1.23787e+006 1.53401e+006 689536 343849 
33536 2 -235.352 26.8791 -34.2877 -0.236822 -0.831102 1.74186 -0.0332401 -0.0181079 0.000577888 0.0047621 -1.7405 97036 88202.3 -253635 69705.1 
31017 2 -235.298 30.3879 -36.8096 -2.04194 0.291982 1.40518 0.0173322 0.0334721 -0.101356 0.00784595 -2.16776 -366392 -604150 -38621.6 118797 
29384 2 -235.416 24.9063 -36.8142 -3.54991 1.24307 0.305669 -0.00535131 0.132834 -0.0353706 0.0179362 -1.53275 -160059 -100840 94470.2 199805 
3859 1 -234.117 28.0595 -31.7626 0.543943 -0.278773 -3.03818 0.0173343 0.0886688 0.0230982 0.0134286 -1.02179 1.38609e+006 1.82561e+006 979666 -347642 
32727 2 -233.733 27.7446 -36.8625 -2.52091 0.149828 1.02919 -0.0218701 -0.155816 0.0112007 0.00936665 -1.50562 -172231 -133751 -259293 221658 
33539 2 -233.485 29.4815 -34.2517 -1.80471 1.83326 -0.0889938 -0.0699349 0.0127444 0.0186328 0.00834523 -2.15746 -173293 5754.31 178462 114494 
31822 2 -232.244 26.6679 -34.2514 -1.43288 0.761683 1.18628 0.1114 0.319769 -0.0836154 0.00508917 -1.59329 17951.4 -660156 -212898 -81647.9 
30104 2 -232.259 24.9481 -36.829 -2.51219 0.0695976 -1.42515 0.017861 0.0786468 -0.0106362 0.0105132 -1.52182 -214861 -156662 -296724 206314 
30293 2 -232.092 30.4543 -36.8978 -0.950852 1.4402 0.290658 -0.206129 -0.0389174 0.0558403 0.00385761 -1.7608 -398707 -385227 -482922 31779.6 
2072 1 -231.433 30.6745 -31.8619 -0.973325 -0.132498 -1.21535 0.0482945 -0.0317156 0.132127 0.00341442 -1.72161 997297 -469798 1.04154e+006 557950 
33546 2 -231.076 27.7534 -31.6473 0.2653 -0.564865 1.57307 0.00711881 -0.0410076 0.00186729 0.00360728 -2.55388 847761 -670833 135396 -690548 
34343 2 -230.499 29.5199 -34.3423 -0.764557 1.12116 -1.29784 -0.0715769 -0.0128094 -0.181849 0.00444097 -2.03833 -1.189e+006 -407721 -999755 88039.6 
30198 2 -230.565 27.7271 -36.8852 -3.65422 -0.914088 -0.416845 -0.15042 -0.065469 0.179959 0.01809 -1.48529 -244386 -220938 85377.3 355722 
31826 2 -235.328 25.2665 -31.6794 -1.25482 2.55133 1.35487 0.082891 -0.116039 0.0801966 0.0124938 -1.66314 -144246 415898 131039 485406 
31096 2 -229.101 25.0091 -36.6832 0.373838 -1.10963 -0.136113 0.156302 -0.00124983 -0.0403528 0.00175017 -1.50039 271645 197331 562749 186952 
34438 2 -229.021 26.9196 -34.007 -0.982373 0.298185 -1.38741 -0.138792 -0.156058 -0.201006 0.00375196 -1.95773 338209 142708 651652 61685.6 
30199 2 -229.049 24.9242 -31.6506 -0.43185 -1.23949 -0.457265 -0.0583476 0.0361121 -0.0271571 0.00243329 -1.62221 339124 -660840 -939461 136218 
30205 2 -228.978 30.5102 -36.8113 -1.91523 -1.54678 1.22616 0.223797 -0.0136311 -0.0699896 0.00952712 -1.49697 -210408 -85798.4 430694 91494.3 
1208 1 -228.918 29.5349 -31.9196 -0.946463 1.03184 0.504333 -0.120494 -0.11208 0.212201 0.00309684 -1.31011 -1.04287e+006 -484927 104633 -270809 
30203 2 -227.427 27.766 -36.8743 -2.95182 -1.06413 0.783728 0.0678573 -0.123175 0.0739933 0.0131743 -1.49815 -80503 124740 162008 55734.9 
2146 1 -227.315 27.4987 -31.6951 1.45567 -0.661559 -0.817805 0.0783666 0.0912872 0.0948286 0.00450985 -1.02064 811760 917976 152059 55729.8 
34348 2 -227.325 29.4832 -34.3032 -1.67151 -0.557432 1.33741 -0.0605023 0.238269 -0.0350622 0.00616325 -1.94643 -560773 -388470 -272091 -97506.6 
43863 2 -226.244 30.5418 -31.6482 -1.22047 1.21153 -1.19918 0.0852007 0.20259 -0.199402 0.00553604 -2.18507 -45606.6 76750.6 -609932 -126750 
31839 2 -225.855 26.8567 -34.2245 -1.14028 -0.593652 -0.532637 0.106398 -0.247941 0.00450883 0.00243887 -1.75389 -313719 -239376 178703 227225 
31014 2 -225.862 24.9557 -36.758 -0.0515144 2.51023 0.0907039 -0.121532 0.212038 -0.123279 0.00795027 -1.50299 222046 63383.9 364625 148400 
32011 2 -225.806 30.6054 -36.8631 -2.2885 0.504128 -2.46031 -0.0642926 -0.139744 0.106255 0.0145406 -1.50447 59426.1 130905 38436.3 -2340.71 
31102 2 -225.867 24.8948 -31.4943 -0.95362 1.20665 2.02936 -0.0180873 0.276632 -0.0562649 0.00816631 -1.66267 141639 -520563 178173 62195.1 
31100 2 -224.397 28.1185 -31.777 -1.38513 1.03892 -1.46229 0.14644 0.00314785 0.16678 0.00646919 -2.08162 12536.7 -259286 -848172 -9924.03 
31029 2 -224.266 27.8059 -36.8217 -1.63984 0.18636 0.402962 -0.0240266 0.0465467 0.055244 0.00363521 -1.52226 -60463.9 345032 235822 98879.9 
31130 2 -287.572 34.3039 -32.6196 -1.19586 -0.519726 -0.320525 0.0826484 0.0163661 0.0571776 0.00227082 -1.17533 220892 189245 267483 -124387 
32029 2 -284.821 35.2902 -33.7661 -0.311523 0.132284 0.0642911 0.0595957 -0.0454915 -0.0166973 0.000149478 -1.4305 141619 379409 722598 -67463.8 
30318 2 -284.799 33.4907 -36.4477 -0.772515 0.356387 -0.884507 0.000820349 0.041654 -0.0416867 0.00189702 -1.14565 -226495 -92983.5 398752 -37703.8 
30229 2 -283.319 32.4816 -33.9145 -1.12268 -0.882676 0.24628 0.0148589 0.0473672 -0.0071268 0.00264522 -1.35317 430007 479775 616800 -126419 
30323 2 -283.237 36.1608 -36.4752 -1.95087 0.346142 -1.64358 0.0784081 -0.0287205 0.0226258 0.00834691 -1.55162 96770.1 131090 343476 86712.8 
30232 2 -281.654 35.2217 -33.9377 -0.208955 0.490696 -0.502402 -0.0401779 -0.13846 -0.00477825 0.000676174 -1.56652 318708 166333 109579 165427 
30320 2 -281.727 33.4076 -36.6026 -0.995165 -0.180859 0.746259 0.0802516 -0.00497396 0.117611 0.00199 -1.65055 157075 112459 355717 -13102.8 
30231 2 -280.148 32.4461 -34.0671 -1.79811 0.850922 1.18916 -0.0119249 -0.0433733 0.087058 0.00676533 -1.55563 254684 65268.1 64990.4 44774.2 
29422 2 -280.041 36.07 -36.5678 -1.28766 0.39397 -1.01674 -0.0836196 0.0775488 -0.0470819 0.00358591 -1.52133 244377 -1782.61 253287 -29410 
30234 2 -278.522 33.3247 -36.6593 -1.27504 -0.730511 -0.568482 -0.0006534 -0.0357118 0.0296959 0.00312682 -1.52285 62781.6 -86712.7 96147.4 33710.9 
30324 2 -278.454 35.118 -33.9913 -0.442631 0.237301 -0.754279 -0.0156465 -0.00285112 -0.000959039 0.00103428 -1.52091 136724 -134635 218998 -19713.1 
29427 2 -276.92 32.3653 -34.0675 -1.72169 -0.218006 0.347169 -0.133487 -0.0878392 -0.0396161 0.00394513 -1.52849 113506 -98725.8 185867 96800.2 
29426 2 -276.866 36.0404 -36.6487 -1.08132 0.816208 0.425223 -0.00562831 -0.0351497 0.016278 0.00253951 -1.51993 79979.6 -17853.2 296616 -10892.7 
29340 2 -275.351 33.2537 -36.7114 -1.05268 0.38485 0.248903 0.0250457 0.0403165 0.0511853 0.00166028 -1.53179 -69669.6 88169.3 147259 56526.1 
29431 2 -275.241 35.0176 -34.0451 -0.973333 0.797716 -0.629264 -0.0938421 0.149232 -0.051767 0.00249347 -1.52293 -21030 -55391.4 258067 -38003 
30238 2 -273.746 32.2585 -34.0879 -1.72255 -1.07066 -1.28861 -0.00641113 0.0561174 -2.75037e-005 0.00727244 -1.53068 -70907.1 -110246 106768 105715 
29429 2 -273.681 35.997 -36.7004 0.0828704 0.783934 -0.442196 -0.0221098 -0.077463 0.0762778 0.00102897 -1.52224 15538.2 -44467.4 168072 80517 
29432 2 -272.187 33.1998 -36.7013 -2.18912 0.505529 -0.395684 0.101407 -0.00880642 -0.0358937 0.006555 -1.5283 34415.2 137718 131796 29267.9 
30249 2 -272.105 35.0233 -34.097 -0.85169 0.0665419 -0.118476 0.00179603 -0.0438295 0.0896301 0.000936881 -1.52465 -192165 31320.4 233075 70088.4 
29344 2 -270.578 32.2428 -34.1046 -1.98377 0.417198 -0.42751 0.0798145 -0.0586392 0.111504 0.00540605 -1.51637 107719 67436.3 232506 -54873.2 
29433 2 -270.493 35.9424 -36.6773 -1.41429 -0.901258 -0.365706 -0.0859472 0.00195215 -0.0444224 0.00371081 -1.52351 6862.71 62545.1 219148 37036.5 
30250 2 -268.953 34.9646 -34.0646 -1.98622 -0.280804 1.02167 0.0910929 -0.0225577 0.0380783 0.00638288 -1.52359 -129089 35403.3 216527 9220.37 
29436 2 -268.986 33.1613 -36.6874 -2.13983 0.307747 0.0882302 0.00798665 -0.00587973 -0.0542331 0.00589627 -1.52285 134691 -921.455 212372 98758.7 
30254 2 -267.356 32.1992 -34.0494 -0.821894 0.12395 -1.21447 -0.138967 -0.0156058 0.00130492 0.00272787 -1.52373 93945.5 75507.4 268188 45161.1 
29443 2 -267.32 35.8842 -36.6879 -1.00143 -0.815794 0.931334 -0.0592773 0.0778884 0.000557819 0.00319383 -1.52102 4925.59 106899 250729 40765.2 
30255 2 -265.79 34.9362 -34.0291 -2.394 0.240755 0.396996 0.101687 -0.0853793 -0.126075 0.00749008 -1.52643 -48773.6 -143127 43144.8 -59965.3 
29440 2 -265.783 33.1537 -36.6749 -1.24256 -0.439934 0.15229 -0.024345 -0.0850561 -0.0430754 0.00221762 -1.52842 -23325.6 -205323 293911 -91500.3 
30258 2 -264.208 32.1542 -34.0735 -1.6278 0.451394 -0.580264 0.0387313 0.025751 0.00940453 0.00401813 -1.5289 -91238.9 -23912.7 170411 -99071.2 
29450 2 -264.142 35.8069 -36.6779 -0.665759 0.824686 0.688052 -0.0742073 0.0946713 -0.00108125 0.00201115 -1.52104 -169712 -171233 237100 -151531 
30350 2 -262.573 34.8406 -34.075 -1.20983 -0.302346 -0.842406 -0.00345887 0.136057 -0.0224345 0.00285248 -1.51824 157288 90273.3 352315 81634 
29449 2 -262.623 33.0564 -36.7653 -1.18063 0.640737 -0.564504 0.037382 0.0646641 0.0976677 0.00267407 -1.52424 6016.99 -233021 182276 42797.5 
30348 2 -260.996 35.7811 -36.7424 -1.48118 0.39896 -0.118664 0.0357947 0.0132088 0.0557355 0.00298144 -1.52401 -185406 -183313 81613.7 40758.2 
30265 2 -261.034 32.1317 -34.1471 -3.07018 0.0232954 -0.155443 -0.0116856 -0.0250985 -0.0409035 0.0119034 -1.52128 -11303.3 -230242 176269 92600.4 
31163 2 -259.402 34.8327 -34.1689 -1.90063 0.182973 0.773148 -0.0140601 0.0751367 0.0354522 0.00534492 -1.52246 -88756.6 -256674 135918 144651 
31227 2 -259.427 33.0732 -36.8175 -0.854381 0.955928 -0.174839 -0.0265849 -0.00514103 0.109491 0.00210885 -1.52794 54418.2 -180883 -108445 154410 
31077 2 -257.855 32.1535 -34.2418 -2.29246 0.0883676 -0.733032 -0.000673785 -0.148132 0.0154731 0.00730587 -1.52027 -14421.2 -95013.7 -105281 130418 
30359 2 -257.799 35.7987 -36.7479 0.312843 -0.0250867 -0.25864 0.0720415 -0.0592873 -0.04058 0.000208318 -1.53103 -33086.9 -196850 -48116.8 19308.1 
30362 2 -257.8 35.7734 -31.5933 -0.954125 -0.067892 -0.772586 -0.0715263 0.00537308 0.0316409 0.00190421 -1.54839 -173488 -345071 -86949.4 175229 
31170 2 -256.198 33.0782 -36.8025 -2.22113 0.66029 0.550545 -0.00524459 -0.0264107 0.00167545 0.00714461 -1.52511 148428 53516.9 350.626 4357.63 
31174 2 -256.215 34.8718 -34.1614 -1.75421 -0.798238 0.00297368 0.104482 -0.0945598 -0.116035 0.00467842 -1.54521 16614.7 -204628 92429.3 94590.7 
31172 2 -256.368 32.9976 -31.6493 -2.50538 -0.371387 0.217056 0.185313 -0.0894161 0.0195859 0.00813896 -1.7 -164414 -167947 -89747.9 54841.7 
29457 2 -254.554 35.7668 -36.7797 -2.09032 0.551293 -0.727161 -0.0262099 0.048695 -0.0582472 0.00655218 -1.5201 7337.42 -139255 70015.9 181883 
31986 2 -254.647 32.1084 -34.2343 -2.5229 0.130971 -0.479498 -0.0156768 -0.00488619 0.0279943 0.00832807 -1.53278 120413 75153.8 212491 -21739.4 
30369 2 -254.635 35.7089 -31.6233 -2.39924 0.068294 0.486234 0.0432092 0.00408052 0.00245197 0.00755388 -1.3432 122896 -77839.1 -49342.6 330049 
31230 2 -252.96 33.0446 -36.8119 -2.10498 -0.018286 0.409711 -0.141278 -0.00331458 -0.0631714 0.00579268 -1.52218 41864.1 -70726 137773 253534 
31184 2 -253 34.8295 -34.2377 -0.924919 0.533848 -0.210456 0.00392431 0.0363794 0.0971939 0.00149223 -1.55171 52720.5 -168292 -74302.6 94485.7 
31993 2 -253.144 33.0096 -31.6623 -2.30652 0.519054 0.0441953 0.0441234 -0.00842061 0.00395223 0.00704244 -1.43185 344733 -119613 -153549 195589 
31185 2 -251.427 32.1093 -34.1855 -2.03635 -0.438782 0.291359 0.00791705 -0.017482 0.0781993 0.00557229 -1.53656 261347 -85803.4 471465 112307 
32039 2 -251.367 35.7989 -36.8003 -1.80445 -1.1473 -0.454879 0.044309 -0.07242 -0.0205577 0.00601954 -1.52612 -55736.8 14491.6 156073 130395 
31180 2 -251.381 35.6836 -31.6728 -1.11588 1.67081 0.074158 0.057739 -0.0290077 0.0283781 0.00509134 -1.39013 304997 129281 -261547 91105.3 
32042 2 -249.795 34.7965 -34.1893 -2.75067 0.531929 -0.757795 -0.0143155 -0.0291926 0.136879 0.0106094 -1.53517 -33408.3 -36569.3 371899 6142.19 
30364 2 -249.791 33.0222 -36.7697 -1.69026 -2.5828 1.40203 -0.00638736 -0.0442638 -0.0190633 0.0144763 -1.52539 -36733.5 8872.63 -82390.3 -60742.2 
30275 2 -248.209 32.0749 -34.1407 -1.62237 0.73192 -0.0804919 -0.0462716 0.088691 0.0100825 0.00399803 -1.52532 327210 -166478 -232795 149367 
30276 2 -248.211 35.7642 -36.7483 -1.26114 -1.02432 0.852464 0.0977224 -0.00912572 -0.00806114 0.00424004 -1.52628 51183.2 69938.1 58205.2 -114755 
29472 2 -246.633 34.7897 -34.1311 -0.763392 0.637463 0.275642 0.208015 -0.0316344 0.0106299 0.00134152 -1.52705 140682 -108883 261906 357228 
31192 2 -246.594 32.9877 -36.7082 -1.51882 -1.34476 0.0174516 0.0593538 0.103564 0.0105719 0.00518353 -1.5158 36468.1 -141873 180676 -141411 
32811 2 -244.948 32.149 -33.9518 -1.23502 -1.40402 1.63786 -0.064731 -0.0709231 -0.10668 0.0077827 -1.72528 602122 -83433.1 741093 169814 
30377 2 -244.967 35.6584 -36.756 -0.490109 -1.05169 0.380228 0.0282324 0.0265081 -0.0279802 0.00187773 -1.73593 658072 -37853.3 -21312.7 -202425 
29383 2 -243.35 34.7253 -34.2675 -0.985017 -0.851007 1.40172 -0.00725556 -0.00132159 -0.00816799 0.00460894 -1.78244 439216 -293256 66945 -220004 
34441 2 -243.357 32.9438 -36.7679 -0.802544 1.29353 -0.528495 -0.134518 0.0140059 0.0227365 0.00327046 -2.14624 -209707 -500986 337320 77270.4 
31916 2 -238.846 30.8764 -32.0994 -0.694237 -0.767644 1.45263 -0.0606705 -0.12089 0.00694654 0.00400701 -2.32004 -1.00171e+006 609044 -729302 -269446 
1920 1 -241.849 35.5459 -36.8741 -1.87557 0.62554 -0.51388 -0.210503 -0.0765244 0.101181 0.00583494 -1.04528 625649 506136 662715 -710232 
34437 2 -241.638 35.0225 -31.8142 -1.47214 -1.18046 1.47486 -0.00477894 0.0177361 -0.105732 0.00722445 -2.18685 333867 363824 -414995 5469.22 
29290 2 -241.326 32.3451 -33.7101 -2.13974 -0.260425 1.92803 -0.0868308 -0.00131837 -0.0590083 0.0105341 -2.33765 1.27357e+006 1.26296e+006 1.71578e+006 285768 
2837 1 -240.479 33.1443 -36.9728 -1.17632 -0.551128 -0.389087 0.113129 -0.147095 0.0457387 0.00257112 -1.51955 597017 859312 1.0911e+006 -461428 
34399 2 -240.107 35.0933 -34.604 -3.11938 -0.493096 -0.921836 0.0222709 -0.100172 -0.0739 0.0136324 -2.57559 -181406 -506983 -822817 668604 
30387 2 -239.121 36.841 -32.468 -2.22095 0.187225 1.45484 0.151229 -0.0602942 0.0428668 0.00892269 -1.46868 325202 791566 790629 -362517 
348 1 -239.01 33.8082 -32.1448 -1.09305 0.15053 1.0722 -0.0533965 0.145941 -0.13412 0.00330962 -1.22396 -352554 -86212.3 -210210 -84140.5 
32726 2 -238.379 32.5217 -34.7418 -2.32204 -0.630429 -0.346413 -0.0491328 -0.0722779 -0.00183743 0.00744288 -2.59085 238542 -201944 -91104.2 -195706 
2068 1 -238.524 35.009 -36.9351 -1.39325 0.985792 -0.70931 0.114217 -0.0872145 -0.0803474 0.00477637 -1.41512 1.11015e+006 843890 452759 -413912 
34439 2 -236.971 34.9548 -34.0152 -0.786867 0.0358929 1.81285 -0.167918 0.268624 -0.103034 0.00492079 -2.16901 -4763.67 -674224 886471 -217091 
425 1 -236.811 32.8586 -37.1886 -1.89451 0.839557 -1.57146 0.140123 -0.021135 -0.0100386 0.00945684 -1.32068 447277 418408 -128329 -26380.6 
4724 1 -236.565 32.563 -32.3306 -1.96749 -1.11758 -0.863418 0.180905 0.0872005 0.210976 0.00820124 -1.10833 -84666 -102741 -436888 -457326 
33624 2 -235.403 35.3004 -36.7827 -1.31044 -0.780972 -1.2481 -0.166965 -0.0485418 -0.0114396 0.00489313 -2.11674 351804 424173 626303 -378306 
31918 2 -235.142 32.6253 -34.7447 -1.93576 -0.826319 0.0447343 -0.0132588 -0.0872539 0.012111 0.00558214 -2.53318 -780787 -74248.7 -1.15237e+006 252887 
30201 2 -234.275 34.4188 -32.485 -0.495606 -1.25833 0.622609 -0.0222306 0.0157484 -0.100757 0.00279194 -1.70179 -377829 -37018.2 -98918.5 174245 
1250 1 -233.981 31.4195 -32.2126 -1.68655 0.939988 0.359177 -0.155778 -0.0269509 0.103216 0.00539298 -1.37598 904632 1.04986e+006 -77142.4 542869 
3712 1 -233.771 32.8911 -37.247 -0.47335 -0.967265 -1.85423 0.00378602 0.048168 0.120922 0.00642879 -1.07751 1.29398e+006 766711 -72678.4 237624 
33631 2 -232.297 35.6174 -36.8431 -2.55583 -1.15687 0.324368 0.0339364 -0.00505628 -0.0180561 0.0100457 -1.48408 122248 978233 216390 703576 
31016 2 -232.212 32.2955 -34.4116 -3.21484 0.724216 0.240006 0.0239988 -0.0153161 0.0673615 0.0137505 -2.10003 -495636 -25758.4 -11730.4 -651801 
33667 2 -231.567 33.4461 -31.6712 -2.51814 -0.311336 1.55988 0.0433891 0.0217197 0.0774235 0.0111734 -1.98953 489734 -743778 -341647 512871 
30202 2 -230.58 34.8591 -34.2608 -1.76063 -0.366075 -0.0841937 -0.0990215 0.146143 0.0638477 0.00408198 -1.13963 -102634 -412691 -279634 -223897 
32008 2 -230.548 33.11 -36.7577 -0.371195 0.10887 -0.445453 -0.0537045 0.136052 -0.313329 0.000438396 -1.6755 132648 -640062 8074.2 194126 
32004 2 -229.087 32.1462 -33.8377 -2.82606 0.0401235 -1.75221 0.0216943 -0.117772 0.119798 0.0139283 -1.85148 1.20286e+006 1.00798e+006 1.76663e+006 -123622 
30288 2 -229.066 35.9163 -36.7657 -1.76322 -0.51665 0.375931 -0.0233596 0.0222 -0.0757432 0.00442998 -1.54345 187035 -19974.3 130773 323940 
28682 2 -227.517 34.9574 -34.1764 -0.59613 -0.093551 -1.03828 0.213014 -0.0542736 -0.00229159 0.00181641 -1.10875 544523 52901.4 25388.5 113784 
30210 2 -227.447 33.2781 -36.7523 0.990719 2.1323 -1.58431 0.083615 -0.14194 0.12057 0.0101244 -1.56502 128808 -155925 461209 135925 
32730 2 -225.896 35.998 -36.705 -1.23148 0.743587 0.6831 0.137006 -0.0401122 -0.0304189 0.00319426 -1.40652 542827 107898 621399 -200073 
29416 2 -225.799 32.3279 -34.1366 -1.27319 -0.319428 -0.190273 -0.141674 0.106855 -0.0860105 0.00221581 -1.45768 456401 -202751 320175 53582.9 
32735 2 -224.236 33.2975 -36.732 -2.54333 0.934554 1.0178 0.132117 0.0124237 0.0402144 0.010552 -1.59737 382677 -6929.78 258899 -135248 
31136 2 -286.25 38.0275 -33.5418 -0.892268 -0.153541 -0.182126 -0.0810495 -0.0141689 0.0468522 0.00107423 -1.16104 94489.2 151887 345337 70160.8 
31128 2 -284.751 38.8553 -36.314 -1.08444 -0.486896 -0.844384 -0.00802639 -0.0344001 -0.0539569 0.00267781 -1.18637 34530.7 62346.9 265346 290498 
30408 2 -284.622 40.6874 -33.8426 -1.74608 0.355062 -0.318708 0.006418 0.0397365 0.101735 0.00412673 -1.3226 1916.52 -83734.8 -56642.9 190737 
30319 2 -283.108 41.4942 -36.44 -1.55059 0.343818 -0.318819 0.0327431 -0.0160554 -0.0123164 0.00330522 -1.20737 -99420.8 6209.16 150584 187624 
31218 2 -283.138 37.9771 -33.8744 -1.44852 -0.292199 0.615978 -0.0255774 -0.0422737 0.140786 0.00322818 -1.6466 -175368 -50819.6 287392 -97492.3 
30409 2 -282.965 43.3279 -33.9493 -2.24054 -1.49041 0.678496 -0.00270507 -0.012195 -0.0443148 0.00970043 -0.99127 -123400 -187565 -129161 -36771.3 
29513 2 -281.587 38.8391 -36.5303 -2.34849 0.968776 1.56783 0.0227687 -0.110115 0.0912425 0.0112249 -1.64502 133638 -49792.9 -74701.4 57337.8 
30331 2 -281.495 40.5987 -33.9402 -1.3819 0.526801 1.56522 -0.0237122 0.108933 -0.0111881 0.0058405 -1.67985 217059 -297105 330739 6700.78 
30321 2 -279.933 41.5348 -36.5636 -1.47845 0.283434 0.543779 -0.0217174 0.0167008 0.086048 0.0032267 -1.45913 348261 119197 310608 117702 
30327 2 -279.992 37.8968 -33.9201 -2.50085 -0.121453 0.710339 0.0609572 -0.0503678 -0.078157 0.00853143 -1.5231 -118970 -83170.2 255423 30603.9 
30322 2 -279.873 43.2725 -33.955 -0.934642 -0.123825 -1.06569 0.0553297 0.0167542 -0.0338204 0.00255001 -1.31075 289014 -206586 63465.6 132449 
29517 2 -278.432 38.7942 -36.5974 -1.49222 0.165627 1.2742 0.0302009 0.0092453 -0.0198673 0.00488407 -1.53857 166114 171292 287426 -73687.6 
30325 2 -278.326 40.5876 -33.9819 -1.63152 -0.431399 0.0947807 -0.00604386 0.0524374 -0.0216375 0.00359836 -1.59845 164232 249645 270181 -71842.6 
30328 2 -276.827 37.8068 -33.9945 -1.54007 0.418858 -0.276898 0.0965654 0.0558468 0.00232571 0.00330487 -1.51763 43756.1 92433.8 204200 -57124.4 
30329 2 -276.705 43.2614 -33.9987 -1.60173 1.23354 0.340792 0.000367764 0.0106593 0.0923531 0.00529412 -1.51263 281028 -194185 542327 64319.9 
29516 2 -276.742 41.459 -36.5944 -1.75154 0.190441 0.240662 -0.0641015 0.0393905 0.00520045 0.0039827 -1.64707 -81466.9 101833 218068 186024 
29518 2 -275.219 38.7297 -36.6184 -1.09418 0.421426 0.306515 -0.061646 0.0202118 -0.0271044 0.00184996 -1.51635 -8069.31 -149555 275091 74749.2 
29430 2 -275.141 40.5505 -33.9897 -2.66946 -0.566179 -0.206959 -0.085402 -0.0180494 -0.0130239 0.00943304 -1.56871 1532.73 222145 192628 44413.8 
29521 2 -273.625 41.4615 -36.6354 -2.73814 0.61113 0.872975 0.0609313 -0.101916 0.0910276 0.0108734 -1.64729 -202784 31557.8 207081 -47837.5 
29435 2 -273.646 37.7793 -34.0013 -0.707579 -0.50908 0.191567 0.0219402 -0.0110479 -0.0650102 0.00100324 -1.51795 61001.5 13535.6 249113 75721.2 
29525 2 -273.585 43.2275 -34.0291 -0.0676127 0.585561 0.411202 0.0786507 -0.0129531 0.0184797 0.000650592 -1.33427 275219 -163026 298009 -160759 
29434 2 -272.063 38.6929 -36.6805 -0.208871 0.33304 -0.680228 -0.0298256 -0.0371828 0.103929 0.000777441 -1.52343 -144348 -55179.9 259318 -107654 
29439 2 -271.991 40.4918 -34.0312 -3.98887 0.0807554 0.0154969 -0.141418 0.0423406 -0.00243731 0.0200488 -1.54889 -246994 96794.9 226320 -23335 
30247 2 -270.471 37.7488 -34.0147 -0.589462 -0.0329994 0.133927 -0.0491709 -0.088896 -0.0613618 0.000461601 -1.52512 -47148.5 -199239 204413 -66735.4 
29526 2 -270.347 43.1391 -34.0694 -2.2556 0.446805 -0.709938 -0.0510914 0.0207437 0.0693668 0.00729433 -1.35807 268649 -282959 -35776.8 29172.1 
29522 2 -270.473 41.3778 -36.6432 -1.52759 -0.486258 0.164411 0.127021 0.0104754 0.0837068 0.00327099 -1.64113 -91959.5 -144364 64276.5 -2412.23 
30340 2 -268.88 40.4115 -34.0017 -1.64669 0.0249249 1.69163 0.188528 0.128238 -0.0755564 0.00702032 -1.58837 -201466 -5218.29 96723.6 7003.26 
29437 2 -268.922 38.6726 -36.6637 -0.432853 -0.0451208 -0.0199528 0.076245 -0.117433 -0.0233877 0.000239051 -1.51836 -81456.4 -16688.3 319573 -57868.7 
28723 2 -267.293 41.3243 -36.6301 -1.43629 -0.437326 -0.063014 0.0664518 0.045965 -0.0736086 0.00284418 -1.63863 166401 12604.2 355399 76807.2 
29529 2 -267.197 43.0717 -34.0662 -1.98303 -0.348901 0.117833 -0.0183677 0.0555537 -0.00795253 0.00512377 -1.35596 232249 -288523 -73041.2 57932.7 
30251 2 -267.297 37.6853 -34.0578 -1.30717 0.0166167 0.771836 -0.0131154 0.033269 -0.018944 0.00290281 -1.52849 -42069 -23780.6 272019 112247 
29441 2 -265.711 38.6163 -36.7057 -0.756691 0.353899 -0.0320009 0.0160536 -0.0635737 0.0720198 0.000880214 -1.5199 45134.7 179792 150714 -13302.9 
29442 2 -265.663 40.4018 -34.0728 -0.597516 0.852884 -1.02575 0.0239144 -0.0862072 -0.0459493 0.0026911 -1.54897 105930 -57252.9 -46909.1 76802.2 
30344 2 -264.137 37.6242 -34.0739 -0.0410469 1.74867 -0.663815 0.0819424 -0.0349402 -0.0315423 0.00440854 -1.51882 82502.4 -121225 115254 -128543 
28636 2 -264.081 41.3165 -36.6813 -1.26922 0.383231 -0.091193 0.0492446 0.0102895 0.0173466 0.00222444 -1.62865 98806.7 321986 245123 13570.8 
28722 2 -263.942 43.0433 -34.0907 -1.25988 -0.173687 0.103016 -0.0618258 0.0353575 -0.0390746 0.0020506 -1.3041 275436 -82434.6 158171 107694 
30352 2 -262.547 38.501 -36.7126 -2.07361 0.262564 0.121569 -0.00737962 0.052228 0.0248659 0.0055212 -1.51663 -42788.6 -197443 159034 -116872 
29534 2 -262.484 40.2727 -34.0876 0.151168 -0.734587 -0.38254 0.0473065 0.0926056 -0.0537343 0.000892754 -1.55346 129917 -78947.9 69076.2 -87063.6 
29607 2 -260.93 41.1782 -36.7031 -1.34304 -0.0270297 0.135204 -0.0905145 0.124838 0.0306097 0.0022958 -1.57518 -84621.2 318072 55451 -423598 
30360 2 -260.866 37.5922 -34.107 -0.478879 -0.0350957 0.589864 -0.132952 -0.0163421 -0.0318691 0.000728627 -1.52133 196325 101422 178927 215879 
28731 2 -260.839 42.938 -34.1132 -2.07519 -0.403397 0.313859 0.0578576 0.0600709 0.0676792 0.00575306 -1.53806 66670.7 -215104 155057 202274 
29530 2 -263.979 41.233 -31.5006 -1.06218 -1.35491 0.0363631 -0.0467411 0.0942838 -0.00239774 0.0037349 -1.48726 -53839.8 -36715.1 -20917 23533.8 
28644 2 -259.372 38.4732 -36.7715 -2.71076 0.636564 0.627381 -0.0342881 -0.0296744 0.0969226 0.0102614 -1.52111 -119576 -341397 132968 -116667 
29445 2 -259.237 40.3158 -34.1181 -1.36012 -0.170785 -0.798592 -0.0277496 -0.0291282 0.0152902 0.00317001 -1.51739 198890 19021.4 -11707.9 263507 
31173 2 -257.712 37.5553 -34.153 -1.87579 0.662565 1.08769 -0.0445588 0.0999047 0.0459024 0.00647475 -1.53271 -55095.3 -375661 101437 65382.4 
28729 2 -257.725 41.0178 -36.7166 -2.64249 0.237999 0.619802 0.183556 0.102201 0.152789 0.00935009 -1.50982 -287655 -716044 -148393 255080 
28741 2 -257.643 43.1464 -34.0584 -2.22566 0.408377 -0.768346 0.0517299 0.0123193 0.0400796 0.0071927 -1.61901 764073 1.39492e+006 -369198 -5013.57 
30361 2 -256.123 38.4453 -36.7198 -1.273 0.546131 1.39324 0.0425007 -0.0815729 -0.0216594 0.00486162 -1.51549 -108472 -633801 -28010.6 105822 
29554 2 -256.086 40.2316 -34.0503 -0.10759 -0.109148 0.802272 -0.10288 -0.00909325 -0.0291143 0.000840262 -1.53245 55334.3 -165085 474058 -381404 
30374 2 -254.54 41.0914 -36.6673 -2.27554 -0.983126 -0.0517891 -0.0419561 -0.0291897 0.0022082 0.00774266 -1.50549 -199863 -758849 -287979 -94283.3 
28652 2 -254.496 42.7758 -34.0876 -1.65071 -1.34366 0.389076 -0.035789 0.00990963 0.0610798 0.00589664 -1.53982 246120 -1.31602e+006 -645865 -113378 
30419 2 -254.509 37.5552 -34.1607 -1.47385 -0.921929 -1.13427 -0.0177814 0.035219 0.042707 0.00542695 -1.5708 -22444.6 -27636.3 214590 37662.6 
29458 2 -252.87 40.2437 -34.0758 -1.80123 -0.782061 0.807611 0.0794778 -0.0627145 -0.129006 0.00567828 -1.60676 32572.4 -596814 149921 273773 
31091 2 -252.881 38.5151 -36.7348 -0.00280274 0.788261 0.741057 -0.135368 -0.0448815 -0.031183 0.0014743 -1.52445 -101093 -186018 161094 292713 
28661 2 -252.904 38.4475 -31.6153 -1.00799 -0.632393 -0.0591411 0.0389968 0.00152432 0.01859 0.00178785 -1.30698 258177 184805 -386708 105268 
30372 2 -251.322 37.5392 -34.1725 -1.83754 0.951156 -0.0353076 0.0600492 0.0267637 0.0412939 0.00539387 -1.58223 69739.3 -111448 235114 200057 
29550 2 -251.277 42.9517 -34.0908 -1.10621 0.196118 -0.0297424 -0.0922593 -0.0142341 -0.133129 0.00159084 -1.46849 75512.9 -196655 -520921 -141.151 
28665 2 -251.284 41.2482 -36.6522 -2.20597 -0.149155 0.759879 0.0843017 -0.0162106 0.0720155 0.00688449 -1.56533 92899.6 -150030 116069 359672 
29466 2 -251.309 41.2148 -31.6059 -2.58637 0.559616 0.629487 -0.0533523 -0.0721212 0.074375 0.00931886 -1.09736 -160971 530726 -613133 -231219 
30280 2 -249.74 38.5788 -36.7606 -1.01295 -0.466816 0.0796885 0.0533244 -0.201483 0.134582 0.00157482 -1.52357 -221918 -8473.08 286804 122165 
28745 2 -249.67 40.2108 -34.0764 -1.06068 0.719382 1.48827 -0.0611968 0.0720226 -0.0354456 0.00485859 -1.51499 161083 93895.1 222802 103496 
29471 2 -248.139 37.4719 -34.0863 -0.762717 0.27745 0.323208 -0.111891 0.0712485 -0.0591275 0.000961238 -1.56519 -128964 -411880 269518 153607 
31186 2 -248.087 41.2639 -36.6445 -0.667899 0.112975 -0.315581 0.0089285 -0.0209782 0.0634075 0.00070337 -1.61778 290080 199815 55327.7 -93479.8 
31187 2 -248.146 42.9766 -34.0938 -1.79542 0.734556 0.114172 0.0157756 -0.0273111 0.000538088 0.00475613 -1.15364 240336 -168519 -276180 -8909.49 
30286 2 -246.595 38.4655 -36.6541 -1.88292 -2.04775 0.194746 0.0834058 -0.0166358 -0.0583915 0.00979479 -1.54559 3849.5 185305 263453 -146488 
29465 2 -246.541 40.2214 -34.0705 -2.85765 0.346806 -0.115155 0.0772579 -0.061714 -0.0131163 0.0104537 -1.42752 258115 189134 172330 -38443.9 
29486 2 -245.002 42.8666 -34.063 -1.04365 1.17284 -0.333359 0.084577 0.00777342 -0.0446072 0.0032444 -1.07588 -135315 -415303 -262650 -89177.4 
32716 2 -244.984 37.4873 -34.188 -1.03426 -1.50089 1.14362 -0.000919594 -0.129587 0.142914 0.00583187 -1.43707 -388768 437032 -247071 132395 
28754 2 -244.894 41.1387 -36.665 -1.47655 -0.19528 0.483441 -0.0528381 -0.119595 0.135448 0.00308841 -1.6289 241499 89844.1 174121 -272556 
30379 2 -243.406 38.3242 -36.7074 -0.933289 -0.520854 -1.05758 -0.101723 0.0139572 -0.0401315 0.0028475 -1.75913 -592930 249796 72174.7 -325462 
31232 2 -243.3 40.2066 -34.1422 -1.00446 -0.767285 -1.41356 -0.0642894 -0.010606 -0.0934176 0.004529 -1.2148 697656 112750 -185249 29617 
29576 2 -243.166 43.6393 -36.5517 -3.07295 1.01889 -0.522168 0.0315536 0.0312774 -0.0547368 0.0135446 -1.28107 353811 231284 330217 -207769 
31004 2 -241.903 37.3848 -34.1179 -0.00722264 0.24477 -0.271172 0.0207177 0.0707634 0.00496465 0.000168144 -1.51847 -359740 -374408 148320 93022 
28767 2 -241.62 40.8537 -36.6562 -0.268374 0.1188 -0.0452213 0.0190987 -0.0452479 -0.0210912 0.000111068 -1.55674 585522 486009 353645 -553516 
32000 2 -240.414 37.9164 -36.7396 -0.368135 0.176746 -1.14251 0.0842496 0.210328 0.0546694 0.00185411 -1.93539 -1.36269e+006 497734 -537864 -57814.7 
28762 2 -240.014 43.4446 -36.759 -1.63653 0.502056 1.6111 0.110819 -0.0874516 0.193125 0.00695999 -1.07305 -177008 404797 -556395 -449836 
27949 2 -239.823 39.6214 -34.2826 -1.9064 0.071264 -0.989712 -0.0521896 -0.143079 0.0680645 0.00581769 -1.10888 329035 263755 -124887 -469613 
31190 2 -238.463 40.5622 -36.837 -1.75045 -0.199941 1.41919 0.00854087 -0.027902 -0.124201 0.00644641 -1.22826 -1740.24 1.16224e+006 -347741 -175244 
29474 2 -237.754 37.4525 -35.6429 -2.14046 -0.843667 -0.650976 -0.0173213 0.155361 0.0267003 0.00720078 -1.49397 -327873 893558 1.29187e+006 13598.8 
30291 2 -230.63 38.5334 -36.81 -0.905641 -0.352441 0.166328 -0.112253 -0.0207547 -0.0771168 0.00122433 -1.13335 -178380 385903 -30790.8 257759 
31234 2 -229.19 41.3873 -36.7645 1.17327 0.285829 0.629494 0.0393946 0.0536984 -0.0438327 0.00233581 -1.17373 344972 532512 -274810 26572 
29388 2 -227.563 38.7316 -36.8806 -2.58339 -1.98661 -0.566509 0.0404855 0.0801259 -0.140038 0.013781 -1.20392 -229618 705238 -39523.3 -3891.91 
32009 2 -226.255 42.312 -37.5867 -1.74826 -0.289991 0.857522 0.00365594 0.136431 0.064055 0.00488171 -1.3304 377761 206573 -244856 -352226 
30410 2 -278.22 44.1434 -36.5232 -0.666768 -0.0860856 1.3714 -0.0817365 0.0332532 0.0797654 0.0029381 -1.04665 -406303 -208647 -201652 43540.7 
29520 2 -275.117 44.1456 -36.608 -1.30095 -0.326676 0.302155 -0.0499072 0.000895819 0.0539251 0.0023811 -1.28084 -220043 -235945 -72080.8 117387 
29523 2 -271.971 44.0582 -36.6 -0.881735 -0.296256 0.431195 -0.00550198 0.0662952 -0.00451037 0.00132395 -1.26956 -239869 -341819 -230029 46654.8 
29438 2 -268.791 44.0103 -36.5745 -2.71377 0.792327 -0.0612351 0.0137881 0.0140922 -0.0922054 0.0100712 -1.26329 -69857.3 -189677 28249.4 58745.5 
29527 2 -265.607 43.9883 -36.6254 -2.24861 0.562926 0.0218895 -0.0554026 -0.055375 -0.0113056 0.00676814 -1.24734 -136674 -188802 -145843 18340.8 
29547 2 -262.37 44.091 -36.6402 -1.8693 -0.804993 0.468412 0.0705834 -0.111325 0.0279926 0.00549363 -1.39394 480326 557622 39753.6 307200 
28736 2 -260.412 45.8437 -34.7652 -0.928219 -0.658124 0.235892 -0.0110019 -0.061708 -0.034635 0.00170081 -1.21845 50969.3 -258635 955164 -125662 
29556 2 -260.639 46.4985 -31.689 -1.64567 -0.543279 -0.752211 -0.00541587 -0.0413801 0.0107457 0.00449548 -1.10725 -186478 -59431.9 172678 -71163.4 
28794 2 -262.256 43.8808 -31.4798 -1.70654 0.431707 0.623908 -0.10952 0.0826783 -0.111338 0.00439307 -1.33776 -766957 27553.8 163771 277159 
29552 2 -259.18 43.6509 -36.6192 -1.58244 -0.0386424 -0.0781917 -0.0492156 0.0191521 0.0840144 0.00316357 -1.53728 -509363 -794301 -711694 400352 
28755 2 -257.847 46.0154 -32.8643 -0.926476 1.25522 0.940604 0.00775807 0.0162723 0.0156109 0.00417992 -1.24196 136432 -276498 233129 -162708 
29558 2 -257.649 46.1923 -35.9062 -2.53481 -0.665974 -0.644932 0.0248986 -0.02237 -0.046474 0.00917526 -1.31804 -23232.2 -7126.71 461922 53306.1 
29561 2 -256.11 43.7329 -36.5932 -0.629459 0.709911 -0.68619 -0.0196231 -0.0167916 0.0423501 0.00172686 -1.56426 -867287 -93157.6 -143177 132496 
27846 2 -255.053 45.5998 -34.1644 -2.04018 -0.156667 0.613788 0.0112817 0.0233517 -0.105042 0.00574795 -1.36876 1.08597e+006 -522463 772985 300017 
28752 2 -254.738 46.3183 -37.1417 -1.89986 -0.201375 0.634936 0.0488592 -0.015744 -0.0267233 0.00510502 -1.25849 -671410 25700.3 434062 -187552 
28655 2 -256.04 43.8959 -31.5378 -1.62696 1.06558 -0.00687245 0.0235149 0.0334561 -0.00765987 0.00476414 -1.33902 -66314.3 139296 101037 -109955 
29551 2 -253.038 43.7252 -36.5702 -1.47394 -0.176654 -0.929891 -0.00198283 0.0634432 0.0114718 0.00386471 -1.54733 -266701 -665506 -440952 -567351 
30370 2 -252.982 44.379 -32.0544 -0.233737 1.2623 1.11925 -0.00242769 -0.0106465 0.0282549 0.00365354 -1.06272 -124882 625660 -163354 -138784 
31189 2 -251.913 45.8738 -34.9317 -2.32935 0.367179 -0.388138 -0.110198 0.00223589 -0.0342052 0.00719355 -1.11608 711061 -268509 866782 -283913 
29571 2 -249.747 44.0242 -36.564 -1.76752 -0.0324207 0.554912 0.0316308 0.00996821 0.0202499 0.00432406 -1.46649 658109 364342 -254679 -420953 
29562 2 -246.408 43.9024 -36.5802 -2.09392 0.0542745 -0.0358692 -0.046953 -0.017066 -0.062101 0.00552766 -1.37332 399624 6366.09 77703.3 -13173.1 
32652 2 -228.289 44.4881 -36.6401 -1.86142 0.410529 -0.734576 0.0633401 -0.0268849 0.145241 0.005256 -1.13651 686086 424045 -520420 151344 
31031 2 -226.44 47.0905 -36.3728 -2.14772 -0.277373 1.43004 -0.0496729 -0.0383013 -0.0647545 0.00848243 -1.18186 429942 399599 -11525.9 504043 
31111 2 -224.687 44.6346 -36.5456 0.64177 0.665544 -0.401407 -0.0808119 -0.0313281 -0.0193245 0.0012796 -1.31323 396671 -364061 135782 -182670 
31934 2 -224.82 49.5965 -37.4514 -0.397868 0.504657 0.162653 0.0182078 0.00534792 -0.0760617 0.000553473 -1.26633 148127 525893 145899 92039.6 
29620 2 -280.275 -8.33982 -31.4514 -1.5 0 0 0 0 0 0.00283392 -1.08203 377586 214750 835868 947.948 
30430 2 -280.275 -8.33982 -26.2095 -1.5 0 0 0 0 0 0.00283392 -1.08214 366193 213353 834953 -4258.89 
29624 2 -278.67 -9.26647 -28.8305 -1.5 0 0 0 0 0 0.00283392 -1.18829 410753 479659 583741 -240426 
29622 2 -277.065 -8.33982 -31.4514 -1.5 0 0 0 0 0 0.00283392 -1.48796 1.04662e+006 171912 874309 -130209 
30432 2 -277.065 -8.33982 -26.2095 -1.5 0 0 0 0 0 0.00283392 -1.48601 1.04081e+006 166217 880490 -130076 
29627 2 -275.46 -9.26647 -28.8305 -1.5 0 0 0 0 0 0.00283392 -1.21889 286253 246892 177505 7741 
29625 2 -273.855 -8.33982 -31.4514 -1.5 0 0 0 0 0 0.00283392 -1.43846 571760 132737 776161 -62750.4 
30435 2 -273.855 -8.33982 -26.2095 -1.5 0 0 0 0 0 0.00283392 -1.43968 523942 47585.5 789796 -42193 
29630 2 -272.25 -9.26647 -28.8305 -1.5 0 0 0 0 0 0.00283392 -1.21891 191412 205860 169373 -3857.53 
29628 2 -270.645 -8.33982 -31.4514 -1.5 0 0 0 0 0 0.00283392 -1.43779 557242 138551 784628 -3308.9 
30438 2 -270.645 -8.33982 -26.2095 -1.5 0 0 0 0 0 0.00283392 -1.43795 543816 107402 785478 54000.5 
29633 2 -269.04 -9.26647 -28.8305 -1.5 0 0 0 0 0 0.00283392 -1.21642 205178 245889 172974 -8051.63 
29631 2 -267.435 -8.33982 -31.4514 -1.5 0 0 0 0 0 0.00283392 -1.4379 573770 128290 778330 -26646 
30441 2 -267.435 -8.33982 -26.2095 -1.5 0 0 0 0 0 0.00283392 -1.43866 561535 96682.1 784351 -19566.4 
29636 2 -265.83 -9.26647 -28.8305 -1.5 0 0 0 0 0 0.00283392 -1.21792 202996 219476 173325 -639.228 
29634 2 -264.225 -8.33982 -31.4514 -1.5 0 0 0 0 0 0.00283392 -1.44075 526160 23683.8 774066 -37985.7 
30444 2 -264.225 -8.33982 -26.2095 -1.5 0 0 0 0 0 0.00283392 -1.44103 533410 -30562.5 779106 46591.3 
29639 2 -262.62 -9.26647 -28.8305 -1.5 0 0 0 0 0 0.00283392 -1.21519 215438 239899 182610 -18723.8 
29637 2 -261.015 -8.33982 -31.4514 -1.5 0 0 0 0 0 0.00283392 -1.43905 574065 117408 790082 8067.93 
30447 2 -261.015 -8.33982 -26.2095 -1.5 0 0 0 0 0 0.00283392 -1.44035 548072 36305.1 779617 -72580 
29642 2 -259.41 -9.26647 -28.8305 -1.5 0 0 0 0 0 0.00283392 -1.21547 202071 232166 174988 -1043.54 
29640 2 -257.805 -8.33982 -31.4514 -1.5 0 0 0 0 0 0.00283392 -1.44096 514996 41530.7 795369 -69997.8 
30450 2 -257.805 -8.33982 -26.2095 -1.5 0 0 0 0 0 0.00283392 -1.43776 549521 103625 782606 -39395.3 
29645 2 -256.2 -9.26647 -28.8305 -1.5 0 0 0 0 0 0.00283392 -1.21763 191836 235125 172091 7086.77 
29643 2 -254.595 -8.33982 -31.4514 -1.5 0 0 0 0 0 0.00283392 -1.44062 512372 46707.7 795667 10303.7 
30453 2 -254.595 -8.33982 -26.2095 -1.5 0 0 0 0 0 0.00283392 -1.43982 523413 108298 789832 -53986.3 
29648 2 -252.99 -9.26647 -28.8305 -1.5 0 0 0 0 0 0.00283392 -1.21964 184076 213555 169995 -17016.6 
29646 2 -251.385 -8.33982 -31.4514 -1.5 0 0 0 0 0 0.00283392 -1.43561 562085 131428 792468 78205.4 
30456 2 -251.385 -8.33982 -26.2095 -1.5 0 0 0 0 0 0.00283392 -1.44033 476178 -32395.7 788420 136155 
29651 2 -249.78 -9.26647 -28.8305 -1.5 0 0 0 0 0 0.00283392 -1.2158 216407 262768 184759 -18786.4 
29649 2 -248.175 -8.33982 -31.4514 -1.5 0 0 0 0 0 0.00283392 -1.439 536032 38664.3 786258 34463.8 
30459 2 -248.175 -8.33982 -26.2095 -1.5 0 0 0 0 0 0.00283392 -1.43548 580028 67730.3 786787 87165.1 
29654 2 -246.57 -9.26647 -28.8305 -1.5 0 0 0 0 0 0.00283392 -1.2157 238912 283351 196289 8833.38 
29652 2 -244.965 -8.33982 -31.4514 -1.5 0 0 0 0 0 0.00283392 -1.4388 526025 -61084.7 777593 -21109 
30462 2 -244.965 -8.33982 -26.2095 -1.5 0 0 0 0 0 0.00283392 -1.43882 497634 -126467 780952 -53781 
29657 2 -243.36 -9.26647 -28.8305 -1.5 0 0 0 0 0 0.00283392 -1.21839 220429 240387 188801 -13136.7 
29655 2 -241.755 -8.33982 -31.4514 -1.5 0 0 0 0 0 0.00283392 -1.43675 552260 88763.1 784469 -34514.5 
30465 2 -241.755 -8.33982 -26.2095 -1.5 0 0 0 0 0 0.00283392 -1.44013 447508 -178490 782018 -28205.1 
29660 2 -240.15 -9.26647 -28.8305 -1.5 0 0 0 0 0 0.00283392 -1.21759 204646 267730 180056 -28512.7 
29658 2 -238.545 -8.33982 -31.4514 -1.5 0 0 0 0 0 0.00283392 -1.43692 549530 63789.6 795928 -35999.5 
30468 2 -238.545 -8.33982 -26.2095 -1.5 0 0 0 0 0 0.00283392 -1.43534 537117 78244 794892 151697 
29663 2 -236.94 -9.26647 -28.8305 -1.5 0 0 0 0 0 0.00283392 -1.21374 214412 244369 192517 14978.9 
29661 2 -235.335 -8.33982 -31.4514 -1.5 0 0 0 0 0 0.00283392 -1.43936 426842 -219296 795746 -81945.7 
30471 2 -235.335 -8.33982 -26.2095 -1.5 0 0 0 0 0 0.00283392 -1.4338 580332 192524 796323 45419.2 
29666 2 -233.73 -9.26647 -28.8305 -1.5 0 0 0 0 0 0.00283392 -1.21673 213226 283292 183225 11917.8 
29664 2 -232.125 -8.33982 -31.4514 -1.5 0 0 0 0 0 0.00283392 -1.44125 453057 -106950 790170 -23842.8 
30474 2 -232.125 -8.33982 -26.2095 -1.5 0 0 0 0 0 0.00283392 -1.43346 574184 130092 788972 -150867 
29669 2 -230.52 -9.26647 -28.8305 -1.5 0 0 0 0 0 0.00283392 -1.21934 185344 206924 175424 -5953.69 
29667 2 -228.915 -8.33982 -31.4514 -1.5 0 0 0 0 0 0.00283392 -1.43714 548370 129797 789207 98576.1 
30477 2 -228.915 -8.33982 -26.2095 -1.5 0 0 0 0 0 0.00283392 -1.44285 496413 14151.8 783412 91980 
29672 2 -227.31 -9.26647 -28.8305 -1.5 0 0 0 0 0 0.00283392 -1.21529 208040 265097 180057 -8114.65 
29670 2 -225.705 -8.33982 -31.4514 -1.5 0 0 0 0 0 0.00283392 -1.43966 555700 31399.1 789682 76325.6 
30480 2 -225.705 -8.33982 -26.2095 -1.5 0 0 0 0 0 0.00283392 -1.43707 613795 176398 792560 13043.3 
29675 2 -224.1 -9.26647 -28.8305 -1.5 0 0 0 0 0 0.00283392 -1.21694 202242 209667 177461 2475.86 
29621 2 -280.275 -6.48653 -28.8305 -1.5 0 0 0 0 0 0.00283392 -1.17502 309749 792540 735147 -174407 
29688 2 -280.275 -2.77994 -31.4514 -1.5 0 0 0 0 0 0.00283392 -1.13775 77940.9 367299 626389 82773.4 
29689 2 -280.275 -0.926647 -28.8305 -1.5 0 0 0 0 0 0.00283392 -1.1333 -61356.6 363391 642536 -42900.4 
30498 2 -280.275 -2.77994 -26.2095 -1.5 0 0 0 0 0 0.00283392 -1.13441 -66940.1 345155 630358 81935.5 
29690 2 -278.67 -5.55988 -31.4514 -1.5 0 0 0 0 0 0.00283392 -1.54547 248631 733378 555863 141549 
29693 2 -278.67 -3.70659 -28.8305 -1.5 0 0 0 0 0 0.00283392 -1.53009 315067 425218 387068 -310463 
30500 2 -278.67 -5.55988 -26.2095 -1.5 0 0 0 0 0 0.00283392 -1.54471 423577 750776 546230 159915 
30501 2 -277.144 -2.79271 -26.2093 -0.11867 -0.226628 -1.08018 0.0195976 -0.0227163 0.0113626 0.00155202 -1.59769 395358 228936 348279 -161846 
29691 2 -277.119 -2.81953 -31.4429 -1.5752 0.313833 -0.924175 -0.00133629 0.0694049 -0.0582026 0.00432499 -1.59842 623331 136887 249089 -136938 
29623 2 -277.065 -6.48653 -28.8305 -1.5 0 0 0 0 0 0.00283392 -1.67173 893424 918310 405439 -96481.9 
29692 2 -277.158 -0.946644 -28.8537 -2.36868 -0.37536 0.781623 0.0640093 -0.0157387 0.0653215 0.00801366 -1.59573 381712 207464 244793 -52357.1 
30504 2 -275.477 -5.61387 -26.2137 -0.860693 1.03025 -0.282603 -0.0118487 0.0231902 0.0107328 0.00237049 -1.55129 388326 409633 169192 -139026 
29697 2 -275.499 -3.74109 -28.8252 -2.14577 -0.255259 0.786968 -0.0344261 0.0192299 -0.0625168 0.00666133 -1.52283 294304 127783 272624 -154021 
29694 2 -275.518 -5.588 -31.4596 -2.16681 0.411076 -0.116458 0.139744 -0.0149446 0.00642912 0.00614345 -1.54779 285888 489693 288207 -60195.1 
29695 2 -273.858 -2.84354 -31.4807 -0.398242 0.377415 0.51704 -0.178144 0.06957 0.0321698 0.000715872 -1.51299 243507 227629 338524 -83164 
30505 2 -273.959 -2.83403 -26.2329 -1.65201 0.313295 -0.968616 0.0824646 -0.0226845 0.0332732 0.00474271 -1.52589 198250 178243 151075 -110381 
29626 2 -273.855 -6.48653 -28.8305 -1.5 0 0 0 0 0 0.00283392 -1.60712 369954 901417 357701 -12017.5 
29696 2 -273.969 -0.980715 -28.8832 -0.986216 -0.152712 -0.0333581 0.0523675 0.0284054 0.0466968 0.00125581 -1.51889 314393 87548.7 433264 -58419.2 
29698 2 -272.281 -5.59236 -31.4358 -1.02867 0.256609 0.629799 0.0552373 -0.0416612 -0.0383027 0.00191529 -1.54599 317610 441987 273416 7658.9 
29701 2 -272.277 -3.70848 -28.8112 -2.2967 0.191747 -0.150322 -0.0660455 -0.125253 -0.108203 0.0067185 -1.52401 95845.5 90041.4 250996 -98737 
30508 2 -272.246 -5.62571 -26.1976 -1.98556 0.420071 0.677647 -0.0601719 0.0330299 -0.0799312 0.00576622 -1.54739 310355 357045 165898 -112635 
29700 2 -270.74 -0.978273 -28.866 0.0802801 0.0772709 -0.414453 0.0718252 0.0111259 -0.0346852 0.000231987 -1.52634 254556 33362 260735 -114786 
30509 2 -270.736 -2.85254 -26.2303 -1.74442 0.991409 0.755156 0.102952 0.0408351 0.0578755 0.00578895 -1.52179 244136 95561.5 143860 -115465 
29699 2 -270.702 -2.80971 -31.5133 -1.27375 1.60457 0.0633915 0.079006 -0.0789924 0.126234 0.00529134 -1.53116 -51404 81502.4 254996 5829.66 
29629 2 -270.645 -6.48653 -28.8305 -1.5 0 0 0 0 0 0.00283392 -1.60693 331410 889615 368652 -41306.9 
29705 2 -269.084 -3.73149 -28.8607 -1.82074 -0.336825 -0.356334 0.00903333 0.0309373 0.00690777 0.00447824 -1.51994 194960 150805 302560 -96906.4 
29702 2 -269.055 -5.57886 -31.4624 -0.688082 0.646347 -0.0355029 -0.00676241 -0.063359 0.00287281 0.0011241 -1.54286 376087 505644 230954 -55797.9 
30512 2 -269.017 -5.57867 -26.216 -0.672111 1.94156 0.564175 -0.0819506 -0.110779 -0.00724928 0.00571781 -1.54671 310759 392699 228740 -64071.9 
30513 2 -267.498 -2.83956 -26.2341 -1.559 1.45243 0.678055 0.0290587 0.0679601 -0.0678452 0.00629735 -1.51788 286493 201113 299695 -151112 
29704 2 -267.507 -0.961782 -28.9136 -1.9675 0.0214122 -0.488002 -0.0551663 -0.0431531 0.0854746 0.00517619 -1.52104 286404 11874.7 341082 -4192.76 
29703 2 -267.507 -2.80432 -31.5015 -1.49451 -0.980095 -0.629877 0.0631698 -0.0638668 -0.0473888 0.00452278 -1.52144 153821 173983 255125 -61793.9 
29632 2 -267.435 -6.48653 -28.8305 -1.5 0 0 0 0 0 0.00283392 -1.60499 383349 914399 415653 14022 
29709 2 -265.877 -3.70725 -28.8764 -2.78944 0.438194 -0.580195 -0.0237416 -0.117453 0.00999695 0.0104661 -1.52018 101260 152681 224463 -106932 
29706 2 -265.825 -5.59577 -31.4809 -2.12074 0.425945 -0.147277 -0.100557 -0.00890906 0.0444244 0.00592057 -1.54172 211020 474433 292888 -101510 
30516 2 -265.795 -5.62589 -26.2142 -2.05448 -1.26009 0.626373 -0.169125 0.0525487 -0.0405054 0.00781035 -1.55029 66504.7 354801 202869 -86012.8 
29707 2 -264.307 -2.8306 -31.5064 -1.56664 -0.795478 0.624788 0.0967407 -0.00599426 -0.0146604 0.00437997 -1.52317 266323 144392 222812 -128119 
29708 2 -264.302 -0.965681 -28.9337 -3.41547 -1.00878 0.500401 -0.00786239 -0.0577271 0.112853 0.0162899 -1.52877 98111.6 -108883 226162 -146961 
30517 2 -264.305 -2.8381 -26.2829 -0.959858 -0.236358 -0.202956 0.0772457 0.0297337 0.0761447 0.00128267 -1.52027 316287 199645 252781 -97104.1 
29635 2 -264.225 -6.48653 -28.8305 -1.5 0 0 0 0 0 0.00283392 -1.60513 394485 926289 417129 -12867.2 
30520 2 -262.634 -5.60102 -26.1917 -2.49603 0.742698 -0.192872 -0.0277339 -0.0372961 -0.085484 0.00858864 -1.55463 -124638 372872 180650 -98996.3 
29713 2 -262.662 -3.72868 -28.8562 -1.36283 -0.321118 0.577677 -0.00212041 -0.0192108 -0.0646526 0.0028895 -1.51822 164533 279711 324621 -33097.4 
29710 2 -262.642 -5.6155 -31.5123 -1.49478 -0.965045 -1.48192 0.0416681 0.0456379 0.184513 0.00675323 -1.54382 162890 430746 165236 -108242 
29711 2 -261.079 -2.83234 -31.4864 1.00858 -0.901448 -0.184484 0.0632826 -0.0551406 0.0144592 0.00234758 -1.52309 377778 132295 232402 -101421 
30521 2 -261.042 -2.87668 -26.2599 -0.653291 -1.32334 0.923264 -0.114175 0.176725 -0.0196191 0.00381689 -1.52642 213359 75165.8 172184 -64525.3 
29638 2 -261.015 -6.48653 -28.8305 -1.5 0 0 0 0 0 0.00283392 -1.60434 394625 777820 482525 -85792.7 
29712 2 -261.076 -0.935542 -28.8792 -0.988331 0.0249056 0.158209 -0.0633478 -0.178734 0.00252585 0.0012626 -1.52572 88095.2 91431.6 273157 -72529.5 
30524 2 -259.476 -5.60552 -26.1812 -2.0274 -0.212974 0.226963 0.225293 -0.0328201 -0.1271 0.00529907 -1.54859 113243 324888 213277 10873.6 
29717 2 -259.46 -3.75612 -28.8813 -0.526657 -0.969044 0.0277809 -0.00813369 0.0317149 0.0703175 0.00153307 -1.52453 28659.2 57076.8 281649 -136643 
29714 2 -259.413 -5.59684 -31.4706 -1.62684 -0.665275 -0.701322 -0.061266 -0.0489054 0.0123725 0.00451041 -1.55473 176337 412946 129626 -58322.8 
29715 2 -257.816 -2.85048 -31.4866 -0.440475 1.47617 -0.372456 -0.0468443 0.076375 -0.0606466 0.00316368 -1.52184 388143 198706 153214 9651.57 
30525 2 -257.858 -2.82295 -26.2336 -2.08233 0.302203 -0.341358 0.0237396 -0.0752279 -0.0256453 0.00572319 -1.52265 211589 151015 315898 -61474.6 
29641 2 -257.805 -6.48653 -28.8305 -1.5 0 0 0 0 0 0.00283392 -1.60768 282141 732454 412925 -134116 
29716 2 -257.914 -1.00336 -28.8744 -0.177074 -0.146205 -0.551479 0.099023 0.0422321 0.0445148 0.000449471 -1.52612 133962 72247.3 241546 -70898 
29718 2 -256.229 -5.63661 -31.4376 -0.842746 0.219588 0.348557 0.131953 0.0795614 -0.0978982 0.00110829 -1.55557 251303 350630 88824 29146.9 
29721 2 -256.284 -3.75692 -28.8866 -1.04367 -0.944649 -0.392215 0.176615 0.0363947 0.146008 0.00268964 -1.51449 231218 39422.1 317737 -98237 
30528 2 -256.228 -5.5928 -26.1688 0.16448 -1.04934 0.180414 0.0464713 -0.0437118 -0.19512 0.00146195 -1.53345 527721 453027 218146 -96083 
29720 2 -254.681 -1.00443 -28.8637 -1.822 -1.65956 -1.90697 0.0435796 0.00674628 0.0133634 0.0122303 -1.52434 295538 43309 148302 -23464.1 
30529 2 -254.615 -2.85785 -26.2411 -1.35422 -0.804924 -0.562232 -0.0621897 -0.0145539 0.0694858 0.00352401 -1.51352 314040 291448 462815 -155441 
29644 2 -254.595 -6.48653 -28.8305 -1.5 0 0 0 0 0 0.00283392 -1.60516 343659 876899 413414 -40493.8 
29719 2 -254.576 -2.82439 -31.4704 -1.35038 0.538791 0.201668 -0.127754 -0.0142425 0.0729858 0.00271362 -1.52084 309690 336549 62067.6 -5074.95 
30532 2 -252.933 -5.65404 -26.2026 -1.29498 -0.35763 -0.648216 -0.192858 0.138035 -0.0486306 0.00280251 -1.54301 417738 317103 198833 -26874.5 
29725 2 -253.015 -3.73703 -28.8435 -0.750507 0.969008 -0.299473 -0.0474021 -0.0724679 -0.0162541 0.00200505 -1.52023 200935 52333.1 192977 -47925.3 
29722 2 -252.978 -5.6157 -31.446 -1.63385 1.30815 0.510877 -0.0131092 0.0214933 0.000521263 0.00584632 -1.54644 438739 403869 146377 11342.9 
30533 2 -251.414 -2.8697 -26.2362 -0.601585 -0.189954 -0.343441 0.0673467 0.0520146 0.102582 0.000649835 -1.52076 305902 283717 241950 -42296.9 
29724 2 -251.441 -1.00291 -28.8459 -0.4643 1.09664 -0.875486 -0.0048792 0.0869648 -0.0526704 0.00275163 -1.52405 248103 85185.8 270843 -43973.4 
29723 2 -251.377 -2.82816 -31.4608 -1.32722 0.528651 0.562585 -0.090953 -0.0936878 -0.0280041 0.00296928 -1.52395 186923 116065 235104 -148187 
29647 2 -251.385 -6.48653 -28.8305 -1.5 0 0 0 0 0 0.00283392 -1.6111 274592 777521 314622 -18629 
29729 2 -249.826 -3.75817 -28.832 -1.83343 0.40567 -0.413578 0.108421 0.0389926 0.0170533 0.00465652 -1.52635 158212 10209.8 159288 -22773.1 
30536 2 -249.722 -5.61294 -26.2008 0.286956 1.20376 0.526732 -0.108738 0.0168619 -0.0278974 0.00227826 -1.55081 257533 382693 203535 24469.7 
29726 2 -249.711 -5.59489 -31.4331 -1.26137 0.184701 -0.35802 -0.281681 -0.0919405 -0.071276 0.00220836 -1.54667 148941 303604 176259 -78011.4 
29728 2 -248.248 -0.985168 -28.8742 -1.71418 0.938179 -0.168568 -0.0641943 -0.01261 0.0756701 0.00484539 -1.51955 139791 176223 354030 -63358.6 
30537 2 -248.18 -2.82485 -26.21 -2.95429 0.839796 -0.0562489 -0.0679181 -0.0149988 0.000565628 0.0118851 -1.5188 315745 195813 228698 -82406 
29727 2 -248.181 -2.87683 -31.4549 -1.97563 0.0927446 0.346578 -0.0587689 0.0773194 0.0114021 0.00507817 -1.52166 148665 -96858.2 280785 -225370 
29650 2 -248.175 -6.48653 -28.8305 -1.5 0 0 0 0 0 0.00283392 -1.61075 323037 801518 212760 7163.14 
29733 2 -246.598 -3.73953 -28.7911 -1.57638 1.42306 -0.197044 0.0331504 0.0283426 -0.104006 0.0057294 -1.52847 264569 170552 213399 20870.4 
29730 2 -246.562 -5.62375 -31.4183 -2.33278 -1.71701 0.77642 0.0113074 0.0451526 -0.0721076 0.0113266 -1.55203 -147575 370891 190476 8817.3 
30540 2 -246.512 -5.60367 -26.2001 -2.08411 -0.38603 0.235952 -0.173979 -0.0210345 -0.00451407 0.00572857 -1.55234 43152.2 382098 174626 -9669.72 
29732 2 -245.077 -0.916344 -28.8327 -0.572096 -1.05897 0.528351 0.0580614 -0.142763 0.0409752 0.00217627 -1.52916 162974 156512 199678 -133343 
29653 2 -244.965 -6.48653 -28.8305 -1.5 0 0 0 0 0 0.00283392 -1.61282 295449 846957 89620.4 -4054.13 
29731 2 -244.956 -2.82658 -31.4069 0.185895 0.639214 -0.401557 -0.166841 -0.143145 -0.089694 0.000761252 -1.52491 171855 -32063.8 255016 -85889.2 
30541 2 -244.955 -2.83888 -26.2107 0.0182073 -0.392442 0.922643 -0.0944138 0.0403974 0.0158476 0.00126659 -1.51983 219599 223779 221544 -181581 
30544 2 -243.363 -5.66532 -26.2196 -2.49477 1.01271 0.341047 0.0728739 0.178208 0.0112203 0.0092773 -1.55198 3856.45 286411 221111 -36846.4 
29734 2 -243.401 -5.61529 -31.4178 -1.02567 1.6704 0.295185 0.146015 0.035739 -0.1019 0.00494909 -1.54656 105866 415348 226032 -11965.3 
29737 2 -243.387 -3.70325 -28.83 -0.608478 -0.923567 -2.28425 0.0129005 -0.145921 0.0279217 0.00811255 -1.5221 276812 177430 20473.5 -163367 
29736 2 -241.851 -0.987281 -28.8218 0.217582 -0.761838 -0.194156 0.0599102 0.0135011 -0.0508344 0.000838129 -1.52783 297316 9512.64 110751 -258806 
30545 2 -241.759 -2.8917 -26.2516 -3.45328 1.39946 -0.512964 -0.171027 0.0551295 0.107069 0.0178181 -1.519 -86162 333954 216084 -119243 
29735 2 -241.755 -2.85037 -31.4418 -2.72637 0.316977 -1.04176 -0.00299952 0.0315628 -0.00993091 0.0108556 -1.52578 159108 167172 217606 -12839.2 
29656 2 -241.755 -6.48653 -28.8305 -1.5 0 0 0 0 0 0.00283392 -1.61049 333682 890725 293179 -92712.2 
30548 2 -240.148 -5.67028 -26.207 -2.02714 0.462487 0.020424 0.013406 0.13689 -0.0177244 0.00544566 -1.55074 215174 162215 147985 -39769 
29741 2 -240.143 -3.77482 -28.8503 -0.341366 -0.404719 -0.51955 -0.0745307 0.0335347 -0.0178095 0.000693062 -1.51957 249402 64497.6 74388.9 -89590.5 
29738 2 -240.175 -5.60778 -31.49 -2.26578 0.0164504 0.0777379 0.072899 -0.034044 0.125528 0.00647401 -1.54438 315264 346019 133199 9295.89 
29740 2 -238.597 -1.00803 -28.8319 -2.28661 -0.468621 -0.341056 -0.123032 -0.0264373 0.0780787 0.00700861 -1.53045 172826 -40927.6 -5443.57 -213207 
30549 2 -238.631 -2.87666 -26.2505 -4.4894 0.963084 0.295933 0.166199 0.0619728 0.116743 0.0266637 -1.52207 -88100.7 307011 316959 -76081 
29739 2 -238.533 -2.83992 -31.4236 -1.68146 0.0252829 0.132764 -0.0362191 -0.0680341 -0.0825787 0.00358403 -1.52453 260111 199410 175806 -91868.5 
29659 2 -238.545 -6.48653 -28.8305 -1.5 0 0 0 0 0 0.00283392 -1.60041 414804 794943 526926 61463.2 
29745 2 -236.904 -3.76632 -28.8437 -1.50232 0.862183 0.548531 -0.132944 0.0198142 0.0222489 0.00415795 -1.52761 185652 74616.5 255143 -12566.3 
29742 2 -236.924 -5.64488 -31.4861 -1.49521 -1.76601 -1.50962 -0.127649 0.0831504 0.136728 0.00961436 -1.55114 144934 292680 75467.3 -21649.7 
30552 2 -236.889 -5.58167 -26.1768 -2.19001 0.0788289 -1.77004 -0.222718 -0.117758 -0.175786 0.00999475 -1.5481 159270 407923 35029.4 23465.4 
29744 2 -235.393 -0.991755 -28.7976 -2.94139 -0.712249 -0.657501 -0.041149 -0.0074451 -0.010783 0.0120805 -1.52407 -13180.1 151723 235678 -155536 
30553 2 -235.416 -2.79688 -26.2131 -1.31016 0.87168 1.46837 0.0998165 -0.0427798 0.071788 0.00583467 -1.52144 232490 64200.7 299174 -7253.69 
29743 2 -235.317 -2.87302 -31.4336 -2.37142 0.334225 0.888931 -0.0250637 -0.0152492 0.00381117 0.00821902 -1.52742 129885 174819 123478 -225984 
29662 2 -235.335 -6.48653 -28.8305 -1.5 0 0 0 0 0 0.00283392 -1.61413 185299 596519 165976 -60140.2 
29749 2 -233.721 -3.80085 -28.8509 -0.971861 0.993916 -0.110523 -0.0276545 0.205115 0.0846968 0.00244925 -1.52303 79322.2 -119446 127715 -73135.9 
29746 2 -233.77 -5.68549 -31.4064 -0.702343 -1.63947 0.955922 0.16173 0.198526 -0.199101 0.00515763 -1.55576 67717 157552 118758 -37132.1 
30556 2 -233.758 -5.54539 -26.235 -2.91219 -1.36227 1.37852 0.13334 -0.183776 0.108634 0.0154126 -1.548 118515 487362 190841 -106696 
29748 2 -232.259 -1.00587 -28.864 -2.62665 0.221757 -0.370211 0.115769 0.0305625 0.154344 0.00892433 -1.50887 8787.16 283920 429900 -70600.7 
30557 2 -232.207 -2.80249 -26.1491 -1.80504 -2.67304 0.599021 -0.0479815 0.0377394 -0.138543 0.0135551 -1.51454 235817 336764 371212 -118762 
29747 2 -232.136 -2.9087 -31.4722 -2.1341 -0.154032 -0.869043 -0.00382263 0.0773345 0.026392 0.00671746 -1.51723 245477 296713 276871 -20627.6 
29665 2 -232.125 -6.48653 -28.8305 -1.5 0 0 0 0 0 0.00283392 -1.61335 259694 691819 239347 64420.1 
29750 2 -230.539 -5.64267 -31.4374 0.115069 0.604179 -0.287191 0.0853616 0.0590395 -0.025551 0.000580325 -1.55029 362376 223391 201396 13868.4 
29753 2 -230.524 -3.73807 -28.7978 -0.114895 -0.866377 -0.220195 -0.0216006 -0.0238148 0.000784864 0.0010231 -1.50975 330186 160832 530857 -91827.4 
30560 2 -230.511 -5.651 -26.1772 -1.98557 -0.0828367 -0.980813 -0.0974596 0.141897 -0.0952652 0.00618594 -1.54844 254062 325330 180456 -129119 
29751 2 -228.918 -2.88048 -31.4599 -1.69813 0.699185 -0.396689 -0.021033 0.136676 0.057759 0.00444592 -1.51422 369044 357329 312525 -47718.4 
30561 2 -229.04 -2.83866 -26.1195 -1.29052 -0.34994 -0.571232 0.13578 0.0542418 -0.199448 0.00266288 -1.50942 386278 280552 332290 -153272 
29752 2 -229.076 -0.944159 -28.8206 -1.13586 -0.417655 1.15789 0.0367893 -0.127198 0.0278049 0.00353338 -1.49222 230583 161957 513712 -282046 
29668 2 -228.915 -6.48653 -28.8305 -1.5 0 0 0 0 0 0.00283392 -1.60632 340057 789382 449843 -10694.1 
29757 2 -227.287 -3.75745 -28.8528 0.141275 0.638936 -0.728527 -0.125952 0.0646256 0.114942 0.00120781 -1.49623 389454 118694 494722 -140272 
29754 2 -227.249 -5.60106 -31.4956 -0.301042 0.33006 0.090138 -0.150344 -0.0287546 0.167922 0.00026159 -1.54767 350158 382543 160806 115652 
30564 2 -227.306 -5.58325 -26.1953 -3.08213 -1.71853 0.860789 -0.00600321 -0.0162729 -0.00438713 0.0166178 -1.54152 343140 564748 274741 -82986 
29756 2 -225.907 -0.954084 -28.7936 -0.115655 1.73165 1.56368 0.0900361 -0.0957182 -0.11498 0.00687329 -1.50641 397396 -39969.6 233058 -361429 
29755 2 -225.655 -2.7903 -31.4228 -2.39485 0.621422 0.127962 -0.199952 -0.130824 -0.0021013 0.00773074 -1.51232 269042 172932 395051 -205215 
30565 2 -225.764 -2.80686 -26.1545 -2.69171 -1.56873 -1.44801 -0.140084 -0.0519508 -0.0611702 0.014866 -1.51874 481482 183793 334713 -195631 
29671 2 -225.705 -6.48653 -28.8305 -1.5 0 0 0 0 0 0.00283392 -1.6036 369299 839241 416384 71294.6 
29761 2 -224.08 -3.72094 -28.7481 -0.529743 1.59781 1.89936 -0.0760918 -0.0318482 -0.0842948 0.00811283 -1.51873 373278 244167 235629 -145537 
29758 2 -224.061 -5.61489 -31.3983 -3.31106 -0.16575 -1.21359 -0.152371 0.0770908 -0.0944081 0.0156979 -1.55125 -113096 514226 165319 44202.6 
30568 2 -224.051 -5.60878 -26.1652 -2.89837 -0.0886007 1.42615 -0.255283 0.0281658 -0.0952346 0.0131522 -1.55509 68556.6 456798 189795 -32073.9 
29778 2 -280.275 2.77994 -31.4514 -1.5 0 0 0 0 0 0.00283392 -1.13265 125464 384802 639702 40959.5 
29779 2 -280.275 4.63324 -28.8305 -1.5 0 0 0 0 0 0.00283392 -1.13197 -132639 361769 638694 -21558.2 
30588 2 -280.275 2.77994 -26.2095 -1.5 0 0 0 0 0 0.00283392 -1.13535 -58812.7 350316 636986 67303.5 
29780 2 -278.67 0 -31.4514 -1.5 0 0 0 0 0 0.00283392 -1.53084 27568.5 514473 332987 272023 
29783 2 -278.67 1.85329 -28.8305 -1.5 0 0 0 0 0 0.00283392 -1.52733 282080 366313 460156 -287908 
30590 2 -278.67 0 -26.2095 -1.5 0 0 0 0 0 0.00283392 -1.52932 169676 412239 549772 212403 
29781 2 -277.105 2.77353 -31.4896 -1.94057 1.19109 -0.384083 -0.121958 -0.0342719 0.131077 0.0067158 -1.59836 501817 156548 294402 -72869.7 
29782 2 -277.177 4.62035 -28.8467 -1.11035 -0.0775897 0.796169 0.142196 -0.0450445 -0.0254423 0.00235881 -1.59397 345354 206091 315203 -44041.2 
30591 2 -277.154 2.76538 -26.2241 -1.09769 0.284962 -1.80906 0.0171179 0.0200614 0.00691477 0.00574195 -1.60138 284238 178710 141502 -98029.6 
30594 2 -275.552 -0.0547917 -26.1807 -0.875904 0.103461 -0.799473 0.0400484 0.0407662 -0.142622 0.00178482 -1.52715 196425 173035 267041 -27435.2 
29787 2 -275.514 1.79485 -28.8261 -2.59526 0.288749 -0.891792 -0.128573 0.0574845 -0.0606235 0.00959003 -1.51769 147935 270013 361626 -49956.3 
29784 2 -275.577 -0.0337658 -31.5056 -1.37677 0.279572 0.0353266 0.195743 -0.0334264 0.0586044 0.00248744 -1.51981 278928 281087 253393 -49991.9 
29785 2 -273.944 2.72301 -31.4664 -2.14642 0.241946 0.623501 -0.00805704 0.0217024 -0.131904 0.0063661 -1.52331 109879 315933 197019 -21571.7 
29786 2 -273.979 4.6029 -28.8986 -0.539647 1.12605 1.10734 -0.00357141 -0.0365875 0.0745819 0.00350828 -1.51816 372142 201625 340377 -111740 
30595 2 -273.982 2.73662 -26.2297 -1.93621 1.30584 0.664214 0.0272878 -0.00740707 -0.0980146 0.00742525 -1.51937 60836.3 350595 209589 -41664 
29791 2 -272.362 1.78391 -28.9171 -2.73446 -0.369826 -0.0430215 0.0226246 -0.0171178 0.13855 0.00959239 -1.52177 -56176.8 224063 92268.3 -97722 
29788 2 -272.296 -0.0782653 -31.4932 -0.391913 -1.08163 0.237113 -0.13647 0.0740341 -0.0207597 0.00173782 -1.52754 242127 52763.5 184941 -44290.4 
30598 2 -272.348 -0.087193 -26.2584 0.322323 0.406362 -0.703487 -0.0640532 0.0442816 0.010777 0.000962165 -1.52701 88896.1 177966 345507 -118047 
29789 2 -270.749 2.69451 -31.4911 -1.42269 -0.838613 0.483461 0.0426157 0.0568563 -0.00557477 0.00372949 -1.5344 23612.1 106739 68094.5 -104943 
29790 2 -270.771 4.54327 -28.8867 -1.44138 -1.37327 0.459808 0.0172774 -0.00878359 -0.0956643 0.00525834 -1.52298 281085 107763 136156 -56820.4 
30599 2 -270.83 2.68236 -26.2943 -1.78313 -0.239572 -0.331813 0.16495 -0.0107294 0.0716178 0.00421567 -1.51918 233626 138435 298056 -43934.1 
29795 2 -269.147 1.76034 -28.8876 -1.18521 -0.900887 0.589791 0.0161827 0.0753114 0.0308349 0.00322962 -1.52171 187492 173829 314875 7855.19 
29792 2 -269.109 -0.0611024 -31.5322 -1.62829 -0.35426 -0.35125 -0.0320666 0.00526616 0.059438 0.00365285 -1.53173 120319 34769.5 182816 -19236.1 
30602 2 -269.161 -0.0904182 -26.2239 -0.404374 -0.616699 0.184323 0.0785083 0.0114407 -0.0739438 0.000727763 -1.51208 348578 287236 359529 -49340.4 
29793 2 -267.554 2.70395 -31.5095 -0.277204 -0.361149 0.469706 0.0652267 0.0208096 0.0471511 0.000538941 -1.52687 200047 95367.3 258201 -27524.2 
29794 2 -267.509 4.55835 -28.8752 -1.55956 0.712857 -1.11895 -0.176376 -0.045996 -0.116301 0.00528045 -1.51741 255743 243513 252313 -23417.8 
30603 2 -267.561 2.69539 -26.2708 -3.09461 0.329737 0.875024 -0.0544498 -0.0710217 -0.0493431 0.0131632 -1.52804 285866 107394 81910 -21167.2 
30688 2 -272.343 5.49365 -26.258 -1.77449 0.261019 0.152693 -0.116082 0.0194478 -0.079892 0.00408118 -1.52553 18168.4 197850 145629 39683.9 
30692 2 -269.195 5.44515 -26.3229 -2.68615 0.417837 1.64983 0.0488442 0.0243986 0.081026 0.0127362 -1.52872 -46720.8 162663 68670.1 -46440.3 
29882 2 -269.169 5.46601 -31.5452 -1.6302 0.0452003 0.412467 0.039196 0.042986 0.15642 0.00356409 -1.52534 151745 176619 149630 -26080.2 
29796 2 -265.905 -0.036444 -31.5494 -1.66048 0.386871 0.684851 0.00625874 -0.0296931 0.0437976 0.00425199 -1.52737 199023 163234 294141 -26223.6 
30606 2 -265.917 -0.0561275 -26.2986 -1.2373 -1.04261 0.402259 -0.0811195 -0.0601803 0.0317163 0.00350116 -1.52918 185193 68589 99512.3 -50609.1 
29799 2 -265.932 1.77477 -28.8737 -1.95843 -0.718077 -0.14304 -0.0309311 0.0501221 -0.132847 0.00550606 -1.52621 87772.2 33891.7 149781 -61310.8 
29797 2 -264.33 2.71597 -31.5022 -0.312006 0.548342 0.0570288 0.0166845 -0.0679575 -0.0817614 0.000505418 -1.52728 203546 107068 231797 -108024 
30607 2 -264.361 2.69756 -26.3017 -1.71642 -1.15987 -2.0164 0.0535998 -0.0105523 0.008326 0.0105261 -1.53483 137987 26828 27352 -184576 
29798 2 -264.349 4.54358 -28.9447 -1.8355 -0.225085 -0.978906 -0.045569 -0.00564705 0.175919 0.00551417 -1.53043 -147923 71772.2 40234.5 -61415.4 
29800 2 -262.687 -0.0746158 -31.5002 -1.98139 -0.506037 -1.31339 -0.0661108 0.0386645 -0.0318059 0.00743993 -1.52967 81238.1 58371.2 51375.9 -91163.4 
29890 2 -262.75 5.48088 -31.4999 -1.35195 0.125469 0.0601365 -0.000379208 -0.0333816 -0.157464 0.00232648 -1.52773 178419 57709.8 -58308.5 -78185.6 
29803 2 -262.752 1.75309 -28.8834 -1.78136 -0.629817 -0.903638 0.0893181 0.0963776 -0.0294665 0.00552482 -1.52827 144369 -78635.5 157224 -96721.8 
30610 2 -262.715 -0.0890821 -26.2611 -0.744728 -0.926314 1.03128 -0.0228463 -0.00140022 -0.11199 0.00311884 -1.53007 165694 172656 51544.1 -100555 
30700 2 -262.809 5.43723 -26.2896 0.26706 0.285154 0.241733 0.0765228 0.0138963 -0.0418934 0.000265845 -1.5214 254786 100883 389132 -95758.2 
29801 2 -261.143 2.66292 -31.5333 0.221737 -0.321445 0.719365 0.119119 0.0798519 0.0258101 0.000843851 -1.5216 396095 308651 212303 -90424.5 
29802 2 -261.189 4.53178 -28.9643 -1.75251 0.811393 0.307595 0.0967176 -0.0436163 0.167572 0.00481675 -1.52429 61452.4 175674 228338 -88908.3 
30611 2 -261.119 2.67424 -26.3078 -1.1255 -0.0815365 -0.66716 -0.0790239 0.0531823 -0.00107106 0.00216448 -1.523 228586 89095.2 236899 -69551.4 
29804 2 -259.478 -0.114961 -31.5295 -1.48167 0.00179801 0.892491 0.050188 0.151565 0.10244 0.00376836 -1.52466 180496 224894 69531.2 -62153 
30614 2 -259.523 -0.0751352 -26.2444 -3.01631 0.09406 -0.425035 0.105753 0.0132663 -0.0138235 0.0116979 -1.52942 102488 136614 205119 -6327.51 
29807 2 -259.495 1.77835 -28.9106 -0.936251 0.969262 -0.19354 -0.0494785 0.000983432 -0.00951112 0.00233451 -1.52296 238644 25014.1 301439 -147803 
30704 2 -259.571 5.42031 -26.2995 0.189769 -1.23865 0.848355 -0.06555 0.0440897 0.0203318 0.00288426 -1.52696 207080 35915.2 229731 -46859.1 
29894 2 -259.498 5.46304 -31.5374 -0.725771 1.55424 1.83429 -0.0584724 -0.0222252 0.00892621 0.00794381 -1.52187 347050 237167 162056 27025.9 
29805 2 -257.857 2.68144 -31.5051 1.2279 1.33295 0.126877 -0.0719098 0.0554652 -0.0296388 0.00415717 -1.5203 425827 215460 173581 52894.7 
29806 2 -257.974 4.53802 -28.9134 -0.904837 0.00919174 1.50617 0.124384 0.0194049 0.000150999 0.00388859 -1.52014 262393 168840 112268 -127883 
30615 2 -257.924 2.69004 -26.2796 -1.03015 0.690224 0.0980007 -0.0124966 -0.0775491 -0.0102136 0.00194876 -1.52803 57052.6 89812.8 262627 -102533 
29808 2 -256.262 -0.0434242 -31.4407 -0.502832 0.174461 -0.00692521 -0.00676892 -0.139062 -0.196253 0.000356853 -1.52869 151242 63755 171178 -402.055 
29811 2 -256.287 1.7449 -28.879 -0.356735 -0.684484 1.10269 -0.0382612 0.0920009 0.0543973 0.00228187 -1.52165 205073 160391 128123 -19879.3 
30618 2 -256.293 -0.0938629 -26.2152 -1.22701 0.71061 -0.299368 0.00833781 -0.00481141 -0.0835889 0.00264517 -1.51884 429632 155252 397006 -100879 
30708 2 -256.379 5.42262 -26.2946 -1.18735 1.76937 0.48665 0.0696822 0.0888269 -0.0133253 0.00601709 -1.52383 255455 97372.8 276627 -106053 
29809 2 -254.638 2.67889 -31.5518 -0.314575 -0.698318 0.0241045 -0.121739 0.056695 0.118646 0.000739573 -1.52701 249083 -9797.89 181532 -60435.7 
30619 2 -254.729 2.67347 -26.2682 -0.356091 -0.967356 0.13489 0.0177148 0.00980059 0.0196932 0.00136125 -1.52109 150820 236029 293751 -88978.7 
29810 2 -254.737 4.53393 -28.8944 0.335202 -1.38769 -0.183712 -0.00137764 -0.0429871 -0.0425957 0.00260947 -1.52096 330595 295350 236948 -78197.8 
29898 2 -256.274 5.47922 -31.5001 -0.118721 1.72255 -0.550656 -0.106141 -0.0543765 -0.067626 0.00413689 -1.5164 292747 255172 223555 -34369.9 
29813 2 -251.437 2.69942 -31.5521 -2.53161 0.228596 2.02709 -0.104628 0.00483024 0.113021 0.0133136 -1.52756 25520.6 82042.4 191924 4403.53 
29812 2 -253.059 -0.0517857 -31.522 -2.2467 0.326409 -1.28494 -0.00444792 -0.0769052 0.0768083 0.00857137 -1.53137 -8323 78363 251843 -15320.6 
29815 2 -253.091 1.75937 -28.9246 -1.65985 -0.727744 -0.746082 -0.000564992 0.0109185 0.0588457 0.00483824 -1.52406 157646 224508 270137 -69153.6 
30622 2 -253.054 -0.0963956 -26.2791 -1.6754 0.776075 -1.60649 -0.0735193 0.02007 0.0784959 0.0075446 -1.52274 272908 136427 195532 -101754 
30712 2 -253.132 5.45168 -26.2991 -1.19325 0.373502 -1.57725 -0.0226568 -0.062642 0.018872 0.00510237 -1.51862 328083 59867.1 287937 -25387.6 
29814 2 -251.51 4.52476 -28.8992 -0.0781207 0.981084 -0.767395 -0.0212336 0.0733555 -0.0334888 0.00196173 -1.52278 300314 223472 199842 -8635.22 
30623 2 -251.542 2.6783 -26.2909 -0.578276 0.237071 -1.05258 0.0700573 8.36944e-005 0.0448616 0.00188743 -1.52693 173356 97531.5 152662 -24181.9 
29816 2 -249.907 -0.0934439 -31.525 -2.73894 -0.27444 0.563821 0.199657 0.0678148 0.0717327 0.00994388 -1.5195 87736.9 134306 309014 -104314 
29819 2 -249.889 1.78591 -28.8788 -3.07684 1.0428 -0.152673 -0.016361 -0.0431188 -0.0524748 0.0133227 -1.52397 31080.4 221058 327971 -2491.63 
30626 2 -249.834 -0.0478369 -26.2054 -0.767447 0.130167 -0.078461 -0.124928 -0.106121 -0.108433 0.000770919 -1.52165 165322 262788 276539 -70294 
30716 2 -249.886 5.43008 -26.2934 -2.67486 -1.39085 0.828715 -0.206678 0.0699588 0.140975 0.0123132 -1.52291 125557 127203 187637 37867.2 
29902 2 -253.078 5.4346 -31.5219 -1.93359 -0.361288 -1.37958 -0.106915 0.0265739 0.00623545 0.0072706 -1.52757 61716.5 9115.4 155579 -178219 
30627 2 -248.325 2.70482 -26.2584 -0.0104141 0.300657 0.825334 0.0375857 -0.0220944 0.0241555 0.000971943 -1.53175 108309 -27362.6 247518 33912.8 
29818 2 -248.314 4.58913 -28.8642 -1.19482 -0.133755 0.214493 0.0228037 -0.145339 -0.0811594 0.00187857 -1.5281 128160 -27273.1 66162.8 -34660.8 
29906 2 -249.891 5.47365 -31.5169 -3.22276 0.157172 0.395322 -0.0434654 -0.00998502 0.0784129 0.0133095 -1.52848 -45983.9 57160.9 222113 -29298 
29821 2 -245.108 2.64268 -31.528 -1.35003 -1.1447 -0.0190108 0.0522818 0.120567 0.108412 0.00394643 -1.5129 212943 455176 201167 -44905.7 
29820 2 -246.691 -0.135481 -31.5011 -0.166863 0.0869377 0.976125 0.00539927 0.159746 0.0165913 0.00124468 -1.529 222414 53265.9 194677 -124143 
29910 2 -246.724 5.49905 -31.4666 -2.44285 -0.385427 0.629958 0.0339198 -0.0851286 -0.0371836 0.00820314 -1.52062 61806.6 303148 230009 -125174 
29823 2 -246.732 1.80061 -28.8882 -2.74554 0.559353 -0.843919 0.0829409 -0.0152221 0.027389 0.0107853 -1.52238 85935.4 129856 297799 -46097.9 
30630 2 -246.674 -0.046686 -26.2132 -2.48107 0.315554 0.741483 0.0563426 -0.0137656 0.014829 0.00857113 -1.52101 1088.61 169224 374573 -162824 
30720 2 -246.74 5.49286 -26.2407 -2.51209 1.15636 1.31607 0.0412493 -0.0574195 -0.0885526 0.011814 -1.53497 -92650.6 146513 20049.4 -61271.7 
29822 2 -245.093 4.52169 -28.8684 0.0792552 -0.325398 1.0498 -0.113993 0.102689 -0.003285 0.00152935 -1.51923 258170 206432 198640 -43069.8 
30631 2 -245.144 2.70015 -26.2457 -0.264319 -0.340105 -0.0730609 -0.00292418 -0.0263764 0.02699 0.000240409 -1.52765 148523 88759.1 285150 -138292 
29827 2 -243.502 1.80249 -28.8778 -1.18226 0.870186 0.295464 0.0176795 -0.0829356 0.00399416 0.00282416 -1.52413 176828 3913.78 279482 -72388.2 
30634 2 -243.477 -0.0625704 -26.2047 -1.99205 0.438169 0.881759 0.00155656 -0.0218371 -0.043346 0.00621917 -1.51773 78291.2 107853 286415 -305054 
29824 2 -243.472 -0.13133 -31.4408 -0.390673 -0.728444 1.2379 0.143501 0.206452 -0.0311506 0.00279067 -1.52749 268908 -38219.4 75280.8 -168426 
29914 2 -243.533 5.4812 -31.4445 -1.56175 0.453797 1.3615 0.0631061 -0.151092 -0.100696 0.00566616 -1.51926 219714 257788 188674 -29257.5 
29826 2 -241.887 4.54676 -28.8485 -2.05715 -1.20174 1.24851 -0.143701 -0.0931021 -0.00438566 0.00911239 -1.5231 6939.27 -58147.7 189591 -241394 
30635 2 -241.982 2.67676 -26.2236 1.5998 -0.0818442 1.67801 0.158621 0.031175 0.0210262 0.00677846 -1.51958 273973 80685.2 378905 -89603.9 
29825 2 -241.843 2.68096 -31.4764 0.873328 -0.485924 0.239605 -0.103192 0.0476464 -0.00404758 0.00133035 -1.51131 432921 382652 193151 4325.95 
30638 2 -240.287 -0.0975906 -26.2279 -1.03534 0.484308 -0.74923 0.0812978 0.113193 0.0678196 0.00235255 -1.51461 348393 339667 353063 -65990.4 
29831 2 -240.295 1.76532 -28.853 -0.784841 -0.857529 -0.878594 0.0367116 0.0296251 0.0995424 0.00267428 -1.52036 224272 186088 254205 -110340 
29828 2 -240.214 -0.0786971 -31.4348 2.2439 0.505205 1.35405 -0.0664191 0.0204469 -0.056771 0.00897252 -1.52324 298978 236220 251444 108.64 
30636 2 -240.374 5.43532 -26.1952 -1.45473 -1.89536 -0.101215 -0.0169369 0.0937142 0.0680301 0.00720306 -1.52207 137172 259558 105431 -10163.4 
30639 2 -238.698 2.71026 -26.1958 -0.558205 -0.232244 0.334296 -0.225894 -0.0853657 0.0799945 0.000601147 -1.51871 242842 197231 209502 33790.3 
30728 2 -238.734 4.54479 -28.7529 0.447448 -1.30319 0.737063 0.0528406 -0.0758649 -0.13244 0.00307545 -1.52791 10338.7 60063.6 127690 -136212 
29829 2 -238.614 2.71447 -31.4304 -0.457008 -0.977858 0.430718 -0.139853 -0.103516 0.0664465 0.00170108 -1.53042 178326 83051.6 278222 -126205 
29918 2 -240.3 5.45973 -31.4475 -3.00349 -0.640791 0.641847 -0.14024 -0.022101 0.0461146 0.0123981 -1.53707 -131302 81940 113960 -80786.8 
29835 2 -237.107 1.73602 -28.7796 0.383879 0.992365 -0.470595 0.130239 0.152867 -0.0650074 0.0017049 -1.51991 243701 188887 238887 -99213.8 
30642 2 -237.058 -0.0819522 -26.1823 -0.973624 -0.858354 0.252652 -0.0544402 0.0252124 0.0342816 0.00220233 -1.51843 423400 163099 237572 76951.8 
29832 2 -237.022 -0.0865061 -31.3878 -0.0166707 -0.837006 -0.890325 0.0798143 0.0120244 -0.0828576 0.00188113 -1.53435 88446 74241.1 33956.2 -175239 
30640 2 -237.183 5.4838 -26.1282 0.248594 -0.0516316 -0.882997 0.00693253 0.0105563 -0.116243 0.00106322 -1.53121 2838.66 -29402.1 189474 -36387.5 
29922 2 -237.184 5.465 -31.3856 -0.909118 -0.202769 0.452841 0.25389 0.078749 -0.118527 0.00135105 -1.50509 148572 252627 301857 -124658 
29830 2 -235.527 4.536 -28.7866 -0.829598 -1.69091 -1.1729 -0.16495 0.00634811 -0.0679917 0.00620072 -1.518 21077.1 272494 220498 488.797 
30643 2 -235.56 2.73247 -26.1495 0.491884 -0.594173 -1.24716 0.0633504 -0.044206 -0.0694463 0.00270847 -1.52433 92596.6 231558 202489 -5195.12 
29833 2 -235.425 2.67292 -31.4479 -2.47416 -0.14927 -0.41289 -0.142313 0.0396908 0.0680218 0.00795289 -1.51601 80286.1 270870 291859 -108682 
30646 2 -233.821 -0.00372121 -26.1564 -1.63312 -0.975476 0.659278 -0.205824 -0.143078 -0.100384 0.00510519 -1.51757 187025 160762 350054 -126002 
29836 2 -233.837 -0.115993 -31.4451 -0.128282 0.616452 0.696924 0.0886775 0.066913 -0.0422507 0.00111111 -1.52127 242454 204524 183448 -68212.5 
29839 2 -233.892 1.79465 -28.8208 -1.58133 0.624969 0.00503964 -0.0364266 -0.0774125 0.023062 0.00364156 -1.52033 185242 33177 416421 -80890.6 
30736 2 -232.409 4.56137 -28.8124 -1.56285 -1.93216 0.436768 0.0368617 -0.00148422 0.00629705 0.00801871 -1.53112 -371313 -52665 282365 -147426 
30644 2 -232.362 2.73508 -26.1948 -1.00828 -1.21967 -0.0996604 -0.141398 0.140579 0.0156875 0.00316664 -1.52014 -113389 13081.3 277196 -138554 
29837 2 -232.283 2.71213 -31.4739 -1.98841 -1.21604 -0.0872245 -0.00633097 -0.0588133 0.127137 0.00685196 -1.53543 -235664 189767 85544.2 -162244 
30647 2 -230.739 1.80802 -28.855 -0.89259 0.222669 -0.379504 -0.134566 -0.170215 0.115517 0.00124733 -1.52262 -121079 4680.09 418157 -162317 
29840 2 -230.639 -0.102488 -31.473 -0.266463 -0.019509 0.0736913 0.0540081 -0.0221774 0.0638631 9.67483e-005 -1.52506 364810 320777 117132 -115568 
30650 2 -230.701 -0.00624122 -26.1405 -2.85416 -0.972508 -1.06922 0.0903692 -0.0484789 -0.089158 0.0128914 -1.52028 104736 296982 647805 -400.1 
30740 2 -229.314 4.52903 -28.8477 0.011886 0.112816 0.0738942 0.0658451 0.296355 0.120907 2.30859e-005 -1.52181 -272418 28902.3 355587 -147803 
29843 2 -229.29 2.84162 -26.1794 -2.97753 -0.935775 0.806027 -0.0695841 -0.252829 -0.0408335 0.0130877 -1.51773 -571606 67986.3 350776 -202819 
29838 2 -229.154 2.70729 -31.4476 -0.970997 -0.706619 1.17651 0.176267 0.0302761 -0.0843706 0.00355981 -1.53291 92566.3 289939 -23351.6 -33910 
29842 2 -227.637 1.80837 -28.8415 -1.64801 -0.233926 -0.0265646 0.0835929 -0.109656 0.0332908 0.00349058 -1.51153 -215792 -186190 334536 -346971 
29844 2 -227.427 -0.0617015 -31.4931 -0.2481 1.08334 0.384143 -0.0377742 0.00487012 0.162245 0.0017416 -1.52456 409287 321346 324384 -76953.9 
30654 2 -227.54 -0.0698005 -26.1646 -1.44656 -3.54904 -1.27945 0.055794 0.131937 -0.0313995 0.0205619 -1.51527 411926 428483 298391 -130741 
29933 2 -226.219 4.55328 -28.8101 -1.98933 0.318922 -2.48695 0.0584359 0.188674 -0.135803 0.0129026 -1.48791 -93824.7 217279 274819 -249221 
30651 2 -226.246 2.82727 -26.2273 -0.535396 -1.29868 1.20422 0.17815 -0.0433485 0.0548336 0.00431179 -1.49931 -66706.7 494999 146282 -112656 
29845 2 -225.94 2.71892 -31.4539 0.197661 -0.318994 0.259475 -0.0780577 0.11681 0.0100995 0.000262174 -1.52135 330793 480877 276259 -40361.7 
29847 2 -224.483 1.76491 -28.8578 -2.0707 -1.11404 -0.698578 -0.18187 0.176187 0.00107384 0.00757842 -1.48862 -476539 297784 185559 -241218 
30658 2 -224.336 -0.0542152 -26.2499 -1.71008 1.07725 0.046553 0.0280924 0.211751 0.120664 0.00514766 -1.52256 580311 219370 56135.4 -169910 
29848 2 -224.215 -0.0759151 -31.4638 0.844302 1.47027 0.31002 -0.0046442 0.193572 0.115572 0.0037416 -1.52575 272569 -55599.5 349142 -261401 
29868 2 -280.275 8.33982 -31.4514 -1.5 0 0 0 0 0 0.00283392 -1.13127 79067.4 362836 639785 45424.4 
29869 2 -280.275 10.1931 -28.8305 -1.5 0 0 0 0 0 0.00283392 -1.13043 86619.7 345350 638437 -53868.2 
30678 2 -280.275 8.33982 -26.2095 -1.5 0 0 0 0 0 0.00283392 -1.13261 -16489.8 365762 655276 22673.1 
29870 2 -278.67 5.55988 -31.4514 -1.5 0 0 0 0 0 0.00283392 -1.53043 146641 438427 413072 250553 
29873 2 -278.67 7.41318 -28.8305 -1.5 0 0 0 0 0 0.00283392 -1.52757 51858.6 424713 467435 -221100 
29960 2 -278.67 11.1198 -31.4514 -1.5 0 0 0 0 0 0.00283392 -1.52711 200981 463184 500781 248246 
30680 2 -278.67 5.55988 -26.2095 -1.5 0 0 0 0 0 0.00283392 -1.53463 134674 448166 288770 303238 
30770 2 -278.67 11.1198 -26.2095 -1.5 0 0 0 0 0 0.00283392 -1.53161 209770 320108 407799 252118 
29872 2 -277.119 10.1921 -28.8232 -2.32292 -1.62605 0.0732141 -0.101136 -0.0262207 -0.0914313 0.0101333 -1.59437 461335 114509 299336 10346.2 
30681 2 -277.15 8.35247 -26.2372 -0.370753 -0.137227 1.26881 -0.0311595 -0.0497451 0.0560613 0.00222451 -1.60476 260665 140364 104860 -14035.3 
29871 2 -277.124 8.33553 -31.5067 -1.95678 0.812919 -0.886315 -0.0401471 0.0226651 0.104843 0.00664442 -1.59257 515079 207748 237200 -29763 
30684 2 -275.55 5.54856 -26.2425 -0.886672 -0.0500213 -0.80555 0.0135863 -0.0708461 -0.0523755 0.00181068 -1.52849 152995 134842 226990 -138585 
29874 2 -275.548 5.54242 -31.5387 -0.742479 0.37286 0.556805 0.0621935 -0.0237319 0.0920683 0.00125994 -1.52355 160956 201442 322505 -100907 
30774 2 -275.525 11.1052 -26.2097 -0.464891 -0.267948 0.675298 -0.153891 -0.0501177 -0.0812447 0.000937015 -1.53188 -64171.7 76194.2 151430 -77511.2 
29964 2 -275.536 11.1116 -31.4836 -0.972211 -0.554191 0.0787699 -0.0133516 -0.0833294 -0.0370737 0.00158514 -1.52471 128111 224289 303826 -155358 
29877 2 -275.584 7.39369 -28.8878 -2.19611 0.0256739 0.787796 0.122836 -0.0290295 0.00666094 0.00685706 -1.52427 91243 224831 310809 -14264.9 
29875 2 -273.927 8.28499 -31.497 -1.06207 0.462438 -1.24474 -0.0862332 0.0440127 -0.0188945 0.00364155 -1.52272 116271 171956 295938 -126035 
30685 2 -274.006 8.28079 -26.2488 -0.372239 0.716877 -0.373462 0.144576 0.0254638 -0.0113216 0.000997473 -1.51681 252761 143759 339133 -108558 
29876 2 -273.956 10.1506 -28.8518 -0.809026 -0.0986583 1.77523 -0.00993286 -0.0455709 -0.0424107 0.00480595 -1.52475 91808.3 274464 239738 -33128.3 
29878 2 -272.348 5.50004 -31.5202 -1.36378 0.308785 -0.0900173 -0.0180674 0.00153413 -0.0141494 0.00247287 -1.52954 105627 263841 232738 10910 
30778 2 -272.404 11.0505 -26.2367 -0.536195 0.282768 0.0449783 0.115783 0.0198422 -0.094486 0.000465374 -1.52539 -159882 179786 179515 -58937.3 
29968 2 -272.376 11.0382 -31.4952 -1.81122 -0.663679 -0.493599 0.0582593 0.089096 -0.0654843 0.00499354 -1.53197 -8996.58 117708 205637 -42938.9 
29881 2 -272.366 7.32706 -28.8965 -1.71142 -0.340654 -0.0466632 -0.0270809 0.0901318 0.067058 0.003838 -1.51932 103198 201392 297851 -51935.4 
29880 2 -270.789 10.1374 -28.9071 -1.12881 1.19138 -0.397656 -0.00104472 -0.0956245 0.071969 0.00359181 -1.52437 69917.9 144096 195182 -90568.4 
30689 2 -270.759 8.28505 -26.2731 -0.954925 -0.962408 -0.0206745 -0.119848 -0.0753823 -0.0830358 0.00231567 -1.52021 156241 200146 211909 -85926.4 
29879 2 -270.764 8.28428 -31.5276 -3.04619 -0.642876 -0.536808 -0.0275959 -0.0193483 -0.0145712 0.0125709 -1.53253 -141505 219916 154342 23378.1 
29972 2 -269.179 11.0601 -31.5022 -1.23305 0.91224 0.407825 0.043746 -0.106692 -0.0905954 0.00317262 -1.52719 241208 -3993.14 123054 -1909.62 
29885 2 -269.209 7.31595 -28.9436 -1.89752 -0.763859 0.696956 0.0923967 0.00550376 0.108608 0.00588171 -1.51941 155418 239283 208564 -107133 
30782 2 -269.22 11.0356 -26.2787 -0.18318 -0.694274 0.170673 0.0654751 -0.0787432 -0.0341229 0.000686061 -1.52215 65655 23450.8 262011 -161937 
29883 2 -267.607 8.25797 -31.5239 -2.17545 0.762911 1.78862 0.0975711 -0.0563366 -0.0332691 0.0107233 -1.52555 93862.1 228163 195868 -51073.7 
30693 2 -267.599 8.18922 -26.286 -1.17834 -1.01805 -0.200001 -0.0311461 0.0864885 -0.0371186 0.00310461 -1.52322 80445.5 177725 252929 -50922.7 
29884 2 -267.59 10.0699 -28.9171 -0.560601 -1.06501 -0.0130376 -0.0826527 0.00731129 0.0310762 0.00182465 -1.52934 61230.6 145393 151545 -89275.8 
30696 2 -265.989 5.45581 -26.2658 -0.863779 -1.49352 -0.537886 0.0538447 0.00700857 -0.0740224 0.00411364 -1.53407 -34911.1 8046.18 34028.2 -87904.5 
29886 2 -265.945 5.4733 -31.527 -1.9492 0.237753 -0.440458 -0.0544198 0.0350911 -0.00427214 0.00510095 -1.52407 220251 217286 171788 -71224.2 
29976 2 -265.966 11.0067 -31.5293 -1.04195 -0.505999 -0.30114 -0.0410838 0.0322925 -0.0515045 0.00180412 -1.52396 263656 62313.5 44105.4 -5714.99 
30786 2 -266.027 10.963 -26.3288 -2.3553 -0.455777 0.121533 -0.0168344 0.0195582 0.0908469 0.00726733 -1.52392 114367 175531 253000 -15504.1 
29889 2 -265.971 7.31463 -28.8853 -3.05614 0.233404 0.796139 -0.0869645 -0.0171547 -0.103624 0.0126309 -1.5286 8028.8 67864.4 139320 -98344.6 
29887 2 -264.398 8.24411 -31.5235 -1.7467 -1.08738 -1.13408 0.0836637 0.00618126 -0.0916352 0.0069519 -1.51697 327843 233619 239083 47473 
30697 2 -264.414 8.21136 -26.3083 -0.50317 -0.344213 -0.835222 0.0383563 0.0425849 0.0359652 0.00134675 -1.52384 35055.2 124073 159406 -8629.78 
29888 2 -264.415 10.0926 -28.9653 -1.94528 -0.571625 -0.0223021 0.0711298 -0.0753918 0.0925821 0.00517834 -1.52933 -32652.8 -41143.9 86994.5 -19304.6 
29980 2 -262.705 11.0299 -31.571 -1.04457 0.888512 1.15812 -0.194002 -0.160353 0.0200826 0.00405795 -1.52161 202998 148503 333147 -63616.3 
30790 2 -262.843 10.9728 -26.3394 -0.435829 -0.231597 0.330882 -0.0314124 -0.0365999 0.113139 0.000444694 -1.53166 46005.1 139139 106806 -60065.4 
29893 2 -262.812 7.31658 -28.9144 -2.31559 1.15013 -0.00992257 0.0532213 -0.00612417 0.048857 0.00841967 -1.53067 7398.97 111367 194401 -70673.3 
29891 2 -261.14 8.20535 -31.5111 -1.52559 0.0322297 -0.0212239 -0.0907235 0.0735285 -0.0801721 0.0029333 -1.52393 226954 118754 318230 -93875.2 
29892 2 -261.229 10.0657 -28.9052 -1.85163 -1.34237 1.3389 0.0811184 -0.0681697 -0.101467 0.00884581 -1.52397 80616.6 -11776.6 180725 -7349.56 
30701 2 -261.208 8.18938 -26.2679 -0.999082 0.107398 -1.64875 -0.040121 0.0270778 -0.0749052 0.00469559 -1.52652 89686.9 131291 162920 -137791 
29984 2 -259.56 10.9473 -31.6211 -1.70612 -0.214055 -0.698696 0.00657933 0.120834 0.186957 0.00433884 -1.52294 -23600.8 83481.3 65933.8 7667.04 
29895 2 -257.95 8.2365 -31.5733 -0.0073245 -0.312921 -1.09587 0.0474834 -0.0415276 0.113293 0.001636 -1.52244 225140 172121 244474 73268.6 
29897 2 -259.631 7.28499 -28.8783 -0.45262 -1.09384 1.19375 0.123929 0.0274684 -0.109336 0.00355987 -1.52333 177125 158354 174708 -22145.2 
30794 2 -259.67 10.9446 -26.3102 -0.654597 -0.0387007 0.706282 0.165582 0.0200385 -0.0518638 0.00116988 -1.52218 195046 44944.7 203371 -28448.2 
30705 2 -258.017 8.19968 -26.3115 -2.07516 1.25769 0.0486559 0.0916784 -0.011431 0.0479238 0.00741915 -1.52012 186386 151160 204442 -72344.5 
29896 2 -258.014 10.0673 -28.948 0.616022 0.362926 0.152197 -0.0210488 -0.0112036 0.00484618 0.000673039 -1.51596 348901 167441 434102 14018.5 
29988 2 -256.347 11.0307 -31.5842 -0.764052 -1.67909 -0.0692268 -0.0238867 -0.0814158 0.117556 0.00429234 -1.52719 132195 205374 50425.2 84511.3 
29901 2 -256.39 7.33344 -28.9282 -1.43635 -0.25514 -0.933142 -0.0224606 -0.0838829 0.0445824 0.00377723 -1.52082 259670 169258 215510 -41256.4 
30798 2 -256.407 10.9534 -26.3118 -1.21157 -0.7749 -0.345311 -0.0403568 -0.0514602 -0.0253145 0.00275534 -1.51557 340694 80827.6 292668 -100859 
29899 2 -254.731 8.24383 -31.5373 -0.549179 -0.0585774 0.254663 -0.122879 -0.0349427 -0.0821318 0.000465873 -1.5295 -2828.29 77048.8 119938 -174092 
30709 2 -254.78 8.1694 -26.2772 0.631514 0.0830307 0.112061 -0.0411977 0.0991825 -0.047308 0.000526807 -1.52341 248467 157439 352454 18138.1 
29900 2 -254.793 10.0735 -28.923 -2.03757 0.222966 0.694811 0.0291262 0.0246029 -0.0256591 0.00589977 -1.51918 237519 100224 322596 6611.1 
29992 2 -253.165 10.9696 -31.5819 -3.67064 -0.738746 -0.238115 -0.0288867 0.107493 0.113899 0.017729 -1.53045 -132728 103426 174864 -157102 
29903 2 -251.58 8.19021 -31.5529 -1.39862 -0.466789 0.26877 0.150295 0.14115 0.135231 0.00282921 -1.52155 45028.1 95845.3 164159 -59491.5 
29905 2 -253.205 7.31512 -28.9533 -3.07189 -1.61562 1.07176 0.169855 -0.035853 0.168168 0.0166198 -1.51588 253038 200030 222720 -41162.2 
30802 2 -253.186 10.9578 -26.3145 -2.30402 -0.565388 -0.74399 -0.111541 0.0171551 0.00709329 0.00778593 -1.51858 156072 257966 196201 15884.2 
29904 2 -251.571 10.0944 -28.8917 -1.32865 -0.849468 0.743609 -0.0877143 -0.102122 -0.165096 0.00382877 -1.51953 195002 251108 225357 8067.14 
30713 2 -251.573 8.18926 -26.254 -0.104362 0.587928 1.36661 0.00195281 -0.00825444 -0.174314 0.00280138 -1.52016 190671 73329.8 109948 -58473.9 
30806 2 -250.016 10.9885 -26.3572 -1.06657 -0.200127 1.14688 -0.0158323 -0.0612347 0.0956693 0.00313993 -1.52956 -196010 -117472 86969.5 -90473 
29909 2 -249.944 7.33253 -28.8716 -0.424756 1.19771 -0.285681 -0.150575 -0.00470293 -0.0734408 0.00213684 -1.52256 168334 194942 352481 18878.8 
29908 2 -248.378 10.1071 -28.9355 -2.21427 -1.15778 -1.0144 -0.00169298 -0.0351247 0.0502076 0.00915977 -1.52989 108286 79610.1 69543.9 -86578.3 
30717 2 -248.39 8.26816 -26.2516 -1.04166 0.0201225 1.4145 0.0288674 -0.0679806 -0.0105938 0.00388722 -1.53294 74290.2 153062 161403 -48952 
30724 2 -243.562 5.46203 -26.2598 -1.15616 -0.454964 0.405818 0.0266894 0.0952024 0.024129 0.00215175 -1.5226 68745.1 315803 284743 -105801 
30810 2 -246.869 11.0233 -26.3008 -1.28334 0.0343449 0.9932 0.12769 -0.15195 -0.000464939 0.00331831 -1.52027 98208.1 -125670 266359 -110421 
29913 2 -246.793 7.32176 -28.8463 -2.86255 0.487467 1.3724 0.137096 0.070605 -0.0130254 0.0129923 -1.53095 7557.89 118212 203375 -152020 
30721 2 -245.185 8.28541 -26.2333 0.323616 0.0158856 0.762029 -0.0397996 -0.103465 -0.0735673 0.00086361 -1.51572 263990 214181 123047 -115118 
29912 2 -245.17 10.0829 -28.8587 -0.234893 -0.712854 0.705207 -0.0540729 0.0765196 -0.0815207 0.00133591 -1.52593 199059 63610.1 58864.8 30094.1 
30814 2 -243.611 10.9843 -26.2993 -0.895644 -0.920278 -0.193802 -0.042708 -0.0689434 0.0564151 0.00212436 -1.52729 114387 -315337 -31460.9 -207268 
29917 2 -243.581 7.34787 -28.8797 -0.0257162 -0.166996 -0.702084 0.0564306 -0.0765408 0.138382 0.000656803 -1.52318 102045 227187 62618.1 37107.4 
29915 2 -241.935 8.22372 -31.4834 -0.458557 -0.42529 0.592766 -0.0131468 0.07793 0.15333 0.000935215 -1.5355 53685.6 190042 -28951 -72323.1 
30727 2 -241.964 8.25738 -26.2738 0.413845 -1.11792 1.29811 -0.101194 -0.116729 0.0949047 0.00391221 -1.51623 191357 186469 190835 -95715.8 
30007 2 -241.961 10.1177 -28.8905 -2.3512 0.1983 0.00868725 -0.104576 -0.14157 0.0356509 0.0070124 -1.53016 -105826 92991.7 107756 -25449 
31710 2 -240.413 10.9582 -26.2381 -0.799525 0.0263176 -0.916237 0.0209136 0.0622144 -0.125151 0.00186336 -1.53453 -96229 -287760 -12212.6 45901.2 
30725 2 -240.414 7.26398 -28.8193 -1.75355 -2.84632 0.461802 0.140571 0.162825 -0.0447932 0.0143455 -1.52801 26643.8 -48858.9 186180 -166568 
29916 2 -238.771 8.24991 -31.4175 -0.623487 0.0102141 -0.333566 0.046392 0.00689007 -0.0265043 0.000629893 -1.52156 213947 246077 118211 -48559.4 
31535 2 -238.767 8.2307 -26.1815 -0.138512 -1.33789 -1.2712 -0.126343 -0.0697924 -0.0886794 0.00431394 -1.52694 -49998.6 53409 151948 89933.4 
30726 2 -238.826 10.0466 -28.8255 -1.86089 -0.379613 0.851876 0.0817953 0.124625 0.0411662 0.00545711 -1.51993 -28053 406561 227535 24076.2 
30011 2 -237.234 11.0995 -31.4025 2.11549 -0.961396 1.35149 0.0584019 -0.125344 -0.066575 0.00910138 -1.51078 481521 291889 233349 -148220 
30731 2 -237.208 7.28821 -28.8056 -1.8354 0.755952 -0.404962 0.106309 0.108049 0.0638924 0.00516927 -1.51212 284969 182382 274773 30048.2 
31628 2 -237.253 11.0649 -26.1784 -1.23992 0.902994 0.435455 0.143214 -0.116119 -0.0488442 0.00320223 -1.51304 112731 126192 333110 63564.3 
29834 2 -233.96 5.48158 -31.4146 1.98689 -0.149989 -2.30966 -0.0217839 0.0431086 -0.0646976 0.0117195 -1.53184 198008 269043 246642 -53972 
30729 2 -235.638 8.25964 -26.1213 -1.13114 0.194283 -0.398918 0.0201519 0.107394 -0.134441 0.0018595 -1.50648 -59778 344787 452915 8262.96 
29920 2 -235.636 10.1343 -28.7921 -2.07297 1.11994 0.0289202 -0.0148817 -0.0137484 0.0368107 0.00699323 -1.50903 80758.3 444146 416944 40690.2 
29921 2 -235.528 8.30555 -31.4278 -0.438961 2.01947 -1.20784 -0.258885 -0.0491748 0.026507 0.00721683 -1.51623 110656 406719 223030 4784.17 
30732 2 -234.035 5.52312 -26.218 -1.49066 0.976057 -1.12028 -0.072416 -0.0458035 0.104774 0.00557939 -1.5237 -164210 126130 120910 -32526.4 
30015 2 -233.97 11.1021 -31.4016 -1.09164 -0.552522 2.40619 -0.249149 0.000374841 -0.0947624 0.00917776 -1.51692 303618 155953 195389 -120370 
29925 2 -234.002 7.35316 -28.8169 -0.219257 1.39099 0.230147 -0.244421 0.0197632 0.0573283 0.00256425 -1.52049 -193814 212536 199429 5523.34 
31632 2 -234.031 11.1153 -26.1578 -1.87115 0.541867 -1.04442 -0.220238 -0.136582 0.00264249 0.00615352 -1.50912 -102227 208104 448085 133535 
30733 2 -232.519 8.29734 -26.1543 -2.12713 -2.21199 0.0486489 -0.182496 0.132078 -0.00551358 0.0118646 -1.5254 -711433 19575.7 203115 39854.6 
29924 2 -232.501 10.1587 -28.7989 -2.09805 -0.860821 0.00260823 0.0126695 0.0240474 0.0287914 0.00647749 -1.52491 -409605 342881 164377 67134.3 
29114 2 -232.435 8.29823 -31.4373 -1.88179 -0.579367 -0.557031 0.143439 0.0439178 0.129535 0.00527371 -1.53168 -379534 301821 -82195 16138.3 
29926 2 -230.803 5.48163 -31.4553 -0.934827 0.426867 -2.98083 -0.0562805 0.0299257 -0.0285464 0.0125215 -1.52582 96512.4 99708.6 280183 -159312 
30826 2 -230.993 11.1591 -26.1786 -2.60209 1.4763 0.43985 0.199879 -0.0147964 0.184818 0.0115168 -1.51805 -381169 309381 203454 177342 
29929 2 -230.969 7.34136 -28.7739 -3.67412 0.142396 -0.742718 0.27341 0.0302115 -0.037871 0.0177228 -1.52238 -327000 280541 336968 -146864 
30019 2 -230.816 11.1454 -31.3838 -0.562202 0.653231 0.0757144 -0.265525 -0.158295 -0.0631729 0.000942768 -1.50452 -115080 505407 458008 -113091 
30734 2 -230.946 5.57132 -26.1412 -2.1617 -0.540246 1.19759 -0.157765 -0.132063 -0.120446 0.00805973 -1.52439 -757222 -168310 194605 -76330.7 
30738 2 -229.512 8.32985 -26.0714 -0.491319 -0.69129 1.05687 0.123906 0.19003 -0.0568499 0.00231279 -1.51252 -664510 135826 292522 30645.4 
31636 2 -229.434 10.1597 -28.673 -2.22099 0.525152 0.529444 0.225652 -0.0508967 -0.138822 0.00691338 -1.52007 -105429 408310 379374 68195.8 
29928 2 -229.301 8.24556 -31.3725 -1.2794 3.06507 -2.35255 -0.0231169 0.208461 -0.0449038 0.0208652 -1.49862 87289.3 302621 647699 -50353.1 
30833 2 -227.852 11.2539 -26.041 -1.08125 0.778412 1.24517 -0.188931 -0.0249779 -0.0618259 0.0041885 -1.51459 -99166.4 393276 298990 274475 
30737 2 -227.816 7.37415 -28.6816 1.44774 -0.299679 -0.424457 -0.10063 -0.101909 -0.274944 0.00297993 -1.49763 161897 420113 250085 -181989 
30743 2 -227.939 5.59801 -26.1138 -0.563549 0.551897 -2.13398 0.320067 0.071255 -0.100203 0.00651933 -1.51072 -378146 30253.7 301729 -121799 
30830 2 -227.783 11.1038 -31.3763 -3.98278 1.07684 -0.874126 -0.105516 -0.0116959 -0.0545506 0.022402 -1.49971 -869903 82681.5 685980 131990 
30741 2 -226.462 8.48319 -26.1738 -3.29652 0.551144 0.75707 -0.0176191 -0.166737 0.270984 0.0147917 -1.4891 -708532 137748 -54035.4 -55949.2 
30834 2 -226.316 10.1532 -28.7331 -0.639106 -0.178937 1.59235 0.0731959 0.0440941 -0.269733 0.00374839 -1.51559 162551 106658 81866.9 -213480 
29932 2 -226.19 8.4221 -31.4969 -1.55695 0.828526 -0.55591 -0.108534 -0.280619 0.0405157 0.00430704 -1.49299 -217232 102735 734591 -47701.3 
30837 2 -224.835 11.2534 -26.2442 -3.00461 -0.915942 1.1896 0.00361535 -0.0482465 0.167502 0.0142096 -1.50533 -634507 151248 392744 -203890 
30744 2 -224.841 5.70249 -26.2324 0.182588 -0.184004 -1.33528 -0.18524 -0.243634 -0.0434939 0.00233032 -1.51004 -165348 230023 154028 -289517 
29937 2 -224.73 7.3693 -28.9077 -2.43999 1.42106 -2.28503 -0.346678 0.0934979 -0.0491951 0.0166185 -1.50023 -699617 -113926 275370 -37344 
30024 2 -224.752 11.1324 -31.5323 -2.5556 -0.710192 1.42561 0.230058 -0.002156 -0.0440226 0.0114211 -1.50499 -644338 -157549 343165 -167739 
29934 2 -224.538 5.62502 -31.5708 -4.33478 -0.826671 -0.0617485 -0.146442 -0.12127 0.252244 0.0245323 -1.50389 -366013 268177 -10132 -134087 
29958 2 -280.275 13.8997 -31.4514 -1.5 0 0 0 0 0 0.00283392 -1.13377 -51503.7 350454 637596 61085.3 
29959 2 -280.275 15.753 -28.8305 -1.5 0 0 0 0 0 0.00283392 -1.13171 -186519 368578 659284 -19631.3 
30768 2 -280.275 13.8997 -26.2095 -1.5 0 0 0 0 0 0.00283392 -1.1343 -87156.4 357493 641223 73167.5 
29963 2 -278.67 12.9731 -28.8305 -1.5 0 0 0 0 0 0.00283392 -1.52572 213763 328960 498413 -278263 
30050 2 -278.67 16.6796 -31.4514 -1.5 0 0 0 0 0 0.00283392 -1.53132 104580 288364 400163 292094 
30860 2 -278.67 16.6796 -26.2095 -1.5 0 0 0 0 0 0.00283392 -1.53028 13700.7 408845 379137 276941 
29961 2 -277.159 13.9192 -31.5243 -0.631091 0.0804675 0.283386 0.0626706 -0.0907289 0.171741 0.00061094 -1.59637 381422 115729 262849 -114188 
30771 2 -277.167 13.8875 -26.2159 -1.02206 -1.17414 -0.272706 0.0509709 -0.032193 -0.029419 0.00314577 -1.60374 248074 31930.7 103098 -159109 
29962 2 -277.2 15.7278 -28.8308 -1.02657 0.797872 0.543416 0.192653 -0.00562151 -0.0458558 0.00250108 -1.5955 237726 178498 165323 -32888.6 
30054 2 -275.564 16.6561 -31.4437 -1.79936 0.987019 0.38311 0.026978 -0.0604489 -0.0605507 0.00548982 -1.52042 175494 94717.1 292510 -167637 
30864 2 -275.588 16.639 -26.2245 -1.65674 -0.208967 0.483011 0.127932 0.0163771 -0.0946154 0.00380596 -1.52792 104800 182855 100242 -109525 
29967 2 -275.54 12.9327 -28.878 -1.71696 -1.18592 0.465725 -0.0935919 0.0557488 -0.00406294 0.00575758 -1.52424 83379.7 135340 261444 -196381 
29965 2 -273.955 13.8325 -31.5146 -0.532618 0.212276 -0.480977 -0.0345804 0.0746149 0.0311879 0.000705433 -1.5181 232787 169284 230190 -122074 
30775 2 -273.993 13.8376 -26.3009 -1.84205 0.62358 -0.510198 0.0508688 0.0843271 0.112218 0.00509136 -1.52862 84236.8 81050.6 135982 -133276 
29966 2 -273.987 15.7018 -28.8743 -0.774135 0.699656 -0.909335 -0.00104631 -0.00234464 -0.0214502 0.00241285 -1.52218 281851 98575.7 181380 -56202.7 
29971 2 -272.374 12.924 -28.9026 -0.847762 -0.113288 0.348902 -0.00962939 -0.0506554 0.0108792 0.0010747 -1.53352 -135483 123979 153640 -13715.5 
30058 2 -272.322 16.5898 -31.4755 -2.47869 0.845429 -0.861759 -0.119356 0.0268002 -0.098706 0.00957394 -1.52015 167762 176744 211742 -42778.6 
30868 2 -272.351 16.5876 -26.3012 -1.95703 0.0960466 -0.265931 -0.0586775 -0.0115927 0.107634 0.00492458 -1.52646 132115 64995.4 167102 -57922.3 
29969 2 -270.772 13.7985 -31.5475 -1.64958 0.0512649 -0.0688565 -0.0274004 0.0969341 0.0320108 0.00343656 -1.52707 114650 197653 225274 161674 
30779 2 -270.809 13.7934 -26.2849 -0.960225 -0.348148 0.688514 0.0272024 0.0572122 0.0162666 0.00191105 -1.52573 79025.3 168164 168209 46646.7 
29970 2 -270.767 15.6574 -28.9074 -1.08399 0.170282 -0.447216 0.00501081 -0.05366 0.0292537 0.00176839 -1.5326 2993.9 49293.4 66620.6 40918.7 
30062 2 -269.143 16.6007 -31.4989 -1.69021 -0.726966 0.246846 -0.0845067 -0.0699287 -0.061409 0.00434057 -1.53207 -75325.1 189000 58182.7 84738.3 
30872 2 -269.169 16.5645 -26.2919 -1.1673 -1.54542 0.0264494 -0.0488319 -0.0482787 0.0093644 0.00472525 -1.52827 50061.2 193468 183430 -11684.9 
29975 2 -269.218 12.8638 -28.9147 0.0213367 -0.675227 -1.15582 0.0813362 0.0184825 0.0509851 0.00225743 -1.52966 34105.9 -860.186 131364 -117594 
29973 2 -267.578 13.7946 -31.5045 -0.757261 -1.35336 -0.751243 -0.0252093 -0.0583747 -0.1254 0.00374001 -1.52573 95450.1 -4370.36 164886 -152494 
29974 2 -267.611 15.5939 -28.9207 -0.978702 -0.278259 -0.440386 0.110028 0.0561452 0.0840354 0.00154823 -1.52505 134111 78928.3 104751 26644.4 
30783 2 -267.629 13.754 -26.278 -1.14612 -1.07428 -0.0858463 0.0552366 0.0721867 -0.093001 0.00311737 -1.52449 72373.1 115602 198565 -64116.1 
29977 2 -264.379 13.7397 -31.5447 1.14268 -0.0119289 -0.553651 0.0225618 0.0552637 -0.0238517 0.00203082 -1.52497 122723 80085 280982 -52580.9 
30070 2 -262.772 16.4927 -31.5511 -0.136149 0.59304 0.674982 -0.100272 0.0648368 -0.0416636 0.00104015 -1.52128 33811.6 157431 266636 13704.8 
30066 2 -265.988 16.5057 -31.5371 -2.17964 0.243834 -0.261459 0.105226 0.102992 0.0135987 0.00614476 -1.52128 25657.3 128519 279658 -170135 
30876 2 -265.997 16.5476 -26.3221 -2.1534 -1.31865 -0.432007 -0.0038812 -0.0732493 0.0540064 0.00826569 -1.52161 69704.5 164886 312129 -16453.7 
29979 2 -266.016 12.8259 -28.9195 -1.41372 0.419864 -0.404839 -0.0342107 0.0112568 0.00215973 0.00294573 -1.5336 70471 -100825 121783 -46053.2 
30787 2 -264.454 13.7444 -26.3206 -0.372518 0.568173 0.382164 0.0809385 -0.0229767 0.03299 0.000765333 -1.52672 151902 132808 -16800.2 -23654.9 
29978 2 -264.379 15.5282 -28.9169 -1.44 -0.362828 -1.71889 -0.0982685 0.161164 -0.0634141 0.0064989 -1.52589 148090 46807.6 119996 -55262.5 
30880 2 -262.812 16.5013 -26.3244 -1.32004 -1.17688 1.131 -0.00703177 -0.0702571 0.0227612 0.00555035 -1.52714 59446.2 90310 73894.6 -58782.6 
29983 2 -262.819 12.7999 -28.9133 -1.70925 -0.166934 0.277005 0.015738 0.0746985 -0.0951334 0.00381148 -1.53531 -46440.1 -168265 69765.6 64905.1 
29982 2 -261.207 15.5804 -28.9438 -1.77445 0.318913 -0.691037 0.00509438 -0.0272971 0.0281987 0.00469536 -1.53172 -15936.3 -11174.6 30913.3 92452.2 
30791 2 -261.229 13.7144 -26.3442 -0.451809 0.213051 -1.62649 -0.0819926 0.0525714 -0.0272828 0.00364628 -1.53146 48927.1 59429.8 90800.6 -790.067 
29985 2 -257.972 13.7658 -31.6022 -0.585419 0.391713 0.190166 -0.0194014 0.019886 0.0499445 0.000670465 -1.51739 347808 227628 177689 49542.1 
30884 2 -259.612 16.4653 -26.3531 -1.43525 0.995042 0.0967108 -0.0450504 0.00755593 -0.0282036 0.00385337 -1.53264 -10843.3 -42311 17115 6263.26 
29987 2 -259.65 12.8171 -29.0192 -1.893 0.574245 -0.533896 0.116223 -0.049819 0.144051 0.00528779 -1.52359 103948 113802 314333 31899.1 
29986 2 -258.017 15.5911 -28.961 -1.02454 -0.11545 -0.304756 -0.0113271 -0.058726 -0.0416664 0.00145585 -1.52064 96797.7 88722.1 199402 -36729.3 
30795 2 -258.064 13.6955 -26.3613 -1.23695 -0.945901 1.28868 0.0793027 0.0301079 -0.0619387 0.00514573 -1.52558 51467.5 205249 170156 78060.4 
30888 2 -256.436 16.4971 -26.3475 -2.18187 1.56338 0.598396 0.0256375 -0.115584 -0.101679 0.00952548 -1.52634 38654.3 138072 -77457.1 125797 
29991 2 -256.428 12.8208 -28.9727 -0.989465 0.334658 -0.854934 0.039316 0.0522201 0.0199553 0.00229478 -1.51173 288280 213552 272913 39135.6 
30799 2 -254.862 13.6972 -26.3345 -1.00422 1.02575 -1.73497 0.107276 0.105803 -0.0609611 0.00638671 -1.5189 257539 237992 303575 -36976.8 
29990 2 -254.815 15.6219 -28.9413 -2.09335 -1.36527 -0.526192 -0.0158437 -0.0937173 -0.105409 0.00821576 -1.51849 133489 55099.2 145537 55335.1 
29993 2 -251.594 13.7429 -31.5798 -1.46905 -1.46729 0.421317 0.116728 0.0993424 -0.0716861 0.00565339 -1.53082 -196898 -15098.9 -1709.05 119505 
29995 2 -253.213 12.8467 -29.0005 -0.441516 -0.0651191 -0.0410878 -0.000263363 -0.071708 0.153555 0.000252993 -1.5246 182652 131739 74212.4 1339.2 
30892 2 -253.246 16.5302 -26.4068 -1.68348 -0.897463 0.339084 0.0100358 -0.0182464 0.102913 0.0047289 -1.52346 26328.3 319692 -120365 82728 
29994 2 -251.606 15.5992 -28.9643 -1.53056 -0.631181 0.621886 -0.0424094 0.00317494 -0.184004 0.00393944 -1.53262 2474.43 31881.4 -100328 28023.9 
30803 2 -251.636 13.7231 -26.4083 -1.59958 0.892243 -0.685114 -0.0644581 0.0305841 0.0215406 0.00481655 -1.52546 107270 145387 59473.7 31929.6 
29999 2 -250.006 12.8517 -29.0408 -3.24948 -1.24879 -0.512519 0.0284546 -0.00852974 0.156985 0.0155944 -1.53052 140566 29504.2 -83240.2 5967.66 
30896 2 -250.062 16.5514 -26.4752 -1.81767 -1.60506 -1.3104 0.110668 0.00542496 0.219526 0.00956893 -1.52138 174690 378300 -58422.9 95659.9 
30807 2 -248.498 13.7039 -26.4187 -1.29351 0.894513 -0.330065 0.117718 0.124553 -0.00920953 0.0032524 -1.52169 64318.5 -61100.3 303504 -35186.1 
29998 2 -248.422 15.6415 -29.0502 -0.562249 0.589206 0.784005 -0.00240018 -0.129213 0.12757 0.0016096 -1.52203 35762.1 276287 -123998 11358.1 
33436 2 -246.87 16.4539 -26.463 -2.31237 0.657697 -0.496209 -0.0815399 -0.112316 0.0304835 0.00758967 -1.52801 82009.5 28637.5 48568.5 -239794 
30003 2 -246.783 12.8439 -28.996 -0.962557 -1.14053 0.808529 -0.0282656 0.0265498 0.0211584 0.00362871 -1.51816 337726 240133 140592 -77707.7 
30002 2 -245.273 13.6938 -26.382 -1.91954 -0.40839 1.15679 0.0464588 0.0554738 0.0161122 0.00653636 -1.51779 239762 8759.38 236748 -168542 
30090 2 -245.241 15.6282 -29.0684 -1.28085 -0.662894 0.328312 0.0471432 -0.0859618 0.217186 0.00275555 -1.5268 507.617 227487 -286290 -82489.7 
31808 2 -243.685 16.3938 -26.4572 0.606749 -0.782147 -0.605544 -0.0750111 -0.0763312 0.0862674 0.00169604 -1.53455 -156409 -36636.5 -130233 -42968.4 
30811 2 -243.54 12.8298 -28.9066 0.00468751 0.423139 0.316378 -0.163213 0.0942333 -0.167095 0.000351611 -1.52215 177502 245583 45589.1 11668.8 
30815 2 -242.016 13.6397 -26.336 0.0480805 0.09597 0.866031 -0.0487022 0.25198 0.0423396 0.000959163 -1.51624 124694 -81376.8 -180375 -76773.7 
31716 2 -242.037 15.6458 -28.9342 -1.75481 -0.0494901 0.7466 0.0874194 0.0527285 -0.119371 0.00458365 -1.525 158078 736092 21463.4 -29481.1 
32540 2 -240.531 16.5206 -26.3041 -0.256941 -2.36386 -0.336359 0.153946 -0.188146 0.0470998 0.00726363 -1.50891 72604.4 87374 316082 58174.9 
30816 2 -240.369 12.8736 -28.8803 -1.86895 0.908995 1.6464 -0.0259701 -0.00455638 0.0658769 0.00885427 -1.52938 -63202.1 126950 31036 -132660 
30821 2 -238.823 13.7514 -26.2066 1.74907 0.503203 1.19689 -0.0871919 0.153969 -0.104332 0.00597639 -1.51382 150814 81191.4 150909 69265 
30911 2 -238.854 15.645 -28.8655 -2.99608 0.530321 -0.44661 0.0278811 0.220594 0.0689975 0.0119115 -1.52869 198612 350863 247686 -66308.6
[truncated: 7,624,322 more chars]
