# Supplementary material for: Atomistic insight into Al-Mg friction stir welding process via molecular dynamics simulation
Source: PLoS One. 2026 Jun 4;21(6):e0350194. doi: 10.1371/journal.pone.0350194 (PMC13235913; doi:10.1371/journal.pone.0350194)
Supplement: S4 File — (ZIP) [file pone.0350194.s004.zip › Supporting Information_Raw Data set/Travel speed 200.dump]

ITEM: TIMESTEP
58000
ITEM: NUMBER OF ATOMS
58677
ITEM: BOX BOUNDS pp pp pp
-3.5000000000000000e+002 3.0000000000000000e+001
-2.0000000000000000e+001 1.2000000000000000e+002
-5.0500000000000000e+001 5.0500000000000000e+001
ITEM: ATOMS id type x y z vx vy vz fx fy fz c_10 c_11 c_peratom[1] c_peratom[2] c_peratom[3] c_peratom[4] c_peratom[5] c_peratom[6] 
27190 2 -272.525 -8.33982 -47.1772 -2 0 0 0 0 0 0.00503807 -1.07996 362453 223603 689451 1709.87 -10188.4 16046.3 
26787 2 -270.92 -9.26647 -49.7981 -2 0 0 0 0 0 0.00503807 -1.32752 320948 403431 330728 -250688 -57700.5 63402.8 
27194 2 -270.92 -9.26647 -44.5562 -2 0 0 0 0 0 0.00503807 -1.1893 391991 470046 578063 -252830 4030.17 4805.82 
27192 2 -269.315 -8.33982 -47.1772 -2 0 0 0 0 0 0.00503807 -1.48028 1.10513e+006 294785 936262 -59342.4 70770 14288.5 
26789 2 -267.71 -9.26647 -49.7981 -2 0 0 0 0 0 0.00503807 -1.40875 682593 317178 743647 -42020.9 126661 -273637 
27197 2 -267.71 -9.26647 -44.5562 -2 0 0 0 0 0 0.00503807 -1.2196 271165 250350 170627 1208.19 3250.33 4264.2 
27195 2 -266.105 -8.33982 -47.1772 -2 0 0 0 0 0 0.00503807 -1.43408 616746 203204 852941 -4979.06 -6881.39 38426.6 
26791 2 -264.5 -9.26647 -49.7981 -2 0 0 0 0 0 0.00503807 -1.4042 589428 320942 704521 110477 -265464 -264630 
27200 2 -264.5 -9.26647 -44.5562 -2 0 0 0 0 0 0.00503807 -1.21598 207479 239622 181133 8681.1 3299.18 21836.6 
27198 2 -262.895 -8.33982 -47.1772 -2 0 0 0 0 0 0.00503807 -1.43069 611940 212739 809016 5494.29 -70389.4 -40.5411 
26793 2 -261.29 -9.26647 -49.7981 -2 0 0 0 0 0 0.00503807 -1.39242 325940 83710.3 -48146 40407.8 -102389 134648 
27203 2 -261.29 -9.26647 -44.5562 -2 0 0 0 0 0 0.00503807 -1.21761 196341 229527 171602 257.391 394.265 8360.97 
27201 2 -259.685 -8.33982 -47.1772 -2 0 0 0 0 0 0.00503807 -1.42403 629656 210734 782280 713.504 -27062 -4195.86 
26795 2 -258.08 -9.26647 -49.7981 -2 0 0 0 0 0 0.00503807 -1.40274 393140 -79514.6 -237178 4339.92 1472.97 300424 
27206 2 -258.08 -9.26647 -44.5562 -2 0 0 0 0 0 0.00503807 -1.21761 180816 210645 164430 -7891.46 2681.28 56.7984 
27204 2 -256.475 -8.33982 -47.1772 -2 0 0 0 0 0 0.00503807 -1.42573 630699 226416 785926 1215.63 67742.5 -4115.55 
26797 2 -254.87 -9.26647 -49.7981 -2 0 0 0 0 0 0.00503807 -1.39071 452516 234678 293883 -126769 275714 -72564.6 
27209 2 -254.87 -9.26647 -44.5562 -2 0 0 0 0 0 0.00503807 -1.2174 187556 228087 168127 3192.35 1382.81 3311.33 
27207 2 -253.265 -8.33982 -47.1772 -2 0 0 0 0 0 0.00503807 -1.43328 601478 198120 828005 12.1608 36692.1 13936.9 
26799 2 -251.66 -9.26647 -49.7981 -2 0 0 0 0 0 0.00503807 -1.40588 534031 294471 679904 1157.23 28968.4 -240313 
27212 2 -251.66 -9.26647 -44.5562 -2 0 0 0 0 0 0.00503807 -1.2175 199742 236453 173842 -2821.98 -826.703 11170 
27210 2 -250.055 -8.33982 -47.1772 -2 0 0 0 0 0 0.00503807 -1.4344 610016 189192 843247 1736.89 -10540.2 26159.7 
26801 2 -248.45 -9.26647 -49.7981 -2 0 0 0 0 0 0.00503807 -1.39991 570253 310697 608968 146588 -332481 -226280 
27215 2 -248.45 -9.26647 -44.5562 -2 0 0 0 0 0 0.00503807 -1.2172 207713 251152 177799 -4647.83 -666.515 16932 
27213 2 -246.845 -8.33982 -47.1772 -2 0 0 0 0 0 0.00503807 -1.42906 621099 216240 800323 2799.23 -80642 -5313.12 
26803 2 -245.24 -9.26647 -49.7981 -2 0 0 0 0 0 0.00503807 -1.39572 308127 18511.5 -147174 16969.6 -57658.3 208484 
27218 2 -245.24 -9.26647 -44.5562 -2 0 0 0 0 0 0.00503807 -1.21786 200356 241201 174079 -957.714 -2243.15 12694 
27216 2 -243.635 -8.33982 -47.1772 -2 0 0 0 0 0 0.00503807 -1.42365 630420 204303 784614 -2309.56 -11931.6 -6511.04 
26805 2 -242.03 -9.26647 -49.7981 -2 0 0 0 0 0 0.00503807 -1.39994 345343 -45303.6 -213885 385.794 17549.2 271015 
27221 2 -242.03 -9.26647 -44.5562 -2 0 0 0 0 0 0.00503807 -1.21808 191426 226195 169380 -8641.59 -3535.66 5759.73 
27219 2 -240.425 -8.33982 -47.1772 -2 0 0 0 0 0 0.00503807 -1.42769 626986 215072 789698 -133.582 78819.7 -10080.1 
26807 2 -238.82 -9.26647 -49.7981 -2 0 0 0 0 0 0.00503807 -1.3941 511599 278600 445042 -151363 332952 -151009 
27224 2 -238.82 -9.26647 -44.5562 -2 0 0 0 0 0 0.00503807 -1.21721 197620 230466 172232 3884.86 -679.731 9877.86 
27222 2 -237.215 -8.33982 -47.1772 -2 0 0 0 0 0 0.00503807 -1.43442 606520 191726 836899 3601.3 24416 21030.1 
26809 2 -235.61 -9.26647 -49.7981 -2 0 0 0 0 0 0.00503807 -1.40504 498016 276684 620004 1172.92 655.283 -209826 
27227 2 -235.61 -9.26647 -44.5562 -2 0 0 0 0 0 0.00503807 -1.2188 205938 255229 172270 2003.61 -1718.35 9448.13 
27225 2 -234.005 -8.33982 -47.1772 -2 0 0 0 0 0 0.00503807 -1.4347 606777 185693 835997 -4577.65 -24523.8 19024.5 
26811 2 -232.4 -9.26647 -49.7981 -2 0 0 0 0 0 0.00503807 -1.395 523335 285581 474552 153497 -338886 -165283 
27230 2 -232.4 -9.26647 -44.5562 -2 0 0 0 0 0 0.00503807 -1.21785 207360 242130 175281 -7516.14 -6777.84 13340.3 
27228 2 -230.795 -8.33982 -47.1772 -2 0 0 0 0 0 0.00503807 -1.42859 623829 200530 786116 -4726.58 -82968.5 -18521.9 
26813 2 -229.19 -9.26647 -49.7981 -2 0 0 0 0 0 0.00503807 -1.39927 336387 -36176.5 -206122 1534.04 -22872.7 262675 
27233 2 -229.19 -9.26647 -44.5562 -2 0 0 0 0 0 0.00503807 -1.21594 199091 209819 175489 -7110.98 1863.17 14693.3 
27231 2 -227.585 -8.33982 -47.1772 -2 0 0 0 0 0 0.00503807 -1.4238 636056 221525 792045 12855.3 15982.7 2895.16 
26815 2 -225.98 -9.26647 -49.7981 -2 0 0 0 0 0 0.00503807 -1.39643 310743 6487.2 -161943 -13165.9 49771.9 220939 
27236 2 -225.98 -9.26647 -44.5562 -2 0 0 0 0 0 0.00503807 -1.21653 190174 255882 166374 -599.134 -925.525 1007.2 
27234 2 -224.375 -8.33982 -47.1772 -2 0 0 0 0 0 0.00503807 -1.42958 618586 223590 805786 -12576.3 75363.8 -1026.51 
26785 2 -272.525 -6.48653 -49.7981 -2 0 0 0 0 0 0.00503807 -1.45814 572534 726750 -238285 -338611 -221519 235135 
26830 2 -272.525 -0.926647 -49.7981 -2 0 0 0 0 0 0.00503807 -1.46456 343340 286502 452526 45249.9 -241323 -632498 
27191 2 -272.525 -6.48653 -44.5562 -2 0 0 0 0 0 0.00503807 -1.17744 254712 779009 718982 -196486 5661.14 6654.62 
27258 2 -272.525 -2.77994 -47.1772 -2 0 0 0 0 0 0.00503807 -1.12618 162876 336623 554570 79805.7 -2533.83 -63143.2 
27259 2 -272.525 -0.926647 -44.5562 -2 0 0 0 0 0 0.00503807 -1.13284 111595 374508 639719 -45404.2 27573.8 14155.1 
26832 2 -270.92 -3.70659 -49.7981 -2 0 0 0 0 0 0.00503807 -1.97324 449882 954784 318360 43142.7 497080 133324 
27260 2 -270.92 -5.55988 -47.1772 -2 0 0 0 0 0 0.00503807 -1.52282 478644 922643 576969 234993 58421.7 -17657.9 
27263 2 -270.92 -3.70659 -44.5562 -2 0 0 0 0 0 0.00503807 -1.5267 377318 448990 486555 -310221 -9132.3 -6209 
26786 2 -269.315 -6.48653 -49.7981 -2 0 0 0 0 0 0.00503807 -2.19272 995669 1.16697e+006 821688 -50484.8 617249 -137815 
26831 2 -269.315 -0.926647 -49.7981 -2 0 0 0 0 0 0.00503807 -2.04314 995023 519017 301702 351804 101986 263678 
27193 2 -269.315 -6.48653 -44.5562 -2 0 0 0 0 0 0.00503807 -1.67134 893301 939194 446194 -88386.3 -17059.9 -12604.8 
27261 2 -269.315 -2.77994 -47.1772 -2 0 0 0 0 0 0.00503807 -1.57026 820950 333133 262205 28616.7 -38894 -4597.55 
27267 2 -267.723 -3.75522 -44.5682 -2.78501 0.635196 -1.0177 -0.00680888 0.142886 0.0417139 0.0115818 -1.52666 322784 169965 238486 -3681.02 -44060.9 -26090.3 
26834 2 -267.71 -3.70659 -49.7981 -2 0 0 0 0 0 0.00503807 -2.0693 571248 469988 809314 -48239.6 168894 201898 
27264 2 -267.71 -5.55988 -47.1772 -2 0 0 0 0 0 0.00503807 -1.53078 385156 584163 225395 4537.56 -11830.7 -18800.6 
27262 2 -269.356 -0.962053 -44.5844 -2.31207 -0.32389 0.375536 -0.0377509 0.0566414 0.047296 0.00704272 -1.5919 726583 314413 190581 -83300.9 -83361.2 -32549.9 
26788 2 -266.105 -6.48653 -49.7981 -2 0 0 0 0 0 0.00503807 -2.15604 748544 1.03581e+006 1.1928e+006 -11845.8 -37806.5 -265161 
26833 2 -266.105 -0.926647 -49.7981 -2 0 0 0 0 0 0.00503807 -1.97881 378292 104160 -105016 -12384.8 28840.3 556648 
27196 2 -266.105 -6.48653 -44.5562 -2 0 0 0 0 0 0.00503807 -1.6089 344585 842383 324450 69782.4 71951.9 -22654.7 
27265 2 -266.105 -2.77994 -47.1772 -2 0 0 0 0 0 0.00503807 -1.50318 270900 235468 254939 5643.78 16119.4 -633.563 
27266 2 -266.102 -0.950242 -44.5997 -1.66313 -0.651588 -0.339942 -0.116121 -0.00628773 0.122794 0.00416413 -1.52702 230184 225240 159113 10343 -5328.78 -32683.9 
26836 2 -264.5 -3.70659 -49.7981 -2 0 0 0 0 0 0.00503807 -2.05319 233962 409547 587132 78350.2 -385304 179331 
27268 2 -264.5 -5.55988 -47.1772 -2 0 0 0 0 0 0.00503807 -1.52673 257638 611752 265680 -23589.3 5693.37 24930 
27271 2 -264.503 -3.71783 -44.5483 -1.54687 -0.330619 -0.593472 -0.05507 -0.0100121 -0.0280873 0.00359507 -1.52611 176035 223895 249625 1090.29 -89444.7 -57668.4 
26790 2 -262.895 -6.48653 -49.7981 -2 0 0 0 0 0 0.00503807 -2.09034 312262 1.0782e+006 487310 86807.6 -569322 -40344.5 
26835 2 -262.895 -0.926647 -49.7981 -2 0 0 0 0 0 0.00503807 -1.97125 408068 426574 253239 -325711 40359.5 6642.28 
27199 2 -262.895 -6.48653 -44.5562 -2 0 0 0 0 0 0.00503807 -1.6094 330606 867173 313721 -12937.7 -48282.9 -29341.8 
27269 2 -262.895 -2.77994 -47.1772 -2 0 0 0 0 0 0.00503807 -1.5105 199340 215939 169966 -18215 -12193 16196.8 
27270 2 -262.927 -0.918248 -44.5887 -1.04866 -0.221929 -1.15099 0.0864184 -0.0648341 0.0722808 0.0031157 -1.52841 147663 188099 131695 6185.24 -32385.1 -31041.1 
26838 2 -261.29 -3.70659 -49.7981 -2 0 0 0 0 0 0.00503807 -1.95301 363700 534611 -188971 -227830 -323577 -29171.1 
27272 2 -261.29 -5.55988 -47.1772 -2 0 0 0 0 0 0.00503807 -1.52354 276234 600034 255708 -10200.6 -62981.8 -58315.4 
27275 2 -261.31 -3.71495 -44.5828 -1.93206 0.0112749 0.288009 0.0253638 0.00428715 0.0756806 0.00480622 -1.52282 210873 267951 200041 -46302.9 -69794.7 -76791.6 
26792 2 -259.685 -6.48653 -49.7981 -2 0 0 0 0 0 0.00503807 -2.02604 912910 1.39037e+006 -2815.71 158661 -7512.34 187693 
26837 2 -259.685 -0.926647 -49.7981 -2 0 0 0 0 0 0.00503807 -2.00522 348697 80388.6 186810 -2540.95 22227.9 -619178 
27202 2 -259.685 -6.48653 -44.5562 -2 0 0 0 0 0 0.00503807 -1.60519 387256 934686 380684 -21871.1 -64677.2 -11098.6 
27273 2 -259.685 -2.77994 -47.1772 -2 0 0 0 0 0 0.00503807 -1.50774 224426 201382 197171 -14098.2 -2300.24 -45771.9 
27274 2 -259.691 -0.933042 -44.5822 -0.770566 0.757642 0.246204 -0.0635054 -0.0365229 0.0339366 0.00154721 -1.52577 226487 253068 120001 -70684.5 -50671.6 -56537.6 
27279 2 -258.069 -3.7202 -44.5759 -3.26793 -0.852548 -0.136695 -0.135262 0.0104719 0.026605 0.0143898 -1.52673 19377.6 172067 138139 -38354 -12887.7 -30398.7 
26840 2 -258.08 -3.70659 -49.7981 -2 0 0 0 0 0 0.00503807 -1.94135 661967 693780 -304322 139757 -22891.4 -10318.6 
27276 2 -258.08 -5.55988 -47.1772 -2 0 0 0 0 0 0.00503807 -1.52333 289647 612477 321927 -1337.88 22139.6 -70205.4 
27278 2 -256.486 -0.955217 -44.5217 -3.24269 0.0721742 0.385424 -0.000165214 0.0400961 -0.145579 0.0134376 -1.52848 19977.5 145845 198738 31301.4 36482 -33131.2 
26794 2 -256.475 -6.48653 -49.7981 -2 0 0 0 0 0 0.00503807 -2.0369 653435 1.28539e+006 124074 -236104 285293 171121 
26839 2 -256.475 -0.926647 -49.7981 -2 0 0 0 0 0 0.00503807 -1.99228 312434 266853 208749 163312 -230138 -466843 
27205 2 -256.475 -6.48653 -44.5562 -2 0 0 0 0 0 0.00503807 -1.60988 286291 787625 361837 -47710.2 11215.4 -8072.05 
27277 2 -256.475 -2.77994 -47.1772 -2 0 0 0 0 0 0.00503807 -1.50925 182268 240633 210241 20529.7 10896.8 29273 
26842 2 -254.87 -3.70659 -49.7981 -2 0 0 0 0 0 0.00503807 -1.99337 131133 388611 106034 83288.7 577657 72588.8 
27280 2 -254.87 -5.55988 -47.1772 -2 0 0 0 0 0 0.00503807 -1.52694 261182 611489 281514 27064.8 47575.3 -19108 
27283 2 -254.923 -3.73813 -44.5548 -3.00847 -0.468211 1.28674 0.16406 0.0401061 -0.00667923 0.0137613 -1.53029 34463.1 61160 222737 -40296.7 10217.8 -12029 
27282 2 -253.312 -0.971039 -44.561 -1.94597 0.12744 0.448514 0.0767076 0.0619766 0.0222904 0.00504335 -1.52281 142827 232731 245811 73061 2757.81 -47792.1 
26796 2 -253.265 -6.48653 -49.7981 -2 0 0 0 0 0 0.00503807 -2.13659 335026 1.01702e+006 783785 38923.3 415037 -169883 
26841 2 -253.265 -0.926647 -49.7981 -2 0 0 0 0 0 0.00503807 -1.97732 361153 313959 117066 263624 95285.4 384513 
27208 2 -253.265 -6.48653 -44.5562 -2 0 0 0 0 0 0.00503807 -1.60948 318759 878942 299712 -18047.5 39293.6 -32449.9 
27281 2 -253.265 -2.77994 -47.1772 -2 0 0 0 0 0 0.00503807 -1.50274 257023 240626 284752 30134 -80589.4 2215.77 
26844 2 -251.66 -3.70659 -49.7981 -2 0 0 0 0 0 0.00503807 -2.07083 611308 487376 952348 -30991.7 78557.4 214753 
27284 2 -251.66 -5.55988 -47.1772 -2 0 0 0 0 0 0.00503807 -1.5234 265951 624416 305384 10016.2 -11346 51106.8 
27287 2 -251.691 -3.71309 -44.5303 -1.96048 0.739252 -0.266457 0.0592878 -0.0425757 -0.111166 0.00561866 -1.52373 271687 123957 190042 -12599.5 50430.2 -19684.7 
27286 2 -250.098 -0.957336 -44.5617 -2.53754 0.811636 -0.597513 0.107723 0.0353163 0.0273465 0.00938959 -1.5248 303332 152767 252418 55538.9 -4410.39 -17751.1 
26798 2 -250.055 -6.48653 -49.7981 -2 0 0 0 0 0 0.00503807 -2.15472 599871 1.02957e+006 1.04399e+006 -29815.9 -96705.9 -244921 
26843 2 -250.055 -0.926647 -49.7981 -2 0 0 0 0 0 0.00503807 -1.98096 373027 154338 -40947.5 -70398.9 6980.76 551059 
27211 2 -250.055 -6.48653 -44.5562 -2 0 0 0 0 0 0.00503807 -1.60722 339615 920559 284174 -11199 37785.3 -26249.2 
27285 2 -250.055 -2.77994 -47.1772 -2 0 0 0 0 0 0.00503807 -1.50112 259141 253277 320700 197.431 -3286.32 30682.7 
26846 2 -248.45 -3.70659 -49.7981 -2 0 0 0 0 0 0.00503807 -2.03889 151761 377769 459570 61680.2 -532611 155153 
27288 2 -248.45 -5.55988 -47.1772 -2 0 0 0 0 0 0.00503807 -1.5252 259711 611484 276111 -22481.2 -8890.68 11370.6 
27291 2 -248.461 -3.72059 -44.5528 -2.05322 0.0678483 0.129626 -0.0403772 -0.0192246 -0.0507638 0.00533674 -1.52789 212640 155584 154095 -49336.4 -63458.8 -66645 
26800 2 -246.845 -6.48653 -49.7981 -2 0 0 0 0 0 0.00503807 -2.07054 386621 1.13488e+006 352315 153350 -519673 34781.4 
26845 2 -246.845 -0.926647 -49.7981 -2 0 0 0 0 0 0.00503807 -1.97548 396206 413878 268296 -298202 162989 -162485 
27214 2 -246.845 -6.48653 -44.5562 -2 0 0 0 0 0 0.00503807 -1.61021 319454 907274 292191 -5583.4 -15818.4 -40580.4 
27289 2 -246.845 -2.77994 -47.1772 -2 0 0 0 0 0 0.00503807 -1.50887 196240 218879 199494 -19108.4 -9559.55 -3575.83 
27290 2 -246.861 -0.953024 -44.5638 -1.34089 -0.146475 -0.487805 0.01517 0.0519029 -0.00151444 0.00259131 -1.52053 425196 160757 181988 -11943.7 -41427 8600.88 
27295 2 -245.248 -3.71459 -44.5752 -2.3069 -0.0897478 0.699769 0.0612886 0.0108063 0.0700406 0.00732979 -1.51941 264641 274584 253741 71859.4 29152.8 -52059.3 
26848 2 -245.24 -3.70659 -49.7981 -2 0 0 0 0 0 0.00503807 -1.9448 489072 591526 -275403 -251908 -163751 -24548.2 
27292 2 -245.24 -5.55988 -47.1772 -2 0 0 0 0 0 0.00503807 -1.52201 283992 609900 288478 -13589.7 -59849.2 -55693.1 
26802 2 -243.635 -6.48653 -49.7981 -2 0 0 0 0 0 0.00503807 -2.0267 953766 1.41496e+006 -5948.43 64772.2 8914.59 195802 
26847 2 -243.635 -0.926647 -49.7981 -2 0 0 0 0 0 0.00503807 -2.00451 414945 50866.1 176802 13482.4 -16596.7 -642696 
27217 2 -243.635 -6.48653 -44.5562 -2 0 0 0 0 0 0.00503807 -1.60537 355206 911838 347716 1475.5 -12243.1 -20432.9 
27293 2 -243.635 -2.77994 -47.1772 -2 0 0 0 0 0 0.00503807 -1.50754 250436 210220 238370 -16434.6 37977.9 -55448.9 
27294 2 -243.59 -0.916391 -44.5937 -1.26437 0.329372 -0.560837 -0.193582 -0.0878297 0.104823 0.00254631 -1.51418 329296 187680 173770 -49916.7 -69144.3 -3387.12 
27299 2 -242.012 -3.71477 -44.5472 -3.0979 -0.765605 -0.491913 -0.0929476 -0.0237007 -0.0107886 0.0131306 -1.52544 69307.5 171556 298806 9846.9 71926.1 -30225.7 
26850 2 -242.03 -3.70659 -49.7981 -2 0 0 0 0 0 0.00503807 -1.9394 603994 649304 -345820 219952 16208.5 -8322.76 
27296 2 -242.03 -5.55988 -47.1772 -2 0 0 0 0 0 0.00503807 -1.52184 290061 644850 348990 3333.3 41237.9 -26496.9 
26804 2 -240.425 -6.48653 -49.7981 -2 0 0 0 0 0 0.00503807 -2.05 513682 1.21687e+006 210410 -214584 412145 122520 
26849 2 -240.425 -0.926647 -49.7981 -2 0 0 0 0 0 0.00503807 -1.98284 361383 348762 262324 233401 -250060 -344728 
27220 2 -240.425 -6.48653 -44.5562 -2 0 0 0 0 0 0.00503807 -1.60777 321265 881434 365484 7754.69 24419.3 -9066.5 
27297 2 -240.425 -2.77994 -47.1772 -2 0 0 0 0 0 0.00503807 -1.51295 174996 185752 82711.9 49308 -40321.4 -24553.7 
27298 2 -240.411 -0.968439 -44.5699 -2.68793 -0.418407 -0.247834 -0.0832416 0.117713 0.00209654 0.00939785 -1.53085 -67994.2 105524 135489 -42090.3 -32894.5 -100957 
26852 2 -238.82 -3.70659 -49.7981 -2 0 0 0 0 0 0.00503807 -2.01322 103281 362432 281418 7953.98 599289 116395 
27300 2 -238.82 -5.55988 -47.1772 -2 0 0 0 0 0 0.00503807 -1.52642 261555 616661 269543 24018.3 28925.9 -335.659 
27303 2 -238.861 -3.70414 -44.5749 -3.33157 -0.795218 0.0346285 0.193407 -0.0699693 0.0420869 0.0147778 -1.52532 124015 149412 175328 36854.1 -10404.9 -35231.5 
26806 2 -237.215 -6.48653 -49.7981 -2 0 0 0 0 0 0.00503807 -2.14772 415965 1.01566e+006 880680 44938.7 246837 -210775 
26851 2 -237.215 -0.926647 -49.7981 -2 0 0 0 0 0 0.00503807 -1.9796 353044 234550 80183.1 180223 59411.5 489411 
27223 2 -237.215 -6.48653 -44.5562 -2 0 0 0 0 0 0.00503807 -1.60629 349755 960358 322068 -26149.6 12441.2 -22373.2 
27301 2 -237.215 -2.77994 -47.1772 -2 0 0 0 0 0 0.00503807 -1.50834 217370 205962 201702 20392 -61073.9 9638.18 
26854 2 -235.61 -3.70659 -49.7981 -2 0 0 0 0 0 0.00503807 -2.0722 693371 491159 1.07114e+006 -2279.32 9013.46 215540 
27304 2 -235.61 -5.55988 -47.1772 -2 0 0 0 0 0 0.00503807 -1.5232 270631 594752 261562 3176.49 361.745 22328.9 
27307 2 -235.607 -3.70246 -44.5633 -0.77301 -0.114518 1.02064 0.0115352 -0.0372057 -0.0216899 0.00208117 -1.51786 444387 260793 144664 -33686.5 45535.5 -72090.6 
27302 2 -237.241 -0.917319 -44.6191 -3.58783 -0.178172 -0.045643 0.0481132 -0.0531504 0.175578 0.0162557 -1.52871 38733.6 212986 98170 -15952 -77410.2 -9399.28 
27306 2 -234.012 -0.934298 -44.5672 -2.32859 0.0046508 1.67115 -0.0249875 -0.00439276 0.0406621 0.0103471 -1.52606 129559 224751 231038 -61417.1 68377.2 -9585.02 
26808 2 -234.005 -6.48653 -49.7981 -2 0 0 0 0 0 0.00503807 -2.14969 440656 1.01788e+006 904529 -43648.6 -215432 -216567 
26853 2 -234.005 -0.926647 -49.7981 -2 0 0 0 0 0 0.00503807 -1.97934 356012 220738 43395.2 -161267 -49389 503953 
27226 2 -234.005 -6.48653 -44.5562 -2 0 0 0 0 0 0.00503807 -1.60526 355078 989947 289955 45715.5 43426.8 -40054.1 
27305 2 -234.005 -2.77994 -47.1772 -2 0 0 0 0 0 0.00503807 -1.50476 235225 247062 291918 -20791.7 80687.5 46599.7 
26856 2 -232.4 -3.70659 -49.7981 -2 0 0 0 0 0 0.00503807 -2.01926 105667 362540 300451 6356.93 -591326 123558 
27308 2 -232.4 -5.55988 -47.1772 -2 0 0 0 0 0 0.00503807 -1.52405 257213 621618 294955 -22656.6 -22470.2 17059.5 
27311 2 -232.334 -3.69337 -44.5568 -1.93859 -0.775729 -0.206494 -0.206143 -0.109098 0.00325503 0.00554504 -1.52267 189654 167557 244242 -28651.5 78181.7 -42348.8 
26810 2 -230.795 -6.48653 -49.7981 -2 0 0 0 0 0 0.00503807 -2.0537 489632 1.20274e+006 230690 206065 -433782 111901 
26855 2 -230.795 -0.926647 -49.7981 -2 0 0 0 0 0 0.00503807 -1.98341 371616 365374 257247 -243492 245690 -316709 
27229 2 -230.795 -6.48653 -44.5562 -2 0 0 0 0 0 0.00503807 -1.60275 405742 940173 362107 52583.2 18930.8 -5848.85 
27309 2 -230.795 -2.77994 -47.1772 -2 0 0 0 0 0 0.00503807 -1.50576 205108 229470 203107 -55776.4 74809.8 18719.1 
27310 2 -230.842 -0.933983 -44.55 -1.59569 -0.682597 -0.0728163 0.180986 0.0320734 -0.0404912 0.00380054 -1.52849 180133 15415.7 182893 -91836.5 -8753.13 -13702.6 
27315 2 -229.172 -3.69453 -44.5324 -3.48575 -1.46295 1.03855 -0.0299136 -0.0633082 -0.06796 0.0193579 -1.52849 -9817.55 232221 258976 -78425.9 29809.8 -10399.9 
26858 2 -229.19 -3.70659 -49.7981 -2 0 0 0 0 0 0.00503807 -1.94037 590018 642229 -343029 -230768 -31544.1 -8512.86 
27312 2 -229.19 -5.55988 -47.1772 -2 0 0 0 0 0 0.00503807 -1.52183 291107 647775 362112 -15.0239 -37834.4 -9765.2 
26812 2 -227.585 -6.48653 -49.7981 -2 0 0 0 0 0 0.00503807 -2.02622 958457 1.41841e+006 -3337.89 -43300.7 -8583.26 196600 
26857 2 -227.585 -0.926647 -49.7981 -2 0 0 0 0 0 0.00503807 -2.00346 425494 49658.5 155174 -7927.97 12310.6 -646440 
27232 2 -227.585 -6.48653 -44.5562 -2 0 0 0 0 0 0.00503807 -1.60753 321881 831772 364865 -110839 -60768.7 -761.183 
27313 2 -227.585 -2.77994 -47.1772 -2 0 0 0 0 0 0.00503807 -1.50458 237359 237622 226000 22499.8 -34440.1 -15535.7 
27314 2 -227.563 -0.960484 -44.5418 -2.20075 -0.882645 -0.508164 -0.0519934 0.0693027 -0.072348 0.00740671 -1.52169 388778 204364 199161 -109093 41071.6 -363.819 
26860 2 -225.98 -3.70659 -49.7981 -2 0 0 0 0 0 0.00503807 -1.94409 513971 602914 -277206 250713 132902 -21767.5 
27316 2 -225.98 -5.55988 -47.1772 -2 0 0 0 0 0 0.00503807 -1.52259 279735 583133 193395 5087.05 52039.1 -111679 
27319 2 -226 -3.76823 -44.5922 -1.05403 0.0297379 1.19065 0.0754944 0.146811 0.0945187 0.00318596 -1.52305 81479.4 78868.7 124650 -15931.2 -72379.8 -68466.4 
27318 2 -224.346 -0.97963 -44.5838 -1.51015 0.66911 0.232147 -0.119478 0.0382709 0.0909838 0.00350416 -1.52631 218397 110522 231656 5330.46 -12508.5 3143.22 
26814 2 -224.375 -6.48653 -49.7981 -2 0 0 0 0 0 0.00503807 -2.06685 405661 1.1498e+006 331424 -165177 507050 51245.5 
26859 2 -224.375 -0.926647 -49.7981 -2 0 0 0 0 0 0.00503807 -1.97616 392484 408451 278261 289016 -182830 -192792 
27235 2 -224.375 -6.48653 -44.5562 -2 0 0 0 0 0 0.00503807 -1.60277 384414 872303 458365 52745.5 -54859.3 24516.5 
27317 2 -224.375 -2.77994 -47.1772 -2 0 0 0 0 0 0.00503807 -1.50774 269579 226019 219218 16378 26331.8 -66719 
26875 2 -272.525 4.63324 -49.7981 -2 0 0 0 0 0 0.00503807 -1.49114 331881 314096 815481 -17202.1 -290913 348312 
27348 2 -272.525 2.77994 -47.1772 -2 0 0 0 0 0 0.00503807 -1.1251 178635 338838 558477 61051.1 6349.91 63778.5 
27349 2 -272.525 4.63324 -44.5562 -2 0 0 0 0 0 0.00503807 -1.13386 57633.1 357285 632815 -68251.7 14077.7 7159.81 
26877 2 -270.92 1.85329 -49.7981 -2 0 0 0 0 0 0.00503807 -2.02295 451209 762137 646170 -142035 -518855 98008.6 
27350 2 -270.92 0 -47.1772 -2 0 0 0 0 0 0.00503807 -1.50685 421037 584800 518437 260933 -57529.5 28072.3 
27353 2 -270.92 1.85329 -44.5562 -2 0 0 0 0 0 0.00503807 -1.52767 309081 534053 384852 -292409 -58161.3 -45602.3 
27352 2 -269.363 4.63656 -44.6236 -2.11958 -0.484861 1.08365 -0.0234701 -0.0300501 0.225001 0.00743369 -1.59326 634507 283354 228791 -7530.98 -43233.6 17299.9 
26876 2 -269.315 4.63324 -49.7981 -2 0 0 0 0 0 0.00503807 -2.03061 947067 564628 129933 -344454 -258112 -74007.8 
27351 2 -269.315 2.77994 -47.1772 -2 0 0 0 0 0 0.00503807 -1.57116 812273 310362 203892 -13213.6 -64105.2 -95843.2 
27357 2 -267.751 1.82587 -44.5824 -1.8214 -0.0757532 -1.30171 -0.0356685 0.00725863 -0.0302792 0.00631984 -1.52909 254387 271015 -16595.5 -75645.3 -160195 -43458 
26879 2 -267.71 1.85329 -49.7981 -2 0 0 0 0 0 0.00503807 -1.94147 799099 698197 -293977 134139 -3488.23 -25799.2 
27354 2 -267.71 0 -47.1772 -2 0 0 0 0 0 0.00503807 -1.50297 366670 236562 254396 2841.99 -73552.1 -29970.2 
27356 2 -266.149 4.61762 -44.5616 -0.56102 0.358001 0.0285188 -0.020433 -0.00144537 -0.00731817 0.000558875 -1.52344 332330 215667 195051 -36909.7 -78027 35969 
26878 2 -266.105 4.63324 -49.7981 -2 0 0 0 0 0 0.00503807 -1.94605 491195 397530 -409065 88509.9 -13917.4 -210111 
27355 2 -266.105 2.77994 -47.1772 -2 0 0 0 0 0 0.00503807 -1.50487 244196 258089 292638 4991.34 -16873.5 -70259.7 
27361 2 -264.542 1.82842 -44.575 -3.48034 0.0930707 -1.57265 0.0302781 0.0647671 0.0133144 0.0183822 -1.53015 139204 177116 102682 30261.5 -55100.9 -25710.1 
26881 2 -264.5 1.85329 -49.7981 -2 0 0 0 0 0 0.00503807 -1.9432 457009 549805 -378733 -145488 156087 -19940.5 
27358 2 -264.5 0 -47.1772 -2 0 0 0 0 0 0.00503807 -1.50593 177313 214693 135890 -1788.7 62936.8 16539.6 
26880 2 -262.895 4.63324 -49.7981 -2 0 0 0 0 0 0.00503807 -1.97789 286629 369489 120430 253151 398396 110431 
27359 2 -262.895 2.77994 -47.1772 -2 0 0 0 0 0 0.00503807 -1.50692 206854 238723 214957 47939.1 4662.1 -26888.1 
27360 2 -262.926 4.62513 -44.5644 -1.16903 -0.224447 -0.331892 -0.0608165 -0.052361 -0.0294679 0.00192347 -1.52707 257872 161095 103464 1078.71 -107666 -58935.1 
27365 2 -261.325 1.86068 -44.5546 -2.31525 0.203242 0.00493302 0.0107183 -0.0905609 -0.0335061 0.00680356 -1.52648 268720 192366 195456 -63120.3 -97620.9 -45399 
26883 2 -261.29 1.85329 -49.7981 -2 0 0 0 0 0 0.00503807 -2.0419 137402 491093 563392 45816.4 546790 -39201.6 
27362 2 -261.29 0 -47.1772 -2 0 0 0 0 0 0.00503807 -1.50667 184029 250500 192960 7343.02 -3377.9 41758.6 
27364 2 -259.706 4.60093 -44.59 -1.90424 0.204578 -1.22094 -0.0345161 0.0203464 0.0599505 0.00649746 -1.52908 193102 129514 97437.1 -128917 -93387.6 -24422.1 
26882 2 -259.685 4.63324 -49.7981 -2 0 0 0 0 0 0.00503807 -2.05139 440481 215772 636493 -63773.3 84823.9 467247 
27363 2 -259.685 2.77994 -47.1772 -2 0 0 0 0 0 0.00503807 -1.50792 231013 195247 224182 20543.4 -29246.9 -31436.5 
27369 2 -258.076 1.82269 -44.5682 -2.23113 0.730621 0.685795 -0.0396729 0.0569876 -0.0280783 0.00753454 -1.52878 250855 100541 90428.7 -29406.3 36577.6 21364.2 
26885 2 -258.08 1.85329 -49.7981 -2 0 0 0 0 0 0.00503807 -2.07444 628622 653886 1.18156e+006 -22375.8 -88244.7 -86250.6 
27366 2 -258.08 0 -47.1772 -2 0 0 0 0 0 0.00503807 -1.50543 218504 220479 183983 -23331.9 59680.6 -29816.2 
26884 2 -256.475 4.63324 -49.7981 -2 0 0 0 0 0 0.00503807 -2.03153 218573 240516 419439 37204.7 -406997 392855 
27367 2 -256.475 2.77994 -47.1772 -2 0 0 0 0 0 0.00503807 -1.50882 180982 208390 169103 -17787.9 5001.84 1186.6 
27368 2 -256.488 4.59507 -44.5518 -2.9545 -0.688095 -0.742468 -0.0547441 0.0617763 0.00862241 0.0122851 -1.52536 134334 232304 295918 -43112.4 -18900.9 -30032.4 
26887 2 -254.87 1.85329 -49.7981 -2 0 0 0 0 0 0.00503807 -1.992 70854.3 390677 34046.3 10734 -602327 20939.3 
27370 2 -254.87 0 -47.1772 -2 0 0 0 0 0 0.00503807 -1.50279 249777 249059 289006 16729.7 -107965 -55410.4 
27373 2 -254.876 1.83265 -44.5789 -2.46095 0.564636 0.284688 0.0234829 -0.0241483 0.0547244 0.00813161 -1.52681 201549 200350 168745 35800.2 8748.41 -49831.2 
26886 2 -253.265 4.63324 -49.7981 -2 0 0 0 0 0 0.00503807 -1.95378 436619 453611 -107745 -329390 -177214 -173228 
27371 2 -253.265 2.77994 -47.1772 -2 0 0 0 0 0 0.00503807 -1.50352 231552 254029 274373 -31373.3 -19812.2 -49718.7 
27372 2 -253.305 4.62687 -44.5498 -1.6666 -0.105103 -0.3586 0.112808 -0.0206187 -0.0890515 0.00367426 -1.52776 170017 254669 108893 -6557.31 11765 15445.1 
27377 2 -251.655 1.81214 -44.5561 -2.05285 -0.638809 0.613294 -0.0982962 0.0744904 -0.029214 0.00629559 -1.52016 235963 333363 186975 6891.36 -51070.7 -28814.8 
26889 2 -251.66 1.85329 -49.7981 -2 0 0 0 0 0 0.00503807 -1.94166 754700 771010 -246191 72729.2 19694.6 -16329.7 
27374 2 -251.66 0 -47.1772 -2 0 0 0 0 0 0.00503807 -1.50034 229813 223632 288726 15243.7 -62153.3 -35658.7 
27376 2 -250.079 4.62946 -44.5696 -1.62428 -0.325252 -1.10618 0.0670345 -0.0809864 0.00685574 0.0049974 -1.52116 352012 266483 163051 31201.9 14289.7 -46205.1 
26888 2 -250.055 4.63324 -49.7981 -2 0 0 0 0 0 0.00503807 -1.94769 510324 425425 -310289 192588 1571.59 -228412 
27375 2 -250.055 2.77994 -47.1772 -2 0 0 0 0 0 0.00503807 -1.50218 242152 245729 277216 -781.657 10200.4 -79038.9 
26891 2 -248.45 1.85329 -49.7981 -2 0 0 0 0 0 0.00503807 -1.95277 291714 466737 -336447 -116349 322853 784.115 
27378 2 -248.45 0 -47.1772 -2 0 0 0 0 0 0.00503807 -1.5033 227450 253660 295941 7469.38 45295.5 -26895 
27381 2 -248.45 1.83634 -44.5726 -3.18383 1.07708 0.446287 -0.0663629 0.000191344 0.050029 0.0144795 -1.5248 91225.5 312335 230989 24642.1 -27402.4 -16580.1 
26890 2 -246.845 4.63324 -49.7981 -2 0 0 0 0 0 0.00503807 -1.99379 240037 324401 248879 155976 476643 224345 
27379 2 -246.845 2.77994 -47.1772 -2 0 0 0 0 0 0.00503807 -1.51027 201740 183487 112114 23608.5 26512.1 -58233.4 
27380 2 -246.821 4.59671 -44.5914 -1.48654 0.432176 0.0633532 -0.0971658 0.0622484 0.0709105 0.0030236 -1.52264 270264 179492 105565 46024.8 -13073 -40973.4 
27385 2 -245.267 1.83071 -44.5624 -4.74003 -0.0959576 0.620981 0.08429 -0.0280299 0.000849192 0.028796 -1.52882 -24763 205632 212439 83364.3 10831.3 -57597.8 
26893 2 -245.24 1.85329 -49.7981 -2 0 0 0 0 0 0.00503807 -2.05697 261850 561290 763385 45009 392815 -64936.6 
27382 2 -245.24 0 -47.1772 -2 0 0 0 0 0 0.00503807 -1.50799 178581 234408 158028 951.822 -20791.5 1856.58 
27384 2 -243.634 4.62406 -44.5997 -2.15943 -0.684321 -1.45546 -0.0838748 -0.0269913 0.0562237 0.00913126 -1.53038 36861.7 173008 10288.1 17495.1 -102265 -58759.6 
26892 2 -243.635 4.63324 -49.7981 -2 0 0 0 0 0 0.00503807 -2.05053 576126 215678 751360 -25929.1 28012.9 485196 
27383 2 -243.635 2.77994 -47.1772 -2 0 0 0 0 0 0.00503807 -1.51087 224472 188496 176430 20294.3 -49582.9 -4396.18 
26895 2 -242.03 1.85329 -49.7981 -2 0 0 0 0 0 0.00503807 -2.06858 443329 621245 977059 -32349.8 -186731 -80725.8 
27386 2 -242.03 0 -47.1772 -2 0 0 0 0 0 0.00503807 -1.50747 180077 229991 113355 -42603.2 95553.5 22929.2 
27389 2 -242.065 1.85639 -44.569 -1.63032 -0.386507 1.48511 0.0977077 -0.0375861 -0.0131847 0.00631383 -1.52725 160513 165217 118005 -54345.3 24457.8 -19153.6 
27388 2 -240.452 4.62319 -44.5965 -3.68199 -0.23243 -0.439787 0.0273628 -0.00248417 0.00799435 0.017387 -1.5336 -84091.7 125764 -57950.5 29893.1 -37334.1 -87847.8 
26894 2 -240.425 4.63324 -49.7981 -2 0 0 0 0 0 0.00503807 -2.01306 218957 272497 365547 -37884.9 -495389 325624 
27387 2 -240.425 2.77994 -47.1772 -2 0 0 0 0 0 0.00503807 -1.50738 213752 212874 170266 -25109.6 -14576.2 -44447 
27393 2 -238.862 1.84374 -44.5523 -0.957045 0.427424 -0.735065 0.0302094 -0.0458903 -0.0661064 0.00206428 -1.52744 231403 136457 137035 -5494.2 -2491.27 -29782 
26897 2 -238.82 1.85329 -49.7981 -2 0 0 0 0 0 0.00503807 -1.96842 146745 404891 -189148 55961 -503795 25120.6 
27390 2 -238.82 0 -47.1772 -2 0 0 0 0 0 0.00503807 -1.50413 203953 271769 195003 38685.3 -153136 59733.6 
27392 2 -237.276 4.59606 -44.6097 -3.18951 -1.02668 1.4937 0.134419 0.0450911 0.134696 0.0169509 -1.52304 195801 174098 79194.1 -27569.3 -21230.9 -73641.8 
26896 2 -237.215 4.63324 -49.7981 -2 0 0 0 0 0 0.00503807 -1.94787 497331 455276 -163579 -279902 -89622.3 -231997 
27391 2 -237.215 2.77994 -47.1772 -2 0 0 0 0 0 0.00503807 -1.50515 241066 205730 178428 2223.13 -64414.3 -137806 
26899 2 -235.61 1.85329 -49.7981 -2 0 0 0 0 0 0.00503807 -1.9407 787663 804740 -217366 8427.3 3254.64 -11024.7 
27394 2 -235.61 0 -47.1772 -2 0 0 0 0 0 0.00503807 -1.50163 211177 256648 251076 -11989.3 30810.1 49796 
27397 2 -235.634 1.85127 -44.5596 -2.67562 -0.05233 -0.434812 -0.0255688 -0.0737502 0.00370026 0.00925836 -1.52401 180241 119395 226469 -64573.4 4067.72 -8300.91 
27396 2 -234.007 4.56183 -44.5247 -1.8941 -0.934049 0.0785342 -0.0316427 0.169359 -0.112023 0.00562527 -1.51506 407510 125377 268152 -9232.09 243.249 -101766 
26898 2 -234.005 4.63324 -49.7981 -2 0 0 0 0 0 0.00503807 -1.9465 502371 453944 -232398 267768 75109.4 -234697 
27395 2 -234.005 2.77994 -47.1772 -2 0 0 0 0 0 0.00503807 -1.50178 246298 272272 266252 11044 32238.1 -71523 
27401 2 -232.437 1.83314 -44.5511 -2.48155 -0.595312 -0.254467 0.0603027 -0.0292924 0.00316048 0.00828413 -1.52771 83823.9 52396.3 286061 89310.4 -31359.1 -55786.7 
26901 2 -232.4 1.85329 -49.7981 -2 0 0 0 0 0 0.00503807 -1.96692 166301 415985 -222535 -66756.4 480101 21886.7 
27398 2 -232.4 0 -47.1772 -2 0 0 0 0 0 0.00503807 -1.50512 208273 275856 260815 3681.72 35466.8 20675.7 
27400 2 -230.766 4.58987 -44.5729 -2.52948 -0.00372285 -0.445372 -0.177765 -0.0318838 0.00668744 0.00830862 -1.53022 106625 -38621.1 121520 7467.54 -55285.3 -85776.2 
26900 2 -230.795 4.63324 -49.7981 -2 0 0 0 0 0 0.00503807 -2.00988 223853 283804 347052 56537.4 505242 317330 
27399 2 -230.795 2.77994 -47.1772 -2 0 0 0 0 0 0.00503807 -1.50853 204016 233939 175901 66717.1 -57509.1 -2841.45 
26903 2 -229.19 1.85329 -49.7981 -2 0 0 0 0 0 0.00503807 -2.06816 408120 617300 950834 34266.6 215283 -79531.2 
27402 2 -229.19 0 -47.1772 -2 0 0 0 0 0 0.00503807 -1.50105 248477 271266 267352 12643 -19748.7 -39920.5 
27405 2 -229.239 1.83834 -44.5721 -1.33072 -1.71224 -1.33601 0.138535 -0.143372 -0.0103383 0.00817113 -1.52836 220005 73435.3 90571.2 -16581.3 7367.44 -90167.7 
27404 2 -227.585 4.55319 -44.5912 -3.06996 -0.381845 0.464564 -0.0239722 0.0943467 0.0830097 0.012326 -1.52865 40148.9 164353 133675 -77117.9 -12406.4 -101381 
26902 2 -227.585 4.63324 -49.7981 -2 0 0 0 0 0 0.00503807 -2.05026 588859 217555 765607 17892 -16225.5 492708 
27403 2 -227.585 2.77994 -47.1772 -2 0 0 0 0 0 0.00503807 -1.51171 192483 170731 61053.7 18963.9 -52812.8 -27983.5 
26905 2 -225.98 1.85329 -49.7981 -2 0 0 0 0 0 0.00503807 -2.06193 289961 574795 843730 -41421.6 -358526 -66860.8 
27406 2 -225.98 0 -47.1772 -2 0 0 0 0 0 0.00503807 -1.50542 197695 201328 50209.2 -1577.82 6652.89 -100656 
27409 2 -225.983 1.80406 -44.6244 0.0181377 0.242452 0.609706 -0.0109169 0.00191854 0.217883 0.000542668 -1.52053 272479 107089 117705 -38771.5 16949.5 -68459.3 
26904 2 -224.375 4.63324 -49.7981 -2 0 0 0 0 0 0.00503807 -1.99717 235932 316449 268337 -138236 -482927 245543 
27407 2 -224.375 2.77994 -47.1772 -2 0 0 0 0 0 0.00503807 -1.50907 174444 205611 111037 -55240.5 61819 -56168.7 
27408 2 -224.393 4.58071 -44.5838 -2.39576 0.0539241 1.64277 0.00368008 -0.00156822 0.0531557 0.0106319 -1.52926 30541.2 246096 120762 -35714.6 -26312.9 -97729.9 
26920 2 -272.525 10.1931 -49.7981 -2 0 0 0 0 0 0.00503807 -1.40756 485897 424745 -471304 -10934.4 -192782 -78874.4 
27438 2 -272.525 8.33982 -47.1772 -2 0 0 0 0 0 0.00503807 -1.11601 190139 375059 501227 57889.3 4494.47 -34456.7 
27439 2 -272.525 10.1931 -44.5562 -2 0 0 0 0 0 0.00503807 -1.13339 3153.98 345677 634544 -59398.5 27080.8 10532.4 
26922 2 -270.92 7.41318 -49.7981 -2 0 0 0 0 0 0.00503807 -1.97053 561236 807289 420460 -429715 213182 72120.2 
27440 2 -270.92 5.55988 -47.1772 -2 0 0 0 0 0 0.00503807 -1.50642 400786 575255 372079 262568 -33093.7 105036 
27443 2 -270.92 7.41318 -44.5562 -2 0 0 0 0 0 0.00503807 -1.52949 264579 410626 439646 -270302 -34906.9 -18934.1 
27530 2 -270.92 11.1198 -47.1772 -2 0 0 0 0 0 0.00503807 -1.50637 430271 570747 433950 286796 -19167.8 7890.04 
27442 2 -269.382 10.1747 -44.584 -2.35577 -0.0156037 -1.14675 0.0015523 0.0513947 0.0386867 0.00864647 -1.60049 528282 190762 158648 -22536.4 -71986.7 10383.4 
26921 2 -269.315 10.1931 -49.7981 -2 0 0 0 0 0 0.00503807 -2.1083 827528 676498 675503 -8015.67 704278 16122 
27441 2 -269.315 8.33982 -47.1772 -2 0 0 0 0 0 0.00503807 -1.5743 808613 334137 258363 20929.8 9240 -38107.4 
27447 2 -267.751 7.41004 -44.5719 -2.03719 -0.147741 0.0226706 -0.0160956 -0.0317444 0.0219089 0.00525532 -1.53362 154129 177835 176631 -32390.2 -20410.2 823.909 
26924 2 -267.71 7.41318 -49.7981 -2 0 0 0 0 0 0.00503807 -2.03827 474064 158541 467602 66238 123615 -544661 
27444 2 -267.71 5.55988 -47.1772 -2 0 0 0 0 0 0.00503807 -1.51135 313307 216160 104259 -32234.8 3115.06 23285.3 
27534 2 -267.71 11.1198 -47.1772 -2 0 0 0 0 0 0.00503807 -1.50595 370765 252930 269392 20025.3 -57952.4 62080.4 
26923 2 -266.105 10.1931 -49.7981 -2 0 0 0 0 0 0.00503807 -2.0762 710507 744869 1.32344e+006 5591.7 -49915.4 36336 
27445 2 -266.105 8.33982 -47.1772 -2 0 0 0 0 0 0.00503807 -1.50632 220693 222374 143807 5818.1 -22578.8 -13087.6 
27446 2 -266.175 10.1725 -44.5541 -1.2814 0.628244 -0.47558 0.0456767 0.0045684 -0.0273115 0.00285011 -1.52586 300164 147346 188899 -18845.6 -135849 -6005.89 
27451 2 -264.57 7.3835 -44.5557 -1.29616 -0.225403 -0.681459 0.0790681 0.047595 -0.0171758 0.00276492 -1.52952 104975 201288 193596 3074.74 -47642.3 -27404.9 
26926 2 -264.5 7.41318 -49.7981 -2 0 0 0 0 0 0.00503807 -2.02652 244958 213798 390503 -20959.3 -303528 -492760 
27448 2 -264.5 5.55988 -47.1772 -2 0 0 0 0 0 0.00503807 -1.50724 210010 215381 209962 28789.9 -24675.1 -3987.93 
27538 2 -264.5 11.1198 -47.1772 -2 0 0 0 0 0 0.00503807 -1.50435 212302 242678 258146 2343.4 -41186.2 46108.6 
26925 2 -262.895 10.1931 -49.7981 -2 0 0 0 0 0 0.00503807 -2.00216 34008.2 433729 143515 9532.69 -642333 -15377.5 
27449 2 -262.895 8.33982 -47.1772 -2 0 0 0 0 0 0.00503807 -1.50484 236635 228630 234921 10572.9 -108570 -52314.5 
27450 2 -262.942 10.1677 -44.5769 -1.2522 -0.206203 0.168444 -0.000915685 0.0121658 0.0344507 0.00206421 -1.52088 440341 242071 139864 12041.3 -115642 -582.401 
27455 2 -261.353 7.38361 -44.5739 -2.4374 0.952424 0.806013 0.0329199 0.0155528 0.0378236 0.00944344 -1.5309 113468 225807 170340 -15184.8 -30358.7 -48329.6 
26928 2 -261.29 7.41318 -49.7981 -2 0 0 0 0 0 0.00503807 -1.96035 400148 407763 1461.74 355760 -137480 177287 
27452 2 -261.29 5.55988 -47.1772 -2 0 0 0 0 0 0.00503807 -1.50744 204739 221972 198780 18679.1 -97841.4 36474.6 
27542 2 -261.29 11.1198 -47.1772 -2 0 0 0 0 0 0.00503807 -1.50971 209682 219607 199161 -29989.2 -28348.8 -68604.4 
27454 2 -259.685 10.1527 -44.5807 -2.79035 0.289635 0.637046 -0.143675 0.0608074 0.0541802 0.0104235 -1.52759 250852 181131 163933 17006.4 -43839.2 -32880.2 
26927 2 -259.685 10.1931 -49.7981 -2 0 0 0 0 0 0.00503807 -1.94078 742778 762438 -241214 -42679.4 12685.6 12874.7 
27453 2 -259.685 8.33982 -47.1772 -2 0 0 0 0 0 0.00503807 -1.5013 231029 232730 227099 20247.7 -73369.6 -70096.3 
27459 2 -258.172 7.38114 -44.5465 -1.55197 -0.640523 -0.321507 0.185772 -0.00264486 -0.0440484 0.00368064 -1.52035 275439 178597 216612 35776.9 -49932.7 -624.278 
26930 2 -258.08 7.41318 -49.7981 -2 0 0 0 0 0 0.00503807 -1.95324 447607 298613 -340958 -117971 3810.03 338530 
27456 2 -258.08 5.55988 -47.1772 -2 0 0 0 0 0 0.00503807 -1.50147 246652 271879 318548 -20710.6 38071.1 61169.9 
27546 2 -258.08 11.1198 -47.1772 -2 0 0 0 0 0 0.00503807 -1.50917 226886 210740 204927 -11482.5 24761.8 -99977.6 
26929 2 -256.475 10.1931 -49.7981 -2 0 0 0 0 0 0.00503807 -1.94692 356576 492801 -410457 56569 229010 11428.6 
27457 2 -256.475 8.33982 -47.1772 -2 0 0 0 0 0 0.00503807 -1.49887 253957 271527 333597 25484.4 -3215.29 -60148.1 
27458 2 -256.492 10.1676 -44.5663 -2.73004 -0.60298 -1.04267 -0.0530615 -0.0123062 -0.0318142 0.0112146 -1.53205 75566.6 204960 109922 40775.9 -68198.6 -77331.9 
26932 2 -254.87 7.41318 -49.7981 -2 0 0 0 0 0 0.00503807 -1.98181 319988 374634 206913 -253429 350846 -181549 
27460 2 -254.87 5.55988 -47.1772 -2 0 0 0 0 0 0.00503807 -1.50328 225350 246600 262098 -6268.72 8491.9 26162 
27550 2 -254.87 11.1198 -47.1772 -2 0 0 0 0 0 0.00503807 -1.50828 214122 169459 112545 42336.5 -12609.1 -67928.3 
27463 2 -254.926 7.39406 -44.5528 -0.542484 0.20948 -0.374154 0.0524033 -0.0138933 -0.0409631 0.000602254 -1.51986 462155 217997 180367 27130.2 -50876.2 -44975 
27462 2 -253.283 10.1612 -44.5902 -2.08058 0.31732 -0.130858 -0.000717686 0.0356243 0.0186889 0.00560062 -1.53232 37044.4 238553 5827.06 84173.7 51388.8 -48332 
26931 2 -253.265 10.1931 -49.7981 -2 0 0 0 0 0 0.00503807 -2.05156 198581 603055 760194 -18231.4 490127 21598.1 
27461 2 -253.265 8.33982 -47.1772 -2 0 0 0 0 0 0.00503807 -1.50992 177053 208964 178159 21574.5 -45725 -65220.2 
27467 2 -251.665 7.39994 -44.5805 -1.51686 -0.455055 0.490456 -0.0558533 -0.0356918 0.0181756 0.00346177 -1.52859 352050 106908 88937.9 7015.61 1695.85 -31152.1 
26934 2 -251.66 7.41318 -49.7981 -2 0 0 0 0 0 0.00503807 -2.03986 469515 136917 553001 43015.4 37915.3 -567362 
27464 2 -251.66 5.55988 -47.1772 -2 0 0 0 0 0 0.00503807 -1.50279 219141 220586 190662 7953.91 -57342.6 -16309.1 
27554 2 -251.66 11.1198 -47.1772 -2 0 0 0 0 0 0.00503807 -1.50684 177444 220659 178544 22706.4 -60643.2 108725 
27466 2 -250.113 10.1668 -44.5907 -1.60074 -0.0125608 -0.478265 0.213155 -0.0243953 0.0359782 0.00351563 -1.52092 246224 242469 42485.4 -912.531 -46542.3 -107606 
26933 2 -250.055 10.1931 -49.7981 -2 0 0 0 0 0 0.00503807 -2.07418 542779 719155 1.18305e+006 10699.4 -131547 32855.5 
27465 2 -250.055 8.33982 -47.1772 -2 0 0 0 0 0 0.00503807 -1.50465 203386 185058 151533 -36487.7 73282.9 -75180.6 
26936 2 -248.45 7.41318 -49.7981 -2 0 0 0 0 0 0.00503807 -2.01262 250954 268144 332067 46630.9 -414900 -426484 
27468 2 -248.45 5.55988 -47.1772 -2 0 0 0 0 0 0.00503807 -1.50624 201119 245484 251789 21231.3 1765.65 36357.2 
27558 2 -248.45 11.1198 -47.1772 -2 0 0 0 0 0 0.00503807 -1.50457 208981 235289 252514 -20413.7 2805.92 27042.9 
27471 2 -248.429 7.37608 -44.5207 -0.97303 -0.139062 0.629094 -0.10189 0.0605946 -0.19676 0.00171532 -1.52154 300225 273841 115973 -82021.1 -68846.9 -21524.3 
26935 2 -246.845 10.1931 -49.7981 -2 0 0 0 0 0 0.00503807 -1.97998 78292.6 392097 -110811 -4087.09 -558542 -22621 
27469 2 -246.845 8.33982 -47.1772 -2 0 0 0 0 0 0.00503807 -1.50264 222594 210619 206938 8354.97 -109574 -88771.1 
27470 2 -246.818 10.1611 -44.6008 0.0220156 0.727916 -0.30144 -0.147712 0.0297935 0.0195049 0.000782428 -1.52048 274104 177660 -79143.9 -2786.83 -11776.9 -89559.4 
26938 2 -245.24 7.41318 -49.7981 -2 0 0 0 0 0 0.00503807 -1.95587 442705 392216 -60983.5 308203 -84270.4 291782 
27472 2 -245.24 5.55988 -47.1772 -2 0 0 0 0 0 0.00503807 -1.50472 203490 223808 103961 -6288.42 -42507.2 42451.5 
27562 2 -245.24 11.1198 -47.1772 -2 0 0 0 0 0 0.00503807 -1.5092 197066 217430 182904 -47108 49086.7 -49124.7 
27475 2 -245.229 7.40571 -44.6033 -3.15401 0.126442 -1.02215 -0.0141306 -0.0621734 0.133808 0.0138655 -1.52879 103800 178248 147737 48466.8 -44196.9 -38798.5 
27474 2 -243.629 10.1765 -44.5562 -1.62004 -0.658029 1.11757 -0.0837533 -0.0108687 -0.126712 0.0054241 -1.53414 -41335.6 121293 -7974.24 -57898.4 -9700.72 -42706.7 
26937 2 -243.635 10.1931 -49.7981 -2 0 0 0 0 0 0.00503807 -1.93825 811008 826262 -202502 -17358.5 12214.7 11338.7 
27473 2 -243.635 8.33982 -47.1772 -2 0 0 0 0 0 0.00503807 -1.50249 195933 256749 214165 -4978.25 14773.2 9104.56 
26940 2 -242.03 7.41318 -49.7981 -2 0 0 0 0 0 0.00503807 -1.95212 469243 348477 -190949 -207016 36299.2 349219 
27476 2 -242.03 5.55988 -47.1772 -2 0 0 0 0 0 0.00503807 -1.50534 217769 211872 147978 -4048.65 39095.9 68805.8 
27479 2 -242.03 7.40281 -44.5912 -0.988528 0.264704 0.260799 0.0154271 0.00862937 0.0109952 0.00140471 -1.53133 208295 135448 -5679.68 20612.9 -18118.9 10486.1 
27566 2 -242.03 11.1198 -47.1772 -2 0 0 0 0 0 0.00503807 -1.50471 229301 194905 112649 34101.5 -27890.7 -99628.1 
27478 2 -240.466 10.1911 -44.5925 -2.10164 -0.493242 0.510445 0.0961156 -0.0656441 0.0381996 0.00619776 -1.53469 -52187 112465 33558.7 5325.69 -12004.1 -16579.6 
26939 2 -240.425 10.1931 -49.7981 -2 0 0 0 0 0 0.00503807 -1.95712 192824 411065 -342789 38608 390140 1649.06 
27477 2 -240.425 8.33982 -47.1772 -2 0 0 0 0 0 0.00503807 -1.50495 224375 242895 189395 -1638.96 65549.2 -18771.7 
26942 2 -238.82 7.41318 -49.7981 -2 0 0 0 0 0 0.00503807 -1.99243 286101 329687 317824 -157043 436131 -306674 
27480 2 -238.82 5.55988 -47.1772 -2 0 0 0 0 0 0.00503807 -1.51165 148292 196183 52762.9 10289 -29349.6 34215 
27570 2 -238.82 11.1198 -47.1772 -2 0 0 0 0 0 0.00503807 -1.50914 176276 229295 139289 49741.5 -62844.1 61967 
27483 2 -238.798 7.41441 -44.6087 -2.40589 -0.663058 0.280798 -0.166144 -0.0846072 0.0800864 0.00794351 -1.53122 104777 71208.4 -1231.29 -76569.8 -8329.67 988.479 
26941 2 -237.215 10.1931 -49.7981 -2 0 0 0 0 0 0.00503807 -2.06445 339945 665407 951412 -14595.7 312770 31482 
27481 2 -237.215 8.33982 -47.1772 -2 0 0 0 0 0 0.00503807 -1.51202 117363 152787 -80100 20133.3 -1081.35 -2828.2 
27482 2 -237.279 10.1499 -44.5954 -3.38844 -0.0270756 0.715576 0.157404 0.0863466 0.0917597 0.0151071 -1.52756 146896 112002 113282 -93839.9 -8920 -45740.2 
27487 2 -235.628 7.37773 -44.6158 -1.9377 -1.0498 -0.204895 0.0324417 -0.0434468 0.105966 0.00617005 -1.52586 101872 210217 -11566.7 -76649.7 -61860.8 -39870 
26944 2 -235.61 7.41318 -49.7981 -2 0 0 0 0 0 0.00503807 -2.03944 548185 132937 634080 4178.99 6847.5 -582960 
27484 2 -235.61 5.55988 -47.1772 -2 0 0 0 0 0 0.00503807 -1.50752 228671 177441 168230 -20811.2 39010.1 -109995 
27574 2 -235.61 11.1198 -47.1772 -2 0 0 0 0 0 0.00503807 -1.50414 255498 242991 290426 14173.6 -2371.63 -9385.38 
26943 2 -234.005 10.1931 -49.7981 -2 0 0 0 0 0 0.00503807 -2.06626 366725 675433 944948 16177.3 -269015 35229.9 
27485 2 -234.005 8.33982 -47.1772 -2 0 0 0 0 0 0.00503807 -1.50561 212154 228356 169064 -19154 33717.6 22804 
27486 2 -234.04 10.143 -44.5258 -0.911455 -0.748626 0.464621 0.0164131 0.0336766 -0.11566 0.00202413 -1.51696 452287 236789 256327 -93145.3 4260.86 43608.4 
27491 2 -232.383 7.35102 -44.6056 -2.89696 0.180895 -0.220445 -0.161624 0.0518868 0.132813 0.0106728 -1.5242 -29091.6 215040 116766 -8032.16 18634.6 -43875.1 
26946 2 -232.4 7.41318 -49.7981 -2 0 0 0 0 0 0.00503807 -1.99899 281805 324741 334651 139596 -438528 -330327 
27488 2 -232.4 5.55988 -47.1772 -2 0 0 0 0 0 0.00503807 -1.50795 229746 190797 195250 33169 -34425.3 -118916 
27578 2 -232.4 11.1198 -47.1772 -2 0 0 0 0 0 0.00503807 -1.5032 249830 262555 291922 -30413.8 -11816.8 -41119.3 
28388 2 -230.809 10.1432 -44.5484 -2.25715 -0.0500461 -0.542827 -0.0748858 0.0328028 -0.0521759 0.00679117 -1.52032 229656 243741 195639 -71356.5 -38656.9 -22660.4 
26945 2 -230.795 10.1931 -49.7981 -2 0 0 0 0 0 0.00503807 -1.96055 170040 399702 -338515 -30711.6 -419604 868.772 
27489 2 -230.795 8.33982 -47.1772 -2 0 0 0 0 0 0.00503807 -1.50785 169048 227088 104560 16050 -93371.7 33967.1 
27495 2 -229.258 7.34301 -44.6152 -1.65301 0.0241384 0.138359 0.26264 0.101511 0.186778 0.00346642 -1.5202 86425.5 242741 147753 -27236.5 -12238.8 -66335.6 
26948 2 -229.19 7.41318 -49.7981 -2 0 0 0 0 0 0.00503807 -1.95385 471442 359065 -144039 225941 -41246.1 348740 
27492 2 -229.19 5.55988 -47.1772 -2 0 0 0 0 0 0.00503807 -1.50907 217667 180204 94823.9 -14668.5 -14413.8 -48631.7 
27582 2 -229.19 11.1198 -47.1772 -2 0 0 0 0 0 0.00503807 -1.50459 256724 198716 172595 -2818.94 -49047.3 -138995 
27490 2 -227.602 10.1679 -44.577 -5.26581 0.731265 1.06637 -0.149235 -0.0757098 0.0261508 0.0370306 -1.52478 -125833 314137 149552 12397.9 -1932.14 -63088.9 
26947 2 -227.585 10.1931 -49.7981 -2 0 0 0 0 0 0.00503807 -1.94022 818138 831582 -176903 12603.5 -4467.97 16139.7 
27493 2 -227.585 8.33982 -47.1772 -2 0 0 0 0 0 0.00503807 -1.50042 255717 255152 269348 17967.1 -16583.6 -55372.7 
26950 2 -225.98 7.41318 -49.7981 -2 0 0 0 0 0 0.00503807 -1.9544 448822 388692 -95646.5 -292172 78347.5 308337 
27496 2 -225.98 5.55988 -47.1772 -2 0 0 0 0 0 0.00503807 -1.50485 225563 260588 190470 22985.8 41911.7 39431 
27586 2 -225.98 11.1198 -47.1772 -2 0 0 0 0 0 0.00503807 -1.50694 206927 196729 118944 34453.3 -1819.12 -60070.8 
27499 2 -226.016 7.35314 -44.5717 -0.971158 -0.773223 -0.236413 -0.0805827 -0.0488171 -0.0408047 0.00201134 -1.52442 304242 75972.6 54205.1 -138037 -87690 -50524.6 
27494 2 -224.479 10.0751 -44.5995 -2.5449 1.18163 -0.299226 0.21526 0.206836 0.0127203 0.0100286 -1.52811 -71423.5 149888 -115392 -17392.7 -68694.6 -106193 
26949 2 -224.375 10.1931 -49.7981 -2 0 0 0 0 0 0.00503807 -1.97494 94334.4 390695 -157195 10880.8 536392 -18002.1 
27497 2 -224.375 8.33982 -47.1772 -2 0 0 0 0 0 0.00503807 -1.50554 246472 190143 176631 9843.86 66955.9 -163583 
26965 2 -272.525 15.753 -49.7981 -2 0 0 0 0 0 0.00503807 -1.49706 339141 349220 915696 -74601.2 -311882 -291843 
27528 2 -272.525 13.8997 -47.1772 -2 0 0 0 0 0 0.00503807 -1.1284 159712 349865 605660 68897.8 10926.9 -20001.8 
27529 2 -272.525 15.753 -44.5562 -2 0 0 0 0 0 0.00503807 -1.13363 -81099.6 339299 628365 -61136 14351.5 7019.88 
26967 2 -270.92 12.9731 -49.7981 -2 0 0 0 0 0 0.00503807 -1.97312 590860 781262 462305 198531 53405.7 72537.8 
27533 2 -270.92 12.9731 -44.5562 -2 0 0 0 0 0 0.00503807 -1.52812 381046 446014 503783 -266239 2865.69 -7223.7 
27620 2 -270.92 16.6796 -47.1772 -2 0 0 0 0 0 0.00503807 -1.50755 443514 570124 485396 237580 -42362.5 10558.7 
27532 2 -269.392 15.74 -44.5658 -1.82829 0.185409 1.05449 0.03623 -0.00349073 0.0472878 0.00565393 -1.59327 436305 298963 319231 -24872.1 -1221.72 -37487.7 
26966 2 -269.315 15.753 -49.7981 -2 0 0 0 0 0 0.00503807 -2.02938 912287 597706 32839.5 269445 -349507 44955.5 
27531 2 -269.315 13.8997 -47.1772 -2 0 0 0 0 0 0.00503807 -1.56712 851305 373407 378987 -6093.42 -47950.2 1150.59 
27537 2 -267.73 12.9459 -44.5377 -2.30202 0.138999 0.129995 -0.103801 0.0231447 -0.0569159 0.00672016 -1.52773 289015 192826 259673 -20199.8 -27651.9 9658.33 
26969 2 -267.71 12.9731 -49.7981 -2 0 0 0 0 0 0.00503807 -2.02108 455633 113943 297563 -5991.18 99668.2 601190 
27624 2 -267.71 16.6796 -47.1772 -2 0 0 0 0 0 0.00503807 -1.49846 392998 297585 316385 17518.5 -98499 -19629.7 
27536 2 -266.213 15.7197 -44.5473 -2.53049 0.727132 -0.531735 0.14481 0.0364291 0.00552506 0.00908722 -1.51969 280043 218564 280817 6595.64 -144477 -10562 
26968 2 -266.105 15.753 -49.7981 -2 0 0 0 0 0 0.00503807 -1.94409 597154 566566 -374736 -93053.4 -21761.8 86215.5 
27535 2 -266.105 13.8997 -47.1772 -2 0 0 0 0 0 0.00503807 -1.49711 269629 254641 355232 -3194.71 -4785.63 5681.36 
26971 2 -264.5 12.9731 -49.7981 -2 0 0 0 0 0 0.00503807 -2.01054 272456 210243 293021 -55758.1 -250323 535585 
27628 2 -264.5 16.6796 -47.1772 -2 0 0 0 0 0 0.00503807 -1.49832 232649 270455 305384 42448.2 -54562.1 -33918.2 
27541 2 -264.541 12.9445 -44.536 -1.68502 0.780183 -0.0796444 -0.0140288 0.00873878 -0.0893735 0.00435078 -1.52497 132887 265367 205939 -21119.1 -116758 -66020.6 
27540 2 -262.976 15.7431 -44.5685 -1.78279 0.0232852 0.781501 0.0873823 -0.0383872 0.0144156 0.00477311 -1.51963 481000 228448 169657 7997.61 -107865 27374.7 
26970 2 -262.895 15.753 -49.7981 -2 0 0 0 0 0 0.00503807 -1.98292 216204 364064 84827 -177809 487495 -71988.6 
27539 2 -262.895 13.8997 -47.1772 -2 0 0 0 0 0 0.00503807 -1.50395 253785 238503 305183 -129.406 3040.76 147.226 
27545 2 -261.319 12.9512 -44.58 -1.30079 -0.486955 -1.38877 -0.0684593 -0.0268865 0.0568258 0.00485905 -1.52188 171252 310594 162430 -52255.4 -66185.4 -54684.5 
26973 2 -261.29 12.9731 -49.7981 -2 0 0 0 0 0 0.00503807 -1.96742 387361 374764 86730.3 -335038 -7426.92 -247426 
27632 2 -261.29 16.6796 -47.1772 -2 0 0 0 0 0 0.00503807 -1.50737 203475 269573 282250 25963.2 -19454.7 6633.67 
26972 2 -259.685 15.753 -49.7981 -2 0 0 0 0 0 0.00503807 -2.06286 494946 326672 782549 56058.6 105263 -307708 
27543 2 -259.685 13.8997 -47.1772 -2 0 0 0 0 0 0.00503807 -1.50908 169663 167229 -8559.48 9267.49 -55716.4 -13681.2 
27544 2 -259.694 15.7071 -44.5862 -1.46038 -0.937542 0.552868 -0.122854 0.105269 0.0837816 0.00417826 -1.52373 378797 210416 180867 -17032.1 -55311.3 -27694.8 
26975 2 -258.08 12.9731 -49.7981 -2 0 0 0 0 0 0.00503807 -1.96584 398224 185228 -192146 70025.3 22720.8 -476524 
27636 2 -258.08 16.6796 -47.1772 -2 0 0 0 0 0 0.00503807 -1.50871 191517 203287 161400 -22619.2 26902.3 -34106.1 
27549 2 -258.147 12.9431 -44.5962 -1.88118 0.309991 0.0982432 0.124738 0.00633093 0.0429825 0.00459042 -1.53004 153681 127900 8594.06 36409.7 -143583 -16866.8 
27548 2 -256.489 15.743 -44.5566 -1.76591 0.210612 0.649101 -0.0330648 -0.0596263 -0.0972443 0.00451426 -1.5303 196582 227195 56714.5 30346.7 -7515.02 -3873.97 
26974 2 -256.475 15.753 -49.7981 -2 0 0 0 0 0 0.00503807 -2.03988 193242 279161 469772 -71994.1 -442792 -250149 
27547 2 -256.475 13.8997 -47.1772 -2 0 0 0 0 0 0.00503807 -1.50891 165651 234518 168538 42095.9 -86679.6 51661.2 
27553 2 -254.901 12.9448 -44.6165 -1.57569 0.0352673 0.775959 -3.36382e-006 0.00349425 0.119771 0.00388707 -1.52517 397390 208264 -2497.28 -45511.7 -57575.2 -35615.6 
26977 2 -254.87 12.9731 -49.7981 -2 0 0 0 0 0 0.00503807 -1.97635 376576 413031 274287 295897 216905 149223 
27640 2 -254.87 16.6796 -47.1772 -2 0 0 0 0 0 0.00503807 -1.50671 217384 206175 215142 -16492.4 -56040.7 -65286 
27552 2 -253.279 15.7077 -44.5761 -3.00796 0.921612 -0.354869 -0.00210087 0.0482598 -0.04033 0.0126243 -1.53212 72626.1 131401 823.967 27267.1 7698.29 -29694.1 
26976 2 -253.265 15.753 -49.7981 -2 0 0 0 0 0 0.00503807 -1.94801 438925 509774 -175144 284849 -231481 96480.6 
27551 2 -253.265 13.8997 -47.1772 -2 0 0 0 0 0 0.00503807 -1.50252 218075 244133 249807 -23717.8 -6716.3 -2731.85 
27557 2 -251.646 12.9529 -44.5495 -1.45257 0.993607 0.913194 -0.101951 -0.0397596 -0.105818 0.00495134 -1.52526 248151 200953 85087.8 71517 -14619.5 -84225.3 
26979 2 -251.66 12.9731 -49.7981 -2 0 0 0 0 0 0.00503807 -2.01843 407022 69075.7 315014 -28949.2 11085.2 632607 
27644 2 -251.66 16.6796 -47.1772 -2 0 0 0 0 0 0.00503807 -1.49974 226158 237536 226978 11185.4 -42052.1 -88206.3 
27556 2 -250.082 15.7427 -44.5699 -2.87335 -0.430854 -0.31542 0.0500999 -0.0541187 -0.0131712 0.0107579 -1.531 126547 136810 124543 -15728.5 -27187.8 -67328.3 
26978 2 -250.055 15.753 -49.7981 -2 0 0 0 0 0 0.00503807 -1.94154 577562 555260 -343979 -201072 -12871.4 92547.5 
27555 2 -250.055 13.8997 -47.1772 -2 0 0 0 0 0 0.00503807 -1.49855 236586 254978 310190 2014.09 30831 32347 
27561 2 -248.437 12.9748 -44.5677 -1.06911 0.342383 1.37557 -0.0678724 -0.0954308 -0.0190592 0.00397053 -1.52515 158176 313545 120330 -18237.2 30193.8 1385.92 
26981 2 -248.45 12.9731 -49.7981 -2 0 0 0 0 0 0.00503807 -1.99926 300358 290661 307041 -130220 -328811 448832 
27648 2 -248.45 16.6796 -47.1772 -2 0 0 0 0 0 0.00503807 -1.50174 243963 256917 275746 6408.08 69124.7 -67588.9 
26980 2 -246.845 15.753 -49.7981 -2 0 0 0 0 0 0.00503807 -1.99854 159669 314774 193529 -88233.2 553152 -149117 
27559 2 -246.845 13.8997 -47.1772 -2 0 0 0 0 0 0.00503807 -1.5045 185895 248525 178036 -15410.7 36490.5 64600.4 
27560 2 -246.861 15.7269 -44.5511 -2.93257 -0.415682 -0.452053 0.0123743 -0.0253007 -0.0994888 0.0113068 -1.53072 105714 44358.6 76922.2 14082.2 -18969.3 -77968.3 
26983 2 -245.24 12.9731 -49.7981 -2 0 0 0 0 0 0.00503807 -1.96635 391837 319599 16290.2 -273881 8548.42 -377260 
27652 2 -245.24 16.6796 -47.1772 -2 0 0 0 0 0 0.00503807 -1.50611 218301 213273 188725 28321.9 -29166.6 -62839.2 
27565 2 -245.261 12.9614 -44.5873 -2.08082 -0.21294 -1.01136 0.0272083 -0.0240008 0.0150126 0.00679889 -1.53395 48512.9 100311 28215.2 -59086.2 -70768.4 61319.4 
27564 2 -243.662 15.7024 -44.5732 -3.25852 0.0199645 -1.78669 -0.00077772 0.0398973 -0.0645801 0.0173947 -1.53054 83565.2 104098 -40021.4 -8287.58 -109288 -86061.2 
26982 2 -243.635 15.753 -49.7981 -2 0 0 0 0 0 0.00503807 -2.06273 635450 342012 909388 21011.9 38667.6 -322562 
27563 2 -243.635 13.8997 -47.1772 -2 0 0 0 0 0 0.00503807 -1.50658 185959 199986 37399.6 6479.18 -40949.6 -1084.05 
27569 2 -242.057 12.9344 -44.606 -1.52184 -0.493585 -0.524286 0.0183045 0.0616811 0.0992796 0.00357009 -1.53279 121013 45260.7 37951.5 16512.1 -49263.3 -64613.2 
26985 2 -242.03 12.9731 -49.7981 -2 0 0 0 0 0 0.00503807 -1.96672 408887 246361 -73898.5 159135 12881.7 -467035 
27656 2 -242.03 16.6796 -47.1772 -2 0 0 0 0 0 0.00503807 -1.50887 188157 197324 111210 9764.73 -36143.9 -23377.6 
27568 2 -240.463 15.7293 -44.5893 -2.10965 -0.486219 0.382 0.0195878 -0.0512207 0.0555318 0.00608718 -1.52378 201534 213889 83930.2 -11291.2 -43544.8 -58240.6 
26984 2 -240.425 15.753 -49.7981 -2 0 0 0 0 0 0.00503807 -2.02342 157792 283239 378420 -17536.6 -544463 -214763 
27567 2 -240.425 13.8997 -47.1772 -2 0 0 0 0 0 0.00503807 -1.50646 212392 227952 202618 2744.19 17208.4 -19065.8 
27573 2 -238.838 12.9489 -44.5405 -2.87411 0.0865004 -0.67488 -0.0284497 -0.0071286 -0.146095 0.0109874 -1.5284 61179.9 191208 59642.8 -3263.44 35763.3 -49732 
26987 2 -238.82 12.9731 -49.7981 -2 0 0 0 0 0 0.00503807 -1.98359 351711 373368 268888 225817 320755 302114 
27660 2 -238.82 16.6796 -47.1772 -2 0 0 0 0 0 0.00503807 -1.50406 217573 220815 210260 -23460.8 -53028.4 -64177.9 
26986 2 -237.215 15.753 -49.7981 -2 0 0 0 0 0 0.00503807 -1.94254 527277 541953 -280784 272613 -95460.4 110204 
27571 2 -237.215 13.8997 -47.1772 -2 0 0 0 0 0 0.00503807 -1.49886 253283 264135 295939 18276.8 -99344.5 39204.6 
27572 2 -237.249 15.7244 -44.5538 -3.20533 0.542944 0.511861 -0.00905107 -0.0464123 -0.0592922 0.0136417 -1.53158 158601 78137.2 129656 -80309.1 -40236.3 -34491.6 
27577 2 -235.654 12.9376 -44.578 -4.15563 0.204665 0.107623 0.0122825 -0.0234641 0.0345656 0.0218183 -1.52486 -77148.6 304518 130392 14006.5 21246.4 -76956.7 
26989 2 -235.61 12.9731 -49.7981 -2 0 0 0 0 0 0.00503807 -2.02005 486789 63234.5 375345 -4124.98 3348.28 651977 
27664 2 -235.61 16.6796 -47.1772 -2 0 0 0 0 0 0.00503807 -1.4996 248322 273459 326555 9809.86 -46286.1 -50944.9 
26988 2 -234.005 15.753 -49.7981 -2 0 0 0 0 0 0.00503807 -1.94203 542131 545317 -266989 -265245 73874.7 112118 
27575 2 -234.005 13.8997 -47.1772 -2 0 0 0 0 0 0.00503807 -1.50092 243368 241846 193404 17539 23653.6 6482.41 
27576 2 -234.034 15.7174 -44.5892 -2.88513 -1.0528 -0.832976 -0.022829 -0.0690195 0.0789437 0.0127541 -1.534 104906 30957.8 136860 8648.06 -28640 -74470 
26991 2 -232.4 12.9731 -49.7981 -2 0 0 0 0 0 0.00503807 -1.98702 347644 364445 292762 -208596 -324952 323086 
27581 2 -232.494 12.929 -44.5596 -0.517525 -0.182243 -0.135081 0.172502 -0.00807242 -0.0235469 0.000402154 -1.52358 109704 249086 157934 -1097.21 -28208.3 -72735.4 
27668 2 -232.4 16.6796 -47.1772 -2 0 0 0 0 0 0.00503807 -1.50619 218120 236921 100216 21325.6 54789.6 -90269.6 
27580 2 -230.835 15.7091 -44.5846 -1.27493 0.0195671 1.36626 -0.00567839 0.0454188 0.0309068 0.00439888 -1.52838 128578 169162 62771.4 128661 16735.3 28233.2 
26990 2 -230.795 15.753 -49.7981 -2 0 0 0 0 0 0.00503807 -2.01869 154292 285662 347831 1846.56 562036 -205143 
27579 2 -230.795 13.8997 -47.1772 -2 0 0 0 0 0 0.00503807 -1.50707 183692 208061 106308 23211.1 -107807 3013.85 
28389 2 -229.285 12.9325 -44.6109 0.206509 0.322631 -0.524104 0.148503 0.00246487 0.143617 0.000530788 -1.52374 374290 148977 95042.4 13613.1 -61501.4 -53530.9 
26993 2 -229.19 12.9731 -49.7981 -2 0 0 0 0 0 0.00503807 -1.96796 408217 258788 -41646 -177890 -6998.5 -457737 
27672 2 -229.19 16.6796 -47.1772 -2 0 0 0 0 0 0.00503807 -1.50453 234603 256988 199794 7328.37 -24326.7 29066.6 
26992 2 -227.585 15.753 -49.7981 -2 0 0 0 0 0 0.00503807 -2.06315 649062 343475 926452 -14909.5 -20702.5 -324066 
27583 2 -227.585 13.8997 -47.1772 -2 0 0 0 0 0 0.00503807 -1.512 173550 195518 124110 26010.9 -34362 2765.61 
28482 2 -227.645 15.7218 -44.5615 -2.32747 0.761016 -0.670978 -0.0226221 0.0212093 -0.0583712 0.00811948 -1.52823 70914.9 318081 79073.6 2806.53 -83445.2 30830.6 
26995 2 -225.98 12.9731 -49.7981 -2 0 0 0 0 0 0.00503807 -1.96685 393509 305291 7305.8 258604 -863.729 -393608 
27676 2 -225.98 16.6796 -47.1772 -2 0 0 0 0 0 0.00503807 -1.50821 162747 191320 44790 32474.2 -116933 33438 
27585 2 -226.026 12.9314 -44.5841 0.228989 -0.36446 -0.369031 0.0190487 0.00264777 -0.0137641 0.000404873 -1.5206 467294 220832 9381.88 -102336 -34483.2 -44570.1 
26994 2 -224.375 15.753 -49.7981 -2 0 0 0 0 0 0.00503807 -2.00359 154683 305642 269035 70596.7 -556389 -160564 
27587 2 -224.375 13.8997 -47.1772 -2 0 0 0 0 0 0.00503807 -1.50295 234880 238922 216395 6332.94 -10623.3 -74616.2 
27584 2 -224.47 15.7277 -44.6211 -1.59075 0.181294 -1.37318 0.122077 -0.0662166 0.218526 0.00560355 -1.5188 163237 234346 155204 -97492.7 -109894 -23298.6 
27010 2 -272.525 21.3129 -49.7981 -2 0 0 0 0 0 0.00503807 -1.45152 356836 274309 256978 -162471 -219707 548665 
27618 2 -272.525 19.4596 -47.1772 -2 0 0 0 0 0 0.00503807 -1.12148 171397 361232 503773 59946.9 -9026.06 82473.6 
27619 2 -272.525 21.3129 -44.5562 -2 0 0 0 0 0 0.00503807 -1.1335 -38489.8 334974 632473 -46817.6 25075.4 5319.24 
27012 2 -270.92 18.5329 -49.7981 -2 0 0 0 0 0 0.00503807 -2.02311 466711 687819 634456 -119979 -513546 178815 
27057 2 -270.92 24.0928 -49.7981 -2 0 0 0 0 0 0.00503807 -1.97288 404352 941887 232879 -202040 529457 107693 
27623 2 -270.92 18.5329 -44.5562 -2 0 0 0 0 0 0.00503807 -1.52774 395477 427584 505925 -259488 3388.41 7785.51 
27710 2 -270.92 22.2395 -47.1772 -2 0 0 0 0 0 0.00503807 -1.50355 448906 591203 489014 258620 18992.1 34596.9 
27713 2 -270.92 24.0928 -44.5562 -2 0 0 0 0 0 0.00503807 -1.51358 276588 417791 386230 -232862 -11194.5 -73362 
27622 2 -269.384 21.2909 -44.578 -3.09013 0.347024 -0.62717 0.00241824 0.0544005 0.0461704 0.0126741 -1.59552 445791 312978 229934 -5356.65 -73447.3 -41534.9 
27011 2 -269.315 21.3129 -49.7981 -2 0 0 0 0 0 0.00503807 -2.05419 992839 492538 379567 -292804 251008 -362851 
27621 2 -269.315 19.4596 -47.1772 -2 0 0 0 0 0 0.00503807 -1.57165 837185 331277 325863 -49254.7 43553.3 -72396.7 
27627 2 -267.725 18.5121 -44.5119 -2.45013 0.469424 0.0584174 -0.0827887 -0.00246666 -0.0785139 0.00784288 -1.5242 364478 249748 410024 19569.7 -41113.9 -44293 
27717 2 -267.729 24.1041 -44.5459 -3.01227 0.316882 -0.371242 -0.0425669 -0.0693543 -0.0263874 0.0117287 -1.52745 260934 282569 280181 105572 -47735.4 -15721.3 
27014 2 -267.71 18.5329 -49.7981 -2 0 0 0 0 0 0.00503807 -1.94229 757719 646601 -350827 -194545 3889.61 -7010.62 
27059 2 -267.71 24.0928 -49.7981 -2 0 0 0 0 0 0.00503807 -2.07252 594328 592903 953615 41633.5 176115 -98704.7 
27714 2 -267.71 22.2395 -47.1772 -2 0 0 0 0 0 0.00503807 -1.50703 310531 240826 127532 24328.1 -107037 53476.9 
27626 2 -266.199 21.2988 -44.5898 -1.98728 0.948015 0.40385 0.13885 -0.0120883 0.10017 0.00631156 -1.52018 225301 279942 181221 -452.112 -77480.7 -87814.1 
27013 2 -266.105 21.3129 -49.7981 -2 0 0 0 0 0 0.00503807 -2.00078 402921 58813.9 123461 -10024 22392.7 -635072 
27625 2 -266.105 19.4596 -47.1772 -2 0 0 0 0 0 0.00503807 -1.50406 275601 209588 293410 1717 -13199.7 -120133 
27631 2 -264.515 18.5126 -44.5346 -1.83608 0.238796 0.322554 -0.0825496 0.0104579 -0.0287981 0.00444896 -1.51922 213151 282939 337214 57069.3 -775.309 -39824 
27016 2 -264.5 18.5329 -49.7981 -2 0 0 0 0 0 0.00503807 -1.94474 474054 555409 -317396 229321 174780 -21043.7 
27061 2 -264.5 24.0928 -49.7981 -2 0 0 0 0 0 0.00503807 -2.05621 247939 517552 701602 -56774.2 -406372 -74804.2 
27718 2 -264.5 22.2395 -47.1772 -2 0 0 0 0 0 0.00503807 -1.5071 190246 261020 221385 12448.3 -63560.2 44928.3 
27721 2 -264.527 24.0958 -44.5466 -2.65607 0.91813 -0.110138 0.0362967 -0.102377 -0.0690139 0.00996255 -1.52949 44097.4 126356 170132 149423 42797.6 7111.3 
27015 2 -262.895 21.3129 -49.7981 -2 0 0 0 0 0 0.00503807 -1.97488 406109 422086 272491 311580 -112375 -117845 
27629 2 -262.895 19.4596 -47.1772 -2 0 0 0 0 0 0.00503807 -1.50708 237197 210168 207460 31439.5 -22218.5 -29035.7 
27630 2 -262.965 21.2939 -44.5767 -1.33947 -0.647726 -0.307662 0.0441809 -0.0566228 0.0441915 0.00290746 -1.52351 287279 235845 173327 -35796.9 -6559.01 -121563 
27635 2 -261.318 18.5225 -44.5402 -3.7999 -0.58615 -0.5849 -0.0774193 -0.0947348 -0.0842301 0.0190501 -1.523 65674.7 227671 179511 -135630 -103251 4429.45 
27725 2 -261.338 24.0431 -44.537 -2.61943 0.0468476 0.298625 0.0437315 0.0624273 -0.102377 0.00875718 -1.52588 83231.3 237057 144922 36885.8 -14946.4 -20443.8 
27018 2 -261.29 18.5329 -49.7981 -2 0 0 0 0 0 0.00503807 -2.03991 151580 366189 471667 -66998 525480 115436 
27063 2 -261.29 24.0928 -49.7981 -2 0 0 0 0 0 0.00503807 -1.9512 320296 481514 -341146 141503 -308606 4027.33 
27722 2 -261.29 22.2395 -47.1772 -2 0 0 0 0 0 0.00503807 -1.50298 215874 268029 304433 3910.65 -120935 -114.318 
27017 2 -259.685 21.3129 -49.7981 -2 0 0 0 0 0 0.00503807 -1.98571 365927 128809 2948.8 49936.4 -3877.19 575954 
27633 2 -259.685 19.4596 -47.1772 -2 0 0 0 0 0 0.00503807 -1.5022 234050 219385 197845 17462.8 -87279.3 32605.7 
27634 2 -259.759 21.2527 -44.5705 -2.23965 0.016646 0.270268 0.0933307 0.0986981 -0.00400238 0.00641012 -1.52659 308892 85971.3 113829 -5239.33 -100375 -100295 
27729 2 -258.153 24.0648 -44.5575 -1.38699 -0.183387 0.461823 0.111388 -0.0244063 -0.0479057 0.00273396 -1.52088 299359 331503 124480 52955 -74964.2 -31698.9 
27639 2 -258.136 18.507 -44.5781 -2.23205 -0.222955 0.465459 0.0818584 0.0135916 0.0114507 0.00661046 -1.52442 190370 210612 81456.1 15163.7 -121691 -21804.8 
27020 2 -258.08 18.5329 -49.7981 -2 0 0 0 0 0 0.00503807 -2.07131 603464 485494 1.00698e+006 33783.3 -85445 168802 
27065 2 -258.08 24.0928 -49.7981 -2 0 0 0 0 0 0.00503807 -1.94175 732892 748970 -268437 -94305.1 -22222.4 -15676.9 
27726 2 -258.08 22.2395 -47.1772 -2 0 0 0 0 0 0.00503807 -1.49635 255232 256798 387781 11529.6 -1346.95 -31537.4 
27019 2 -256.475 21.3129 -49.7981 -2 0 0 0 0 0 0.00503807 -1.97928 349714 307299 146377 -251558 -126097 398987 
27637 2 -256.475 19.4596 -47.1772 -2 0 0 0 0 0 0.00503807 -1.5022 230717 253256 274533 -1247.21 17109.7 65915.6 
27638 2 -256.475 21.3042 -44.5535 -2.30089 0.449534 -1.029 -0.13863 -0.0945267 -0.0693319 0.00825614 -1.51866 355574 283247 131640 -33405 -36015.2 -34240.9 
27733 2 -254.898 24.0434 -44.5891 -1.57291 -0.281918 -0.513011 0.0348889 0.0687503 0.0441913 0.00354767 -1.527 309017 138746 58749.6 -34777 -20749.1 -76698.9 
27022 2 -254.87 18.5329 -49.7981 -2 0 0 0 0 0 0.00503807 -1.99073 116048 357683 83665.6 -66502.1 -578593 34315.5 
27067 2 -254.87 24.0928 -49.7981 -2 0 0 0 0 0 0.00503807 -1.99335 73561.6 379555 71089.3 -17009.2 603872 9642.29 
27730 2 -254.87 22.2395 -47.1772 -2 0 0 0 0 0 0.00503807 -1.50384 213986 222999 207512 -16081.3 65979.9 -51479.8 
27643 2 -254.891 18.4943 -44.5769 -3.93825 0.100288 0.382106 -0.0478782 0.0585143 -0.0187271 0.0197314 -1.52705 235216 234322 47246 -62366.8 -109101 -21268.4 
27642 2 -253.275 21.2763 -44.5728 -1.73802 -0.281281 -0.10028 -0.0688489 0.0281486 -0.047935 0.00391694 -1.53335 -822.393 196211 27802.4 38449.1 -89599 -47212.5 
27021 2 -253.265 21.3129 -49.7981 -2 0 0 0 0 0 0.00503807 -1.98931 318292 265113 213068 -179415 202044 -460848 
27641 2 -253.265 19.4596 -47.1772 -2 0 0 0 0 0 0.00503807 -1.51017 171181 209569 164749 -22645.7 -49984.2 -31515.9 
27741 2 -251.672 24.085 -44.575 -2.62547 0.00361268 0.764548 0.00917223 -0.107819 -0.0488443 0.00941819 -1.52574 306094 213055 3854.37 9335.26 -33353.3 -53146.7 
27647 2 -251.685 18.4995 -44.5861 -2.5971 0.453828 0.890811 0.0237627 -0.0130636 0.0438362 0.00975425 -1.52852 253761 105478 98440.1 35078.3 -28416.6 -48673.8 
27024 2 -251.66 18.5329 -49.7981 -2 0 0 0 0 0 0.00503807 -1.94033 683041 688537 -293308 -118233 27505.1 -4992.99 
27069 2 -251.66 24.0928 -49.7981 -2 0 0 0 0 0 0.00503807 -2.07309 637379 613814 1.15721e+006 23452.3 82186 -99888.5 
27734 2 -251.66 22.2395 -47.1772 -2 0 0 0 0 0 0.00503807 -1.50733 182048 209779 115789 15475.3 -44588.2 16961.3 
27646 2 -250.103 21.2661 -44.5818 -0.922601 -0.155898 0.0427681 0.116471 0.0399673 0.0378832 0.00110501 -1.52454 166625 322757 138026 -42847.6 -13065.8 -45390 
27023 2 -250.055 21.3129 -49.7981 -2 0 0 0 0 0 0.00503807 -1.99897 344057 90032.2 132815 19405 -19425 -606481 
27645 2 -250.055 19.4596 -47.1772 -2 0 0 0 0 0 0.00503807 -1.50726 229099 192722 241591 1562.78 52629.5 -89689.4 
28549 2 -248.419 24.0396 -44.5828 -2.73984 -0.218374 -0.0181119 -0.0540921 -0.0178347 0.0180396 0.00951531 -1.52339 260934 222700 77160.2 63474 128103 -117833 
27651 2 -248.423 18.481 -44.5535 -1.70399 -0.649125 -0.227524 -0.117196 0.0507252 -0.0796577 0.00425305 -1.5279 186376 95925.3 111228 -37233.9 81819.4 -67540.6 
27026 2 -248.45 18.5329 -49.7981 -2 0 0 0 0 0 0.00503807 -1.95232 335869 492704 -237965 198421 340131 -27181.3 
27071 2 -248.45 24.0928 -49.7981 -2 0 0 0 0 0 0.00503807 -2.03982 129657 449146 535693 -53536.5 -549198 -47405.4 
27738 2 -248.45 22.2395 -47.1772 -2 0 0 0 0 0 0.00503807 -1.50407 202129 229342 184689 10664.3 -37463.9 -46575.8 
27650 2 -246.883 21.2535 -44.5626 -1.37143 -1.49928 -0.785303 0.112551 0.00441586 -0.0641696 0.00597688 -1.52721 225820 116794 54450 -24789.2 28122.1 -97124.2 
27025 2 -246.845 21.3129 -49.7981 -2 0 0 0 0 0 0.00503807 -1.97156 409466 425101 240564 324637 9463.14 52991.9 
27649 2 -246.845 19.4596 -47.1772 -2 0 0 0 0 0 0.00503807 -1.50258 222877 232377 203905 22655.9 -24148.2 -4260.66 
27655 2 -245.239 18.4797 -44.5726 -2.47668 0.27836 -0.278332 -0.0179629 0.0388002 -0.057013 0.00792098 -1.53215 -1544.48 227968 -7692.98 -2767.96 -40572.8 -114115 
27745 2 -245.217 24.012 -44.5584 -1.89801 0.125592 0.567924 -0.0210717 0.0502976 -0.0576949 0.00496344 -1.52895 218999 150405 105902 38580 32632.7 -126256 
27028 2 -245.24 18.5329 -49.7981 -2 0 0 0 0 0 0.00503807 -2.05548 247459 409843 637064 -76356.3 374613 139153 
27073 2 -245.24 24.0928 -49.7981 -2 0 0 0 0 0 0.00503807 -1.94169 474777 562573 -371032 171045 -143855 -15330.6 
27742 2 -245.24 22.2395 -47.1772 -2 0 0 0 0 0 0.00503807 -1.49572 266132 279172 293850 6565.36 -83731.6 -34134.9 
27654 2 -243.638 21.2779 -44.5782 -1.50154 0.0775008 -0.44932 -0.0830626 -0.040728 -0.0416144 0.00310158 -1.53045 156701 118662 -22167.4 91844.6 -57223.4 -64488.4 
27027 2 -243.635 21.3129 -49.7981 -2 0 0 0 0 0 0.00503807 -1.98317 380651 84773.1 -68131.6 1685.42 -27969.8 586450 
27653 2 -243.635 19.4596 -47.1772 -2 0 0 0 0 0 0.00503807 -1.50226 244918 244206 242893 -1480.24 -35214.7 54452.9 
27749 2 -241.988 24.0487 -44.567 -2.55282 0.292173 -0.639495 -0.1255 -0.0282467 -0.0740961 0.00883073 -1.54001 26311.7 -22654.4 -4636.83 56349.4 -16795 -46313 
27030 2 -242.03 18.5329 -49.7981 -2 0 0 0 0 0 0.00503807 -2.06541 424787 460693 821993 55546.5 -177182 160299 
27075 2 -242.03 24.0928 -49.7981 -2 0 0 0 0 0 0.00503807 -1.9375 643676 673770 -330234 -151249 14424.1 -15947 
27746 2 -242.03 22.2395 -47.1772 -2 0 0 0 0 0 0.00503807 -1.50153 196140 276633 229263 5693.33 18816.3 35690.1 
27659 2 -242.06 18.4995 -44.5855 -2.76043 0.303768 -1.07856 0.0151276 -0.042047 0.0406217 0.0111789 -1.53045 31920.3 156175 114322 39766.1 -52656.7 -86952.7 
27658 2 -240.473 21.276 -44.5855 -3.03399 -0.319106 0.416703 0.104789 -0.0509175 -0.00978173 0.011941 -1.53554 79666.3 56620 -7550.97 4987.31 -61006.3 -52401.3 
27029 2 -240.425 21.3129 -49.7981 -2 0 0 0 0 0 0.00503807 -1.97399 388904 377794 206539 -303683 -113898 254649 
27657 2 -240.425 19.4596 -47.1772 -2 0 0 0 0 0 0.00503807 -1.50665 207606 226573 171321 -21173 25879.1 23427 
27032 2 -238.82 18.5329 -49.7981 -2 0 0 0 0 0 0.00503807 -1.97161 201178 412477 -82226 -130113 -489331 -3741.92 
27077 2 -238.82 24.0928 -49.7981 -2 0 0 0 0 0 0.00503807 -2.0154 54969.3 391544 282034 20502.8 628344 -14297 
27750 2 -238.82 22.2395 -47.1772 -2 0 0 0 0 0 0.00503807 -1.50202 229004 230464 242761 -8241.61 43707.7 -77204.4 
27753 2 -238.82 24.0189 -44.5887 -1.23344 -0.587983 1.35917 0.0996477 0.0549662 0.0160703 0.00467841 -1.53125 138805 40682.9 -12451.8 60735.6 57198.7 -24949.9 
27663 2 -238.861 18.4902 -44.5687 -1.78159 0.284264 0.799578 0.00231834 0.00630836 -0.0464839 0.0049048 -1.52459 101520 227083 44513.6 -5288.86 -62777.8 -132292 
27031 2 -237.215 21.3129 -49.7981 -2 0 0 0 0 0 0.00503807 -1.99723 307402 179841 157522 -103974 133193 -550503 
27661 2 -237.215 19.4596 -47.1772 -2 0 0 0 0 0 0.00503807 -1.49913 256075 253085 388699 -42431.5 3156.2 -67081.9 
27662 2 -237.228 21.261 -44.5293 -3.37444 -0.242457 0.587435 -0.0408394 0.0094241 -0.175881 0.0148506 -1.5202 219271 295814 80341.1 56128.5 -51924 -70828.9 
27667 2 -235.658 18.4487 -44.5037 -4.12174 0.40458 0.443163 0.0539744 0.123273 -0.252474 0.0218511 -1.52221 45809.5 92141.6 68322 45546.6 -1451.08 -91175.2 
27034 2 -235.61 18.5329 -49.7981 -2 0 0 0 0 0 0.00503807 -1.94077 705767 711952 -337103 -10771.2 3835.04 -6721.78 
27079 2 -235.61 24.0928 -49.7981 -2 0 0 0 0 0 0.00503807 -2.07587 728051 628458 1.23525e+006 633.039 7507.07 -102883 
27754 2 -235.61 22.2395 -47.1772 -2 0 0 0 0 0 0.00503807 -1.49834 250558 253894 296627 -15947.9 12498.4 -33694.9 
27757 2 -235.567 24.066 -44.5435 -2.98601 -0.389055 -0.634152 -0.153529 -0.111539 -0.0976319 0.0119273 -1.52555 -7388.51 175838 117909 118863 -28670 -67347.8 
27666 2 -234.034 21.249 -44.5302 -4.26089 1.233 -1.74277 -0.0709027 -0.0290467 -0.130454 0.0286071 -1.51852 7255.2 320349 133181 60614.1 -146195 -130800 
27033 2 -234.005 21.3129 -49.7981 -2 0 0 0 0 0 0.00503807 -1.99641 313996 162288 153887 88347 -112642 -566134 
27665 2 -234.005 19.4596 -47.1772 -2 0 0 0 0 0 0.00503807 -1.50228 250110 242191 285625 51335 -57842 -52425.1 
27671 2 -232.453 18.4622 -44.5909 -0.770438 1.26772 -0.351485 0.00565164 0.0552888 0.137435 0.00292741 -1.52666 141246 56550.9 245483 -12728.7 -15717.9 -56380.1 
27036 2 -232.4 18.5329 -49.7981 -2 0 0 0 0 0 0.00503807 -1.96678 224367 425453 -92199.5 142301 472723 -8171.58 
27081 2 -232.4 24.0928 -49.7981 -2 0 0 0 0 0 0.00503807 -2.01894 63517.3 395431 318557 -29179.1 -621635 -21621.1 
27758 2 -232.4 22.2395 -47.1772 -2 0 0 0 0 0 0.00503807 -1.50928 198405 220545 158101 18879.9 -130380 -32010.4 
27761 2 -232.436 24.0471 -44.5809 -3.84931 1.08431 1.39382 0.114476 -0.0365805 0.0447751 0.0225903 -1.52839 -128103 227622 133317 134185 24622.7 -85536.8 
27035 2 -230.795 21.3129 -49.7981 -2 0 0 0 0 0 0.00503807 -1.97252 397087 387504 234947 307770 105045 219466 
27669 2 -230.795 19.4596 -47.1772 -2 0 0 0 0 0 0.00503807 -1.50839 212248 169412 65.0674 46894.9 -65205.8 -77624.8 
27670 2 -230.874 21.2294 -44.624 -3.33889 0.762534 0.250488 0.0604762 0.126196 0.19132 0.0148527 -1.52568 34453.7 96128.5 80936.2 84447.6 -92927.7 -133697 
27038 2 -229.19 18.5329 -49.7981 -2 0 0 0 0 0 0.00503807 -2.06258 388156 453478 763865 -60456.7 209808 158565 
27083 2 -229.19 24.0928 -49.7981 -2 0 0 0 0 0 0.00503807 -1.93829 618973 652793 -318043 154824 -29526.7 -19473.7 
27762 2 -229.19 22.2395 -47.1772 -2 0 0 0 0 0 0.00503807 -1.50432 206820 202422 83461 25862 -124709 -23997.3 
27675 2 -229.271 18.5196 -44.5514 -2.0067 0.840395 -1.08048 0.0950615 -0.109891 -0.0754678 0.00743186 -1.52825 175585 230943 120577 60141.1 -112384 -57610 
27765 2 -229.263 24.0412 -44.6013 -2.26372 0.309924 0.330634 0.0981818 -0.0304483 0.0792765 0.00671297 -1.52558 174445 215188 46064.6 160205 -40393 -102343 
27674 2 -227.653 21.2933 -44.6185 -2.06201 -0.47167 0.647817 0.00892042 -0.0644638 0.112938 0.00616409 -1.53004 157592 185997 -29132 53889 -88481.3 -107082 
27037 2 -227.585 21.3129 -49.7981 -2 0 0 0 0 0 0.00503807 -1.98166 378529 80620.6 -51261.4 -763.795 25267.3 583658 
27673 2 -227.585 19.4596 -47.1772 -2 0 0 0 0 0 0.00503807 -1.50175 272478 240372 226627 13012.5 -56758.9 6584.84 
27679 2 -226.042 18.513 -44.5785 -1.37554 -1.07654 -1.26266 -0.0329769 -0.010575 0.00671114 0.00585092 -1.52737 281824 219581 65246.4 -16681 -106110 -27221.6 
27040 2 -225.98 18.5329 -49.7981 -2 0 0 0 0 0 0.00503807 -2.0563 271399 417629 673917 75401.6 -334113 144093 
27085 2 -225.98 24.0928 -49.7981 -2 0 0 0 0 0 0.00503807 -1.94016 505246 577352 -338100 -173343 119628 -16868.5 
27766 2 -225.98 22.2395 -47.1772 -2 0 0 0 0 0 0.00503807 -1.50631 192593 183402 67756.3 5257.37 17232.7 -20575.9 
27769 2 -226.026 24.0514 -44.6124 -3.19745 -0.0448951 -0.377507 -0.0798188 0.0156384 0.0235684 0.0130589 -1.52732 123236 192979 -181797 39206.3 -188885 -113369 
27039 2 -224.375 21.3129 -49.7981 -2 0 0 0 0 0 0.00503807 -1.96939 409213 418318 264542 -323116 -29700.3 86168.5 
27677 2 -224.375 19.4596 -47.1772 -2 0 0 0 0 0 0.00503807 -1.51068 185156 210851 93553 -14466.6 -14617.6 -4312.19 
27678 2 -224.443 21.2815 -44.6077 -0.220134 0.26567 1.49144 0.0326357 -0.0309965 0.126224 0.00295158 -1.53053 186112 201525 84717.7 2120.23 -81030.2 -44789.9 
27055 2 -272.525 26.8728 -49.7981 -2 0 0 0 0 0 0.00503807 -1.42032 421375 269003 -272795 133466 -181201 -427651 
27708 2 -272.525 25.0195 -47.1772 -2 0 0 0 0 0 0.00503807 -1.11441 172828 328095 389100 85858.4 24816.4 -141247 
27709 2 -272.525 26.8728 -44.5562 -2 0 0 0 0 0 0.00503807 -1.23131 165774 206894 738829 -52370.2 -88562.3 -11793.5 
27798 2 -272.525 30.5794 -47.1772 -2 0 0 0 0 0 0.00503807 -1.09938 94747.1 206353 334309 116828 138420 6432.66 
27102 2 -270.92 29.6527 -49.7981 -2 0 0 0 0 0 0.00503807 -2.00029 562351 655513 585512 51871.6 -410309 -206722 
27800 2 -270.92 27.7994 -47.1772 -2 0 0 0 0 0 0.00503807 -1.50317 395842 555812 434761 268812 63210.4 8475.89 
27803 2 -270.92 29.6527 -44.5562 -2 0 0 0 0 0 0.00503807 -1.48665 358399 591220 387531 -125070 127678 -123001 
27712 2 -269.331 26.8591 -44.5416 -1.81972 0.106352 0.0969597 -0.067564 0.0388875 -0.0741335 0.00419685 -1.57147 811478 212670 280274 -11692.3 43336.3 -2625.89 
27056 2 -269.315 26.8728 -49.7981 -2 0 0 0 0 0 0.00503807 -2.09324 893674 417132 491021 59002.1 571816 335604 
27711 2 -269.315 25.0195 -47.1772 -2 0 0 0 0 0 0.00503807 -1.56822 827895 372057 353878 27388.1 22940.8 9965.88 
27801 2 -269.315 30.5794 -47.1772 -2 0 0 0 0 0 0.00503807 -1.56694 830896 327975 321434 -666.523 -45506.6 -99293.1 
27807 2 -267.702 29.5995 -44.5645 -1.24053 -0.537463 -1.06174 -0.0558235 0.0496741 0.0200783 0.00372194 -1.52644 262894 238765 217398 -38835.4 19701.3 -79540.4 
27104 2 -267.71 29.6527 -49.7981 -2 0 0 0 0 0 0.00503807 -1.95916 587697 322578 -178773 199889 -27163.6 384741 
27804 2 -267.71 27.7994 -47.1772 -2 0 0 0 0 0 0.00503807 -1.50261 390262 262055 292638 -15548 -47555.6 4512.53 
27716 2 -266.061 26.8479 -44.5775 -0.489809 0.693391 0.238261 -0.163921 0.00576749 0.0425829 0.000979241 -1.52621 250306 11529.6 159724 40707.5 -29743.9 -66518.9 
27058 2 -266.105 26.8728 -49.7981 -2 0 0 0 0 0 0.00503807 -2.0558 585985 251249 779419 28720.1 -36394.5 445739 
27715 2 -266.105 25.0195 -47.1772 -2 0 0 0 0 0 0.00503807 -1.50602 246329 223232 224873 -9182.89 -1017.28 -7833.13 
27805 2 -266.105 30.5794 -47.1772 -2 0 0 0 0 0 0.00503807 -1.50083 236622 249795 258908 2457.75 579.753 -35207.2 
27811 2 -264.516 29.6192 -44.576 -2.56655 -0.145923 1.08469 0.0280698 -0.00552427 0.046699 0.00980541 -1.53039 55508.2 106900 166966 -52677.5 -24068.8 -22707.8 
27106 2 -264.5 29.6527 -49.7981 -2 0 0 0 0 0 0.00503807 -1.95865 426953 375868 -54391.1 -310463 61011 307984 
27808 2 -264.5 27.7994 -47.1772 -2 0 0 0 0 0 0.00503807 -1.50886 201340 233492 166675 -17385.7 88875.9 47610.7 
27060 2 -262.895 26.8728 -49.7981 -2 0 0 0 0 0 0.00503807 -1.99382 224880 324150 226864 -149826 -491693 198336 
27719 2 -262.895 25.0195 -47.1772 -2 0 0 0 0 0 0.00503807 -1.50632 236558 218050 204102 -34974.2 -16640 -63088.5 
27809 2 -262.895 30.5794 -47.1772 -2 0 0 0 0 0 0.00503807 -1.50569 220451 254043 226115 14013.7 39423.6 -47509.3 
27720 2 -262.876 26.8424 -44.5827 -1.30081 0.481412 0.209228 -0.0471514 -0.0244234 0.0740094 0.00247827 -1.5299 110033 164603 180604 -41395.6 21611.2 -74578.2 
27815 2 -261.335 29.6076 -44.5585 -2.78503 -1.28984 0.205463 0.10546 0.00230968 -0.0381053 0.0119179 -1.5296 149777 46361.5 144192 1884.49 -58176.3 -94082.2 
27108 2 -261.29 29.6527 -49.7981 -2 0 0 0 0 0 0.00503807 -2.01092 263040 268849 338156 -58130.9 387169 -445145 
27812 2 -261.29 27.7994 -47.1772 -2 0 0 0 0 0 0.00503807 -1.50554 207776 238673 160473 -36955.9 30618.1 2264.25 
27062 2 -259.685 26.8728 -49.7981 -2 0 0 0 0 0 0.00503807 -1.94477 525894 459193 -352926 -188630 7471.08 -186378 
27723 2 -259.685 25.0195 -47.1772 -2 0 0 0 0 0 0.00503807 -1.49861 242364 275552 316533 27916.3 -89010.5 -63834.6 
27724 2 -259.693 26.8538 -44.5499 -2.30507 -0.259621 -0.0957157 -0.0490873 -0.0763862 -0.0364893 0.00678867 -1.5228 131507 196979 209873 6698.87 -114362 -76221.5 
27813 2 -259.685 30.5794 -47.1772 -2 0 0 0 0 0 0.00503807 -1.50513 215540 215524 174469 22849.1 -39334.5 -89116.5 
27110 2 -258.08 29.6527 -49.7981 -2 0 0 0 0 0 0.00503807 -2.03426 436780 117575 473563 -41858.2 -31657 -585066 
27816 2 -258.08 27.7994 -47.1772 -2 0 0 0 0 0 0.00503807 -1.50478 231955 223342 205023 13961.4 -776.525 -33011.6 
27819 2 -258.089 29.5905 -44.5626 -1.43158 0.409178 0.814109 -0.0280333 0.0154555 -0.0288274 0.00362693 -1.52484 306856 79772.4 127324 -71282.2 -34496.9 -102831 
27064 2 -256.475 26.8728 -49.7981 -2 0 0 0 0 0 0.00503807 -1.95298 431295 469272 -103855 322561 207149 -144511 
27727 2 -256.475 25.0195 -47.1772 -2 0 0 0 0 0 0.00503807 -1.50402 213790 236412 238059 24172.2 -7022.01 -73410 
27817 2 -256.475 30.5794 -47.1772 -2 0 0 0 0 0 0.00503807 -1.50643 211994 255298 211891 -10681.3 17472.7 -82839.4 
27728 2 -256.463 26.8407 -44.5721 -2.84702 0.464935 0.0967372 -0.0763845 -0.0635209 0.010305 0.0104931 -1.52618 176181 252865 145904 40998.4 -38244.3 -54855.8 
27823 2 -254.854 29.5964 -44.5511 -2.46498 -0.386078 -0.351285 -0.0633009 -0.0301165 -0.0344264 0.00799616 -1.52742 174697 23281.8 208251 -2632.46 6856.13 -75471.5 
27112 2 -254.87 29.6527 -49.7981 -2 0 0 0 0 0 0.00503807 -1.97732 339607 390998 197185 274407 -309662 -160426 
27820 2 -254.87 27.7994 -47.1772 -2 0 0 0 0 0 0.00503807 -1.50678 201417 263646 218757 8588.43 -19303.5 37405.1 
27737 2 -253.265 26.8374 -44.5618 -3.53031 -0.240943 0.224098 0.0097228 -0.0465191 -0.0439121 0.0158339 -1.52985 89570.6 127283 114310 67763.8 11101.1 -81587.9 
27066 2 -253.265 26.8728 -49.7981 -2 0 0 0 0 0 0.00503807 -2.03492 212476 243314 439396 -54046.3 406138 363756 
27731 2 -253.265 25.0195 -47.1772 -2 0 0 0 0 0 0.00503807 -1.50747 170739 233818 180843 34225.3 -24435 14547.6 
27821 2 -253.265 30.5794 -47.1772 -2 0 0 0 0 0 0.00503807 -1.50203 234679 259665 222890 1266.18 -83686.6 -79011.7 
27732 2 -251.656 29.5861 -44.5843 -2.81082 -1.48089 -0.85601 -0.0177354 -0.0062533 0.0487592 0.0136362 -1.52844 108253 145196 119386 -54669.9 -65890.5 -142320 
27114 2 -251.66 29.6527 -49.7981 -2 0 0 0 0 0 0.00503807 -1.95594 427814 261597 -309663 97798.3 -6535.41 378885 
27824 2 -251.66 27.7994 -47.1772 -2 0 0 0 0 0 0.00503807 -1.50245 238172 237135 235487 2940.26 -24165.8 13373 
27740 2 -250.039 26.8263 -44.5764 -2.98067 -0.629991 0.220822 -0.0264134 -0.0248994 -0.00919542 0.0117514 -1.53149 150228 64689.8 66301.7 -94125.7 4302.84 -45866 
27068 2 -250.055 26.8728 -49.7981 -2 0 0 0 0 0 0.00503807 -2.05253 436087 240143 641310 69259.7 -94546.4 425663 
27735 2 -250.055 25.0195 -47.1772 -2 0 0 0 0 0 0.00503807 -1.50806 207314 225875 226154 -20627.3 36416.1 -3855.81 
27825 2 -250.055 30.5794 -47.1772 -2 0 0 0 0 0 0.00503807 -1.50118 235948 254722 252313 -645.712 55485.2 -86525.1 
27116 2 -248.45 29.6527 -49.7981 -2 0 0 0 0 0 0.00503807 -1.96114 394392 399548 23604.6 -357050 108924 184335 
27828 2 -248.45 27.7994 -47.1772 -2 0 0 0 0 0 0.00503807 -1.50674 212348 237635 188595 -9932.18 67446.7 6668.94 
27831 2 -248.45 29.5672 -44.5673 -3.11747 0.508408 -1.08918 0.079406 0.0797761 -0.016013 0.0140605 -1.5283 161089 146630 120301 6119.31 49705.8 -82988.4 
28642 2 -246.831 26.8051 -44.5882 -1.408 0.377866 1.1381 0.0766687 -0.0144808 0.0191173 0.0043082 -1.52464 192812 210244 7177.27 9885.17 112069 -158209 
27070 2 -246.845 26.8728 -49.7981 -2 0 0 0 0 0 0.00503807 -1.9766 272882 370533 114024 -243442 -416477 95663.5 
27739 2 -246.845 25.0195 -47.1772 -2 0 0 0 0 0 0.00503807 -1.50617 202974 210393 134106 -56123.7 11797.7 -99739.9 
27829 2 -246.845 30.5794 -47.1772 -2 0 0 0 0 0 0.00503807 -1.50392 224347 262228 225380 14686.8 36019.3 -82058.2 
27118 2 -245.24 29.6527 -49.7981 -2 0 0 0 0 0 0.00503807 -2.02354 250576 203518 380125 10047.9 279268 -510778 
27832 2 -245.24 27.7994 -47.1772 -2 0 0 0 0 0 0.00503807 -1.50692 192372 221269 138980 -17024.7 -16514.5 -16647.5 
28643 2 -245.221 29.5934 -44.5671 -1.66481 -0.0958755 0.0863328 0.0172116 -0.0467156 0.013861 0.00351184 -1.52328 343804 254387 190944 -29675 38095.2 -59822.1 
27072 2 -243.635 26.8728 -49.7981 -2 0 0 0 0 0 0.00503807 -1.94549 512780 441995 -376462 -77955.3 16233.6 -171416 
27743 2 -243.635 25.0195 -47.1772 -2 0 0 0 0 0 0.00503807 -1.5008 281085 188750 175318 -12867.6 11448.5 -224727 
27744 2 -243.609 26.7733 -44.6182 -1.03192 -0.266236 0.196243 -0.0588317 0.107511 0.127991 0.00147899 -1.5289 244269 188748 -10373.9 -10474 -20707.8 -146808 
27833 2 -243.635 30.5794 -47.1772 -2 0 0 0 0 0 0.00503807 -1.50221 216893 248490 161170 -2912.59 41224.5 -45470.6 
27120 2 -242.03 29.6527 -49.7981 -2 0 0 0 0 0 0.00503807 -2.03144 319843 141875 406626 -53452.7 -122079 -555125 
27836 2 -242.03 27.7994 -47.1772 -2 0 0 0 0 0 0.00503807 -1.50856 175870 205063 115394 -929 51671 -24375.3 
27839 2 -241.985 29.5597 -44.5588 -3.89624 0.920444 -0.62737 -0.0737635 0.0337035 -0.0536881 0.0206832 -1.52815 160244 202145 86984.4 46606.1 5532.92 -36546.3 
27074 2 -240.425 26.8728 -49.7981 -2 0 0 0 0 0 0.00503807 -1.96135 352176 427781 -9704.52 315318 306772 -43601.3 
27747 2 -240.425 25.0195 -47.1772 -2 0 0 0 0 0 0.00503807 -1.50783 195773 188590 90912.5 10626.7 48268 -109134 
27837 2 -240.425 30.5794 -47.1772 -2 0 0 0 0 0 0.00503807 -1.50424 224947 262440 224888 -5301.25 8643.37 -50580.3 
27748 2 -240.399 26.785 -44.5863 -2.93078 -1.33481 -0.700125 0.0629648 0.10388 0.0127661 0.0136801 -1.52815 257998 154070 11379.8 21002 99.6546 -128116 
28657 2 -238.776 29.6087 -44.5624 -3.09991 0.447499 0.789461 -0.0570547 -0.11812 0.016643 0.0131405 -1.52385 -20037.3 271407 199695 96905.8 90124.9 -34111 
27122 2 -238.82 29.6527 -49.7981 -2 0 0 0 0 0 0.00503807 -1.96968 375162 409562 124247 334996 -205070 -6780.2 
27840 2 -238.82 27.7994 -47.1772 -2 0 0 0 0 0 0.00503807 -1.50162 246386 280101 319257 -9420.05 1703.9 -7410.55 
27752 2 -237.152 26.7779 -44.5236 -2.89656 0.436249 1.13026 -0.151127 0.044908 -0.144686 0.0124162 -1.52035 301410 91081.7 155256 -37216.3 32473.3 -112008 
27076 2 -237.215 26.8728 -49.7981 -2 0 0 0 0 0 0.00503807 -2.04725 276241 233744 491778 -82917.5 253862 396709 
27751 2 -237.215 25.0195 -47.1772 -2 0 0 0 0 0 0.00503807 -1.4997 258239 245381 263855 15312 38865.8 -7957.53 
27841 2 -237.215 30.5794 -47.1772 -2 0 0 0 0 0 0.00503807 -1.50072 224739 288025 225446 -7772.95 -31864.4 -30698.6 
27851 2 -235.645 29.5476 -44.5563 -2.18819 0.68227 -1.09513 0.16687 0.097455 0.0633732 0.00812764 -1.51902 58683.1 190355 329234 -45529.8 -29257.6 -89259.3 
27124 2 -235.61 29.6527 -49.7981 -2 0 0 0 0 0 0.00503807 -1.9576 403844 234592 -390286 10285.4 -3294.09 353700 
27844 2 -235.61 27.7994 -47.1772 -2 0 0 0 0 0 0.00503807 -1.49606 281944 270553 333669 -18995.7 32686.9 -38733.3 
27078 2 -234.005 26.8728 -49.7981 -2 0 0 0 0 0 0.00503807 -2.04914 298612 234135 512701 83158.2 -219392 406763 
27755 2 -234.005 25.0195 -47.1772 -2 0 0 0 0 0 0.00503807 -1.50524 215714 256693 240425 -25153.5 25827.5 49086 
27845 2 -234.005 30.5794 -47.1772 -2 0 0 0 0 0 0.00503807 -1.4984 289278 303725 352353 12910.3 15429.4 -61947.5 
27756 2 -233.935 26.8344 -44.5299 -3.68157 0.899178 -0.309267 -0.165295 -0.0103768 -0.120301 0.0182103 -1.52559 102466 45612.9 149518 -18059.7 -58713.8 -35567.8 
28658 2 -232.401 29.5972 -44.5579 -0.233627 0.508093 -0.184971 -0.0852269 0.00563676 0.0315323 0.000436996 -1.52415 93569.6 24477.9 267722 -54794 -5216.58 -53515.8 
27126 2 -232.4 29.6527 -49.7981 -2 0 0 0 0 0 0.00503807 -1.96925 381404 411109 101006 -345518 187860 27076.3 
27848 2 -232.4 27.7994 -47.1772 -2 0 0 0 0 0 0.00503807 -1.50143 260343 277019 280114 -32524.9 104125 -5371.38 
27080 2 -230.795 26.8728 -49.7981 -2 0 0 0 0 0 0.00503807 -1.96349 339031 418318 -30527.7 -307474 -319494 -22468.8 
27759 2 -230.795 25.0195 -47.1772 -2 0 0 0 0 0 0.00503807 -1.50627 214952 242084 152954 -10944.4 -100739 -16557.5 
27849 2 -230.795 30.5794 -47.1772 -2 0 0 0 0 0 0.00503807 -1.50319 241504 281506 277271 5507.56 59785.1 -71544.6 
27760 2 -230.763 26.8344 -44.541 -3.13233 0.297799 0.786813 -0.0846938 -0.0356785 -0.0375326 0.0132492 -1.52757 12723.3 167251 257037 72397.6 17536.4 -52919 
27128 2 -229.19 29.6527 -49.7981 -2 0 0 0 0 0 0.00503807 -2.02882 304521 151464 354291 50622.9 148197 -552511 
27852 2 -229.19 27.7994 -47.1772 -2 0 0 0 0 0 0.00503807 -1.50234 227529 286462 276439 -11063.6 -41009.2 65769.2 
27855 2 -229.254 29.6166 -44.4903 -1.8322 1.18561 0.868248 0.133499 -0.0827313 -0.265434 0.00694808 -1.52342 76266.4 188234 121559 -50121 -65621.4 -101685 
27082 2 -227.585 26.8728 -49.7981 -2 0 0 0 0 0 0.00503807 -1.94508 514035 440101 -391390 50881.9 -12296.8 -167230 
27763 2 -227.585 25.0195 -47.1772 -2 0 0 0 0 0 0.00503807 -1.5042 232240 209262 161489 22746.4 -35534.9 -104800 
27853 2 -227.585 30.5794 -47.1772 -2 0 0 0 0 0 0.00503807 -1.49928 209860 224681 93820.2 42662.1 -152414 -38806.1 
27764 2 -227.594 26.823 -44.5913 -3.36784 -1.09459 -1.77729 -0.0632154 0.000209908 0.0110539 0.0197734 -1.53123 5611.9 260244 -33784.2 -31426.7 -146412 -86887.1 
27859 2 -226.042 29.6101 -44.6126 -1.24674 0.929885 -0.620349 0.0469917 0.0235902 0.0901813 0.00353153 -1.52247 417518 190324 -35487.4 11736 -150802 -42021.2 
27130 2 -225.98 29.6527 -49.7981 -2 0 0 0 0 0 0.00503807 -2.02588 259278 191454 421342 -19431.5 -259266 -524616 
27856 2 -225.98 27.7994 -47.1772 -2 0 0 0 0 0 0.00503807 -1.50489 217911 178147 105307 14960.6 29476.8 -54067.5 
27768 2 -224.385 26.8606 -44.5738 -3.32031 -0.201989 -0.199361 -0.068028 -0.0436524 -0.0559297 0.0139869 -1.52993 47966.6 312412 25903.5 53382.4 -42500.2 -53617.2 
27084 2 -224.375 26.8728 -49.7981 -2 0 0 0 0 0 0.00503807 -1.97172 285689 377144 81262.7 258550 400975 72409.9 
27767 2 -224.375 25.0195 -47.1772 -2 0 0 0 0 0 0.00503807 -1.50973 169024 222819 124811 36771.5 -4952.73 5756.22 
27857 2 -224.375 30.5794 -47.1772 -2 0 0 0 0 0 0.00503807 -1.50827 182220 226935 153521 -12763.7 -44559.7 -55356.2 
28698 2 -274.069 35.3552 -44.3502 -1.04926 1.15047 0.852881 0.00900269 -0.0417602 -0.00938163 0.00396992 -1.29145 621452 172828 1683.34 -348273 -290402 -35428 
27100 2 -272.525 32.4327 -49.7981 -2 0 0 0 0 0 0.00503807 -1.49747 352610 547299 1.17903e+006 -23602.5 -359692 -63932.1 
27799 2 -272.431 32.5557 -44.5517 -2.76979 0.482028 1.1004 -0.0355241 -0.0877041 0.00965153 0.0114804 -1.28294 49306.1 458067 346474 -382722 -32848.8 33032.3 
27888 2 -272.525 36.1392 -47.1772 -2 0 0 0 0 0 0.00503807 -1.25096 383806 791324 789855 226433 -250263 56322.3 
27147 2 -270.92 35.2126 -49.7981 -2 0 0 0 0 0 0.00503807 -2.01864 577152 1.1196e+006 577757 -269284 -321203 322048 
27890 2 -270.92 33.3593 -47.1772 -2 0 0 0 0 0 0.00503807 -1.50557 426378 580792 312781 124207 62978.3 142120 
27893 2 -270.868 35.2601 -44.6043 -2.40641 0.479873 0.0797864 0.00618248 -0.0261227 0.0894481 0.00759166 -1.61222 413627 218463 251578 -139020 231223 -63137.5 
27101 2 -269.315 32.4327 -49.7981 -2 0 0 0 0 0 0.00503807 -2.02682 775725 553329 -241689 -16895.3 -363622 -1621.21 
27891 2 -269.315 36.1392 -47.1772 -2 0 0 0 0 0 0.00503807 -1.64174 780915 1.04306e+006 308514 -11289.5 186552 6821.4 
27802 2 -269.285 32.4108 -44.6068 -1.77104 0.684491 -0.510569 -0.0120604 -0.0174553 0.0914745 0.00486903 -1.55592 334635 334863 121718 2935.89 209017 -75843.6 
27897 2 -267.675 35.1834 -44.5727 -2.61402 -0.0717737 -0.209937 -0.062831 -0.0134289 0.0548597 0.00866843 -1.54953 264621 407591 270046 -108284 48545.5 -67374.8 
27149 2 -267.71 35.2126 -49.7981 -2 0 0 0 0 0 0.00503807 -1.99354 629524 799590 -45725 -151631 -21901 -541519 
27894 2 -267.71 33.3593 -47.1772 -2 0 0 0 0 0 0.00503807 -1.505 361401 271957 198891 -34355.4 48753.5 -65897.3 
27806 2 -266.095 32.3806 -44.5438 -2.50422 -0.565269 0.696031 0.00645769 0.0356627 -0.0428154 0.00891122 -1.524 146072 264336 239594 23870.7 18668.6 -86124.1 
27103 2 -266.105 32.4327 -49.7981 -2 0 0 0 0 0 0.00503807 -1.94049 814067 829641 -214152 9924.8 -15723.8 8319.95 
27895 2 -266.105 36.1392 -47.1772 -2 0 0 0 0 0 0.00503807 -1.5907 396550 866951 219501 3083.52 29853.5 -140630 
27901 2 -264.468 35.1534 -44.5634 -2.24919 -0.121347 -0.168927 0.00569405 0.0209536 -0.017255 0.00642623 -1.54996 100772 367617 151631 82278.8 61481 -78608 
27151 2 -264.5 35.2126 -49.7981 -2 0 0 0 0 0 0.00503807 -1.99359 473097 869512 69125.6 281490 20877.1 -435973 
27898 2 -264.5 33.3593 -47.1772 -2 0 0 0 0 0 0.00503807 -1.50333 262249 276888 271027 12373.5 17566.3 -90667.9 
27105 2 -262.895 32.4327 -49.7981 -2 0 0 0 0 0 0.00503807 -1.98083 69482.3 396782 -127846 -15.889 567868 -8335.8 
27810 2 -262.89 32.3708 -44.56 -2.09493 0.000452517 0.613573 -0.0218938 0.0497912 -0.0364821 0.00600187 -1.52762 93867.2 99608.6 124139 45955.1 -17395 -88766.9 
27899 2 -262.895 36.1392 -47.1772 -2 0 0 0 0 0 0.00503807 -1.58962 367395 905882 365822 1896.18 -40904.8 -88676.3 
27153 2 -261.29 35.2126 -49.7981 -2 0 0 0 0 0 0.00503807 -2.03497 344721 793795 385002 97386.7 342370 377624 
27902 2 -261.29 33.3593 -47.1772 -2 0 0 0 0 0 0.00503807 -1.50592 202482 249988 216065 28758 -49400.2 20358.8 
27905 2 -261.287 35.1567 -44.5511 -1.91184 -0.492729 -0.320916 0.0768574 0.00457606 -0.0222707 0.00503921 -1.54281 204069 409405 247539 39743.9 -7471.26 -102218 
27814 2 -259.693 32.3707 -44.5796 -1.41755 0.0604383 -0.692991 -0.00242026 -0.00970814 -0.00501649 0.00314039 -1.52632 157553 221515 47636.8 6992.19 -66459.3 -121047 
27107 2 -259.685 32.4327 -49.7981 -2 0 0 0 0 0 0.00503807 -2.07444 564999 736342 1.20496e+006 -5840.1 122172 19196.4 
27903 2 -259.685 36.1392 -47.1772 -2 0 0 0 0 0 0.00503807 -1.56804 386593 842119 440092 -41374.1 -72660.1 -116620 
27155 2 -258.08 35.2126 -49.7981 -2 0 0 0 0 0 0.00503807 -2.05476 472601 591068 454110 26527.6 -16478.4 541235 
27906 2 -258.08 33.3593 -47.1772 -2 0 0 0 0 0 0.00503807 -1.50551 247365 238267 265026 -19349.4 39954.1 -10243.7 
27909 2 -258.056 35.1375 -44.578 -2.23862 -0.292302 0.481358 -0.044683 -0.0123911 -0.0209113 0.00671142 -1.53008 177507 307850 44949.6 -35729.5 40551.5 -133926 
27109 2 -256.475 32.4327 -49.7981 -2 0 0 0 0 0 0.00503807 -2.04937 186638 610604 731899 9399.25 -506827 12713.4 
27907 2 -256.475 36.1392 -47.1772 -2 0 0 0 0 0 0.00503807 -1.5554 331106 720092 234966 -45257.5 57904.1 -237850 
27818 2 -256.478 32.3296 -44.5611 -2.67825 0.523488 -0.827151 -0.00415619 0.0735065 -0.0319302 0.0102414 -1.52791 84118.5 94248.8 123022 -11456.5 62577.4 -119847 
27157 2 -254.87 35.2126 -49.7981 -2 0 0 0 0 0 0.00503807 -2.0054 428969 903619 305724 -278977 -251482 81345.5 
27910 2 -254.87 33.3593 -47.1772 -2 0 0 0 0 0 0.00503807 -1.50473 217860 214648 98138.1 -35213.5 -28172.9 -127846 
27822 2 -254.88 35.0854 -44.5872 -2.96767 0.933196 -0.81003 0.0660694 0.075656 0.0019618 0.0130159 -1.52378 109829 177494 -20930.1 50786.4 -17280.6 -241617 
27827 2 -253.29 32.3376 -44.567 -2.73856 -0.653142 -0.398432 0.0986321 0.0572248 0.0181339 0.0101833 -1.52325 199331 109203 176820 -17842.2 -60935.3 -129310 
27111 2 -253.265 32.4327 -49.7981 -2 0 0 0 0 0 0.00503807 -1.94674 374223 504504 -418618 -27735.5 -210120 12877.9 
27911 2 -253.265 36.1392 -47.1772 -2 0 0 0 0 0 0.00503807 -1.55484 332568 732032 307351 -24273.1 15341.3 -245020 
27159 2 -251.66 35.2126 -49.7981 -2 0 0 0 0 0 0.00503807 -1.98278 457230 572548 -249361 -119086 4407.33 -440533 
27914 2 -251.66 33.3593 -47.1772 -2 0 0 0 0 0 0.00503807 -1.50341 262348 270172 316410 1410.73 -31291 -110981 
28638 2 -251.644 35.1188 -44.5473 -2.49633 0.215479 0.682613 -0.0562531 -0.00211184 -0.0874106 0.00849425 -1.51782 283932 331920 134464 27689.9 -27570.2 -159134 
27113 2 -250.055 32.4327 -49.7981 -2 0 0 0 0 0 0.00503807 -1.94029 734631 759044 -257645 20683.7 -4615.4 12953.7 
27915 2 -250.055 36.1392 -47.1772 -2 0 0 0 0 0 0.00503807 -1.5545 302561 712247 195723 -2557.76 -8998.6 -196719 
27736 2 -250.041 32.3485 -44.576 -1.97641 -0.419534 0.900295 -0.0404288 0.00562049 0.00726328 0.00616249 -1.52644 275796 135445 94772 -11367.6 26405.1 -88053.4 
27161 2 -248.45 35.2126 -49.7981 -2 0 0 0 0 0 0.00503807 -1.97755 411011 613603 62383.8 310620 62800.8 -141823 
27918 2 -248.45 33.3593 -47.1772 -2 0 0 0 0 0 0.00503807 -1.50864 180971 201017 60493.2 29268.1 25014.7 -143768 
27830 2 -248.437 35.0995 -44.5996 -2.26584 -0.525343 0.0129124 -0.0580956 0.102661 0.0993723 0.00681424 -1.53085 89216 111721 88618.4 -8093.81 -59543.9 -137820 
27835 2 -246.84 32.3576 -44.5837 -1.89428 -0.317627 -0.54677 0.0333558 -0.0483947 0.0362378 0.00502312 -1.52413 278838 136949 84821.8 27958.1 -22499.2 -125818 
27115 2 -246.845 32.4327 -49.7981 -2 0 0 0 0 0 0.00503807 -2.00291 32427.1 449874 176212 -5676.09 649845 -3716.71 
27919 2 -246.845 36.1392 -47.1772 -2 0 0 0 0 0 0.00503807 -1.55513 313288 734994 243448 2806.22 -46187.3 -155631 
27163 2 -245.24 35.2126 -49.7981 -2 0 0 0 0 0 0.00503807 -2.02818 316052 630596 381478 36706.4 253533 504689 
27922 2 -245.24 33.3593 -47.1772 -2 0 0 0 0 0 0.00503807 -1.50719 227680 256562 238716 10617.4 22126.8 -28370.4 
27834 2 -245.245 35.1202 -44.5709 -2.11853 0.515375 0.400613 0.0021384 -0.0332429 0.0139124 0.00618963 -1.52799 101628 211338 151995 -58844.7 -41319 -126499 
27117 2 -243.635 32.4327 -49.7981 -2 0 0 0 0 0 0.00503807 -2.07625 720940 761655 1.34867e+006 -1726.35 48477.7 19823 
27923 2 -243.635 36.1392 -47.1772 -2 0 0 0 0 0 0.00503807 -1.54962 345524 713380 266972 7633.15 -39928.6 -225204 
28649 2 -243.584 32.3375 -44.5445 -0.838252 -0.50957 -0.1643 -0.0965059 0.000222158 -0.0506616 0.00124607 -1.51707 371811 215453 214403 -112468 -6574.76 -145301 
27165 2 -242.03 35.2126 -49.7981 -2 0 0 0 0 0 0.00503807 -2.05095 348502 582870 409496 31228.2 -110440 537187 
27926 2 -242.03 33.3593 -47.1772 -2 0 0 0 0 0 0.00503807 -1.50165 252010 276044 254523 -25651 64225.2 -63914 
27929 2 -242.047 35.0966 -44.5758 -2.78749 -0.0822193 0.693563 0.0378488 0.00923432 0.0270881 0.010401 -1.52619 54848.5 113615 140381 -95498.9 -24872.4 -187194 
27119 2 -240.425 32.4327 -49.7981 -2 0 0 0 0 0 0.00503807 -2.03026 78757.8 537422 480922 8225.34 -623239 7875.86 
27927 2 -240.425 36.1392 -47.1772 -2 0 0 0 0 0 0.00503807 -1.55336 333420 710282 256816 2161.73 68408.2 -263832 
27838 2 -240.368 32.3225 -44.5467 -2.39572 0.333888 -0.208446 -0.137844 0.0388733 -0.054631 0.00742412 -1.5255 147997 90423.5 185009 -56406.8 -41201.3 -162850 
29556 2 -238.851 35.0829 -44.5637 -1.99232 0.174645 -0.0333027 0.0904203 0.0550016 -0.0274578 0.00503924 -1.52417 189299 117993 117063 -53930.7 526.597 -209378 
27167 2 -238.82 35.2126 -49.7981 -2 0 0 0 0 0 0.00503807 -1.98802 443353 764027 185661 -358108 -127667 -16174.7 
27930 2 -238.82 33.3593 -47.1772 -2 0 0 0 0 0 0.00503807 -1.50462 259617 282067 225881 -42985.5 22050.4 -120752 
27847 2 -237.159 32.3654 -44.5539 -2.60403 -0.296566 0.449319 -0.161012 -0.0775513 -7.60778e-005 0.00890578 -1.5256 -151755 132483 249088 -71953.4 25171.9 -147588 
27121 2 -237.215 32.4327 -49.7981 -2 0 0 0 0 0 0.00503807 -1.94202 566274 625015 -377155 -29438.7 -75290.7 16145.7 
27931 2 -237.215 36.1392 -47.1772 -2 0 0 0 0 0 0.00503807 -1.55401 344505 703374 181860 -7588.54 3229.07 -325098 
29461 2 -235.606 35.0923 -44.5474 -1.91369 0.96191 -0.797755 -0.018549 0.03793 -0.00230687 0.00657961 -1.52298 140450 -67132.4 292710 -60654 21139.2 -177234 
27169 2 -235.61 35.2126 -49.7981 -2 0 0 0 0 0 0.00503807 -1.98048 423157 482964 -329639 9304.58 -7822.67 -403064 
27934 2 -235.61 33.3593 -47.1772 -2 0 0 0 0 0 0.00503807 -1.50161 284076 330957 290818 -13155.1 33346.7 -117039 
29465 2 -234.032 32.3294 -44.5256 -2.39765 0.747909 -0.090618 0.0878125 0.0120605 -0.0670781 0.00795547 -1.52219 -113661 206539 281054 80657.4 1918.5 -75042.1 
27123 2 -234.005 32.4327 -49.7981 -2 0 0 0 0 0 0.00503807 -1.94112 599305 650664 -375267 28684.3 57876.9 12101 
27935 2 -234.005 36.1392 -47.1772 -2 0 0 0 0 0 0.00503807 -1.54457 320217 675323 197128 -35250.3 37981.4 -174068 
27171 2 -232.4 35.2126 -49.7981 -2 0 0 0 0 0 0.00503807 -1.97016 414198 600292 133511 295553 138277 -7729.53 
27938 2 -232.4 33.3593 -47.1772 -2 0 0 0 0 0 0.00503807 -1.50363 286732 263630 203405 41345.5 -33472.4 -112605 
29471 2 -232.42 35.0912 -44.5607 -2.49453 -0.0845354 -2.12215 0.0190494 0.0314943 0.0102053 0.0135189 -1.5222 201575 201385 188631 156091 -87658.4 -206470 
27125 2 -230.795 32.4327 -49.7981 -2 0 0 0 0 0 0.00503807 -2.02551 66429 522686 439886 -9046.6 638228 4054.6 
27939 2 -230.795 36.1392 -47.1772 -2 0 0 0 0 0 0.00503807 -1.54348 325850 681650 293328 8590.24 -76209.4 4487.33 
28662 2 -230.843 32.3529 -44.5609 -3.69133 1.26167 0.669385 0.0575129 0.052269 -0.017108 0.0197313 -1.5321 -118763 -16068.7 140069 84487.2 12214.8 -124491 
28667 2 -229.203 35.1272 -44.6194 -0.869237 -0.250048 0.809279 -0.0320419 0.00956937 0.16064 0.00185531 -1.54455 222489 112476 68114.3 126552 -30385.5 -191951 
27173 2 -229.19 35.2126 -49.7981 -2 0 0 0 0 0 0.00503807 -2.01399 309844 243001 404127 15899.1 134448 565289 
27942 2 -229.19 33.3593 -47.1772 -2 0 0 0 0 0 0.00503807 -1.5042 231916 210450 71224.6 45426.2 -89909.1 -59025.8 
27858 2 -227.669 32.3788 -44.5818 -2.27888 -0.767257 -1.25548 0.161974 -0.0317407 0.0276375 0.0092678 -1.52183 191828 207408 97828.7 100048 -69444.1 -154286 
27127 2 -227.585 32.4327 -49.7981 -2 0 0 0 0 0 0.00503807 -2.07511 736631 763680 1.39197e+006 2749.96 -32854.5 14664.3 
27943 2 -227.585 36.1392 -47.1772 -2 0 0 0 0 0 0.00503807 -1.56704 317241 774524 243704 3814.88 38891.8 8937.92 
27952 2 -225.972 35.1597 -44.5963 -3.33128 0.628239 -0.11725 -0.15631 -0.10271 0.00874449 0.0144919 -1.54498 96897.1 284230 -41789.2 60873.2 -97158.3 -184345 
27175 2 -225.98 35.2126 -49.7981 -2 0 0 0 0 0 0.00503807 -2.02199 241507 342002 378202 -934.864 -234675 543626 
27946 2 -225.98 33.3593 -47.1772 -2 0 0 0 0 0 0.00503807 -1.50674 215348 228363 136254 -3427.92 -37739.6 6779.99 
27129 2 -224.375 32.4327 -49.7981 -2 0 0 0 0 0 0.00503807 -2.00597 30391 460728 239048 6220.2 -654485 -2288.85 
27947 2 -224.375 36.1392 -47.1772 -2 0 0 0 0 0 0.00503807 -1.56997 348064 818922 393090 -59843.2 102298 115210 
27863 2 -224.425 32.3826 -44.5969 1.11492 0.328153 0.301258 -0.024444 -0.0285812 -0.0171928 0.00181557 -1.52482 246942 172915 -118056 70349.5 -121071 -106371 
27145 2 -272.525 37.9925 -49.7981 -2 0 0 0 0 0 0.00503807 -1.387 548410 152331 -272008 -207304 -86271.9 367957 
27889 2 -272.44 37.9589 -44.4957 -2.68703 0.472474 -0.847437 -0.0422381 0.0632527 0.0877197 0.0102796 -1.36417 470932 -97178 900874 -44352.7 -256372 234292 
27978 2 -270.92 38.9192 -47.1772 -2 0 0 0 0 0 0.00503807 -1.15305 204893 431211 321236 201934 217264 44723.8 
27146 2 -269.315 37.9925 -49.7981 -2 0 0 0 0 0 0.00503807 -1.91101 1.10748e+006 135133 733799 21602 608922 71750.3 
27892 2 -269.283 37.9636 -44.569 -2.19032 -0.553941 0.689918 0.0957539 -0.013786 -0.00960151 0.00702856 -1.42482 548908 51807.6 636089 -122902 196420 -68879.2 
27979 2 -267.71 38.9192 -47.1772 -2 0 0 0 0 0 0.00503807 -1.21389 320327 223746 178429 11640.3 65761.4 -96561.7 
27896 2 -266.061 37.8681 -44.5707 -2.81242 -0.972675 0.940742 0.049419 0.092542 0.0254812 0.0122687 -1.38967 588451 -128768 601810 -25205.4 123729 -176978 
27148 2 -266.105 37.9925 -49.7981 -2 0 0 0 0 0 0.00503807 -1.902 1.0148e+006 103012 1.12067e+006 -2177.27 -63036 -60550.5 
27980 2 -264.5 38.9192 -47.1772 -2 0 0 0 0 0 0.00503807 -1.2087 229014 213283 154039 -10757.9 -4464.78 -125600 
27150 2 -262.895 37.9925 -49.7981 -2 0 0 0 0 0 0.00503807 -1.83916 634071 81564.4 426119 123740 -526208 168703 
27900 2 -262.825 37.8997 -44.5611 -2.82807 0.27287 -0.123908 -0.0961958 -0.032882 -0.0160186 0.0101867 -1.37535 417399 -64539.5 558146 -2800.6 73113.7 -188325 
27981 2 -261.29 38.9192 -47.1772 -2 0 0 0 0 0 0.00503807 -1.19638 330718 215585 48059.7 28245.4 64456.7 -84480.7 
27152 2 -259.685 37.9925 -49.7981 -2 0 0 0 0 0 0.00503807 -1.81534 705980 112175 -415540 81834.9 90326.1 526882 
27904 2 -259.609 37.9126 -44.5547 -1.52176 -0.335037 0.149037 -0.0362743 -0.00486025 -0.0311704 0.00308608 -1.48822 411930 252785 566487 84394.6 83920 -203272 
27982 2 -258.08 38.9192 -47.1772 -2 0 0 0 0 0 0.00503807 -1.29012 260472 210905 226134 9857.34 109841 60888.6 
27908 2 -257.914 40.6319 -44.446 -1.93178 0.34002 0.605564 0.0845222 -0.0492491 0.0193629 0.00530772 -1.22949 121997 193459 236410 135980 51551.5 178611 
27154 2 -256.475 37.9925 -49.7981 -2 0 0 0 0 0 0.00503807 -1.78777 693530 112857 -268145 -173186 100055 413849 
27913 2 -256.425 37.8879 -44.6055 -2.13022 0.440619 -0.0158687 0.0273902 0.0562671 0.0544275 0.00596032 -1.58928 248441 248568 296879 8935.03 96358.7 -258913 
27912 2 -256.29 43.3333 -44.2635 -0.593282 -0.738314 -0.51907 0.0267584 0.0103554 -0.00617244 0.00146926 -1.0725 55320.5 -348719 -397984 125362 78951.8 -92553.8 
27983 2 -254.87 38.9192 -47.1772 -2 0 0 0 0 0 0.00503807 -1.28465 339920 202062 312041 -15912.5 114389 102661 
27917 2 -254.748 40.643 -44.439 -2.20498 -0.626505 -0.571568 -0.0678722 -0.0650611 -0.0430726 0.00702954 -1.47444 384800 158164 117914 120069 28645.2 185877 
27826 2 -253.248 37.8861 -44.5764 -2.77728 -0.0250027 0.469542 0.0419582 -0.048662 -0.0486494 0.0099935 -1.56861 269639 205416 329912 97931 37118.6 -290870 
27156 2 -253.265 37.9925 -49.7981 -2 0 0 0 0 0 0.00503807 -1.82947 608807 -22995.7 288355 21982.5 432827 -27306.8 
27984 2 -251.66 38.9192 -47.1772 -2 0 0 0 0 0 0.00503807 -1.28999 310143 194461 247647 12053.4 99672.6 60628.7 
28640 2 -251.603 40.5873 -44.4696 -2.81299 -0.471809 0.949378 -0.0161273 0.0163222 0.00382935 0.0113821 -1.33199 200493 42866.7 9472.3 -170763 -35114.2 107861 
27158 2 -250.055 37.9925 -49.7981 -2 0 0 0 0 0 0.00503807 -1.99482 742824 299081 913601 6148.74 -165753 -442992 
27921 2 -250.023 37.8887 -44.5733 -2.20325 0.114783 0.043726 -0.0265639 -0.0318911 -0.0627644 0.00613311 -1.58359 257876 252796 324164 53907.2 -7680.36 -317585 
27920 2 -253.182 43.3491 -44.2895 -2.03479 0.144976 -0.536363 -0.00266019 -0.0314152 0.0789192 0.00560369 -1.05795 -59577.8 -228178 -221592 -37362.1 19337 -78106.7 
27985 2 -248.45 38.9192 -47.1772 -2 0 0 0 0 0 0.00503807 -1.27698 243887 173135 81851.9 -59624.8 6610.62 75044.6 
27925 2 -248.369 40.6088 -44.4848 -3.40567 -0.298955 0.160928 0.0104402 -0.0378975 0.0368358 0.0147538 -1.3194 274354 -30625.4 46239.7 163440 83365.8 80636.7 
27160 2 -246.845 37.9925 -49.7981 -2 0 0 0 0 0 0.00503807 -1.97472 603323 306636 201451 287210 -527377 -120027 
29553 2 -246.837 37.8739 -44.5619 -1.88771 1.00939 -0.730564 0.0236875 -0.00398949 -0.116178 0.00644373 -1.57121 227358 198546 278135 32628.4 10859.4 -322547 
27986 2 -245.24 38.9192 -47.1772 -2 0 0 0 0 0 0.00503807 -1.26297 320894 157683 302905 -24955.1 -92254.6 -14316.6 
28733 2 -245.191 40.5811 -44.4397 -3.13829 -0.724726 -0.373929 -0.0221422 0.0239138 0.0297584 0.0132424 -1.43388 218529 164774 123694 136286 26186.4 108354 
27162 2 -243.635 37.9925 -49.7981 -2 0 0 0 0 0 0.00503807 -1.85915 882634 328252 -290386 -213597 355428 177609 
27924 2 -243.633 37.8551 -44.584 -1.12189 -0.337931 0.319505 0.0140929 0.0319994 0.0119829 0.00185769 -1.56671 274226 -42612.1 374869 9092.88 -15238.1 -303530 
28744 2 -246.669 43.3073 -44.1994 -2.76053 0.878558 -0.473519 -0.0885998 0.026509 0.0434101 0.0108528 -1.16303 -346662 -234774 -287082 9684.52 -580.225 89114.6 
27987 2 -242.03 38.9192 -47.1772 -2 0 0 0 0 0 0.00503807 -1.2728 287940 170491 321207 25528.8 9536.14 52492.9 
27842 2 -242.055 40.5987 -44.372 -1.70728 -1.21299 -0.334067 0.149828 0.0128729 -0.0854734 0.005665 -1.45923 432516 286778 144860 60228.8 45072.1 279014 
27164 2 -240.425 37.9925 -49.7981 -2 0 0 0 0 0 0.00503807 -1.78803 612977 131549 -193170 -34284.1 64491.1 302018 
27928 2 -240.437 37.8484 -44.5822 -3.23615 0.478687 0.674639 0.0227291 0.0724291 -0.00841329 0.0140524 -1.56554 342746 267108 343323 7833.28 -12536.7 -342226 
27936 2 -238.838 40.5678 -44.4229 -2.28876 0.348044 1.57596 0.0144932 -0.0398167 0.000992638 0.00987863 -1.34442 680839 114889 110176 -143132 -2880.23 184558 
27988 2 -238.82 38.9192 -47.1772 -2 0 0 0 0 0 0.00503807 -1.28327 322783 231303 447921 53862.2 105486 25200 
27937 2 -237.195 37.8191 -44.5939 -1.75819 0.259295 -1.02951 -0.125309 0.093006 0.0705216 0.00531308 -1.58203 280700 229556 384700 -30378.8 31157 -344123 
27166 2 -237.215 37.9925 -49.7981 -2 0 0 0 0 0 0.00503807 -1.92168 539835 264013 667110 -60807.9 331961 -353164 
27989 2 -235.61 38.9192 -47.1772 -2 0 0 0 0 0 0.00503807 -1.28148 416364 295637 304299 28625.4 16593.3 96294.9 
30379 2 -235.586 40.4657 -44.3871 -3.4577 0.614594 -0.140706 -0.0454603 0.0507836 0.0699284 0.0155591 -1.25709 477405 -405679 264374 104814 43982.8 176622 
27846 2 -234.017 37.8207 -44.5448 -2.53294 -0.17248 0.0366907 0.0644472 0.0269655 0.0181091 0.00811998 -1.59794 166052 944.392 626195 96462.3 -9896.52 -314184 
27168 2 -234.005 37.9925 -49.7981 -2 0 0 0 0 0 0.00503807 -1.93892 761533 559210 640154 112291 -209770 -355491 
27941 2 -232.425 40.4893 -44.2773 -2.85698 -1.3257 0.379492 -0.0977529 0.0300073 -0.05496 0.0126756 -1.14012 124055 -371261 104462 37595.2 74148.2 292218 
27990 2 -232.4 38.9192 -47.1772 -2 0 0 0 0 0 0.00503807 -1.3623 368471 481530 708117 40719.2 -273821 -72980.2 
27944 2 -231.78 40.637 -50.0007 -1.91306 -0.916899 0.795505 0.0428934 -0.000377552 0.0418742 0.00646552 -1.76327 256318 -627264 345747 511603 -581365 271721 
27170 2 -230.795 37.9925 -49.7981 -2 0 0 0 0 0 0.00503807 -2.06516 602337 -394029 77361.7 797536 -197842 200019 
28663 2 -230.828 37.8579 -44.5194 -3.03494 -0.353394 0.66435 0.0106483 -0.0730819 -0.0522312 0.0123145 -1.48167 278471 41882.2 461242 50933.1 -64507.3 -149827 
27991 2 -229.19 38.9192 -47.1772 -2 0 0 0 0 0 0.00503807 -1.28453 334003 382485 360136 -96596.4 -31609.7 -285686 
30382 2 -228.681 40.8288 -49.7699 -3.12636 0.827666 0.351136 -0.0094504 -0.012957 -0.0389304 0.0133288 -1.8425 457369 263033 484900 -99356.5 -232086 -416054 
27172 2 -227.585 37.9925 -49.7981 -2 0 0 0 0 0 0.00503807 -1.99957 950021 332904 23565.4 -55013 52642.6 120171 
28757 2 -227.626 37.8513 -44.5495 -4.44082 0.358578 0.347994 0.0367683 0.0208509 0.0447534 0.0251533 -1.37292 244563 -100907 566884 65708.5 -58675.3 -140557 
27992 2 -225.98 38.9192 -47.1772 -2 0 0 0 0 0 0.00503807 -1.19739 433803 325171 428246 -11032.9 43919.1 -287713 
30373 2 -224.42 37.8695 -44.4712 -2.57494 -1.00904 0.55005 -0.0344068 0.000145383 -0.162565 0.0100145 -1.37151 235517 -81056.2 637263 -172486 -25112.8 -89984 
27174 2 -224.375 37.9925 -49.7981 -2 0 0 0 0 0 0.00503807 -1.9359 442288 215415 135929 -182404 213062 168272 
28000 2 -272.525 -8.33982 -41.9353 -2 0 0 0 0 0 0.00503807 -1.08291 349183 216545 835861 -7126.54 998.817 608.749 
28004 2 -270.92 -9.26647 -39.3143 -2 0 0 0 0 0 0.00503807 -1.18976 395634 479563 575325 -246326 -385.129 -2069.38 
28002 2 -269.315 -8.33982 -41.9353 -2 0 0 0 0 0 0.00503807 -1.48757 1.05642e+006 209339 878583 -99297.2 -3325.37 -10376.1 
28007 2 -267.71 -9.26647 -39.3143 -2 0 0 0 0 0 0.00503807 -1.21827 277550 215085 178361 7181.27 519.119 -488.597 
28005 2 -266.105 -8.33982 -41.9353 -2 0 0 0 0 0 0.00503807 -1.44231 555215 6463.52 784425 39492.2 6410.35 -5959.95 
28010 2 -264.5 -9.26647 -39.3143 -2 0 0 0 0 0 0.00503807 -1.21781 215549 273759 180703 11540.6 -1028.45 -15573.7 
28008 2 -262.895 -8.33982 -41.9353 -2 0 0 0 0 0 0.00503807 -1.44233 515110 -46757.7 781673 -100918 -850.754 9514.18 
28013 2 -261.29 -9.26647 -39.3143 -2 0 0 0 0 0 0.00503807 -1.21817 200124 235848 177591 -3097.25 9161.89 3546.87 
28011 2 -259.685 -8.33982 -41.9353 -2 0 0 0 0 0 0.00503807 -1.43819 564318 149974 782003 -45208.2 -819.418 15791.8 
28016 2 -258.08 -9.26647 -39.3143 -2 0 0 0 0 0 0.00503807 -1.21704 180334 203914 171158 -14301.6 -2576.55 11617.1 
28014 2 -256.475 -8.33982 -41.9353 -2 0 0 0 0 0 0.00503807 -1.43718 558355 199188 793697 9132.36 3181.6 8542.77 
28019 2 -254.87 -9.26647 -39.3143 -2 0 0 0 0 0 0.00503807 -1.21769 187048 233692 169653 1848.69 1119.51 10934.7 
28017 2 -253.265 -8.33982 -41.9353 -2 0 0 0 0 0 0.00503807 -1.43932 546521 125528 786339 42943.2 -3510.3 1136.22 
28022 2 -251.66 -9.26647 -39.3143 -2 0 0 0 0 0 0.00503807 -1.21646 201807 239275 178243 -17972.4 -7194.82 2418.73 
28020 2 -250.055 -8.33982 -41.9353 -2 0 0 0 0 0 0.00503807 -1.44096 539499 9410.77 787142 21867.3 1880.98 7249.33 
28025 2 -248.45 -9.26647 -39.3143 -2 0 0 0 0 0 0.00503807 -1.21541 202422 243188 180839 -4502.9 -2062.24 -2631.63 
28023 2 -246.845 -8.33982 -41.9353 -2 0 0 0 0 0 0.00503807 -1.44218 530821 20404.2 790860 -11458 3374.24 22527.3 
28028 2 -245.24 -9.26647 -39.3143 -2 0 0 0 0 0 0.00503807 -1.21708 200764 255929 179024 9537.01 7842.16 -830.892 
28026 2 -243.635 -8.33982 -41.9353 -2 0 0 0 0 0 0.00503807 -1.44087 532681 49757.2 788930 -16239.5 -3869.76 21618.3 
28031 2 -242.03 -9.26647 -39.3143 -2 0 0 0 0 0 0.00503807 -1.21736 188522 218839 174796 -8957.55 3082.54 7670.03 
28029 2 -240.425 -8.33982 -41.9353 -2 0 0 0 0 0 0.00503807 -1.43873 553227 135856 789747 47316.4 1409.61 16506.4 
28034 2 -238.82 -9.26647 -39.3143 -2 0 0 0 0 0 0.00503807 -1.21643 201096 272668 179733 9980.75 5575.37 8234.04 
28032 2 -237.215 -8.33982 -41.9353 -2 0 0 0 0 0 0.00503807 -1.44003 536990 42361 781335 13456 -7120.96 16883.5 
28037 2 -235.61 -9.26647 -39.3143 -2 0 0 0 0 0 0.00503807 -1.21776 197446 229107 182532 4386.37 2440.01 8115.71 
28035 2 -234.005 -8.33982 -41.9353 -2 0 0 0 0 0 0.00503807 -1.44049 535599 29984.3 784736 47102 1395.26 26175.6 
28040 2 -232.4 -9.26647 -39.3143 -2 0 0 0 0 0 0.00503807 -1.21591 217591 258282 193960 -5712.14 -1580.85 16103.6 
28038 2 -230.795 -8.33982 -41.9353 -2 0 0 0 0 0 0.00503807 -1.43807 579978 58257 785041 45329 -94.1645 18845.6 
28043 2 -229.19 -9.26647 -39.3143 -2 0 0 0 0 0 0.00503807 -1.2158 218004 257570 190605 3603.7 -6100.46 2404.48 
28041 2 -227.585 -8.33982 -41.9353 -2 0 0 0 0 0 0.00503807 -1.43861 533450 58781.6 784923 -86688.2 749.528 3320.44 
28046 2 -225.98 -9.26647 -39.3143 -2 0 0 0 0 0 0.00503807 -1.21736 198070 246081 177822 -4149.21 8597.59 19191.7 
28044 2 -224.375 -8.33982 -41.9353 -2 0 0 0 0 0 0.00503807 -1.43413 582452 235921 787934 -75458 1521.23 4734.81 
28001 2 -272.525 -6.48653 -39.3143 -2 0 0 0 0 0 0.00503807 -1.17728 264759 799602 724083 -181856 8574.03 3716.77 
28068 2 -272.525 -2.77994 -41.9353 -2 0 0 0 0 0 0.00503807 -1.13509 21498.7 339336 629212 77145.9 5961.74 537.57 
28069 2 -272.525 -0.926647 -39.3143 -2 0 0 0 0 0 0.00503807 -1.13139 -16426.4 379158 644138 -45526.9 16173.8 9666.87 
28070 2 -270.92 -5.55988 -41.9353 -2 0 0 0 0 0 0.00503807 -1.54145 501660 782828 549075 167743 -5617.23 -4940.81 
28073 2 -270.92 -3.70659 -39.3143 -2 0 0 0 0 0 0.00503807 -1.52416 338891 525861 440008 -256128 33.4824 -750.769 
28071 2 -269.359 -2.79607 -41.9372 -1.83464 -0.131933 1.51498 -0.0664986 -0.00458386 -0.00829473 0.00715213 -1.58904 537370 333363 351993 -143035 -28900.1 62037.7 
28003 2 -269.315 -6.48653 -39.3143 -2 0 0 0 0 0 0.00503807 -1.66523 979271 1.03237e+006 531336 -3325.24 -6826.07 4942.79 
28074 2 -267.689 -5.6124 -41.9576 -2.23775 -0.752202 -0.712063 -0.127353 0.0832371 0.0986416 0.00765832 -1.54567 318573 543640 240009 -47485.2 -2103.8 39081.3 
28077 2 -267.749 -3.68598 -39.3102 -2.29781 0.169567 -0.605298 -0.0259254 -0.10442 -0.0589219 0.00714787 -1.52139 312198 324445 218606 -138561 -31830 21930.6 
28075 2 -266.174 -2.78188 -41.9307 -2.39735 0.00147925 0.101202 0.088537 -0.0921186 -0.0876513 0.00725172 -1.51526 200322 306088 266958 -21963.6 -10612.8 -49332.7 
28006 2 -266.105 -6.48653 -39.3143 -2 0 0 0 0 0 0.00503807 -1.60446 383292 943213 354106 -96668.8 -54648.7 15586.7 
28076 2 -266.179 -0.939329 -39.3578 -1.71495 0.0227605 1.24209 0.0670928 -0.00313044 0.0433331 0.00564811 -1.52794 237582 54430.7 173431 -38729.6 32308.4 -109229 
28078 2 -264.503 -5.60234 -41.9247 -2.80153 -0.061788 0.316764 -0.103557 0.0102701 -0.0456251 0.0100166 -1.5521 -81841.6 472123 207427 -100827 4232.42 -2069.9 
28081 2 -264.527 -3.73022 -39.327 -2.43866 0.125789 -0.188482 -0.00390356 0.033889 0.0120693 0.00755508 -1.52162 301570 224778 244090 -75863.8 -14688 -28445.6 
28079 2 -262.963 -2.81834 -41.9535 -3.49278 0.06605 -0.110834 0.0920014 0.0271819 0.0270467 0.0153865 -1.52481 204320 185594 267585 -54920 -42984.9 -54668.4 
28009 2 -262.895 -6.48653 -39.3143 -2 0 0 0 0 0 0.00503807 -1.61054 311243 893341 227351 11426.8 42104.8 40394.9 
28080 2 -262.955 -0.947298 -39.3276 -1.91125 -0.45667 -1.63506 0.056429 -0.00295678 -0.0505724 0.00823072 -1.52469 277054 242744 92431.4 7881.83 -16153.9 66403.1 
28082 2 -261.37 -5.61608 -41.9302 -0.616313 -0.689704 0.0560479 0.259694 0.0679645 -0.0507574 0.00108152 -1.54625 131531 451464 217046 -66528.5 -1596.33 -38685.5 
28085 2 -261.272 -3.7222 -39.346 -2.90155 0.059993 -0.0263514 -0.194133 -0.0283526 0.0385837 0.0106093 -1.52306 128346 192365 242733 -78616.4 6335.99 -24580.8 
28083 2 -259.73 -2.83749 -41.9684 -2.07394 -0.897735 -0.306595 0.0356575 0.0365248 -0.0421508 0.00655097 -1.52097 363509 248833 170897 83735.2 19747.3 -36565.5 
28012 2 -259.685 -6.48653 -39.3143 -2 0 0 0 0 0 0.00503807 -1.6107 324435 842766 345160 13879.3 27211 -36549.8 
28084 2 -259.74 -0.951985 -39.3928 -1.26295 0.0525452 -0.9378 0.0886563 -0.00791273 0.146189 0.00312017 -1.52019 279773 140501 240084 -27554.7 -130905 7163.79 
28089 2 -258.103 -3.72874 -39.3346 -2.72148 -0.868322 -0.282185 -0.0421826 0.0192723 0.0178876 0.0103785 -1.52327 -103924 221543 269365 -60553.3 -6713.66 -42906.2 
28086 2 -258.103 -5.5798 -41.9538 -0.932872 0.313458 -0.112182 0.0386386 -0.0808441 0.0408012 0.0012357 -1.54459 464338 441018 246454 -3780.05 -7976.79 -33376.8 
28088 2 -256.498 -0.944605 -39.3617 -2.85539 -0.472153 -0.0809234 -0.0451579 -0.0379869 0.0369431 0.0105582 -1.52343 319798 142497 267288 30816 62106.1 -31956.8 
28015 2 -256.475 -6.48653 -39.3143 -2 0 0 0 0 0 0.00503807 -1.60712 317203 756633 434906 -91285.8 -1989.49 -29344.1 
28087 2 -256.507 -2.81221 -41.9454 -0.797703 -0.988879 -0.58891 0.0143549 0.018174 -0.00849042 0.00246995 -1.52816 350205 262484 490.504 -51814.8 -45791.3 34886.7 
28090 2 -254.838 -5.5902 -41.9537 -2.21299 -0.978811 -0.0805127 -0.122512 -0.0478436 0.0387902 0.00738315 -1.54669 388614 465979 164884 -54011.5 2883.53 -40920.1 
28093 2 -254.95 -3.75005 -39.3524 -1.47823 0.499006 1.44429 0.234029 0.053713 0.0656889 0.00569319 -1.5188 125220 103323 214792 -45854.1 12570 -14701.4 
28092 2 -253.279 -0.990723 -39.345 -2.10186 -0.425163 1.16583 -0.0391914 -0.00106289 0.00214455 0.00750386 -1.53161 155923 126003 36833 35160.2 -976.949 -9210.87 
28018 2 -253.265 -6.48653 -39.3143 -2 0 0 0 0 0 0.00503807 -1.60864 322594 882542 337734 -7102.27 255.12 -31997.5 
28091 2 -253.253 -2.83689 -41.9409 -1.4548 0.95513 0.264659 -0.0855892 0.0456837 0.0233743 0.00390295 -1.52512 299948 157824 157846 1767.27 71331.7 -52200.9 
28094 2 -251.624 -5.60087 -41.9597 -2.04645 0.315542 0.00432862 -0.0787377 0.00286796 0.0974006 0.00540023 -1.549 177122 473568 193482 65193.7 5359.66 21459 
28097 2 -251.672 -3.73687 -39.3104 -1.59616 -0.479683 -0.306086 -0.0232229 -0.0391071 -0.0654909 0.00361672 -1.52316 244682 106267 232412 20248.9 -9914.58 -12218.8 
28096 2 -250.073 -0.975232 -39.334 -1.46534 0.192865 0.323297 0.000961335 0.0411724 0.0241321 0.00288295 -1.52662 209926 181331 131183 -42773 -13614.3 -79816 
28095 2 -250.045 -2.80038 -41.9313 -2.33574 -0.513248 0.533038 -0.055686 -0.0269342 -0.0283738 0.00756118 -1.52767 137889 315170 143813 -32755 -7647.2 -38944.6 
28021 2 -250.055 -6.48653 -39.3143 -2 0 0 0 0 0 0.00503807 -1.60611 341129 793093 416586 -15262 8647.67 14021.5 
28098 2 -248.441 -5.61373 -41.9473 -3.62682 -0.666428 -0.0831512 -0.0343053 0.0315996 0.0203119 0.0171355 -1.55605 19309.1 428472 173851 -58397.1 -4591.1 -22440 
28101 2 -248.472 -3.75096 -39.3285 -1.37252 -0.464766 -1.55172 0.033501 0.0186146 0.0396497 0.00567748 -1.52207 238559 97444 332716 -51098.6 -62852.5 -10260.2 
28100 2 -246.862 -1.00147 -39.3189 -1.46334 -0.0122874 1.24404 -0.0241904 0.0588951 -0.0280411 0.00464658 -1.52493 171655 240730 174884 -42938.9 78574 27106.3 
28024 2 -246.845 -6.48653 -39.3143 -2 0 0 0 0 0 0.00503807 -1.60833 322800 782214 399795 -41724.8 15902.5 37388.6 
28099 2 -246.879 -2.82293 -41.9741 -2.85022 1.36666 -0.888116 0.0942735 0.0112514 0.0791012 0.0135779 -1.52273 181605 269364 132435 -33680 -77933.6 791.206 
28105 2 -245.25 -3.75968 -39.3823 -2.17732 -0.862375 0.219445 0.000480844 0.0450375 0.106934 0.00696837 -1.51941 276307 51372.7 284880 -36541 -40263.4 -74733.4 
28102 2 -245.259 -5.61983 -41.9433 -1.79091 0.423595 -0.746271 0.0892829 0.0726565 -0.0454893 0.00496718 -1.54642 227173 497482 120570 -5112.82 -2397.88 -98000.6 
28103 2 -243.613 -2.79257 -41.9485 -2.45105 0.186561 -1.65893 -0.0881055 -0.0975745 -0.0946682 0.0110768 -1.51605 392999 294959 137589 -29775.3 21969.1 -68837.8 
28027 2 -243.635 -6.48653 -39.3143 -2 0 0 0 0 0 0.00503807 -1.60967 295397 819459 300066 33731.9 -25444.8 -20138.9 
28104 2 -243.652 -0.987761 -39.3738 -1.26224 -1.00125 -1.14501 -0.0906178 0.028077 0.107735 0.00492068 -1.52584 90935.5 59136.7 82323.1 -93827.1 -96856.9 -34571.4 
28109 2 -242.002 -3.73444 -39.3595 -1.25252 -0.463733 1.14984 -0.106281 -0.0548465 0.0971158 0.00391205 -1.5269 203302 15570.1 146500 -24617.2 48838.4 5605.56 
28106 2 -242.025 -5.61087 -41.9409 -2.41722 1.64446 1.71861 -0.00482497 0.0354264 -0.00134935 0.0144855 -1.54783 343994 469999 173883 10652.2 22315.4 -37578.8 
28107 2 -240.389 -2.83177 -41.914 -2.32082 0.133491 -0.247086 -0.072952 0.0168626 -0.0999091 0.00688336 -1.53121 141094 154334 108610 -78380.3 75532.5 -27661.4 
28030 2 -240.425 -6.48653 -39.3143 -2 0 0 0 0 0 0.00503807 -1.61317 246413 712508 316655 -30120.9 -2836.35 -5303.63 
28108 2 -240.472 -0.988161 -39.3274 -3.4027 1.08849 0.304765 0.0547066 0.0260911 -0.0118768 0.0161925 -1.5298 -103000 106535 192813 -101040 63184.3 -97321.6 
28110 2 -238.789 -5.589 -41.941 -1.4349 -0.57419 0.237651 -0.0496839 -0.0365238 -0.00876877 0.00307964 -1.54546 319324 473925 253155 51671.4 10241 -31063.3 
28113 2 -238.814 -3.77885 -39.2995 -0.915264 -0.922487 -0.0480186 0.0398418 0.128069 -0.0632771 0.00212984 -1.51639 240321 21610.6 224863 -33364.8 -134046 -29205.4 
28111 2 -237.196 -2.79849 -41.9784 -0.955524 -1.26592 -0.0488621 -0.0480866 -0.0964739 0.0586185 0.00317141 -1.51663 230889 204651 358137 -134024 27109.2 -132903 
28112 2 -237.299 -0.980021 -39.3583 -3.5156 -0.343046 0.455018 0.106466 -0.00290946 0.0624445 0.0159759 -1.51729 150072 316210 270245 -76411.6 48180.3 -23128.8 
28033 2 -237.215 -6.48653 -39.3143 -2 0 0 0 0 0 0.00503807 -1.60849 317088 805239 312000 94619.5 -37996.1 -33147.9 
28117 2 -235.552 -3.73115 -39.3467 -1.02682 0.955751 -0.509625 -0.257045 -0.0698341 -0.0199278 0.00280562 -1.5186 161388 82853.5 274876 -99607.5 -33750.4 -39350.3 
28114 2 -235.573 -5.61944 -41.9577 -3.31073 -1.14222 0.830073 -0.0983843 0.0738938 0.0554549 0.0163166 -1.54655 147872 467411 218818 -19724 22198.7 -32338.5 
28115 2 -233.97 -2.84358 -41.9583 -2.81261 0.733088 2.17707 -0.0512417 0.0961458 -0.0299464 0.0166103 -1.52511 163955 265997 125245 -55847.9 15280.4 20347.9 
28116 2 -234.085 -0.982168 -39.3184 -1.50937 -0.200144 -0.0489008 0.167762 0.0825476 -0.0563952 0.00292291 -1.51764 316337 141291 292747 -106720 54512.5 16488.6 
28036 2 -234.005 -6.48653 -39.3143 -2 0 0 0 0 0 0.00503807 -1.61345 306123 764621 247481 49735.4 64567.8 -26336.3 
28118 2 -232.382 -5.61047 -41.9387 -2.6505 0.699434 0.563577 -0.0265955 0.0147775 -0.050185 0.00986452 -1.55319 -15549.2 432398 139286 90216.1 9838.82 -89950.7 
28121 2 -232.39 -3.75213 -39.368 -1.81909 -0.0479845 -0.100377 0.00595651 0.0266781 0.153194 0.00418343 -1.53037 -107908 120018 216466 -31523.5 -749.635 -44679.7 
28120 2 -230.836 -0.970278 -39.2975 0.0652489 0.240705 -1.24861 0.0172482 -0.0110072 -0.00291878 0.00204195 -1.51891 410263 169568 229399 -29764.8 -124450 -40681.8 
28039 2 -230.795 -6.48653 -39.3143 -2 0 0 0 0 0 0.00503807 -1.61047 353524 768126 207963 -29999.7 -36252.2 -13384.5 
28119 2 -230.773 -2.78693 -41.9298 -3.03258 -0.43475 -0.717444 -0.0284071 -0.0829146 -7.1473e-005 0.0124695 -1.52991 7928.82 107210 75152.5 -5525.18 6132.48 -7610.14 
28125 2 -229.212 -3.74039 -39.3065 -3.00435 0.542912 -0.226766 0.0294216 0.038018 -0.0436212 0.0118046 -1.53005 -2398.09 100661 202783 -47395 -69653.6 -29879 
28122 2 -229.211 -5.57895 -41.9232 -4.57335 0.869911 -0.521963 0.0126926 -0.0260362 -0.0387113 0.0276398 -1.5528 -113584 581494 241315 50344.7 -13315.9 6730.27 
28042 2 -227.585 -6.48653 -39.3143 -2 0 0 0 0 0 0.00503807 -1.61204 274878 809464 115544 -59796.4 69982 -827.689 
28123 2 -227.584 -2.77763 -41.938 -3.06081 0.547141 -0.654059 -0.0627511 -0.100978 0.0352181 0.0127157 -1.52846 -125046 50550.7 182973 114055 -87677.5 -6085.26 
28124 2 -227.592 -0.986338 -39.3174 -0.564151 0.791305 -0.252677 -0.0457955 0.085485 -0.00452555 0.00126994 -1.52346 398013 176868 262185 -46913.3 -9055.62 -24842.7 
28129 2 -226.014 -3.74324 -39.302 -4.34497 -0.0335743 -0.327098 0.012081 0.063292 -0.0297641 0.0239143 -1.525 -19445 85056.6 184465 5055.21 -33065.1 -14410.9 
28126 2 -226.077 -5.57472 -41.9179 -0.589279 -0.0134596 0.0936866 0.300445 -0.073407 -0.0647528 0.00044865 -1.53537 299591 459314 256201 -101630 -2929.08 3009.48 
28128 2 -224.352 -0.973208 -39.3781 -3.78799 -1.05132 -0.00106021 -0.207119 -0.0330394 0.212909 0.0194648 -1.52633 -127515 -9480.33 270562 40827 -27547.2 9672.48 
28127 2 -224.45 -2.82149 -41.9697 -2.44507 -0.152636 -0.746345 0.180659 -0.0521837 0.0204332 0.00826082 -1.52266 196962 290666 181058 50300.3 -2645.3 -37684.7 
28045 2 -224.375 -6.48653 -39.3143 -2 0 0 0 0 0 0.00503807 -1.60817 296340 800142 331270 -38082.6 -15276.9 -80452 
28158 2 -272.525 2.77994 -41.9353 -2 0 0 0 0 0 0.00503807 -1.13401 -112936 361780 639531 59638.3 23664.5 -12812.8 
28159 2 -272.525 4.63324 -39.3143 -2 0 0 0 0 0 0.00503807 -1.13245 -47488.2 328732 655989 -39525 29839.9 16614.3 
28072 2 -269.395 -0.897447 -39.3064 -1.67426 0.617153 0.466287 0.0190426 -0.185234 -0.0823842 0.00428418 -1.60009 436788 140267 262723 -1093.18 -80437.6 -64362 
28160 2 -270.92 0 -41.9353 -2 0 0 0 0 0 0.00503807 -1.5302 294594 456964 486128 195151 -23105.7 40770.7 
28163 2 -270.92 1.85329 -39.3143 -2 0 0 0 0 0 0.00503807 -1.53216 236653 257613 361540 -229545 -55432.5 -28415.2 
28161 2 -269.407 2.76464 -41.9678 -1.83993 0.0704071 -0.0855239 0.0521318 0.0643462 0.0130471 0.00427934 -1.59829 280424 256909 279700 -60365 -80323 -80165.1 
28162 2 -269.402 4.60511 -39.3425 -2.96863 -0.345484 0.229431 -0.000158199 0.0294841 -0.00591748 0.0113165 -1.60081 292073 278968 48612.3 -66605.9 -104256 27573.7 
28167 2 -267.767 1.80233 -39.3682 -1.40202 -0.416567 0.762494 0.0038657 0.122516 -0.0085365 0.00342662 -1.53093 290015 123372 231089 -82844.7 31801.8 50208.7 
28164 2 -267.764 -0.0352619 -41.9931 -0.95624 -0.0727109 0.819943 -0.00491331 0.00264222 0.0533786 0.00200514 -1.52791 348214 18737.9 290492 -66018.6 -82594.6 1306.98 
28165 2 -266.239 2.73013 -42.0023 -2.39161 -0.99514 -0.792728 0.195703 0.0846087 0.145224 0.00924301 -1.51213 306462 318438 187721 -95033.8 14198.5 2550.09 
28166 2 -266.217 4.6078 -39.3532 -3.42353 0.246776 -1.62997 0.11056 -0.0417633 0.0309844 0.0181852 -1.51882 225495 317439 286111 34336.6 17600 71068.7 
28168 2 -264.518 -0.0280565 -41.9558 -2.6863 0.4447 -0.111266 -0.112308 0.00177665 -0.00373016 0.00935358 -1.52458 190579 142845 259155 -78851.8 16977 11916.1 
28171 2 -264.54 1.82727 -39.3255 -1.70589 -0.0612823 -0.528427 -0.0783573 -0.00856193 -0.0389137 0.00402173 -1.51446 375633 160121 294420 -116208 71838.2 31506.8 
28169 2 -262.99 2.73744 -41.947 -3.6193 0.0811579 0.0441406 0.0841739 -0.000363065 -0.0110205 0.0165096 -1.52011 385606 156038 224612 -133240 24282.8 -26446.6 
28170 2 -262.983 4.56641 -39.3019 -2.68054 0.419046 -0.15347 0.0714401 0.0848577 -0.0649988 0.00930086 -1.51649 271098 184537 286179 16060.6 19302.1 -13250.7 
28172 2 -261.323 -0.0722161 -41.9543 -2.48292 -0.0677347 -1.60008 -0.0449844 0.130681 -0.0743326 0.0109953 -1.52211 160033 299505 154956 15513.9 -108387 36542.1 
28175 2 -261.285 1.83485 -39.3562 -3.73072 0.600111 -0.560995 -0.164381 -0.0849262 0.00427984 0.0183803 -1.52723 225325 125426 291876 -4082.99 -88310.7 -8273.62 
28173 2 -259.731 2.74165 -41.9862 -1.66481 -0.620473 -0.0785979 0.00392418 -0.0153045 0.0508885 0.00398356 -1.5262 394825 141130 89338.7 -21994.2 -23342.4 -36806.6 
28174 2 -259.768 4.58881 -39.3752 -1.77878 0.374421 -2.20328 0.0601098 0.00355037 0.0903754 0.0102761 -1.52476 256085 108288 170166 -87558.2 -27447.8 13341 
28176 2 -258.118 -0.00948363 -41.9931 -2.25784 0.491491 0.211787 0.044228 -0.0924575 0.133351 0.00678155 -1.52779 217139 266403 34200.4 52794.8 42299.7 -15649.7 
28179 2 -258.082 1.81675 -39.362 -2.78877 -0.27389 0.88668 -0.11308 0.0107993 0.0259591 0.0108803 -1.52515 130590 116168 259264 -76241.6 593.839 45608.5 
28178 2 -256.532 4.57516 -39.3495 -1.59858 0.259385 1.12413 0.0824672 0.0496091 -0.0366727 0.00489497 -1.51908 415458 266228 185068 -21398.2 56877.3 -61942.2 
28177 2 -256.467 2.72235 -41.9424 -1.76555 0.591 0.461495 -0.0988292 0.0802285 -0.0495056 0.00463431 -1.52342 267504 280537 154209 -64244 40538.4 -3735.22 
28183 2 -254.873 1.79973 -39.3283 -2.11205 -0.372301 0.370852 -0.0894119 0.0470941 -0.0687444 0.00596619 -1.53347 -97539.1 185730 21054.7 -35180.7 -106997 -17663 
28180 2 -254.866 -0.0400641 -41.9353 -1.71418 0.517064 0.141988 -0.0237528 0.0185867 -0.0465941 0.00406311 -1.5264 229485 316964 117801 19400.3 4201.51 -28066.4 
28182 2 -253.283 4.59765 -39.3561 -2.94887 0.572847 -0.686685 -0.0150662 -0.0479997 -0.00132718 0.0119598 -1.53065 198470 140863 48321.5 90335 -95922.4 -82895.5 
28181 2 -253.299 2.78892 -41.9608 -2.20682 0.560751 -0.626166 0.0477291 -0.166305 0.00331811 0.00702383 -1.52995 15543.3 153916 163374 61339.2 -50154.8 9396.55 
28187 2 -251.734 1.79641 -39.3523 -1.41293 -0.476466 -0.67242 0.160551 0.0228827 0.021907 0.0033699 -1.52878 80007.3 243732 116652 -2402.64 59206 -71512 
28184 2 -251.679 -0.0272558 -41.9387 -2.07609 0.880721 -1.62181 -0.0295686 -0.0418226 -0.0448805 0.00971852 -1.52676 123422 204031 136527 -76431.2 25923.7 598.903 
28186 2 -250.079 4.58144 -39.4005 -1.3161 0.286249 0.728767 -0.0607618 -0.0408388 0.152318 0.00295377 -1.52717 167325 140201 103125 31853 -34221.1 -53311.2 
28185 2 -250.113 2.73609 -41.9469 -1.29095 -0.208853 0.254941 0.137001 0.0366311 -0.0698047 0.00223587 -1.52226 283232 112042 115534 42031.4 -83409.9 -101038 
28188 2 -248.472 -0.00530313 -41.9334 -1.48588 -0.263649 0.68831 -0.0390673 -0.083665 -0.0536587 0.00346508 -1.52904 16465.8 186054 265694 -41292.5 43827.4 -25134 
28191 2 -248.487 1.82167 -39.3502 -3.14524 -0.222434 -0.775956 0.00712013 -0.0864821 0.0510249 0.0132805 -1.52407 214831 204016 179053 -36851.1 48638 -102514 
28190 2 -246.894 4.56243 -39.3391 -1.14886 -0.377311 0.706418 0.0696151 -0.0273162 -0.0501557 0.00247024 -1.53087 64789.4 40247.2 62901.6 -36455.9 -10476.8 -50735.5 
28189 2 -246.852 2.74291 -41.9579 -2.06964 0.168224 0.143547 -0.0787819 0.0372679 -0.0104184 0.00545662 -1.52495 281250 42081.3 128656 -35186 423.136 -25644.2 
28192 2 -245.314 -0.0380462 -41.9222 -1.90578 0.210373 -0.704089 0.172199 -0.0252435 -0.155803 0.00525472 -1.52147 148294 214005 151106 41435.9 -95127.9 -30942.1 
28195 2 -245.28 1.79516 -39.3638 -2.94831 -0.697251 -0.426521 -0.0139427 -0.0337586 0.0662384 0.0117898 -1.52711 102803 205712 94023.5 -20504.7 -88824.6 -128644 
28194 2 -243.67 4.5544 -39.3615 -1.49894 -0.310175 -0.869832 -0.0282957 0.00629377 -0.0718486 0.00390406 -1.52599 141197 160467 53773.5 -26368.9 -80803.2 -92948.7 
28193 2 -243.633 2.74356 -41.9713 -3.22426 -0.459634 -1.14249 -0.0973708 -0.0274333 -0.0165478 0.0150039 -1.52647 215965 215558 82859.3 43099.8 -43387.9 -60787.8 
28199 2 -242.092 1.77045 -39.3904 -1.3718 -0.256335 0.00372752 0.057686 0.050088 0.0565771 0.00245298 -1.53122 71383.9 108598 68536 -6624.37 -18465.3 -1252.94 
28196 2 -242.065 -0.0444203 -41.9729 -1.66045 -1.03363 -1.2782 0.0376122 0.0161493 0.00106909 0.00687603 -1.52895 150536 148003 92766.3 -118728 -31517.4 -82113.4 
28197 2 -240.43 2.74272 -41.969 -2.61884 0.780622 -0.286609 -0.0944324 -0.00667401 -0.0226507 0.00950919 -1.53004 53040.4 130094 40495.4 14567.1 27472.6 -96970.9 
28198 2 -240.485 4.54525 -39.3836 -2.88226 0.432234 -0.785969 -0.0203605 0.0390937 0.00269392 0.0114767 -1.52481 9125.44 85684.6 174952 81289.9 30866.2 -137017 
28203 2 -238.907 1.80712 -39.3427 -1.94565 0.472697 0.647609 0.149615 -0.081224 -0.0667196 0.00557765 -1.52622 191647 42758.7 67213.3 46241.6 116172 42229.4 
28200 2 -238.896 -0.0491617 -41.9612 -2.16107 -0.241429 -0.76784 0.129213 0.0302136 0.013898 0.00669821 -1.52417 234968 191366 222870 -3746.72 -123903 26365.5 
28201 2 -237.241 2.72526 -41.9459 0.188841 -2.0377 -0.107534 -0.0192434 0.028723 -0.0402445 0.00528928 -1.51974 217189 326968 193930 -21059.2 -16703.7 -89343.9 
28202 2 -237.309 4.55825 -39.3725 -1.93027 -0.220962 -1.34283 0.0760781 -0.00791866 -0.0492486 0.00702554 -1.52969 101270 84175.1 92469.4 -10918.3 -24833.3 -165223 
28207 2 -235.676 1.79548 -39.3198 -2.8493 -0.246466 -0.167563 0.0254103 -0.060879 -0.127103 0.0103372 -1.5226 236890 226531 2204.85 32584.2 52466.4 -38132.1 
28204 2 -235.659 -0.0594421 -41.9686 1.39284 -0.615354 0.567735 0.0816864 0.0675747 0.0294618 0.00332637 -1.51285 466278 194892 318422 -92116.6 16437.4 21616.6 
28206 2 -234.084 4.5833 -39.4047 0.330967 1.32918 -0.468316 0.048383 -0.0634695 0.113859 0.00263943 -1.53037 249864 73912.5 74647.7 -1085.3 66338.8 -155484 
28205 2 -234.022 2.71512 -41.9122 -1.11761 0.170249 0.472752 -0.00838847 0.000968314 -0.101478 0.00189121 -1.51807 329225 256118 26395.1 -15111.8 -27861.1 -36894.2 
28211 2 -232.434 1.81067 -39.3332 -2.17886 -0.918737 -0.603807 -0.0523056 -0.0679412 0.0455114 0.00750181 -1.51758 210616 260475 135753 12127.2 -96829 -120785 
28208 2 -232.384 -0.0543013 -41.9129 -0.644745 0.716169 0.569639 -0.16283 0.0207221 -0.052487 0.00157828 -1.52174 357800 122802 204971 14989.6 -82.6939 -63794.5 
28210 2 -230.857 4.58903 -39.3431 -1.44934 -0.653203 -1.67076 0.0500362 -0.0910572 -0.0158296 0.00669897 -1.52759 274647 182954 172266 -48710.9 -14927 7849.53 
28209 2 -230.785 2.69121 -41.9596 -2.80934 -1.61628 0.255567 -0.133646 0.108105 0.0376597 0.0133131 -1.53134 76040.1 91898.7 125797 -88100.8 -14325.5 863.214 
28212 2 -229.184 -0.0542386 -41.9598 -1.55012 -0.53578 0.386925 -0.033861 0.0225444 0.0671093 0.00357656 -1.52836 165453 -115406 314476 664.119 10486.7 -70037.5 
28215 2 -229.25 1.79646 -39.3365 -1.94123 -0.0792078 -0.26006 0.108083 -0.0130735 -0.00119569 0.00483941 -1.52028 257978 291807 166314 -69273.6 -64474.7 41514 
28214 2 -227.609 4.55487 -39.3227 -0.782547 -0.185257 0.924375 -0.0121941 0.0121601 -0.0949808 0.00189075 -1.51236 437870 365432 272631 18170.2 -24477 15813.3 
28213 2 -227.593 2.67252 -41.9604 -1.67047 1.37898 0.587475 0.0363084 0.144431 0.0329858 0.00634444 -1.51832 181309 71448.3 456831 7155.25 1849.24 -4877.02 
28219 2 -225.99 1.78005 -39.274 -1.47807 0.272005 0.385738 -0.0522519 0.0248314 -0.0906104 0.00303225 -1.51998 382257 128644 228231 -53270.3 12225.9 18329.5 
28216 2 -225.965 -0.0228643 -41.9213 -1.57919 0.747653 -0.370745 -0.000792325 -0.0654321 -0.102417 0.00401821 -1.52319 182948 -11432.7 324578 -6535.99 -66486.1 25055.8 
28302 2 -229.23 5.45406 -41.966 -1.01071 0.199535 0.273981 0.0812211 0.0904067 0.0175455 0.00143134 -1.52107 193599 269401 263620 -73227.4 -51115.7 -47655.9 
28217 2 -224.387 2.70853 -41.9317 -1.01892 0.541005 -1.51588 -0.0206381 -0.000179624 -0.103157 0.00457052 -1.52128 216584 84088.4 158476 -131167 12490 -70042.2 
29116 2 -224.376 4.5245 -39.357 -2.15062 -0.548945 -0.38903 -0.11758 0.012152 0.0452582 0.00639564 -1.52073 93176.1 128780 232838 -62576 -14400.5 -164707 
28248 2 -272.525 8.33982 -41.9353 -2 0 0 0 0 0 0.00503807 -1.13308 90331.5 355388 635289 62677.5 10289.4 -8183.89 
28249 2 -272.525 10.1931 -39.3143 -2 0 0 0 0 0 0.00503807 -1.13257 -54807.3 354444 652011 -36723.2 -3931.2 -4701.64 
28250 2 -270.92 5.55988 -41.9353 -2 0 0 0 0 0 0.00503807 -1.52353 213972 470705 492539 254395 -64290.5 56503.4 
28253 2 -270.92 7.41318 -39.3143 -2 0 0 0 0 0 0.00503807 -1.53161 322400 335268 413310 -347998 -91105.3 -62242.1 
28340 2 -270.92 11.1198 -41.9353 -2 0 0 0 0 0 0.00503807 -1.52844 -45025.9 378843 471750 222764 -21989.6 21646.4 
28251 2 -269.364 8.34501 -41.9691 -1.99291 -0.482428 -0.223745 -0.0927828 -0.0341587 0.0737219 0.00535859 -1.6011 537181 100391 256701 -37735.2 -41175.8 -51089.3 
28252 2 -269.408 10.1446 -39.3205 -3.9348 -0.260079 -1.39249 0.0491681 0.118686 0.0108257 0.0220281 -1.59939 328209 150973 206080 -69602.4 -16660.8 52464.8 
28344 2 -267.835 11.109 -41.9428 -3.55093 0.709376 -0.950756 0.172074 -0.0464994 0.0162487 0.0176537 -1.53433 -42174.8 118854 257584 26259 -29889.8 50644 
28254 2 -267.785 5.5751 -41.9325 -2.44548 0.976402 0.186799 -0.000409384 -0.106033 -0.113285 0.00877709 -1.52305 182424 261240 313310 39552.7 -20868.7 54858.6 
28257 2 -267.748 7.40719 -39.3295 -1.99262 0.871898 -0.642638 -0.0651844 -0.0115124 -0.00252902 0.0064786 -1.52536 408314 58315.2 186628 -16010.1 -15605.4 23967 
28255 2 -266.169 8.31895 -41.9467 -2.82201 0.769427 0.573271 -0.00133643 -0.02774 0.0243342 0.0111901 -1.52419 185234 104469 208140 -157371 67724.1 -30776.8 
28256 2 -266.209 10.1557 -39.3309 -2.94304 1.00662 0.280046 0.0367225 0.0050913 0.0709661 0.0122843 -1.51624 262740 191846 309659 -116009 29313.2 9302.68 
28348 2 -264.645 11.0679 -41.937 -2.84188 -0.160159 -0.650505 0.204838 0.0649536 -0.0126027 0.0107375 -1.52303 280924 154177 215359 -37474.4 -40409.1 -26009.8 
28261 2 -264.502 7.37358 -39.3108 -1.63273 -0.442618 -0.35433 -0.143062 -0.00841765 -0.0484096 0.00376253 -1.51704 306090 254681 333892 -36966 -3685.85 -5440.25 
28258 2 -264.572 5.52116 -41.9453 -2.65594 -0.568956 -0.484608 -0.00745345 0.0132414 0.0310302 0.00958817 -1.52028 135776 376930 256491 28801 1319.17 2884.46 
28259 2 -262.953 8.32595 -41.9609 -3.17686 1.64458 -0.423835 -0.0427633 -0.111566 0.0525599 0.0163444 -1.51938 191445 239798 291025 -75981.3 29079.5 -11798.7 
28260 2 -262.976 10.141 -39.309 -1.25043 0.660116 -0.407931 0.000729095 0.0309007 -0.0485594 0.00272778 -1.52794 235010 138575 298627 -45054 32667.6 -39385.5 
28352 2 -261.384 11.0604 -41.9556 -1.33801 -0.715507 -1.22594 0.0430118 0.135927 0.00224273 0.00479262 -1.51303 499563 226703 365803 -41961.2 -108605 2826.12 
28265 2 -261.31 7.37102 -39.3173 -2.76302 -0.597983 -0.842983 -0.121876 -0.0605142 -0.0539495 0.0109609 -1.52421 85026.6 275088 289984 -14511.2 -38807 -5234.94 
28262 2 -261.385 5.49041 -41.9642 -1.63762 -0.84226 -1.57647 0.0695531 0.130204 0.04498 0.00740149 -1.52717 172587 303528 233153 10474.7 -152425 -2082.52 
28264 2 -259.779 10.1564 -39.3281 -1.2488 -1.01497 -2.06353 0.127518 -0.0459576 -0.090515 0.00862498 -1.5251 302614 160230 136370 -28389.1 -77981.8 -106848 
28263 2 -259.759 8.31048 -41.9455 -2.82654 -1.08056 -0.86987 0.0287708 -0.0245044 -0.00542982 0.0124864 -1.52393 198732 317161 192376 89237.8 29794.9 -5605.7 
28269 2 -258.119 7.36376 -39.3472 -2.1168 0.661605 -0.192083 -0.0116853 0.0229599 0.00919378 0.00624149 -1.5216 223151 246453 184825 -63686.5 -19034.4 31842.7 
28266 2 -258.169 5.51622 -41.9591 -0.827726 -0.112254 -0.533017 0.145178 -0.0159358 0.0030209 0.00123664 -1.5165 479373 316087 166315 -62967.1 23061.5 30103.6 
28356 2 -258.126 11.107 -41.9814 -0.0207014 0.299575 0.592877 -0.0633847 -0.100896 0.0776879 0.000556301 -1.51861 447006 264167 263797 -64777.2 -75600 -45039.4 
28268 2 -256.503 10.1334 -39.3797 -1.4407 -0.528017 1.18268 -0.0072915 0.0253201 0.0223309 0.00472719 -1.51649 458072 182248 205688 -28667.7 53959.2 -90869.5 
28267 2 -256.526 8.29876 -41.946 -2.64488 -1.0959 -0.360638 0.00294205 -0.0216166 -0.0442422 0.0104873 -1.51878 313203 293216 131108 -26246.7 47827 -69098.8 
28273 2 -254.865 7.36323 -39.3533 -2.04853 0.0305161 -0.365461 -0.107079 -0.00612819 -0.03913 0.00545493 -1.52472 201942 185203 114074 44488.7 -26171.9 -42304.4 
28270 2 -254.858 5.52406 -41.9442 -0.635911 0.396528 -0.484991 -0.176001 0.0524266 0.00145745 0.00100363 -1.51749 417852 120355 97623.8 55293.8 5509.62 -42005.5 
28360 2 -254.876 11.0615 -42.0107 -1.64853 -1.16936 0.504683 -0.0451959 0.0285 0.0974983 0.00546599 -1.51617 373687 232704 154418 -97767.5 23388.5 -118299 
28271 2 -253.287 8.29804 -41.9843 -1.19966 -0.181117 -0.906612 -0.0297213 -0.0140252 0.0413451 0.00288924 -1.53303 104706 139438 164287 -64886.8 -24456.1 8533.66 
28272 2 -253.26 10.1184 -39.3416 -2.80648 0.554697 0.978593 -0.14778 0.0389908 -0.105895 0.0115141 -1.52734 140915 103690 167176 -22097.4 -2550.12 -13801.2 
28277 2 -251.686 7.36431 -39.37 -1.03055 1.2814 -0.447075 0.0259042 -0.0636644 0.00913574 0.00365751 -1.53208 88982.9 89986.5 36400.3 -5399.74 -13713.9 -18296.8 
28364 2 -251.654 11.0353 -41.9655 -3.21043 0.0604862 0.645095 -0.127711 0.105489 -0.0371348 0.0135104 -1.52754 96146.1 110272 70777.3 -20370.9 14465 1328.98 
28274 2 -251.645 5.52349 -41.9729 -2.33012 -0.710045 -0.722567 -0.126579 0.0211461 0.00146627 0.00813107 -1.53382 48854.6 8673.54 34961.5 -40279.4 -22106.8 -29544.3 
28276 2 -250.083 10.1379 -39.3839 -2.47692 -0.534725 0.0109074 0.0141429 -0.124827 0.0398454 0.00808758 -1.53107 -41536.2 62502.5 49584.2 -84042.2 -135606 -8559.31 
28275 2 -250.109 8.27457 -41.9538 -1.46008 0.468026 -0.169873 0.126702 0.0398518 -0.0390732 0.00299734 -1.53341 91235.3 2227.77 128421 -33038.6 41330 -59232.2 
28278 2 -248.454 5.52314 -41.9643 -2.31542 -0.482457 0.455743 -0.0222917 -0.0994139 -0.0301245 0.00730729 -1.53017 -5227.15 145633 14442 -13901.8 14571.6 55636.4 
28368 2 -248.461 11.0223 -42.0183 -2.3675 -0.0970233 0.426723 -0.0404029 0.104919 0.0530974 0.0073009 -1.52535 66769.3 179520 196856 74488.3 -13847.7 -7646.51 
28281 2 -248.459 7.31506 -39.3678 -2.14124 -0.964799 0.982828 -0.0755192 0.0849411 -0.0414585 0.00816381 -1.53443 82083.4 120923 27491.8 -38604.7 48971 -108540 
28282 2 -245.283 5.49635 -41.9523 -3.53345 0.409512 -2.00815 0.0928275 0.0681918 -0.0832156 0.0210158 -1.52062 37312.2 201218 266399 -28839.2 -108931 -81574.2 
28280 2 -246.896 10.1054 -39.3748 -1.35803 -0.446279 -1.74495 0.0395635 -0.0475443 -0.069664 0.00640875 -1.52658 11672 84682.4 103686 15559.4 -15125.5 -127166 
28279 2 -246.885 8.29316 -41.9754 -2.10877 0.323055 -1.42869 0.125169 -0.0130038 0.0288179 0.00830329 -1.51955 235221 110824 44888.4 33087.3 -147563 -83997.3 
28372 2 -245.28 11.0973 -42.0225 -1.70728 0.525964 -1.83203 0.0258087 -0.117762 0.125306 0.00824702 -1.52752 53370.6 136143 25844.6 -17090.7 -53951.7 -89516.2 
28285 2 -245.276 7.33049 -39.3758 -3.90481 0.979146 -1.14709 0.00436115 -0.0126127 -0.00690934 0.0220694 -1.52303 93381.4 151107 86048 -44403.2 -90730.8 -86406.5 
28284 2 -243.707 10.0988 -39.3926 -2.38078 0.0609278 0.35704 0.082351 -0.0495291 -0.00371541 0.0073043 -1.52655 116078 -55701.8 138403 -31687 69456.4 -69459.4 
28283 2 -243.65 8.29945 -41.9806 -2.74896 -0.0125098 -0.412661 -0.0804955 -0.0691276 0.0111582 0.00973256 -1.5203 316440 215763 161166 -67533 8477.47 -28665.5 
28286 2 -242.075 5.51424 -42.0243 -3.49278 -0.5052 -0.675027 0.0147007 0.0292811 0.149657 0.0162609 -1.52278 45998.6 239866 175371 -23061.2 -41189.2 -51735.6 
28289 2 -242.041 7.32267 -39.3715 -3.04457 -0.492999 0.92664 -0.0551409 0.00769357 -0.0488205 0.0130626 -1.52423 113784 146199 259674 5233.87 63188 17665.9 
28376 2 -242.069 11.0426 -41.987 -2.11784 0.0231828 0.67982 0.0138209 0.05646 0.033183 0.00623204 -1.53149 81069.1 -3811.32 1121.3 -76486.7 -40359 -137685 
28288 2 -240.488 10.0836 -39.3714 -1.96802 -0.693528 1.30064 0.112274 -0.0333912 -0.0108275 0.00761471 -1.52666 168389 -15453.1 133991 47356.3 66718.2 -89051.9 
28287 2 -240.441 8.30239 -41.9964 -2.35546 0.0901243 -0.261285 -0.0246041 -0.0279916 -0.00289943 0.00708429 -1.52649 148187 134097 166506 27122.6 -43094.2 -46151 
28290 2 -238.901 5.529 -42.0088 -1.49668 0.116902 0.335636 0.125993 -0.0583925 0.0321222 0.00298048 -1.52724 157547 155374 171889 -28742.7 -38049 -91594.4 
28293 2 -238.861 7.31523 -39.392 -3.27751 0.330535 0.448813 -0.0294094 0.0217702 0.0604211 0.0139211 -1.52756 -23192.8 116439 182307 66752.2 25365.8 -22630.4 
28380 2 -238.85 11.0551 -41.9735 -2.2631 0.419464 0.492007 -0.00793019 -0.0298403 0.0287624 0.00697725 -1.52809 143421 107265 164309 52760.3 25862.1 -12527.5 
28294 2 -235.677 5.52631 -41.9936 -0.453893 0.241329 0.727634 0.0155966 -0.13423 -0.0431412 0.000999692 -1.52449 320390 156684 105274 46221.6 -11341.1 -102179 
28292 2 -237.267 10.0755 -39.3664 -1.50259 0.493539 -0.514059 0.00598184 0.0486144 0.056521 0.00348334 -1.52313 288268 136365 151857 55315.3 33076.8 -966.735 
28291 2 -237.242 8.26714 -41.9764 -2.6279 -0.445914 -0.445481 -0.055764 0.0698768 -0.101033 0.00919848 -1.53257 9847.01 15175.3 22316.1 13774.1 -94140 -7946.93 
28384 2 -235.67 11.0481 -41.9443 -2.08637 0.647171 0.820806 0.0456499 0.0254749 -0.0897038 0.00685869 -1.52579 163172 214919 121223 78073.9 32331 35589 
28297 2 -235.682 7.3226 -39.4245 -4.62587 0.480778 -1.05088 0.050824 0.0281734 0.167843 0.028634 -1.53019 -23099.1 51912.3 37590.7 131778 -97209.5 -9533.6 
29194 2 -234.048 10.1022 -39.4146 -0.855722 -0.271646 1.53967 -0.0431717 -0.00993939 0.14502 0.00400103 -1.5249 251349 260945 77092.7 45787.4 -24742.7 30252.4 
28295 2 -234.05 8.26608 -42.0016 -2.57543 0.519533 1.02467 0.0852465 0.0151144 0.0102356 0.0100165 -1.52765 216881 139940 -2761.33 10129.7 -21471.7 61901.5 
28298 2 -232.419 5.51158 -41.9572 -1.15283 0.213083 0.119564 -0.0148709 -0.0568306 -0.0809594 0.00174912 -1.52429 240966 288866 46459.2 -64589 -71148.5 -60546.8 
28301 2 -232.481 7.3326 -39.3849 -2.22733 0.0728495 0.179611 0.0885414 0.022882 0.0277626 0.00629579 -1.52898 209871 60838.7 38859 48780 65523.4 -112996 
28296 2 -232.408 11.0745 -41.9266 -1.93427 0.0669169 -1.18145 -0.0250609 -0.0380886 -0.0795102 0.00647603 -1.5216 240558 292749 92244.7 33484.5 53352.9 23367.2 
29198 2 -230.831 10.1012 -39.3231 -0.865982 -0.306352 0.754656 -0.0659555 -0.00245219 -0.13131 0.00178005 -1.51974 220139 308817 -8656.21 -20211.7 -129429 -80831.7 
28299 2 -230.81 8.27962 -41.9511 -2.28212 -0.492576 0.196069 -0.0762329 -0.0230031 -0.0424732 0.00691368 -1.52696 114658 225191 216158 -27150.7 -19923.8 71769.3 
28305 2 -229.237 7.3313 -39.3622 -3.16863 -0.338169 0.0415049 0.0718298 -0.0326374 0.0199242 0.0127921 -1.52303 332247 114748 55962.1 -38758.1 62265 21336.7 
28300 2 -229.22 11.0633 -41.9573 -1.80859 -0.857673 -0.342966 0.00371231 -0.0102538 -0.07319 0.00519453 -1.52023 175684 186648 111837 -59460.5 -80465.6 -181823 
28304 2 -227.614 10.0822 -39.3764 -2.0614 -0.360704 -0.295767 0.0166373 0.0351842 0.0497647 0.00562623 -1.52567 307553 150731 231681 -49020 -78604.1 -87805.1 
28303 2 -227.64 8.26099 -41.956 -2.94377 0.773884 0.0516296 -0.00484124 0.0205698 -0.131824 0.0116724 -1.52402 78093.4 292611 198499 108367 47967.2 -4199.1 
28306 2 -226.022 5.4971 -41.973 -0.940901 0.621359 -0.127631 0.0262716 -0.146165 0.00629597 0.00162184 -1.51694 360176 175420 211981 -65934.1 728.428 -62390.3 
28395 2 -226.006 11.0587 -41.997 -0.630409 -0.155647 0.477615 -0.12526 -0.105413 0.0765404 0.000818381 -1.53042 -1760.04 203564 100503 -99105.8 13600.7 -89853.4 
28309 2 -225.961 7.33864 -39.412 -2.94836 -1.66617 -0.209335 -0.189817 -0.160665 0.185804 0.0145005 -1.51911 162873 76827.8 155127 -116025 6203.92 -95270.1 
28307 2 -224.454 8.23706 -42.004 -3.05354 -0.428551 0.323922 0.126547 -0.0202622 0.0235468 0.0121073 -1.53405 -21213.4 47298.6 -167031 -255433 69927.1 8528.26 
28308 2 -224.375 10.0312 -39.3835 -3.04364 -0.245482 -0.249293 -0.0750136 0.133029 0.0162534 0.011822 -1.52625 80494.6 18047.6 202369 -178462 132078 19363.7 
28338 2 -272.525 13.8997 -41.9353 -2 0 0 0 0 0 0.00503807 -1.13313 100461 363829 633681 59389.2 4064.99 -2813.93 
28339 2 -272.525 15.753 -39.3143 -2 0 0 0 0 0 0.00503807 -1.13181 -31990.1 360932 648189 -37835.2 -11213.2 2061.62 
28343 2 -270.92 12.9731 -39.3143 -2 0 0 0 0 0 0.00503807 -1.53166 250863 404568 392298 -329880 -10650.3 -14644.2 
28430 2 -270.92 16.6796 -41.9353 -2 0 0 0 0 0 0.00503807 -1.52761 73110.5 477406 489880 217254 17619.1 -7040.82 
28341 2 -269.362 13.8713 -41.9201 -2.28029 1.15313 -0.117649 -0.100325 0.0826537 -0.0372384 0.00824138 -1.59871 512034 79214.3 323290 -71689.7 31438 -10384.1 
28342 2 -269.401 15.7121 -39.2834 -1.4261 0.29419 0.810147 0.0356676 0.0789531 -0.0461017 0.00349723 -1.59773 432601 217146 145932 -75605.6 100898 38363.4 
28347 2 -267.764 12.9282 -39.2947 -1.21553 0.178038 0.096132 -0.0439625 -0.000553871 -0.0262966 0.00191251 -1.53168 248881 158591 257364 -14510 9158.71 58830.4 
28434 2 -267.815 16.6378 -41.8848 -1.91373 0.875495 -0.966996 0.106275 0.0278194 -0.0861072 0.00675595 -1.52404 153595 248381 312282 -3304.81 2452.48 -21691.6 
28345 2 -266.172 13.8704 -41.92 -2.32359 0.616826 -0.561555 -0.0790712 -0.0151695 -0.00529731 0.00767663 -1.52885 41440.2 131965 158271 -22406.6 -64532.7 1925.54 
28346 2 -266.201 15.6776 -39.2689 -0.565074 0.901621 -0.129137 0.0569143 0.065361 -0.0671957 0.00144707 -1.51968 355386 203710 234680 -73832.6 -46520.5 -10466.7 
28351 2 -264.555 12.9208 -39.3449 -2.36631 0.436111 -0.592746 -0.027747 0.028676 0.0783057 0.00773466 -1.52099 169686 192591 266777 1779.83 -43064.5 68622.2 
28438 2 -264.615 16.6205 -41.9297 -3.02317 0.161731 0.996793 0.0799195 0.0290648 -0.000481478 0.0127958 -1.52933 191132 54826.8 266874 80628.5 -27118.4 -28388.7 
28349 2 -262.994 13.8753 -41.9723 -3.1726 -1.86864 0.0998423 0.0923803 -0.0920575 0.0555574 0.0170881 -1.51972 74627.6 262678 128669 -50568.3 -33998.8 -79919.7 
28350 2 -262.941 15.6756 -39.3556 -2.37453 0.489976 -1.19583 -0.0571794 -0.00196042 0.0983631 0.00920514 -1.52826 206883 -10369.9 259101 102541 1652.46 -16324.4 
28355 2 -261.361 12.9205 -39.3178 -4.02913 -0.561713 0.20371 -0.0228378 -0.0302466 -0.135314 0.0208966 -1.52741 21851.6 86725.6 151917 45503.3 4563.52 -25179.3 
28442 2 -261.387 16.6435 -41.96 -1.69422 -0.721689 -2.33489 0.100481 -0.0656038 -0.00608932 0.0111378 -1.52376 381936 52168.8 218598 35623.2 -43776.8 70956.9 
28353 2 -259.783 13.8725 -41.9462 -2.32986 -0.268004 0.362846 0.0245584 -0.0452951 -0.0543644 0.00709324 -1.52393 178816 242412 226198 26234.2 -57640.7 -50868.5 
28354 2 -259.749 15.693 -39.3609 -3.5467 -0.882675 -1.13786 0.0380115 0.00769645 0.014851 0.0184556 -1.52724 171891 131413 174725 50568.7 -22020.7 -98541.3 
28359 2 -258.151 12.9225 -39.3505 -2.71223 -0.99504 -0.659875 0.0535974 -0.0365293 -0.0326548 0.0110608 -1.52254 257208 190530 180602 -34480.1 -12740.2 -12901 
28446 2 -258.114 16.6379 -41.9782 -1.13389 1.25029 -0.350749 -0.115319 -0.00141058 0.0539137 0.00374323 -1.5208 376785 177462 162953 -2680.96 -28060 27552.4 
28358 2 -256.528 15.6838 -39.3893 -2.05697 -0.73613 -1.26073 -0.00617855 -0.0370381 0.0189798 0.00801361 -1.51897 245727 272686 258659 -68598.8 -78811.1 -41903.1 
28357 2 -256.58 13.8495 -42.0104 -1.94413 -0.163655 0.237246 0.168417 0.0116115 0.0635858 0.00486514 -1.52265 291053 163536 193657 -38050.2 -39161.3 10952 
28363 2 -254.914 12.8923 -39.4049 -1.92572 0.192069 -0.418746 -0.0191251 -0.00241351 0.0254864 0.00493813 -1.52019 296813 191653 254889 -108737 80228.9 -24115.3 
28450 2 -254.875 16.6367 -41.9945 -1.04946 -0.487799 0.681724 -0.110326 -0.06063 0.0900808 0.00227226 -1.52254 241958 188488 69853.3 -99352.5 -15710.5 -51948.9 
28362 2 -253.313 15.6357 -39.3586 -1.93449 -0.341553 -0.485948 -0.0515162 0.0578475 -0.13494 0.00515777 -1.52851 62398.5 103965 61369.7 -53675.3 -60468.5 -40536 
28361 2 -253.324 13.8425 -42.004 -0.168014 -0.154811 0.0885397 0.0487965 -0.026512 0.0732656 7.56147e-005 -1.51949 395811 269297 130886 -61010 74760.5 1319.4 
28454 2 -251.68 16.6131 -41.9751 -2.9605 -0.492613 0.0352497 -0.0557384 0.00897097 -0.0322875 0.0113464 -1.52846 90646 258049 41305.2 -28400.1 -79327.8 -50699.2 
28367 2 -251.696 12.8815 -39.37 -1.45223 0.518405 0.448728 -0.00980614 -0.0247875 -0.0728435 0.0032484 -1.53012 135085 9466.21 131856 -57738.8 54623.1 -101071 
28366 2 -250.126 15.6334 -39.4223 -1.48987 -0.425917 0.587974 0.112291 0.0206353 0.170698 0.0034597 -1.52784 137124 66144.2 77913.4 -40669.7 874.781 -25321.4 
28365 2 -250.086 13.8122 -41.9759 -2.38452 0.399701 0.0201944 0.00468008 0.0326297 -0.000736494 0.00736328 -1.52639 228805 210694 -68566.2 -61719.9 -76504.6 -157345 
28458 2 -248.471 16.5895 -41.9789 -3.07861 -1.18922 -0.644256 -0.0112899 0.0265694 0.0189145 0.0142416 -1.53213 32077.7 76234.1 -74658.1 88354.3 31249.7 -79330.2 
28371 2 -248.486 12.8523 -39.3849 -1.6867 0.131299 0.411044 0.0181049 0.0588614 0.0174147 0.0038178 -1.52533 213806 60003.6 185637 -72769.8 -10553.1 16805.1 
28370 2 -246.887 15.6232 -39.3528 -0.935835 -0.309387 -0.0454914 -0.00950287 0.013678 -0.00619352 0.00122624 -1.52395 223909 94080 102077 -32013.4 7872.36 -72796 
28369 2 -246.881 13.8482 -41.9442 -3.37591 0.301018 0.147089 1.8809e-005 -0.0851316 -0.0667715 0.0144958 -1.5295 108363 65368.2 70252.7 49758.4 -20711.9 -54109.9 
28462 2 -245.275 16.5749 -41.9803 -3.80166 -0.39609 -0.620188 -0.0153598 0.0270506 0.0636033 0.0188854 -1.53641 -157159 -10597 54743.3 20992.9 -45491.6 -120748 
28375 2 -245.249 12.8371 -39.3823 -2.59098 -0.387753 -0.760879 -0.124624 0.0579579 0.0351162 0.00937394 -1.52446 151232 -8677.52 105480 -27306.8 -61839 -21858 
28374 2 -243.687 15.576 -39.3491 -2.22022 -0.465208 0.00998048 0.0125973 0.0765983 -0.0472753 0.00648135 -1.52704 43838.7 120687 120420 -3537.04 -23696.1 -62720.6 
28373 2 -243.681 13.8291 -41.9807 -3.77906 0.25242 -0.4873 0.0695121 -0.0866931 -0.00315134 0.0183669 -1.5302 115820 -53548.8 138222 -120898 -13046.3 -24481.4 
28379 2 -242.055 12.8102 -39.3753 -2.79425 0.253631 -0.424569 -0.000776921 0.141797 0.0273441 0.0101422 -1.52584 117993 -192.46 237395 66017 44487.4 12646.1 
28466 2 -242.121 16.5592 -41.9811 -3.39892 -0.694817 -0.560633 0.185102 0.0583326 0.0180745 0.0155547 -1.51898 122401 161418 168379 -52970.9 -38726.7 -190506 
28378 2 -240.506 15.6045 -39.3196 -2.64386 0.987584 0.892695 0.102701 -0.066713 -0.185493 0.0110362 -1.51753 42538.4 206985 161404 70227.5 160686 -90144.5 
28377 2 -240.458 13.7857 -41.9908 -1.54978 0.961376 -0.622312 -0.040329 0.0941627 0.101023 0.004677 -1.51819 305652 132975 230009 -30485.7 82303.4 -36984.4 
28383 2 -238.838 12.8517 -39.3426 -1.14673 0.559509 -0.577818 -0.0607804 0.0225283 -0.00545573 0.00247105 -1.52014 195947 152061 381779 -341.195 11083.1 15279.4 
28470 2 -238.893 16.561 -41.9544 -1.6099 0.615134 -0.963043 -0.00414423 0.0499122 -0.019336 0.00490913 -1.52398 329051 200826 168692 -4229.08 -57109.3 -91480.7 
28382 2 -237.317 15.6338 -39.3444 -0.784806 1.44522 -0.0221008 0.154928 -0.0568032 0.0418909 0.00340707 -1.51266 297413 126595 327468 6616.2 -30766.9 -104670 
28381 2 -237.216 13.8313 -41.9704 -0.423417 0.70857 0.61856 -0.0852347 -0.0327421 0.0773421 0.00134009 -1.52267 195749 86528.8 106303 -45822.5 -32371.6 -77426.6 
28474 2 -235.646 16.572 -41.9636 -1.77784 0.4282 0.188194 -0.0391179 -0.0130597 0.100765 0.00425654 -1.5297 261486 -5924.87 111544 -153234 -63985.3 27666.2 
28387 2 -235.652 12.8833 -39.3187 -2.55354 0.837758 0.443945 -0.0279931 -0.0570745 -0.0471648 0.00934499 -1.52443 82673.8 226545 196195 -10431.6 -27721.7 -53679.9 
28385 2 -234.026 13.8134 -41.9487 -2.62958 0.835706 0.721152 -0.0791861 0.0385774 -0.0245847 0.0102439 -1.52659 53698.8 165836 154740 68416.5 34655.1 -82305.8 
28386 2 -234.06 15.6314 -39.3451 -2.12086 0.434474 1.25374 -0.0754897 -0.0418097 0.00700791 0.00788292 -1.53162 177487 -163794 121499 -11525.3 4987.69 -85454.7 
29195 2 -232.457 12.915 -39.3399 -1.89773 -1.29162 0.504061 0.0404893 -0.151286 -0.0250821 0.00695725 -1.52782 117595 104900 69760.2 -18484.7 -97449.6 -90442.1 
28478 2 -232.438 16.5784 -41.954 -0.774954 1.16404 -0.198779 -0.046771 0.0504583 -0.0575921 0.00251282 -1.53015 117560 1721.35 190175 93989.7 15001.3 -86461.6 
29288 2 -230.868 15.6388 -39.3192 -0.648063 -0.0419112 -0.260115 0.0887447 -0.0473719 -0.129661 0.000616411 -1.52843 226165 -130808 47583 -72143 -82508.7 -17865.2 
28391 2 -230.837 13.8804 -41.983 -2.1975 0.317308 -0.680496 -0.00335661 -0.143468 0.0387779 0.00679227 -1.52443 8.67058 126060 215936 57708.6 -41595.1 43670.1 
29199 2 -229.241 12.8745 -39.4166 -1.83339 0.206273 0.146672 -0.0726623 -0.000472584 0.109023 0.00431431 -1.51665 162181 210876 9656.78 -33986.1 -115548 -160484 
28390 2 -229.246 16.6271 -41.9442 -2.41854 1.88649 -1.00023 -0.0606083 -0.0935913 -0.020196 0.0131099 -1.52777 -93505.9 -44492.7 219005 -48999.8 21648.7 -70963 
29200 2 -227.597 15.6276 -39.3462 -1.64904 -0.673087 -0.893566 -0.233992 0.00727601 -0.0426838 0.00500132 -1.52376 187576 164419 150328 -95638.5 -83198.5 1641.83 
28392 2 -227.65 13.8473 -42.0011 -2.59294 -2.56765 -0.430524 -0.000113628 -0.0296443 0.0288961 0.0170054 -1.5306 -3881.22 164308 155269 -53914.4 83170.7 56333.8 
28485 2 -226.097 16.6479 -41.9568 -0.614887 -0.187154 -0.157358 0.203592 -0.108809 -0.0105842 0.00055151 -1.52186 111322 230795 250069 -55600.6 -7268.12 -1605.74 
29203 2 -226.053 12.8515 -39.3958 -3.48414 -0.00529836 -0.115618 0.0393074 -0.0898756 0.0420429 0.0153064 -1.52542 -9495.82 137342 93658.9 -88187.2 103419 -86178.7 
29292 2 -224.434 15.5896 -39.3882 -2.42198 -0.334733 -1.27166 -0.0247161 0.114673 0.0911536 0.00956625 -1.52701 -51790.9 140379 168700 -43868.5 105799 -40262.2 
28393 2 -224.471 13.8042 -41.9741 -2.94697 -1.96216 0.167719 0.0749998 0.0925673 -0.128476 0.0158231 -1.5186 45529.8 306161 45647.5 -185669 -65420 -87765.8 
28428 2 -272.525 19.4596 -41.9353 -2 0 0 0 0 0 0.00503807 -1.13432 71427.3 361474 635497 56426.6 -1593.51 5679.36 
28429 2 -272.525 21.3129 -39.3143 -2 0 0 0 0 0 0.00503807 -1.13362 -51259.3 322138 644006 -25809.1 15396 7795.28 
28433 2 -270.92 18.5329 -39.3143 -2 0 0 0 0 0 0.00503807 -1.53005 272548 417704 372883 -317390 -8707.46 -4572.09 
28520 2 -270.92 22.2395 -41.9353 -2 0 0 0 0 0 0.00503807 -1.53018 120139 349382 459580 255369 -29656.2 29833.8 
28523 2 -270.92 24.0928 -39.3143 -2 0 0 0 0 0 0.00503807 -1.50111 100609 140992 346685 -168415 459.675 -15964.2 
28431 2 -269.371 19.4576 -41.9211 -1.922 -0.577778 -0.249352 -0.051046 -0.0549106 -0.0490255 0.00515156 -1.60004 553854 112846 237891 -114348 16666.9 -9541.47 
28432 2 -269.412 21.2903 -39.3132 -1.42925 1.23875 0.392333 0.0661906 -0.0100958 -0.0651601 0.00469949 -1.60304 415014 124996 9845.81 -99878.5 -95660.6 -58324.6 
28437 2 -267.757 18.5045 -39.3147 -2.72217 -0.519718 0.318709 -0.0146659 -0.0361976 0.0756309 0.0098014 -1.52474 408346 321304 290978 -75079.9 -20846.3 -66458.7 
28527 2 -267.768 24.0398 -39.3546 -1.73713 -0.0740047 0.406676 0.0644146 -0.0361373 0.00523788 0.00401596 -1.52842 391630 157985 259712 -44179.3 -30310.6 47660.6 
28524 2 -267.785 22.1733 -41.951 -2.25895 -0.0802974 -0.990096 0.0682303 0.119873 -0.0020347 0.00766996 -1.52676 246601 245175 315232 -46198.6 -38540.2 -35706.4 
28435 2 -266.143 19.4063 -41.9127 -2.75902 0.224117 -0.668622 -0.043543 -0.0037339 -0.0371787 0.0102141 -1.51648 212658 172172 208002 -27809.6 10080.7 -151586 
28436 2 -266.156 21.2546 -39.3485 -0.910603 -0.650463 -0.0306863 0.0311489 -0.0366793 0.0334149 0.00157848 -1.51465 341764 264231 144037 -85281.5 55254.4 -122236 
28528 2 -264.556 22.1606 -41.9881 -2.341 -0.487567 -0.0848628 0.031577 0.0246413 0.0919853 0.00721098 -1.51965 206096 206145 242881 59261.6 107286 -23270.1 
28441 2 -264.497 18.4056 -39.2927 -2.50136 0.382256 0.590261 -0.175182 0.138465 -0.0201338 0.00850345 -1.51972 230195 249688 212103 -9463.07 20237.5 45.3073 
28440 2 -264.484 23.9962 -39.3433 -1.29755 -0.693884 0.463078 -0.142491 -0.0543963 0.00802679 0.0029971 -1.52117 225054 102935 251418 -93165.5 10220.2 40097.6 
28444 2 -262.939 21.2016 -39.341 -2.38987 -0.358869 -0.951196 -0.0589894 0.066949 0.0892861 0.00849547 -1.52177 92874.7 223053 257930 47015.5 52741.8 -114161 
28439 2 -262.945 19.3809 -41.8932 -2.781 -0.247889 -0.447733 -0.0738107 0.0498169 -0.139495 0.010071 -1.53075 -67230.1 71509 147899 57551.1 14707.3 -172600 
29346 2 -261.305 23.9908 -39.285 -3.2151 0.0997179 -0.397813 -0.0813251 -0.0843547 -0.0737783 0.0132313 -1.52779 -60815.9 57186.1 299646 61873.4 11274.8 -6328.68 
28532 2 -261.354 22.1643 -41.9614 -2.29416 0.954703 -0.947724 -0.0472671 0.00562732 0.029737 0.00890835 -1.53517 87633 120541 102040 72504.2 -35532.5 101168 
28445 2 -261.317 18.4457 -39.2984 -1.9953 0.540317 -0.61405 -0.0563195 -0.0146605 -0.0601682 0.00585703 -1.53272 -19653.2 1841.34 91762.3 16694.7 -60215 61874.9 
28448 2 -259.791 21.2235 -39.3695 -2.84748 -0.835679 -1.12155 0.131728 -0.0078063 0.135046 0.0126763 -1.52897 58843.4 11645.3 241200 -16246.5 -44332.4 -35157.4 
28443 2 -259.792 19.3947 -41.9372 -2.69396 0.995997 -0.262415 0.128587 -0.0241701 -0.0189654 0.010477 -1.53359 -75399.7 80769 108970 -32424.8 -78163 -101214 
28449 2 -258.131 18.4796 -39.3318 -2.62959 0.703514 -0.316036 -0.0300011 -0.120966 -0.0857954 0.0094584 -1.5255 45659 161751 109960 -78635.4 36029.6 -35676.5 
28536 2 -258.167 22.1509 -41.9903 -2.10277 0.730249 0.545092 0.0524641 0.0349441 0.0480259 0.00661505 -1.52882 223822 78163.5 98696.7 106458 -17327.1 -35750.4 
28543 2 -258.131 23.9386 -39.3584 -2.76687 -0.604105 0.0972129 0.0350715 0.0800698 -0.00963649 0.0101139 -1.52954 -19547.1 110132 175643 92226.4 -76909.4 7645.72 
28447 2 -256.6 19.4046 -41.9747 -0.81822 0.012664 0.239777 0.194297 -0.0196949 -0.0133031 0.000915842 -1.52484 291926 114023 136998 -31549.1 -43802.6 -48605.8 
28452 2 -256.559 21.2054 -39.3829 -1.88665 0.65585 1.14836 0.0417265 0.00187384 0.0496471 0.00668589 -1.52855 193908 -64266.8 220921 -33734.7 51997.1 -70735 
28453 2 -254.923 18.437 -39.3807 -2.07653 -0.112555 -0.273848 0.0270306 -0.0038254 0.0369069 0.00554143 -1.52296 175147 191475 258067 -64846.5 95692 -66465.9 
28540 2 -254.906 22.1668 -41.9664 -1.96972 -0.21669 -0.625595 -0.099476 0.00403545 -0.0164972 0.00543873 -1.52911 106872 90291 8205.04 57577.7 -138769 -20073.5 
28547 2 -254.94 23.959 -39.3381 -3.09475 -0.41607 -0.918523 0.0593069 -0.000478092 -0.090849 0.0133437 -1.52905 115311 -28331.5 134382 24944.5 -41499.2 -81068.2 
29354 2 -253.357 21.2196 -39.3901 -2.01528 -0.0358077 -0.963261 0.102337 -0.106347 0.0380867 0.00628564 -1.51976 281291 150446 70897 -57552.5 -97866.1 -33344.2 
28451 2 -253.351 19.397 -41.9935 -0.486195 0.864849 -0.530761 0.141274 -0.0206425 0.0603133 0.00159462 -1.51777 467430 123413 101299 -77089.9 -20592.6 -43869.7 
29361 2 -251.689 23.938 -39.3754 -2.47295 -0.294788 -1.09941 -0.0257482 0.00171391 -0.080728 0.00933441 -1.52816 209591 -4547.31 93580.1 14443.3 -148285 -53368.9 
28457 2 -251.709 18.4077 -39.3697 -0.787588 -0.278366 0.216696 0.00806614 0.107846 -0.0839156 0.000938013 -1.51967 304018 269234 160316 -5798.94 6746.88 -65730.6 
28456 2 -251.722 22.1599 -41.9946 -2.10453 -0.999111 -0.167728 0.143413 -0.0474832 0.0324292 0.00687115 -1.5211 218530 163489 38709.3 36447.1 -75484.9 -73822 
28455 2 -250.049 19.3659 -41.9953 0.14625 0.43657 1.17102 -0.134485 -0.00773978 -0.0119166 0.00199414 -1.51845 446262 98885.3 -5729.17 -52714 -33135.7 -111939 
29358 2 -250.08 21.1772 -39.4431 -1.84847 0.80052 0.345108 -0.0848818 -0.0182106 0.145572 0.0052607 -1.51805 286309 191234 62375.4 24783.8 40816.5 -84984.3 
28548 2 -248.436 22.1025 -41.974 -1.01616 -0.429868 0.051478 -0.0594128 0.0933115 -0.0298611 0.00153663 -1.52624 211141 111292 49796.1 -35469.7 153501 -41724.7 
28461 2 -248.477 18.3884 -39.4051 -1.4405 -1.1233 -0.268571 0.0165828 -0.00384037 0.0990091 0.00429368 -1.52513 303161 50095.2 179280 -25807.8 -18897.8 -24973.8 
29365 2 -248.468 23.954 -39.3851 -2.5125 0.359796 -0.515049 -0.0219457 -0.129641 -0.00993897 0.00844809 -1.52803 41265.8 155561 111429 -38086.1 41232.7 -46956.1 
28460 2 -246.885 21.122 -39.3466 -2.33422 0.0703787 0.817305 0.066387 0.0540562 -0.0656072 0.00771014 -1.52916 116765 192777 78303 -106241 38735.9 -50016.2 
28459 2 -246.812 19.3559 -41.97 -3.2933 -0.0635565 1.52698 -0.153845 -0.0442566 0.0270275 0.0166024 -1.53329 -65707.3 77276.7 38053.8 8784.02 36436.3 -67219.5 
28465 2 -245.23 18.3491 -39.3663 -1.71256 -0.970158 -1.70636 -0.0565843 0.0713031 -0.0225082 0.00854673 -1.52603 237361 166398 85708.3 -33153.1 -17954.5 -25091.5 
28552 2 -245.244 22.0997 -41.9714 -2.81342 0.971448 -1.31354 -0.0205786 0.0316183 0.017327 0.0133313 -1.52937 -30157.1 -111905 107783 142366 -50734.6 -88314.7 
29369 2 -245.3 23.8904 -39.3724 -1.06289 -0.768839 0.573543 0.180039 0.0455664 0.062954 0.00258175 -1.52675 169562 228897 49336.1 85192.2 -54153.5 -45848.2 
28463 2 -243.688 19.3579 -41.9968 -3.86104 -0.00988534 0.439976 0.162419 -0.0145967 0.0731485 0.0190204 -1.52582 -153448 150484 92349.4 81284.2 -31020.5 -58070 
28464 2 -243.676 21.1506 -39.3504 -2.22764 0.399611 -0.960713 0.015983 -0.0192 -0.0414696 0.00761382 -1.5243 138803 225568 264309 -20705.4 -37097.6 -22401.9 
29367 2 -242.06 23.9233 -39.3381 -0.989653 0.734592 0.574667 0.0467511 0.0364923 -0.145238 0.0023292 -1.51461 425421 22333.3 143039 90849.7 46742 -99826.8 
28469 2 -242.033 18.372 -39.4224 -1.50015 0.717012 0.0595502 -0.0773947 0.0755669 0.0812017 0.00348646 -1.51831 206225 273720 102316 102035 36473.7 -78680.7 
28556 2 -242.083 22.1553 -42.0008 -2.85063 0.238837 -0.330516 0.0467122 -0.0488455 0.105754 0.0104444 -1.52754 -46331.1 127004 44604.1 125153 -87587.1 -29470.8 
28468 2 -240.478 21.2145 -39.4102 -4.11439 0.0645072 -0.729094 -0.0607259 -0.110879 0.109052 0.0219962 -1.52202 -80548 237771 240041 44152 -49249.2 -51055.3 
28467 2 -240.473 19.3837 -41.9885 -2.61358 -0.815277 0.0859588 -0.0165985 -0.0583719 0.00569077 0.00944997 -1.52347 110984 329332 74302.3 -12608.3 76346.5 -85449.7 
28473 2 -238.857 18.3844 -39.3623 -0.825296 -0.160956 1.07396 -0.0361085 0.0104962 -0.0508249 0.00234322 -1.51979 45663.2 163958 136774 51614 72398.1 -192103 
28563 2 -238.772 23.9416 -39.3421 -1.945 1.60385 -0.802671 -0.196096 0.00218058 -0.0839269 0.00881615 -1.51956 312115 -48864.1 119343 64311.7 -27545.2 -63441.2 
28560 2 -238.901 22.1736 -42.0036 -2.32675 -0.301458 -0.803419 0.0925374 -0.0990752 0.058341 0.00774618 -1.5312 -5369.82 89135.5 -28099.6 79048.4 6681.08 27849.5 
28472 2 -237.337 21.1664 -39.4152 -4.24342 -0.0119411 2.1896 0.206984 -0.0352185 0.132307 0.0287184 -1.51998 -84602.9 173496 275901 85385.5 195941 -36624.5 
28471 2 -237.297 19.3408 -41.9949 -1.91174 -0.362506 -0.0216256 0.0458545 0.0157666 0.170388 0.00476934 -1.52704 113334 269723 -88712.6 -52748.3 68479.1 -132776 
28477 2 -235.659 18.3764 -39.3264 -1.58029 -0.758711 0.49136 -0.128448 -0.00218477 -0.137646 0.00417453 -1.52038 41998.1 133513 94684.8 -74140.4 -6971.5 -90246.1 
28564 2 -235.697 22.1369 -41.9618 -2.07499 -1.77399 0.270711 0.115324 -0.0181367 0.074638 0.00947901 -1.52246 171048 274977 -1930.84 55441.1 -35905.2 -87422.6 
29371 2 -235.579 23.9532 -39.3419 -2.7443 0.453426 0.110352 -0.135417 -0.109887 -0.0453079 0.00975995 -1.52015 -17723.7 -2095.19 148106 158291 -28660.1 -119464 
28476 2 -234.139 21.1652 -39.3042 -1.36502 -1.41091 -0.723098 0.119344 -0.0209921 -0.1353 0.0055127 -1.51335 218197 184884 276114 23211.6 34185.4 -962.881 
28475 2 -234.08 19.3212 -41.932 -2.62411 0.124179 0.642874 0.0648147 0.117841 0.0111396 0.00921297 -1.5241 210837 148755 209409 -88654.6 -84734.1 -8906.35 
28571 2 -232.426 23.9294 -39.3712 -1.93773 -0.664842 -2.17226 -0.0518727 -0.0617178 0.135226 0.0112292 -1.51456 -41556.5 71847 293474 46035.8 -52046.8 -58749 
28481 2 -232.478 18.3389 -39.3432 -2.53851 -0.425428 -1.56294 -0.00766261 0.151533 0.0150457 0.011421 -1.53174 -76066.9 4398.37 48782.1 -61461.4 -48923.5 -72316.4 
28568 2 -232.492 22.1152 -41.969 0.142432 -1.03565 0.794922 0.0435834 0.00891125 0.0204159 0.00217235 -1.51666 251845 205617 135795 28579.4 -198182 -119379 
28479 2 -230.856 19.3618 -41.927 -2.72778 -0.33677 -0.325766 -0.163707 -0.052613 -0.138654 0.0096483 -1.52562 26139.1 -8204.5 146742 13972.8 12629.5 -128286 
28480 2 -230.954 21.1293 -39.3619 -0.62727 -0.743653 -0.160106 0.0734503 0.029359 0.0156288 0.0012244 -1.52525 200364 97358.3 -25075.4 10233 -71220.6 -125631 
30189 2 -229.262 23.8861 -39.3555 -3.78243 -1.32224 0.524703 -0.019096 0.0141257 -0.0355794 0.0205685 -1.53006 -63328.7 144606 164202 46537.7 -82939.9 101115 
29289 2 -229.293 18.3793 -39.3468 -3.20273 -0.321065 -1.15746 0.0256451 -0.0477591 0.0188744 0.0147367 -1.53193 -1524.62 -42560.5 -10952.8 -161587 -80838.8 -121284 
28572 2 -229.282 22.0812 -41.9948 -2.10918 0.532285 -1.66885 -0.0458701 0.159192 0.000982563 0.0094678 -1.52304 81627.8 35845.5 351712 115106 -37408.5 -52288.9 
29290 2 -227.757 21.0979 -39.3605 -0.658549 -0.00208754 0.0598448 0.1305 0.113588 -0.0884374 0.000550752 -1.5227 239931 59296.9 13857.4 12995.3 -18083.3 -140314 
28483 2 -227.703 19.3636 -41.9736 -2.91576 0.852121 0.579534 0.173132 0.0291676 0.0241632 0.0120456 -1.52524 -53479.5 -258200 204228 28213.6 -26311.9 -215893 
28576 2 -226.119 22.1455 -41.9954 -0.770936 -0.07089 -0.206007 0.129954 -0.0335994 0.0906494 0.000808368 -1.50855 308046 206943 455800 -7715.42 -59916.2 -45735.8 
29379 2 -226.087 23.9114 -39.3002 -1.35397 0.423366 0.251174 -0.0468639 -0.0580243 -0.275617 0.00261419 -1.50723 158321 172670 218296 105790 -98616.8 -101039 
29293 2 -226.07 18.3999 -39.3021 -3.14713 -1.08103 0.330263 -0.00266263 -0.0471598 -0.206649 0.0140841 -1.52033 27954.4 75985.5 104046 -126532 51629.8 -178063 
29382 2 -224.511 21.1642 -39.3518 -0.293558 -0.288325 0.087204 0.011717 0.00420395 -0.097955 0.000222824 -1.51231 416166 97158.9 250787 -20627 -83215.8 -106473 
28484 2 -224.466 19.3874 -41.9766 -0.639754 0.156892 -1.00774 -0.00368047 0.0388692 0.0216666 0.0018256 -1.51301 347949 271702 308847 10018.6 -65844.3 -96746.9 
29508 2 -277.124 29.7428 -39.0782 -1.98166 0.0643391 -0.383228 0.0166802 -0.0288723 0.0913132 0.0051363 -1.06234 -165281 -163511 302909 56862.5 -341285 115893 
28700 2 -275.651 30.6904 -41.657 -1.6792 -0.861589 0.0147824 0.0520568 0.0165562 -0.0788079 0.00448672 -1.1575 386692 149635 -499759 25709.2 -257364 -175915 
28608 2 -274.022 27.8758 -41.8771 -1.77018 0.811364 -0.502235 -0.018533 0.0835183 0.0594542 0.00509361 -1.14321 56979.6 217427 -14156.4 -251703 -156851 255406 
28609 2 -274.038 29.6573 -39.2351 -2.86801 0.0391198 0.244033 0.0631067 0.0615933 -0.0650744 0.0104371 -1.55613 -235249 266611 250365 -64113 -123740 25050.9 
28518 2 -272.525 25.0195 -41.9353 -2 0 0 0 0 0 0.00503807 -1.22701 71279.9 492764 457303 -44567.9 62531.9 -126639 
28519 2 -272.525 26.8728 -39.3143 -2 0 0 0 0 0 0.00503807 -1.41749 66126.6 282143 798145 -72477.3 -37441.4 -2014.05 
28611 2 -272.462 30.5978 -41.9337 -3.78204 0.505104 -1.15618 -0.0476919 0.013172 0.0211179 0.0200209 -1.49773 475109 337006 390533 246777 -170405 -155816 
28610 2 -270.92 27.7994 -41.9353 -2 0 0 0 0 0 0.00503807 -1.61269 376766 388662 422801 325122 27457.4 63056.6 
28613 2 -270.92 29.6527 -39.3143 -2 0 0 0 0 0 0.00503807 -1.5434 381911 179853 329095 216096 110970 -44570.4 
28522 2 -269.35 26.8031 -39.3123 -2.23382 -0.152886 -0.546116 -0.051505 0.119082 -0.043325 0.00669002 -1.54412 389860 149407 260645 -28435.9 -41816.2 -26349.2 
28521 2 -269.381 24.9996 -41.9526 -2.42858 0.591486 0.506616 0.0766866 -0.0217486 0.0284602 0.00819257 -1.5773 559273 155857 107784 -49111.2 -32245.3 -13454 
28614 2 -269.256 30.5459 -41.9419 -3.08053 -0.136114 0.113897 -0.138801 -0.0609429 -0.0215948 0.011992 -1.53385 241787 268982 390729 -47022.1 114355 -88985.8 
28618 2 -267.696 27.7144 -41.928 -0.942678 0.029659 -1.02373 -0.0783721 0.0439748 -0.0621864 0.00244037 -1.52224 166091 192553 264805 -31714.3 -93120.5 244.346 
28526 2 -267.655 29.5388 -39.2986 -1.85937 -0.0839663 0.96663 -0.164422 0.0683348 -0.0416919 0.00554021 -1.52118 211551 111731 171949 -3250.78 62761.8 7487.83 
28525 2 -266.102 24.9451 -41.9467 -2.74539 0.329696 0.961847 -0.090795 0.0104297 0.0272079 0.0107954 -1.5191 322066 189426 127059 49513.1 10526.4 -89980.8 
28622 2 -266.113 30.4835 -41.9243 -3.70387 -0.528816 -0.705039 0.115705 0.0349296 -0.0515405 0.0182572 -1.52489 -28980.3 214479 226131 16821.7 16806.3 -42747.5 
28531 2 -266.144 26.7738 -39.3337 -2.6711 0.0876851 -0.491825 0.119538 -0.0603163 0.0516236 0.00930072 -1.5219 180054 100802 208661 55126.7 -60080.7 -24141.3 
28530 2 -264.512 27.7179 -41.9665 -1.23411 -0.443794 0.387713 0.00697667 0.0046021 0.0787706 0.00235567 -1.52878 -2797.38 206572 317540 -33474.7 -53302.9 -29949.5 
29343 2 -264.485 29.52 -39.299 -2.31502 -0.0313238 -0.763318 -0.000354771 -0.0650817 -0.0636144 0.00748526 -1.52722 20510.1 77415.7 279578 11543.2 -9960.64 12238.3 
28529 2 -262.895 24.9485 -41.929 -1.97728 0.0564939 -0.401666 -0.0701134 -0.0214145 -0.0326297 0.00513146 -1.52718 84599 150401 151120 -15554.2 99387.1 -114129 
28626 2 -262.917 30.4849 -41.9498 -3.32872 0.739177 -0.894423 -0.0343653 -0.0438859 0.00181555 0.0156517 -1.53074 45404.4 26531.8 132415 27206 11221.5 -96255.6 
28535 2 -262.93 26.7271 -39.3124 -1.33169 -0.535679 0.769414 0.028937 0.106516 0.00500011 0.00334069 -1.52502 246935 -37127.9 170891 -59722.6 62658.3 -89824.9 
28538 2 -261.293 29.4764 -39.339 -2.16128 -0.50987 0.728285 -0.0128365 -0.0241689 0.0713386 0.00687884 -1.52579 38809.5 52104.2 203460 6464.13 11868.6 -137982 
28533 2 -261.35 27.7168 -41.9232 -1.63433 -0.328676 1.68963 0.100347 -0.0695601 -0.0602255 0.00709601 -1.52407 106554 128227 206068 -74226 15106.2 -115897 
29347 2 -259.704 26.7045 -39.31 -0.937688 -0.405806 0.63304 -0.0303508 0.0420048 -0.0927169 0.0018196 -1.5299 216201 -32059.8 108146 -83706.4 -37686.3 -99369 
28630 2 -259.73 30.4453 -41.976 -2.55701 -0.120989 -0.965603 0.0740729 -0.0100561 -0.00193709 0.0094279 -1.53236 115866 43796.5 59381.2 1353.17 -25598.6 -136494 
28539 2 -259.732 24.921 -41.9328 -2.34651 0.530707 -1.18794 0.0087405 0.0551027 -0.0137311 0.00906721 -1.52549 50387.5 167843 142816 -567.277 -47841.5 -75150.4 
28537 2 -258.134 27.6731 -41.9613 -1.77991 0.10542 -0.409393 0.0700229 0.0133048 0.0242014 0.00421537 -1.52105 293646 110527 89044.5 -14434.5 -107448 -115950 
28542 2 -258.112 29.4485 -39.3632 -1.03629 -0.143004 -0.725743 0.0748511 0.0441933 0.000832923 0.00204174 -1.52608 110003 -201.796 119165 41011.4 50455 -117780 
28541 2 -256.512 24.9177 -41.9783 -2.79674 0.776714 -0.103927 0.00664357 -0.0175706 0.0303487 0.0106251 -1.52292 249696 173676 215037 26735.1 -28529.8 -79876.9 
29351 2 -256.477 26.7332 -39.3688 -1.7523 0.375978 -0.57494 -0.0951762 -0.0737563 0.0386513 0.00446181 -1.52344 187957 113767 166398 107201 -30139.5 -39121.6 
28634 2 -256.504 30.4239 -41.9607 -1.43865 -0.494798 0.111012 0.0306769 -0.0305859 0.0086645 0.00293071 -1.52599 288752 146090 74484.6 -34711.8 -7068.47 -71871.6 
28546 2 -254.878 27.6552 -41.9639 -1.26449 0.696133 1.20165 -0.0209104 0.0577186 0.0155813 0.00444295 -1.52624 266582 121610 47920.1 -36284.2 35491.6 -58763.3 
29356 2 -254.867 29.4651 -39.3518 -1.75696 -0.0676429 0.552728 -0.0483 -0.0538817 -0.0187437 0.00427859 -1.52804 125353 11216.2 84786.8 -17198.9 -7753.96 -22886.4 
29355 2 -253.279 26.6747 -39.3595 -1.65091 0.32715 -0.182635 -0.00485184 0.061172 0.00725777 0.00360962 -1.5286 84886 102195 148184 2183.05 -11136.3 5447.78 
28545 2 -253.263 30.4076 -41.9364 -1.38254 -0.154226 0.530901 -0.0333056 0.0258232 -0.0780493 0.00279244 -1.53062 180660 128904 114460 -38321.9 -59778.5 -19254.6 
28544 2 -253.28 24.898 -41.9802 -1.17695 0.83158 -0.411519 -0.0288964 0.0360779 0.0330694 0.00282897 -1.52798 271607 -17144.9 165492 65401.5 -10713.7 -88106.2 
29360 2 -251.682 29.4513 -39.3696 -2.52038 -0.100657 -1.21167 0.0607845 -0.0612416 0.0630833 0.00986274 -1.52607 112390 82358.1 104705 13607.2 -51292.1 -83182.1 
28551 2 -251.659 27.642 -41.9587 -1.07723 -0.0109168 0.606132 0.0565915 0.034877 -0.0456754 0.00192446 -1.52454 330600 176405 94272.4 -8200.75 -51885 -99321.2 
30262 2 -250.071 26.689 -39.372 -1.75542 -0.0993604 0.295016 0.00746399 0.0262852 -0.0360365 0.00400326 -1.52192 98060.7 127337 223735 25804.8 -63696.5 600.289 
29359 2 -250.014 24.8912 -42.0217 -1.59091 -0.360194 -0.799445 -0.0516041 0.00389904 0.146144 0.00415623 -1.51946 391023 233745 114985 19131 -55983.1 -54645.5 
28550 2 -250.06 30.4175 -41.9919 -2.33971 0.0452234 0.766781 0.0536026 -0.0378058 0.0435083 0.00763802 -1.52308 248776 245006 47018.5 27303.9 -13400.2 -83986.3 
28555 2 -248.378 27.6429 -41.995 -0.205059 0.919354 -1.26803 -0.125852 0.0155257 0.110299 0.00314269 -1.51616 327062 256043 137991 -77923 35576.2 -80078.5 
29452 2 -248.469 29.4567 -39.3822 -1.6114 0.403993 1.08878 0.0479796 -0.0596738 0.0266557 0.00496914 -1.51767 283327 76190.9 207428 38779.3 30254.4 -75822 
29363 2 -246.771 24.855 -41.9496 -2.89317 -0.36056 0.625895 -0.176258 0.140232 -0.0745012 0.0111999 -1.52228 95918.2 194958 129159 52478.2 -11284.9 5068.4 
30266 2 -246.878 26.6918 -39.3106 -1.77359 0.224414 -1.86172 0.0813203 -0.00430102 -0.167708 0.00839089 -1.52411 98231.7 93082.7 184199 -43696.1 -96761.1 -66437 
28554 2 -246.82 30.443 -41.9476 -1.93515 -0.456147 1.24201 -0.0436921 -0.0431061 -0.0330102 0.00692163 -1.52163 276830 178012 232289 -122182 77480.3 -68236.8 
30267 2 -245.22 29.4271 -39.3418 -0.821174 -0.784614 0.108659 -0.113183 0.047946 -0.0120326 0.00163958 -1.52575 223763 1567.6 166474 -10063.3 -25650.1 -35544.4 
28553 2 -245.193 27.6559 -41.9771 -2.15164 -0.453714 -0.0356289 -0.135853 0.000279255 -0.0222426 0.00609191 -1.52195 -26728.7 154746 277260 23846.1 -122830 -36157 
29364 2 -243.666 26.6888 -39.3825 -1.81315 -0.025376 -0.372832 0.0936776 -0.0729096 0.0616094 0.00431656 -1.52474 224699 96768.6 117046 168795 31256 -68923 
28559 2 -243.611 24.899 -41.9783 -3.65382 1.34854 -0.306641 -0.00263742 -0.0255966 0.0345592 0.019224 -1.52509 -5890.7 21450.1 181781 81476 -74154.7 -149356 
29456 2 -243.603 30.4021 -41.9337 -2.72412 -0.977313 0.945069 -0.0563433 0.0667413 -0.058261 0.0116746 -1.52775 146751 21157.6 162405 -80009.3 11316.2 -67701.6 
30277 2 -242.016 29.4454 -39.3179 -2.19647 -0.633464 0.510227 -0.0158394 -0.0578311 -0.0279164 0.00690984 -1.52566 218778 152174 327455 -46580.4 32808.5 75551.4 
28646 2 -242.041 27.6596 -42.0073 -2.30431 -0.364237 -1.31951 0.101465 -0.0327939 0.121987 0.00904789 -1.52662 -90596.3 50093.4 250330 28722.1 11788.1 45105 
29368 2 -240.437 26.6736 -39.3601 -1.04887 -0.54181 0.897778 0.0304962 0.0184843 -0.0506601 0.00277055 -1.51381 370958 229308 216640 -7863.59 62452.7 -98473.6 
29467 2 -240.4 30.3949 -41.9456 -2.16929 0.238064 -0.0367919 -0.0231929 0.00330025 0.00691419 0.00600017 -1.52132 130984 -8444.95 110722 -41173.2 13161.5 -162353 
28557 2 -240.403 24.8992 -41.9885 -2.50384 0.475943 1.89081 -0.0563732 0.0401701 0.112746 0.0126845 -1.52439 109436 -25954 155205 46622.6 -6473.73 -139419 
29460 2 -238.784 29.4244 -39.2695 -1.25209 -1.80072 -0.0453949 -0.133617 0.0160029 -0.100464 0.00606129 -1.52902 102358 98692.9 268598 -17259.2 28066.9 97626.1 
28562 2 -238.831 27.6636 -41.9784 -1.94573 -0.820506 1.13277 0.0194111 -0.0148726 0.095884 0.00723248 -1.52399 28198.4 107412 284398 -13758.4 35090.8 1809.57 
28561 2 -237.204 24.8963 -41.9505 -2.94422 -1.03178 -1.82173 -0.0369763 -0.00888106 -0.0240651 0.0164388 -1.53315 95278.9 -39955.6 58885.2 11739.3 52969.2 -39165.5 
29373 2 -237.194 26.6837 -39.354 -0.384249 -0.217811 0.803035 -0.0938911 0.0295436 0.0786921 0.00105794 -1.52751 155253 -113497 147567 -43245.3 32589 -38412.7 
29464 2 -237.199 30.3954 -41.8745 -1.84901 0.633263 -1.12504 -0.0268191 0.0301858 -0.151191 0.00640536 -1.52596 54265.5 -10558.3 228651 20575.2 10725.3 -127088 
29375 2 -235.605 29.4455 -39.2746 -2.7986 0.610224 -1.18916 -0.072213 -0.018888 0.031825 0.0121148 -1.53533 -234302 -53643.2 276812 -59732.6 -41035.3 118607 
28567 2 -235.641 27.655 -41.918 -2.51832 1.08561 -0.147992 0.153047 0.0624277 0.00548152 0.00949974 -1.53012 40682.2 69256.1 144192 29807.7 -11228.6 -32383.2 
28565 2 -234.008 24.9173 -41.9686 -2.03465 -0.000137171 0.213189 -0.00236993 -0.0229241 0.112987 0.00527142 -1.53359 35776.4 142718 10329.1 51150.8 -60516.2 -41315.7 
29468 2 -234.005 26.6876 -39.2897 -2.44322 0.0952427 -0.876891 -0.036664 0.00750571 -0.0678942 0.00849841 -1.52762 -24550.9 -16602.4 313026 -38870.5 24709.4 -74046.1 
29472 2 -234.012 30.4455 -41.91 -2.78682 1.12163 -1.00847 -0.0328512 -0.0952624 -0.0584131 0.0126473 -1.52602 123172 133899 280794 102682 -4277.96 14448.1 
31091 2 -232.473 29.456 -39.2854 -4.2819 0.947307 0.782802 0.15787 -0.0702776 0.0677542 0.0249949 -1.50614 -239956 -45223.3 366124 29103.3 65890.8 2843.55 
28566 2 -232.438 27.6854 -41.932 -1.05035 0.35144 0.667212 0.104894 -0.0100205 0.0782441 0.00210581 -1.52052 297612 310913 174707 -41672.8 -87577.3 -92167.1 
29475 2 -230.841 26.6722 -39.3105 -4.49136 -0.344232 -1.54431 -0.0482332 0.0428175 0.00869762 0.0285605 -1.51219 -43191.7 164935 359982 -118662 -119170 -17590.1 
30279 2 -230.817 30.4443 -41.924 -0.629709 -1.3325 -0.222193 -0.0845115 -0.0864618 0.0390766 0.00279795 -1.53006 -102254 12728.5 -59403.7 95852.2 57800.7 -124845 
28569 2 -230.812 24.8742 -41.9496 -2.50815 0.0963226 -0.661655 -0.123969 0.0482875 -0.0606784 0.0084865 -1.52381 -43714.2 280169 160157 376.683 35693.8 -8447.14 
28580 2 -229.306 29.4447 -39.2886 -2.33965 0.668514 1.60206 0.0661439 -0.0410367 0.0197622 0.0106901 -1.49822 163450 76130.8 487207 2462.54 -167649 49519.8 
28575 2 -229.219 27.653 -41.9271 -2.69778 0.841721 1.14678 -0.126099 0.0367449 0.033863 0.0117156 -1.5287 79424.3 -41001 214697 5773.4 -91780.6 -17455.3 
29385 2 -227.672 26.6541 -39.3255 -1.49577 1.00246 0.839282 0.0226773 0.100658 -0.00841987 0.00497085 -1.52167 50193.4 114398 300568 89151.5 -54074.6 -5456.88 
29383 2 -227.679 24.9191 -41.9923 -4.24912 -0.109024 -1.1088 0.0949877 -0.0929889 0.0500578 0.0243041 -1.52227 -187266 137624 365544 153717 -22027.7 -97744.4 
31996 2 -227.665 30.3813 -41.9452 -2.45937 -0.0641996 0.721763 0.0446581 0.142976 0.00596856 0.00827951 -1.52427 -142839 -82642.9 113591 50811.5 -195853 -171566 
32044 2 -226.067 27.6928 -42.0234 -2.86703 0.979774 -1.90457 0.0548684 -0.0989163 0.135096 0.0161309 -1.52012 -56433.1 15800.3 89106 91291.5 -149367 -101656 
30293 2 -226.104 29.4325 -39.3496 -1.64664 0.455055 0.896785 0.0214367 -0.0675544 -0.0717967 0.00468884 -1.51791 181763 164836 99970.7 35143.6 -145499 -52475.1 
31189 2 -224.497 30.4401 -42.0071 -0.117466 -0.0734732 0.219804 0.132426 -0.111488 0.0247973 8.50304e-005 -1.52612 141476 -99742.1 229543 -9425.05 -92421.9 -33481.3 
31104 2 -224.499 26.6567 -39.4473 -2.38583 0.949064 -0.777721 -0.109191 -0.0255678 0.0263211 0.00906571 -1.51599 208.043 166742 17930.3 -122493 -203194 -128076 
28577 2 -224.51 24.8872 -42.0386 -0.072355 -0.988327 -1.08571 0.15943 0.0320661 0.111858 0.00272156 -1.51518 271276 166111 43648 23373.4 -141078 -186820 
29512 2 -280.024 37.0794 -38.695 -2.93175 -0.349735 -0.432989 -0.000136067 0.0190078 0.0445633 0.011216 -1.19712 622885 410826 -294464 210116 -471376 136112 
29598 2 -279.491 34.9936 -40.8349 -2.30882 -0.680692 -0.237772 -0.00903407 0.0359789 -0.00231212 0.00736884 -1.19331 -291425 421.831 356196 187708 -315791 -303367 
28699 2 -278.363 32.4167 -39.5104 -1.83318 1.27557 0.158685 -0.0233877 0.012299 -0.0583818 0.00631371 -1.29688 -525231 -77460.1 172085 49778.4 8.64728 80735.5 
28788 2 -277.914 36.0971 -43.3151 -2.28192 -0.281947 -1.25522 -0.0041156 0.0224875 0.0239842 0.00864313 -1.03039 115695 -247525 117027 -33987.1 -374035 64594.3 
29511 2 -277.016 35.273 -39.1723 -2.1371 0.304086 -0.568327 -0.085473 0.0565116 -0.0327845 0.00627575 -1.68767 501031 657653 -140809 -129336 -290725 471578 
28702 2 -276.877 33.6202 -41.8799 -2.69124 0.976234 -0.203181 -0.00481141 -0.050947 0.0743326 0.0103748 -1.30434 -247456 277534 166569 -18257.5 -42632.9 -62337.4 
28703 2 -275.413 32.4841 -39.2713 -3.11978 0.174854 -1.43364 0.0335236 -0.0686778 0.0283043 0.0148862 -1.63058 -560310 230585 -444949 -117319 195941 -505408 
28701 2 -275.337 36.244 -41.6234 -2.54019 0.875626 -0.716115 0.0211716 -0.0881394 -0.0129931 0.00973874 -1.60392 -327823 -255740 -781302 168194 -52852.1 128524 
28707 2 -273.82 35.1217 -39.223 -2.62652 0.54708 0.296737 0.0378737 0.0121302 -0.0443971 0.00917679 -1.5468 -159497 -423564 6042.96 222025 -104914 58846.2 
28704 2 -273.873 33.4244 -41.8659 -2.86649 -0.710484 0.416718 0.0171242 -0.00281871 0.00734819 0.0112037 -1.48541 -339947 365258 -138463 254726 8332.42 -149142 
28705 2 -272.277 36.1797 -41.9178 -1.60209 -0.932572 -0.252227 -0.0585082 -0.0200017 -0.0545175 0.00440833 -1.63772 -213337 608538 242850 80403.8 65011.7 -208842 
28612 2 -272.344 32.3843 -39.336 -2.48421 -0.104256 0.639869 0.0112614 0.0127906 0.0227263 0.00830224 -1.53478 -273830 -122470 454051 395991 -29948.6 42151.3 
28616 2 -270.725 35.1261 -39.3449 -2.51471 -1.36985 0.920787 0.0783167 -0.0408603 0.0304741 0.0113963 -1.51955 6972.89 -147010 203875 102559 7517.26 -204.94 
28615 2 -270.775 33.3636 -42.0076 -2.16989 -1.03989 -0.699792 -0.00715617 -0.00440924 0.0792914 0.00790915 -1.55927 -74218.1 409508 339204 36828.1 98396.9 -117991 
28708 2 -269.165 36.141 -41.9284 -1.43212 0.0176109 1.44201 0.0336078 0.00870525 -0.0239903 0.00520265 -1.55873 -60602.9 609012 592334 -6819.79 111731 73193.2 
28617 2 -269.209 32.3702 -39.3399 -1.01176 -0.306903 1.21001 0.029847 -0.0824978 -0.00919602 0.00325203 -1.51943 -34462.8 123565 122638 -1844.59 62533 -95338 
28619 2 -267.631 33.2905 -41.9287 -2.49629 0.849346 -0.0476123 0.0109559 0.0642228 -0.0783492 0.0087601 -1.51738 -55386.9 246664 260561 -17008.2 139842 -68801.3 
28625 2 -267.534 35.1128 -39.3388 -2.18561 -0.254228 1.94157 -0.103525 -0.0418322 0.0241032 0.010846 -1.53752 78054 54740 132584 -111358 33769.9 -59751.9 
28712 2 -265.997 36.0452 -41.9531 -2.87912 -0.118675 -0.479135 0.0265234 0.041463 -0.0325306 0.0107474 -1.55306 16641.1 288169 156486 98556.8 103128 -196332 
28621 2 -266.027 32.2798 -39.3151 -2.61089 -0.4338 -0.0382745 -0.00517654 0.0590418 -0.0645071 0.00882465 -1.53394 -38208.5 100521 119417 8199.54 29396.5 -114576 
28623 2 -264.455 33.2734 -41.9494 -1.98477 -0.290229 -0.46132 -0.0237389 -0.0580945 0.035019 0.00533575 -1.52433 -8751.17 200522 218668 74948.1 2422.26 -104075 
28629 2 -264.359 35 -39.3052 -2.51118 0.0750232 0.0976051 0.00561177 -0.00248791 -0.115654 0.00796162 -1.53037 -143794 -49128.6 49815 71328.4 128083 -78673.2 
28534 2 -262.849 32.2235 -39.3359 -3.29513 -0.26745 -0.961639 0.0120163 0.0357335 -0.00393052 0.0149306 -1.52549 -72451.8 -53923.2 91745.8 8618.18 2679.36 -131597 
28716 2 -262.838 36.042 -41.9311 -2.85956 0.0167521 -0.362455 0.0705798 -0.0275749 0.0047868 0.010465 -1.55407 178682 396267 345819 -26795.4 47366.1 -146140 
28627 2 -261.287 33.2074 -41.9584 -0.364735 0.325204 0.860845 0.0408217 0.126698 -0.0171051 0.00123413 -1.52732 55338.1 235464 104010 22079.9 -38974.9 -87938.5 
28633 2 -261.203 34.969 -39.3383 -2.57707 -0.781105 -1.1951 0.00488178 0.0235757 -0.0500071 0.0109322 -1.52575 56779 50529.7 185960 -19734.9 -108251 -83947.9 
29440 2 -259.667 32.2065 -39.3895 -2.39864 -1.59472 -0.191703 0.0397646 0.0151827 0.0915769 0.010496 -1.52802 69310 -28483 174325 35163.9 -29362.9 -107159 
28631 2 -259.601 35.9851 -41.9616 -2.48049 0.418198 0.0319079 -0.109417 -0.0155984 -0.0357848 0.00797113 -1.53438 197304 336074 148986 66796.6 18093.2 -226339 
29444 2 -258.088 33.1936 -42.0037 -2.44026 0.65262 -0.412993 0.0604603 -0.00601685 0.0669271 0.00825151 -1.52518 145007 157006 12311.1 77734.5 32756.4 -144827 
28637 2 -257.979 34.9192 -39.3887 -2.54072 0.00498463 -0.32826 -0.0330816 0.0304662 0.0707412 0.00826624 -1.52268 63949.3 -104076 245466 145701 -2028.6 -106847 
29352 2 -256.455 32.19 -39.3614 -2.06731 0.304362 0.680555 -0.0105955 -0.00632685 0.0241505 0.0060829 -1.52341 98234.3 -39740.3 100170 153813 125502 -71743.1 
28641 2 -256.419 35.9516 -41.9917 -3.99784 -0.191334 0.860828 -0.0483093 -0.0346799 0.0517192 0.02111 -1.52592 -270052 155372 176815 97635.4 96661.2 -176546 
29448 2 -254.871 33.1692 -41.9264 -2.47934 -0.520231 -1.06109 -0.00998401 -0.0138152 -0.101493 0.00950139 -1.53063 163358 75727.8 148697 -57373.9 36636.3 -66313.9 
29548 2 -254.803 34.944 -39.3286 -1.95137 -0.25344 0.637607 -0.0530767 -0.0155699 -0.0307716 0.00538902 -1.52229 -44076.3 -100665 149677 130813 29595.1 -148158 
29449 2 -253.304 35.9227 -41.9814 -2.58782 -1.251 0.778441 0.192253 0.0364624 0.06391 0.0111691 -1.52117 -49825.4 208981 249830 15841.2 58813.1 -147472 
30255 2 -253.256 32.215 -39.3296 -2.46799 0.348636 -0.5166 0.0167372 -0.06211 -0.0151984 0.00816089 -1.53094 -1254.58 -135409 105007 36276.6 -2316.77 -39420.6 
30356 2 -251.63 34.9259 -39.3509 -2.18856 -0.202747 -0.292922 0.0318412 0.0137798 0.00986348 0.00619265 -1.52463 -24735.5 -84554.3 286052 22487.2 102455 -120663 
28645 2 -251.668 33.1527 -41.9687 -1.40556 0.999132 -0.764696 -0.0126188 0.0709144 -0.00829806 0.00448215 -1.52587 194240 149864 116357 -1116.3 -42557.8 -56374.4 
30268 2 -250.072 32.1815 -39.372 -2.48459 -0.189895 -0.578785 0.0398575 0.0387548 0.049027 0.00824259 -1.53013 31149.7 -50906.9 215053 90168.6 -34164.7 -59176.6 
29453 2 -250.088 35.9422 -41.9515 -2.84347 0.58557 0.35036 0.0710012 -0.0377144 -0.0484914 0.0107701 -1.51997 126033 83758.5 157459 47810.3 -73046.8 -186112 
30360 2 -248.435 34.9261 -39.3324 -3.66413 -0.17858 -0.227541 0.00663573 0.0185917 -0.00221582 0.0170155 -1.5231 -35419.4 -72590.7 107428 151665 94198.7 -97346.4 
29455 2 -248.454 33.2114 -41.9652 -2.20524 1.03449 1.9507 -0.0531638 -0.123456 0.000559007 0.0122658 -1.52907 63820.3 77907 184465 -61648.6 10648.9 -110866 
29459 2 -246.867 32.2051 -39.3209 -1.56106 -1.08547 -0.307394 0.0100986 -0.0449747 -0.0264947 0.00467236 -1.52844 48464 -26763.3 223709 -7468.19 46373 -54562.3 
28736 2 -246.899 35.9356 -41.9575 -2.20303 -0.0107944 0.493155 0.120411 -0.00230167 0.0165732 0.00641931 -1.52488 165896 -39409.2 317961 -53584.5 22941.8 -103240 
31229 2 -245.263 34.941 -39.3157 -2.14005 -0.514788 0.230457 0.0683023 -0.000745104 -0.0568585 0.00616902 -1.51897 71005.8 -31046.3 325311 100247 55853.7 -134063 
29549 2 -245.272 33.1831 -41.9646 -2.19597 0.23778 0.629709 0.0928945 0.0474992 0.0133659 0.0066444 -1.52311 119680 159424 184323 -76371.5 -62082.5 -70820.5 
30364 2 -243.704 32.2003 -39.3477 -1.65179 -0.457282 -0.777137 0.132915 -0.0386198 0.0454807 0.00446053 -1.52291 187318 20763.4 219371 -58635.9 -32202.2 -75178.4 
28650 2 -243.66 35.9504 -41.9596 -2.25093 -0.18642 -1.33988 0.00540455 -0.126713 0.0152997 0.00868656 -1.51874 231700 59288.9 250320 31935.2 -60768.7 -168803 
31989 2 -242.053 34.9153 -39.3529 -2.51018 -0.414112 -0.558125 -0.0889572 -0.0054337 0.0227614 0.00854455 -1.52397 100483 58974.3 105829 -133303 -66264.6 -126682 
28651 2 -242.041 33.159 -41.9429 -1.64887 0.471559 -0.589162 -0.00820635 -0.0105227 -0.0342113 0.00414159 -1.52582 176145 61353.5 77451.1 -119510 -122977 -139827 
30276 2 -240.45 32.152 -39.3635 -1.62519 -0.182647 0.399659 0.0129824 0.0215837 0.052515 0.00356991 -1.5255 216110 -42898.6 10064.1 -124502 -4640.4 -172390 
27843 2 -240.447 35.868 -41.9642 -1.43457 0.935917 -0.600631 0.00274978 0.0814041 -0.0499325 0.00414973 -1.52142 105748 83547.8 64960.3 -20546.7 10355.3 -179384 
30275 2 -238.86 34.8771 -39.3629 -1.92254 -0.452885 -0.799808 0.018709 0.0256657 0.0176013 0.00571943 -1.53767 21900.2 -92573.8 96905.1 -31678.1 -43932.1 -89318.6 
31085 2 -238.823 33.1256 -41.9573 -0.668562 0.873951 1.76027 0.0258346 0.0202922 0.031229 0.00542767 -1.53002 142305 -29872.3 71354.5 -71534.6 -35960.8 -172059 
28558 2 -237.25 35.8804 -41.9505 -0.147487 0.506705 0.886577 0.0280732 0.0177103 -0.0235822 0.00134078 -1.5221 152316 100406 272733 -829.496 14962.8 -171256 
34474 2 -237.227 32.1729 -39.3037 -0.852481 -0.597853 0.473626 -0.0264637 -0.0518728 -0.00303016 0.00164805 -1.52835 69676.1 -158314 -40911.2 -70310.8 114221 -184258 
32817 2 -235.643 34.8545 -39.3228 -0.746472 -0.683368 0.533151 0.0565448 0.0706156 0.0171967 0.00164803 -1.52061 61118.8 -191173 -35531.3 -91117.8 156966 -226404 
32042 2 -235.631 33.1509 -41.9093 -1.12251 0.804471 -0.72114 0.0508064 -0.0246739 -0.0452428 0.00305716 -1.52186 209492 -109459 61426.7 -20145 34207.5 -235226 
31908 2 -234.035 32.147 -39.2607 -1.41641 0.145031 -0.437303 -0.0218826 0.0661617 -0.033025 0.00279424 -1.52434 -14012.7 -326309 235189 -43604.9 -29337.5 -138249 
31180 2 -234.022 35.8567 -41.892 -1.86286 0.0197664 -0.367555 0.00206559 0.0600682 -0.115224 0.00454151 -1.51337 231910 167335 332323 -61716 29798.8 -248280 
31094 2 -232.379 33.1505 -41.9235 -1.24638 0.304337 -0.303086 -0.137114 -0.0149403 -0.0199229 0.00218896 -1.52447 162751 -161565 207583 -1065.74 -13674.4 -224124 
31997 2 -232.409 34.8023 -39.2866 -2.76294 -0.0655369 0.699047 -0.107295 0.242949 -0.00526058 0.0102359 -1.51961 -104270 -155943 234718 112416 -27963.5 -198473 
30285 2 -230.849 32.1547 -39.2854 -2.93245 -0.0108663 -1.32774 0.0692861 -0.0492778 0.0176472 0.0130515 -1.50119 -24473.8 -378839 312475 188112 -125103 -219563 
27854 2 -230.824 35.8818 -41.9582 -1.86056 -1.65114 -0.0530596 -0.0241638 0.0945584 0.0321309 0.00779737 -1.54032 49522.2 159627 414425 -81144.3 -135633 -135420 
28673 2 -229.28 34.9027 -39.3425 -2.33025 -0.826332 -0.178303 0.0693104 -0.151889 0.00620613 0.00773932 -1.51018 -187984 -320949 106097 -65600.6 -7430.76 -99766.3 
28661 2 -229.212 33.1664 -41.9561 -2.44353 -0.6124 -1.04566 -0.0302399 0.00211954 0.00839997 0.00936989 -1.52575 -66232.4 80033.4 259903 54788 -29688.6 -202070 
29481 2 -227.65 32.1732 -39.3661 -0.602718 -0.0275613 -0.598902 -0.126733 -0.0670146 0.0173313 0.000910268 -1.51171 74055.9 -39305.4 116901 -18312.5 -139173 -180441 
28582 2 -227.636 35.9171 -41.9682 -1.90777 1.18989 -0.282135 0.00879232 0.0406769 -0.0310221 0.00646768 -1.55697 57511.1 288521 336289 66171.4 -33017.8 -184271 
27949 2 -226.048 33.1422 -41.9855 -2.67971 -0.766282 0.492309 -0.0587162 0.0654583 -0.0246521 0.0100892 -1.52417 -148889 -27597.6 157089 92295.9 23236.9 -133432 
31918 2 -226.097 34.869 -39.3504 -3.05115 0.313609 0.424794 -0.0271528 0.00544114 -0.0524399 0.0120767 -1.52037 -65021.2 -176265 205156 -99479.3 -65501 -205925 
31103 2 -224.474 32.1809 -39.3689 -2.36236 -0.717043 -0.443923 -0.00464387 -0.139994 -0.0038391 0.00792483 -1.52332 115740 -98247.1 162444 -63727.6 -11138.2 5400.44 
29480 2 -224.479 35.8811 -41.9848 -2.30288 0.0854743 0.166617 -0.0121415 0.0280598 0.0620861 0.0067237 -1.5609 -82008.8 119194 -70756.3 -170252 -180808 -226948 
29599 2 -277.809 37.8138 -40.7196 -1.96139 0.523086 0.235422 0.0542602 0.0130315 -0.0148449 0.00525984 -1.33718 113989 364424 637452 534759 -123753 105122 
29600 2 -276.224 40.4619 -40.0102 -2.60761 0.14232 0.30549 -0.0155156 -0.00224975 0.0350049 0.00870729 -1.03177 -121179 -274176 344717 81501.5 -129315 339065 
28789 2 -275.623 38.0714 -43.9615 -2.10199 0.135522 -0.674067 0.0234387 0.018177 -0.0586394 0.00616042 -1.02265 297271 8488.22 81583.8 -148996 -458588 434440 
28706 2 -275.164 37.8615 -39.0198 -2.57283 0.275985 -0.81743 -0.0304035 0.0168805 -0.0705424 0.00927488 -1.53093 -327896 -641277 -707098 338862 299810 120289 
28790 2 -273.873 38.9803 -41.6223 -2.21821 0.0875448 -0.380549 0.0533686 -0.0114309 0.011344 0.00638947 -1.32774 383340 225490 238493 -153128 -220051 524954 
29519 2 -273.495 40.4943 -38.4086 -2.30961 -0.675475 -0.337851 -0.0889559 -0.0197107 0.0629981 0.0074371 -1.39267 25798.7 241108 761484 95783.8 390453 257981 
28711 2 -272.166 37.8463 -39.3134 -2.34328 0.0205114 -0.0797447 0.0673417 0.0565727 -0.0213046 0.00692451 -1.49894 -754554 -139903 -355144 200588 -162164 -228122 
28709 2 -270.673 38.9143 -41.8698 -0.114636 -1.37937 0.622547 -0.00549137 -0.0421696 -0.0448927 0.00290115 -1.37884 450101 298098 257736 235034 213266 65576.6 
28710 2 -270.555 40.6425 -39.2861 -2.21459 0.310629 -0.323289 0.0325934 -0.0792454 0.0125888 0.00643035 -1.39743 -260190 -189150 -662610 212807 76456.7 48543.2 
28620 2 -269.08 37.9238 -39.215 -1.76474 0.289119 -0.368315 0.0153859 0.0279655 0.00442362 0.00419868 -1.57038 334846 407923 989185 -224242 -67854 173249 
28791 2 -268.841 41.6704 -41.535 -1.75079 -0.404245 -0.497961 0.00975361 -0.0569034 -0.0273412 0.00437889 -1.00683 -615444 223117 -176629 40474.4 229071 341645 
28714 2 -268.585 43.0372 -38.4434 -2.23148 -0.608477 0.0452013 0.000987783 -0.0379184 0.00055045 0.00674068 -1.38206 194850 196603 694217 -128013 342702 190439 
28715 2 -267.487 38.828 -41.8753 -1.6302 0.36639 -0.45066 -0.0793071 0.0503886 -0.00377613 0.00377209 -1.48087 302942 448847 202571 66602.9 -27989 -9836.42 
28719 2 -267.302 40.4344 -39.2122 -2.78645 0.136497 -0.510539 -0.00956678 0.0422701 -0.0267794 0.010131 -1.59792 -191168 -486266 -473625 100732 14794.1 -125124 
28624 2 -265.852 37.7604 -39.3354 -2.5212 0.976562 0.551218 0.0409502 -0.0248138 -0.00804845 0.00958994 -1.54819 -119041 -286107 180644 102426 190774 -236813 
28792 2 -265.754 41.6605 -41.5919 -1.91334 -0.703916 -0.798642 0.0555439 0.0404424 -0.00920234 0.00603836 -1.20376 -119334 636189 -384049 380449 16747.9 213777 
28718 2 -265.517 43.2879 -38.9451 -1.45446 0.228973 -0.771976 0.00577483 -0.0660432 -0.013753 0.0034811 -1.41287 217783 -204820 148023 370046 513617 197008 
28713 2 -264.318 38.8229 -41.8794 -3.13976 0.476062 0.21327 -0.0477678 -0.0323692 0.00511536 0.0127592 -1.45648 40695.9 426452 193391 17238 170512 103052 
28723 2 -264.218 40.4908 -39.1952 -1.70517 1.00664 0.213682 0.0399348 -0.0343509 0.11922 0.004996 -1.59128 -36999.5 -136148 213267 -77347.2 -60888.6 7464.39 
28628 2 -262.732 37.7432 -39.237 -1.85164 0.55203 -0.0341881 0.0781619 0.0237591 -0.192179 0.00470364 -1.54372 87945.6 -13544.7 347831 33590.9 68921 -168339 
28793 2 -262.644 41.583 -41.654 -1.91228 0.0773138 -0.658302 -0.0193089 0.0134708 0.0529094 0.0051592 -1.32467 -109886 705300 -510708 -170924 60541.4 8513.34 
29531 2 -262.466 43.0842 -38.9939 -1.00162 0.41773 -0.678317 0.0237074 0.024607 0.00064804 0.0020629 -1.6359 -562865 -392882 -376875 164184 -735931 114196 
28717 2 -261.149 38.7437 -41.8785 -2.60956 0.424753 -0.861383 0.0168044 -0.00530696 -0.0334647 0.00973888 -1.44911 255703 331534 143219 -31300.1 -124504 -64062.6 
29442 2 -261.008 40.3906 -39.2517 -2.29206 -0.56884 -0.611683 -0.0398404 0.0137647 -0.0178006 0.00749571 -1.56587 -193412 -265771 447.005 159381 137908 -286592 
28632 2 -259.517 37.6686 -39.3411 -1.50605 -0.232662 -0.616061 0.014639 0.0633847 0.0369908 0.00340303 -1.52612 145037 -126222 212368 123432 -44805.8 -106753 
28727 2 -259.448 43.1585 -39.2284 -2.10111 0.234562 0.997735 0.0301217 0.00319728 -0.00337616 0.00688347 -1.648 -273285 2211.85 -140424 -185982 281283 -158496 
28721 2 -259.454 41.4346 -41.8117 -3.09234 1.03848 -0.46755 0.0556497 -0.0357889 -0.0194549 0.0136779 -1.42568 -3015.44 -40845.9 -208583 205758 -229702 -100332 
28720 2 -257.897 38.7132 -41.9314 -2.35287 0.149037 0.0826433 -0.123115 -0.0342396 -0.0196369 0.00700925 -1.55476 -39932.4 54754.6 306816 152011 -35588.4 -153345 
28636 2 -257.892 40.4483 -39.2911 -1.81557 0.23258 -0.500511 0.021196 -0.0296557 0.037185 0.00453539 -1.53979 -43185.8 171472 216109 -14872.2 22198.3 -32340.6 
29541 2 -256.314 43.2049 -39.1895 -1.75225 -1.04281 -0.124898 0.0281897 -0.0174466 0.00339892 0.00525651 -1.61976 30265.4 201687 69270.2 -53379.3 58579.8 58123.6 
28724 2 -256.296 41.4581 -41.8288 -2.87035 -0.250119 0.301671 0.00990032 -0.0188793 -0.02077 0.0105705 -1.64775 59463.5 -26263.2 44124.1 150631 -26169.5 24376 
29534 2 -256.336 37.6649 -39.328 -0.753333 1.15422 -0.235235 -0.0334014 0.0869678 -0.0138078 0.00246243 -1.52237 113805 25642.7 193212 80757.8 -47286 -46694.9 
28635 2 -254.768 38.7181 -41.9513 -3.01178 0.559539 -1.47881 -0.0152683 -0.0458941 0.0125084 0.0145736 -1.53968 -113271 150017 369826 116775 76955.1 -197212 
29542 2 -254.728 40.4412 -39.2934 -2.04063 -0.361003 -0.365585 -0.020382 0.00943036 -0.0109421 0.00557735 -1.52505 -68580.8 153069 -57582.4 -34976.6 -88066.6 -19800.5 
28639 2 -253.152 37.6811 -39.3378 -0.337149 0.56081 -1.46714 -0.00709937 0.0331724 -0.0161921 0.00325041 -1.52026 151930 48062.8 244362 62080 75155.9 -40985.2 
28728 2 -253.128 41.4525 -41.8435 -3.90982 -1.10105 -0.392515 -0.0774494 -0.025638 -0.0152601 0.0209749 -1.63482 -118258 20879 77072.5 -49766.7 70003.4 -50976.9 
29538 2 -253.135 43.1907 -39.2034 -2.23205 -0.497405 -0.194917 -0.00308701 0.0028474 0.0672395 0.00663447 -1.60442 7071.14 119855 -18664.3 -47126.7 -162102 108518 
29544 2 -251.61 38.6924 -41.9573 -2.82413 -0.655221 1.02234 0.0427442 0.0115048 0.021101 0.0119027 -1.5514 -2023.37 212524 294451 181265 61820.8 -199704 
30418 2 -251.543 40.4446 -39.3087 -0.439323 0.138776 -0.231755 -0.0168812 -0.063301 0.00932105 0.000334999 -1.5267 -120387 181634 334092 -40602.5 -47844.7 -164570 
30363 2 -249.956 37.6549 -39.3383 -1.41951 -0.392209 0.239384 -0.112087 0.0777037 0.0217869 0.00280388 -1.51257 85080 -32816.3 250335 -15544.3 -21955.2 -154065 
28644 2 -249.956 41.4464 -41.9088 -4.10476 0.505119 -0.31697 0.0281216 -0.018719 0.12387 0.0216696 -1.50602 151574 287462 379525 93642.1 51248.1 -63350.4 
29539 2 -249.966 43.1555 -39.1553 -1.37683 0.0817527 -0.70843 0.0556388 -0.00528623 -0.0670471 0.00302815 -1.59233 -31828.4 -39137.1 89239 -72202.1 61356.8 85435.2 
29546 2 -248.415 38.6807 -41.9745 -1.83439 -0.743473 0.861243 -0.0429301 0.041926 0.116693 0.00586871 -1.55468 16894.3 127393 365115 54169.1 83801 -247615 
28647 2 -248.406 40.4005 -39.2643 -2.24037 -1.10743 -0.514098 0.0380461 0.0993588 -0.0395466 0.00819943 -1.52029 -109807 107350 548134 -36287.1 92446.7 -44684.2 
29469 2 -243.59 43.3668 -44.1379 -2.17879 0.501532 1.9 0.0286488 -0.0103098 -0.0327087 0.0108428 -1.30173 15874.6 21379 -486956 23001.3 9068.19 7970.82 
29559 2 -246.789 43.1488 -39.1075 -1.42361 -0.434969 -0.451684 -0.0293636 0.0417839 -0.0139714 0.00304789 -1.57382 164505 293332 211009 56656.1 233882 10593.4 
28653 2 -246.786 37.6833 -39.3004 -2.43998 0.13112 0.283424 -0.10526 -0.043757 -0.042039 0.00762137 -1.52259 -160328 -64631.4 301255 107869 89014.7 -93294.8 
28797 2 -246.77 41.3918 -41.8171 -3.11107 -0.812411 0.191606 -0.100717 0.0191154 0.0363743 0.0130681 -1.58492 -89422 70544.9 156313 12427.9 -128033 103949 
28737 2 -245.242 38.647 -41.9368 -1.56827 -0.385204 0.724485 0.0480432 0.0741015 1.89612e-005 0.00394574 -1.54164 66220.5 -42345.8 334224 68786.5 -26109 -120738 
29557 2 -245.245 40.4207 -39.2452 -2.44702 1.37259 -0.5152 0.0919373 -0.041787 0.0567634 0.0102491 -1.51877 -77427.7 -106967 115024 21133.6 -47185.1 45643.5 
29463 2 -243.645 37.6939 -39.3251 -2.04884 -0.423826 -0.228889 0.0304267 -0.0742508 -0.00658667 0.00557938 -1.51891 -76413.6 99832 136317 -60720 -130469 -143315 
29562 2 -243.579 43.1085 -39.0885 -2.29651 0.336396 0.160014 -0.0822569 0.0741676 0.0316724 0.00681744 -1.60799 -1448.68 180497 -64661.6 61644.8 -73716.5 31395 
28656 2 -243.631 41.3807 -41.7813 -2.26144 -0.528858 -0.719409 0.0699903 0.0129247 -0.0213257 0.00744545 -1.61961 68886.5 133983 74059 211073 51330.3 -37712.2 
30419 2 -242.031 40.3895 -39.2679 -2.80561 0.237962 0.123096 0.0357885 -0.0449399 0.0609905 0.0100047 -1.53556 88857.9 87188 -142224 75628.4 18087.1 1257.95 
28652 2 -242.016 38.6489 -41.9412 -1.43075 -1.15648 0.269954 -0.0443287 -0.01325 0.0189045 0.00435461 -1.54275 178963 122937 253257 -9759.68 -33316.9 -70658 
29565 2 -240.462 43.2989 -44.0897 -2.22544 -0.717522 -0.429249 0.0211092 -0.0443477 -0.0976706 0.0071184 -0.923611 -174872 -237788 -530064 25907.4 67256.1 -24098.5 
29558 2 -240.439 37.6173 -39.3666 -1.69956 -0.82709 0.946021 -0.00641906 0.0364392 0.0570039 0.00562696 -1.52416 29454.7 -110882 189714 -68968.8 -63645.5 -148649 
29564 2 -240.442 41.3653 -41.7508 -1.69726 0.359154 -0.410964 0.0452736 -0.0134821 0.00606863 0.00400348 -1.54906 80922.2 -46922 65387.1 -95805.9 136918 208364 
28748 2 -240.422 43.1277 -39.0808 -3.6978 -1.47632 -0.580913 0.0597248 -0.0632283 0.0132385 0.0203925 -1.40766 143166 288700 317064 -123839 95841.4 106595 
28659 2 -238.827 38.6383 -41.9728 -0.803393 0.699025 0.509178 -0.0354564 -0.0538187 0.0847805 0.00175494 -1.57595 46843.5 270345 388235 25381.3 -29830 -109655 
27850 2 -238.832 40.3097 -39.2394 -2.38755 0.870946 0.288101 -0.0125112 -0.0113165 -0.00766043 0.0082397 -1.5536 -25106.3 -90180.9 72017.1 -64752.4 148909 73155.7 
32807 2 -237.244 41.3059 -41.7594 -2.04176 0.621447 0.804227 0.0419024 0.0378724 -0.0118075 0.00655173 -1.33532 234222 -25730 402670 -43733.2 86990.2 156332 
28654 2 -237.249 37.5987 -39.3128 -1.53024 0.426741 1.82595 0.0793756 -0.0141413 -0.08702 0.00737807 -1.51976 72787.1 42015.3 -20856.3 -8156.52 189337 -117011 
28753 2 -237.268 42.9246 -38.9818 -2.97138 -0.00954677 -0.29744 0.0705706 0.047747 0.00977272 0.011232 -1.22859 -152866 -506365 -17498.2 128090 -140131 116651 
29478 2 -235.65 40.3058 -39.1884 -2.32479 -0.213763 0.278198 0.0516125 -0.0734983 0.0506022 0.00696231 -1.59197 119182 6450.25 328699 -4542.98 71951 12627 
28570 2 -235.656 38.6089 -41.8784 -0.9847 -0.222949 -0.561271 0.0933679 -0.00701571 -0.0335254 0.00168066 -1.59613 114137 363640 414994 -1910.04 15643.7 -77045.6 
30291 2 -234.036 41.3106 -41.6682 -2.59879 -0.64935 0.077215 -0.0303796 -0.00869597 0.00111111 0.00904502 -1.36761 244401 38110.6 397893 32879.6 44199.1 247443 
29476 2 -234.019 37.56 -39.2673 -2.69324 0.196141 0.14197 -0.0472661 -0.00180342 -0.0125832 0.00920979 -1.51452 12282 23532.4 32256.3 -109841 130598 -152545 
31234 2 -234.109 42.9969 -38.9315 -2.96447 0.520665 0.597781 0.0591422 -0.0623835 -0.0392787 0.0118602 -1.28343 220857 -157630 186393 -28920 68272.7 213624 
32000 2 -232.46 40.2709 -39.115 -3.37834 0.866353 -0.629815 -0.0263711 0.134991 -0.0429613 0.0158201 -1.5969 115954 41807.5 246142 -56805.1 34940.5 1163.47 
31187 2 -232.472 38.6196 -41.8438 -1.11403 -0.941777 -0.303002 0.0410396 -0.112554 0.0725692 0.00279589 -1.59274 118256 191887 211484 -85937.1 157434 35307.3 
29485 2 -230.963 42.9915 -38.8768 -2.58887 -0.217401 0.509807 0.0519284 -0.0296098 -0.0934784 0.00882849 -1.30517 263160 -189341 123010 -28296.1 -5047.67 285506 
29474 2 -230.848 37.597 -39.2351 -1.74457 -0.272265 -0.174608 -0.0588939 -0.0237193 -0.0596851 0.00396514 -1.5256 -266516 -14930.7 521041 187342 133282 -121409 
33631 2 -230.862 41.3072 -41.5778 -0.804263 -1.19121 0.7033 0.00530358 0.0146251 0.0413299 0.00322494 -1.26432 328562 42643.4 98812.6 27572.3 166227 167424 
28675 2 -229.262 40.3056 -39.0846 -2.8927 0.582763 -0.408922 -0.0583207 -0.0329282 0.124995 0.0111776 -1.63012 20280.6 57377.6 72045.2 -39110.5 174739 80991.3 
29477 2 -229.274 38.6169 -41.833 -2.34339 0.0195571 1.4568 -0.018779 0.0562437 0.00123478 0.00959014 -1.48838 107469 200120 186764 -31454.9 5249.28 115728 
31197 2 -227.818 43.0092 -38.8479 -3.06776 0.846788 -0.959664 -0.0348179 -0.0534233 -0.032729 0.0139166 -1.18249 -83591.2 -98675.1 177428 -86626.8 112270 193762 
30372 2 -227.655 41.3161 -41.4819 -1.79141 -0.443701 1.4192 0.0445455 0.159183 0.00472041 0.00682677 -1.14746 199337 -150613 -433779 146663 13111.2 236958 
32008 2 -227.752 37.5687 -39.275 -3.77629 0.00758052 1.34875 0.195413 0.100673 -0.121589 0.0202525 -1.52302 -293053 -250419 71309.9 -145052 -160444 -166014 
28687 2 -226.11 40.2308 -39.0815 -1.76086 -0.752471 -0.776022 0.0751609 -0.00329427 0.0104234 0.00537694 -1.58587 384309 -550988 -231574 -247557 -66886 289420 
32821 2 -226.081 38.6977 -41.8129 -2.23433 0.0073965 0.632029 0.0916624 -0.242071 0.0224341 0.00679099 -1.47363 147166 255228 235206 137531 9905.94 57118.2 
30384 2 -224.8 42.8883 -38.9587 -1.46737 0.0162049 -1.83962 -0.0846047 -0.0864161 -0.087268 0.00697475 -1.30666 -720618 -627748 -283657 -279365 -263866 -131029 
31190 2 -224.504 37.5221 -39.2907 -1.47109 0.500178 0.371596 0.00815279 0.16288 -0.123828 0.00321477 -1.54085 64618.7 26305 -29873.8 14226.1 155708 -280260 
32814 2 -224.297 41.2772 -41.4587 -2.78064 -1.13448 -0.106398 -0.11476 0.0512163 0.0741823 0.0113739 -1.17567 308904 137816 -307313 186381 171776 -74154.5 
29603 2 -263.795 45.6898 -37.8945 -0.899813 0.691559 -0.705473 -0.0194166 -0.0202886 -0.0312369 0.00224901 -1.18725 353382 -194028 861558 -63042.3 -138476 351371 
28722 2 -263.785 44.7092 -41.0277 -3.11945 0.404237 -0.513946 -0.0330447 0.0446285 -0.0149204 0.0127948 -1.0868 -313144 543189 108988 312817 266838 857468 
29604 2 -261.107 45.8884 -39.391 -0.0577214 -1.2454 -0.184591 -0.114332 -0.124873 0.0323385 0.00200066 -1.17751 491111 -26582.9 -295948 142496 191655 -92194.4 
28794 2 -260.915 44.1265 -41.759 -1.80091 -0.252223 -0.732403 0.00821398 -0.0434928 -0.00329366 0.00484073 -1.15544 -505864 -535748 31224.1 148687 -136046 -241026 
29535 2 -257.988 45.8582 -39.0439 -0.450743 0.718676 0.279209 0.111129 -0.0416983 -0.0436687 0.00100462 -1.20493 526125 -183857 335118 67350.9 817.668 190346 
28725 2 -257.836 44.1388 -41.7257 -2.50584 0.00702346 -0.280365 0.0223605 0.071888 0.104858 0.00800788 -1.29326 -276138 77814.5 76430.8 99814.7 9166.91 319362 
27916 2 -254.682 44.1432 -41.6799 -2.73466 -0.907737 0.117112 -0.0462762 0.0321298 -0.112567 0.0104742 -1.40018 -1617.3 -65871.1 6017.86 49974 -22223.9 244914 
28731 2 -254.758 45.9133 -39.0879 -1.49508 -1.04265 0.208514 -0.0430082 -0.0481943 0.05885 0.00423934 -1.296 718465 -167797 78012.1 -53085.2 -84959.3 110209 
28726 2 -251.553 45.8626 -39.0732 -2.27274 -0.154145 -0.640195 -0.0391987 0.0356985 0.0128943 0.00705199 -1.27587 318214 -253913 193538 -32686.2 98490.5 291340 
28795 2 -251.516 44.1225 -41.701 -2.92961 0.00660161 0.0255009 -0.0587975 0.0356474 0.00750539 0.0108108 -1.23999 -116434 -100354 121857 12864.2 170634 192417 
29611 2 -248.42 45.8362 -38.9992 -1.96114 -1.00317 0.233807 0.0737849 0.0649354 -0.0114189 0.00618059 -1.38047 297140 -316794 95248.3 -5135.34 -10501.7 160594 
28732 2 -248.321 44.1628 -41.6574 -1.72073 0.0526617 -0.263175 0.0283239 -0.102669 0.0115768 0.00382005 -1.36048 131075 194730 173411 -9867.95 -274840 46655 
29551 2 -246.705 46.767 -41.4554 -2.05813 -0.892792 1.2315 0.0127118 0.0364939 0.0219979 0.0082493 -1.08871 -310055 -166384 -162286 -27017.5 3247.17 56758.1 
28752 2 -245.174 44.089 -41.5733 -2.31122 -0.00429645 -0.0655765 -0.0240597 0.0173523 -0.0230943 0.00673343 -1.72503 -120287 -57009.3 -86141.2 -6274.89 88369 174961 
27933 2 -245.178 45.8377 -38.9459 -1.81669 -0.417996 0.307053 -0.0642124 -0.0253667 -0.0574613 0.00449567 -1.50083 370293 -192564 214816 15733.8 28889.1 108787 
30421 2 -245.232 45.9958 -44.0043 -4.00533 0.202644 1.07484 0.0582181 0.0531253 -0.00738944 0.0217128 -1.03277 -89412.6 -327623 -184251 12336.7 101323 -12646.4 
29569 2 -243.593 46.7257 -41.4734 -3.09307 -0.0621868 -0.469571 -0.0365597 0.0120761 -0.0446552 0.0123325 -1.10899 -190035 -134866 44828.8 328.909 93966.9 97549 
33662 2 -242.083 45.8297 -38.8885 -3.39185 0.616416 -0.816616 0.11887 -0.0155425 0.00741507 0.0158088 -1.27468 -122938 -231682 98208.3 69746.7 306782 116156 
29573 2 -242.046 44.0943 -41.5836 -2.2136 0.592615 0.895076 -0.0563079 -0.00925 0.0667741 0.0076231 -1.38131 -399567 46451.9 -129716 -52265.8 35511.7 95159 
30389 2 -223.784 45.6517 -38.3859 -1.08615 -0.094023 0.568132 0.0217231 0.0350126 0.0382167 0.00190356 -1.26551 104216 -61835.3 182214 -78934.7 -258627 -170969 
28810 2 -272.525 -8.33982 -36.6934 -2 0 0 0 0 0 0.00503807 -1.08262 351798 207455 835926 -10705.4 -258.889 -119.197 
28814 2 -270.92 -9.26647 -34.0724 -2 0 0 0 0 0 0.00503807 -1.18907 403952 488516 581080 -237394 3910.28 5230.77 
28812 2 -269.315 -8.33982 -36.6934 -2 0 0 0 0 0 0.00503807 -1.48489 1.07365e+006 263232 872884 -75101.3 1322.47 796.159 
28817 2 -267.71 -9.26647 -34.0724 -2 0 0 0 0 0 0.00503807 -1.2185 277380 217121 177362 3961.95 905.433 3810.48 
28815 2 -266.105 -8.33982 -36.6934 -2 0 0 0 0 0 0.00503807 -1.43815 566438 135171 780080 -58787.8 1741.03 11432.4 
28820 2 -264.5 -9.26647 -34.0724 -2 0 0 0 0 0 0.00503807 -1.21802 200133 259936 177216 3475.58 2331.05 6682.52 
28818 2 -262.895 -8.33982 -36.6934 -2 0 0 0 0 0 0.00503807 -1.43851 553683 82979.6 782875 -38726.2 -276.754 18275.3 
28823 2 -261.29 -9.26647 -34.0724 -2 0 0 0 0 0 0.00503807 -1.21775 194211 224143 176402 3422.21 -6401.86 1737.48 
28821 2 -259.685 -8.33982 -36.6934 -2 0 0 0 0 0 0.00503807 -1.44153 506634 28601.3 784134 -20009.6 1692.65 11986.6 
28826 2 -258.08 -9.26647 -34.0724 -2 0 0 0 0 0 0.00503807 -1.21745 194603 243119 176791 -15344.2 2122.75 5293.1 
28824 2 -256.475 -8.33982 -36.6934 -2 0 0 0 0 0 0.00503807 -1.4387 567068 136831 790039 3786.23 -4730.73 10646.1 
28829 2 -254.87 -9.26647 -34.0724 -2 0 0 0 0 0 0.00503807 -1.21699 209124 265239 184301 15356.2 1716.9 11071.4 
28827 2 -253.265 -8.33982 -36.6934 -2 0 0 0 0 0 0.00503807 -1.44075 508502 3235.05 779459 13978.2 -4626.81 5419.2 
28832 2 -251.66 -9.26647 -34.0724 -2 0 0 0 0 0 0.00503807 -1.217 215052 250752 189503 -6573.84 -4695.61 8991.38 
28830 2 -250.055 -8.33982 -36.6934 -2 0 0 0 0 0 0.00503807 -1.43838 549526 75699 781555 6926.67 3157.29 -222.351 
28835 2 -248.45 -9.26647 -34.0724 -2 0 0 0 0 0 0.00503807 -1.21843 201035 251829 177564 -4005 -6620.76 -3508.99 
28833 2 -246.845 -8.33982 -36.6934 -2 0 0 0 0 0 0.00503807 -1.43862 543327 75057.7 778681 -27875.4 -1040.82 4829.62 
28838 2 -245.24 -9.26647 -34.0724 -2 0 0 0 0 0 0.00503807 -1.21682 194298 209167 177448 -19646.5 -2789.49 3013.34 
28836 2 -243.635 -8.33982 -36.6934 -2 0 0 0 0 0 0.00503807 -1.43953 518537 32010.5 782293 14274.8 2005.11 18868.5 
28841 2 -242.03 -9.26647 -34.0724 -2 0 0 0 0 0 0.00503807 -1.21511 210771 262431 183890 -3499.19 6231.75 4735.03 
28839 2 -240.425 -8.33982 -36.6934 -2 0 0 0 0 0 0.00503807 -1.43746 540035 91819.2 789809 -33785.6 -4193.72 -81.5175 
28844 2 -238.82 -9.26647 -34.0724 -2 0 0 0 0 0 0.00503807 -1.2172 199153 236356 181052 -1280.42 -1693.84 16113 
28842 2 -237.215 -8.33982 -36.6934 -2 0 0 0 0 0 0.00503807 -1.43947 501535 696.784 784613 -11201.4 8925.52 3156.62 
28847 2 -235.61 -9.26647 -34.0724 -2 0 0 0 0 0 0.00503807 -1.21699 197824 243231 183537 -9972.42 -5964.7 -6020.32 
28845 2 -234.005 -8.33982 -36.6934 -2 0 0 0 0 0 0.00503807 -1.43989 474414 -107652 782157 24589 5908.16 19329.2 
28850 2 -232.4 -9.26647 -34.0724 -2 0 0 0 0 0 0.00503807 -1.21523 211684 254353 188523 1626.67 8194.91 5717.35 
28848 2 -230.795 -8.33982 -36.6934 -2 0 0 0 0 0 0.00503807 -1.43844 489498 -100226 783805 40176.7 -1859.68 10245 
28853 2 -229.19 -9.26647 -34.0724 -2 0 0 0 0 0 0.00503807 -1.21673 199485 228822 182786 -22509 8995.02 -6131.15 
28851 2 -227.585 -8.33982 -36.6934 -2 0 0 0 0 0 0.00503807 -1.43722 544684 31589 792429 -900.491 3887.95 10322.9 
28856 2 -225.98 -9.26647 -34.0724 -2 0 0 0 0 0 0.00503807 -1.21406 208532 280248 187608 151.087 -4784.91 9270.05 
28854 2 -224.375 -8.33982 -36.6934 -2 0 0 0 0 0 0.00503807 -1.44318 489873 -5566.42 787974 -83995.4 -1235.6 5456.78 
28811 2 -272.525 -6.48653 -34.0724 -2 0 0 0 0 0 0.00503807 -1.17585 281631 786694 733100 -185447 741.477 -216.275 
28878 2 -272.525 -2.77994 -36.6934 -2 0 0 0 0 0 0.00503807 -1.13585 11557.2 349692 628901 60575.4 1482.06 2445.36 
28879 2 -272.525 -0.926647 -34.0724 -2 0 0 0 0 0 0.00503807 -1.13245 -64259.6 377402 639462 -35639.6 28775.6 14581.7 
28880 2 -270.92 -5.55988 -36.6934 -2 0 0 0 0 0 0.00503807 -1.54464 370378 737878 551202 154971 4298.12 10426.4 
28883 2 -270.92 -3.70659 -34.0724 -2 0 0 0 0 0 0.00503807 -1.52876 323396 416996 387597 -319245 2208.71 14089.3 
28881 2 -269.369 -2.8206 -36.6917 -2.34823 0.312683 -0.830536 -0.0631447 0.146585 -0.0299582 0.00793719 -1.6018 450674 227423 205706 -43105.1 111.53 -51190 
28813 2 -269.315 -6.48653 -34.0724 -2 0 0 0 0 0 0.00503807 -1.66832 933292 1.03043e+006 416704 -29285.8 -7822.57 -5073.83 
28887 2 -267.736 -3.69301 -34.0762 -1.62487 -0.993724 0.286992 -0.0566283 -0.111305 0.0222302 0.00467287 -1.52662 315303 162122 210000 -145142 -10914 -51585.3 
28884 2 -267.732 -5.55639 -36.6799 -1.91922 -0.368344 0.467956 -0.00510425 -0.145825 -0.0406964 0.00508602 -1.55078 281838 457932 276282 -75950.3 7217.74 23232.3 
28882 2 -269.412 -0.940918 -34.1047 -0.978472 -0.116126 -0.531594 0.103178 -0.0267162 0.0251334 0.00157879 -1.59889 477354 122649 251078 -39060.1 -113235 -10111.2 
28885 2 -266.184 -2.80715 -36.7161 -0.614246 -0.0129333 0.879516 0.128163 0.0138176 -0.0200925 0.00144972 -1.52452 197912 148579 162277 -95255.6 -10049 -125645 
28816 2 -266.105 -6.48653 -34.0724 -2 0 0 0 0 0 0.00503807 -1.60784 350033 883879 325761 -94519.3 12411.8 -368.955 
28886 2 -266.172 -0.970942 -34.1411 -2.90632 -0.0366594 0.16932 0.00787037 0.0598382 0.0984638 0.0106766 -1.51958 305019 137550 230580 -171373 41600.9 -37943.8 
28888 2 -264.53 -5.60044 -36.6966 -2.06047 0.326247 0.799527 0.0633178 0.0233469 -0.0293397 0.00628652 -1.5421 304023 533102 168630 -56565.1 -3940.3 -56908.9 
28891 2 -264.513 -3.75773 -34.1042 -2.0578 -0.320481 -0.00373379 -0.0423457 0.0960431 0.00317579 0.00546284 -1.52518 150451 157531 267038 -42057.4 34621.6 -94983.9 
28889 2 -262.949 -2.78701 -36.7302 -1.34104 0.083464 0.23808 0.000127914 -0.0929529 0.0448557 0.00234528 -1.51668 291225 320621 260669 -59460.7 -39415.9 49264.9 
28819 2 -262.895 -6.48653 -34.0724 -2 0 0 0 0 0 0.00503807 -1.61084 286208 792800 288056 17161.2 -35378 -28801 
28890 2 -262.951 -0.955112 -34.07 -2.20629 -0.249653 -0.320238 -0.0360295 -0.00831406 -0.122696 0.00633863 -1.52759 234604 191327 229454 -30775 23947.1 2296.7 
28895 2 -261.326 -3.71955 -34.1058 -2.74864 -0.247076 -0.755756 0.000656504 -0.0643433 0.00502709 0.010312 -1.52874 126801 92811.7 160827 -123757 12547.2 1097.94 
28892 2 -261.29 -5.61013 -36.7006 -0.23066 0.831968 0.0926055 -0.0831947 0.043407 -0.00266424 0.000949613 -1.54841 270931 481730 262656 -80730.3 5018.58 -43932.4 
28893 2 -259.756 -2.821 -36.7144 -2.3844 0.523907 -0.362548 0.101031 0.0267553 -0.0761122 0.00767211 -1.52357 232496 245344 160879 -65587.9 -40823.8 -86013.7 
28894 2 -259.75 -0.986137 -34.1283 -3.2913 0.178655 -0.699339 0.0544895 0.0702831 0.0522329 0.0143001 -1.532 167283 96505.4 159491 -72392.2 -44444.7 -42333 
28822 2 -259.685 -6.48653 -34.0724 -2 0 0 0 0 0 0.00503807 -1.6111 294534 875135 281971 -36537.1 50695.5 7703.8 
28899 2 -258.103 -3.74135 -34.1209 -2.18568 1.09803 0.0447313 -0.0391259 0.00403316 0.0619406 0.00753804 -1.52268 220809 108591 214402 -78953.2 -27750.6 -54446.5 
28896 2 -258.103 -5.60836 -36.7003 -0.219135 0.812451 0.462012 0.0826007 0.0237567 -0.0176917 0.00116071 -1.54972 307739 469994 175172 -59165 4248.76 -48299.5 
28898 2 -256.523 -0.976569 -34.1638 -2.63166 -0.32619 0.351824 0.0622091 0.0213671 0.0902536 0.00901286 -1.51704 423022 153658 189697 -17790.3 8188.53 -62373.6 
28897 2 -256.515 -2.82116 -36.7263 -1.39412 -0.383964 -0.153383 0.0189264 -0.0247476 -0.0360857 0.00266328 -1.5166 389471 322259 178320 -70334.3 47243.4 -111380 
28825 2 -256.475 -6.48653 -34.0724 -2 0 0 0 0 0 0.00503807 -1.60793 344287 828087 402183 14918.2 30894.9 -6624.82 
28903 2 -254.877 -3.7507 -34.0882 -1.73379 0.0275925 -0.273571 -0.0169396 0.0507086 -0.0574555 0.00388135 -1.52156 248051 176753 271652 -26424.3 -43031.3 -75029.1 
28900 2 -254.837 -5.6087 -36.7076 -0.731353 -0.794864 -0.0245971 -0.152878 0.0341516 0.0214877 0.00147022 -1.54394 289276 480169 219946 -34677.3 11554.4 -37548.8 
28902 2 -253.244 -0.981811 -34.1225 -0.42161 -1.34954 -0.0754001 -0.151986 -0.0514922 0.000647709 0.00252495 -1.521 377452 56494.9 150232 -66751.4 -25439.6 -51802.3 
28828 2 -253.265 -6.48653 -34.0724 -2 0 0 0 0 0 0.00503807 -1.613 269251 850792 191171 63103.7 -7659.78 -28946.7 
28901 2 -253.281 -2.82606 -36.7329 -2.2088 -0.301014 -0.00323478 -0.0608546 -0.0519482 0.0457152 0.00625906 -1.52161 225782 159695 281765 -30186.6 105203 -12155.4 
28904 2 -251.657 -5.61232 -36.6893 -2.42864 -1.33921 0.474164 -0.000691526 0.0152613 -0.00257728 0.00997109 -1.54996 102855 402507 210329 -59665.8 16563.5 23204.4 
28907 2 -251.647 -3.72447 -34.075 -1.10717 -0.0718385 0.166822 -0.0958362 -0.076553 -0.0265914 0.0015855 -1.52974 118420 135278 219163 -1846.23 19227 -31846.9 
28906 2 -250.012 -0.991718 -34.0803 -0.422261 0.405737 -0.567641 -0.0611009 0.0368757 -0.0629497 0.000837759 -1.52134 336235 339.367 229330 5771.94 24548.8 -49715.9 
28905 2 -250.096 -2.83962 -36.6919 -2.72991 -0.38732 0.690458 0.101065 0.0179708 -0.0303773 0.0101759 -1.52774 163644 148468 228643 -47634.5 23891.1 5393.04 
28831 2 -250.055 -6.48653 -34.0724 -2 0 0 0 0 0 0.00503807 -1.61251 298106 852667 230473 1212.67 7637.49 16733 
28911 2 -248.452 -3.73702 -34.069 -1.404 0.262727 0.342784 0.0734815 0.0046439 -0.0251025 0.00271772 -1.52322 140188 137872 143815 123228 -3828 -87669.3 
28908 2 -248.452 -5.59604 -36.6606 -2.8541 0.75632 -0.315204 -0.00172325 -0.0385949 -0.11958 0.0111055 -1.54607 181620 424343 220292 -41649.9 -8686.5 2873.48 
28909 2 -246.855 -2.85101 -36.7043 -3.61626 0.724609 -0.821848 -0.0511267 -0.0117687 -0.0343179 0.0179832 -1.52541 124300 57508.3 251555 -36834.7 -70889.1 88106.4 
28910 2 -246.764 -0.958497 -34.096 -1.9964 0.575268 -1.49267 -0.241859 -0.0482541 0.0392535 0.00824309 -1.5217 156335 157204 132835 96527.6 21115.7 19944 
28834 2 -246.845 -6.48653 -34.0724 -2 0 0 0 0 0 0.00503807 -1.60974 340164 896331 277598 77447.1 17832.2 27428.2 
28912 2 -245.235 -5.61463 -36.6831 -1.36655 -0.593909 -1.15271 -0.0409966 0.0118465 -0.0766098 0.00446991 -1.54893 154810 371847 250303 -18560.1 -8947.81 -55252.7 
28915 2 -245.226 -3.70207 -34.1171 -2.59079 -1.33031 -0.40918 -0.0434084 -0.143034 0.0690952 0.010894 -1.52727 -1267.73 53356.1 129322 57321.4 -16302.6 -44094 
28914 2 -243.595 -0.97385 -34.1528 -3.6862 -0.766704 -0.341559 -0.10994 -0.0197876 0.123378 0.0180017 -1.52779 -238667 -19112 255503 -99589 -56731.8 82746.8 
28913 2 -243.674 -2.84309 -36.7605 -3.38364 -1.875 -0.527221 0.071499 0.0184276 -0.0103043 0.0191984 -1.5322 71104.3 133929 228774 -36816.7 15635.1 26959 
28837 2 -243.635 -6.48653 -34.0724 -2 0 0 0 0 0 0.00503807 -1.60687 339444 811050 345093 -51932.4 -6484.72 -7507.26 
28919 2 -242.07 -3.75914 -34.1191 -1.47972 -0.146995 0.67572 0.122929 0.0883953 0.0806754 0.0033601 -1.52188 136348 120054 238611 12209.4 155673 25187.9 
28916 2 -242.043 -5.59998 -36.7238 -1.23561 -0.920093 0.0571533 0.0452879 -0.0395025 0.0473877 0.00299334 -1.54991 228974 393361 204234 -45034.1 -8845.5 -92451.4 
28917 2 -240.46 -2.84361 -36.682 -1.88669 -0.851922 0.423119 0.0568501 0.0482752 -0.118682 0.005623 -1.52585 260866 307764 195204 -32427 24039.5 -14092 
28840 2 -240.425 -6.48653 -34.0724 -2 0 0 0 0 0 0.00503807 -1.60981 300872 733697 282484 -26386.2 53974.7 -43268.9 
28918 2 -240.447 -0.9486 -34.1456 -3.84763 -0.0274848 1.21799 -0.046355 -0.138279 0.0385931 0.0205157 -1.53084 -470539 92416.5 136333 82967.6 111624 -102605 
28923 2 -238.847 -3.74614 -34.0704 -0.753769 -1.42121 -1.29083 -0.0393432 -0.0967847 -0.0662185 0.00535829 -1.5247 120036 -85957.9 172289 -172087 -11515.5 -26816.5 
28920 2 -238.814 -5.62169 -36.6989 -1.50165 -0.946777 0.169265 -0.0204847 0.0195987 0.047503 0.00400527 -1.54711 311206 354192 163423 -41855.8 -1408.48 62386.1 
28921 2 -237.235 -2.85845 -36.7126 -1.61667 -0.711331 -0.696456 0.032252 -0.00681144 -0.0447361 0.00454014 -1.51809 318660 246822 196607 -113985 -92624.4 -104607 
28922 2 -237.349 -1.03311 -34.1357 -2.17301 -1.07667 1.28491 0.353013 0.125891 0.0848828 0.00948692 -1.52 -62184.3 26588.3 170052 -60514.4 27627 -56393.6 
28843 2 -237.215 -6.48653 -34.0724 -2 0 0 0 0 0 0.00503807 -1.60864 332518 801869 349741 -43915.3 -77233.6 -13960.2 
28927 2 -235.636 -3.7635 -34.085 -2.08179 1.02679 0.277349 -0.0344426 -0.001448 -0.0545591 0.00688333 -1.52055 118832 28350.9 294175 -79457.3 -54980.4 -10338.9 
28924 2 -235.579 -5.64587 -36.7277 -1.48847 -0.0909232 -0.0368433 -0.115443 0.108587 0.0960139 0.00280263 -1.54784 194572 322353 209509 -33967.7 -7106 -44442.7 
28925 2 -234.01 -2.88651 -36.7326 -2.20737 0.110727 1.67126 -0.0666985 0.0161272 0.0327331 0.00967037 -1.52526 91546.3 120352 126335 -136812 -105085 18990.4 
28926 2 -234.091 -1.02056 -34.1088 -1.82035 0.0947036 0.170735 -0.0278545 -0.0186044 0.0519019 0.00422162 -1.52848 80456.8 10008 85105.7 -24883.5 57687.7 5843.58 
28846 2 -234.005 -6.48653 -34.0724 -2 0 0 0 0 0 0.00503807 -1.61053 322423 752053 342992 -19621.1 31762.3 18467.7 
28931 2 -232.453 -3.75255 -34.1086 -3.72378 -0.408751 -0.706805 0.0163206 -0.0643074 0.080678 0.0183048 -1.53256 -51028.1 -107603 69060.8 -159560 -26765.5 41603.6 
28928 2 -232.383 -5.65334 -36.6856 -4.05836 1.52937 -0.623365 -0.0648869 0.10923 -0.0736505 0.02418 -1.55418 -56143.2 268504 199057 28457.7 -9426.63 -53348.5 
28930 2 -230.91 -1.02393 -34.0618 -2.58073 0.705866 -1.45044 0.212975 0.0118986 -0.129148 0.0116659 -1.53203 39788.4 -109668 -71532.4 73653.9 8577.93 -6020.58 
28929 2 -230.835 -2.87066 -36.6805 -1.7251 0.842222 0.731718 0.0168179 0.0490803 -0.0895714 0.00531608 -1.52499 37230.8 196069 220413 70835 31406 49142.3 
28849 2 -230.795 -6.48653 -34.0724 -2 0 0 0 0 0 0.00503807 -1.61245 302537 794551 198623 -63246.3 -98138.3 -18405.6 
28935 2 -229.239 -3.75101 -34.0808 -0.172638 -0.0705074 0.130198 0.0055149 -0.0417374 -0.0493742 6.51506e-005 -1.52691 78253.5 -7846.32 109661 -104876 27795.9 41587.5 
28932 2 -229.21 -5.62534 -36.7246 -2.28716 0.510464 -1.14136 0.0809459 0.0439717 0.116272 0.00855764 -1.55254 78327.8 364121 200847 13860.1 -13353.9 2429.41 
28934 2 -227.694 -1.00027 -34.1102 -2.04547 -0.349752 -0.873903 0.0986577 -0.0242622 0.0351706 0.00638573 -1.5286 276624 -78977.9 79484.7 -102774 -38010 -32019.2 
28852 2 -227.585 -6.48653 -34.0724 -2 0 0 0 0 0 0.00503807 -1.60315 314016 661980 392436 -118714 78438.4 -22253.4 
28933 2 -227.655 -2.81081 -36.696 -2.57226 0.629216 -0.20086 0.0740619 -0.0962294 -0.00328028 0.00888313 -1.52344 86067.3 234816 120611 25115.1 -28797.9 -40214 
28939 2 -226.057 -3.79814 -34.0758 -0.797441 0.896069 -0.0985172 0.0493269 0.11618 -0.058668 0.00182448 -1.52295 113308 -4393.76 172314 -197749 -7781.83 -67414.1 
28936 2 -225.999 -5.61182 -36.7245 -1.18854 -0.380892 0.141889 0.00269223 0.0152204 0.0955131 0.00198731 -1.54817 252302 451578 120730 -104782 7527.6 4646.59 
28938 2 -224.466 -1.03737 -34.1262 -0.675537 0.484555 -0.308215 0.101851 0.0519123 0.139578 0.000990159 -1.52736 331749 -92859.1 -96967.8 109624 -92658.6 -95419.2 
28855 2 -224.375 -6.48653 -34.0724 -2 0 0 0 0 0 0.00503807 -1.607 318273 761555 454715 -53271.1 -24137.2 22133.9 
28937 2 -224.459 -2.82143 -36.665 -0.0846143 -1.22323 -1.24198 0.183403 -0.107052 -0.141207 0.00383646 -1.50686 400266 268208 267258 -6193.86 -25989.8 -201999 
28968 2 -272.525 2.77994 -36.6934 -2 0 0 0 0 0 0.00503807 -1.13302 45936.1 377500 649722 42278.5 21907.3 -465.841 
28969 2 -272.525 4.63324 -34.0724 -2 0 0 0 0 0 0.00503807 -1.1303 -125941 361530 643265 -37821.2 263.054 -1718.36 
28970 2 -270.92 0 -36.6934 -2 0 0 0 0 0 0.00503807 -1.53082 248897 466209 311971 224936 -13420.8 18858.5 
28973 2 -270.92 1.85329 -34.0724 -2 0 0 0 0 0 0.00503807 -1.52794 94965.5 341417 424454 -258830 -81501.2 -51180.2 
28972 2 -269.423 4.62448 -34.1206 -1.37546 -0.612718 -0.191458 0.105929 -0.0518288 0.0874123 0.0029019 -1.59849 290349 204215 312576 -20365.8 -87809 51314.1 
28971 2 -269.379 2.75644 -36.7457 -1.7451 0.278429 -0.605789 -0.0825334 0.0465722 0.0816771 0.00439556 -1.60786 325632 152352 168499 -94780.7 -141313 8059.12 
28974 2 -267.759 -0.0180261 -36.7508 -4.57091 -1.16887 -0.822108 -0.0505437 -0.0456974 0.0897024 0.0288874 -1.53411 117314 177735 108248 -8317.57 -100384 -48865.2 
28977 2 -267.808 1.81265 -34.1306 -1.195 0.241113 -0.720171 0.048625 -0.00927238 0.0494654 0.00252509 -1.52756 152984 302288 233221 -115601 13430.2 -36620 
28976 2 -266.238 4.59833 -34.1785 -2.04097 0.219999 -0.727849 0.085693 0.0246114 0.178712 0.00597479 -1.52084 371484 228860 198323 -15518.7 156895 -37321.1 
28975 2 -266.229 2.76466 -36.7259 -2.05186 -0.905088 -0.526547 0.137268 -0.0487617 -0.0756028 0.00668373 -1.52229 237856 241324 164380 -83765.5 45907.7 -68871.8 
28981 2 -264.6 1.8049 -34.0956 -2.19195 0.843009 -0.180015 0.0678115 0.00795075 -0.118069 0.00698742 -1.52234 172418 205512 91068.8 -43343.6 133516 -49548 
28978 2 -264.566 -0.0339591 -36.7357 -2.70516 -0.393998 0.234424 -0.00504712 0.0275568 0.051072 0.00948174 -1.52096 154181 238236 221784 -50589 97468.8 6540.33 
28979 2 -262.969 2.72263 -36.6935 -2.14965 1.29229 0.235566 -0.0459055 0.0431373 -0.0128963 0.00799352 -1.52215 247755 168469 296019 -29422.9 -60258.8 44838.3 
28980 2 -262.983 4.56893 -34.0578 -1.35988 -0.259214 0.0330341 0.0221649 0.00161907 -0.145779 0.00241519 -1.52631 362027 129053 162976 81499.7 -30023.6 18739.7 
28985 2 -261.362 1.80431 -34.081 -1.51599 -0.51123 -1.3562 0.0166241 -0.0173035 -0.0261738 0.00554046 -1.52844 282091 174025 176592 -25598.5 -62566 -3485.34 
28982 2 -261.351 -0.0254991 -36.7154 -0.646246 -0.263253 0.378522 0.00840453 -0.0283201 -0.0460031 0.000793768 -1.52647 176403 141034 341353 -39555.6 -97466.3 -8351.38 
28983 2 -259.787 2.73973 -36.7276 -1.33399 -0.890192 -0.731523 0.148676 -0.0105542 -0.0145315 0.00391345 -1.52459 220021 106437 249312 -3464.9 -117018 -39704.4 
28984 2 -259.745 4.57137 -34.1052 -1.48287 0.680055 -0.576174 -0.0346044 -0.0440753 -0.0233408 0.00377017 -1.52746 224096 145822 132800 -13083.4 -101937 -39454 
28989 2 -258.141 1.78601 -34.1495 -1.45175 0.715661 -0.345808 -0.0150992 0.00103501 0.060893 0.00345023 -1.5248 295676 180519 186499 -26293.6 40475.4 -10290.2 
28986 2 -258.15 -0.0381323 -36.7576 -2.46829 -0.153294 -1.06369 0.0358245 -0.0341177 -0.016939 0.00912821 -1.52046 341118 278357 185811 6042.92 -36212 -4187.06 
28988 2 -256.543 4.55148 -34.1338 -1.47236 -0.175929 -0.0315237 0.0905347 0.0395214 -0.0476662 0.00277067 -1.52219 346768 248303 177554 13680.4 43546.5 -102626 
28987 2 -256.528 2.72111 -36.7312 -2.47597 -0.167908 -0.794553 0.00345521 -0.00735169 -0.046238 0.00855205 -1.52409 330375 208673 114938 -28372.4 -14743.6 -14184 
28990 2 -254.878 -0.0577694 -36.7497 -2.48752 0.105259 0.401655 -0.108996 -0.0320116 0.0448802 0.00801072 -1.52992 189988 103735 166377 -87634.9 31412.7 42305.6 
28993 2 -254.907 1.78902 -34.1282 -2.09397 -0.397679 0.208974 -0.0391331 -0.0545997 -0.029298 0.0057768 -1.52675 251578 209245 171534 -82668.5 -70625.7 -24861 
28991 2 -253.32 2.69066 -36.7552 -1.16685 -0.231219 -0.898347 0.087557 0.0612096 0.0782057 0.00279869 -1.52594 234022 46179 66991.5 -52497.3 -9484.47 -111514 
28992 2 -253.288 4.53704 -34.1614 -1.01609 -1.07962 -0.0433983 -0.0338987 -0.0131929 0.0297583 0.00277083 -1.52126 358092 174304 87635.8 -85284.6 -53200.6 2460.36 
28994 2 -251.697 -0.0708917 -36.7372 -1.72911 -0.398155 0.271084 0.0962606 0.0267638 0.0190632 0.00405796 -1.53059 107090 65074.3 186371 -68467.3 92055.7 -39875.6 
28997 2 -251.68 1.7461 -34.123 -0.51914 0.0184847 -0.207403 0.0147804 0.099182 -0.031118 0.000394058 -1.52159 308993 158988 278001 -83797.9 -42483.2 -65215.7 
28996 2 -250.045 4.52847 -34.1704 -0.847583 0.392046 1.26295 -0.129949 0.0178814 0.082853 0.0031074 -1.51835 301879 226030 58574.8 -20193.6 20929.5 -36411 
28995 2 -250.071 2.69252 -36.7493 -1.61556 0.576265 0.47238 -0.0955427 -0.0397788 -0.0369292 0.00398668 -1.52032 303865 135047 215777 -34871.3 37345.6 -112450 
28998 2 -248.469 -0.0951326 -36.7231 -2.48033 -0.122951 1.07221 -0.0242766 0.0429483 0.00489224 0.00921565 -1.51784 161207 201309 216793 -19276 85771.9 -99682.1 
29001 2 -248.442 1.77492 -34.1485 -2.0561 -0.682212 0.166592 0.00592417 -0.0240222 0.0943511 0.0059458 -1.52411 279449 64694.7 154102 -4117.85 48502.3 -20845.9 
29088 2 -248.501 5.43864 -36.7575 -2.25554 -0.778429 0.745997 0.0716589 0.0247087 -0.0124935 0.00787192 -1.5311 70094.8 3284.71 71455.1 -85405.2 138485 -15144.6 
29898 2 -248.48 5.43176 -31.5695 -1.95489 0.866239 -0.0960757 -0.0385752 -0.0432996 -0.00151647 0.00577011 -1.52728 143648 94208.3 31951.6 -34076.9 -7942.65 -73916.1 
29000 2 -246.838 4.53911 -34.1274 -2.3412 -0.688803 0.441986 -0.0971179 -0.0265547 -0.0797176 0.00774733 -1.5293 20784.8 31998.8 103814 -88638.7 38483.1 -66549.6 
28999 2 -246.855 2.67943 -36.7198 -3.94176 -0.303693 -0.925388 -0.0302472 0.0192716 -0.0460064 0.0207644 -1.52766 65342.4 110734 192562 -36171.4 95871.3 -4921.56 
29002 2 -245.287 -0.0826125 -36.6932 -2.41722 1.10691 -1.22137 0.108206 0.0590759 -0.166673 0.0107814 -1.52439 51645.9 83649.1 201043 -34813.1 10189.9 95625.6 
29005 2 -245.193 1.81776 -34.0835 -2.95826 0.427987 0.81593 -0.14378 -0.153627 -0.095581 0.0120917 -1.52469 89577.3 29528 140192 -85042.7 8982.71 -49642.9 
29004 2 -243.657 4.53204 -34.1715 -3.13232 -0.0772815 -1.81152 0.0376735 -0.0172265 0.0599131 0.0164984 -1.52714 -85695.2 -93645 238934 -217917 -4374.24 -24082.5 
29003 2 -243.676 2.66852 -36.7685 -2.92029 -0.774348 -0.860581 0.0704529 0.0326548 0.0494237 0.0124293 -1.52704 169022 64578.4 208684 19760.4 -19526.1 -32690 
29009 2 -242.037 1.75077 -34.1271 -1.9644 0.775937 0.408977 -0.0015065 0.135612 -0.0652498 0.0058293 -1.52831 -21060.1 -177791 160476 -68763.3 47311.3 43002.6 
29006 2 -242.079 -0.0561857 -36.7676 -1.3434 0.449992 -0.909347 0.0416657 -0.0773197 0.0363733 0.00356964 -1.52607 220353 49724.7 55503.1 -2700.5 81058.1 -563.837 
29096 2 -242.087 5.43578 -36.787 -1.97946 0.314939 -0.165092 0.0822701 -0.00797924 0.0427824 0.00509438 -1.51944 176086 260135 -10725.8 -3346.22 5416.09 -81437.6 
29092 2 -245.282 5.43367 -36.774 -1.95197 0.0327007 -1.27717 -0.00629599 0.069794 0.0259987 0.0068548 -1.53171 122792 119896 44671.5 30365.9 -48321.5 -62431.7 
29008 2 -240.464 4.48229 -34.1337 -2.17908 0.292441 0.417894 0.0272588 0.07565 -0.077781 0.00630837 -1.52442 123694 -29855 213151 42146.9 24239.5 34845.5 
29007 2 -240.443 2.65159 -36.762 -0.224574 0.743912 -0.836135 -0.0755916 0.141899 0.0639359 0.0016411 -1.51958 340984 22604.6 208548 16784.8 124538 -76768.8 
29013 2 -238.835 1.78151 -34.1024 -2.74611 -0.450119 -0.70526 -0.0188462 -0.0679558 -0.153083 0.0103798 -1.53454 -33095.8 -125481 71703.8 15350.6 -89893.7 -59167.2 
29010 2 -238.838 -0.0347445 -36.7373 -2.14749 -0.498941 -1.22688 -0.0268768 -0.122406 -0.0196156 0.00801795 -1.52322 208013 142800 49808 98283.9 -18077 65384 
29012 2 -237.242 4.49705 -34.163 -3.90816 0.655219 -0.253502 -0.0450175 0.037945 0.0154616 0.0198592 -1.52876 -2018.55 -156092 162093 -23833 -103602 -48933.6 
29011 2 -237.181 2.68161 -36.745 -2.41315 1.19757 0.80031 -0.288704 -0.00513041 0.0117652 0.00994761 -1.52665 -29501.4 -31656.4 79925.6 -54309.9 81254.6 -116027 
29014 2 -235.632 -0.0942225 -36.7173 -2.63576 -1.20505 2.57669 -0.093577 -0.0636061 -0.00956092 0.0189415 -1.52474 130562 83640 96212 -21471.2 68327.8 -16105.8 
29017 2 -235.646 1.74934 -34.1312 -3.04029 -1.32272 0.0694986 0.0314341 -0.0564134 0.0270955 0.0138519 -1.52911 94286.8 131880 83034.4 148630 -18785 -59355.1 
29104 2 -235.68 5.4331 -36.8133 -1.47303 -0.774018 -1.67155 0.0746831 0.0604651 0.0819569 0.00700669 -1.52526 160807 28509.8 152087 -135769 13274 -80046 
29100 2 -238.879 5.42659 -36.7661 -1.56263 -0.868252 -1.24591 0.0251741 0.000535905 0.035824 0.00598014 -1.52229 178807 209230 193346 12425.8 13244.2 -41801 
29016 2 -234.052 4.5251 -34.1631 -1.93413 -0.711267 -0.720304 -0.0250852 -0.0435611 0.0353704 0.00600236 -1.52498 47836.6 205922 227353 24686.5 83354.9 -469.226 
29015 2 -234.057 2.66179 -36.7522 -2.34104 -0.752398 -0.607291 0.101327 0.0525353 0.017644 0.00808026 -1.53192 -224103 154690 168440 -123908 -1264.34 -119165 
29018 2 -232.451 -0.131938 -36.6568 -0.7374 -0.0651696 0.013128 0.0405255 0.102907 -0.224669 0.000690439 -1.52561 204332 155883 137280 -2108.98 38019.7 -101544 
29021 2 -232.435 1.73293 -34.1381 -2.05725 -0.861797 2.02191 -0.0996794 0.0698697 0.0765634 0.0114152 -1.53033 -6458.65 -24587.6 -17882.3 -6634.66 142704 -43456.8 
29108 2 -232.462 5.42694 -36.7547 -1.76575 1.27986 1.52859 -0.0302038 0.0121135 -0.0595429 0.00893316 -1.52785 222914 -21905.7 128986 39548.1 108603 -43247.4 
29019 2 -230.87 2.67571 -36.7206 -2.58627 0.741748 -0.402572 0.065934 0.0507051 -0.0161337 0.00932173 -1.52157 -11748.6 226492 119998 124395 29025.5 -81630.6 
29020 2 -230.888 4.50964 -34.1248 -3.11974 -2.13696 -0.280061 0.138286 -0.0124814 0.0191276 0.0181091 -1.52883 8511.06 65313.6 256263 31083.6 29046.3 -54159.5 
29025 2 -229.28 1.73734 -34.0593 -1.48999 -0.326352 -0.254002 0.051365 0.0356729 -0.156069 0.00301161 -1.52281 75868.5 127615 100969 27662.7 -39209.1 -57684.7 
29022 2 -229.227 -0.0540125 -36.7084 -1.44559 0.504683 -0.228362 -0.053563 -0.0470716 0.0260022 0.00301852 -1.52011 308096 92554.3 194841 86360.1 -142951 -10776.1 
29922 2 -227.663 4.49457 -34.1173 -1.75888 -0.229902 0.301246 0.0101347 0.0322537 -0.0688812 0.0040774 -1.52578 247419 260218 42047.5 32295.3 -53059.5 -57389.8 
29023 2 -227.683 2.71313 -36.7122 -0.425527 -0.42809 0.508563 0.0817294 -0.0884322 0.0299051 0.000784643 -1.52347 208146 78981.5 168530 -51613.1 -12596.4 -60143.2 
29024 2 -225.988 5.41364 -36.733 -1.59893 -1.07397 0.880013 -0.0784389 0.113638 -0.0879361 0.00564819 -1.52145 213577 96914.8 147502 32574.1 -101321 -140447 
29026 2 -225.985 -0.0670906 -36.7025 -0.765077 0.458577 0.402481 -0.117006 -0.0368737 -0.12083 0.00120615 -1.51806 332082 -13751.2 -3737.24 -38381.7 -156305 17862.2 
29833 2 -226.049 1.69154 -34.1269 -2.5358 0.0809147 0.549074 -0.0622666 0.16085 0.0800461 0.00848704 -1.53464 82961 62869.1 3721.98 -24282.5 60178.6 -62126.7 
29926 2 -224.463 4.49992 -34.1217 -1.81502 1.44661 0.890977 0.100381 0.0158029 0.0138665 0.00778487 -1.53006 197303 189529 -114466 150076 -25186.6 -98261.5 
29029 2 -224.438 2.67314 -36.6561 -0.799454 -0.656369 -1.09647 0.0726929 -0.0219699 -0.191578 0.00286188 -1.52735 71186.8 -119361 178373 -74186.6 -75370.3 -85200 
29058 2 -272.525 8.33982 -36.6934 -2 0 0 0 0 0 0.00503807 -1.1355 -138116 371087 645746 31871.4 25462.1 -14189.7 
29059 2 -272.525 10.1931 -34.0724 -2 0 0 0 0 0 0.00503807 -1.13181 -5963.3 353558 653284 -33925.3 -561.051 1446.05 
29060 2 -270.92 5.55988 -36.6934 -2 0 0 0 0 0 0.00503807 -1.53121 33929.3 413301 357747 200643 -66692.5 46347.7 
29063 2 -270.92 7.41318 -34.0724 -2 0 0 0 0 0 0.00503807 -1.53297 137521 301238 389837 -277234 14084.1 7715.49 
29150 2 -270.92 11.1198 -36.6934 -2 0 0 0 0 0 0.00503807 -1.53041 6670.14 353707 436523 272093 -11202.8 2895.51 
29062 2 -269.403 10.164 -34.0776 -2.09839 0.506084 -1.33505 0.0424889 0.038482 0.00844453 0.00811348 -1.60229 459711 158645 142340 -32595.1 -11770.8 12335.2 
29061 2 -269.436 8.33458 -36.7097 -0.881739 -0.44617 0.244472 0.181364 0.0326674 0.0199323 0.00130524 -1.60335 337088 78471.6 67869.1 -28783.1 -75641.5 32891.8 
29064 2 -267.831 5.5533 -36.7721 -1.84887 -1.02504 -0.698095 0.124733 0.000249281 0.087846 0.00624262 -1.53054 182167 198949 98259.7 13800 -51317 22062.7 
29154 2 -267.819 11.1283 -36.6766 -2.16577 -0.689493 0.335893 0.1088 -0.111943 -0.050049 0.0066487 -1.52338 172490 299750 271967 28730 -14600.6 84636.6 
29067 2 -267.797 7.38543 -34.1292 -1.96328 -0.0274034 -1.46727 0.0696323 0.0101338 0.0446336 0.0075673 -1.52697 306417 180644 229891 -27956.5 50441.8 64952.5 
29065 2 -266.186 8.30818 -36.6926 -2.36309 0.180985 -0.0330034 -0.00699614 0.0151276 -0.0679481 0.00707601 -1.51364 389724 343517 208110 -74589.6 29648 -33560.6 
29066 2 -266.17 10.1554 -34.1084 -1.43681 1.50388 0.289797 0.000252707 -0.0246188 0.0633962 0.00555454 -1.51381 473233 281870 173465 -81383.6 5265.4 -11761.4 
29068 2 -264.573 5.52064 -36.7049 -2.42719 -0.0836496 0.62011 -8.1882e-005 -0.0196037 -0.0454142 0.0079133 -1.51897 339397 230867 150830 -19808.6 140485 5066.53 
29071 2 -264.523 7.33179 -34.0878 -1.99502 0.0892666 0.212355 -0.138936 0.109649 -0.0387947 0.00507983 -1.5195 244540 276619 50597.7 55438.2 55274.6 -7972.74 
29158 2 -264.595 11.1029 -36.7208 -3.27598 0.420306 -0.441593 0.0727242 -0.0480624 0.0155613 0.0139853 -1.5175 305068 313639 201847 -7839.18 42286.6 21937.4 
29070 2 -262.913 10.1445 -34.1349 -1.12893 -0.161024 -0.0676614 -0.175194 0.010141 0.108212 0.00164365 -1.51944 295688 279376 173707 -41125.5 -46698.7 -69028.5 
29069 2 -262.968 8.29606 -36.6811 -1.95393 -0.628576 0.472864 0.0164446 -0.0306731 -0.074314 0.00558791 -1.52678 181284 224262 74415.3 -116197 -7074.18 -85204.8 
29075 2 -261.335 7.34636 -34.0779 -2.20445 -1.1162 0.152575 -0.0429821 -0.00464147 -0.0332893 0.00771929 -1.53121 60376.7 253266 148993 33369 -25354.1 6899.04 
29072 2 -261.34 5.49265 -36.6977 -2.15146 0.00605778 -1.3398 -0.0924785 0.0504565 -0.0218627 0.008091 -1.52756 258416 162446 320149 -858.189 -91421.4 2840.12 
29162 2 -261.341 11.0557 -36.7286 -1.83469 -0.469092 -0.158474 -0.0577234 0.0235696 0.0400109 0.00454845 -1.5332 250493 58969.2 31851.2 -54883.4 69540.7 51632.7 
29073 2 -259.787 8.27449 -36.7143 -2.459 -1.9713 -0.176486 0.151767 0.0024667 -0.0337294 0.0125497 -1.52921 234882 142209 117802 -35104.8 -114799 -25404.5 
29074 2 -259.73 10.1493 -34.131 -1.78905 -0.0873052 -1.07307 -0.0643945 -0.0569023 0.0178627 0.00549126 -1.52892 46881.6 203005 224024 -77118.6 -111206 -49408.8 
29076 2 -258.131 5.4927 -36.7665 -2.41988 0.763128 -1.05932 -0.0066922 0.0294535 0.0782376 0.00952242 -1.5216 305496 301726 246217 52444.7 18375.7 14800.3 
29166 2 -258.106 11.0096 -36.7827 -1.48259 -0.914226 -1.50747 -0.0930048 0.0991504 0.0632379 0.00668346 -1.5255 276319 206314 87946.3 7666.33 -96564.2 29333.7 
29079 2 -258.158 7.34451 -34.1442 -1.4033 0.146916 -0.101112 0.0595401 -0.0156478 -0.00134025 0.00252036 -1.52368 177440 240264 260960 -79359 -100348 -1098.66 
29078 2 -256.548 10.1012 -34.1829 -2.41679 0.32209 -0.0138962 0.132099 0.0211822 0.0966004 0.00748758 -1.52362 158502 215623 134762 51991.6 -13751.7 -58775.8 
29077 2 -256.499 8.27358 -36.7622 -0.922231 -0.407995 -0.356021 -0.0431072 -0.0556303 0.00578895 0.00144054 -1.51878 384601 221205 173685 52905.6 -34019.9 -85971.7 
29080 2 -254.876 5.4864 -36.7589 -2.323 -0.591662 -0.15036 -0.142982 -0.0139045 0.0326944 0.00726617 -1.52663 118915 162171 194611 -937.34 -29773.8 -5645.82 
29083 2 -254.912 7.32812 -34.1343 -1.03112 0.46636 0.247828 -0.0495486 -0.0386102 -0.022651 0.00169043 -1.52142 257019 330375 234977 -9254.28 -6425.73 -47795.6 
29170 2 -254.883 11.0731 -36.7494 -2.71432 -0.261448 -0.112309 -0.0434671 -0.150939 -0.0301128 0.00938154 -1.52778 71450.5 128983 250578 4040.53 46576.5 -29935.1 
29084 2 -251.704 5.4579 -36.7614 -1.46159 0.00884542 -1.08784 0.0720308 0.032839 -0.0104902 0.00418123 -1.5249 69553.6 249622 176067 -75194.5 -45723.2 -10629.1 
29082 2 -253.299 10.1009 -34.1244 -2.70254 -0.56983 -0.46319 -0.115638 -0.0569233 -0.10026 0.00987836 -1.5265 104615 175671 73420.5 -64954.7 24953.1 -75338 
29081 2 -253.303 8.25476 -36.755 -1.94291 0.225621 -0.437078 0.0257621 0.0140657 0.0531525 0.00505929 -1.52899 146534 126929 74211.5 -114815 -60256.2 27386.5 
29087 2 -251.72 7.31593 -34.1529 -1.92474 -0.0642293 -1.01467 0.0336917 -0.0602158 -0.0409446 0.00596798 -1.52311 185919 144340 200192 -126026 -131656 -3460.7 
29174 2 -251.709 10.9932 -36.7496 -4.20733 -0.0408758 -1.40749 0.106149 0.0367578 -0.0409143 0.0247927 -1.52922 22165.3 127127 42978.2 -45220.5 -132730 -51861.2 
29085 2 -250.076 8.21095 -36.8077 -2.56463 -0.731363 -0.882582 -0.115667 0.0216096 0.0898504 0.00993907 -1.52608 102153 122487 117015 -49962.2 -90829.6 -57807.4 
29086 2 -250.128 10.0411 -34.1804 -1.3256 -0.198502 0.252339 0.111467 0.0235494 -4.69396e-005 0.00234307 -1.52807 72573.3 29748.4 99069.1 35068.3 -57850.2 -4307.56 
29895 2 -250.122 8.16898 -31.5645 -2.31174 0.0460993 -1.53558 -0.0396802 0.0478911 -0.0076583 0.00970366 -1.52997 191662 80363.5 50887.3 7176.1 -130422 -28534.2 
29091 2 -248.494 7.31605 -34.1872 -1.37198 -0.334365 -0.588349 -0.0179416 -0.0779938 0.0569912 0.00294764 -1.52917 183793 106031 74732.1 -35464.8 21765.3 -7839 
29178 2 -248.487 10.9472 -36.7841 -2.26235 0.35457 0.800351 -0.0276747 0.124709 0.0751862 0.00741167 -1.52392 222325 143800 91272.2 -42574.3 32014 -73120.3 
29988 2 -248.515 10.933 -31.5941 -2.13789 -0.220985 0.418289 -0.00918171 0.0816949 0.0500374 0.00603861 -1.52887 98780 201914 37138.1 81097.6 545.121 4619.14 
29984 2 -251.696 10.9548 -31.5636 -4.16338 0.430857 -0.178836 -0.0162298 -0.00267339 0.0888018 0.0221063 -1.52884 5763.98 166597 96539.6 24788.1 -114523 -52336.7 
29090 2 -246.883 10.0568 -34.1501 -1.47541 -1.3355 -0.0438796 -0.0821974 -0.0556013 -0.0696244 0.00499059 -1.52977 -22010.3 -57278 134669 11271.5 49956.6 -12802.7 
29089 2 -246.903 8.19739 -36.7672 -3.0128 0.298611 0.16431 0.106795 0.0424328 -0.0371121 0.0115789 -1.53351 17772.7 104523 47872.6 8550.14 -21181.8 11063.9 
29182 2 -245.292 10.969 -36.7802 -0.473565 -0.193986 -2.1228 0.00792964 0.0278859 0.0331265 0.00600558 -1.52679 229435 149547 52526.7 25940.6 -29994.2 -26194.1 
29095 2 -245.29 7.28437 -34.1927 -2.78993 -1.09906 0.0477943 0.00938416 -0.064883 0.0628792 0.011328 -1.52698 119019 -158969 211093 -197210 -39966.4 -3116.69 
29094 2 -243.744 9.97827 -34.1701 -2.10498 0.560502 -0.153958 0.256321 0.120915 0.00514488 0.00600641 -1.51358 157252 47249.8 262934 -79570.2 -58247.6 -15054.2 
29093 2 -243.671 8.22391 -36.8083 -0.708338 1.04853 0.489433 0.0315556 -0.0294803 0.0705054 0.00231839 -1.5235 363444 231327 73821.9 23969.3 -2351.21 -83667.5 
29899 2 -246.92 8.17766 -31.5654 -1.90729 -0.471915 -0.0369524 0.0913807 -0.0100133 -0.0179815 0.00486402 -1.52881 295511 21474.6 117396 -27336.6 -28207.7 -46161.9 
29903 2 -243.66 8.14706 -31.5661 -0.926256 -0.544364 0.391629 -0.0969755 0.0490719 0.0109817 0.00164702 -1.5201 288304 -50466.4 249309 -100779 -11248.5 41201.7 
29099 2 -242.053 7.22917 -34.1926 -2.79754 -0.265911 0.417893 -0.0103565 0.122549 0.0744767 0.0101663 -1.5212 223178 -45817.9 227373 -94290.6 86663.7 -49468.6 
29186 2 -242.033 10.9774 -36.7844 -0.804534 0.497189 -0.478618 -0.15997 -0.0628978 0.0611672 0.00141513 -1.52176 206864 161884 83681 11203.4 24822.1 -74101.8 
29098 2 -240.466 9.99336 -34.1558 -1.68335 -0.0405235 -0.337867 -0.000108193 0.0103656 0.101168 0.00371492 -1.5178 367255 28986.9 211102 15204.8 16654.5 -55957 
29097 2 -240.409 8.20419 -36.7353 -1.30991 -0.21374 -0.193763 -0.133626 -0.0393728 -0.0988681 0.002266 -1.51848 219487 163292 176127 -31337.2 82937.5 -87035.1 
29103 2 -238.824 7.22792 -34.1079 -2.58002 0.955359 -1.73588 -0.0904879 -0.00980967 -0.0983085 0.0133289 -1.52435 77125 127791 109480 67738.1 -37290.3 -93854.6 
29190 2 -238.867 10.9801 -36.747 -0.534164 0.644649 0.690045 0.0573874 -0.0339575 0.0182981 0.00148254 -1.52672 15275.5 69591 220721 -88682.4 62488.5 8282.23 
29101 2 -237.253 8.20813 -36.7455 -1.30115 0.775824 -1.15141 -0.00916409 -0.0344727 -0.0868977 0.00456026 -1.52267 78653.2 191614 239183 -1961.66 -81149.5 18702.5 
30000 2 -237.245 9.99925 -34.1257 -2.55614 0.646298 -0.0195924 -0.0832185 -0.0506191 -0.0203119 0.00875609 -1.53608 119854 -147870 135317 -54222.7 -26852.6 -51790.7 
29102 2 -235.646 10.94 -36.7337 -2.2228 0.955567 0.263901 -0.0868019 0.0245436 -0.0713035 0.00746087 -1.52532 -128351 16390.5 275216 45673.9 -58131.6 43313.6 
29107 2 -235.652 7.25025 -34.1852 -3.11596 1.06266 -0.710693 0.0438408 -0.0240278 0.0242382 0.0142874 -1.52408 71070.3 12861.4 84838.1 40361.2 -135280 -31245.2 
29105 2 -234.055 8.18255 -36.7926 -1.80634 -1.14827 -0.371531 0.00371788 -0.00542621 0.01317 0.00594422 -1.52664 121563 -9236.42 233367 -10911.7 91799.5 -64410.2 
30008 2 -234.044 9.99381 -34.1656 -2.78042 -0.273394 0.149797 -0.0358217 0.0424137 0.040327 0.00985938 -1.52918 34258.9 -28244.4 -47333.1 31263.9 -33905.6 126336 
29111 2 -232.404 7.28452 -34.1708 -0.292535 1.40298 0.608798 -0.142753 -0.0808838 0.0208611 0.0030538 -1.52681 119744 -109237 114916 44037.7 87687 -47822.6 
29106 2 -232.519 10.9536 -36.7604 -2.71958 -0.141123 -0.160315 0.22047 0.039581 0.00646082 0.00937298 -1.5198 -3928.87 245784 243515 4232.48 86724.6 -32798.7 
29915 2 -234.087 8.15055 -31.6068 -1.64474 -0.546198 -0.681478 0.0563426 -0.0662301 0.175058 0.00436791 -1.52031 220524 42758.6 220824 63359.5 -49036.8 -19113.3 
29110 2 -230.86 10.0226 -34.118 -2.27708 -0.357724 0.144188 0.0413562 -0.0374913 -0.115336 0.00671809 -1.52207 87388.9 -53407 318426 -81154.8 50286.1 41634.8 
29109 2 -230.842 8.15721 -36.7716 -1.28083 0.332598 1.1929 -0.0308779 0.180963 0.0364704 0.00399791 -1.52659 163233 -55985.4 103508 8365.66 111653 67123 
29112 2 -229.236 5.48483 -36.7395 -2.05932 0.718886 0.606741 0.00830566 -0.144597 -0.00119135 0.00645596 -1.5181 286021 34974.8 125884 215958 -14412 -101658 
29115 2 -229.234 7.25708 -34.146 -2.91653 -1.16081 -0.20684 0.026514 -0.0164595 -0.0284464 0.0124647 -1.52584 61247.8 82947.1 27969.1 -36236.8 -72251.1 -145974 
29202 2 -229.302 10.9512 -36.7657 -0.733243 -0.461592 1.48936 0.122632 0.0136096 0.0407173 0.00373938 -1.50897 380554 283011 123647 -131123 -183850 -110482 
30012 2 -227.656 10.0214 -34.1836 -0.391762 0.326433 0.27329 0.0552729 -0.00867661 0.0662682 0.00042159 -1.51572 464101 61454.5 235235 -58608.3 -127617 -38641.1 
29113 2 -227.571 8.20641 -36.7511 -1.95222 0.210135 -0.208707 -0.173946 -0.010928 -0.103989 0.00491072 -1.51931 143239 212191 208376 -76640 -68194.1 -42208.2 
29206 2 -225.972 10.9541 -36.7798 -1.90777 -0.232286 1.02157 -0.163899 0.118273 -0.024694 0.00596655 -1.51959 333517 42335.8 194085 -7858.55 -43408.6 -33825.9 
29923 2 -226.002 7.25965 -34.1777 -3.60182 1.12758 -0.354693 -0.102108 0.0292621 0.0470548 0.0180997 -1.52727 -32363 232286 -171175 145159 -129455 -80073.6 
30011 2 -227.66 8.12986 -31.5866 -3.57446 0.0555388 -1.06541 -0.0146098 -0.00982809 0.0758198 0.0175261 -1.52071 -23223.1 41159.1 145933 -170116 -149443 -130057 
29925 2 -224.479 8.13314 -31.6 -2.1287 -0.961989 -0.041605 0.144022 0.0271288 0.171506 0.00687509 -1.51098 181448 130069 209234 -5993.18 34927.3 -167717 
29114 2 -224.337 10.0942 -34.1996 -1.27327 0.0463755 0.901298 -0.289999 -0.223647 0.113867 0.00306782 -1.51806 385581 -140409 5293.75 -15864.1 -144219 -46401.5 
29117 2 -224.427 8.22013 -36.7545 -1.97112 0.148492 -0.502059 0.117992 -0.0756459 -0.0724544 0.00523888 -1.52663 -225926 105539 129002 114782 -7356 72617.6 
29148 2 -272.525 13.8997 -36.6934 -2 0 0 0 0 0 0.00503807 -1.13494 6383.99 338999 635659 50595.8 -2108.47 -2975.78 
29149 2 -272.525 15.753 -34.0724 -2 0 0 0 0 0 0.00503807 -1.13052 19753.2 377323 653047 -27361.8 -2662.4 753.324 
29153 2 -270.92 12.9731 -34.0724 -2 0 0 0 0 0 0.00503807 -1.53143 154958 357266 397294 -307747 -20745.9 -4467.25 
29240 2 -270.92 16.6796 -36.6934 -2 0 0 0 0 0 0.00503807 -1.53202 120058 327947 366922 236948 9622.64 -7318.04 
29152 2 -269.394 15.7132 -34.086 -3.57653 0.488615 -1.16127 0.00297431 0.0589264 0.0573749 0.0181104 -1.59869 436340 184939 155182 -78979.7 -5123.85 11463.5 
29151 2 -269.391 13.8888 -36.6959 -0.883566 -0.249122 1.46198 0.0156799 0.000623432 0.0503925 0.00375354 -1.60382 486072 11847.7 123684 -48806 41221.6 19673.4 
29244 2 -267.787 16.644 -36.6582 -1.71436 0.310452 0.110252 0.0220191 -0.0224326 -0.128878 0.00383847 -1.53084 195425 121613 116983 -55614.7 57692.3 -118116 
29157 2 -267.781 12.9408 -34.0451 -1.44947 -0.405625 -0.990903 0.0258807 -0.0160787 -0.0623882 0.00409014 -1.53321 205806 197309 178787 -23325.1 66581.2 -39156.2 
29156 2 -266.172 15.6952 -34.0624 -3.14931 0.841783 1.05799 -0.00916136 -0.0134724 0.0104764 0.0147945 -1.52866 168014 165586 125534 -30379.4 64735.3 -112847 
29155 2 -266.172 13.8734 -36.6558 -1.33083 0.913107 -0.964721 -0.0260999 -0.063423 -0.0666479 0.0044531 -1.51975 316390 84034.4 212922 -34626.3 -69744 67004.3 
29161 2 -264.571 12.9188 -34.0651 -1.26698 -0.446972 0.501331 0.0365889 -0.0502167 -0.0303567 0.00259002 -1.52551 147955 236946 183122 -34853.1 -49370.8 -47270.5 
29248 2 -264.568 16.6003 -36.6854 -2.35474 -0.389352 -0.29098 0.0769186 -0.0259227 -0.0229377 0.00728136 -1.5218 238925 26499.5 122147 -81818.1 -57021.1 26166.3 
29160 2 -262.967 15.6752 -34.0717 -2.71456 -0.659764 0.341597 0.0251809 0.0305176 -0.0357164 0.00997641 -1.52798 100349 52844.6 190997 97822.8 -59760.4 -44867.3 
29159 2 -262.94 13.8452 -36.7006 -3.19618 0.336978 0.988263 -0.11445 0.00295521 -0.040507 0.0142398 -1.52639 111815 226496 225528 2569.26 -30882.9 -15910.2 
29165 2 -261.373 12.9439 -34.1045 -3.35038 0.628293 -1.19578 0.0592084 -0.143556 -0.00484142 0.0164363 -1.52344 178536 46501.1 183740 -56208.8 -109404 44997.7 
29252 2 -261.327 16.5994 -36.7228 -3.30548 -0.077833 -1.01368 -0.0969088 -0.00222993 0.0411276 0.0150636 -1.53014 153117 158637 210796 -7184.93 -70112.3 108158 
29164 2 -259.771 15.6648 -34.1248 -1.84547 -0.395218 -1.01806 0.0614327 -0.0500647 0.0190986 0.00579178 -1.52329 179542 68541 189478 -122965 -70368 14071.3 
29163 2 -259.774 13.8023 -36.7539 -1.61286 -1.01442 -0.795291 0.166987 0.0365704 0.0781716 0.00536914 -1.52597 190300 184338 146629 -99846 -43257.6 -63575.2 
29256 2 -258.138 16.5536 -36.7446 -1.18515 -0.86231 -1.13726 0.0238145 -0.0120497 -0.0255045 0.00433466 -1.52885 132457 177217 205371 -14631.7 -42935.4 -39424.7 
29169 2 -258.132 12.8801 -34.1525 -0.940813 -0.28319 -1.02562 -0.0407384 0.0313945 0.0149814 0.00254073 -1.51897 355230 110235 387607 -117581 -569.712 71096.5 
29167 2 -256.491 13.7847 -36.7609 -0.864799 -0.674649 0.299049 -0.123353 0.0450512 -0.0489282 0.00162787 -1.52166 326982 74078.3 170689 16590.2 -55696.7 1200.75 
29168 2 -256.542 15.6074 -34.1384 -3.05969 0.783289 0.677647 -0.00581633 0.0423082 -0.0555515 0.0131424 -1.52717 150254 -118253 64573.8 -12262.2 -67749.9 -22312.2 
29260 2 -254.925 16.5258 -36.7676 -0.376525 -0.731154 -0.57746 0.0272158 0.0576018 -0.00286816 0.00127188 -1.52883 138874 196826 160626 -10699.9 -11593.7 -93821.1 
29173 2 -254.907 12.9017 -34.1593 -0.511024 -0.816894 -1.52141 -0.00244601 -0.183537 0.0676237 0.00408482 -1.52557 264998 16077.6 148497 -13194.5 -84826.5 -64051 
30070 2 -254.926 16.4953 -31.5821 -1.04846 -0.041019 0.685705 0.0353698 0.0409892 0.107405 0.00197888 -1.51923 337400 80756.3 178131 -149640 -87646.1 -58623 
29171 2 -253.266 13.7743 -36.7927 -1.75923 0.5667 0.576834 -0.0977247 0.0210966 0.0912717 0.00472167 -1.53331 46996 -47595 115202 -101240 75587.5 3541.05 
29172 2 -253.304 15.5774 -34.1658 -1.50619 0.392269 0.744969 0.0463203 0.0447348 -0.0251226 0.00375016 -1.53081 205648 -40482.6 216123 -78154.7 33625.8 -10548 
29264 2 -251.731 16.5431 -36.8019 -1.92526 -1.85188 -0.108138 0.129809 -0.0393711 0.0682711 0.00900272 -1.52795 169632 15713.3 25953.3 -62487.6 -49914.2 -72707.8 
29177 2 -251.672 12.8192 -34.1572 -1.13483 0.632532 -1.19244 -0.0543675 0.0465595 -0.0501595 0.00391692 -1.53379 138945 -45181.9 63092.3 -50663.9 -8105.17 -66053.6 
29176 2 -250.087 15.5757 -34.1696 -2.94607 -0.509765 0.869166 0.0258212 0.00392397 -0.0361122 0.0122105 -1.52738 194499 -40769.8 103321 -17309.7 77105.4 -27336.6 
29175 2 -250.098 13.7685 -36.7774 -2.64402 0.290758 -0.782604 0.0313616 -0.0113357 -0.0151785 0.00968299 -1.52192 12425.2 350860 187811 -41866.9 -19501 -54385.7 
29985 2 -250.103 13.7386 -31.5777 -1.75762 -0.0400929 0.301382 0.072252 -0.0743751 0.0389606 0.00400735 -1.52412 63194.3 129719 94755.1 33810.6 -94892.1 20328.8 
29268 2 -248.496 16.5512 -36.7666 -3.47503 0.235231 0.443339 -0.0323644 -0.0587264 -0.0621106 0.015527 -1.51887 282763 153536 199210 57498.1 102085 -55152.5 
29181 2 -248.468 12.8004 -34.1804 -1.01527 -0.0212888 0.111758 -0.0367683 0.0419252 0.00727137 0.00131458 -1.5199 246332 207735 103370 71879.6 5878.31 29358.7 
30074 2 -251.672 16.4818 -31.5631 -0.837401 -0.0104585 0.575843 -0.135585 -0.0271122 -0.00493985 0.00130101 -1.52848 184117 -56446.8 136493 -2736.59 -11288.9 -15989.8 
29180 2 -246.847 15.6125 -34.153 -1.36387 -0.0476212 0.110131 -0.107605 -0.142133 -0.0307971 0.00236101 -1.52763 179648 112883 116134 -91589.4 70686.8 45032.5 
29179 2 -246.913 13.7564 -36.7653 -1.62022 -0.262978 -0.503444 0.102785 -0.0144444 0.00347221 0.00371272 -1.51943 167183 317776 267436 -23903.4 50860.8 58803.3 
29185 2 -245.249 12.7761 -34.1428 -2.19239 -1.1977 0.0524551 -0.0931858 0.0369322 -0.102861 0.0078642 -1.5242 74014.2 65899.2 54618.7 -139765 23392.8 -53435 
29272 2 -245.276 16.5305 -36.7463 -2.66608 0.502787 -0.382095 0.0509853 -0.111505 -0.0371314 0.00945494 -1.524 190492 61067.5 28367.8 45807.6 14822.6 -3279.17 
29184 2 -243.657 15.5158 -34.1702 -2.32003 -0.669983 -1.19643 -0.00412492 0.0786487 -0.013562 0.00914771 -1.52992 32753 93675.2 119562 -94484.1 -96825.7 -73976.6 
29183 2 -243.694 13.7237 -36.758 -1.76911 -0.0252298 0.929168 0.0607742 -0.00265851 -0.0235893 0.00503018 -1.52406 301674 220536 61673.6 -30952.7 -17382.6 -18478.5 
29989 2 -246.883 13.7336 -31.5959 -1.42547 -0.852888 1.00173 -0.0704988 -0.062034 0.0515555 0.00473936 -1.52993 79969.4 210435 31047.8 56199.5 -32925.8 -23305.4 
29189 2 -242.055 12.7309 -34.171 -2.42438 0.418788 1.07021 -0.0758544 0.0197515 0.0748342 0.00906646 -1.5222 118942 150874 81284.7 52156.6 -23826.6 -59355.1 
29276 2 -242.051 16.4967 -36.8018 -1.24076 -0.413862 0.453458 -0.112634 -0.0246238 0.125611 0.00241372 -1.53152 68232 -31649.6 -76647.9 135550 57349.8 -187172 
30086 2 -242.045 16.4449 -31.6009 -2.75968 -1.16656 -0.857975 -0.0298302 -0.0495261 0.0729972 0.0122335 -1.5256 6306.25 190355 38261.2 62063.3 -27248.3 332.273 
29993 2 -243.714 13.6825 -31.5655 -1.31584 -0.920561 1.03213 0.134358 0.0366152 0.020691 0.00458989 -1.52968 92683.4 130946 39845.5 13549.6 -129672 17470.1 
29187 2 -240.464 13.7494 -36.7077 -0.00131988 -0.20357 0.21733 0.0126282 -0.164663 -0.155479 0.000111687 -1.52876 230112 -180783 46205.1 -95960.1 105163 -91836.6 
29188 2 -240.479 15.5017 -34.1756 -3.23044 0.0759677 0.0584197 0.0405329 0.0500829 0.0958911 0.0131556 -1.52811 35649.5 102600 -192819 19488.2 113935 -172101 
29193 2 -238.841 12.736 -34.0837 -2.28586 0.678389 -1.00286 -0.0721834 -0.00843779 -0.106545 0.00842753 -1.53545 -45742.3 18954.1 -2348.46 -15901.1 103095 -60761.3 
29280 2 -238.868 16.4499 -36.714 -2.18245 -1.56487 0.301927 0.0854873 0.10725 -0.0955928 0.00919831 -1.52763 74015.9 104235 55101.3 -142063 82577.9 -144192 
29191 2 -237.233 13.6789 -36.6617 -1.84642 -0.23413 -1.14672 -0.0782164 0.0933183 -0.137851 0.00601934 -1.51766 161454 37354 224847 -75464 43023.2 -153975 
29192 2 -237.274 15.4896 -34.0943 -2.33318 -0.475477 -0.0026346 0.0379161 0.0449134 -0.122874 0.00714124 -1.52488 155079 135296 -148014 -88927.5 -11511 -172948 
30001 2 -235.668 12.7092 -34.0627 -3.18475 1.07097 0.225536 0.111993 0.100423 -0.16804 0.0142836 -1.53155 4449.62 -20746.8 6851.1 -39618.4 -66279.4 -19102.7 
29284 2 -235.655 16.4592 -36.7297 -1.77175 0.27011 0.183565 -0.088756 0.0332826 0.0582081 0.0040881 -1.51688 161936 170243 352119 -33382.7 39426.1 -77795.7 
29997 2 -240.48 13.629 -31.5721 -1.33551 0.633214 0.451495 -0.0286648 0.037064 0.074148 0.00300821 -1.52648 228393 56907 33451.9 -50521.6 64060 -101095 
30090 2 -238.876 16.3908 -31.579 -2.54306 0.0155876 0.0826738 0.00871585 0.0162078 0.111417 0.00815441 -1.52726 -34348.9 144671 177838 33143.3 116952 -110300 
30094 2 -234.048 15.4627 -34.0782 -1.41715 0.301932 -1.13272 -0.0844963 0.121896 -0.166524 0.00426034 -1.51891 196034 84081.8 2445.59 23753.7 -18891.1 -58095.8 
29197 2 -234.061 13.7193 -36.7181 -3.31719 0.403853 -1.1478 0.00505245 6.21053e-005 0.057084 0.0157242 -1.52387 -24375.3 56323 216461 72706.1 -52350.5 -152227 
30005 2 -232.424 12.7646 -34.1158 -3.79818 0.588324 0.976636 -0.144558 -0.0426317 -0.0640534 0.0198073 -1.52472 -16347.8 -60327.1 193254 138720 16017.4 1688.94 
29196 2 -232.481 16.4808 -36.7257 -3.30503 -0.706483 -1.05304 -0.0746056 0.0149592 -0.0452678 0.0157833 -1.53876 -182151 -49420.8 -96172.8 46959.2 -23516.9 -150344 
29201 2 -230.88 13.7529 -36.7595 -2.29298 -0.423182 -1.26679 0.0316186 -0.185804 -0.00622105 0.00886901 -1.52813 11493.6 15854.9 -35686.2 -47786.4 -81363.9 -111674 
30098 2 -230.864 15.5008 -34.1848 -2.07416 0.511692 -0.605415 -0.0946338 0.0409814 0.167999 0.00621007 -1.53361 -191367 -179080 -143568 -54202.7 -42543.5 -103418 
30099 2 -229.33 16.4901 -36.7347 -2.51847 -0.774755 -0.264937 0.236092 -0.0470577 -0.137998 0.00883313 -1.52826 70910 -16536.2 -149093 -167130 -65910.1 -65844.1 
30009 2 -229.287 12.7665 -34.1342 -5.08253 -0.751805 0.628897 0.0433776 -0.0260803 -0.0234008 0.0337461 -1.52399 -284423 -95195.2 287390 -72337.7 -7954.91 -43794 
30102 2 -227.718 15.5037 -34.1804 -1.71624 -0.211012 0.495292 0.127066 0.00764854 -0.0133592 0.00407494 -1.52163 40161.6 81751 142194 -68.6414 -10707.7 -85384 
29205 2 -227.692 13.6795 -36.8074 -1.12876 -1.67475 0.134129 0.046025 0.0728833 0.110031 0.00516008 -1.51925 233070 265440 101871 -59135.6 -36170.1 -38228 
30192 2 -226.054 16.4477 -36.7544 -0.617457 -0.205946 -0.189942 -0.0173567 0.094428 0.00540513 0.000579056 -1.51596 468194 150233 -20366.1 86664.4 -132116 -36180 
30013 2 -226.108 12.7722 -34.1641 -2.0343 1.42038 0.292659 0.0898569 0.0381275 0.0285461 0.00786131 -1.51598 109950 137064 385237 29925.8 -11288.2 -28445.4 
30105 2 -229.326 16.3729 -31.5942 -2.24525 1.32367 0.615536 -0.0200875 0.121005 0.0559293 0.00903345 -1.52146 -155420 162534 121725 -23412.8 -47023.7 -103362 
30014 2 -226.192 16.3948 -31.5704 -1.65733 0.242712 -1.21905 0.237295 -0.0490361 -0.0607804 0.00540553 -1.51716 163512 196991 190187 1805.84 -90940.4 -42867.7 
29295 2 -224.451 15.5606 -34.177 -1.53193 -1.2709 -0.788294 -0.0667202 -0.0496903 0.110469 0.00577287 -1.50873 406176 279218 174886 57775.2 -150434 -63641.4 
28394 2 -224.452 13.7482 -36.7698 -1.23019 0.891636 -1.06971 -0.0736058 -0.060401 -0.076604 0.0043487 -1.53051 -30688.2 -56421.2 153350 100269 -96203.8 18495.3 
29238 2 -272.525 19.4596 -36.6934 -2 0 0 0 0 0 0.00503807 -1.13376 -90193.5 342414 640606 55719 8806.85 217.552 
29239 2 -272.525 21.3129 -34.0724 -2 0 0 0 0 0 0.00503807 -1.13223 67977.9 334338 630332 -36505.7 4032.24 90.4118 
29243 2 -270.92 18.5329 -34.0724 -2 0 0 0 0 0 0.00503807 -1.53035 244729 448056 318094 -293953 -7976.17 -3496.26 
29330 2 -270.92 22.2395 -36.6934 -2 0 0 0 0 0 0.00503807 -1.53031 178354 269038 425054 239700 38748.4 -25903 
29333 2 -270.92 24.0928 -34.0724 -2 0 0 0 0 0 0.00503807 -1.49177 303157 291715 342212 -175687 36612.4 1619.68 
29242 2 -269.359 21.2881 -34.0843 -2.80814 0.754287 -0.397723 -0.122044 0.0272956 -0.0215443 0.010848 -1.59798 468949 180077 322483 -52836.2 -33552.9 32699 
29241 2 -269.417 19.4435 -36.6985 -2.1334 -0.111441 -0.413765 0.0955314 -0.00316731 -0.0280739 0.00596383 -1.60392 354625 59680.1 117987 -135814 -64732.5 20173.5 
29337 2 -267.728 24.0143 -34.09 -3.64219 1.02787 1.00707 -0.108137 0.0145175 -0.0113926 0.0193162 -1.51869 310534 99815.7 394699 -105805 -1117.63 20419.2 
29247 2 -267.776 18.4889 -34.1382 -1.59941 -0.734359 0.319063 0.00462293 -0.00357719 0.150787 0.00402943 -1.52988 312353 163472 -16765.3 -82972.8 4663.92 -59429.5 
29334 2 -267.772 22.1544 -36.7827 -1.59167 0.431507 -0.418486 0.0155934 0.0804851 0.173592 0.00364596 -1.52268 249792 194937 167408 -77433.2 -38121.6 3122.31 
29246 2 -266.206 21.258 -34.1144 -2.17762 -0.0230327 -1.07487 0.113785 -0.0847341 -0.037058 0.00742852 -1.5237 205498 152412 193526 -69336.3 -77268.3 -17217.3 
29245 2 -266.171 19.3766 -36.6913 -3.02977 0.393817 0.0614441 0.0339929 0.0572552 -0.0910655 0.0117618 -1.51792 280317 184802 224757 -69874 34518.7 -23902 
29251 2 -264.523 18.4273 -34.0959 -1.07307 -0.306691 0.371081 -0.113025 0.062936 0.0480217 0.00174222 -1.52718 197424 116312 90794.4 -58840.3 65377.7 -55399.7 
29338 2 -264.536 22.1347 -36.7166 -2.63564 -0.52506 0.811541 -0.0381874 -0.0490568 0.0257725 0.0099261 -1.51841 152761 75133.4 350061 -7174.74 26694.5 -16103.6 
29341 2 -264.497 23.9595 -34.0764 -2.80323 0.678055 -0.950398 -0.152134 0.00301755 -0.0944774 0.0116141 -1.5315 47506.5 -918.133 50701.6 -64907.6 -3585.03 20790.1 
29250 2 -262.957 21.1841 -34.0537 -1.16777 0.0406422 -0.628917 0.0274844 0.009039 -0.0816514 0.00221786 -1.52866 264420 9103.64 28880.4 18319.4 77584.7 -69958.6 
29249 2 -262.955 19.3632 -36.6767 -1.59109 -1.31765 -0.539004 0.0599181 -0.014601 -0.0672872 0.00574125 -1.5223 257987 95637.4 193601 -85528.6 9081.31 -21520.4 
30152 2 -261.301 23.9335 -34.0337 -2.08115 -0.118098 -0.171364 0.00133367 -0.0257044 -0.138736 0.00550976 -1.52627 117158 216664 196160 1904.21 27348.7 -32312.3 
29255 2 -261.309 18.4561 -34.077 -3.0473 0.0900638 -0.829162 -0.0947805 -0.149062 -0.00863432 0.012572 -1.52639 100908 25060.7 363289 -21338.3 -48450.5 20079.8 
29254 2 -261.339 22.0934 -36.6564 -3.41352 0.897398 -1.02209 0.0194432 0.056094 -0.101496 0.0170061 -1.521 149290 189346 362101 15160.2 -30113.4 25377.7 
29253 2 -259.714 19.3471 -36.7347 -1.67566 -1.11378 -0.285213 -0.0248615 0.019883 0.0526861 0.0052014 -1.52448 235539 73161.4 96286.7 -65145.4 -23641.6 -118329 
30063 2 -259.716 21.1296 -34.0928 -0.482829 -1.24211 -0.225864 0.0251655 0.101469 -0.0065853 0.00230111 -1.51621 338681 -5174.07 122572 -141380 -152178 -27752.6 
29259 2 -258.122 18.3663 -34.1332 -2.41958 0.149928 0.497391 0.0162718 0.0767792 -0.0584335 0.00771361 -1.53216 51278.7 -31582.8 95745 -24888.3 -105112 -19213.5 
30156 2 -258.107 23.8822 -34.1002 -2.36929 -1.4169 -0.319925 0.00999696 -0.0158161 -0.0171301 0.00972785 -1.52628 61040 95667.2 120967 -69644.3 -106046 7749.15 
29258 2 -258.122 22.1021 -36.7408 -1.85168 0.0704441 -0.496488 -0.0460052 -0.127041 0.0233248 0.00463527 -1.52508 105083 13180.2 316177 -70465.5 33694.4 -15763.5 
29257 2 -256.503 19.3081 -36.7613 -1.44921 0.739552 0.302655 -0.0133762 0.0151441 0.0232613 0.00344949 -1.5209 277592 179675 127738 -46466.4 -51424 -105926 
30067 2 -256.466 21.1047 -34.1443 -1.14481 -0.354789 0.984049 -0.183282 0.0273067 -0.0231477 0.00302891 -1.52558 210456 56645.3 10806 -64547.8 -6616.63 18451.1 
29263 2 -254.897 18.3398 -34.1799 -2.43799 0.318319 -0.349734 -0.0101606 -0.00408036 0.0345066 0.00776802 -1.52962 163315 33400.2 99218.5 21504.1 -48020.7 -4506.21 
29262 2 -254.936 22.0626 -36.7457 -1.40474 0.762494 -1.07406 0.0565205 -0.00404224 -0.0570083 0.00467068 -1.53216 71518.8 25162.3 133399 -10304 78889 -6216.64 
30160 2 -254.91 23.8579 -34.1337 -3.87528 0.773205 -2.15532 0.0328535 0.0357693 -0.0472248 0.0255191 -1.52173 192632 19771.6 117439 -63512.8 -95366.6 35044.7 
30073 2 -256.547 19.2777 -31.5698 0.0510392 -0.102317 0.440335 0.130166 -0.0261969 0.120555 0.000260681 -1.52237 209363 119925 204257 -44362.6 -97578.8 20784.5 
30072 2 -254.899 22.0199 -31.5736 -0.70742 -0.715571 0.488412 -0.078212 -0.0919607 0.119957 0.00157569 -1.52449 198867 83636.9 77035.1 -112998 -77060.3 -12557.4 
30164 2 -253.285 21.0783 -34.1678 -2.59957 -0.211011 -0.925598 0.0105621 0.048945 -0.0129817 0.00964669 -1.53179 6531.22 19998.4 15692 -64727.8 -36117.5 -98163.8 
29261 2 -253.266 19.3214 -36.7608 -2.85996 -0.483591 -0.831401 -0.151879 -0.0732706 -0.0961511 0.0114672 -1.52297 147368 44911.1 81065.1 -4478.63 49558.5 -96531 
30171 2 -251.671 23.817 -34.1914 -1.97004 -0.0793914 -0.29822 -0.152769 0.0184392 0.0339791 0.00500824 -1.52562 157497 -63936.1 224175 -124641 -27926.2 -486.747 
29267 2 -251.678 18.3112 -34.2016 -2.34575 -0.746585 -0.564857 -0.0266395 0.0756193 0.0684106 0.00803445 -1.53211 61912.3 65379.6 72060.6 20774.1 -41365 -54861.3 
29266 2 -251.725 22.0496 -36.8193 -1.44095 -0.500056 0.95658 0.0777139 0.00730628 0.0654545 0.00408265 -1.5246 196126 -50210.2 170404 -103335 -25283.6 -57839.7 
30168 2 -250.083 21.0974 -34.1701 -2.39705 0.928969 0.947839 -0.0603781 -0.0425346 0.00463539 0.00945551 -1.52956 -49719.7 44848.3 219180 68362.1 51593.7 -65849.7 
29265 2 -250.077 19.3113 -36.783 -3.49289 0.330455 0.11855 0.00677101 -0.0429029 -0.0612098 0.0155217 -1.52503 105528 63809.7 194062 -53671 -11730 -48324.2 
29271 2 -248.496 18.339 -34.1771 -0.83282 0.430872 0.310516 0.06083 -0.00639179 0.0503738 0.00122886 -1.52828 141178 -38962.9 111427 -26761.5 4816.55 -78290.8 
29270 2 -248.496 22.0218 -36.7962 -1.40015 0.62244 0.507536 0.0294601 0.0360093 0.035825 0.00328162 -1.52582 198871 7015.38 177460 -20136.9 98895.3 -81352.9 
30175 2 -248.48 23.8305 -34.1787 -2.0074 0.857983 0.655799 0.0190257 -0.023636 -0.0203284 0.00654426 -1.52655 78033.3 -25832.7 133591 12501.8 -21592.1 -65003.8 
30076 2 -251.716 21.9712 -31.5652 -2.00266 0.692554 1.69547 0.0645726 -0.0547338 -0.0219428 0.00927624 -1.52961 65418.4 -83403.7 38457.1 -18464.8 -8325.37 -114394 
30071 2 -253.289 19.2271 -31.5763 -0.982841 -0.194948 -0.499936 -0.0879496 0.00370618 -0.013261 0.00157933 -1.52676 166020 66996 140456 -106679 -31115 22685.3 
30080 2 -250.113 19.2064 -31.5677 -1.50204 0.588256 0.833902 0.08722 0.0599374 0.00338212 0.00415335 -1.52755 142397 -16410.3 197101 -56796.7 33869.7 -68401.2 
29269 2 -246.823 19.2715 -36.7618 -2.94482 -0.236215 -1.40387 -0.106418 0.0293003 0.0157295 0.0134751 -1.52689 213902 4472.31 212919 -4909.25 21899.3 40720.3 
30172 2 -246.919 21.0764 -34.1311 -1.69802 0.218547 0.0907844 0.172039 0.005621 -0.0533946 0.00370208 -1.52238 174438 187172 276794 -42220.8 29579.3 -3106.76 
29275 2 -245.25 18.3115 -34.135 -0.871359 -0.359732 0.0184007 -0.00577088 0.0580201 -0.0273839 0.00111973 -1.52729 178210 -20692.8 128529 -181034 -40232.6 -54382.3 
29362 2 -245.261 22.0286 -36.7345 -2.21694 0.330062 0.950235 -0.0242847 -0.0496245 -0.0416904 0.00746477 -1.52351 122371 80060.4 109921 41868.2 -9010.53 -96364.3 
30983 2 -245.224 23.8186 -34.1531 -2.37076 0.013068 1.26464 -0.037333 0.0308152 0.0504072 0.00909369 -1.52437 206988 201957 172348 56010.4 34685.6 -61231.6 
29274 2 -243.662 21.0374 -34.1628 -2.66691 -0.284643 -0.251948 0.0580959 0.115555 0.0473708 0.0091402 -1.51945 253986 100792 79989.5 -9187.29 63436.6 107697 
29273 2 -243.617 19.242 -36.7716 -4.16269 0.544471 0.761559 -0.0699353 0.0590237 -0.0250665 0.0229288 -1.52534 22390 72187.8 144734 -7107.84 -120846 -26448.4 
30987 2 -242.03 23.8432 -34.0995 -2.34306 0.194837 -0.864584 0.0545066 -0.0332547 -0.0267106 0.007904 -1.52129 169245 196348 372335 168032 91256.8 -39794.1 
29279 2 -242.046 18.2712 -34.1992 -2.33801 1.02353 -0.291399 0.0499213 0.0661943 0.0322423 0.00831132 -1.52793 89779.1 102965 33772.8 103240 29669.4 27918.4 
29366 2 -242.084 22.048 -36.7309 -2.51304 0.429452 0.995395 0.106286 -0.0895378 -0.0781293 0.00943454 -1.52405 96462.1 93111.9 97295.9 7430.53 -64951.1 47865.8 
30083 2 -243.556 19.2311 -31.5886 -1.58166 0.153672 0.729645 -0.17684 -0.0689773 0.0701427 0.00385117 -1.52056 293958 13384.6 19166.2 -16076.5 -40781.7 46828.5 
29278 2 -240.446 21.07 -34.1897 -1.35293 -0.258906 -0.296443 -0.0795234 -0.0781727 0.0981645 0.00250057 -1.5246 206718 48127.3 120754 -34652 -37988.9 42037.9 
29277 2 -240.443 19.2538 -36.807 -2.43235 0.0319606 -0.590137 -0.0818183 0.0225742 0.020286 0.00789163 -1.52699 -137061 254458 116098 -93780.2 28052.7 -96910.5 
29283 2 -238.869 18.3029 -34.1859 -1.49378 0.954265 1.64954 0.0165586 -0.0695058 0.0281478 0.00738455 -1.52951 87918.5 231754 -62974.1 37532.6 80814.9 -124425 
30183 2 -238.83 23.7804 -34.1524 -3.46087 -0.085626 -0.454862 -0.0073473 0.0866774 -0.0159304 0.0153559 -1.51285 93507 -60261.3 57622.9 -22995.5 -37008.7 -98839 
29370 2 -238.873 22.007 -36.7668 -0.844546 -1.38587 0.0426192 0.0627402 0.0346865 -0.0412909 0.00331972 -1.52612 237891 -72131.9 62134.1 32056.8 61550.4 -57496.4 
29281 2 -237.288 19.2637 -36.7572 -2.22907 -1.0718 0.361564 0.0790448 -0.0559157 0.0051374 0.00786976 -1.52187 -125140 202135 154157 -29977.9 82469 -126655 
29282 2 -237.239 21.0523 -34.1483 -2.39063 -0.847771 1.00086 -0.0829547 -0.0291963 -0.0231242 0.0093652 -1.53041 -48416.2 16850 -101190 44403.1 90747.1 -19014.3 
31004 2 -235.658 23.8325 -34.1062 -2.62436 0.804105 0.864521 -0.00893841 -0.0518118 0.0711592 0.0104304 -1.73214 -34563.9 -93008.7 80559.3 -41365.1 267272 44611.1 
29287 2 -235.677 18.2608 -34.1021 -1.64357 -0.718286 1.37539 0.054873 -0.0020826 -0.198313 0.00643484 -1.51838 150723 160034 81731 -23816.4 94185.6 -59907.2 
29374 2 -235.663 22.0246 -36.7006 -3.63926 -0.237523 0.1295 -0.0887228 -0.0268412 -0.13362 0.0167735 -1.51888 105967 -15083.9 100282 73901.8 157984 -54494.6 
30087 2 -240.374 19.1944 -31.5717 -2.63185 -0.0620285 0.64065 -0.187808 -0.0160437 -0.00369797 0.009246 -1.52253 -164089 88268.2 198098 2517.32 83187.7 17933.3 
30180 2 -238.846 21.9394 -31.5647 -2.04025 -0.302472 -1.74139 0.0761049 0.0650918 -0.0160981 0.00917752 -1.52407 -4513.28 112991 -54154.6 50444.7 17131.9 -32789.5 
30091 2 -237.267 19.164 -31.5844 -1.66071 -0.296582 0.941968 0.0257258 0.0128031 0.124285 0.00470206 -1.52544 -413134 77581.2 -46724.5 18275.4 162310 -56355.2 
30188 2 -234.093 21.0483 -34.1252 -3.17027 -1.35397 0.180742 0.0907693 -0.0906839 -0.0548858 0.0150091 -1.52447 -56880.3 144290 -6165.83 -26361.9 20918.1 -24503.4 
29285 2 -234.114 19.2485 -36.7714 -1.85072 -1.03603 -0.791981 0.114361 -0.00963352 0.171042 0.00645597 -1.51867 87901.2 136194 55827.6 -5721 -92015.7 -41164.3 
31917 2 -232.506 23.8012 -34.0929 -2.25749 0.397582 0.302797 -0.101713 0.0509188 0.0556061 0.00673341 -1.72386 -97111.8 -103169 61758.9 -124985 -230462 92873.8 
30095 2 -232.479 18.247 -34.167 -1.55928 -0.514345 1.13094 -0.0956619 0.114053 0.07432 0.00500648 -1.51349 186665 252463 90563.6 -44100.1 -88040.2 -83311.2 
29378 2 -232.453 22.0148 -36.6976 -2.46599 -1.18986 -0.432992 -0.171179 0.0384803 -0.114757 0.00967856 -1.51854 -73854.1 125574 139847 64115.9 15418.5 -80070.5 
29381 2 -230.894 21.0558 -34.126 -3.44171 -0.232458 -1.12669 -0.0529784 -0.0249739 0.0208582 0.0165864 -1.51974 5842.75 212257 152157 29103.7 -122655 99970.2 
29291 2 -230.905 19.2606 -36.7541 -2.93704 0.455474 0.626966 0.00660157 -0.0246093 0.000978672 0.0116213 -1.53745 125072 14586.9 70994.7 84893 35012.3 -8381.64 
30912 2 -230.942 19.1554 -31.5696 -1.45273 -0.647756 -0.142651 0.0826675 0.0403124 0.0517325 0.00321223 -1.50611 284802 172430 175616 -164648 -131955 41293.5 
31826 2 -229.342 23.8057 -34.1175 -5.11212 -0.318434 0.731081 0.0354218 -0.0119507 0.00891206 0.0337168 -1.51863 -123140 351562 184683 412.12 -131302 -18111.9 
30913 2 -229.3 18.2761 -34.1892 -2.89215 0.536585 0.604778 -0.0663186 -0.0265291 0.11312 0.0113586 -1.53226 -97937.1 -157057 -46948.8 -81629.4 9874.33 -104510 
30104 2 -229.33 22.0207 -36.7991 -2.39813 -0.173566 0.145028 0.0123217 -0.0213755 0.13813 0.00730796 -1.53064 -356692 224764 8141.18 -55555.7 4246.21 3750.53 
31006 2 -227.768 20.9899 -34.2027 -1.92245 1.04251 0.207114 0.0152089 0.196405 0.105226 0.00607786 -1.52837 -103836 -191636 28321.2 -122909 59609.6 64822.5 
30998 2 -227.704 19.2066 -36.7683 -1.97884 0.540751 1.20324 -0.0479053 0.0226392 -0.00554123 0.00712383 -1.53422 85262.2 -67212.1 -311727 -126397 54569.2 -123659 
30207 2 -226.187 23.7537 -34.178 -2.81492 0.761272 0.791529 -0.0131184 0.0909229 -0.052642 0.0114992 -1.51927 -24059.8 175239 -9938.28 -7602.33 -108079 -85670 
31003 2 -226.21 21.9682 -36.7696 -1.25391 0.433136 -0.36533 0.225534 0.0619734 -0.060458 0.00238472 -1.53018 77427 109306 -160864 -56212.8 -62433.7 -32707.6 
31007 2 -226.125 18.2977 -34.1912 -3.51648 0.793664 1.09445 0.101116 -0.131821 0.00651416 0.0178768 -1.53186 -19071.6 -68709.5 -53036.6 68875.1 45498.6 -59289.6 
30199 2 -227.687 19.1701 -31.612 -0.648741 1.12496 -0.386789 -0.233832 -0.0986403 0.152828 0.00231247 -1.51847 70802.1 -125764 135440 11295.5 18808 -24209.2 
30925 2 -226.19 21.8876 -31.5794 -1.26034 -2.11764 1.26375 0.0834562 0.0889558 0.0855306 0.00966042 -1.51933 22130.7 -38786.3 469920 -97096.8 13995.8 148623 
30106 2 -224.542 19.1576 -31.5815 -2.48526 0.80919 1.3737 -0.00415861 -0.0153405 0.00471705 0.010981 -1.52872 -119432 38581 196632 490.197 -3233.18 -16184.5 
30198 2 -224.573 21.0357 -34.2265 -0.583277 1.70646 -0.25156 0.0641467 0.0262303 0.0811263 0.00417592 -1.53093 160973 -82907 -91157.4 -49126.8 -85942.6 -143118 
29294 2 -224.47 19.2453 -36.7604 -1.23245 -0.0862363 -0.26408 -0.05444 -0.0374349 -0.0247248 0.00201034 -1.52441 144635 218171 -189194 -87434.4 -52842.1 -166713 
30323 2 -280.303 30.806 -33.5888 -2.06728 -0.67926 0.574222 0.0208755 0.00114717 0.0115007 0.00637918 -1.27293 491333 -7023.76 318212 -117237 182592 -16125.7 
30320 2 -277.347 30.3344 -34.0678 -2.0569 -0.306941 -0.117124 -0.00491487 -0.00621106 0.00187088 0.00546478 -1.29614 -33112.7 -5092.9 302405 -745709 228148 80445.1 
29510 2 -275.581 30.6808 -36.6101 -0.739121 1.22888 -0.631508 0.00566163 -0.00704388 -0.0775933 0.00309242 -1.49173 411428 -250923 96134.5 52536.4 19875.9 102202 
29419 2 -274.096 29.7377 -34.0102 -1.43775 0.081641 0.14304 -0.0190001 -0.0380175 0.0335894 0.00263776 -1.49642 411736 345444 501970 -261727 -371290 155861 
29418 2 -274.017 27.8839 -36.6368 -1.57264 0.312229 -0.0547511 -0.00833625 0.0528536 -0.0239233 0.00324158 -1.20835 -77085.3 59529.9 121239 -128652 -39383.9 172441 
29328 2 -272.525 25.0195 -36.6934 -2 0 0 0 0 0 0.00503807 -1.20625 -9632.55 338619 306945 22674.8 -5830.86 -3531.46 
29329 2 -272.525 26.8728 -34.0724 -2 0 0 0 0 0 0.00503807 -1.41422 -40485.7 465003 683165 -104722 -89447.5 76202.1 
29421 2 -272.428 30.5663 -36.7065 -1.70527 -0.157368 -0.195734 -0.0562986 -0.0336288 0.0930704 0.00374204 -1.57815 175823 -134999 78831.4 307076 -75944.7 -149165 
29420 2 -270.92 27.7994 -36.6934 -2 0 0 0 0 0 0.00503807 -1.60862 270226 274150 358641 222455 -26211 34312.7 
29423 2 -270.92 29.6527 -34.0724 -2 0 0 0 0 0 0.00503807 -1.54402 528162 44807.9 189645 294386 61319 -8568.57 
29332 2 -269.377 26.8437 -34.0744 -1.9283 0.304914 0.15981 0.0508813 -0.03918 -0.022452 0.0048326 -1.5438 377510 230869 252429 -42310.9 -20787.3 8516.98 
29331 2 -269.386 24.9749 -36.694 -3.58664 1.10753 0.486439 0.0913663 -0.00768299 0.00469859 0.0180454 -1.57971 387275 111978 220146 -142074 -10324.6 33566.1 
29424 2 -269.259 30.4856 -36.7051 -1.72929 -0.248371 0.19931 0.00614433 0.0193358 -0.0230304 0.00389425 -1.52881 108486 5775.6 234029 -73228.8 28095.6 -74635.3 
29340 2 -267.659 29.5493 -34.0825 -2.43074 -0.0750805 -0.0346197 -0.116753 -0.0605872 -0.0157967 0.00745047 -1.52055 330700 18474 181631 -66410.4 17037.3 20013.2 
29336 2 -267.734 27.6812 -36.7122 -1.80993 0.629878 0.0509995 0.0653231 0.0272527 0.0634743 0.00462897 -1.51864 185340 140656 194528 29113.9 -33516.8 58284.7 
29335 2 -266.146 24.8801 -36.7237 -3.68158 0.120586 -0.0847067 -0.00910028 0.0733962 0.000672453 0.0170989 -1.51652 307673 173278 370887 -12619.7 23901.6 1615.69 
30149 2 -266.16 26.7364 -34.0865 -1.15957 0.442574 -0.403361 0.0878252 0.0216749 -0.0267692 0.00214518 -1.52147 281415 127732 237780 -79617.9 -14411.3 18282.9 
29432 2 -266.065 30.4375 -36.682 -2.42441 0.666844 -0.313997 -0.00371321 -0.0750942 -0.0892756 0.0080874 -1.53382 15362.1 52503.7 -38511.3 586.247 9468.52 -86288.3 
29339 2 -264.506 27.6495 -36.6957 -2.54275 0.288293 0.710589 -0.0869825 -0.0797619 -0.00702805 0.00888414 -1.52185 152388 100334 184922 -30911 23323.9 -21122.2 
30959 2 -264.462 29.4638 -34.0946 -2.11774 -0.920724 1.22501 -0.0536387 -0.0688786 0.0265087 0.00860653 -1.53285 84802 -60705.8 -53904.1 -29685.6 7612 -44651.1 
29342 2 -262.937 24.8685 -36.6886 -2.71719 -0.225157 -0.00531833 0.0595728 0.00604503 0.02783 0.00936306 -1.52191 190933 63123.2 229545 -94225.3 70756.8 -18121.8 
29345 2 -262.927 26.6916 -34.0632 -1.44489 0.135453 0.973348 0.0299057 0.00957352 -0.0830488 0.0038459 -1.52528 313782 -64592 64633.3 -77691.8 -41501.6 31747.3 
29348 2 -262.868 30.3358 -36.6831 -1.91171 0.402608 0.0365625 0.0951726 0.0416232 -0.064977 0.00480893 -1.52632 91259.8 -119753 176756 -37234.5 22402.9 -59880 
29349 2 -261.299 27.5758 -36.694 -3.29685 -0.0588489 0.0937561 -0.0273674 0.0466421 -0.0283888 0.0137054 -1.53062 -998.391 -48907.6 247019 42317.8 15519.5 -93453.2 
30157 2 -261.238 29.3715 -34.0896 -1.85771 -0.115174 1.1783 -0.133827 0.0834414 -0.067462 0.00611212 -1.53038 -20106 -132294 24483.1 -7095.25 -104508 -26677.7 
29353 2 -259.699 24.8513 -36.7002 -2.2279 0.979798 0.280811 -0.102942 -0.0874069 0.0296818 0.0075601 -1.52384 39351 -96293.5 157443 -1100.15 -110283 -16772.8 
30153 2 -259.662 26.6608 -34.0884 -2.52343 0.32789 0.367106 -0.0650631 -0.116081 0.026576 0.00832536 -1.53036 139635 -165884 194178 15772.4 35429.4 -44928.8 
30254 2 -259.646 30.3078 -36.7351 -1.08627 -0.58446 -0.1118 -0.142514 0.00662965 -0.00553226 0.0019322 -1.52795 925.204 -36218.7 197713 417.668 7442.78 -103930 
30167 2 -258.085 29.3644 -34.1057 -1.69691 -0.0449341 0.205619 0.119581 -0.00825891 -0.0559048 0.00368259 -1.52881 -55586.1 -69748.7 159690 -83236.4 -20632.5 -84029.9 
30161 2 -258.117 27.5554 -36.7399 -1.54771 1.24965 -0.15955 0.1554 0.0684283 0.0513917 0.00501603 -1.52484 53223.4 -73111.9 194036 5139.1 -4913.04 -50399.6 
29350 2 -256.54 24.8125 -36.7515 -0.931602 -0.576661 -1.0488 0.103516 0.100551 0.0650777 0.00289739 -1.52711 -6447.72 -12196.9 216550 12633.9 37431.7 -47042.6 
30165 2 -256.468 26.6169 -34.0858 -2.16433 -0.408142 0.128715 -0.0983611 0.0208131 -0.0862548 0.00613069 -1.52389 -23692.7 116649 341365 15683.5 24464.8 -8567.22 
30162 2 -256.489 30.3138 -36.7529 -2.54911 0.122355 0.0651219 0.0553364 -0.059697 0.0307535 0.00820852 -1.52811 -42155.3 -106062 228177 169016 -8150.06 -34759.7 
30170 2 -254.871 29.3684 -34.1469 -1.88384 0.988065 0.184103 -0.0775785 -0.0473647 0.0613912 0.00574217 -1.52459 88976.7 -158859 151280 -62646.4 -48012.6 -114419 
30166 2 -254.898 27.5828 -36.7448 -1.49924 0.0156158 1.18435 -0.0141296 -0.094324 -0.00493583 0.00459806 -1.52159 222650 -16476.8 161775 38440.4 -30632.6 -78711.6 
31068 2 -253.315 26.6217 -34.1192 -2.69027 0.294945 0.434246 0.133116 -0.0628787 -0.0212776 0.00946291 -1.52019 -14766.4 156461 251128 -1275.98 48337.2 498.146 
29451 2 -253.272 30.2861 -36.7535 -1.98579 -0.201927 -0.740595 0.0593903 0.0236973 0.0457004 0.00570889 -1.53128 88619.3 -22341.4 117240 -42794.6 1420.1 -24945.4 
29357 2 -253.324 24.8182 -36.7588 -1.95422 -0.151246 -0.92591 0.0389106 -0.0223317 0.051318 0.00591869 -1.5268 211002 91024.2 162514 -5698.08 -68916.8 -3636 
30265 2 -251.659 29.3456 -34.1283 -1.34921 -0.0868663 1.11152 -0.000224778 -0.0794854 0.0215392 0.00385839 -1.52243 128069 17850.7 245504 939.801 58214.4 -87774.8 
30258 2 -251.665 27.5329 -36.7411 -2.40889 0.628634 0.368523 -0.0471495 0.0287996 -0.0342832 0.00797747 -1.52388 180901 101041 243013 8843.78 -30773.8 -58593.8 
31073 2 -250.124 26.5279 -34.1277 -2.1426 0.124026 -0.234305 0.113941 0.140888 -0.0725011 0.00587063 -1.52021 184907 -52547.3 179345 -29781.2 -37836.5 47565.3 
30169 2 -250.09 24.7695 -36.8032 -2.53223 -0.381025 -1.01227 0.0553782 0.0606965 0.100172 0.00954974 -1.52747 228960 35079.6 12495.2 908.837 -18789.4 -28757.1 
30174 2 -250.051 30.2807 -36.7508 -2.36333 0.240788 -0.827664 -0.0349975 -0.00872506 0.0261745 0.00797065 -1.52538 63427.1 5158.74 260071 56816.6 26413.9 -45625.7 
30273 2 -248.48 29.2723 -34.1001 -1.42989 0.25972 1.5583 -0.0475551 0.0481735 -0.14346 0.00571862 -1.51197 67440.7 48485.2 -31226.8 -27355.8 -59047.9 -154997 
31072 2 -248.473 27.5392 -36.7406 -2.11027 -0.136702 -1.03776 0.0130345 -0.0494266 -0.00480659 0.00698887 -1.52175 181604 146050 87011.7 86726.2 -20320.6 -114422 
30269 2 -246.871 30.2975 -36.7442 -2.5251 -0.103572 0.376496 0.0204762 -0.136963 0.000802421 0.00822288 -1.5234 112080 80716.8 230586 -79067.6 -13920.2 -111085 
30173 2 -246.837 24.7501 -36.7625 -3.22261 -0.958416 -0.549935 -0.0743231 0.0693467 0.0128087 0.0146182 -1.52619 296402 48986.4 39014.5 -21548.4 33458.9 -56027.3 
31076 2 -246.857 26.5711 -34.1886 -1.96232 -0.142961 -1.26701 0.0069968 -0.102541 0.118873 0.00689772 -1.52338 361323 -42837.5 207267 -34322.6 -750.563 -12969.3 
30179 2 -245.221 27.507 -36.7601 -0.446919 0.309665 -0.888038 -0.0559293 0.0761605 0.0080042 0.00136562 -1.52491 209310 92805.2 -101898 -51875.3 -10054.8 -57682.6 
31178 2 -245.267 29.261 -34.1358 -1.95208 0.335244 -0.904524 0.0286991 0.0743978 -0.0516205 0.0059716 -1.51928 46924.1 -1967.05 32050.2 -61573.1 23529 -218208 
30181 2 -243.604 26.571 -34.176 -0.67746 0.39821 0.399619 0.00515992 0.0222585 0.200024 0.000978921 -1.51545 346081 39228 375254 159222 122667 41364.9 
31174 2 -243.663 30.2837 -36.7194 -1.07739 0.324393 -1.1554 0.0571558 -0.0727605 0.0228287 0.00327594 -1.52114 155080 55974.7 250074 -43745.3 12415.9 -70826.6 
30176 2 -243.61 24.7868 -36.7757 -2.22828 0.656366 0.0268478 -0.10621 0.00368549 0.0527488 0.0067973 -1.5276 102965 -42890.8 111687 113040 158572 -140373 
30178 2 -242.046 29.3289 -34.1027 -3.36474 0.28584 -1.39627 -0.0294384 -0.0966504 -0.086096 0.0168181 -1.50967 -208506 94444.8 -111298 111649 -24638.1 -124568 
30270 2 -241.994 27.5319 -36.7437 -1.2737 0.42967 -0.394344 -0.105025 0.0211981 0.0159065 0.00247173 -1.5258 44618.6 73999.1 114119 -72638 166902 920.567 
31081 2 -246.902 24.6565 -31.5857 -1.31333 -0.194342 0.777659 0.108602 -0.0631304 -0.00095873 0.00298173 -1.5136 285972 -276628 55052.7 -65956.9 28499 -186466 
30186 2 -240.43 30.292 -36.6526 -2.30938 0.22893 -0.589214 -0.0606405 0.0323456 -0.0546105 0.0072206 -1.52318 53514.7 -51076.1 390449 -16463.3 27723.2 97724.1 
30177 2 -240.417 24.7734 -36.7448 -2.77736 -0.168872 -0.342602 -0.0256409 0.0549438 0.0548533 0.00989933 -1.52683 -4428.81 105850 287918 26561.9 -51528.8 7654.81 
32716 2 -240.387 26.6018 -34.0677 -1.03994 -0.569923 1.10413 -0.118372 -0.046221 0.0645012 0.00330674 -1.67066 36197.8 66028.2 616725 -61462.4 223801 271603 
31899 2 -238.883 29.3123 -34.0719 -2.99443 -0.878248 -0.25909 0.110748 0.0491103 0.129247 0.0123496 -1.66096 -42459.8 110089 257987 -108673 -146495 -231878 
29372 2 -238.848 27.5535 -36.7195 -2.75325 -0.530642 0.818136 0.0809043 -0.11731 -0.0239991 0.0107453 -1.52353 -74701.8 -16236.5 23452.1 -24765.3 -66878.8 50849 
30184 2 -237.284 26.5755 -34.1227 -2.81175 0.404268 0.566324 0.00488062 0.0968513 0.024879 0.0105675 -1.69961 -268185 36445.3 250776 70474.6 -326718 138533 
30278 2 -237.242 30.2958 -36.6351 -1.73087 -0.723462 -0.0779329 0.0280107 0.0374572 0.0330546 0.00444027 -1.51078 154772 30109.5 493348 -55349.3 -94626.5 133948 
30185 2 -237.232 24.768 -36.7521 -1.69262 -0.890294 1.51845 -0.0488809 0.0796844 0.0642944 0.00751087 -1.52156 -151649 186543 55557.9 -12759.1 -79070.1 -103805 
29377 2 -235.645 27.559 -36.7159 -4.01502 -0.569729 0.40592 -0.0945833 -0.0525808 0.0496233 0.0209202 -1.52714 -153914 86826.9 129790 70096.2 2586.95 48236.4 
32002 2 -235.635 29.3697 -34.0802 -1.73367 0.376463 -0.64484 -0.0454678 -0.125433 0.0537715 0.00448784 -1.51537 -191142 182103 165176 -33562.7 566262 310810 
31097 2 -235.598 27.3944 -31.5751 -3.08936 0.815884 0.420898 0.00116735 -0.112199 0.0167589 0.0130825 -2.49047 -138533 263186 -393636 420871 29631.3 -160563 
30194 2 -234.115 26.5288 -34.1435 -2.58474 -0.155674 -0.0024299 0.0642936 -0.0180795 0.116456 0.00844521 -1.64345 -80806.3 74663.5 -218065 -134089 53921 -482585 
31089 2 -234.001 30.2739 -36.6003 -1.75288 -0.457005 -0.401574 -0.18781 0.105375 -0.106889 0.00433616 -1.49811 -203552 -188677 53162 -60948.8 139122 91433.5 
31088 2 -234.1 24.7607 -36.6959 -2.40022 -0.576114 -0.372778 0.199399 0.0295733 -0.136337 0.00784923 -1.5213 -78778.1 15011.4 -115126 -83230.4 -106433 -189216 
33666 2 -232.547 29.3138 -33.9025 -2.56974 -1.4868 1.87153 0.0163465 0.00726377 0.0298307 0.0155132 -2.03539 -18611 393219 368706 -108021 -431641 384224 
30282 2 -232.501 27.5697 -36.6312 -4.35986 -0.945947 -0.994733 0.10919 -0.0741587 -0.101327 0.0263148 -1.51766 -235874 100009 309782 91280.9 -115853 118048 
31100 2 -230.915 26.5306 -34.1096 -1.3498 -0.716985 -0.633306 0.055984 0.107706 0.0120966 0.00344742 -1.73125 -94429 16110.2 -413161 -2076.9 209285 -152250 
28573 2 -230.882 30.3035 -36.4573 -1.59701 0.0922716 -1.03858 0.268835 -0.012184 -0.0128791 0.00458161 -2.04322 251012 77918.1 1.26e+006 368445 202164 255340 
31911 2 -230.901 24.7922 -36.6969 -0.3827 -0.222969 -1.1323 -0.0378484 -0.05007 -0.1446 0.00186192 -1.51964 100415 54321.2 87899.1 -21567.2 -44050.4 -65039.6 
2143 1 -229.473 29.2207 -34.0026 -2.48664 -0.315053 -1.29466 -0.027657 0.0468725 -0.0226655 0.0111281 -1.54255 916942 947606 841815 -438727 -334093 264222 
30283 2 -229.322 27.5557 -36.6769 -1.83333 -0.049812 0.836635 0.0307763 0.0252855 0.0773081 0.00511812 -1.7018 74304.3 -44712.7 446506 -86206.6 -28971.3 221145 
2763 1 -228.165 29.9887 -31.7416 -1.73496 -0.543403 -1.75972 0.0451407 0.0417905 -0.125592 0.00895136 -1.86179 -321189 396899 391270 -550287 67570.7 -272900 
32818 2 -227.726 26.6462 -34.0791 0.211002 0.724603 -1.30662 -0.079403 0.0420102 -0.110432 0.00286771 -1.73497 79932.6 848887 23261.5 -103082 -39027.5 13596.8 
30196 2 -227.744 24.8067 -36.7269 -1.04568 0.184228 -0.546342 0.0873285 -0.0183226 0.0591411 0.00179591 -1.52479 175687 237747 132930 53549.5 -38456.4 30407.9 
31014 2 -227.721 30.2252 -36.6931 -1.58034 -2.12885 -0.0198279 0.0332323 -0.113958 -0.068371 0.00885426 -1.89798 -154018 -546441 176998 109963 -107444 -259475 
34438 2 -226.23 29.5054 -34.0529 -1.91209 0.693061 -1.77489 -0.0661099 -0.109891 0.0920015 0.0091777 -2.11829 949848 527584 792511 -183364 -148486 488899 
30113 2 -226.084 27.5528 -36.7004 -2.23468 -0.724252 0.323977 -0.00896402 -0.0607626 -0.0348162 0.00708265 -1.50448 34933.5 192085 486847 57435 76636.4 230230 
30923 2 -226.1 27.5376 -31.5745 -3.22885 -0.372977 -0.0980262 0.0606409 0.0314533 0.043269 0.0133184 -1.94364 148807 947709 -258886 167636 -42875.5 -57744.9 
30208 2 -224.576 26.5239 -34.1655 -3.25783 -0.739169 -0.473374 -0.000219002 0.0382143 -0.0334426 0.0143382 -1.47964 -93145.1 39541.6 72380 -10616.4 -21103.7 15166.9 
30117 2 -224.584 24.6308 -31.6305 -3.15315 -0.410449 1.53365 -0.00602546 -0.0340202 0.0593442 0.0156972 -1.51394 83999.4 -60578 -222892 -98810.1 -14771.9 -260088 
31915 2 -224.508 30.2522 -36.8057 -0.471521 -1.08989 1.00413 -0.0227157 -0.0354307 -0.142755 0.00304611 -1.48367 -124475 -270029 -384704 -12321.8 -306703 177532 
30107 2 -224.517 24.7235 -36.7927 -1.74405 -0.19734 -1.66779 -0.0717994 0.0656528 0.0363873 0.00738351 -1.52511 94476.8 35708.6 21268 3789.71 -319010 -70706.2 
31219 2 -283.189 34.8833 -33.4618 -3.75725 -1.00813 0.875357 0.00612181 -0.0228178 0.0359085 0.0200257 -1.34431 -54954.6 84044.7 812094 144808 -209706 -224407 
31128 2 -283.069 31.953 -32.3255 -2.18029 -0.305696 -0.413917 -0.00393653 0.0318336 0.036542 0.00632083 -1.13979 -180427 365600 1.05521e+006 -226167 -318040 20861 
30408 2 -282.198 35.9277 -36.5045 -2.26936 0.514536 -0.748706 0.0206584 0.0187265 -0.0399214 0.007526 -1.17732 40084.4 357385 346958 229639 -657579 -279727 
30319 2 -281.628 32.9988 -35.2542 -2.63486 0.543406 -0.257155 -0.0136899 0.0472912 -0.0361373 0.00919943 -1.30921 45095.5 663230 297072 -57475.8 -404974 -119008 
29509 2 -279.948 34.0738 -37.6295 -1.70658 -0.638488 0.407852 -0.0431563 -0.0528659 0.0454335 0.0043912 -1.40807 131938 161756 1.09297e+006 -328225 -241913 -772196 
31218 2 -280.669 33.6582 -32.3818 -2.3673 -0.496193 0.305155 0.0414765 0.0499351 0.0221205 0.00748586 -1.58125 -1.31688e+006 -1.50323e+006 -1.26076e+006 -389049 295660 663178 
30322 2 -280.306 35.8308 -34.3113 -3.06299 -0.472171 0.79714 -0.0183553 -0.00866893 -0.0291126 0.0128979 -1.63311 161568 -75229.3 -790747 267085 -276590 532541 
30318 2 -278.972 31.0997 -36.6909 -2.26979 0.171786 0.642507 0.029784 0.00912067 -0.0320151 0.00704607 -1.26744 717972 130895 581004 -422483 -384746 -83059.2 
30321 2 -278.727 33.2298 -34.583 -2.60169 0.462538 0.0109867 -0.00564714 -0.0751227 0.00669968 0.00879504 -1.54492 -793695 10968.2 -398408 -511056 642780 -508323 
31142 2 -278.546 35.8146 -31.8729 -2.3974 0.376321 -0.424729 0.0244642 0.0101301 0.0107789 0.00764469 -1.43083 -1.17532e+006 19079.4 -517511 -155021 436469 -87840.7 
29517 2 -278.375 36.1661 -36.4822 -2.57708 0.582673 0.125201 0.0953327 -0.0431678 -0.0645863 0.00881223 -1.48829 -780552 -399117 -1.26455e+006 -225434 -439092 -144571 
30327 2 -277.806 32.6259 -31.793 -2.11433 -0.832357 -0.268923 -0.0295724 0.0402342 -0.0244788 0.00659422 -1.60218 572869 1.25331e+006 480629 1.01147e+006 81116.8 241814 
29513 2 -276.939 33.387 -36.8359 -1.65363 0.502357 0.21641 -0.0791793 -0.0472364 0.0476182 0.00382099 -1.55492 -379716 -574643 -438453 65047 996753 210378 
30324 2 -276.757 35.32 -34.1256 -2.60328 -0.0887621 -0.536949 0.056576 0.0872944 0.00205212 0.00890891 -1.39361 -816273 -495291 -1.27494e+006 -36481 130072 88310.9 
29422 2 -275.488 32.596 -33.9891 -1.86711 -0.26822 0.00271656 0.0116919 0.0279722 -0.0345451 0.00448143 -1.55644 -41615.3 -136557 747538 -314210 13823.9 25149.6 
29515 2 -275.353 35.9923 -36.6559 -1.62737 -0.20136 0.433984 -0.00870813 0.0266156 -0.00609088 0.0036239 -1.42435 -557273 -775052 -598439 -374552 335538 107023 
29514 2 -273.852 33.2993 -36.6409 -1.52041 -0.309805 -1.03916 -0.0383063 -0.0255552 -0.0361374 0.00439253 -1.54227 -353440 -248367 67749.2 211319 -210808 -56234.5 
29426 2 -273.729 35.1698 -34.0931 -2.48293 0.781244 -0.0680352 -0.0227936 -0.117727 0.143134 0.00853939 -1.49793 -639704 -531904 97115.1 -14215 -33447.7 -45500.5 
29518 2 -272.286 36.0728 -36.6744 -1.952 0.369131 -0.117702 -0.00894009 0.0644395 -0.0312785 0.00498822 -1.49537 -312983 269884 53941.6 -490549 -40038.5 -27786.5 
29427 2 -272.346 32.3527 -34.0789 -2.01129 -1.01764 0.386755 0.120908 0.118152 -0.0222173 0.00658786 -1.51774 -28582.9 -77595.5 -97232.2 389824 169698 -89091.4 
29425 2 -270.75 33.2999 -36.7132 -2.69247 -0.904102 -0.129331 -0.0158298 0.0282861 0.0286134 0.0101813 -1.53195 -203304 195529 239669 -50342 13005.9 43223.1 
29431 2 -270.674 35.1445 -34.0389 -2.73088 -0.812681 -1.74247 0.00209164 -0.0735469 -0.00854781 0.0140491 -1.51936 -386339 20953.3 246431 -62619.6 -83771.5 117293 
29429 2 -269.139 36.0535 -36.6915 -1.91389 -0.406299 0.0236008 -0.00825155 0.0207757 0.00880222 0.00482222 -1.49018 415098 551541 265430 -327150 11106.1 93044.3 
30234 2 -269.17 32.356 -34.1201 -0.802974 1.1562 1.03251 -0.0488443 -0.0462269 0.103527 0.00383855 -1.51848 183487 181692 299730 64552.2 -10781.6 -78423.3 
29428 2 -267.607 33.2136 -36.7564 -3.32576 0.037585 1.22041 0.0340994 0.0822731 0.100145 0.0158089 -1.52999 -113325 200381 110400 -138932 65665.6 -20514.6 
30238 2 -267.511 35.0845 -34.0982 -2.42434 -0.0323575 0.749928 -0.0505236 -0.0113153 -0.00520289 0.00811236 -1.53434 -208877 284169 313149 -92738.4 41055.2 108688 
30242 2 -266.01 32.2368 -34.1261 -1.31373 0.13493 0.294301 -0.00432649 0.0889656 0.071137 0.0023058 -1.53233 -48170.4 -50913.3 129152 -168400 40721.9 -139027 
29436 2 -265.872 35.8201 -36.7226 -2.83397 0.189063 0.535164 -0.0369165 -0.0358749 0.0654222 0.0105214 -1.49943 -270076 -813841 86432.8 484504 36669.4 13449.2 
30253 2 -264.38 34.931 -34.0997 -1.87254 -0.220969 0.686592 0.147418 0.0115952 0.0774683 0.00507164 -1.52393 -92226.3 88063 239118 -31800.7 54560.4 14529.7 
29443 2 -264.391 33.1118 -36.7284 -3.42053 0.572199 1.01438 0.0381577 -0.072441 0.0645269 0.0164448 -1.52941 -150768 -323471 65321.4 179526 63622.5 -58049.7 
30250 2 -262.816 32.1447 -34.0717 -1.40845 -1.44835 -0.00121803 -0.0216322 0.0928895 -0.102892 0.00514066 -1.52498 5265.56 35449.9 105642 -80138.9 -9928.98 -9667.23 
30251 2 -262.761 35.8721 -36.6924 -3.04864 0.176849 0.0168264 0.0632459 -0.0609758 0.0334596 0.011746 -1.53259 -86952.5 109546 65847.5 -16145.3 -26989.2 48347.5 
30256 2 -261.184 34.8956 -34.1126 -2.32543 0.267304 -0.63237 -0.0582429 -0.0169271 0.00169646 0.00740464 -1.52012 103065 98255.3 259503 -49522.9 -81885.6 -29213.4 
30257 2 -261.237 33.068 -36.74 -1.70955 -0.529765 -0.193271 0.0320518 0.0208828 0.0173434 0.00408155 -1.52284 83265.9 154556 230994 -24561 -71755.5 -39992 
31065 2 -259.654 32.116 -34.1313 -3.34832 0.78112 -0.0071986 0.0401268 0.0444244 0.0701849 0.0148894 -1.52903 -82141.1 18112.4 224063 42720.6 11121.6 5566.88 
30347 2 -259.578 35.7878 -36.7671 -2.8266 0.0352839 -1.17058 0.0616524 -0.0190959 0.0728363 0.0117905 -1.52257 -42524.7 -63572.7 163704 159693 -97931.4 14360.9 
30261 2 -258.043 33.0177 -36.7503 -1.67384 -0.671801 -0.34908 0.0205361 0.125615 -0.022889 0.00425075 -1.52316 61449.3 -134594 208606 122237 46076.1 -58797.9 
30348 2 -258.008 34.8569 -34.1463 -1.51875 -0.265178 -0.13684 0.0290688 -0.0494763 0.0815336 0.00301736 -1.51652 94090.9 18173.9 200048 28094.7 133232 -17471.9 
30352 2 -256.403 35.7855 -36.7142 -1.15614 -0.393733 0.187789 0.046605 0.0134508 -0.0672802 0.00192323 -1.52196 156984 156647 104091 71722.7 81528.2 -37045.1 
31069 2 -256.469 32.0972 -34.1094 -2.61508 -0.808482 1.61608 0.0456921 0.019733 -0.00414954 0.0127262 -1.52663 16523.8 -35071.4 217301 41530.4 63819 630.169 
31166 2 -254.79 34.8174 -34.0984 -1.97538 -0.134468 -0.55118 -0.0799247 -0.00743563 0.00402089 0.00532023 -1.51746 65835.8 -37644.3 248746 25248 33713.4 -73097.5 
31227 2 -254.835 33.035 -36.7195 -1.49352 0.609398 0.20506 -0.0293363 0.0147025 -0.0117352 0.00333017 -1.53153 137366 46680.2 194850 66733.7 45688.1 -64170.7 
31170 2 -253.27 32.0595 -34.1034 -1.64828 0.384018 -0.493423 0.07903 0.0382043 -0.00234598 0.00391427 -1.51828 99.4757 -134071 200524 31978.2 75028.3 6478.18 
30359 2 -253.195 35.7766 -36.7342 -1.50166 -0.661579 0.127003 0.0227785 -0.00977522 0.0361072 0.00341178 -1.52651 177853 114668 81957 -9461.23 -20974.8 -124478 
31167 2 -251.624 34.783 -34.1118 -3.14854 -0.165116 0.15403 0.0520811 0.0192749 0.068587 0.0125502 -1.51741 -47659.1 -108120 226860 137593 33802.7 -136599 
30264 2 -251.626 33.0043 -36.7018 -2.5536 -0.25491 0.723728 -0.0867762 0.0676154 -0.116497 0.00895473 -1.52783 -28599.5 14332.3 95312.7 39858.1 -62687.3 -84540.9 
31181 2 -250.072 32.0722 -34.1081 -0.596618 0.886849 0.851392 0.0845282 -0.0718951 0.0821825 0.00235193 -1.51561 107494 -41650.1 234799 25179.1 -140.349 38570 
31172 2 -249.992 35.7521 -36.7172 -2.57939 5.60878e-005 -0.145702 -0.0798706 0.0426163 -0.0196147 0.0084066 -1.52738 80496.5 -120940 197284 148937 41939.8 -108976 
31990 2 -248.427 34.7908 -34.0786 -1.46479 0.182681 0.13881 -0.0206306 -0.0254052 -0.0526043 0.00276874 -1.54684 -33558.7 -64791.3 181070 27615.8 50612.7 34281.8 
30263 2 -248.472 33.043 -36.7271 -2.13622 0.1406 -0.40301 0.0744077 -0.072199 0.0137207 0.0059772 -1.52778 -68410.3 -95023 152654 134211 23940.6 -13568.1 
31995 2 -246.907 32.0102 -34.1216 -1.23028 0.475127 -0.206823 0.0339833 0.0144159 -0.0794761 0.00224459 -1.5103 140563 79914 -200586 -60026.1 -93463.2 -70759.1 
30361 2 -246.803 35.7507 -36.6905 -1.29537 0.196566 -0.354548 -0.0953924 0.0324447 -0.0198224 0.00232046 -1.53655 -68997.4 -17274.8 204581 44281 88449.3 -82410.7 
31080 2 -245.296 32.7738 -31.6128 -0.0956031 0.388709 0.245197 0.0237814 0.0495947 0.0529535 0.000277543 -1.8561 -72357.9 111450 -682433 -97935.6 -200350 -10366.2 
29466 2 -245.258 34.7517 -34.0769 -0.930476 0.927292 -0.553635 -0.0135188 0.0054626 0.00366253 0.00255955 -1.54265 25759.3 -166036 103340 -33241.5 40445.5 3464.28 
31175 2 -245.261 33.0068 -36.6664 -1.41471 0.623483 -0.381142 0.0345145 0.00982088 -0.0862655 0.00319338 -1.52825 110772 -156553 269831 3075.93 41142.2 -131547 
31090 2 -243.623 32.0248 -34.0585 -1.96321 -0.12828 -0.157789 -0.0512096 -0.0212496 -0.113736 0.0049065 -1.51867 44688.7 47980.5 155958 177400 202100 -114812 
30271 2 -243.653 35.745 -36.6971 -1.20602 -0.643174 -0.3524 -0.0194914 -0.014689 -0.041018 0.00250939 -1.53121 -154064 43466.1 306204 -112473 -105079 15013.4 
30371 2 -242.101 34.7677 -34.1243 -1.32635 -0.637757 0.126748 -0.0391644 -0.0274625 -0.098141 0.00274828 -1.52142 -177132 -157996 -67373.2 -57805.7 -253950 79229.7 
30274 2 -242.05 32.9881 -36.7533 -1.28671 -0.123842 -1.11405 -0.0347718 0.0232336 0.095055 0.0036678 -1.51852 126375 -82900 396163 -81503.2 89500.6 -83381.8 
30368 2 -240.478 35.7017 -36.7511 -1.22619 0.919465 -0.330695 0.0598036 0.00106623 -0.0748934 0.0030963 -1.52444 -35592.1 -131201 33597.3 25367.9 -197090 -149514 
32003 2 -240.456 32.121 -33.986 -2.09087 -0.0729517 -1.16263 0.0186206 -0.0511966 0.0390884 0.00721545 -1.48056 83939 426453 941333 46462.9 216510 148064 
30281 2 -240.424 35.344 -31.6768 -1.11796 0.608883 0.194549 0.0830888 0.0810554 -0.0653315 0.00208882 -1.60516 554193 523716 -873756 -536889 -211602 79913.9 
30375 2 -238.867 34.8026 -34.2222 -1.96094 0.387887 -1.06273 -0.0183222 -0.05556 0.0248212 0.0064552 -1.70364 -340269 -596336 -108044 137214 68901.1 140251 
32041 2 -238.86 32.9907 -36.7656 -1.37481 -0.889523 -0.320196 0.000705724 0.0042652 0.120593 0.00350636 -1.50671 22376.1 -195522 53046.9 -18069.7 27148.4 -162944 
31184 2 -237.332 32.1425 -33.9034 -1.09153 -0.111243 0.0462553 -0.0355186 -0.0709634 0.0254767 0.00151892 -1.78122 -147983 354871 1.04755e+006 -112529 -130891 608915 
2689 1 -237.313 35.1917 -31.6893 -2.61733 0.0580914 0.726363 0.0155645 -0.100197 0.0178718 0.0103208 -1.14071 1.47285e+006 2.06845e+006 756835 -161649 -231915 40148.4 
28666 2 -237.226 35.6677 -36.7776 -0.935438 -0.441315 -0.707487 0.0304579 -0.0464025 0.0436174 0.00197787 -1.51884 106203 -269353 -107593 75278 162235 -208297 
31182 2 -235.67 34.6563 -34.0459 -2.25835 -0.141092 0.212789 0.0255745 0.102961 0.0147933 0.00650582 -1.91942 -336777 -704422 534087 88163.7 -162547 -67585.5 
34424 2 -235.645 32.9774 -36.6575 -0.466349 -0.096017 0.50828 0.0375767 -0.0753593 0.0812076 0.000610927 -1.49695 319137 -141313 535435 -92065.5 -23083.9 -197469 
29380 2 -234.138 32.0156 -33.85 -2.26457 -0.512335 -2.28934 0.135018 -0.0127231 0.0238486 0.013391 -2.33114 -181599 -584431 1.05415e+006 -30749.6 28529.6 61949.2 
31232 2 -233.995 35.6369 -36.6897 -1.41479 -0.441218 -0.836127 -0.0744956 0.00281696 -0.0721707 0.00364683 -1.50647 149435 -104999 42790.6 8480.62 -35773 -104838 
32727 2 -232.506 34.5927 -34.0746 -0.801914 -1.00747 0.33934 0.0689456 0.0101547 0.00775516 0.00223341 -1.90542 -113578 -32462.9 -121552 -271509 -395597 -304391 
30190 2 -232.413 32.9374 -36.6274 -0.500634 -0.44288 0.394266 -0.00382102 0.00893087 0.0332949 0.00075851 -1.66509 243657 -441351 432471 101688 81863.9 -416127 
3002 1 -231.068 31.9491 -33.8918 -1.17269 0.410095 0.504221 0.0415466 -0.113635 0.062109 0.00251346 -1.68307 649195 1.03443e+006 1.19124e+006 -463546 -55479.5 67493.3 
30284 2 -230.79 35.6465 -36.6701 -3.53124 -0.531869 0.4457 0.0142529 0.0179506 0.022859 0.0163122 -1.50112 165183 -99135.7 193037 16432.7 161847 -146904 
2142 1 -229.653 32.5044 -31.6311 -2.27401 0.729962 -1.21629 0.078879 0.0483714 -0.0263597 0.0100438 -1.83401 279604 516414 750963 -113924 -268572 -20655.5 
29491 2 -230.778 37.2653 -34.031 -1.62187 -0.311659 0.150641 -0.0892957 -0.0321835 0.019897 0.00346405 -1.54676 -108099 475727 73643.2 102313 40753.1 -93886.4 
32812 2 -231.036 35.2377 -31.578 -2.16222 0.788076 0.0679392 0.00169275 0.026117 -0.138729 0.00667656 -1.86061 -689296 535433 -930186 278349 -472395 351327 
31093 2 -229.287 34.4017 -34.0004 -1.40951 -0.102592 0.301496 0.00365937 0.0343234 0.0104085 0.00263005 -2.50485 370187 61497.5 491024 -126814 166430 -267202 
33630 2 -229.207 32.9597 -36.7216 -1.11352 0.172872 0.216506 -0.124512 0.0949879 0.0270859 0.00165839 -1.8478 14607.1 -319794 275089 269150 62335.4 -1392.83 
1204 1 -228.315 31.629 -34.2291 -1.56171 -0.223579 -0.653991 -0.143873 0.00695391 -0.0566616 0.00407807 -1.55402 874238 -37216.5 77578.2 350786 -647366 -513055 
31116 2 -227.699 37.0489 -33.9114 -3.29929 -0.433738 -0.0485895 -0.0129343 -0.0820859 -0.018974 0.0139501 -2.09393 -416172 -361707 377632 -534174 320200 -358814 
31186 2 -227.632 35.6746 -36.7102 -1.18354 0.139668 -0.275716 -0.0181842 -0.0313772 0.013676 0.0018846 -1.79045 -157763 -305175 87198.3 159338 248466 158019 
31107 2 -226.798 32.7065 -32.2018 -2.07426 1.64321 -1.35292 -0.0912924 -0.00285375 0.112028 0.0111254 -2.75241 -669467 -1.14377e+006 -1.14163e+006 74041.1 -184177 16019.3 
425 1 -226.283 34.534 -34.3618 -2.17908 -0.150829 -0.569639 -0.0421852 -0.0121149 -0.0798976 0.00712481 -0.902149 1.10183e+006 482140 -374526 625568 -277358 172825 
30286 2 -226.134 32.8704 -36.7451 -2.41621 0.97913 -0.669342 0.0766846 0.0612504 0.0495304 0.00912495 -1.85473 -275067 -244029 192204 7290.38 -184031 -318198 
31198 2 -225.108 35.2021 -31.91 -3.25634 -0.643727 -0.731908 -0.00159376 0.0851674 0.0554523 0.0145523 -2.26457 -1.57003e+006 -1.3202e+006 -642333 -348980 280026 -243329 
1208 1 -224.842 37.0338 -34.2273 -2.83453 -0.0536442 1.00208 0.0427174 0.00341738 -0.0816463 0.0126421 -0.842876 749181 478567 566133 656220 239905 61047.4 
31021 2 -224.574 32.0974 -34.1215 -1.73614 1.2292 1.05966 -0.0259097 -0.0476586 0.0442247 0.00711376 -2.00295 121593 138867 465476 -250423 483612 76413.8 
28583 2 -224.546 35.5552 -36.7322 -3.1099 0.937077 0.529645 0.0856773 -0.0325701 -0.0131407 0.0136407 -1.98146 -278445 -284608 196912 -96757 -125114 -16798.8 
30326 2 -282.758 37.7952 -33.9771 -2.35176 0.500962 0.370846 0.0354773 0.0331328 0.0259154 0.00745539 -1.28779 -9752.13 299562 387589 -19493.4 -204099 -94606 
30330 2 -281.335 41.0646 -33.2571 -2.14132 -0.0132381 0.657967 0.00637364 -0.0619393 0.0277139 0.0063207 -1.25767 301161 131357 1.00918e+006 440459 -97044.3 447322 
30409 2 -280.403 38.4897 -35.8934 -2.0661 -0.0561432 0.592368 -0.0848114 -0.00657955 0.00483198 0.00582254 -1.35788 16605.7 185965 183808 105733 -127333 313954 
30331 2 -280.034 38.4986 -32.872 -1.80766 0.122631 0.864993 0.0622761 0.00130603 0.0409139 0.00507698 -1.56032 -493934 -710381 -521093 33149.1 -232892 -237338 
30411 2 -279.637 43.5832 -33.5684 -2.80143 -0.395099 0.475338 -0.0296256 0.0190437 0.076413 0.0103659 -1.09397 -541200 -141323 26167.3 -143811 435291 83067.4 
30410 2 -278.719 41.0068 -35.1807 -2.15927 -0.0150564 0.476438 0.00487965 0.037396 -0.0362273 0.00615864 -1.37204 583527 513480 209479 102360 -576509 241489 
30335 2 -278.414 41.08 -32.2255 -1.21602 0.38183 -0.116687 0.0409903 0.0262867 -0.0995125 0.00206324 -1.67246 -565706 -806916 -346975 -5445.82 166952 -105697 
30325 2 -277.578 38.2556 -34.4832 -1.61459 0.733755 -0.135239 -0.0016406 -0.026249 -0.0494183 0.00398458 -1.52334 131359 142841 224348 98070.1 -409850 -221554 
29516 2 -277.586 38.9205 -37.5363 -1.95143 -0.0202948 -1.24772 -0.0380576 0.0159403 0.0294038 0.00675766 -1.45772 657212 883529 1.09095e+006 249830 261811 169760 
30333 2 -276.819 43.4429 -34.4401 -2.18701 -1.01876 0.454952 -0.0175437 0.0169505 -0.105925 0.0075922 -1.26048 -622469 -349607 -192570 396021 -257349 -141333 
29520 2 -275.883 41.538 -36.7226 -1.51382 0.856812 -0.570608 -0.0371937 0.0304938 -0.0174863 0.00422109 -1.35232 642263 245745 494093 483960 103314 322362 
30329 2 -275.882 40.6834 -33.7708 -1.19791 0.222746 0.545816 -0.0727795 -0.0831918 -0.017284 0.00224513 -1.59929 -688054 -305479 -256962 -59114 -5844.99 2635.84 
30328 2 -275.001 37.7423 -33.111 -1.85287 -0.502973 -0.997554 -0.0145557 -0.0446239 -0.0111875 0.00589608 -1.44375 -937479 -227363 -50021.7 -255114 154403 -85678 
29521 2 -274.658 38.7954 -36.0668 -2.33621 -0.626401 -0.476141 0.0267823 -0.0195075 0.0580253 0.00765405 -1.55068 1.08197e+006 -309072 266976 -500493 -153215 -256368 
31222 2 -274.357 43.1502 -32.6815 -2.58976 -0.268624 -0.141433 0.0808834 -0.0697426 0.0437602 0.00856351 -1.39613 99443.1 1583.77 911789 -9775.26 -605597 110061 
30332 2 -273.288 40.1303 -32.2583 -1.49424 -0.573471 0.651091 0.114914 0.0436641 0.0344829 0.00376034 -1.48582 -666873 114733 -874013 72485.5 -148981 -186344 
29525 2 -273.146 41.1889 -35.0464 -2.78866 -0.276611 -0.585444 0.0273338 -0.0155571 -0.0631371 0.0103229 -1.53167 -604011 -274499 -131302 -435716 -21029.1 695873 
29430 2 -272.215 37.8841 -34.0469 -1.2765 0.475156 0.624685 0.0476683 0.038794 0.0442353 0.0028282 -1.41835 -740784 -150377 -959337 -100931 615877 -75261.1 
30339 2 -271.618 42.6119 -31.589 -1.92569 -1.78375 -0.0945227 -0.0266908 0.0490645 0.0550395 0.00868941 -1.45385 -519437 -371492 -614913 339888 -376525 294482 
29522 2 -271.443 39.0401 -36.6119 -1.69199 -0.0416909 -0.717948 -0.0172493 0.0277038 -0.0558977 0.0042572 -1.43562 406901 671389 274988 -724338 1635.95 208460 
29601 2 -271.342 42.555 -36.9794 -1.5996 0.449037 -0.166009 0.0189584 0.000993435 0.0190773 0.00351143 -1.42587 170489 793939 72479.2 150778 223709 200098 
29434 2 -270.457 40.8221 -33.8367 -2.40465 0.441792 0.00486866 0.0501383 -0.0557318 0.00779803 0.00752884 -1.57293 138828 1.12291e+006 1.13981e+006 100846 -42333.9 -191068 
29435 2 -269.106 37.9229 -34.0858 -0.535482 0.219946 0.222633 -0.0140051 0.0131554 -0.025895 0.000484515 -1.49496 584331 481868 1.29103e+006 -427118 -1861.94 -245871 
29523 2 -269.014 40.4926 -36.7116 -1.36766 -0.664482 -0.156645 -0.0685733 0.0652731 0.0114141 0.00294293 -1.36279 -1.27397e+006 -1.58309e+006 -168124 154452 -43245.7 -645521 
29529 2 -268.697 42.8732 -35.4079 -1.56481 -0.479297 0.104713 0.0496299 0.0855209 -0.0274766 0.00338723 -1.56717 -937536 -1.71967e+006 -1.29329e+006 -207830 -481637 -312829 
30336 2 -268.524 42.8775 -32.42 -1.86195 -0.0905649 0.79632 -0.0242873 -0.0748588 -0.0887482 0.00517558 -1.58954 -177081 -734929 -950215 189416 876381 114760 
29439 2 -267.375 40.4324 -33.9647 -1.13252 0.657477 0.457477 -0.0422738 0.00631183 -0.0902363 0.00242352 -1.49459 -327175 -644811 299957 -202201 -42352.7 218006 
29433 2 -267.143 38.4704 -36.64 -1.86668 -0.542348 -0.116554 -0.0933433 -0.0400427 0.0479943 0.00477638 -1.35795 -1.3125e+006 -932640 203833 775057 -113395 85331.6 
29438 2 -266.157 43.1551 -34.0985 -2.16996 -0.891241 -0.0586872 0.0181031 0.0705603 -0.0331237 0.00693549 -1.52094 -2.52788e+006 -876613 -1.17783e+006 -605891 -184363 -307881 
29526 2 -265.97 41.4279 -36.5974 -0.86771 0.198294 -1.08755 -0.039061 0.0639408 0.0321239 0.00248756 -1.64982 962908 1.0188e+006 51660.7 -399644 -66841.2 -2150.4 
29344 2 -265.849 37.7431 -33.974 -1.74105 -0.447402 -0.166881 0.0581707 -0.0189697 -0.0488669 0.00410513 -1.51444 -30524.1 -68710 -138638 222896 -162639 117261 
30340 2 -264.261 40.6098 -34.0069 -0.78444 0.7214 0.312612 0.0399875 -0.00648857 0.0525866 0.0015536 -1.54176 433533 921453 803828 -164477 56614.6 152524 
29437 2 -264.187 38.6385 -36.6116 -1.76366 0.376422 0.511431 -0.072669 0.0286995 0.036146 0.00442562 -1.50437 -703836 305763 259886 -195658 107269 44422.1 
30414 2 -263.707 43.4531 -32.7767 -2.03456 0.492049 -0.188834 0.0957874 0.078781 -0.0276413 0.00556353 -1.44954 -857685 -305400 -684042 -183489 -696418 195810 
30247 2 -262.72 37.6647 -34.0181 -2.13168 -0.454461 -0.111367 -0.0466584 0.00366621 -0.0970631 0.00599909 -1.5338 -36346 37842.1 57281.7 -95685.4 -84793.3 4533.62 
29530 2 -262.52 41.1423 -36.6335 -2.61111 0.372836 -0.552526 -0.0456966 0.103611 0.0358664 0.00914684 -1.36921 -202910 -815368 -330336 456329 107118 12719.3 
29441 2 -261.08 40.3413 -33.9932 -1.2855 0.356726 0.245863 -0.063013 0.0775555 -0.0313793 0.00231778 -1.46715 -105801 137182 134596 -207337 -100492 191610 
29447 2 -261.033 38.5286 -36.6571 -2.19704 0.535025 0.537485 0.0184522 -0.0788053 -0.0287941 0.0068041 -1.52823 -571621 -556796 162325 362098 -137043 80944.3 
30341 2 -259.578 43.0203 -34.0377 -2.61207 0.456475 0.370994 -0.022565 0.0570582 0.0671216 0.00902939 -1.5541 514011 -358272 377678 -187515 -119010 4392.09 
31155 2 -259.556 37.6059 -34.102 -1.81133 0.305345 -0.190864 0.0964734 -0.00297765 0.0231736 0.00429568 -1.52723 -102908 -1478.64 29186.2 44572.2 -53999.4 46343.6 
29533 2 -263.798 43.59 -35.8519 -2.98481 0.361438 -0.615776 0.0282076 0.00963846 -0.0263993 0.0118633 -1.4971 199026 -550077 497058 397531 607990 -32751.2 
29446 2 -259.471 41.3139 -36.6409 -2.49284 -0.70811 0.00363473 0.0286428 0.0673277 -0.069969 0.00845852 -1.53833 -257313 336258 -11402.9 -108869 43191.6 -100406 
30350 2 -257.912 40.3341 -34.0554 -1.6571 0.696298 0.446467 -0.0917399 0.0673591 0.00528481 0.00432033 -1.56199 -88879.5 37044.8 237403 12933.5 -17742.3 182431 
29445 2 -257.919 38.5761 -36.7094 -1.87313 0.923666 -0.13989 0.0141065 -0.046326 -0.013155 0.00551837 -1.52291 -74172.3 206849 195295 23329 -23571.8 37344.7 
29545 2 -256.339 43.0611 -34.0622 -1.62164 0.095265 -0.185525 0.0109181 -0.0559372 -0.00226233 0.00336695 -1.64584 221688 -111717 -273340 19728.1 72700.8 -57181.9 
31168 2 -256.375 37.5807 -34.116 -2.57447 -0.662918 -0.166449 0.0398614 -0.00719964 0.026291 0.00893635 -1.51582 131009 1699.08 181257 -10629.7 -37331.6 -80734.9 
30353 2 -256.314 41.3107 -36.6633 -0.525385 0.914308 -0.539479 0.0227777 -0.05671 -0.0293729 0.00176714 -1.52201 -88672.4 -67236 27307.2 54650.1 -18782.3 -10443.7 
30354 2 -254.773 40.3325 -34.0716 -2.96835 0.390904 0.608916 0.101418 -0.0517607 -0.0136631 0.0117572 -1.53486 -138538 201584 354583 -32771.6 -2247.71 106952 
29454 2 -254.734 38.5624 -36.7247 -1.59157 -0.417563 0.37192 -0.0167352 -0.0993098 0.0828441 0.0035843 -1.51822 27109.3 106465 195265 32388.9 -2494.97 -24595.8 
30357 2 -253.171 37.5213 -34.102 -1.91588 1.07586 -0.369485 -0.0912775 0.134485 -0.0270415 0.00625299 -1.51456 70910.9 46300.8 147188 -24432 -51094.8 -75796.7 
29607 2 -253.145 43.035 -34.0835 -1.86895 -0.0829901 -0.0721062 -0.0637872 -0.0236658 0.029097 0.00441471 -1.64282 273289 -46611.6 85988 -92730.4 -19314.9 -38490.6 
29458 2 -253.142 41.2881 -36.7073 -1.50228 -0.536656 -0.808369 0.0365085 0.0211197 0.116319 0.00402834 -1.51332 56902.1 148566 28343.2 -39574.4 -48356.7 -46760.8 
29552 2 -251.543 38.5205 -36.6856 -2.37144 -0.616502 0.646554 -0.0740103 0.0395684 -0.091753 0.0080884 -1.51892 -34453.3 182498 264647 32354.7 -37677.4 -28638.6 
28739 2 -251.601 40.3012 -34.0657 -2.07521 -0.0850017 -0.504903 0.0339217 -0.00964646 -0.0357413 0.00575428 -1.58354 48301.2 173830 244425 -3645.43 98328.7 96837.2 
28648 2 -250.004 37.5144 -34.1068 -1.26273 -0.333743 -1.25262 -0.034057 0.049264 0.0236934 0.00412482 -1.57875 -111586 126808 109392 62450 -3184.57 -5850.52 
28734 2 -249.979 43.0386 -34.044 -2.44701 -0.0704155 -0.73175 0.035167 -0.0643679 0.0227701 0.00822251 -1.52638 138918 21265.1 -179493 34150.5 24214.7 -210308 
28740 2 -249.969 41.3036 -36.6199 -2.12136 -0.0192475 -0.217316 0.00731942 -0.101722 -0.0704395 0.00572801 -1.52847 37742.4 99355.8 93232.1 35635.7 43957.9 74618.7 
28741 2 -248.44 40.2788 -34.0874 -1.37358 -0.454473 -1.15121 0.0932063 -0.0402235 0.00723255 0.00430574 -1.46248 24644.7 121970 -217826 57647.1 -75274.7 -28644 
29550 2 -248.397 38.5087 -36.695 -1.74241 0.602511 0.43066 0.0249704 0.0114465 0.0448064 0.00451472 -1.5392 -104633 138383 232693 -23328 66411.2 6982.88 
30367 2 -246.86 37.505 -34.1034 -2.02615 0.0762909 0.389346 0.0385191 0.0261205 0.0116001 0.00536895 -1.45131 -133040 -47597.2 -10401.2 -150508 -53066.9 -127924 
29561 2 -246.779 41.2459 -36.5706 -0.636708 1.26671 -0.301106 -0.0147185 0.0734785 -0.040001 0.00264575 -1.55284 95329.7 151186 281980 40496.2 124799 117123 
29608 2 -246.691 43.0336 -33.9337 -1.1039 -0.206256 0.861758 -0.0833655 -0.0551897 0.0173698 0.00252377 -1.39686 753672 363174 394972 66691.1 390891 69691.1 
28660 2 -245.235 38.505 -36.6494 -2.44599 1.13313 -0.0776526 0.0516027 -0.0600376 -0.0256882 0.00916033 -1.55329 -75208.3 -70620.7 231252 -64624.3 -7763.51 -3347.03 
29567 2 -245.176 40.2409 -34.0138 -1.74586 0.166791 -0.600674 -0.0430103 0.00755833 0.0401792 0.00432851 -1.36122 398295 -113726 323948 50369.8 183890 173042 
29554 2 -243.678 37.4682 -34.0461 -1.91265 0.789092 0.0314625 0.032769 -0.0573825 -0.00966525 0.0053931 -1.46447 53148.9 -186965 510601 -53430.6 30778.6 -126911 
30420 2 -243.528 42.852 -34.0502 -1.13907 0.0502719 0.0661718 -0.00829073 -0.0671757 0.00264614 0.00164289 -1.61941 -123225 -401489 -695488 -279059 536865 -169019 
28664 2 -243.596 41.1646 -36.6129 -2.02417 -1.68487 0.177359 0.0226447 -0.00124622 -0.0197644 0.00877574 -1.53791 117284 -135932 115264 -19273.4 -68235.3 -193085 
28742 2 -242.001 40.0716 -34.0553 -2.15931 -0.520229 0.583497 -0.0343567 0.0370226 -0.106835 0.00664235 -1.59162 -32128.7 -758489 275852 -312758 123022 100560 
29457 2 -242.052 38.4205 -36.729 -1.97911 -0.294811 -0.036145 0.0629997 0.0611322 0.0908804 0.00504447 -1.52356 199276 -105899 335575 11212.8 -227478 -60231.9 
29470 2 -241.904 38.2 -31.5672 -2.52596 0.0171278 0.670299 0.0658936 -0.132743 0.0546003 0.00860258 -1.2042 185216 891225 -257873 -232687 77903.5 -51587.9 
28669 2 -240.466 42.6161 -34.0605 -1.13862 -0.324678 0.460227 0.0863668 0.0539052 -0.0242871 0.00203245 -1.56543 -20652.5 -436608 -684278 -451848 -65389.2 -479982 
30374 2 -240.465 37.4157 -34.1631 -2.42052 -0.94905 -1.20934 -0.00776004 0.00560537 -0.0104613 0.0103559 -1.57447 39536.7 -643436 38477.8 194402 -130172 -39158.8 
30280 2 -240.375 41.0904 -36.662 -1.88157 -0.242471 -0.357104 -0.00869878 0.044541 -0.0332468 0.00469375 -1.55149 241486 319889 -54544.8 196966 69780.4 -341944 
28799 2 -238.756 39.9599 -34.0842 -2.69903 -0.600897 -0.358683 -0.0529908 0.0881384 -0.00663988 0.00979209 -1.58838 62168.8 19313.9 -258489 -111349 247525 -154612 
30365 2 -238.783 38.3584 -36.7262 -0.81578 0.366542 0.829795 -0.125049 0.000376864 0.017283 0.00187468 -1.51589 193139 -196609 -119537 64429.5 111205 -148388 
28665 2 -240.197 40.7941 -31.574 -2.33947 0.244603 0.540833 -0.101628 0.0361921 0.0681455 0.00733729 -1.29498 -134030 334682 -452477 46069.8 76200.9 -46250.6 
34475 2 -238.705 37.9745 -31.6551 -1.69066 0.516203 0.274134 -0.074231 -0.174148 0.0898408 0.00403039 -1.56548 133973 534193 -286601 -296595 112193 -18616 
29560 2 -237.294 42.7136 -33.8593 -2.03042 0.279638 1.15569 -0.0353699 -0.101171 0.0529827 0.00697322 -1.37924 586017 93800.9 308970 -61628.9 -118443 -237959 
30370 2 -237.137 37.2852 -34.1593 -1.39344 0.581111 -0.414648 -0.130738 0.0989404 0.0861694 0.00308744 -1.71973 -237870 -580176 83366.3 -72794.9 100179 -285112 
28574 2 -237.209 41.0703 -36.5007 -1.95547 1.03925 0.445219 -0.0216788 0.0136426 -0.202322 0.00642624 -1.61976 -27015.7 47281.7 186104 -203086 147943 136837 
28668 2 -235.609 39.9662 -34.0308 -1.60927 -0.521834 0.0394119 0.0386579 -0.0127809 0.0551448 0.00360678 -1.62766 -209425 -201187 -101864 -151096 36580.6 -296139 
30369 2 -235.573 38.3614 -36.6779 -1.96095 -0.183968 -1.2439 -0.0264479 -0.00200622 -0.0558189 0.00683473 -1.52203 98113.4 80199.6 -100673 -25264.4 168053 -153121 
31193 2 -234.104 42.6039 -33.8711 -2.35498 -1.23371 0.31098 0.0287951 0.103907 0.0574974 0.00902405 -1.28688 391596 -360375 59510.8 -57080.6 79961.6 -280222 
28578 2 -234.016 41.0843 -36.5131 -2.38715 0.465757 -0.563996 0.00144347 -0.0789064 -0.0802172 0.0078512 -1.64798 181180 34106 112187 -33441 53405.2 -56436.4 
33665 2 -234.003 37.2976 -34.0675 -1.76085 1.40426 -0.0622291 0.0949896 -0.0127816 -0.012165 0.00639386 -1.54809 -306023 -82663 209335 -49107.9 132410 -223122 
27945 2 -232.418 39.9793 -33.9961 -0.833119 0.272731 -0.459706 -0.00616095 0.0562159 0.137712 0.00123408 -1.64307 -108456 -54944 162405 -58679.1 91478.8 -132757 
30376 2 -232.375 38.3535 -36.5989 -2.69223 -0.546197 -0.652046 -0.015891 -0.0258733 -0.0611225 0.0100404 -1.51729 177097 -92393.4 -58288.5 2593.11 54732.3 -119234 
32007 2 -230.927 42.6929 -33.7941 -2.94773 1.5707 -0.164319 -0.0432974 0.0310203 -0.078642 0.0140854 -1.30679 270026 -213619 270898 81884.4 -56912.3 -179837 
32001 2 -230.817 41.086 -36.4923 -1.66811 0.315668 0.938048 -0.00675377 0.0417514 0.126245 0.0047385 -1.66232 393068 183430 258580 -101352 59971.7 148123 
30383 2 -229.288 40.0881 -33.9022 -1.40016 0.296943 -0.756032 0.0600234 -0.061908 -0.0201981 0.00330019 -1.62262 -237116 190149 58192.8 58822.5 129324 -54173.1 
31183 2 -229.137 38.3898 -36.5162 -1.78196 0.314388 -1.14148 -0.0900666 0.00956923 -0.0128377 0.00576508 -1.52973 245476 276152 532985 85319.9 380095 -153297 
31192 2 -227.741 42.814 -33.7945 -1.19673 -1.11546 0.893511 0.0771387 -0.0231083 0.0215058 0.00437654 -1.24548 516501 138548 639318 202443 18947.6 -111988 
28676 2 -227.59 41.1346 -36.4111 -3.28264 0.807923 -1.69826 -0.00383545 0.147309 -0.0678361 0.018027 -1.58372 546799 585431 461264 -8145.27 14306.4 137447 
31108 2 -226.284 39.6571 -34.059 -2.18697 -0.622491 -0.654174 -0.0511315 0.00132378 0.0737398 0.00705112 -1.73752 -687827 -673709 -242806 -448113 61540 -30729.8 
32735 2 -226.052 38.3218 -36.7255 -2.0284 1.27616 1.94536 0.0129594 -0.156473 0.141921 0.012 -1.72411 -557881 -627763 -594648 -152503 98603.7 -98961 
28674 2 -224.811 42.0655 -33.5553 -1.39528 -0.0655413 -0.137538 0.0629845 0.14218 -0.0134779 0.00248126 -1.48015 -782792 -1.04665e+006 -737297 180566 119365 -182904 
32855 2 -224.408 40.9299 -36.4657 -1.58503 0.873572 -0.902262 -0.0115267 0.0899789 0.074165 0.00515084 -1.5778 -54837.5 -190062 95911 -56101.9 358819 -48096.1 
29524 2 -273.945 43.9321 -35.6674 -1.17053 0.420282 -0.0215445 -0.0193864 0.015385 -0.0450396 0.00194877 -1.07771 333034 -168746 78816.3 332683 69099.9 63691 
30412 2 -271.144 43.9648 -34.1645 -1.55202 -0.573752 0.0593306 0.0739883 0.0459517 -0.0250387 0.00345295 -1.4287 1.05816e+006 551245 178954 441824 439044 221018 
29602 2 -269.83 45.3389 -36.6787 -1.90078 -0.928984 0.13506 0.00405717 -0.0512985 0.0460492 0.00566054 -1.05966 258330 -129701 36101.5 115268 -13139.8 90010 
29528 2 -268.184 45.4944 -33.9866 -2.00965 -0.314734 -0.738519 -0.0125742 0.0138753 0.046755 0.00589851 -1.36789 1.12195e+006 -141930 263439 257851 90429.6 -104444 
29527 2 -266.672 44.7622 -36.5969 -2.63704 0.142784 -0.147505 0.0284543 0.0238683 -0.0179425 0.00881172 -1.42881 699996 351011 -264234 34692.2 132315 -35835.2 
30343 2 -266.181 44.8869 -31.6713 -2.03649 0.468743 1.12253 -0.00823394 -0.0200813 -0.0966051 0.00708742 -1.30777 695893 306529 -119084 -224639 148829 -84605.1 
30413 2 -264.912 45.9762 -34.3362 -0.818228 -0.987634 -0.0948592 0.0281934 -0.0845078 -0.0206811 0.00208314 -1.18167 988318 -209906 484869 83431.3 -60657.8 -199506 
29532 2 -261.694 45.2859 -33.9955 -1.89944 -1.64308 0.505153 -0.0489275 -0.0312563 0.0393109 0.00826592 -1.07127 1.21083e+006 282665 78639.6 -77301.2 556138 -4962.66 
29537 2 -260.875 44.2403 -36.7196 -2.92116 -1.06043 -0.515419 -0.0734715 0.017187 0.0046857 0.0124986 -1.36956 166836 691956 25643.1 -53762.4 94767.4 -550661 
29540 2 -258.037 45.6893 -34.0362 -1.02723 0.255105 0.483428 -0.0311453 0.0420921 -0.0231827 0.00170536 -1.16329 996386 -258080 61311.7 82310.4 1983.39 -137659 
30415 2 -257.852 43.9945 -36.5851 -2.49112 -0.145847 0.267837 -0.0014075 0.0707609 -0.0385179 0.00793331 -1.54728 -455604 -74277.9 169308 222721 -48663.1 -37278.8 
29605 2 -256.342 46.7223 -36.4965 -1.57057 0.548465 0.9438 0.059509 -0.069318 -0.0209044 0.00460764 -1.17786 -81102.5 -105247 33739.3 89051.4 -27377.2 7783.82 
30416 2 -257.901 43.8739 -31.5654 -1.48495 1.2392 0.0520604 -0.0383026 0.0453462 0.0825996 0.00471489 -1.18346 159503 -149758 -304809 30756.3 113199 -63698.6 
28738 2 -254.801 45.7284 -33.9792 -1.36926 -0.34103 0.857713 -0.0108946 0.032394 -0.0581406 0.00343451 -1.31551 767341 -222222 177815 -68341.2 -22861.4 -205960 
29536 2 -254.723 44.0588 -36.59 -2.04843 0.332142 0.435959 0.0397332 -0.0356062 -0.0645429 0.00566335 -1.66499 -10054.2 202188 253938 -127276 -44662.7 22385.9 
29606 2 -253.147 46.6908 -36.5145 -2.20744 0.0278991 -1.01916 -0.07826 0.0516659 0.0205807 0.00744662 -1.28039 5612.08 -324735 5384.42 -7191.68 -91352.3 -22028.6 
28735 2 -251.533 44.0488 -36.6027 -1.95499 0.136216 -0.915252 -0.027053 -0.100981 0.06985 0.00589231 -1.65902 62658.5 -7107.95 162096 40011.5 96391.9 28429.9 
30417 2 -251.624 45.6978 -33.9913 -1.42684 -0.231427 -0.188343 -0.0459369 0.0413006 0.0959112 0.00267636 -1.30326 287932 -375210 -81332.9 -12039.8 -8137.43 -113778 
29543 2 -249.991 46.6949 -36.3945 -0.70667 0.287481 -0.996093 0.0657838 -0.00862538 -0.144734 0.00198277 -1.2805 -106927 -178132 -47812.3 -95151.1 189220 51903.8 
28730 2 -248.431 45.7133 -33.9065 -2.85816 0.285285 0.158306 0.0267937 -0.0544404 -0.021028 0.0104232 -1.19104 369286 -102510 96168.4 -90308.2 -44438.2 -136737 
28798 2 -248.349 44.0143 -36.5193 -1.19489 -0.789933 0.135887 -0.00482664 -0.06689 0.084674 0.00260748 -1.66381 134911 92419.9 169807 -217949 274853 95452.5 
29612 2 -246.808 46.6491 -36.4316 -1.57776 -0.542074 -0.557758 0.00452814 0.0407832 -0.0127801 0.00389728 -1.26222 56829.1 -248819 -13046.4 -15945.8 -83428.1 -59316.2 
28655 2 -245.28 45.7348 -33.9321 -2.43251 -2.07565 -0.808169 0.0553058 -0.0210606 0.0403781 0.0137018 -1.28696 -121072 -230555 -309217 -323870 11750.4 -8283.45 
29555 2 -245.15 43.9781 -36.4733 -1.74041 -0.908552 0.169294 -0.0432854 -0.0656109 0.0104627 0.0048909 -1.65845 203199 256872 227827 -5974.69 -29105.6 167231 
28756 2 -243.562 46.6166 -36.3275 -3.30438 0.0215034 -1.03497 -0.110155 0.0147527 -0.0449238 0.0151024 -1.26928 -95764.7 -171832 -286248 -75979.8 29373.1 5994.18 
28759 2 -242.21 45.4656 -33.7792 -1.99423 0.462642 -0.203645 0.0243737 0.037023 0.00339799 0.00533087 -1.38778 133655 -259654 221027 -79677.4 -444220 -125857 
28755 2 -241.987 43.8816 -36.481 -1.89224 -0.750825 -0.159033 -0.0321214 -0.0258934 0.000797088 0.00525169 -1.65739 -186039 74932.6 29551.1 -285827 118831 269780 
28751 2 -240.475 46.4745 -36.1301 -2.45206 0.714578 -1.23311 0.00613482 0.0374005 0.00965957 0.0101313 -1.07772 -308698 -288431 277354 -15848.4 110726 -129687 
29568 2 -239.145 45.2176 -33.5605 -2.066 -0.573113 1.08827 -0.0489795 0.0677344 0.0225062 0.00728148 -1.06077 -52777.4 -274627 366809 8521.14 -181240 -271427 
28745 2 -238.842 43.8617 -36.3785 -3.12691 -0.42715 0.28896 -0.0141499 -0.123378 -0.0757532 0.01265 -1.46087 -147420 227795 222626 -169792 49789.8 194106 
30377 2 -235.718 43.7032 -36.3676 -3.03247 1.63545 0.0580663 0.125371 0.0719767 0.0876147 0.0149554 -1.25774 -188592 -343710 57664.2 -62565 -54903.8 -3742.62 
29563 2 -232.517 43.7594 -36.2857 -1.52647 0.5058 1.36891 0.00850094 -0.0388284 -0.0424352 0.00561728 -1.27875 57104.1 -147337 -6300.48 -110673 99295.5 -13596.7 
27957 2 -229.373 43.79 -36.2868 -1.30099 -0.5633 -0.948472 -0.0403577 -0.0637359 0.0387715 0.00366455 -1.16419 -346008 -217372 -115410 -174601 -209.557 -44858.7 
28761 2 -225.068 43.8651 -36.005 -3.95004 1.63791 -0.152627 0.0685296 -0.0359343 -0.0839674 0.0230603 -1.43569 1.78208e+006 403918 1.09381e+006 474394 12744.6 27705.5 
28758 2 -224.733 46.9139 -35.6913 -2.79654 0.405904 0.879178 -0.0438972 0.0939515 0.0890222 0.0110313 -1.08113 -397194 -314605 54654.8 -77196 176019 12954 
28680 2 -223.872 45.0412 -33.2955 -2.68847 0.723557 -0.0506224 -0.0515811 -0.0379328 -0.0240293 0.00976626 -1.37625 109156 492138 584217 293576 -78288.9 -369138 
29620 2 -272.525 -8.33982 -31.4514 -2 0 0 0 0 0 0.00503807 -1.08227 364519 218162 835416 19.9389 -660.644 -494.627 
30430 2 -272.525 -8.33982 -26.2095 -2 0 0 0 0 0 0.00503807 -1.08199 367002 216376 835172 300.136 575.846 829.241 
29624 2 -270.92 -9.26647 -28.8305 -2 0 0 0 0 0 0.00503807 -1.18811 405842 483879 585607 -237391 1896.74 2115.62 
29622 2 -269.315 -8.33982 -31.4514 -2 0 0 0 0 0 0.00503807 -1.48706 1.04039e+006 163841 875785 -127000 3387.51 11107.1 
30432 2 -269.315 -8.33982 -26.2095 -2 0 0 0 0 0 0.00503807 -1.48696 1.01769e+006 129336 877973 -156215 2508.94 4938.96 
29627 2 -267.71 -9.26647 -28.8305 -2 0 0 0 0 0 0.00503807 -1.2194 276088 236477 180014 3457.23 318.905 446.356 
29625 2 -266.105 -8.33982 -31.4514 -2 0 0 0 0 0 0.00503807 -1.4398 535371 50751.2 784410 -49634.1 932.737 16564.5 
30435 2 -266.105 -8.33982 -26.2095 -2 0 0 0 0 0 0.00503807 -1.43981 531857 44948.1 786537 -16864.1 1176.17 16233.4 
29630 2 -264.5 -9.26647 -28.8305 -2 0 0 0 0 0 0.00503807 -1.21828 193134 229042 175268 -4677.34 3938.12 8161.14 
29628 2 -262.895 -8.33982 -31.4514 -2 0 0 0 0 0 0.00503807 -1.43921 515557 36492.8 786161 10627.5 1934.91 12554.5 
30438 2 -262.895 -8.33982 -26.2095 -2 0 0 0 0 0 0.00503807 -1.44087 512447 53968 786309 20572.6 -1386.71 19210.5 
29633 2 -261.29 -9.26647 -28.8305 -2 0 0 0 0 0 0.00503807 -1.21613 195547 221742 179149 -22528.3 -4588.43 3121.14 
29631 2 -259.685 -8.33982 -31.4514 -2 0 0 0 0 0 0.00503807 -1.43883 539611 91901.1 780666 -14711.3 4343.63 16230 
30441 2 -259.685 -8.33982 -26.2095 -2 0 0 0 0 0 0.00503807 -1.43835 563318 98371.6 784694 32879.7 -3639.16 4660.36 
29636 2 -258.08 -9.26647 -28.8305 -2 0 0 0 0 0 0.00503807 -1.21684 200865 261367 176876 -3404.97 533.389 12526.9 
29634 2 -256.475 -8.33982 -31.4514 -2 0 0 0 0 0 0.00503807 -1.43929 540181 48459.5 786901 18462.6 147.323 13470.2 
30444 2 -256.475 -8.33982 -26.2095 -2 0 0 0 0 0 0.00503807 -1.43811 563353 79468.8 779069 9148.77 7896.36 6288.24 
29639 2 -254.87 -9.26647 -28.8305 -2 0 0 0 0 0 0.00503807 -1.21611 218899 268164 187733 12374.1 5308.97 3627.37 
29637 2 -253.265 -8.33982 -31.4514 -2 0 0 0 0 0 0.00503807 -1.44026 470781 -115479 785769 -6978.13 3096.82 15685.5 
30447 2 -253.265 -8.33982 -26.2095 -2 0 0 0 0 0 0.00503807 -1.43646 540399 22901.8 776540 -105406 6543.82 14719 
29642 2 -251.66 -9.26647 -28.8305 -2 0 0 0 0 0 0.00503807 -1.21588 211330 250942 190688 -2016.41 12921.2 -928.568 
29640 2 -250.055 -8.33982 -31.4514 -2 0 0 0 0 0 0.00503807 -1.43843 503632 -7299.64 791483 -36942.2 2735.13 18980.6 
30450 2 -250.055 -8.33982 -26.2095 -2 0 0 0 0 0 0.00503807 -1.43619 501965 49234.8 790975 -118098 -82.1509 12173 
29645 2 -248.45 -9.26647 -28.8305 -2 0 0 0 0 0 0.00503807 -1.21897 176144 233763 169763 -7970.21 6578.5 -558.009 
29643 2 -246.845 -8.33982 -31.4514 -2 0 0 0 0 0 0.00503807 -1.43689 526093 118733 786219 93347.6 3857.43 28123.7 
30453 2 -246.845 -8.33982 -26.2095 -2 0 0 0 0 0 0.00503807 -1.43594 543355 116981 792468 25597 5449.63 7079.98 
29648 2 -245.24 -9.26647 -28.8305 -2 0 0 0 0 0 0.00503807 -1.21521 197765 236372 182034 10598.5 17693.9 14119.7 
29646 2 -243.635 -8.33982 -31.4514 -2 0 0 0 0 0 0.00503807 -1.43557 583753 133010 780927 75250.2 -1884.1 15332.6 
30456 2 -243.635 -8.33982 -26.2095 -2 0 0 0 0 0 0.00503807 -1.4417 460509 -131407 782752 -45673.3 2623.37 18915.2 
29651 2 -242.03 -9.26647 -28.8305 -2 0 0 0 0 0 0.00503807 -1.21682 217337 266457 187235 11346 -3575.84 3719.54 
29649 2 -240.425 -8.33982 -31.4514 -2 0 0 0 0 0 0.00503807 -1.44053 517398 -33953.3 780158 -48708.4 -395.664 1120.63 
30459 2 -240.425 -8.33982 -26.2095 -2 0 0 0 0 0 0.00503807 -1.43957 503301 -65621.3 781676 -24619.1 90.8464 24335.2 
29654 2 -238.82 -9.26647 -28.8305 -2 0 0 0 0 0 0.00503807 -1.21656 217439 271778 188717 1597.64 -1515.38 4324.13 
29652 2 -237.215 -8.33982 -31.4514 -2 0 0 0 0 0 0.00503807 -1.43979 493797 -50064 783511 -65797.9 -3388.31 1059.02 
30462 2 -237.215 -8.33982 -26.2095 -2 0 0 0 0 0 0.00503807 -1.43743 481471 -25820.7 792654 -59160.5 5760.78 11690.9 
29657 2 -235.61 -9.26647 -28.8305 -2 0 0 0 0 0 0.00503807 -1.21787 188374 225573 177414 2443.57 5267.38 2025.9 
29655 2 -234.005 -8.33982 -31.4514 -2 0 0 0 0 0 0.00503807 -1.43529 538940 96980.3 781556 60400.2 -187.519 947.992 
30465 2 -234.005 -8.33982 -26.2095 -2 0 0 0 0 0 0.00503807 -1.43616 509238 87754.8 797672 7852.61 3394.84 15583.4 
29660 2 -232.4 -9.26647 -28.8305 -2 0 0 0 0 0 0.00503807 -1.21607 190024 217960 176754 -1693.51 -304.871 -3633.64 
29658 2 -230.795 -8.33982 -31.4514 -2 0 0 0 0 0 0.00503807 -1.43571 528052 49038.9 784201 -57318.1 -4320.94 6470.79 
30468 2 -230.795 -8.33982 -26.2095 -2 0 0 0 0 0 0.00503807 -1.43464 536709 117072 798581 111725 -1441.01 13273.2 
29663 2 -229.19 -9.26647 -28.8305 -2 0 0 0 0 0 0.00503807 -1.21569 210614 259064 187249 2406.49 -14923.3 1768.02 
29661 2 -227.585 -8.33982 -31.4514 -2 0 0 0 0 0 0.00503807 -1.43809 510719 -31801.7 796152 -4653.86 -3104.76 970.965 
30471 2 -227.585 -8.33982 -26.2095 -2 0 0 0 0 0 0.00503807 -1.43652 513863 9505.34 793894 -47739.2 81.9654 18634.7 
29666 2 -225.98 -9.26647 -28.8305 -2 0 0 0 0 0 0.00503807 -1.21625 207303 260266 187012 -2718.02 -17795.9 -1520.87 
29664 2 -224.375 -8.33982 -31.4514 -2 0 0 0 0 0 0.00503807 -1.43766 530325 55571.4 798671 -87430.1 -5586.53 9351.48 
30474 2 -224.375 -8.33982 -26.2095 -2 0 0 0 0 0 0.00503807 -1.43591 541519 40568.2 785135 21554.2 -4141.16 4069.42 
29621 2 -272.525 -6.48653 -28.8305 -2 0 0 0 0 0 0.00503807 -1.17514 300850 792434 734621 -174632 6618.58 7071.13 
29688 2 -272.525 -2.77994 -31.4514 -2 0 0 0 0 0 0.00503807 -1.13585 31936.9 344910 631760 73845.8 5064.01 762.202 
29689 2 -272.525 -0.926647 -28.8305 -2 0 0 0 0 0 0.00503807 -1.13371 -24046.7 364934 645111 -54631.1 12687.9 4463.44 
30498 2 -272.525 -2.77994 -26.2095 -2 0 0 0 0 0 0.00503807 -1.13564 59089.8 359217 627978 83617.6 1452.07 -2121.97 
29690 2 -270.92 -5.55988 -31.4514 -2 0 0 0 0 0 0.00503807 -1.5434 342989 769697 548472 156852 3260.32 6719.19 
29693 2 -270.92 -3.70659 -28.8305 -2 0 0 0 0 0 0.00503807 -1.52936 234871 433468 362724 -324879 -42325.3 -30004.5 
30500 2 -270.92 -5.55988 -26.2095 -2 0 0 0 0 0 0.00503807 -1.54509 358092 764871 548543 159477 1380.53 936.104 
30501 2 -269.365 -2.81057 -26.2572 -1.68604 -0.644241 -1.06582 -0.0377682 0.0223811 0.103705 0.00553399 -1.6004 576494 218208 105426 -123871 -68739.7 -29799.4 
29691 2 -269.375 -2.79392 -31.465 -2.87203 0.204522 -1.41033 0.0083332 -0.0319577 0.0190131 0.0129471 -1.59402 605709 192151 282614 -149543 -26976.7 -46654.5 
29623 2 -269.315 -6.48653 -28.8305 -2 0 0 0 0 0 0.00503807 -1.67205 888424 932102 388069 -90479.4 3232.2 6922.33 
29697 2 -267.754 -3.73853 -28.8456 -2.08713 0.356667 -0.908313 0.0174539 0.0433101 -0.0592178 0.00668598 -1.52418 239830 239059 289046 -60663.6 -40886.9 -98816.7 
29694 2 -267.74 -5.60665 -31.4507 -1.96697 0.129987 0.879596 0.043284 0.053667 -0.032804 0.00586882 -1.5479 340436 532466 234108 -85560.4 454.33 -41595.8 
30504 2 -267.744 -5.62518 -26.2094 -0.487162 -0.0418227 -1.91986 0.0710775 0.0758436 -0.0393148 0.00494354 -1.55237 371298 423565 171837 -97633.2 -3762.34 -50593.3 
29692 2 -269.399 -0.948894 -28.8429 -3.72615 -0.575314 -0.478241 0.0997106 0.041235 -0.019676 0.0181923 -1.59338 556535 260625 192369 -30143.3 -63021.5 32604.7 
30505 2 -266.153 -2.82814 -26.2685 -1.28766 -0.484769 1.1176 -0.0136768 -0.0535077 0.0509335 0.00395752 -1.52486 288723 260018 145094 -163710 14277.5 10096.4 
29626 2 -266.105 -6.48653 -28.8305 -2 0 0 0 0 0 0.00503807 -1.60948 351574 825594 319264 -44190.9 -3520.51 3894.56 
29695 2 -266.112 -2.83247 -31.4902 -2.54214 -0.337477 -0.5417 -0.128668 0.000227094 0.0310221 0.00865266 -1.51566 225268 257732 280231 -55099.7 -90243.8 -32751.1 
29696 2 -266.142 -0.959981 -28.8624 -3.35272 -0.380026 -0.303956 -0.116715 -0.0228411 -0.0198034 0.0144561 -1.51814 254989 148968 223476 -59073.1 -22087.5 40915.9 
30508 2 -264.492 -5.61912 -26.2335 -2.22942 0.297393 0.179115 -0.0984705 0.0330148 0.0307435 0.00641199 -1.55101 245496 407376 208969 -86318.4 2973.43 -82827.5 
29698 2 -264.513 -5.62498 -31.4559 -1.09259 0.13464 -0.425367 0.00283092 0.0465845 -0.0237709 0.00175428 -1.55352 246813 371722 189018 -11871.6 -13844.9 -59022.6 
29701 2 -264.545 -3.73917 -28.8768 -1.99583 0.63384 -1.09298 -0.00512277 -0.0133656 0.0504676 0.0070277 -1.52891 -51710.9 101094 165988 -46812.6 -22310.7 -30734.7 
29699 2 -262.94 -2.82921 -31.4883 -2.09505 -0.707103 0.180652 -0.0213727 0.0247408 0.0244194 0.00619917 -1.52984 -39051.7 238606 163137 3976.14 -26230.6 102033 
29700 2 -262.956 -0.972277 -28.8177 -4.25342 -0.212002 -0.375672 0.0210395 -0.00932116 -0.156674 0.023021 -1.52681 130451 17679.7 312471 4361.2 -71990.7 2545.46 
29629 2 -262.895 -6.48653 -28.8305 -2 0 0 0 0 0 0.00503807 -1.61139 292753 811182 296304 -31231.1 -10789.4 -48083.9 
30509 2 -262.94 -2.85925 -26.2499 -0.320021 0.764779 0.131233 0.0230331 0.0560285 -0.00134875 0.000887358 -1.52715 309228 137530 42178.9 -43847.3 36586 11838.6 
29702 2 -261.305 -5.59718 -31.4921 -0.793406 -0.862451 -1.09223 0.0250209 -0.0328675 0.0985571 0.00323227 -1.54756 333034 415626 217019 -77436.6 -6507.76 -84876.1 
30512 2 -261.293 -5.60737 -26.2286 -2.45907 -0.323716 0.266663 0.0184301 0.0139741 0.0231292 0.00783789 -1.54955 200576 447689 220418 -17690.9 7937.16 -74233.8 
29705 2 -261.378 -3.72679 -28.8763 -2.1427 -0.06939 -0.125509 0.176155 -0.0268216 0.04788 0.00580854 -1.52138 137478 175692 229164 -25925.8 49202.2 -7629.79 
30513 2 -259.694 -2.82273 -26.2583 -2.52687 -0.00682279 0.013971 -0.0972344 -0.0401666 0.0428733 0.00804243 -1.52197 334767 209917 231294 14866.9 63778 -53286.8 
29704 2 -259.71 -0.957868 -28.8807 -4.57548 -0.122376 -0.130346 -0.0556759 -0.104819 0.0203437 0.0264083 -1.53122 56267.8 64279.9 152292 56697.7 -4449.24 976.521 
29703 2 -259.765 -2.8228 -31.4873 -1.99364 -0.44296 -1.47033 0.127954 -0.0428123 0.00318993 0.00797611 -1.52208 104261 194501 316606 -72807.2 -45333.2 -9059.89 
29632 2 -259.685 -6.48653 -28.8305 -2 0 0 0 0 0 0.00503807 -1.60495 354495 804438 416026 -125482 77960.5 -16867.3 
30516 2 -258.065 -5.59505 -26.2032 0.207189 0.36991 0.613436 -0.122002 -0.0371579 -0.0232075 0.000700373 -1.54764 87290.9 431813 232892 -22528.3 7359.37 16615.7 
29709 2 -258.152 -3.75801 -28.8393 -3.00961 -0.685408 0.925529 0.126783 0.0771527 -0.0918341 0.013079 -1.51319 353972 92304.2 233035 -54784.3 70424.6 -78238.7 
29706 2 -258.063 -5.60965 -31.4521 -1.08849 0.0594178 0.264896 -0.0742305 0.0182932 -0.039648 0.00158512 -1.53875 395945 430983 234635 -91288.9 1422.91 -51180 
29708 2 -256.522 -0.981844 -28.844 -3.6027 -0.340545 -0.0948833 -0.0610209 -0.0363881 -0.124391 0.0165052 -1.52143 58224.9 209084 279452 -66181 -9028 11932 
29707 2 -256.546 -2.83303 -31.5084 -1.8542 0.259166 1.16675 0.0531283 -0.0283849 0.0689055 0.00612948 -1.5151 251090 214757 385299 -90715.3 -34459 -28895.8 
30517 2 -256.467 -2.85 -26.2591 -2.05101 -0.581059 -0.131194 -0.120089 0.071392 0.0424145 0.00574529 -1.52691 178946 40716.7 245581 -33145.5 -68696.6 65845.2 
29635 2 -256.475 -6.48653 -28.8305 -2 0 0 0 0 0 0.00503807 -1.61015 320829 824275 288449 -13485.7 -86941.2 -14365.8 
29710 2 -254.821 -5.63328 -31.4589 -3.82075 -0.317861 -0.915945 -0.248829 0.0360157 -0.012224 0.0195706 -1.54911 34872.9 283639 136978 -101959 -2391.79 -54257 
29713 2 -254.884 -3.74295 -28.896 -2.01756 1.218 -0.463803 -0.106608 -0.0616822 0.0754376 0.00726639 -1.52754 301571 -51396.3 153177 -110645 81908.3 1958.42 
30520 2 -254.908 -5.58642 -26.2422 -1.53664 0.71344 -0.491927 0.0603312 -0.102016 0.0629358 0.00391994 -1.54858 -123780 339980 251845 -17994.3 -16519.6 -77954.3 
29712 2 -253.344 -1.03292 -28.8858 -1.09584 -0.00692726 0.556685 0.0563526 0.134652 -0.00124078 0.0019029 -1.53054 -40507.1 56712 162147 -122799 -28324.6 -20814.5 
30521 2 -253.28 -2.86274 -26.2612 -2.41321 0.533859 -0.79325 -0.0914333 0.00164895 0.0423905 0.00848639 -1.52892 14447.1 -90066.8 285839 -84134.1 -29361.5 30731.5 
29638 2 -253.265 -6.48653 -28.8305 -2 0 0 0 0 0 0.00503807 -1.61367 273949 834518 161247 -5961.42 -83770.6 4642.58 
29711 2 -253.333 -2.86757 -31.4845 -1.11068 0.316663 0.144218 0.144893 0.0411185 -0.0452235 0.00170625 -1.52641 247084 37902.5 48785.8 -112752 34743.5 -45550.4 
30524 2 -251.746 -5.61278 -26.224 -2.07043 0.53171 -0.969661 0.230664 -0.0187954 0.00761075 0.00693951 -1.54577 146312 312523 165546 -46077.2 -17609 -52900.7 
29717 2 -251.656 -3.74866 -28.872 -1.28754 0.409826 0.206105 -0.0825689 -0.0470035 0.0397067 0.00235303 -1.52953 180538 -3842.41 249891 -43589.1 82039.8 6008.08 
29714 2 -251.681 -5.64037 -31.4649 -3.41557 0.462245 -0.346425 0.125325 0.0916852 0.0170669 0.015114 -1.55361 2919.23 363056 171381 -46004.6 -7864.62 -40391.7 
29715 2 -250.079 -2.87269 -31.474 -0.145941 -0.176782 0.241017 0.0426171 0.0339837 0.017035 0.000139353 -1.52034 439697 263103 23410.9 -3051.85 17427.1 -29430.7 
29716 2 -250.151 -0.98814 -28.8969 -1.28533 -0.351929 -0.772775 0.135738 -0.0901474 0.0748499 0.00298898 -1.52057 120439 41656.9 244785 -121311 -10880.7 -47300.9 
30525 2 -250.078 -2.88091 -26.2172 -3.16663 -0.0758059 0.873876 -0.0581869 0.0385647 -0.117336 0.013599 -1.52806 -39052.3 130527 265929 42357.6 388.054 -11224.6 
29641 2 -250.055 -6.48653 -28.8305 -2 0 0 0 0 0 0.00503807 -1.61068 263746 680477 284885 -83693 -69030 1748.11 
29718 2 -248.447 -5.64093 -31.4557 -1.44345 0.240197 -0.946327 0.00583704 0.060999 -0.0139396 0.00382486 -1.55166 280935 277495 176277 -2757.5 5961.68 -34073.8 
30528 2 -248.504 -5.6318 -26.2331 -2.01829 -2.2044 0.697596 0.112888 0.00574244 0.0763578 0.0118641 -1.54626 381708 201411 167340 -55123.8 -7348 -10230.7 
29721 2 -248.457 -3.78636 -28.8559 -1.89332 -0.264694 0.119008 -0.0943101 0.0814379 -0.00804484 0.00462104 -1.52154 -4670.46 -89761.9 246961 -173158 -57591.6 -6378.69 
30529 2 -246.914 -2.8664 -26.2258 -1.94576 -0.325791 -1.64493 0.11739 -0.0297084 -0.0466311 0.00831022 -1.51925 145138 167643 188400 -6596.56 -73631.1 -15879.2 
29720 2 -246.943 -1.04624 -28.892 -2.7936 0.701332 -0.666549 0.0712566 0.0561789 0.0979301 0.0110086 -1.52812 123210 -79156.5 208578 -62089.5 -7785.16 44202.5 
29719 2 -246.829 -2.88643 -31.4836 -1.85946 1.50646 -0.387629 -0.100408 0.107043 -0.0183373 0.00740254 -1.52479 262624 121754 128345 20146 -90744.3 -56153.8 
29644 2 -246.845 -6.48653 -28.8305 -2 0 0 0 0 0 0.00503807 -1.61057 298711 737737 398258 32010.7 14108.3 21876.5 
29725 2 -245.275 -3.74546 -28.8546 -1.93313 0.975375 0.48533 0.0526614 -0.0460818 0.034196 0.00620173 -1.52792 36361.3 -47133.1 186936 -56727.1 -111184 -75493.7 
30532 2 -245.212 -5.61486 -26.1971 -1.47743 0.201687 0.0304416 -0.203806 0.0106415 -0.0783087 0.00280167 -1.54386 245695 395470 213777 -31340 5582.01 -36405.6 
29722 2 -245.199 -5.57831 -31.454 -0.423406 0.123269 1.0188 -0.0531191 -0.0950339 -0.0439641 0.00155225 -1.54388 301616 455317 259987 128097 3215.1 -50674.7 
30533 2 -243.655 -2.85875 -26.2844 -1.81378 -1.1824 0.146304 -0.0683578 0.0207023 0.120575 0.00593143 -1.52135 204348 168450 231635 -89729.1 5792.28 -63250.1 
29724 2 -243.726 -0.99757 -28.8979 -2.29432 0.396156 -0.542256 0.115867 -0.00252278 0.041501 0.00719802 -1.52185 311503 -103446 62136.2 13004.7 -136451 -33172.3 
29647 2 -243.635 -6.48653 -28.8305 -2 0 0 0 0 0 0.00503807 -1.60865 307964 859426 307226 -19847.5 -68372.1 -39066.5 
29723 2 -243.627 -2.79348 -31.4916 -1.32151 1.17848 -1.17025 0.0246145 -0.0637323 -0.0289629 0.00567375 -1.52148 218194 209937 220736 36775.3 -90637.2 -66780.2 
29729 2 -242.065 -3.72823 -28.8743 -1.03432 1.42349 0.78606 0.12192 -0.0399334 0.00170445 0.0046779 -1.51492 363229 197064 193589 -6758.8 24779.1 -117854 
30536 2 -242.062 -5.65569 -26.2214 -2.19321 0.543369 -0.334567 0.092435 0.115436 -0.016796 0.00657133 -1.54936 -30123.7 248269 141612 -69562.1 -950.783 -72053.5 
29726 2 -241.985 -5.58712 -31.4729 -3.44757 0.428177 0.263623 -0.161554 -0.0263066 0.0407931 0.0152887 -1.54355 49634.6 503985 185835 684.195 12641.7 -47240.7 
30537 2 -240.47 -2.8918 -26.2505 -3.3657 -0.265863 0.914474 0.023915 0.0289161 -0.0815171 0.0154101 -1.52255 152313 137869 155028 -58884.7 25214.1 -17905.5 
29728 2 -240.454 -0.976937 -28.8778 -0.807414 -0.301354 1.31465 0.0137627 -0.13708 -0.100911 0.00311232 -1.51988 327683 31228.5 -35355 -31767.3 -33204.4 -145906 
29727 2 -240.402 -2.81658 -31.4832 -2.74324 -0.918612 1.30613 -0.117406 -0.0626003 -0.00928897 0.0126899 -1.51972 52499.1 120614 390359 -81288.2 137690 -77475.2 
29650 2 -240.425 -6.48653 -28.8305 -2 0 0 0 0 0 0.00503807 -1.60665 371079 948930 308146 5186.51 9087.6 15873.4 
30540 2 -238.853 -5.63147 -26.1891 -2.06075 0.496564 -2.12196 0.0717793 0.0333693 -0.094547 0.0113306 -1.54952 177609 308287 165427 -11750.1 -18819.6 -14864.4 
29730 2 -238.841 -5.63458 -31.4568 -2.78495 -0.0115761 0.303736 0.114111 0.0730349 0.0116471 0.00988512 -1.55092 -21416.3 348374 167765 -31337.3 8395.14 5539.23 
29733 2 -238.758 -3.74411 -28.8407 -1.82992 -0.296742 0.401526 -0.229956 -0.0145037 -0.0413766 0.00453161 -1.51281 318536 180924 259662 -7437.24 -30755.2 -50428.3 
29731 2 -237.237 -2.86558 -31.477 -2.09192 -0.52135 -0.000544037 0.0421723 -0.00920487 0.0206402 0.00585415 -1.52631 -35498 199469 216491 -91615 88577.6 -36989.4 
29732 2 -237.205 -0.99044 -28.8783 -0.184288 0.222185 0.510978 -0.0647651 -0.0297485 -0.0588336 0.000433812 -1.52083 311326 12380.9 27420.8 -119742 -61638.3 -58987.9 
30541 2 -237.244 -2.86098 -26.2533 -3.08199 0.17297 0.488101 0.0251414 -0.0396186 -0.0149031 0.0123015 -1.52792 102483 30032.5 -115379 -84838.6 -70610.5 -74737.2 
29653 2 -237.215 -6.48653 -28.8305 -2 0 0 0 0 0 0.00503807 -1.60888 301118 796397 345835 53617.1 -30185.3 16718.2 
29737 2 -235.566 -3.75161 -28.8232 -1.2044 0.313762 0.206753 -0.121833 -0.0192603 -0.0295681 0.00200487 -1.52599 -1033.46 89684.6 228375 9142.4 71515.7 3157.5 
30544 2 -235.64 -5.63607 -26.2023 -1.49262 0.197164 -0.223073 0.0982961 0.0486377 -0.0628839 0.00291773 -1.54765 369454 330153 106839 -32667.2 -9304.2 -46255.1 
29734 2 -235.626 -5.64163 -31.4566 -2.60656 -0.115377 -1.14087 0.0182167 0.0634785 0.0268609 0.0102135 -1.5498 168149 268497 179931 -68963.2 -8828.08 11362.2 
29736 2 -233.954 -1.01979 -28.8692 -1.10435 -0.329969 -0.332756 -0.125206 0.0667168 -0.0219903 0.00181268 -1.52194 226138 10046.6 286450 35787.7 24791.4 -50149.2 
29735 2 -234.057 -2.89226 -31.4565 -1.86088 -0.181239 0.643471 0.0929316 0.0857798 -0.0552331 0.00492443 -1.52399 113006 43049.9 190416 32158.2 51666.2 -21857.7 
29656 2 -234.005 -6.48653 -28.8305 -2 0 0 0 0 0 0.00503807 -1.60837 334959 803289 350329 53335.4 -39051.7 -4199.88 
30545 2 -234.01 -2.86967 -26.2211 -1.71632 1.04215 0.5831 -0.0344523 -0.00862105 -0.0811538 0.0055064 -1.52753 89148.4 152134 -62296.8 -67557.8 37614 -52805.3 
29741 2 -232.39 -3.74153 -28.8299 -3.14096 -1.02278 -0.583736 0.00939237 -0.0558786 -0.0483201 0.0141726 -1.52672 -125646 -93584.3 160837 55317.4 -7724.63 -4882.82 
29738 2 -232.394 -5.5793 -31.4546 -2.06555 0.501224 -0.227644 -0.0835672 -0.158249 -0.00270171 0.00575544 -1.54891 119740 318906 296092 -31082.8 -6753.65 -20563 
30548 2 -232.362 -5.62199 -26.2443 -1.4559 -0.251055 -1.85431 -0.118488 -0.0119723 0.101709 0.0070799 -1.54811 353821 283217 123817 -5802.28 -14647.8 -36645.5 
30549 2 -230.837 -2.85594 -26.2125 -2.32095 -0.822727 0.397453 0.0496074 -0.0171706 -0.0566964 0.00783628 -1.53315 -126739 -6175.72 119978 -95900.5 -32711.4 -51543.6 
29740 2 -230.781 -1.00202 -28.8721 -1.58966 0.238765 0.0170221 -0.0613307 -0.0394218 0.00774554 0.00325501 -1.52062 134175 27984.9 338487 -76499 -14290.9 4669 
29739 2 -230.831 -2.87356 -31.4991 -2.33874 0.501953 -0.870838 0.0176329 0.0543823 0.105553 0.00816168 -1.52347 142467 -12936.1 139227 -22701.9 51314.4 44948.8 
29659 2 -230.795 -6.48653 -28.8305 -2 0 0 0 0 0 0.00503807 -1.6101 279530 731732 241851 -9824.74 35700.2 -42462.2 
29745 2 -229.219 -3.76603 -28.8432 -1.01126 -1.13128 1.41889 0.0999376 0.0933228 -0.116168 0.0054357 -1.51969 192419 41396.7 251367 5914.6 -39237.1 85711.4 
29742 2 -229.211 -5.63813 -31.4923 -2.08149 -0.797222 0.727222 0.0512974 0.0925589 0.14482 0.0069236 -1.55019 47689.2 352423 178818 -2061.91 10333.6 -28903.7 
30552 2 -229.14 -5.58746 -26.2645 -1.66873 -1.78747 0.840067 -0.165821 -0.132769 0.165866 0.00842038 -1.54848 147712 297062 38934.3 -38704.4 13004.3 -50977.2 
29744 2 -227.556 -0.991041 -28.8671 -2.69544 -0.790856 0.361407 -0.249094 -0.174645 -0.0237342 0.0101032 -1.52188 -10771.9 -76178.4 23187.3 -178521 -88232 3820.31 
30553 2 -227.651 -2.83353 -26.2503 -3.296 -1.6604 1.02778 0.118983 -0.0682398 0.0344359 0.0184858 -1.52352 -85368.7 -38701.7 293959 -128817 36638.8 -15519 
29743 2 -227.63 -2.82015 -31.4882 -2.62528 0.0321677 1.00536 -0.0527896 -0.143008 0.0742661 0.00995508 -1.52534 36778.8 152577 247545 34612 38736.8 -24885.7 
29662 2 -227.585 -6.48653 -28.8305 -2 0 0 0 0 0 0.00503807 -1.60596 282201 717855 189657 -7771.44 189907 -2322.63 
29746 2 -226.021 -5.61728 -31.4113 -1.37269 -0.159467 -0.727811 0.0267335 -0.0449181 -0.174879 0.0030725 -1.55141 91291.5 277785 27075.1 -136158 20898.6 -14892.6 
30556 2 -225.977 -5.63754 -26.175 -1.42858 -0.479868 1.85867 -0.025385 0.0403196 -0.161878 0.0072117 -1.54732 -18155.1 262951 218646 -152143 23225.1 -38129.7 
29749 2 -225.979 -3.77168 -28.8712 -1.03101 -0.745438 -0.378941 -0.113872 -0.00311235 0.117803 0.0022196 -1.52033 184289 -187677 249479 -142087 860.844 -138549 
30557 2 -224.492 -2.88364 -26.1792 -0.777001 -1.78403 -0.556792 0.244715 -0.0194385 -0.13237 0.00515961 -1.51931 234114 -20348.1 229410 -27745.4 -18305.2 4888.5 
30646 2 -224.391 -1.10644 -28.8875 -3.84695 -1.46213 0.658185 0.0117991 0.207711 0.0639449 0.0218779 -1.51911 -223093 -41378.2 254167 -102784 165205 -12586.4 
29665 2 -224.375 -6.48653 -28.8305 -2 0 0 0 0 0 0.00503807 -1.60717 307785 727988 294562 15553.6 27609.7 74274.2 
29747 2 -224.467 -2.88087 -31.5179 -1.39907 -0.558436 -0.297952 0.1355 0.0168741 0.0931287 0.00296999 -1.53094 76141.1 55480 14081.7 -78019.8 135802 -111256 
29778 2 -272.525 2.77994 -31.4514 -2 0 0 0 0 0 0.00503807 -1.13522 17935.1 348001 640306 46881.4 4577.17 -3891.68 
29779 2 -272.525 4.63324 -28.8305 -2 0 0 0 0 0 0.00503807 -1.13357 52590.7 360407 638757 -42950.8 19629.8 7252.85 
30588 2 -272.525 2.77994 -26.2095 -2 0 0 0 0 0 0.00503807 -1.13369 42384.6 366584 634892 50153.6 20674.9 -6649.75 
29780 2 -270.92 0 -31.4514 -2 0 0 0 0 0 0.00503807 -1.53388 139120 394676 431278 212831 -26090.5 31717.7 
29783 2 -270.92 1.85329 -28.8305 -2 0 0 0 0 0 0.00503807 -1.52953 326337 376606 392406 -303855 -31103.1 -13148.9 
30590 2 -270.92 0 -26.2095 -2 0 0 0 0 0 0.00503807 -1.52735 107747 535215 377778 249029 -17051.2 24737.1 
29781 2 -269.378 2.73944 -31.4838 -1.32382 -0.0221409 -0.980065 0.0251231 0.106974 -0.00164116 0.00341774 -1.59251 570033 308645 168884 -103096 -106770 -68356.3 
30591 2 -269.372 2.78787 -26.2585 -2.21017 1.89872 -0.761784 -0.0611196 -0.0752371 0.0450544 0.0114242 -1.59893 493203 112880 240627 -75597.4 -150354 6918.07 
29782 2 -269.372 4.59367 -28.8797 -3.17945 0.311606 0.0657919 -0.0196879 0.0770384 0.0174376 0.0128601 -1.5947 587076 210456 176032 -69983 -141479 54972.2 
30594 2 -267.801 -0.0209129 -26.2383 -2.1633 -0.409535 -1.16827 0.0867952 -0.0271674 -0.113952 0.00782469 -1.53374 93017.4 260904 180044 -111659 -7057.97 -17772 
29784 2 -267.776 -0.071889 -31.496 -2.22154 -0.501367 -0.138536 0.0631655 0.0747376 0.00091168 0.00655679 -1.52233 300873 244118 358194 -67246.4 -17171.5 -25817.6 
29787 2 -267.728 1.82975 -28.9067 -1.78463 0.328783 -0.169147 -0.0893679 -0.0559023 0.0437116 0.00418364 -1.52254 348681 279197 326107 11227.6 -104553 -27298.9 
29785 2 -266.156 2.72817 -31.5503 -1.09173 -0.764283 -0.206524 -0.0955884 0.0253104 0.122928 0.00229062 -1.5176 210112 311386 261180 15023.1 173341 -102323 
30595 2 -266.189 2.72115 -26.2766 -1.21797 0.0691718 0.80025 0.0938761 0.0333715 -0.0258265 0.00268106 -1.52545 256267 198885 39773.6 -34947.4 66016.7 -73291.3 
29786 2 -266.147 4.59163 -28.9156 -2.6421 0.440287 -0.377701 -0.0567189 -0.0411685 0.103085 0.00921615 -1.52142 150555 191825 194591 -61987.5 31423.7 57657.1 
29788 2 -264.566 -0.0552513 -31.4875 -2.72755 0.348412 0.207633 0.0500085 0.0180837 0.0400493 0.00957743 -1.52172 217884 191085 263267 -28817.9 134928 20947.6 
30598 2 -264.608 -0.087412 -26.2199 -2.5693 0.413222 1.67721 0.138735 0.111258 -0.0439434 0.0120726 -1.52755 229100 237256 64111.9 -50754.9 -3410.28 9300.09 
29791 2 -264.534 1.79006 -28.8358 -2.17649 -0.300188 0.481562 -0.0311841 0.0454401 -0.117764 0.00637204 -1.51691 100540 172297 360393 -18446.8 66632.4 -85693.2 
29789 2 -262.98 2.73321 -31.4893 -1.89251 0.113085 0.319442 0.0430678 -0.0873376 0.0471653 0.0046557 -1.52768 198492 148387 96759.3 -66199.5 13004 -8484.26 
29790 2 -262.966 4.57391 -28.8929 -2.92656 -0.304902 -0.927917 0.0280768 -0.0420604 0.0330104 0.011989 -1.52197 136431 208796 160491 -89791.4 -377.512 -33197.8 
30599 2 -262.938 2.70853 -26.2539 -0.437056 0.187907 -0.479256 -0.039217 -0.02699 -0.0399598 0.000574356 -1.51745 469005 303069 248865 -40169 -138037 -3752.52 
29793 2 -259.736 2.68427 -31.4972 -0.844896 -0.182736 -0.776392 -0.0258496 0.0566853 -0.0639919 0.00170038 -1.53208 145630 65596 78233.3 -82167.2 -5076.6 -23460.9 
30602 2 -261.337 -0.0739703 -26.274 -2.30734 0.103224 1.02217 -0.041394 0.0123859 0.0303195 0.00803484 -1.52869 206650 139646 82704.6 -47493.7 -43348.8 -20653 
29792 2 -261.328 -0.0626861 -31.4796 -4.0053 -0.724118 0.271828 -0.106606 0.000774154 -0.0149695 0.0209592 -1.52709 198526 115308 141939 -49816.1 -86850.8 -82400.1 
29795 2 -261.325 1.76418 -28.915 -1.95015 0.252491 0.146945 -0.119565 0.0788778 0.102712 0.00489754 -1.52808 21459.6 69912.1 130694 -77916.1 -27889.4 -36823.1 
29794 2 -259.753 4.52453 -28.9149 -2.86733 0.2039 0.0813627 0.0337519 0.0783293 0.0602485 0.010416 -1.52381 248310 120531 216704 10333.5 -58984.1 -6427.67 
30603 2 -259.701 2.65637 -26.3108 -0.634904 -0.341349 -0.0569548 -0.127479 0.127027 0.118875 0.000658559 -1.51597 390198 109184 180649 -38979.8 18878.5 -29474.7 
29796 2 -258.134 -0.0730979 -31.5185 -2.38678 -0.676633 -0.304426 0.0406723 0.000589197 0.0124829 0.00786849 -1.5241 160876 118889 344891 -19179.9 42885.5 18303 
29799 2 -258.149 1.7869 -28.8791 -3.1006 -0.415465 0.867369 0.142976 -0.0434741 -0.0680852 0.0132736 -1.53433 -69187.9 40161.6 92551.9 23618.2 98343 -31453.1 
30606 2 -258.138 -0.0640217 -26.2437 -1.84133 -0.355529 -0.505422 0.106343 -0.0214014 -0.0314315 0.00475134 -1.52769 132777 74875.6 113367 -5646.17 44351.8 -34038.2 
29797 2 -256.544 2.68261 -31.5139 -2.04545 -0.458623 0.657834 -0.019805 0.00480843 -0.0276919 0.00607963 -1.5282 72375.2 145213 248314 14520.3 -46139.4 43579.6 
29798 2 -256.514 4.5441 -28.8859 -2.43508 0.291579 0.202518 -0.0433791 -0.0541195 -0.107093 0.00762722 -1.52952 231855 37765.6 155138 -19189.2 27673.7 -5559.73 
30607 2 -256.442 2.67759 -26.302 -1.87652 0.308764 -0.887784 -0.220298 0.0114434 0.0482204 0.00554797 -1.52361 238289 25458.1 183958 26516.4 -70350 9076.13 
29803 2 -254.948 1.76222 -28.9396 -2.12893 -0.409029 -0.416963 0.0930472 -0.013695 0.0827858 0.00613825 -1.52609 173854 201326 97237.2 -19582.3 40474.4 -43634.4 
30610 2 -254.928 -0.0780279 -26.2624 -1.87097 -0.214921 -1.41901 0.0227453 -0.0672872 -0.037063 0.00700333 -1.52532 95172.1 -38655.7 122534 -27746.4 -112780 -100371 
29800 2 -254.915 -0.0999557 -31.5163 -2.13704 -0.129466 -0.41188 -0.0484669 0.00960282 -0.0363052 0.00598691 -1.52501 196301 80385.8 273700 -57460.1 -38666.9 -40407.4 
30700 2 -254.917 5.43806 -26.3049 -0.504384 -0.18567 -1.30901 0.0201666 -0.0351427 0.0296138 0.00252205 -1.52435 195078 53938.1 167799 -219217 -75130.7 -19697.7 
29886 2 -258.125 5.44385 -31.5432 -1.8287 0.157902 -1.85128 -0.0536361 0.0717158 0.115737 0.00856007 -1.52391 278103 199525 139700 -93352 -14057.3 -81681.8 
30696 2 -258.139 5.42294 -26.2941 -0.932609 -0.630404 -1.02081 -0.0170221 0.0608771 0.0263397 0.0029085 -1.51928 334778 235642 226197 -99407.6 67181.9 20091.4 
29890 2 -254.906 5.42776 -31.5232 -2.91072 -0.316446 -0.438142 -0.0806113 0.0603369 -0.0482693 0.0110389 -1.5283 136645 64386.4 210856 -13669.7 -4459.4 -53095.9 
29802 2 -253.291 4.53499 -28.9111 -3.10387 0.267795 -0.674372 -0.0964492 -0.0535283 -0.0500962 0.0127973 -1.53246 62626.4 82086 120901 22841.2 -64962.7 15999.3 
29801 2 -253.364 2.6807 -31.5384 -1.88384 -0.192839 0.109286 0.187667 -0.0390007 0.0227793 0.00453174 -1.52297 175045 116024 112442 -45618.9 -60056.9 1586.55 
30611 2 -253.259 2.62102 -26.3437 -4.06796 -1.29778 -0.225646 -0.126563 0.0936072 0.0600229 0.0230284 -1.52777 -111192 121988 221584 -124132 18030.3 31653.5 
29807 2 -251.724 1.75388 -28.9546 -2.35999 -0.537722 -0.350127 -0.0240956 -0.0267555 0.040879 0.00753352 -1.52212 171118 127386 143487 75388.2 76324.5 -126829 
30614 2 -251.737 -0.149392 -26.2806 -1.95745 -0.437069 0.880472 0.0902011 0.103245 -0.0269433 0.00604298 -1.52371 195780 -5519.48 212778 -11580 42974.9 -90305.6 
29804 2 -251.715 -0.126856 -31.5073 -1.24425 0.361038 -0.402107 0.0341495 0.0806271 -0.0122599 0.00231775 -1.52806 234703 202062 2123.18 -17568.2 -129555 -61111.5 
29805 2 -250.09 2.6568 -31.5373 -1.42463 -0.635413 0.173978 -0.022169 0.0207418 -0.0373044 0.00310295 -1.52218 405645 233221 118987 4964.69 -11651.6 -25310.2 
29806 2 -250.109 4.53011 -28.9696 -2.66624 -0.408875 -0.513295 -0.00858746 -0.119501 0.108424 0.00949611 -1.5286 -47076.4 56099.6 269054 -70497.2 31253.5 -21271.2 
30615 2 -250.108 2.63624 -26.3268 -3.59508 0.19711 0.789277 0.0693832 -0.00503379 -0.036927 0.0171124 -1.52612 -90323.5 156130 224414 79274.6 78202.4 -93445.1 
30704 2 -251.701 5.38908 -26.3241 -1.69883 0.283056 -0.352755 0.0208759 0.0646327 0.00136908 0.00389266 -1.52632 278010 59911.7 68757.8 -68658.5 -86223.2 -11162.4 
29808 2 -248.465 -0.0843418 -31.4826 -1.59842 -0.71998 -0.0254815 -0.034668 -0.0826585 -0.0945433 0.0038717 -1.52525 228531 191038 50621.1 -29098.4 -118851 -93206.3 
30708 2 -248.46 5.3866 -26.3044 -1.07128 0.399366 0.867088 -0.167661 0.0581649 -0.107137 0.00259331 -1.52492 105018 -69218.6 89941.6 77168.1 129854 -23475.1 
30618 2 -248.5 -0.111942 -26.2592 -1.12732 0.509216 0.891592 -0.0582503 0.0186853 -0.0688591 0.0029285 -1.51942 290720 149853 255283 71729.7 10422 -36150.6 
29811 2 -248.514 1.73347 -28.9196 -1.38524 -1.2175 0.692787 -0.00887796 0.0666583 0.084507 0.00488838 -1.52363 108106 51508.3 118776 -50544.3 46910.8 -80101.7 
29894 2 -251.717 5.42509 -31.5602 -1.66966 -0.358273 -0.299986 0.0380359 0.0222849 0.0130304 0.00378626 -1.52591 178821 173188 198756 -53815.1 -85406.5 49890.2 
29813 2 -243.63 2.66174 -31.5065 -1.82306 0.356296 -0.370262 -0.0809749 0.0257454 -0.00570959 0.00451864 -1.52085 184580 164476 47219.2 26295.8 -189448 -161680 
29906 2 -242.068 5.42561 -31.536 -3.01281 0.101014 0.131426 -0.0607972 -0.0852115 -0.0434409 0.0114673 -1.52723 -37384.6 -43402.6 165385 57909.5 -18359.7 -69101.2 
29809 2 -246.857 2.65804 -31.5151 -1.31714 -1.41558 1.28334 -0.0450664 0.0694054 0.00091564 0.00678337 -1.52857 252609 51443.7 139685 17006.9 35317 -38951.2 
29902 2 -245.268 5.43415 -31.5504 -0.993581 -0.401261 2.08608 -0.0120844 -0.0565182 0.0405789 0.00692726 -1.51847 165151 131505 177878 -101400 -72699 -127917 
29810 2 -246.938 4.50787 -28.9265 -3.14946 -0.785032 0.0105275 0.101166 -0.0345411 -0.0285159 0.0132696 -1.52341 83059.3 121497 217607 -54386.4 36766.4 -23738.3 
30619 2 -246.901 2.67838 -26.2834 -2.69766 -0.190039 -0.981911 -0.0318579 -0.158119 -0.0104301 0.0104258 -1.52605 -63693.6 -41443.3 195704 51455.5 62336.9 -51637.6 
29815 2 -245.343 1.70356 -28.8738 -0.83033 -0.823135 -1.14759 0.0510723 0.0760779 -0.055491 0.00338051 -1.52633 153884 -6253.52 113066 -35027.1 -96080.9 -75267.7 
30622 2 -245.294 -0.106685 -26.2448 -2.23833 0.7129 -0.574903 -0.0569788 -0.0545708 -0.0660301 0.00736676 -1.52425 190597 131960 247079 -15767.4 4957.01 47883.5 
29812 2 -245.281 -0.0903139 -31.4702 -0.670723 0.723135 -0.781153 0.115848 0.0229865 -0.109271 0.00199381 -1.52296 227121 63635.4 63944.1 91934.8 -225136 -26462.9 
29814 2 -243.721 4.4177 -28.9072 -1.79495 0.240671 -0.0478457 0.0219619 0.191788 -0.0809131 0.00413381 -1.5225 269342 151605 29771.2 53551.5 -58532.5 -79279.7 
30623 2 -243.734 2.63987 -26.3066 -3.08509 -0.020271 0.452714 0.106614 -0.00319057 0.044269 0.0122465 -1.53361 11746.8 31650.4 49032 -44668.6 -52562.1 92596.6 
30712 2 -245.292 5.39633 -26.3126 -2.69645 -0.840106 -0.469205 -0.0509211 -0.0452709 -0.017583 0.010324 -1.5302 -129492 -228087 133097 -146084 40188.6 -38376.2 
30626 2 -242.083 -0.103913 -26.3259 -2.53756 -0.380932 0.674047 -0.0803744 -0.0340915 0.112401 0.0088653 -1.53315 -79257.9 33952.1 34851 -92951.5 42349.1 -37295.9 
29819 2 -242.089 1.71847 -28.9097 -0.831378 0.275617 -0.717336 0.0184469 0.0416963 -0.0306155 0.00161436 -1.52835 265857 -119861 1335.41 102784 -159519 9101.67 
29816 2 -241.995 -0.0467791 -31.5302 -1.65232 -0.622579 -1.14608 -0.168723 -0.110952 0.0770606 0.00558124 -1.52101 204506 -38301.2 164911 5528.06 -71208 2811.17 
30716 2 -242.116 5.40129 -26.3526 -2.98925 -0.313025 -0.495815 0.0570326 -0.0764523 0.0710115 0.0116876 -1.52546 2102.91 23546.3 162524 38312 -42105.6 19331.4 
29914 2 -235.699 5.36683 -31.5404 -1.58953 0.796303 -0.740932 0.126401 0.0630999 0.0490795 0.00467243 -1.51847 279664 107800 335092 23335.6 -27299.4 -34354.4 
29817 2 -240.438 2.69106 -31.5301 -2.2574 0.457374 0.288571 -0.0729322 -0.167305 0.0391232 0.00678667 -1.53447 -85371.8 -330404 1481.13 -217083 17700 -63496.9 
30627 2 -240.517 2.64724 -26.3342 -1.92832 -0.315412 0.548969 0.0779977 -0.0161697 0.0742491 0.00518828 -1.52397 222257 28195.3 131968 -85943.1 22184.6 -45769.3 
29818 2 -240.48 4.46496 -28.9504 -0.537915 1.25963 1.09559 -0.0576265 0.0273134 0.117774 0.00387471 -1.53153 171874 -22616.9 -143398 60450.5 47293.3 1953.95 
29910 2 -238.894 5.3469 -31.5 -2.39884 -1.2714 0.024943 0.16164 0.179629 -0.115356 0.00928454 -1.53322 -97332.6 -210186 103714 -171057 31095 44752.8 
29823 2 -238.843 1.75392 -28.9038 -2.29346 0.366286 1.88592 -0.000124049 -0.0500483 -0.0450114 0.0112737 -1.52791 275559 -28029.6 171935 -22320.5 128.177 -45746.8 
29820 2 -238.844 -0.0895447 -31.5148 -1.36757 -1.41231 0.22236 0.0388747 0.0284982 0.0627397 0.00493014 -1.53086 -65747.1 -37678.9 171865 -186209 54431.5 -20492.7 
30630 2 -238.921 -0.143709 -26.2999 -2.07831 -1.45108 -0.553602 0.158901 0.113229 0.0840057 0.00847843 -1.52429 97956 204381 108612 -15977.3 -104440 -71374.9 
30720 2 -238.906 5.38942 -26.336 -3.576 -1.05469 0.0345781 -0.00265016 -0.0333884 0.121938 0.017509 -1.52476 91380.5 4866.05 209149 -73881.5 46338.1 -13057.7 
29821 2 -237.255 2.6324 -31.5489 -1.87326 -0.195206 -0.445103 0.0979709 0.0281254 0.149059 0.00471732 -1.52487 59934.2 -84630.2 140684 -102952 -26420.9 -30774.5 
29822 2 -237.264 4.48654 -28.8859 -0.64995 1.2141 0.589141 0.0378574 -0.0866499 -0.114606 0.00282582 -1.52701 89136.3 -86085.9 51183.3 -66478.9 6750.71 47166.8 
30631 2 -237.266 2.63515 -26.2991 -1.19463 -0.913547 0.827401 -0.0203055 -0.0629169 0.00477096 0.00371093 -1.52061 410117 202795 120811 27718.4 -80653.7 -12555.1 
29827 2 -235.581 1.75151 -28.9158 -2.41629 -1.21665 0.270148 -0.180388 -0.0694712 0.0166246 0.00930994 -1.51865 105283 -45187 310176 -156237 -2096.8 -5944.35 
30724 2 -235.679 5.38767 -26.3098 -2.13044 -0.491127 1.29402 0.00318697 -0.0706545 0.0628593 0.00812954 -1.52846 74655.4 110520 12899.1 -41492.3 -8357.19 -100054 
30634 2 -235.677 -0.133987 -26.3126 0.112306 0.616888 1.11234 0.125209 0.0412557 0.0497997 0.0020536 -1.52706 229532 72383.8 25131 -103468 -8780.13 -87024.5 
29824 2 -235.643 -0.124502 -31.499 -2.35625 -0.0782268 -0.402915 0.0362918 0.0412314 -0.0351022 0.0072049 -1.51521 243432 165122 305540 69629.6 161884 -13046.7 
29918 2 -232.449 5.43761 -31.5209 -1.23283 0.0259804 -0.44356 -0.0506501 -0.11894 -0.0277187 0.00216297 -1.51658 310580 79106.2 213020 -36199.1 52836.4 -136369 
30635 2 -234.026 2.5975 -26.2543 -1.60707 -0.139287 -0.390908 -0.0747281 0.0992665 -0.0499908 0.00346984 -1.52411 219668 32635.1 79688.7 -24389.8 75413 -9813.44 
29825 2 -234.007 2.65142 -31.5393 -2.58267 -0.0925914 0.590271 -0.0665283 0.00304392 0.0203502 0.00885085 -1.51855 175248 186185 220443 -11377.1 52672.9 -2778.88 
29826 2 -234.06 4.46864 -28.8903 -1.81194 0.894418 -0.553428 0.0427173 0.0907101 -0.0416313 0.00552852 -1.5146 130667 -151165 323279 -84719.7 59795.9 -59269.7 
30725 2 -232.5 5.37603 -26.237 -2.42247 -0.685064 0.235681 0.0293712 -0.116961 -0.112587 0.00805236 -1.51369 140486 146383 303268 -160813 -22184.9 -136330 
29828 2 -232.42 -0.120192 -31.5263 -1.10056 0.824873 -0.203993 -0.0854214 0.0219063 0.157013 0.00243499 -1.52673 135196 159979 94388.5 75413.9 152925 -24283.1 
30638 2 -232.444 -0.112339 -26.2259 -2.10052 0.607785 -0.849929 0.0274073 -0.0527142 -0.0842935 0.00693236 -1.52937 141689 -106807 150913 2675.77 -434.437 -7028.44 
29831 2 -232.428 1.75994 -28.8701 -3.68175 0.131237 0.0527002 0.0526827 -0.0916478 -0.0213153 0.0170983 -1.52199 -178182 38997 248355 -16059.1 80286.8 16503.1 
30641 2 -230.801 2.57906 -26.2467 -2.44139 1.64264 -0.106788 -0.224771 0.210327 -0.0670006 0.0109201 -1.51807 -78868.7 3360.45 209205 20969.6 -71779.7 -32360.1 
29829 2 -230.838 2.64549 -31.4759 -2.42841 0.107165 1.11765 -0.0533652 0.0751707 -0.0624981 0.00901541 -1.52948 1179.74 142773 63164.1 12244.7 66510.3 10267.1 
30728 2 -230.844 4.50309 -28.8803 -2.62782 -1.34421 -0.0684349 -0.104519 -0.11016 0.0292746 0.0109792 -1.52713 23274 -154272 256776 -149073 -49481.2 -63480.8 
29830 2 -229.239 5.39023 -31.4996 -4.03936 -0.318582 -0.249875 -0.0949262 0.0194176 -0.099552 0.0207573 -1.53218 -19446.5 -77527.8 94461.3 54454.3 -9173.71 -45105.1 
30731 2 -229.291 5.37834 -26.2738 -3.13143 1.04529 0.180322 0.0279584 -0.00788212 -0.00930092 0.0137678 -1.5265 71895.6 80984.6 200713 26057.1 -86940 -5784.66 
29832 2 -229.218 -0.0975937 -31.4793 -3.78969 1.01641 0.778559 -0.0599647 -0.0145674 -0.00241798 0.0201536 -1.53328 -24419.3 -72919.4 -4511.03 64732.7 107140 17698.9 
30642 2 -229.252 -0.122268 -26.2499 -1.25151 -0.174941 -0.500064 0.151166 0.0136392 -0.0105482 0.00232625 -1.52095 274433 -166339 281936 109321 -31480.2 -31688.9 
30639 2 -229.253 1.73527 -28.9087 -4.32416 -0.361892 1.26111 0.0344438 -0.0283218 0.054285 0.025719 -1.5333 -221347 -113676 35720.1 -137806 -65685.6 -87257.9 
30732 2 -227.67 4.44423 -28.932 -1.42065 -1.13725 -0.970349 0.0657225 0.0931671 0.0504827 0.00535693 -1.53044 10077.6 -22640.5 24521.2 -62764.3 -116657 48325.9 
30645 2 -227.669 2.64436 -26.3247 -2.5843 0.965767 1.02494 0.055052 -0.0854124 0.101508 0.0109097 -1.52632 -189453 139255 242767 -34672.1 -33810.8 41891.4 
29835 2 -227.646 2.664 -31.5337 -2.45135 -0.0453934 -0.521173 0.0431893 -0.116555 0.0243842 0.00791333 -1.53473 43931.3 -149838 -82028 -46229.4 -139851 -10334 
29836 2 -226.036 -0.109243 -31.4889 -3.5626 -1.72712 0.659235 -0.0063595 -0.00897158 -0.10868 0.0202904 -1.53372 -174560 -73145.9 77610.9 -129217 105633 -32491 
29834 2 -226.061 5.37252 -31.5469 -3.50513 -0.888619 -2.42321 0.0360304 0.0745027 0.0508673 0.0238648 -1.5279 -79920.9 -1390.38 66717.6 -107784 -61004.6 -64877.4 
30649 2 -225.983 -0.123131 -26.32 -1.14568 -0.407679 -0.428678 -0.132007 0.0231118 0.150826 0.00209402 -1.51816 211661 -195191 153638 -211970 -86595.3 -62776 
30729 2 -226.091 5.37218 -26.334 -1.81639 -0.429859 1.20397 0.0987034 -0.0513201 0.0017747 0.00621395 -1.52546 146522 41017 157949 -39714.1 29129.3 42670.7 
30643 2 -226.083 1.69698 -28.9507 -3.22857 0.505975 -0.126679 0.204689 0.118789 0.110111 0.0134715 -1.52024 107291 -144571 129945 -176441 10686 -68496.3 
30736 2 -224.45 4.42067 -28.9582 -4.4049 0.169308 -0.492859 -0.158916 0.102601 0.123103 0.0247806 -1.5222 -140453 23883.8 152449 79087.4 13297.7 -11247.6 
29839 2 -224.421 2.62183 -31.5536 -1.73032 0.341765 0.917894 -0.131805 0.0165156 0.147045 0.00497931 -1.53169 74465 -237023 -48175.8 18911.6 163158 -134045 
30647 2 -224.508 2.58717 -26.2629 -0.705287 -0.963294 2.19914 0.200287 0.120633 -0.0847886 0.00788655 -1.5133 138988 67093.1 132788 -174552 244508 15811.3 
29868 2 -272.525 8.33982 -31.4514 -2 0 0 0 0 0 0.00503807 -1.13304 90217.8 359154 633231 59355.5 -811.029 -1929.75 
29869 2 -272.525 10.1931 -28.8305 -2 0 0 0 0 0 0.00503807 -1.12755 179883 375013 647479 -29300.4 -3118.29 1107.04 
30678 2 -272.525 8.33982 -26.2095 -2 0 0 0 0 0 0.00503807 -1.13367 94236 336218 625269 72373.6 14237.2 -6400.47 
29870 2 -270.92 5.55988 -31.4514 -2 0 0 0 0 0 0.00503807 -1.52696 287993 473535 426096 196554 -50602.4 28125.6 
29873 2 -270.92 7.41318 -28.8305 -2 0 0 0 0 0 0.00503807 -1.52443 353396 497029 465433 -287932 -1530.91 -12683.9 
29960 2 -270.92 11.1198 -31.4514 -2 0 0 0 0 0 0.00503807 -1.53112 73360.5 442536 442658 200585 12845.4 -2636.47 
30680 2 -270.92 5.55988 -26.2095 -2 0 0 0 0 0 0.00503807 -1.52784 197916 408086 524677 242592 -25673 32374.3 
30770 2 -270.92 11.1198 -26.2095 -2 0 0 0 0 0 0.00503807 -1.52721 303037 527989 426613 224634 -71888.6 47577.7 
29872 2 -269.342 10.163 -28.851 -1.19416 -0.207905 -0.904601 -0.169727 -0.0314279 0.0552402 0.00288122 -1.59228 619656 216383 260247 -140007 -35728.4 -2405.84 
29871 2 -269.361 8.31258 -31.4642 -1.97925 -0.133679 -1.1709 -0.074387 0.0139826 0.000963572 0.00668338 -1.59646 556763 138556 214001 -133294 -45430.7 -5757.97 
30681 2 -269.344 8.30639 -26.2136 -1.23207 0.162515 -0.681914 -0.139675 0.0302462 -0.0742146 0.0025309 -1.59555 538595 193606 208320 -97575.2 -54493.3 -51640.2 
29964 2 -267.802 11.0681 -31.4685 -3.52039 0.550826 -0.337301 0.100072 -0.0134463 0.00523485 0.0161348 -1.53145 36800.4 99429.1 234848 -80033.8 53276.6 40714.6 
29874 2 -267.745 5.54318 -31.5032 -1.837 -0.027879 -1.04264 -0.120563 -0.0891376 -0.0312862 0.00562053 -1.52104 203045 255813 309896 -20022.7 -22627.9 49947.9 
30774 2 -267.756 11.0755 -26.2504 -2.33435 -0.203896 -1.22981 -0.0229997 -0.0070524 0.0294334 0.00882066 -1.52919 226490 142489 130600 -94651.1 -67978.6 40593.5 
29877 2 -267.742 7.36669 -28.8616 -2.42253 -0.671704 0.684392 -0.0416607 0.00443169 -0.0151483 0.0085499 -1.5298 286918 174353 251356 -17978.2 -39849.3 19756.5 
30684 2 -267.778 5.51208 -26.2798 -2.37965 0.0881915 -0.0737294 0.0502157 0.0147879 0.0774463 0.00714894 -1.52696 192835 135398 350453 -60869.7 -60801.9 51644.7 
30685 2 -266.177 8.27817 -26.2162 -2.56091 -0.271682 -0.395653 0.0802084 0.00346915 -0.0547026 0.00855036 -1.52766 102602 194081 107184 -51815.4 63035.3 5203.12 
29876 2 -266.15 10.107 -28.8481 -1.23867 0.0424286 0.0541091 -0.134819 0.0673502 0.000400853 0.00193845 -1.52867 -59157.6 170786 183461 -69521.8 92000.2 23962.9 
29875 2 -266.163 8.28941 -31.5093 -2.35215 0.0535099 0.38377 -0.0522369 -0.00894717 0.0398715 0.00715756 -1.52205 108107 29120.2 357381 -114818 56246.6 -1899.98 
29968 2 -264.612 11.0247 -31.4411 -3.23105 0.138182 -0.496122 0.13581 0.0590291 -0.116415 0.0134831 -1.52248 94812.4 -43074.5 287731 15847.7 -55772.9 34996.6 
29878 2 -264.588 5.51497 -31.4883 -3.51465 -0.300133 -0.987455 0.0775331 -0.000403518 -0.0254449 0.0169001 -1.52724 -8023.68 185001 136124 36071.1 148623 136902 
30778 2 -264.556 11.049 -26.2498 -2.36552 -0.736527 0.479824 -0.0579965 -0.0262886 0.0816802 0.00802113 -1.52885 124671 144909 48597.2 -2356.45 49008.2 -26082.4 
30688 2 -264.574 5.49059 -26.264 -2.17248 -0.0313646 -0.572833 -0.0131184 -0.022614 -0.061749 0.00635903 -1.53343 68444.3 197757 57923.8 -1618.36 38814 18317.5 
29881 2 -264.548 7.36458 -28.8369 -2.03653 -0.508478 1.3225 -0.00428072 -0.0534955 -0.0820505 0.00775236 -1.52911 155059 22569.3 351137 -62372.3 33254.8 43101 
29879 2 -262.978 8.29493 -31.4838 -2.59439 0.0634589 0.425325 0.0409651 -0.067822 0.0192141 0.00871058 -1.52538 36179.3 221209 254402 -24564.5 -65494.5 -48816.3 
30689 2 -262.966 8.25844 -26.2124 -0.324648 -0.060492 -0.479491 0.0267498 0.0157908 -0.158923 0.000426935 -1.53121 180194 144641 53647 -15241.8 -45091.4 10009.7 
29880 2 -263.009 10.1188 -28.8337 -0.90892 -0.534823 -0.689119 0.178169 -0.0376674 -0.0723874 0.00199893 -1.52604 -31953.6 129311 172208 -84576.6 -7860.3 -62072.5 
29882 2 -261.362 5.47066 -31.4878 -2.04495 0.628659 0.562843 0.0410825 0.0569283 -0.016328 0.00616384 -1.53084 269473 203674 5391.32 -79621.3 -68536.7 -5161.62 
29972 2 -261.395 11.0539 -31.5018 -1.44762 -0.671796 -1.30479 0.0804975 -0.0444343 0.0420831 0.00535217 -1.51708 416580 107023 339260 -29976.3 -116598 -60018 
29883 2 -259.777 8.27023 -31.4911 -1.79201 0.0597917 -0.260079 0.0835894 -0.00255937 -0.0446233 0.00413437 -1.52029 176264 368212 210519 -66682.9 -51042.7 -11294.9 
29885 2 -261.336 7.32985 -28.8983 -1.87166 -1.2352 0.631182 -0.0918786 0.0240401 0.0644684 0.00683568 -1.51715 206945 202994 202212 -125941 -17463.5 48979.7 
30782 2 -261.363 11.0321 -26.2662 -1.44257 0.107678 -0.36542 -0.102965 -0.0538696 -0.0245122 0.00280386 -1.53096 67313 82769 -90257.7 -92302.3 -88050.9 -8206.22 
30692 2 -261.393 5.48525 -26.2846 -2.45195 -0.634977 -0.556426 0.14133 -0.0565414 -0.0339947 0.00847008 -1.52203 230599 235874 184907 -78413.7 -69428.4 23004 
30693 2 -259.751 8.23769 -26.2885 -0.715195 -0.0868032 -1.69088 0.000771493 -0.0494538 -0.0331324 0.00425481 -1.5251 251931 237846 101172 -97941 -32128.8 -27562.6 
29884 2 -259.794 10.1141 -28.8665 -2.77631 -0.198862 -0.664912 0.0788073 -0.0347526 -0.106111 0.0103149 -1.52038 271805 150517 272106 -63300.7 -28016.1 -52597.9 
29976 2 -258.113 11.0145 -31.5442 -1.10065 0.103358 -0.859605 -0.106666 0.0338134 0.0771563 0.00246997 -1.51309 407987 261606 250488 -13165.9 -113006 -13161.4 
30786 2 -258.151 11.0016 -26.2841 -1.75103 0.297387 0.370685 -0.00564052 -0.0432567 -0.0434322 0.00414629 -1.53008 107649 107198 67388.7 -137637 21230 -12679 
29889 2 -258.136 7.29095 -28.9157 -2.13622 0.35055 -0.702104 -0.0517096 0.0233604 -0.00426363 0.00652336 -1.52011 129094 244133 200566 -50236.7 -33364.6 714.457 
29887 2 -256.565 8.21916 -31.5445 -3.1786 0.383941 -1.01854 0.0389357 0.0212715 0.0108932 0.0142178 -1.52468 176925 210832 212188 -19700.8 -17019.4 -24706.8 
30697 2 -256.545 8.19243 -26.3158 -2.07419 -0.102048 -0.960466 -0.0139405 0.0369879 0.0549812 0.0065938 -1.52046 223281 276271 302787 -50725.1 -60538.6 -29851.9 
29888 2 -256.57 10.0742 -28.9191 -2.97768 -0.871629 -1.22206 0.00751553 -0.0849298 0.00368584 0.0140055 -1.52455 223003 102637 241153 -117699 -47568 6356.85 
29980 2 -254.907 10.9697 -31.5531 -1.66843 -0.780781 0.447593 -0.0950411 0.0847787 0.0118059 0.00452623 -1.52207 225135 251375 242125 23712.3 40062.2 -65461.8 
30790 2 -254.946 10.9648 -26.2963 -2.81988 -0.796976 -1.29171 -0.00939321 -0.0184423 -0.0540173 0.0129169 -1.52207 180909 256263 128717 -45859.2 -44628.9 4632.03 
29893 2 -254.939 7.2783 -28.9486 -1.50875 1.30661 -0.84654 -0.0189252 0.043224 0.0613404 0.00591998 -1.53014 63191.7 71275.2 65215.4 -125886 21289.5 -21434.6 
29891 2 -253.352 8.206 -31.5181 -2.80087 -0.538664 0.489049 0.103966 -0.0121344 -0.0464456 0.0105475 -1.52663 228394 138604 112222 -27931.6 16868.2 -35523.6 
29892 2 -253.349 10.0359 -28.9256 -2.29085 0.451816 -0.202218 0.00128847 0.021811 -0.0350208 0.00691858 -1.52536 259777 79212.6 145255 -48525 -71725.5 -60339.3 
30701 2 -253.349 8.16 -26.3392 -2.78974 -0.0285144 0.0198827 0.0417914 0.0803316 0.0517957 0.00980389 -1.52296 228647 81517 161270 -91287.4 -52836.9 16989.2 
30794 2 -251.72 10.9096 -26.3607 -3.02588 -0.87058 0.350864 -0.0428356 0.033906 0.0647286 0.0126418 -1.52601 60733.1 247585 146910 -96075.5 -26249 -17054.3 
29897 2 -251.72 7.27826 -28.9142 -1.43012 -0.904521 -0.397458 -0.0752347 -0.0152225 -0.0952236 0.00380547 -1.5326 -51466.6 -2769.93 165224 -57875.8 -22384 -16073.7 
30705 2 -250.086 8.13372 -26.3546 -2.45666 1.52457 -0.749397 -0.141745 0.0408946 0.0537806 0.0112362 -1.52748 84881.2 61322.6 -4215.84 -34246.4 -43040.9 -21585.9 
29896 2 -250.124 10.013 -28.961 -2.04437 0.717284 0.731068 -0.0145262 0.0733038 -0.0346295 0.00658527 -1.52592 162137 62285.9 80174.4 12873.2 -21031.8 -41744.7 
30798 2 -248.544 10.8959 -26.3669 -2.23295 -0.500451 -0.284914 0.0409038 0.0218134 0.00841207 0.00669774 -1.52831 -168304 45860.2 239929 43491.9 17609.9 -89972.3 
29901 2 -248.575 7.2524 -28.9751 -2.23347 -0.33599 1.40494 0.268121 0.0421431 0.093233 0.00891126 -1.52089 83538.1 -17195.8 146229 22209.8 99746.6 -54245.2 
29992 2 -245.305 10.9369 -31.5368 -1.17777 0.744525 1.42148 0.0236022 -0.0590155 -0.101339 0.00499027 -1.53503 23549.8 64924.1 -153829 -97085.7 48815.1 -33164.9 
29996 2 -242.118 10.8991 -31.5278 -2.22388 -0.62452 -0.145027 0.0792362 -0.0216094 -0.0819541 0.00674687 -1.51886 244828 91643.7 261007 -106570 18256.1 -7151.33 
30709 2 -246.924 8.14678 -26.3061 -3.65704 -0.0700128 0.444726 0.00624809 -0.0149817 -0.152079 0.0171 -1.52591 -54105.9 11508.1 318409 -43809.4 61097.9 -57033.2 
29900 2 -246.917 10.0232 -29.0012 -1.64057 -0.527156 -0.921416 -0.0645009 -0.117286 0.168181 0.00480931 -1.51886 194387 180112 140968 -65969.8 38000.9 -43350.9 
29905 2 -245.306 7.2323 -28.9422 -0.760717 -1.34861 0.237822 -0.0695756 -0.0165132 -0.0288982 0.00309085 -1.51477 416219 135205 154187 -152694 -88441 -74599 
30802 2 -245.407 10.916 -26.311 -2.11367 0.240553 -0.258733 0.193612 -0.0529426 -0.129476 0.00578422 -1.52238 50662.5 98183.8 271831 -15859 -40665.9 -2044.39 
29904 2 -243.722 9.9564 -28.9353 -1.7869 -1.41626 0.748168 -0.0175751 0.0625938 -0.0353112 0.00725301 -1.52174 158528 133623 66163.7 -195051 -158620 19896.1 
30713 2 -243.746 8.09492 -26.3546 -1.54494 -0.472544 1.125 0.0815136 0.149343 0.0591771 0.00488158 -1.52564 19509.6 -159643 28429.4 -154480 -38344.1 -12424.7 
29909 2 -242.07 7.20743 -28.9484 -1.09974 -0.257379 1.07571 -0.0585036 0.0194619 -0.00923259 0.00306418 -1.52907 303591 135414 -62660.1 68895.6 -53362.6 -34757.1 
30806 2 -242.189 10.8646 -26.3751 -1.74805 -0.28978 -0.085793 0.130936 0.0748126 0.0576918 0.0039637 -1.51472 346772 141373 49874.2 20606.2 -40504.4 -28546.7 
29907 2 -240.438 8.13863 -31.5409 -1.20913 -0.676266 0.318063 -0.0971974 0.018755 -0.00869892 0.00254486 -1.52441 95207.4 83910.4 205975 -124548 109473 -17212.4 
30003 2 -238.858 10.8729 -31.4894 -2.90162 0.325358 -1.17742 -0.0486139 0.0129392 -0.0856581 0.0124838 -1.52626 85958.6 -36055 87631.1 -85243.1 71967.4 6444.57 
30004 2 -235.689 10.8691 -31.5165 -2.43475 0.44162 0.707158 0.0412345 -0.00409665 0.0285486 0.00834194 -1.53159 -56929 -34279.4 8270.64 118898 -69427.8 65879.4 
29908 2 -240.475 9.96742 -28.9332 -0.019365 -0.92157 0.619346 -0.0505749 0.0203561 0.00280793 0.00155331 -1.52111 324060 214084 25818.5 -73430.9 45799.7 44293.8 
30717 2 -240.518 8.14061 -26.3514 -2.65856 -0.0996456 -0.122514 0.0439496 -0.00907416 0.0528435 0.00893361 -1.52228 232364 51619.7 113695 -11637 -27680.1 2923.53 
30810 2 -238.893 10.8961 -26.3398 -1.00439 -0.00245913 -0.657132 -0.0580924 -0.0584803 -0.000566113 0.00181449 -1.5193 137702 62914.1 59051.3 -67660.6 80615.9 -10998.7 
29913 2 -238.827 7.21243 -28.9252 -3.7161 0.955971 -1.74496 -0.180061 0.0184435 0.0174403 0.0223793 -1.53584 -41011.6 -26538.8 90198.9 31462 26933.7 74601 
29911 2 -237.269 8.11108 -31.5315 -2.62487 -0.0940469 -0.524709 0.0603132 0.0337241 -0.00879959 0.00903589 -1.5288 -89964.7 57906.4 32557.8 12022 -78697 -30256.4 
29912 2 -237.24 9.92208 -28.8978 -1.91633 0.614092 -1.55585 -0.109933 0.122429 -0.0516279 0.00814922 -1.52779 3790.94 -60280.4 3862.1 5152.26 -66924.4 -56876.9 
30721 2 -237.304 8.11177 -26.255 -1.40147 -0.792822 -0.53021 0.0306707 0.0816309 -0.138649 0.00361961 -1.52881 163562 6610.28 10633.4 -52948 -31680.7 96122.1 
29917 2 -235.676 7.22764 -28.9039 -4.42455 -0.391663 0.288737 0.101611 -0.0646132 -0.0413863 0.0249554 -1.525 -141185 -155405 336349 49891.5 -59707.3 55145.5 
30813 2 -235.73 10.8693 -26.3322 -1.82415 -0.249521 0.556229 0.0140131 0.0289067 0.138072 0.0046592 -1.52882 -221770 75824.2 164942 18944.6 -73033.5 38382.3 
30818 2 -232.512 10.9068 -31.5308 -2.62737 0.151307 0.988877 0.0758093 -0.0386152 0.0214169 0.009955 -1.53069 30357.2 151281 80817.2 -10824 66902.1 25392.1 
30814 2 -234.083 8.14708 -26.29 -2.20507 0.0220227 0.236345 -0.103846 -0.156587 -0.0509384 0.00619518 -1.53025 37859.7 -165558 55436.8 -130956 -18245.1 -53874.6 
30007 2 -234.067 9.9398 -28.9316 -3.39149 0.533472 -0.709716 -0.0371808 0.00459356 -0.0130163 0.0154801 -1.52605 -175246 -155990 129444 58792.4 -49816.3 62596 
30819 2 -232.613 10.8645 -26.2827 -3.57418 -0.884903 0.681338 0.282548 0.0105957 -0.0707969 0.017661 -1.52804 -131823 -153800 57436.8 -147673 22559.7 48626.5 
29916 2 -232.486 7.21555 -28.9323 -2.61515 -0.115026 1.95897 -0.00595485 -0.00390254 0.0493756 0.013464 -1.51976 44581 -185090 266839 -14822.9 34854.6 -140738 
29919 2 -230.835 8.13667 -31.5417 -4.17532 -0.16955 0.673532 -0.0853512 0.0729169 0.0379162 0.0225651 -1.53271 40195.7 -45827.9 95804.7 -129981 1202 -23347.3 
30822 2 -230.911 9.93867 -28.9195 -3.10473 -0.0474542 0.263255 -0.0415502 -0.00800074 0.0276537 0.012231 -1.52266 -123285 -43972.1 199033 -143665 -53798.2 29278.8 
30825 2 -230.923 8.09408 -26.2964 -1.5186 -0.884179 0.728146 0.048518 0.0294373 0.0347173 0.00455708 -1.52387 125622 -116986 317302 -201803 34494.2 -15672.4 
30823 2 -229.398 10.8085 -26.2862 -1.80648 0.369415 -0.21199 0.124606 0.0152799 -0.0681084 0.00433876 -1.5186 312841 -53053.8 178451 -61628 -94694.2 40133.6 
30006 2 -229.324 10.9157 -31.495 -4.47045 -0.648201 -0.503948 0.048412 -0.0814208 -0.179595 0.0260204 -1.53165 -23593.8 -42846.8 -1575.71 -128668 -171980 8520 
29921 2 -229.285 7.1964 -28.9112 -2.15397 0.570604 0.467702 0.0924642 0.0649882 0.025605 0.00652922 -1.52561 137779 -188332 254529 -125422 -35462.4 -39755.6 
29920 2 -227.741 9.9251 -28.9803 -1.53425 1.79246 -0.198534 0.146158 0.044912 0.177055 0.00706119 -1.52071 146342 88699.6 168885 -13106.9 -104835 35138.6 
31632 2 -227.663 8.10826 -26.2838 -2.30706 -0.743634 0.237075 -0.11633 -0.0210339 -0.172831 0.00747112 -1.524 102472 -58335.2 32219.3 -52847.2 48925.8 -105140 
30015 2 -226.112 10.8573 -31.5473 -2.51622 -0.307961 -0.711784 0.104775 0.105068 -0.085945 0.00873202 -1.52108 289608 -25736.3 256889 11892.3 -109982 65303.5 
30733 2 -226.058 7.2057 -28.9274 -0.957909 -0.554384 -0.284577 0.01993 0.0113113 -0.106834 0.00164482 -1.51096 440651 186689 223887 13140.3 -48127.8 -21877.8 
30734 2 -226.154 10.8582 -26.3756 -1.51001 1.36867 0.612369 0.0627529 -0.0499752 0.00739681 0.00570359 -1.52981 185848 -175904 256805 131080 -38968.1 86512.1 
30737 2 -224.454 9.99008 -28.9798 -2.74268 -0.531598 -1.92308 -0.12172 -0.141431 0.0211125 0.0144884 -1.51538 264165 197354 147366 -195886 -90437.6 37928.3 
31637 2 -224.481 8.13925 -26.3643 -1.15124 0.076293 -1.17053 0.0829749 -0.0868878 -0.00162795 0.00340235 -1.52015 139446 101927 115767 -67988.4 -92367.2 -114217 
29958 2 -272.525 13.8997 -31.4514 -2 0 0 0 0 0 0.00503807 -1.13386 93896 353674 641545 47300.5 -1088.27 3545.39 
29959 2 -272.525 15.753 -28.8305 -2 0 0 0 0 0 0.00503807 -1.13271 -10907.8 366223 631854 -56732.7 3450.72 1234.16 
30768 2 -272.525 13.8997 -26.2095 -2 0 0 0 0 0 0.00503807 -1.13285 51396.6 349262 641286 48117.1 12620.1 -10241 
29963 2 -270.92 12.9731 -28.8305 -2 0 0 0 0 0 0.00503807 -1.52883 125447 426749 386403 -326626 -16843.8 -8452.95 
30050 2 -270.92 16.6796 -31.4514 -2 0 0 0 0 0 0.00503807 -1.52803 252515 450883 425726 207581 -38603.2 28217.3 
30860 2 -270.92 16.6796 -26.2095 -2 0 0 0 0 0 0.00503807 -1.52533 386785 466384 514755 207274 -7566.15 7548.1 
29961 2 -269.369 13.8641 -31.4613 -1.073 -0.206354 -0.751791 -0.0448262 0.0798533 0.031063 0.00221562 -1.59846 566814 144956 93088.3 -93295.7 1345.85 -29184.5 
29962 2 -269.388 15.7233 -28.8584 -2.0483 -0.625179 -0.314101 0.00464139 0.0368377 0.0327531 0.00590089 -1.59416 478515 206915 251837 -58232.7 -53199.2 39993.5 
30771 2 -269.366 13.8883 -26.2411 -2.89079 -0.435157 -0.353163 -0.0909465 0.0154192 0.0549577 0.010921 -1.59992 427695 247300 157503 -58708.3 -62062.6 -21462 
30054 2 -267.761 16.6341 -31.4949 -1.98426 -0.0965333 0.0566507 -0.0423239 -0.0539275 0.0423499 0.00497489 -1.52109 256379 261399 282357 -144989 27610 -66426.8 
29967 2 -267.801 12.9155 -28.8446 -2.91401 0.0867252 -1.87825 0.122542 0.0223877 -0.0566612 0.015148 -1.52907 173942 181339 100589 -136765 -36960.3 16424.5 
30864 2 -267.734 16.6502 -26.2507 -2.31073 0.993192 0.0245169 -0.166428 -0.0405716 0.0438089 0.00796834 -1.52649 211388 177616 214617 -107082 3263.72 27156 
29966 2 -266.196 15.6924 -28.8515 -1.46751 -0.792662 -0.437122 0.00924535 -0.0731806 -0.0379714 0.00374452 -1.52668 161338 112873 149970 -77993.3 84502.6 5065.79 
30775 2 -266.192 13.8286 -26.2675 -2.89252 -0.749588 -0.30656 0.0068318 0.0240081 0.0690799 0.0113641 -1.52755 -20845 145577 134055 -96896.8 42319.5 9969.38 
29965 2 -266.136 13.7892 -31.4357 -1.30774 -0.233384 -1.31621 -0.169428 0.128993 -0.0139195 0.00440463 -1.51915 156417 176211 212095 -24628.9 2825.31 -45981.9 
29973 2 -259.769 13.7941 -31.4987 -1.73203 -0.274269 -0.950543 0.0825934 -0.0140409 -0.0139754 0.00501122 -1.51944 312101 186302 271250 -53807 -90745.9 -7819.07 
30868 2 -264.571 16.5758 -26.2243 -2.75935 0.0792487 1.93592 -0.0143092 0.0175904 -0.0225273 0.0143183 -1.52937 -3208.88 -2881.03 139342 -61892.2 70620.5 -43747.9 
30058 2 -264.56 16.5667 -31.4472 -2.66437 1.02699 1.28207 -0.0261168 0.0158802 -0.05763 0.0123399 -1.52339 68225.2 106562 128038 -62041.6 31435.5 -84373 
29971 2 -264.566 12.8908 -28.8284 -2.12204 0.843459 1.2292 -0.0716507 0.00209195 -0.0436688 0.00847079 -1.53213 95193.7 93672 9965.19 -22956.1 117.487 64655 
29969 2 -262.982 13.7956 -31.4601 -3.40838 -0.0690373 0.349576 0.0450092 0.0410077 0.0026279 0.0147918 -1.53005 -60851.6 117161 156551 68336.7 -41459.5 4966.71 
30779 2 -263.019 13.8214 -26.2125 -2.52362 -0.466788 -0.61188 0.118296 -0.0524161 -0.0500199 0.00876741 -1.52755 -1016.76 116780 61406 -82664.9 -29588.3 65667.3 
29970 2 -262.989 15.6335 -28.8216 -1.89702 0.670929 1.34959 0.0332331 0.0220728 -0.0865833 0.00739367 -1.53375 106482 29208.4 120792 -9064.77 -51195.8 6993.64 
30062 2 -261.363 16.549 -31.4712 -1.77642 0.601257 -0.393335 -0.00404061 0.0217237 -0.028222 0.00462481 -1.5278 160528 184645 181299 63271 -87760.3 -91118 
30872 2 -261.355 16.5466 -26.2572 -2.54267 -0.0456297 0.126755 -0.0805859 -0.0283569 0.0568794 0.00816587 -1.52278 74482.2 54911.6 137855 -22009.5 -93489.5 -58023.2 
29975 2 -261.391 12.8714 -28.8656 -2.63895 0.029398 0.0202976 0.0012403 0.000358357 -0.0227263 0.00877295 -1.52668 101465 52835 160425 -39958.6 -122631 34251.2 
30783 2 -259.825 13.755 -26.2757 -2.0775 1.18039 -0.621094 0.13732 0.0582128 0.0222752 0.00767686 -1.52916 214353 52739.8 154532 -71264.7 -54535.5 -7309.11 
29974 2 -259.783 15.6168 -28.8718 -2.63914 0.152088 -0.997518 0.0526428 -0.0524926 -0.0276033 0.010055 -1.52978 103569 -26311.6 171224 59999.1 -50586.1 -13339.5 
30066 2 -258.159 16.5559 -31.5343 -0.345603 1.41209 -1.19394 0.0445046 -0.108327 0.0880245 0.00445736 -1.52739 216597 65759.3 219416 -15092.4 -14919.5 -6367.02 
29979 2 -258.169 12.8567 -28.9006 -2.28681 -0.354035 -0.172383 -0.0433796 -0.0285806 0.000107752 0.00678193 -1.52426 77183.3 90480.4 271093 -54415 -44415.8 36223.3 
30876 2 -258.165 16.5056 -26.2693 -2.04349 -0.591004 -0.389741 0.0164133 -0.0132238 0.0221043 0.0058908 -1.53075 67206.4 92027.5 135239 69777.4 29419.7 -43841.6 
29977 2 -256.514 13.7906 -31.5091 -1.53708 -0.0216888 0.679485 -0.0748147 -0.0840145 -0.0586345 0.00355787 -1.51761 336592 169542 218906 -125217 -30180.2 68102.9 
30787 2 -256.593 13.738 -26.2693 -1.03737 -0.166821 0.924583 0.0878688 -0.00591237 -0.0826459 0.00246717 -1.52622 360212 16973.6 158140 -99153.9 -8340.22 22044.9 
29978 2 -256.579 15.5998 -28.8801 -1.86871 -0.459665 -0.729488 0.0268888 -0.0350394 -0.136203 0.00533473 -1.51934 174766 52819.7 197893 -78079.7 -100381 -123921 
29983 2 -254.993 12.7926 -28.9239 -1.71686 -0.255271 -0.488112 0.125697 0.0756115 0.0236386 0.00409472 -1.523 129721 104324 269258 -90768.5 -133451 34434.1 
30880 2 -254.964 16.4679 -26.3323 -1.45304 0.181822 -0.525205 0.0686949 0.0225959 0.0560863 0.00304833 -1.5249 230998 114199 113178 -60624.1 -109173 -86480.4 
30075 2 -248.475 16.4878 -31.5577 -1.83739 -0.794554 0.430826 -0.0205774 -0.0191116 -0.0180746 0.00528106 -1.52901 122908 6437.21 155009 9392.26 -22114.4 -12138.6 
29981 2 -253.277 13.7208 -31.554 -2.11852 0.115452 0.686769 -0.138837 0.0413273 0.0259728 0.0062637 -1.52438 179666 185757 125168 -19764.5 -122397 -21343.6 
30791 2 -253.319 13.7159 -26.3447 -0.6347 -0.53679 -0.634008 -0.0859473 -0.0393756 0.00883259 0.00137659 -1.51914 386350 158649 119127 -76806.3 -10828.3 18676.8 
29982 2 -253.366 15.5583 -28.9506 -1.93364 -0.174054 -0.422344 0.0590429 -0.0237877 -0.00247832 0.0049721 -1.5211 279492 60630.1 270972 45276.3 -11705.6 4860.07 
30884 2 -251.699 16.4364 -26.313 0.13469 -0.979765 0.251268 -0.0594215 -0.00713402 -0.122311 0.00131143 -1.51841 353822 26631.8 119418 -124646 -11903.9 -11436.1 
29987 2 -251.756 12.797 -28.9538 -3.55043 0.347391 -1.1559 0.0588172 -0.0431007 0.00171803 0.0177118 -1.52504 141530 116325 115175 2184.32 -52149.9 3838.65 
29986 2 -250.128 15.5434 -28.9521 -1.94632 0.692821 -0.0227412 0.0345115 -0.0118622 -0.00377596 0.00537646 -1.52772 271843 -7283.74 122854 18260.3 -60042.5 -14143.7 
30795 2 -250.081 13.659 -26.3686 -2.86931 -1.17567 -0.238937 -0.106975 0.0897437 0.023459 0.0121823 -1.52254 132845 138446 116859 873.164 -810.849 57847.2 
29991 2 -248.532 12.7893 -28.9872 -1.73909 0.133084 0.189029 -0.00932232 -0.0261745 -0.0439746 0.00387662 -1.53031 100038 205357 134368 59032 -39822 -76389.4 
30888 2 -248.443 16.4075 -26.3919 -0.650681 0.570874 -1.66181 -0.184949 0.059134 0.088445 0.00442202 -1.52499 136300 6343.61 2130.49 34207.5 -81335.5 70044.1 
30082 2 -245.242 16.4776 -31.5398 -1.63998 0.212746 -1.12272 0.0119035 0.0254806 -0.0791274 0.00503215 -1.52731 115485 116354 -24656.7 38030.3 -19491.5 47803.3 
30799 2 -246.91 13.6729 -26.4165 -2.40252 -0.408053 -0.106473 0.0232289 0.0042366 0.109683 0.00749404 -1.52497 -90962.6 -9503.67 61679.8 177283 89673.9 -89394.4 
30078 2 -246.867 15.5559 -28.9936 -1.61842 -0.120486 0.157221 -0.0176892 -0.0459868 0.0257645 0.00334843 -1.5322 178133 96719.6 -91409.1 120203 61293.8 8523.97 
30896 2 -245.27 16.4473 -26.3852 -3.72948 -0.225202 -0.825615 0.0322437 -0.067292 0.0199524 0.0184411 -1.52668 -107727 19308.3 204761 157020 -23460.9 -69584.8 
29995 2 -245.355 12.7544 -28.9837 -1.34055 -0.754236 -0.327159 0.168223 0.0634787 0.0724089 0.00311475 -1.52405 159064 151852 38440.6 6932.43 79583.9 -119720 
30803 2 -243.73 13.6687 -26.3369 -3.20881 -0.0592825 1.62207 0.0313922 -0.0285727 -0.0980407 0.016287 -1.52059 148783 161618 221959 109913 47935 -76740 
29994 2 -243.654 15.552 -28.968 -2.06999 -0.138765 0.78934 -0.101073 -0.0851459 0.0043868 0.00620585 -1.52395 10782.8 203365 125740 99070.2 -62166.6 -24504.5 
31717 2 -242.081 16.448 -26.3674 -2.07564 -0.562352 0.597588 0.0509705 -0.0983664 0.00457001 0.00627447 -1.52503 -88171.4 107887 60951.3 81454.1 14966.3 -32871.2 
29999 2 -242.136 12.7517 -28.9661 -0.673211 -0.172925 0.510899 0.0385131 -0.0716382 0.0659987 0.000937251 -1.51334 425048 122679 157101 -81493 -34469.5 -29554.6 
30808 2 -240.515 13.6284 -26.3371 -0.943875 -0.12747 -0.0845496 0.0109494 0.010037 -0.116141 0.00115157 -1.52669 225506 173676 41573.6 43413.7 42774.8 -26191.4 
29998 2 -240.511 15.4574 -28.9762 -0.513693 -0.0678386 0.134591 0.158873 0.0751337 0.0222847 0.000360974 -1.51609 113561 158781 235904 -34966.9 -17142.4 -31594.5 
30093 2 -238.909 16.4022 -26.3691 -2.46442 0.219394 -0.890856 0.102369 -0.0113831 -0.0184821 0.00870972 -1.51954 88902.5 173798 111212 161169 44282.2 80757.6 
30807 2 -238.856 12.7219 -28.9353 -1.95006 -0.439363 -0.829956 -0.0787103 -0.0392158 0.0233222 0.00590032 -1.5179 388607 8959.63 52491.7 -97922.9 27416.3 -14721.5 
30002 2 -237.254 13.6214 -31.5085 -2.68469 0.74184 0.191478 -0.0315101 0.0471551 0.024943 0.00981737 -1.53529 17268.9 -72745.4 -173040 -15043 83915.8 -93311.7 
30097 2 -235.695 16.3998 -31.5501 -1.16813 0.110175 1.01978 0.0549839 0.0211028 0.104421 0.00304378 -1.53388 6113.02 74889.6 -171276 39483.2 -18234 -10087.5 
30900 2 -237.247 15.4288 -28.9371 -2.15342 0.974195 -0.790007 -0.136465 0.0952186 -0.0339984 0.00782206 -1.51854 87070.6 -7249.69 130719 -104495 -5331.35 -68653.3 
31710 2 -237.278 13.6346 -26.3289 -2.34796 0.301977 0.0167841 0.00364242 -0.0304221 -0.00689765 0.00705885 -1.52475 226764 -60218.1 97387.8 -66116.5 -29086.3 -87181.7 
30911 2 -235.706 16.408 -26.3607 -1.60537 0.257633 2.44097 0.0449037 0.0544841 0.0668243 0.0108342 -1.51574 -20727.4 223425 16209.1 -39285.4 -83289.4 129832 
30811 2 -235.617 12.6834 -28.9203 -3.78082 -0.306372 0.212 -0.188372 -0.00480712 -0.00283762 0.0181791 -1.53317 -89193.7 -129512 17024.9 -10383.7 -3751.55 39298.1 
30812 2 -234.071 13.6464 -31.5193 -1.88723 0.399929 0.418303 0.0260324 -0.0531349 0.0244179 0.00490777 -1.52932 79619.8 -31477.6 -193887 35526.8 7955.54 -3251.93 
30821 2 -234.082 13.6339 -26.3155 -2.33829 -1.02514 -0.0921142 -0.126638 -0.0451578 0.0362754 0.00822087 -1.5283 10754.1 -54294 89164.9 -3165.64 580.778 -116777 
31715 2 -234.104 15.4306 -28.9627 -1.92246 0.507698 -0.0815084 0.0188848 0.0322367 0.0721383 0.00498802 -1.53109 -235905 -228906 12972.9 -75959.2 -26248.5 -74009.1 
30904 2 -232.493 16.4186 -31.5348 -1.73792 0.804139 0.141138 -0.034427 -0.0545875 -0.0525976 0.00464376 -1.52614 18710.4 -25687.9 -10544.2 -136449 -104509 -111281 
30820 2 -232.522 16.3311 -26.3596 -2.33391 0.105248 -1.27707 -0.0533316 -0.0576194 0.0904275 0.00892889 -1.76246 -111054 -213720 22553.8 -293757 150065 28268.4 
30816 2 -232.487 12.6981 -28.8912 -3.53674 0.437459 0.153737 0.0283456 -0.0105696 -0.0525784 0.0160255 -1.53065 -268459 -10022 113758 30271.6 18875.8 -43819.9 
30908 2 -230.884 13.6703 -31.5011 -2.60795 -0.73469 -0.92202 -0.0522093 -0.0444341 -0.0397031 0.0103171 -1.53281 14034.4 -17862.6 120345 -37088.7 -63241.7 -97399.6 
32542 2 -230.937 15.4497 -28.9105 -3.04537 0.450758 -0.0321181 0.0346233 -0.0661029 -0.0701125 0.0119383 -1.51833 -207422 -76655.5 -15105.4 2781.5 -19795.6 -174506 
30815 2 -230.916 13.5619 -26.2717 -3.28609 -0.882514 1.10312 0.0159122 -0.0506479 -0.188583 0.0161143 -1.52167 -4421.36 -67102.5 -205530 -83623.3 71331.1 -270146 
31820 2 -232.545 18.154 -28.9572 -2.03638 -0.705273 -0.234625 0.141276 0.0806057 0.0619454 0.00591885 -1.51074 -187594 -266708 -81417.4 63481.5 -54888.3 -18934.3 
30010 2 -227.711 13.6068 -31.5042 -1.88086 -2.05757 0.549899 0.0258403 0.0647908 -0.155364 0.0101689 -1.52445 39554.2 -94782 33216 -55390.2 -90036 -101560 
33356 2 -229.353 16.2942 -26.347 -2.59994 -2.26406 -0.281898 -0.0946431 -0.133551 0.0796943 0.0150703 -1.56981 98832.4 -107440 146761 -319621 -182394 -198736 
30916 2 -229.338 12.6711 -28.8998 -2.8993 1.83531 0.853958 0.0679219 0.0709099 0.0394057 0.0157484 -1.52749 -33432.6 -29917.9 -17014.9 -18133.6 -42524.2 -93212.8 
31638 2 -227.71 13.5167 -26.3317 -4.55788 -0.462172 0.433747 -0.112707 0.116774 0.0077026 0.0266715 -1.52468 -129042 -106556 139833 -11550.7 116992 -128142 
32635 2 -227.796 15.4344 -28.9666 -1.48826 -0.395075 -0.836643 0.0959641 -0.00557701 0.00755485 0.00386796 -1.52681 -53490.3 -3579.72 -101479 49100.6 -27772.4 -198967 
30833 2 -226.189 16.2635 -26.4097 -2.93307 -0.25671 -0.417916 0.132145 0.133633 0.0536869 0.0111385 -1.52313 89709.3 54652.5 41149.1 70457.4 78517.4 -144384 
30826 2 -226.117 12.7334 -28.9546 0.870088 1.06302 0.586827 -0.00771767 -0.185014 0.0116314 0.00281053 -1.52427 214447 16457.5 -136040 -47961.1 -68878.7 70933.6 
30829 2 -224.572 15.4425 -29.0055 -3.54739 1.32539 -0.49981 0.0656292 0.00778635 0.0916398 0.0183769 -1.52465 115418 -69893.6 37187 -152256 50128.7 -107462 
31634 2 -224.535 13.5975 -26.35 -5.1725 0.589052 -0.775306 0.0770124 -0.00633239 -0.124512 0.0348923 -1.53191 -61638.2 -91514.5 60358.8 79860.7 -124215 -110171 
31640 2 -224.472 13.6072 -31.5353 -1.21812 1.07635 -0.846181 -0.220052 0.080843 -0.172437 0.0042299 -1.51999 -96562.9 189358 6566.19 -15268.1 10942.4 -97320.2 
30048 2 -272.525 19.4596 -31.4514 -2 0 0 0 0 0 0.00503807 -1.13364 9564.55 356503 633071 62335.8 15544.7 -6203.04 
30049 2 -272.525 21.3129 -28.8305 -2 0 0 0 0 0 0.00503807 -1.13205 -50356.8 346000 645809 -37842.5 -4027.12 10384.1 
30858 2 -272.525 19.4596 -26.2095 -2 0 0 0 0 0 0.00503807 -1.13636 -60984.7 330932 631158 67888 7953.66 -2765.77 
30053 2 -270.92 18.5329 -28.8305 -2 0 0 0 0 0 0.00503807 -1.52615 256342 420542 518050 -282958 -3964.51 -9578.07 
30140 2 -270.92 22.2395 -31.4514 -2 0 0 0 0 0 0.00503807 -1.52607 207519 397632 510316 224656 -6378.34 8270.55 
30143 2 -270.92 24.0928 -28.8305 -2 0 0 0 0 0 0.00503807 -1.5123 250993 284201 366385 -220717 -43082.3 38997.4 
30950 2 -270.92 22.2395 -26.2095 -2 0 0 0 0 0 0.00503807 -1.53225 190347 294526 353369 215496 18477.8 -4171.49 
30051 2 -269.381 19.44 -31.4886 -2.00398 0.59752 -1.03688 -0.0174153 -0.0157192 0.0746838 0.00686197 -1.59574 450311 168189 253869 -162990 -108925 34345.7 
30052 2 -269.402 21.2835 -28.8082 -3.19572 -1.43905 -0.313746 0.0759642 0.011382 -0.0523903 0.0155953 -1.59315 476488 255341 300694 -70097.3 48056.7 41054.6 
30861 2 -269.394 19.4516 -26.1814 0.265089 -0.0087718 -0.466692 0.0282246 -0.0764368 -0.12133 0.000362931 -1.59883 445816 130240 172911 -154230 -12947.2 36101.9 
30147 2 -267.752 24.0641 -28.8079 -2.34534 -1.01063 -1.22442 -0.0644342 -0.178586 -0.0961992 0.0101028 -1.52303 350790 121813 233872 -199843 -90746.8 -71315.4 
30057 2 -267.776 18.4826 -28.8676 -2.15871 0.127746 -1.10216 -0.00501042 0.0518631 -0.00927429 0.00741997 -1.52025 322053 221113 338768 -62140.6 -89464.9 26555.3 
30954 2 -267.755 22.164 -26.1962 -2.13802 -0.996726 -0.583107 -0.0269995 0.0388673 -0.0603562 0.00743695 -1.52926 222185 138524 256135 -113159 29743.1 -39816.8 
30144 2 -267.774 22.1627 -31.4247 -2.48064 -0.0928632 0.870228 -0.0178502 0.0666828 -0.0600708 0.00871524 -1.5222 135876 216203 306983 -80137.4 -58687.9 52882.2 
30865 2 -266.199 19.3778 -26.2477 -1.72097 0.136797 -0.0113368 0.0482717 -0.00651202 0.0257112 0.00375409 -1.52393 152669 -25090 191336 -145507 -37666 12498.5 
30056 2 -266.174 21.2454 -28.8434 -2.89674 0.126574 0.503578 -0.0314234 -0.0919984 -0.063085 0.0109083 -1.51305 239144 304806 224595 -123856 -106458 91427.8 
30055 2 -266.188 19.3672 -31.5393 -1.25008 -0.812294 -0.740002 0.0224314 0.00374788 0.141545 0.00348902 -1.51869 220360 125406 401908 -176999 4453.23 13389.5 
30148 2 -264.593 22.0848 -31.5256 -1.96995 -1.09407 0.473328 0.0684208 0.0583513 0.170368 0.00667761 -1.52764 62869.2 55923.3 67289.7 -8663.9 61883.9 -14873.3 
30061 2 -264.571 18.4 -28.8661 -1.77998 -0.354796 1.35215 -0.0411995 0.0953428 0.0102741 0.00645191 -1.52229 206988 138387 155912 -164207 49739 -81666.5 
30870 2 -264.506 23.9309 -28.8867 -2.04497 -0.403756 0.864151 -0.104669 -0.0196401 0.0238982 0.00641305 -1.5218 188968 -11551.3 204115 -197664 -72683.8 45952.8 
31773 2 -264.569 22.0947 -26.2507 -2.66888 0.0521947 2.12834 0.0497097 -0.000717386 0.0262878 0.0146802 -1.52115 115382 57059.8 180909 -142235 -60696.8 -19852.2 
30059 2 -262.98 19.3136 -31.4527 -1.63087 0.546856 1.18867 0.0781446 -0.00250998 -0.0735519 0.00550626 -1.52278 304272 69044.5 89473.7 -63472 10592.8 -58546.8 
30869 2 -262.993 19.3 -26.2705 -1.35738 0.511003 0.312046 0.0428567 0.0213767 0.0408801 0.00277216 -1.52228 275060 74174.3 311596 -114513 -74921.3 11752.8 
30060 2 -262.963 21.143 -28.8897 -2.36684 0.523438 -0.33658 -0.0169487 0.0252476 0.0865731 0.00754353 -1.52179 172556 124773 194639 -32086.7 106998 -26907.7 
30069 2 -259.718 19.3041 -31.4596 -0.140977 0.0360537 -0.46513 -0.121648 0.00367471 -0.0745233 0.000299161 -1.52792 150623 19285.1 81699.6 -55251.8 -57244.3 36127.5 
30064 2 -261.368 22.0659 -31.461 -2.51345 -0.495634 -0.930438 0.0778293 -0.00798501 -0.039155 0.00935668 -1.53066 260919 150815 30148.4 -49517.4 -15518.3 12491.3 
30878 2 -261.327 21.9916 -26.2309 -2.09212 0.890253 -0.506288 -0.117109 0.100114 -0.0434471 0.00683392 -1.52051 215337 18933.7 233524 -45823.8 45148.1 5041.15 
30966 2 -261.286 23.8747 -28.861 -1.83457 0.0552101 0.195153 -0.185311 -0.0122572 0.0340102 0.00429091 -1.5207 75917.8 -14533.6 209202 -38186.3 60792.1 -68289.7 
30065 2 -261.321 18.3606 -28.8778 -1.1166 -0.110249 -0.564386 -0.145233 0.0544773 0.0547991 0.00198688 -1.53279 130474 -45812.6 95973.3 -16722.6 -10980.1 -1720.91 
30873 2 -259.767 21.1113 -28.8505 -2.88266 -0.22121 -0.355001 0.0957396 -0.0366421 -0.0437569 0.0106866 -1.53067 74288.2 -102035 177159 -21579.5 -13973.2 -39540.6 
30874 2 -259.747 19.2618 -26.2558 -2.89389 2.12899 -0.157031 0.00376332 -0.0112106 0.0200625 0.0162879 -1.52694 143366 -124601 230638 2646.06 -4392.32 15246.8 
30877 2 -258.14 22.0265 -31.5214 -0.658353 -0.0108236 -0.287789 0.0104601 0.004874 0.0526498 0.000650374 -1.52473 238691 -45091.8 124351 -69095.1 -141625 -8237.65 
30881 2 -258.144 18.3443 -28.8874 -3.41703 -0.383451 0.727618 0.0178921 0.00687588 -0.0455947 0.0155582 -1.53031 -23561 -10232.6 84401.2 -37027 -150058 -9731.59 
30970 2 -258.122 23.7994 -28.8811 -3.26976 -0.632957 0.499938 0.0227226 0.0711657 0.0936656 0.0142853 -1.53109 -86169.7 -10395 171631 -30863.4 -17143.8 29969.3 
30976 2 -258.115 21.9821 -26.2371 -1.70057 0.826993 -0.447486 -0.059388 0.00255418 -0.0778915 0.00475608 -1.52654 85494.9 -167524 163088 -13587.4 -88330 173.333 
30978 2 -256.546 21.0758 -28.9182 -0.671427 -0.298968 1.14293 0.0346268 -0.0164113 -0.0599981 0.00232568 -1.52192 257017 -105959 248550 -25861.2 -70943.6 78461.7 
30882 2 -256.544 19.259 -26.3426 -2.8354 -0.842827 0.7494 0.0411895 -0.0833087 0.137255 0.0117279 -1.52213 136525 80252.4 163681 2441.62 -102570 21787.8 
30977 2 -254.902 21.9803 -26.3187 -1.69701 0.216757 0.113329 0.00347034 -0.11314 0.0387459 0.00370255 -1.52551 179872 -67641.7 221128 -70426.3 -11429.3 48586.9 
30981 2 -254.905 23.7717 -28.9242 -2.29237 0.213168 -1.1753 -0.0493442 0.0607029 0.00131218 0.00841574 -1.52452 135917 -49021.7 232071 -72409 -31610.5 35724.3 
30077 2 -254.921 18.3191 -28.9643 -1.33029 -0.0261547 0.341883 -0.0839484 -0.0129761 0.00764286 0.002377 -1.52091 134186 -42564.9 280494 -42320.5 2038.41 -25062.3 
30885 2 -253.333 19.1967 -26.3326 -4.06057 -0.751481 0.607424 -0.0204213 -0.00994792 -0.0233733 0.0219432 -1.52572 129290 133409 128677 -54617.7 -9364.38 23375.1 
30979 2 -253.32 21.0197 -28.9567 -1.30753 0.153691 -0.612949 0.000104944 0.0679942 0.0127629 0.00265627 -1.52723 161683 -143264 209285 -29352.9 -2033.57 -8585.5 
30081 2 -251.73 18.2849 -28.9488 -2.51293 -0.436426 -0.0090495 0.050396 -0.0448987 0.0398403 0.0081936 -1.528 79584.2 -80215.4 198165 19771.6 -12499.5 -33551.4 
30989 2 -251.675 21.9028 -26.3513 -2.23523 -0.508214 -0.169011 -0.0683504 -0.0137061 -0.00208618 0.00665418 -1.52526 162971 -85828.5 218330 -33234.2 16449.6 -44478.3 
31793 2 -251.711 23.7511 -28.9844 -1.33131 -0.71776 0.24445 0.0247484 -0.051461 0.140277 0.0029565 -1.52859 152408 -125063 42246.5 -99633.3 1965.91 -38785.5 
30890 2 -250.116 19.1639 -26.3232 -1.79963 -0.296844 -0.15487 0.084797 -0.0636948 -0.0691486 0.00422036 -1.52831 181132 -136958 74126.3 -133510 39069.7 -12034 
30982 2 -250.105 20.9903 -28.958 -2.16596 -1.13579 0.172474 0.0043474 0.0310599 0.0280283 0.00757116 -1.52886 161194 -50160.3 117585 -69774 82749.3 -34551.5 
30084 2 -248.504 21.9633 -31.5312 -1.5131 0.217185 -1.09432 0.0303983 -0.0819511 -0.0505503 0.00445139 -1.52246 206889 -12465.7 58346.4 -36764.4 92183.8 -110189 
30889 2 -248.49 18.2692 -28.9277 -2.07088 0.22964 -0.108171 -0.0030176 0.059271 -0.0736088 0.00548267 -1.52836 266569 -52828.7 86138.7 19845.8 -6303 14349.4 
30988 2 -248.48 23.7099 -28.9374 -2.24265 0.528675 -0.59626 -0.0426871 -0.0153357 -0.00238335 0.00713454 -1.51828 221053 -267201 96615.6 -110424 87264.6 -117291 
31801 2 -248.465 21.8452 -26.3335 -1.66458 -0.590994 0.802294 0.01374 0.0725066 0.00388171 0.00474054 -1.51413 199754 -110612 205234 -134584 114391 98074.6 
30079 2 -246.869 19.2125 -31.5398 -1.04901 0.371871 -0.846708 0.026985 0.0556212 -0.0332677 0.00246315 -1.5198 426762 95576.2 103907 28293.9 -7461.53 2021.06 
30894 2 -246.848 19.1465 -26.3538 -1.04502 1.43686 -1.49524 0.0354153 0.100126 -0.0460298 0.00679181 -1.52264 254406 -90552.2 -42981.7 151443 -3675.36 23031.2 
30085 2 -246.855 21.0087 -28.9362 -3.44314 -0.0149742 -1.06528 0.0376055 0.0877706 0.0166386 0.0163614 -1.51751 262172 66170.2 233668 180437 43437.2 -23011.9 
30986 2 -245.221 21.9723 -31.5353 -1.8718 0.0565999 -0.141867 -0.0764799 -0.0473716 -0.0328949 0.00444226 -1.52236 251902 191337 177330 26050.3 18347.8 2212 
29990 2 -245.216 18.3354 -28.977 -1.04286 -0.486899 -0.0890768 -0.043253 -0.132731 0.0201894 0.00167839 -1.52847 214033 -108153 112812 94036.8 -88502.9 -54528.2 
30995 2 -245.212 23.7866 -28.9375 -1.41276 -0.0221271 -0.516737 -0.0872293 -0.0828458 0.0634845 0.00285079 -1.5247 322044 171048 326163 42674.6 -24457.4 -80667 
30898 2 -245.172 21.9248 -26.2967 -2.75842 0.47895 -0.50935 -0.0609043 0.0627787 -0.120639 0.0101992 -1.51703 404390 378956 306390 211664 61993.6 71734.9 
30897 2 -243.607 19.1763 -26.3591 -3.32553 0.893469 -1.12722 -0.0844135 0.00715001 0.0641033 0.016535 -1.53515 99647.9 -207117 213230 132189 -51654 97650.4 
30994 2 -243.61 21.021 -28.9416 -1.19981 0.306875 0.186975 0.0534724 0.133866 0.020404 0.00197579 -1.51841 260117 126993 30166.2 38042.6 24443.5 58162.5 
30088 2 -242.008 21.9574 -31.4934 -2.42719 0.522411 -1.17926 0.0598531 0.0526916 -0.13366 0.00951541 -1.5201 34595.3 93953.5 295065 -4555.9 59459.5 14476.7 
30089 2 -242.01 18.2806 -28.9789 -2.01488 -0.441235 -0.504333 0.02759 -0.0109608 0.0237335 0.00567888 -1.5361 102523 10676.4 171001 43385.8 -33841.3 35009.4 
30092 2 -241.932 21.869 -26.3768 -1.54271 0.597815 0.116515 -0.217821 0.132316 -0.0338326 0.00346481 -1.5161 60813.3 -220373 -271428 -144276 80262 -244545
[truncated: 8,721,389 more chars]
