# Supplementary material for: Atomistic insight into Al-Mg friction stir welding process via molecular dynamics simulation
Source: PLoS One. 2026 Jun 4;21(6):e0350194. doi: 10.1371/journal.pone.0350194 (PMC13235913; doi:10.1371/journal.pone.0350194)
Supplement: S4 File — (ZIP) [file pone.0350194.s004.zip › Supporting Information_Raw Data set/Travel speed 50.dump]

ITEM: TIMESTEP
207000
ITEM: NUMBER OF ATOMS
58677
ITEM: BOX BOUNDS pp pp pp
-3.5000000000000000e+002 3.0000000000000000e+001
-2.0000000000000000e+001 1.2000000000000000e+002
-5.0500000000000000e+001 5.0500000000000000e+001
ITEM: ATOMS id type x y z vx vy vz fx fy fz c_10 c_11 c_peratom[1] c_peratom[2] c_peratom[3] c_peratom[4] c_peratom[5] c_peratom[6] 
27190 2 -269.025 -8.33982 -47.1772 -0.5 0 0 0 0 0 0.000314879 -1.08021 382418 227580 690977 6054.41 -7508.85 18475.6 
26787 2 -267.42 -9.26647 -49.7981 -0.5 0 0 0 0 0 0.000314879 -1.32752 336104 403472 330777 -250669 -57675.5 63439.2 
27194 2 -267.42 -9.26647 -44.5562 -0.5 0 0 0 0 0 0.000314879 -1.18981 425550 517052 579876 -223536 6259.97 6951.14 
27192 2 -265.815 -8.33982 -47.1772 -0.5 0 0 0 0 0 0.000314879 -1.48205 1.1172e+006 258640 927641 -71087.7 65278.7 -3873.95 
26789 2 -264.21 -9.26647 -49.7981 -0.5 0 0 0 0 0 0.000314879 -1.40875 697752 317263 743749 -42022.2 126663 -273560 
27197 2 -264.21 -9.26647 -44.5562 -0.5 0 0 0 0 0 0.000314879 -1.22218 288136 198505 170736 1984.75 1880.03 4024.38 
27195 2 -262.605 -8.33982 -47.1772 -0.5 0 0 0 0 0 0.000314879 -1.43595 628494 163969 844766 2134.53 -2911.56 19024.3 
26791 2 -261 -9.26647 -49.7981 -0.5 0 0 0 0 0 0.000314879 -1.4042 604578 320974 704583 110454 -265492 -264598 
27200 2 -261 -9.26647 -44.5562 -0.5 0 0 0 0 0 0.000314879 -1.21725 223360 245145 172985 -20459.2 -2965.5 11194.5 
27198 2 -259.395 -8.33982 -47.1772 -0.5 0 0 0 0 0 0.000314879 -1.43156 628174 212855 812147 7049.87 -70417.3 1700.76 
26793 2 -257.79 -9.26647 -49.7981 -0.5 0 0 0 0 0 0.000314879 -1.39242 341066 83660.6 -48172.6 40387.8 -102411 134621 
27203 2 -257.79 -9.26647 -44.5562 -0.5 0 0 0 0 0 0.000314879 -1.21649 209002 224133 173019 -11932.4 3261.26 9148.88 
27201 2 -256.185 -8.33982 -47.1772 -0.5 0 0 0 0 0 0.000314879 -1.42316 649963 236904 791607 1565.01 -27913.7 11038.9 
26795 2 -254.58 -9.26647 -49.7981 -0.5 0 0 0 0 0 0.000314879 -1.40274 408252 -79586.5 -237260 4342.74 1478.61 300385 
27206 2 -254.58 -9.26647 -44.5562 -0.5 0 0 0 0 0 0.000314879 -1.2163 212399 262723 168868 8965.22 9399.11 9879.68 
27204 2 -252.975 -8.33982 -47.1772 -0.5 0 0 0 0 0 0.000314879 -1.4246 645673 235462 787671 -5769.3 65007.8 803.441 
26797 2 -251.37 -9.26647 -49.7981 -0.5 0 0 0 0 0 0.000314879 -1.39071 467623 234616 293812 -126767 275718 -72578.7 
27209 2 -251.37 -9.26647 -44.5562 -0.5 0 0 0 0 0 0.000314879 -1.21708 198799 200833 173207 9034.96 1688.61 10048.2 
27207 2 -249.765 -8.33982 -47.1772 -0.5 0 0 0 0 0 0.000314879 -1.43271 616403 210052 832808 5743.62 41541.3 22484.6 
26799 2 -248.16 -9.26647 -49.7981 -0.5 0 0 0 0 0 0.000314879 -1.40588 549159 294411 679859 1169.26 28973.1 -240335 
27212 2 -248.16 -9.26647 -44.5562 -0.5 0 0 0 0 0 0.000314879 -1.21874 200981 227186 168046 -3129.37 864.597 3240.24 
27210 2 -246.555 -8.33982 -47.1772 -0.5 0 0 0 0 0 0.000314879 -1.43402 625383 192949 846496 -1371.16 -12901.9 29452 
26801 2 -244.95 -9.26647 -49.7981 -0.5 0 0 0 0 0 0.000314879 -1.39991 585381 310716 608989 146600 -332469 -226266 
27215 2 -244.95 -9.26647 -44.5562 -0.5 0 0 0 0 0 0.000314879 -1.21798 217025 228001 173697 -7671.17 -4227.74 11368.4 
27213 2 -243.345 -8.33982 -47.1772 -0.5 0 0 0 0 0 0.000314879 -1.42971 631412 199299 797345 8458.1 -77690.9 -15440.6 
26803 2 -241.74 -9.26647 -49.7981 -0.5 0 0 0 0 0 0.000314879 -1.39572 323256 18506.8 -147177 16950.5 -57685.2 208472 
27218 2 -241.74 -9.26647 -44.5562 -0.5 0 0 0 0 0 0.000314879 -1.21471 231473 268991 179993 -19164.6 313.946 23478.1 
27216 2 -240.135 -8.33982 -47.1772 -0.5 0 0 0 0 0 0.000314879 -1.42312 655375 237975 795056 3203.19 -9437.5 12571 
26805 2 -238.53 -9.26647 -49.7981 -0.5 0 0 0 0 0 0.000314879 -1.39994 360468 -45346.3 -213957 387.079 17548.2 270970 
27221 2 -238.53 -9.26647 -44.5562 -0.5 0 0 0 0 0 0.000314879 -1.218 218415 279397 179645 34831.9 15807.3 17350.7 
27219 2 -236.925 -8.33982 -47.1772 -0.5 0 0 0 0 0 0.000314879 -1.42617 649263 241902 795730 -3950.51 78272 6131.55 
26807 2 -235.32 -9.26647 -49.7981 -0.5 0 0 0 0 0 0.000314879 -1.3941 526727 278598 445016 -151347 332980 -151014 
27224 2 -235.32 -9.26647 -44.5562 -0.5 0 0 0 0 0 0.000314879 -1.21951 221537 263113 173170 30774.8 -4349.41 13899.4 
27222 2 -233.715 -8.33982 -47.1772 -0.5 0 0 0 0 0 0.000314879 -1.43542 617640 178952 837060 -14596.8 18137.8 17331 
26809 2 -232.11 -9.26647 -49.7981 -0.5 0 0 0 0 0 0.000314879 -1.40504 513135 276682 620042 1153.12 635.37 -209827 
27227 2 -232.11 -9.26647 -44.5562 -0.5 0 0 0 0 0 0.000314879 -1.2172 219864 200377 181082 611.014 -4457.87 21293.3 
27225 2 -230.505 -8.33982 -47.1772 -0.5 0 0 0 0 0 0.000314879 -1.43451 617443 178498 843562 2000.42 -21558.5 19652.2 
26811 2 -228.9 -9.26647 -49.7981 -0.5 0 0 0 0 0 0.000314879 -1.395 538442 285453 474439 153466 -338925 -165372 
27230 2 -228.9 -9.26647 -44.5562 -0.5 0 0 0 0 0 0.000314879 -1.2193 189126 203172 159230 -27558.1 4238.3 -3653.5 
27228 2 -227.295 -8.33982 -47.1772 -0.5 0 0 0 0 0 0.000314879 -1.4252 645222 260985 807015 3617.28 -81340.8 16756 
26813 2 -225.69 -9.26647 -49.7981 -0.5 0 0 0 0 0 0.000314879 -1.39927 351461 -36309.8 -206318 1540.89 -22856.9 262587 
27233 2 -225.69 -9.26647 -44.5562 -0.5 0 0 0 0 0 0.000314879 -1.21453 232106 319287 190180 16705.2 3931.28 34056.3 
27231 2 -224.085 -8.33982 -47.1772 -0.5 0 0 0 0 0 0.000314879 -1.42058 650010 249311 798479 -2570.16 6908.03 19232.6 
26785 2 -269.025 -6.48653 -49.7981 -0.5 0 0 0 0 0 0.000314879 -1.45814 587731 726806 -238180 -338589 -221454 235188 
26830 2 -269.025 -0.926647 -49.7981 -0.5 0 0 0 0 0 0.000314879 -1.46516 357930 286601 453838 43682 -241427 -635120 
27191 2 -269.025 -6.48653 -44.5562 -0.5 0 0 0 0 0 0.000314879 -1.17884 272762 820451 729056 -179302 18839.9 17430.4 
27258 2 -269.025 -2.77994 -47.1772 -0.5 0 0 0 0 0 0.000314879 -1.12166 180138 343363 556516 80252.7 -1844.51 -63482.7 
27259 2 -269.025 -0.926647 -44.5562 -0.5 0 0 0 0 0 0.000314879 -1.13387 215708 366254 632837 -72276.4 12921.3 -715.297 
26832 2 -267.42 -3.70659 -49.7981 -0.5 0 0 0 0 0 0.000314879 -1.97452 464046 953688 323728 40696.2 497628 130710 
27260 2 -267.42 -5.55988 -47.1772 -0.5 0 0 0 0 0 0.000314879 -1.5211 492472 892361 567003 228378 51763.9 -34163.8 
27263 2 -267.42 -3.70659 -44.5562 -0.5 0 0 0 0 0 0.000314879 -1.51775 451854 656133 261849 -218157 -157015 -92881.5 
26786 2 -265.815 -6.48653 -49.7981 -0.5 0 0 0 0 0 0.000314879 -2.19363 1.0109e+006 1.16504e+006 827201 -51086.5 618053 -138248 
26831 2 -265.815 -0.926647 -49.7981 -0.5 0 0 0 0 0 0.000314879 -2.04332 1.01134e+006 521714 291263 350286 102441 262849 
27193 2 -265.815 -6.48653 -44.5562 -0.5 0 0 0 0 0 0.000314879 -1.66365 982800 1.16495e+006 423156 50457.4 -35450.2 -23346.6 
27261 2 -265.815 -2.77994 -47.1772 -0.5 0 0 0 0 0 0.000314879 -1.56781 814806 383733 375199 47705 -78824.4 123350 
27267 2 -264.189 -3.61212 -44.5878 0.414543 0.370213 -3.21405 -0.126056 -0.221806 0.0484683 0.0134001 -1.51606 344149 526166 50797.2 30220.6 -20672.8 -45273.8 
26834 2 -264.21 -3.70659 -49.7981 -0.5 0 0 0 0 0 0.000314879 -2.07162 588916 468353 830386 -48001.1 169243 203687 
27264 2 -264.21 -5.55988 -47.1772 -0.5 0 0 0 0 0 0.000314879 -1.52752 393920 597464 314373 5937.52 -11343.9 34153.8 
26788 2 -262.605 -6.48653 -49.7981 -0.5 0 0 0 0 0 0.000314879 -2.15682 764728 1.03321e+006 1.19811e+006 -11708.4 -39277.7 -267137 
26833 2 -262.605 -0.926647 -49.7981 -0.5 0 0 0 0 0 0.000314879 -1.97882 396022 107971 -140240 -11750.2 24981.1 558627 
27196 2 -262.605 -6.48653 -44.5562 -0.5 0 0 0 0 0 0.000314879 -1.60296 400207 1.04944e+006 323667 -38870.8 47712.1 -25932.3 
27265 2 -262.605 -2.77994 -47.1772 -0.5 0 0 0 0 0 0.000314879 -1.50215 205478 272350 294245 -34574.5 79923.1 181379 
27262 2 -265.807 -0.842792 -44.5695 0.558125 -0.334228 -1.13682 -0.268033 -0.209248 -0.0388343 0.00216079 -1.59962 564725 125328 131141 73414.5 -53726.5 70091 
26836 2 -261 -3.70659 -49.7981 -0.5 0 0 0 0 0 0.000314879 -2.0544 249645 411494 595092 80576.4 -385566 179617 
27268 2 -261 -5.55988 -47.1772 -0.5 0 0 0 0 0 0.000314879 -1.52673 267333 602813 284090 -16666.7 11541.6 27352.9 
27271 2 -261.014 -3.68713 -44.5523 -4.0161 -3.02875 -0.532733 -0.0172604 -0.0969259 -0.102437 0.0322263 -1.52433 21599.2 225516 30931.9 -201840 -36866 -67703.9 
27266 2 -262.642 -0.839685 -44.5392 0.373609 0.837676 0.0812385 0.101836 -0.128814 -0.0842285 0.00106793 -1.5277 -1295.73 179093 169088 -20985.2 -28444.2 21533 
26790 2 -259.395 -6.48653 -49.7981 -0.5 0 0 0 0 0 0.000314879 -2.08996 327057 1.07742e+006 488551 86484.3 -569355 -39367.3 
26835 2 -259.395 -0.926647 -49.7981 -0.5 0 0 0 0 0 0.000314879 -1.97006 424698 425592 218370 -325086 37003.4 2199.76 
27199 2 -259.395 -6.48653 -44.5562 -0.5 0 0 0 0 0 0.000314879 -1.60691 406103 970748 412928 -52562.4 13654.4 3666.15 
27269 2 -259.395 -2.77994 -47.1772 -0.5 0 0 0 0 0 0.000314879 -1.508 216097 243629 220445 -5752.88 -45605.9 79876.8 
27275 2 -257.801 -3.72151 -44.6224 -1.89228 1.24008 0.0250848 0.0718085 -0.0325837 0.17367 0.00644765 -1.52434 187961 164503 68567.1 3303.17 145539 -110076 
26838 2 -257.79 -3.70659 -49.7981 -0.5 0 0 0 0 0 0.000314879 -1.95299 377893 537124 -167650 -227031 -322288 -24226.9 
27272 2 -257.79 -5.55988 -47.1772 -0.5 0 0 0 0 0 0.000314879 -1.52361 299041 585823 166691 -8223.79 -58871.5 -98754.7 
27270 2 -259.48 -0.946581 -44.5331 -1.04198 -0.525165 0.349281 0.19277 0.0235905 -0.20228 0.00186851 -1.5297 184937 38723.8 -26012.4 -5329.65 -150615 -9770.29 
26792 2 -256.185 -6.48653 -49.7981 -0.5 0 0 0 0 0 0.000314879 -2.025 927368 1.39035e+006 -7871.76 158723 -7541.7 189960 
26837 2 -256.185 -0.926647 -49.7981 -0.5 0 0 0 0 0 0.000314879 -2.00397 362885 76099.7 205654 -3167.49 15127.4 -619161 
27202 2 -256.185 -6.48653 -44.5562 -0.5 0 0 0 0 0 0.000314879 -1.60453 377540 859539 380558 -95715.1 -79600.9 12288.6 
27273 2 -256.185 -2.77994 -47.1772 -0.5 0 0 0 0 0 0.000314879 -1.50625 235212 137219 3285.85 -47990 42778.3 -117652 
27279 2 -254.569 -3.77617 -44.5751 3.11968 0.477735 0.202309 -0.143104 0.187002 -0.0157713 0.0125971 -1.53245 82609.3 -41095.2 82540.4 -35761.5 -123528 3609.06 
26840 2 -254.58 -3.70659 -49.7981 -0.5 0 0 0 0 0 0.000314879 -1.93779 673382 693403 -320369 138685 -23166.2 -6909.74 
27276 2 -254.58 -5.55988 -47.1772 -0.5 0 0 0 0 0 0.000314879 -1.52366 316481 628837 291148 -798.48 22157.1 -84664.8 
26794 2 -252.975 -6.48653 -49.7981 -0.5 0 0 0 0 0 0.000314879 -2.03649 667750 1.28483e+006 116855 -236202 283900 174304 
26839 2 -252.975 -0.926647 -49.7981 -0.5 0 0 0 0 0 0.000314879 -1.99344 325531 264243 279823 163047 -230473 -468566 
27205 2 -252.975 -6.48653 -44.5562 -0.5 0 0 0 0 0 0.000314879 -1.61179 269172 747821 260767 68648.7 -6637.26 -38371 
27277 2 -252.975 -2.77994 -47.1772 -0.5 0 0 0 0 0 0.000314879 -1.51199 239856 102888 13798.4 39751.4 -252.628 -162463 
27283 2 -251.398 -3.71994 -44.5659 -1.86333 -0.076648 -0.118077 0.0268834 -0.0870677 0.00788083 0.00439802 -1.535 -72947.3 27587.6 174051 -14687.5 -103598 -67218.3 
26842 2 -251.37 -3.70659 -49.7981 -0.5 0 0 0 0 0 0.000314879 -1.99053 143368 387598 102995 82813.4 573595 74138.1 
27280 2 -251.37 -5.55988 -47.1772 -0.5 0 0 0 0 0 0.000314879 -1.52675 280356 641095 282568 22335.9 44587.6 -389.324 
27278 2 -252.961 -1.00031 -44.6313 -0.847413 -1.47585 2.30002 -0.174359 0.214161 0.15044 0.0103108 -1.51856 204625 261614 -116096 -6485.12 -58338.8 -32218.3 
26796 2 -249.765 -6.48653 -49.7981 -0.5 0 0 0 0 0 0.000314879 -2.13544 350121 1.0152e+006 777686 38833.6 413745 -169924 
26841 2 -249.765 -0.926647 -49.7981 -0.5 0 0 0 0 0 0.000314879 -1.97525 376107 311541 102702 261799 99143 385968 
27208 2 -249.765 -6.48653 -44.5562 -0.5 0 0 0 0 0 0.000314879 -1.60851 363499 851025 359699 -37014.6 -40592.2 -21288 
27281 2 -249.765 -2.77994 -47.1772 -0.5 0 0 0 0 0 0.000314879 -1.50688 253750 253364 224690 30596 -86267.7 67694.5 
27282 2 -249.794 -0.960566 -44.5519 -0.746085 1.21061 1.34775 0.136257 0.0300475 -0.0182638 0.00483484 -1.52964 218642 61153.2 236913 52488.2 30242.3 226.882 
26844 2 -248.16 -3.70659 -49.7981 -0.5 0 0 0 0 0 0.000314879 -2.07177 627804 489360 987685 -30441.9 79987.1 217730 
27284 2 -248.16 -5.55988 -47.1772 -0.5 0 0 0 0 0 0.000314879 -1.53002 268625 555841 212483 4766.4 -14569.3 -25009.2 
27287 2 -248.207 -3.73018 -44.5804 -0.788931 -2.34191 0.382368 0.0810651 0.0610099 0.0769938 0.00787596 -1.52464 64739.7 209286 203337 28955.4 20993.4 -30896.9 
26798 2 -246.555 -6.48653 -49.7981 -0.5 0 0 0 0 0 0.000314879 -2.15417 615348 1.02826e+006 1.04149e+006 -28111 -93699.2 -246267 
26843 2 -246.555 -0.926647 -49.7981 -0.5 0 0 0 0 0 0.000314879 -1.98094 390121 153262 -84387.8 -71007.7 9777.2 554355 
27211 2 -246.555 -6.48653 -44.5562 -0.5 0 0 0 0 0 0.000314879 -1.61076 321396 871148 287544 -12254.7 66477.4 -36912.3 
27285 2 -246.555 -2.77994 -47.1772 -0.5 0 0 0 0 0 0.000314879 -1.49835 232114 291283 361618 9831.67 -19760.7 143059 
26846 2 -244.95 -3.70659 -49.7981 -0.5 0 0 0 0 0 0.000314879 -2.03991 165240 380143 449209 59432.2 -534151 159511 
27288 2 -244.95 -5.55988 -47.1772 -0.5 0 0 0 0 0 0.000314879 -1.52424 270172 620754 333108 -29697 -14948.1 35064.1 
27291 2 -245.034 -3.68887 -44.5333 -1.30451 0.925133 -1.44604 0.247341 -0.0977297 -0.110794 0.00585504 -1.51775 340428 131618 145279 5932.17 -6596.49 2164.59 
26800 2 -243.345 -6.48653 -49.7981 -0.5 0 0 0 0 0 0.000314879 -2.0713 401245 1.13614e+006 357060 153187 -520494 37891.8 
26845 2 -243.345 -0.926647 -49.7981 -0.5 0 0 0 0 0 0.000314879 -1.97842 417804 416433 270595 -296157 164167 -160344 
27214 2 -243.345 -6.48653 -44.5562 -0.5 0 0 0 0 0 0.000314879 -1.60413 368444 1.00291e+006 231187 -40250.6 55852.2 -39113.8 
27289 2 -243.345 -2.77994 -47.1772 -0.5 0 0 0 0 0 0.000314879 -1.50269 243547 213765 267575 792.186 -26620.4 -28124.4 
27290 2 -243.309 -0.963101 -44.5551 0.44505 -1.01407 0.246666 -0.200169 0.0357956 0.0282007 0.00162131 -1.51629 227477 219833 300384 -149546 -47348.2 -7825.74 
27295 2 -241.731 -3.72719 -44.5738 -0.443273 0.285152 -1.75268 -0.0998677 -0.0191246 -0.0364907 0.004219 -1.52835 392621 36803 15978.6 -32733.9 -82869.3 -35662.8 
26848 2 -241.74 -3.70659 -49.7981 -0.5 0 0 0 0 0 0.000314879 -1.94541 506428 593662 -270194 -250468 -166746 -22970.3 
27292 2 -241.74 -5.55988 -47.1772 -0.5 0 0 0 0 0 0.000314879 -1.51932 319006 622842 286780 -8225.88 -53296.6 -53531.2 
26802 2 -240.135 -6.48653 -49.7981 -0.5 0 0 0 0 0 0.000314879 -2.02577 968733 1.41573e+006 -8209.16 64309.5 8137.09 195814 
26847 2 -240.135 -0.926647 -49.7981 -0.5 0 0 0 0 0 0.000314879 -2.00456 433664 52347.2 142471 12892.9 -12495.1 -643820 
27217 2 -240.135 -6.48653 -44.5562 -0.5 0 0 0 0 0 0.000314879 -1.61018 339477 806931 387309 -22094.6 -24971.6 8153.15 
27293 2 -240.135 -2.77994 -47.1772 -0.5 0 0 0 0 0 0.000314879 -1.50863 213841 238243 292879 -16795.1 33008.2 -26814.6 
27294 2 -240.133 -0.980949 -44.5249 1.17352 -1.287 -0.510966 -0.00688542 0.100592 -0.167635 0.00414961 -1.52928 -25086.4 214378 136361 -109617 -18821.8 21378.7 
26850 2 -238.53 -3.70659 -49.7981 -0.5 0 0 0 0 0 0.000314879 -1.94207 619441 652896 -315435 221734 16854.1 -5816.54 
27296 2 -238.53 -5.55988 -47.1772 -0.5 0 0 0 0 0 0.000314879 -1.52092 327736 576898 212009 5536.32 42894 -112933 
27299 2 -238.507 -3.77768 -44.5737 1.42444 -0.492406 1.88378 -0.0250048 0.145231 0.0144165 0.00733054 -1.51824 383582 166384 96099.1 11647.3 -79603.9 -177906 
26804 2 -236.925 -6.48653 -49.7981 -0.5 0 0 0 0 0 0.000314879 -2.04943 526998 1.21804e+006 210094 -215779 410294 124221 
26849 2 -236.925 -0.926647 -49.7981 -0.5 0 0 0 0 0 0.000314879 -1.98537 377099 348346 225753 232026 -254659 -343798 
27220 2 -236.925 -6.48653 -44.5562 -0.5 0 0 0 0 0 0.000314879 -1.61497 284754 801752 263701 106316 -87559.1 -52983.2 
27297 2 -236.925 -2.77994 -47.1772 -0.5 0 0 0 0 0 0.000314879 -1.50095 219610 276158 359833 21167.7 8628.68 40312 
27303 2 -235.236 -3.71172 -44.5898 -0.489915 0.299373 0.216643 -0.165863 -1.39373e-005 0.0531474 0.000474303 -1.51375 476858 289237 65477.8 5923.3 -17105.8 -95131.8 
26852 2 -235.32 -3.70659 -49.7981 -0.5 0 0 0 0 0 0.000314879 -2.01665 117072 365839 304951 5439.31 601371 121388 
27300 2 -235.32 -5.55988 -47.1772 -0.5 0 0 0 0 0 0.000314879 -1.5275 278503 560273 244954 37152.6 38393.5 -49090.1 
26806 2 -233.715 -6.48653 -49.7981 -0.5 0 0 0 0 0 0.000314879 -2.14773 431697 1.01429e+006 885685 42818.9 244789 -208929 
26851 2 -233.715 -0.926647 -49.7981 -0.5 0 0 0 0 0 0.000314879 -1.97848 372831 235574 24579 183387 53905.5 488098 
27223 2 -233.715 -6.48653 -44.5562 -0.5 0 0 0 0 0 0.000314879 -1.59577 400278 1.05002e+006 317801 163504 56859 -15740.2 
27301 2 -233.715 -2.77994 -47.1772 -0.5 0 0 0 0 0 0.000314879 -1.4996 205130 301433 257683 -10076.1 45281.9 206843 
27307 2 -231.991 -3.58731 -44.5968 0.739649 -1.32501 -0.15764 -0.315966 -0.367326 0.073796 0.00293163 -1.49874 254236 311282 -1207.77 -81333.3 -17186.6 -36528.4 
26854 2 -232.11 -3.70659 -49.7981 -0.5 0 0 0 0 0 0.000314879 -2.07231 708274 493648 1.09264e+006 -4192.44 2908.83 223053 
27304 2 -232.11 -5.55988 -47.1772 -0.5 0 0 0 0 0 0.000314879 -1.52405 277220 624478 273170 11019.9 10805.6 62782.1 
27302 2 -233.729 -0.876174 -44.5235 0.6289 -0.0903081 -0.120549 0.103166 -0.266233 -0.123543 0.000526734 -1.52248 299775 -337210 217952 -70732.3 120581 111709 
26808 2 -230.505 -6.48653 -49.7981 -0.5 0 0 0 0 0 0.000314879 -2.14874 456462 1.01474e+006 907054 -45004.3 -219402 -221311 
26853 2 -230.505 -0.926647 -49.7981 -0.5 0 0 0 0 0 0.000314879 -1.97953 375279 223034 38740.9 -154640 -46582.9 508407 
27226 2 -230.505 -6.48653 -44.5562 -0.5 0 0 0 0 0 0.000314879 -1.5979 441413 1.09659e+006 335618 -75550.1 -129974 -17581.7 
27305 2 -230.505 -2.77994 -47.1772 -0.5 0 0 0 0 0 0.000314879 -1.51008 175304 193517 -40032.3 -54509.8 183575 140651 
27306 2 -230.417 -0.954614 -44.5634 -1.65215 -0.0863584 -1.29462 -0.238127 0.219793 0.11598 0.00555838 -1.5036 154827 30012.6 406126 -286266 -30771.3 16215.1 
26856 2 -228.9 -3.70659 -49.7981 -0.5 0 0 0 0 0 0.000314879 -2.01753 123860 364493 324351 9285.97 -589874 125524 
27308 2 -228.9 -5.55988 -47.1772 -0.5 0 0 0 0 0 0.000314879 -1.53283 269514 601632 242396 -28256.6 -16444 -48147.9 
27311 2 -228.826 -3.72524 -44.6171 -0.553118 -0.74022 1.16606 -0.243729 -0.129527 0.17008 0.00278801 -1.53088 -283569 -325266 108373 -132819 -31538.2 25574.5 
27310 2 -227.321 -1.05486 -44.5062 -2.26961 -3.16628 -0.225976 0.148999 0.248384 -0.0502879 0.0191794 -1.50324 -11036.8 41468.8 446626 -331891 -99859 -45447.2 
26810 2 -227.295 -6.48653 -49.7981 -0.5 0 0 0 0 0 0.000314879 -2.05176 504347 1.20396e+006 219552 206442 -433672 114635 
26855 2 -227.295 -0.926647 -49.7981 -0.5 0 0 0 0 0 0.000314879 -1.98402 391662 370868 246179 -244411 249936 -313754 
27229 2 -227.295 -6.48653 -44.5562 -0.5 0 0 0 0 0 0.000314879 -1.61188 164754 500920 217137 -77664.4 190763 -66089 
27309 2 -227.295 -2.77994 -47.1772 -0.5 0 0 0 0 0 0.000314879 -1.51071 258364 217958 156106 -66050.4 142366 -26833 
26858 2 -225.69 -3.70659 -49.7981 -0.5 0 0 0 0 0 0.000314879 -1.93725 601322 645427 -385223 -231084 -35696.7 -4071.62 
27312 2 -225.69 -5.55988 -47.1772 -0.5 0 0 0 0 0 0.000314879 -1.52197 312824 661649 290220 5837.09 -39753.3 -39601.5 
27315 2 -225.71 -3.8415 -44.4981 -3.05196 -1.67266 -1.52118 0.201253 0.320926 -0.105239 0.0181701 -1.52067 -26976.5 -179382 376705 -55373.4 5604.69 -95715 
27314 2 -224.087 -1.0735 -44.5432 1.87982 -0.938451 -1.63034 -0.0877021 0.151438 -0.0140576 0.00890784 -1.51868 375394 115054 219910 -58262.7 -49652.2 -43545.1 
26812 2 -224.085 -6.48653 -49.7981 -0.5 0 0 0 0 0 0.000314879 -2.02528 970773 1.4189e+006 -13075.8 -44661.5 -7260.73 201117 
26857 2 -224.085 -0.926647 -49.7981 -0.5 0 0 0 0 0 0.000314879 -2.00572 445010 58871.6 177328 -5605.25 7724.77 -646909 
27232 2 -224.085 -6.48653 -44.5562 -0.5 0 0 0 0 0 0.000314879 -1.60923 275260 742211 183061 148214 -81390.9 -68273.2 
27313 2 -224.085 -2.77994 -47.1772 -0.5 0 0 0 0 0 0.000314879 -1.49945 297157 235451 138966 82985.6 -143469 -102827 
26875 2 -269.025 4.63324 -49.7981 -0.5 0 0 0 0 0 0.000314879 -1.49164 347302 314147 814199 -17379.9 -291118 348014 
27348 2 -269.025 2.77994 -47.1772 -0.5 0 0 0 0 0 0.000314879 -1.12572 189872 352294 561145 55909.4 4864.42 58579 
27349 2 -269.025 4.63324 -44.5562 -0.5 0 0 0 0 0 0.000314879 -1.13369 79891.3 308106 622069 -66470.6 373.258 -279.265 
26877 2 -267.42 1.85329 -49.7981 -0.5 0 0 0 0 0 0.000314879 -2.02403 466303 764685 646858 -142567 -519593 94853.6 
27350 2 -267.42 0 -47.1772 -0.5 0 0 0 0 0 0.000314879 -1.50371 474086 598574 535198 246946 -34568.4 17071 
27353 2 -267.42 1.85329 -44.5562 -0.5 0 0 0 0 0 0.000314879 -1.52923 405038 379614 535385 -197893 3827.09 -21278.6 
27352 2 -265.866 4.64903 -44.5849 0.492053 1.45734 -0.577831 0.04961 -0.0829851 0.137512 0.00340051 -1.58116 813874 245633 389609 11965.4 27064.8 5940.5 
26876 2 -265.815 4.63324 -49.7981 -0.5 0 0 0 0 0 0.000314879 -2.03166 963410 566819 116709 -344571 -254230 -75286.2 
27351 2 -265.815 2.77994 -47.1772 -0.5 0 0 0 0 0 0.000314879 -1.56926 846035 380768 335334 -28366 -21375 -65492.3 
26879 2 -264.21 1.85329 -49.7981 -0.5 0 0 0 0 0 0.000314879 -1.94313 814475 706076 -310685 132562 -4166.31 -24329 
27354 2 -264.21 0 -47.1772 -0.5 0 0 0 0 0 0.000314879 -1.50318 355682 255268 268332 -24622.9 -19506.5 71114.9 
27357 2 -264.215 1.87376 -44.5371 0.927492 2.4705 -1.99339 0.0397628 0.144716 -0.0487988 0.0137756 -1.52078 509981 53583 278026 28622.4 9051.23 53874 
27356 2 -262.529 4.61639 -44.5213 -0.865759 -0.143841 -0.0277568 -0.235828 0.138576 -0.208634 0.000971087 -1.501 463512 236444 58609.6 -50546.2 -107331 123004 
26878 2 -262.605 4.63324 -49.7981 -0.5 0 0 0 0 0 0.000314879 -1.94881 504295 402500 -429615 90623.4 -16335.6 -207494 
27355 2 -262.605 2.77994 -47.1772 -0.5 0 0 0 0 0 0.000314879 -1.49863 312633 278653 446250 -4287.47 29513.7 -77686.4 
27361 2 -260.912 1.87379 -44.5648 -2.52872 1.73123 0.41139 -0.28648 -0.0935444 -0.0102036 0.012042 -1.52989 97785.5 -52788 111381 21411.4 -51616.3 -78995.3 
26881 2 -261 1.85329 -49.7981 -0.5 0 0 0 0 0 0.000314879 -1.94493 473432 554049 -385018 -146215 157066 -21089.9 
27358 2 -261 0 -47.1772 -0.5 0 0 0 0 0 0.000314879 -1.4963 288024 289826 338133 25909.9 29109.6 3220.12 
27274 2 -256.203 -0.988207 -44.6086 -1.12548 -0.383484 0.918758 0.0168442 0.0777433 0.108511 0.00284385 -1.51333 453596 330187 36314.6 -18941.3 -73024.7 -139622 
27360 2 -259.343 4.61141 -44.5575 -1.79576 -0.899659 0.433044 -0.0285407 0.0950225 -0.0399173 0.00531727 -1.53854 -19326.5 135617 150904 -117992 19590.8 2377.49 
26880 2 -259.395 4.63324 -49.7981 -0.5 0 0 0 0 0 0.000314879 -1.97713 305626 367116 113178 250800 389996 107080 
27359 2 -259.395 2.77994 -47.1772 -0.5 0 0 0 0 0 0.000314879 -1.50876 191372 202438 129557 17113.9 102955 -14192.2 
26883 2 -257.79 1.85329 -49.7981 -0.5 0 0 0 0 0 0.000314879 -2.04183 154634 488400 587309 44080.1 544825 -46842.5 
27362 2 -257.79 0 -47.1772 -0.5 0 0 0 0 0 0.000314879 -1.50714 222955 193698 217980 34289.5 -86332.4 -70775.2 
27365 2 -257.77 1.81486 -44.5873 0.417984 3.21897 0.610975 0.0463528 0.0652307 0.0232697 0.0137411 -1.52396 124195 364620 53441.7 120134 -49689.4 -24342.7 
27364 2 -256.181 4.71668 -44.6135 0.119477 0.137808 0.642003 -0.0280579 -0.204069 0.129518 0.000561031 -1.52807 -2925.48 273426 54280.2 79339.8 -34082.5 16951.3 
26882 2 -256.185 4.63324 -49.7981 -0.5 0 0 0 0 0 0.000314879 -2.04825 455050 211411 639206 -66102.2 79855.3 465089 
27363 2 -256.185 2.77994 -47.1772 -0.5 0 0 0 0 0 0.000314879 -1.51045 188127 194664 121866 31051.9 -65581.2 93672.6 
27369 2 -254.568 1.92969 -44.6087 0.281391 -1.3712 1.86884 -0.0938851 -0.285138 0.0732995 0.00686681 -1.51266 195681 352407 -41001.3 -156279 -59794 44359.9 
26885 2 -254.58 1.85329 -49.7981 -0.5 0 0 0 0 0 0.000314879 -2.07314 643356 645860 1.20526e+006 -21304.2 -88623 -80656 
27366 2 -254.58 0 -47.1772 -0.5 0 0 0 0 0 0.000314879 -1.50832 171092 226564 125655 12111.7 12136.4 24212.6 
27368 2 -253.005 4.61148 -44.5849 -1.52769 0.525825 0.240366 0.175751 0.141879 -0.0533232 0.00336051 -1.52784 128061 122137 -101582 -119721 -24631.8 -49629.1 
26884 2 -252.975 4.63324 -49.7981 -0.5 0 0 0 0 0 0.000314879 -2.02961 231721 239720 439312 38817.5 -408526 385704 
27367 2 -252.975 2.77994 -47.1772 -0.5 0 0 0 0 0 0.000314879 -1.50765 188415 168516 82990.2 -75188.4 117913 10082.5 
26887 2 -251.37 1.85329 -49.7981 -0.5 0 0 0 0 0 0.000314879 -1.98863 82588 386786 8987.59 10747.3 -600904 22285.9 
27370 2 -251.37 0 -47.1772 -0.5 0 0 0 0 0 0.000314879 -1.50867 184088 249921 198504 -23605.7 25.1855 16495.8 
27373 2 -251.353 1.81402 -44.5535 -1.80472 1.0727 1.83234 -0.13843 0.0300582 -0.0528675 0.00978033 -1.52636 113490 283300 145993 -4529.34 -54687.9 -51427 
27372 2 -249.751 4.59012 -44.5853 0.0393005 -0.427614 1.22747 -0.0883313 0.0130444 0.0805702 0.00212994 -1.52087 329595 241535 178780 20147.2 36265.5 -94643.9 
26886 2 -249.765 4.63324 -49.7981 -0.5 0 0 0 0 0 0.000314879 -1.95329 452567 451314 -89873.3 -328052 -175838 -177410 
27371 2 -249.765 2.77994 -47.1772 -0.5 0 0 0 0 0 0.000314879 -1.50601 251286 204196 165747 1525.86 -66860 -114045 
27377 2 -248.173 1.80739 -44.5846 -0.978035 2.02325 1.37152 0.0112848 0.0603318 0.100402 0.00872993 -1.52463 -47589.2 134217 214631 133284 56579 -81540.2 
26889 2 -248.16 1.85329 -49.7981 -0.5 0 0 0 0 0 0.000314879 -1.94199 772416 773299 -235327 70532 19289.9 -22720.3 
27374 2 -248.16 0 -47.1772 -0.5 0 0 0 0 0 0.000314879 -1.49309 299010 247705 353218 -19173 -7495.91 -97887.5 
27286 2 -246.538 -0.91452 -44.4856 -0.495905 -0.609891 -1.10089 -0.0778161 -0.0367963 -0.210832 0.00230471 -1.51052 385496 178043 281912 178516 -20734.8 -10208.2 
27376 2 -246.587 4.63735 -44.5638 -0.579251 2.44455 -1.13287 -0.0943479 -0.139556 -0.104708 0.00956572 -1.5321 39087.3 -82046.7 -59018.9 -91094.1 -115654 -38408.1 
26888 2 -246.555 4.63324 -49.7981 -0.5 0 0 0 0 0 0.000314879 -1.94463 527965 424577 -321292 191253 8364.08 -232889 
27375 2 -246.555 2.77994 -47.1772 -0.5 0 0 0 0 0 0.000314879 -1.50352 255929 266730 299656 25358.4 27660.7 -28856.1 
26891 2 -244.95 1.85329 -49.7981 -0.5 0 0 0 0 0 0.000314879 -1.95368 309282 469243 -358576 -113672 323108 -731.914 
27378 2 -244.95 0 -47.1772 -0.5 0 0 0 0 0 0.000314879 -1.49671 268580 289831 480548 -5404.47 53114.3 11390.2 
27381 2 -245.002 1.89788 -44.5308 0.92444 -1.29108 0.441105 0.129371 -0.173805 -0.148422 0.00342092 -1.52204 179.989 352609 130514 -28223 53312.8 -85432.8 
27380 2 -243.38 4.66165 -44.5541 0.616195 -0.841687 -0.708808 -0.0685394 -0.0454891 -0.153728 0.00200332 -1.52854 158390 270777 -63844.9 -118371 -190275 -26724.6 
26890 2 -243.345 4.63324 -49.7981 -0.5 0 0 0 0 0 0.000314879 -1.99231 255005 322493 221657 157865 485699 217335 
27379 2 -243.345 2.77994 -47.1772 -0.5 0 0 0 0 0 0.000314879 -1.50197 231986 243613 312138 52322.8 -29484.6 17319.8 
27298 2 -236.951 -0.919375 -44.4983 0.833006 -1.34882 -0.392991 0.117845 -0.103605 -0.270684 0.00335994 -1.51661 210165 464260 92660.3 90669 6606.37 -68548.8 
26893 2 -241.74 1.85329 -49.7981 -0.5 0 0 0 0 0 0.000314879 -2.0601 279819 560912 757522 46072.3 391362 -66323.9 
27382 2 -241.74 0 -47.1772 -0.5 0 0 0 0 0 0.000314879 -1.50457 214159 206895 236617 -15930 46429.3 -29441.9 
27385 2 -241.83 1.80768 -44.5413 1.18425 -1.00574 -0.937062 0.233493 0.112376 -0.0981191 0.00414639 -1.50961 395132 393112 162382 -56533.6 -10884.7 -69817.1 
27384 2 -240.18 4.66377 -44.6132 -1.61941 0.242308 -1.61207 -0.133257 -0.0693646 0.0974396 0.00665023 -1.52341 -22192.8 421776 -40536.3 -78001.1 -137062 50867.7 
26892 2 -240.135 4.63324 -49.7981 -0.5 0 0 0 0 0 0.000314879 -2.05186 592244 216509 778915 -20586.1 31455.5 486608 
27383 2 -240.135 2.77994 -47.1772 -0.5 0 0 0 0 0 0.000314879 -1.50709 242019 197810 264570 51519.5 -97511.1 -23194.7 
26895 2 -238.53 1.85329 -49.7981 -0.5 0 0 0 0 0 0.000314879 -2.07087 459990 625211 1.00464e+006 -31492.3 -185587 -83577.8 
27386 2 -238.53 0 -47.1772 -0.5 0 0 0 0 0 0.000314879 -1.49537 266260 247101 266962 27066.3 -2906.35 -55145.6 
27389 2 -238.56 1.83422 -44.5859 -3.70426 -1.13504 1.04139 -0.0772669 -0.0857692 0.0370407 0.0202711 -1.5152 415552 62759.1 91879.8 -144417 -21472.5 -108060 
27388 2 -237.031 4.54679 -44.6332 -0.863975 1.78203 -0.780234 0.218429 0.272637 0.229993 0.00570668 -1.50884 95174.5 173656 60006.9 -35585.3 -41393.2 52337.4 
26894 2 -236.925 4.63324 -49.7981 -0.5 0 0 0 0 0 0.000314879 -2.01525 233375 273340 391409 -36710.3 -497428 323990 
27387 2 -236.925 2.77994 -47.1772 -0.5 0 0 0 0 0 0.000314879 -1.51078 241743 110333 64357.6 -46907.7 60119.1 -163500 
27393 2 -235.263 1.83771 -44.5743 -1.52192 -0.949857 -0.138335 -0.404965 0.00236186 -0.137283 0.00407782 -1.53133 -226852 -87060.2 -185017 130757 23228.6 -164819 
26897 2 -235.32 1.85329 -49.7981 -0.5 0 0 0 0 0 0.000314879 -1.97021 161376 410489 -180579 57579.8 -497390 22507.9 
27390 2 -235.32 0 -47.1772 -0.5 0 0 0 0 0 0.000314879 -1.50045 267440 276690 410253 2920.72 -105478 -28759.6 
27392 2 -233.817 4.65466 -44.5516 -2.59975 -2.82001 -2.00843 0.0457269 -0.268134 -0.080767 0.0236096 -1.53046 -8250.74 -91688.2 90805.8 -210809 -41975 -89066 
26896 2 -233.715 4.63324 -49.7981 -0.5 0 0 0 0 0 0.000314879 -1.94448 515839 453117 -203810 -277858 -79864.9 -229694 
27391 2 -233.715 2.77994 -47.1772 -0.5 0 0 0 0 0 0.000314879 -1.50854 239348 289502 277481 -4875.68 19278.5 21779.8 
27397 2 -232.199 1.78767 -44.5349 -1.90133 1.34753 2.64866 0.249168 0.0416439 -0.0956171 0.0156764 -1.52129 -387984 -44123.6 126032 -438472 -60489 -158084 
26899 2 -232.11 1.85329 -49.7981 -0.5 0 0 0 0 0 0.000314879 -1.9399 805678 806785 -250693 9902.75 6816.41 -12235.1 
27394 2 -232.11 0 -47.1772 -0.5 0 0 0 0 0 0.000314879 -1.498 283967 306264 352623 24644.5 38260.3 -24522.1 
27396 2 -230.654 4.50523 -44.6218 0.0266601 0.227362 -1.17554 0.12637 0.290871 0.204131 0.00180654 -1.50116 463415 -37720.1 64341.5 -15365.7 -4922.58 -35568.2 
26898 2 -230.505 4.63324 -49.7981 -0.5 0 0 0 0 0 0.000314879 -1.94969 524382 456678 -166673 271903 83793.2 -242323 
27395 2 -230.505 2.77994 -47.1772 -0.5 0 0 0 0 0 0.000314879 -1.49614 327762 195044 158392 87608.3 -28023 -244090 
27401 2 -228.985 1.87086 -44.5005 -4.12226 -0.193257 3.07957 0.142114 -0.163139 -0.139572 0.0333951 -1.51009 60573 66995 269337 -102064 -6693.41 -15549.7 
26901 2 -228.9 1.85329 -49.7981 -0.5 0 0 0 0 0 0.000314879 -1.96967 186218 419601 -239282 -62770.3 483950 27930 
27398 2 -228.9 0 -47.1772 -0.5 0 0 0 0 0 0.000314879 -1.49906 262190 375145 406296 -8543.77 115285 36314 
27400 2 -227.311 4.58773 -44.4671 -1.0509 -0.617545 -0.501786 -0.263045 -0.256195 -0.143414 0.00218847 -1.48281 208748 -215497 508137 -361465 169119 -29924.7 
26900 2 -227.295 4.63324 -49.7981 -0.5 0 0 0 0 0 0.000314879 -2.01469 246978 294033 312337 58938.2 532884 314509 
27399 2 -227.295 2.77994 -47.1772 -0.5 0 0 0 0 0 0.000314879 -1.49349 318702 402241 542136 82464.9 8577.05 48059.6 
26903 2 -225.69 1.85329 -49.7981 -0.5 0 0 0 0 0 0.000314879 -2.07526 436787 630146 939186 40451.2 213323 -74782.1 
27402 2 -225.69 0 -47.1772 -0.5 0 0 0 0 0 0.000314879 -1.49313 323927 310135 382856 40396.2 -69892.9 -112210 
27405 2 -225.79 1.7205 -44.4873 -1.09975 -3.02952 3.81128 0.0747109 0.0471984 -0.122539 0.0313788 -1.50193 382015 141889 341155 -214979 43923.5 57376.4 
27404 2 -224.189 4.41535 -44.3366 -2.14536 -0.840671 -0.397591 -0.0809079 -0.0971356 -0.240189 0.00688627 -1.48283 -127348 -158809 792004 -388711 -5713.41 -96065.2 
26902 2 -224.085 4.63324 -49.7981 -0.5 0 0 0 0 0 0.000314879 -2.05648 621675 235698 634524 25020.7 -12348.6 489787 
27403 2 -224.085 2.77994 -47.1772 -0.5 0 0 0 0 0 0.000314879 -1.49304 333079 470350 598386 49814.9 -34607.1 122592 
26920 2 -269.025 10.1931 -49.7981 -0.5 0 0 0 0 0 0.000314879 -1.40692 501888 424720 -470385 -10577.3 -191689 -78223.9 
27438 2 -269.025 8.33982 -47.1772 -0.5 0 0 0 0 0 0.000314879 -1.11896 206484 375605 501546 63503 6295.84 -30268 
27439 2 -269.025 10.1931 -44.5562 -0.5 0 0 0 0 0 0.000314879 -1.13765 -144370 348001 639445 -58320.2 18597.4 5312.26 
26922 2 -267.42 7.41318 -49.7981 -0.5 0 0 0 0 0 0.000314879 -1.97023 575816 808123 415934 -428672 215920 72332.4 
27440 2 -267.42 5.55988 -47.1772 -0.5 0 0 0 0 0 0.000314879 -1.51033 416232 597966 436112 270023 -7118.06 102322 
27443 2 -267.42 7.41318 -44.5562 -0.5 0 0 0 0 0 0.000314879 -1.53248 339160 279081 573143 -265251 34576.6 27032.5 
27530 2 -267.42 11.1198 -47.1772 -0.5 0 0 0 0 0 0.000314879 -1.50788 420457 545761 367620 298572 -60482.4 23995.6 
27442 2 -265.917 10.1466 -44.6097 -0.358114 1.09991 -0.587901 0.191857 0.148076 0.182095 0.00212063 -1.5897 547129 298647 217561 -16957.1 -36300.2 9510.71 
26921 2 -265.815 10.1931 -49.7981 -0.5 0 0 0 0 0 0.000314879 -2.10852 841854 676156 696231 -7744.25 703821 17292.6 
27441 2 -265.815 8.33982 -47.1772 -0.5 0 0 0 0 0 0.000314879 -1.58045 771990 271004 133667 31570.7 -16981.9 -95552.9 
27447 2 -264.242 7.38724 -44.5773 1.25845 0.657555 -0.584978 0.0401321 -0.0280767 0.0879601 0.0029703 -1.51062 510961 313895 284435 -153302 -134690 -81911.8 
26924 2 -264.21 7.41318 -49.7981 -0.5 0 0 0 0 0 0.000314879 -2.04006 489853 161821 492892 65974.8 129334 -550054 
27444 2 -264.21 5.55988 -47.1772 -0.5 0 0 0 0 0 0.000314879 -1.5005 381175 226389 211773 -37798.4 35652.5 -40072 
27534 2 -264.21 11.1198 -47.1772 -0.5 0 0 0 0 0 0.000314879 -1.50265 359773 270263 246400 48667.5 -110281 112017 
26923 2 -262.605 10.1931 -49.7981 -0.5 0 0 0 0 0 0.000314879 -2.07708 722326 747763 1.36159e+006 4221.92 -55825.1 32978.5 
27445 2 -262.605 8.33982 -47.1772 -0.5 0 0 0 0 0 0.000314879 -1.50408 282228 178149 239755 -12110.3 65017 -118086 
27446 2 -262.66 10.1597 -44.6046 -1.32094 0.19856 1.23081 -0.0126055 0.0925558 0.0395903 0.00415542 -1.52355 353610 154414 -82427.4 -66121.9 -102993 108504 
27451 2 -260.918 7.43601 -44.5049 -2.10232 0.377331 -0.456096 -0.320686 -0.207006 -0.218586 0.00600807 -1.51272 171217 215659 152148 -171526 -34785.7 -83152 
26926 2 -261 7.41318 -49.7981 -0.5 0 0 0 0 0 0.000314879 -2.02569 258657 213777 355953 -19651.7 -306956 -494563 
27448 2 -261 5.55988 -47.1772 -0.5 0 0 0 0 0 0.000314879 -1.49983 240998 288444 383667 12632.9 63376.1 60019.4 
27538 2 -261 11.1198 -47.1772 -0.5 0 0 0 0 0 0.000314879 -1.50975 214674 206430 152734 -34740.9 22784.7 -11394.8 
27450 2 -259.44 10.1566 -44.5754 -1.1314 0.712437 -0.997868 0.143961 0.113925 -0.0109025 0.0035057 -1.5314 71387.6 -300426 89334.8 97064 18848.3 -53146.7 
26925 2 -259.395 10.1931 -49.7981 -0.5 0 0 0 0 0 0.000314879 -1.9983 50038.6 433802 131250 10724.8 -644418 -16690.2 
27449 2 -259.395 8.33982 -47.1772 -0.5 0 0 0 0 0 0.000314879 -1.5067 199106 255345 138891 -22356.6 -90778.6 -18324.4 
27455 2 -257.792 7.43813 -44.6125 1.12786 2.42957 1.38732 0.0574205 -0.0704184 0.167135 0.011461 -1.52922 -53721.5 -235446 147030 31578 -28375.9 37603.1 
26928 2 -257.79 7.41318 -49.7981 -0.5 0 0 0 0 0 0.000314879 -1.95911 415698 409343 22264.4 356825 -139135 173896 
27452 2 -257.79 5.55988 -47.1772 -0.5 0 0 0 0 0 0.000314879 -1.50443 227363 261215 85248.6 35334.4 -112793 59169.4 
27542 2 -257.79 11.1198 -47.1772 -0.5 0 0 0 0 0 0.000314879 -1.5137 220783 196110 140521 -9078.82 -70028.3 -117868 
27454 2 -256.241 10.1631 -44.5652 -0.637998 2.1491 -3.73933 0.085967 0.0731411 -0.00270607 0.0239413 -1.51961 384103 128720 142438 -85965.8 -3038.84 -14230.1 
26927 2 -256.185 10.1931 -49.7981 -0.5 0 0 0 0 0 0.000314879 -1.93816 757002 761398 -253099 -39702.2 9894.27 13571 
27453 2 -256.185 8.33982 -47.1772 -0.5 0 0 0 0 0 0.000314879 -1.50573 214164 221921 96459.2 8380.61 -32961.2 3833.41 
27459 2 -254.557 7.4443 -44.613 -2.96327 0.629149 -0.956701 -0.0906083 -0.114558 0.127364 0.0127111 -1.53034 53755.5 -47642.5 42957.8 -171944 -6021.81 66739.6 
26930 2 -254.58 7.41318 -49.7981 -0.5 0 0 0 0 0 0.000314879 -1.95151 461036 300227 -300624 -115886 6095.6 337590 
27456 2 -254.58 5.55988 -47.1772 -0.5 0 0 0 0 0 0.000314879 -1.50805 185560 237476 103244 585.957 71809.8 117242 
27546 2 -254.58 11.1198 -47.1772 -0.5 0 0 0 0 0 0.000314879 -1.50458 253743 257396 323177 23570.3 -33674 -69432.5 
27458 2 -252.992 10.1342 -44.5902 1.28683 -1.13527 -0.244961 -0.0529244 0.15942 -0.0137505 0.00378457 -1.51758 245022 -6251.57 -60093.9 -213788 -85885.8 -171749 
26929 2 -252.975 10.1931 -49.7981 -0.5 0 0 0 0 0 0.000314879 -1.94809 371440 493871 -386707 57491.7 227513 13125.7 
27457 2 -252.975 8.33982 -47.1772 -0.5 0 0 0 0 0 0.000314879 -1.50019 250875 203323 78490.7 3908.5 151538 -70788.9 
27463 2 -251.357 7.41693 -44.5562 -2.8412 -2.06359 0.595876 -0.0964468 -0.0701497 -0.000937126 0.0159781 -1.51935 -16353.7 404297 259920 50613.2 -37228.1 -11989.5 
26932 2 -251.37 7.41318 -49.7981 -0.5 0 0 0 0 0 0.000314879 -1.97963 334180 373546 211853 -253401 357873 -184563 
27460 2 -251.37 5.55988 -47.1772 -0.5 0 0 0 0 0 0.000314879 -1.5045 267718 273901 285679 -12175.2 30838.3 21543.4 
27550 2 -251.37 11.1198 -47.1772 -0.5 0 0 0 0 0 0.000314879 -1.5019 270323 260362 195643 38649.6 5679.81 -32156.7 
27462 2 -249.757 10.2417 -44.5732 -0.660506 2.29146 0.526229 -0.286929 -0.272822 -0.0926779 0.00751173 -1.52028 -177331 63121 -60374.9 -49605.8 -172567 -145812 
26931 2 -249.765 10.1931 -49.7981 -0.5 0 0 0 0 0 0.000314879 -2.05032 216648 602175 753412 -19084.3 498247 22992.1 
27461 2 -249.765 8.33982 -47.1772 -0.5 0 0 0 0 0 0.000314879 -1.50532 270372 270437 182628 10257.1 -5994.41 43015.5 
26934 2 -248.16 7.41318 -49.7981 -0.5 0 0 0 0 0 0.000314879 -2.03683 487830 132616 539694 42965.6 37111.2 -567129 
27464 2 -248.16 5.55988 -47.1772 -0.5 0 0 0 0 0 0.000314879 -1.51229 212556 196074 107895 -10536.6 8234.49 -5527.32 
27554 2 -248.16 11.1198 -47.1772 -0.5 0 0 0 0 0 0.000314879 -1.50791 261501 263751 130935 19284.1 -29664.4 116160 
27467 2 -248.227 7.39884 -44.576 -2.8877 0.728449 0.336532 0.0249657 0.036247 0.0713497 0.0113139 -1.52998 -336130 256276 227550 11783.2 -22838.4 -40185.6 
27466 2 -246.653 10.2154 -44.5913 -1.0608 -0.774125 -1.92514 0.161948 -0.191759 0.0242892 0.00684011 -1.53606 -346021 112738 -6378.31 36967.1 -32116.4 -49946.1 
26933 2 -246.555 10.1931 -49.7981 -0.5 0 0 0 0 0 0.000314879 -2.06909 562832 716246 1.17505e+006 12414.8 -123002 34802.5 
27465 2 -246.555 8.33982 -47.1772 -0.5 0 0 0 0 0 0.000314879 -1.50619 207940 226835 -24299.1 49795.8 -137372 77200.9 
26936 2 -244.95 7.41318 -49.7981 -0.5 0 0 0 0 0 0.000314879 -2.01205 270467 266877 393690 46788.8 -411345 -427330 
27468 2 -244.95 5.55988 -47.1772 -0.5 0 0 0 0 0 0.000314879 -1.50761 242074 158409 100044 40718.3 -26657.3 -69403.5 
27558 2 -244.95 11.1198 -47.1772 -0.5 0 0 0 0 0 0.000314879 -1.50445 205292 187037 -103894 -2594.11 -119122 14399.1 
27471 2 -245.114 7.37194 -44.6247 -3.43345 1.77951 -1.16443 0.295255 0.140718 0.112528 0.0205441 -1.53205 3631.51 108313 -149142 -46883.9 -144277 -21736.7 
27470 2 -243.491 10.1769 -44.6183 1.90357 0.840386 -2.76831 0.207366 0.0139023 0.101093 0.0151059 -1.52672 204334 26849.8 -127324 242293 -20806.5 83668.6 
26935 2 -243.345 10.1931 -49.7981 -0.5 0 0 0 0 0 0.000314879 -1.97683 92040 392930 -101670 -6046.5 -553140 -20476.4 
27469 2 -243.345 8.33982 -47.1772 -0.5 0 0 0 0 0 0.000314879 -1.50222 182039 211356 -14847.4 51027.1 -269496 2697.21 
27475 2 -241.849 7.48035 -44.6411 -2.42858 0.916606 -1.09455 0.0323664 -0.249446 0.107528 0.00999579 -1.52812 287824 -79931.4 -300176 -117596 -144342 31695.3 
26938 2 -241.74 7.41318 -49.7981 -0.5 0 0 0 0 0 0.000314879 -1.95593 454387 395601 -32632.8 310673 -75869.6 289921 
27472 2 -241.74 5.55988 -47.1772 -0.5 0 0 0 0 0 0.000314879 -1.49884 247252 250048 163083 33042.8 -129991 83362.6 
27562 2 -241.74 11.1198 -47.1772 -0.5 0 0 0 0 0 0.000314879 -1.50681 261117 228010 237172 -13304.1 -36399.2 -69025.8 
26937 2 -240.135 10.1931 -49.7981 -0.5 0 0 0 0 0 0.000314879 -1.93916 825172 829797 -205738 -16862.8 20403 10064.5 
27473 2 -240.135 8.33982 -47.1772 -0.5 0 0 0 0 0 0.000314879 -1.50035 227811 264242 213308 -4514.55 25650.9 -14038.7 
27474 2 -240.215 10.1301 -44.5534 -1.46326 0.840373 -0.00624501 -0.069223 0.154481 -0.119201 0.00358633 -1.52667 118931 -123014 -783.966 -100145 -82650.2 -56959.3 
27479 2 -238.603 7.42323 -44.5399 1.53862 -1.36708 -0.666353 0.0683276 -0.122909 -0.109958 0.0058949 -1.515 440063 146802 163953 11480.1 -56382.9 36893.4 
26940 2 -238.53 7.41318 -49.7981 -0.5 0 0 0 0 0 0.000314879 -1.95167 483244 349632 -220551 -205749 41883.8 349294 
27476 2 -238.53 5.55988 -47.1772 -0.5 0 0 0 0 0 0.000314879 -1.50243 198331 258193 106527 14663.4 -15360.6 191560 
27566 2 -238.53 11.1198 -47.1772 -0.5 0 0 0 0 0 0.000314879 -1.50261 355063 213621 249082 33873.9 16669.1 -170041 
27478 2 -237.031 10.168 -44.5366 -2.33977 1.05775 1.10352 -0.0796728 -0.0739017 -0.214728 0.00983823 -1.52498 -302714 -50184.5 -79280.6 -49943.6 -43907.7 -124544 
26939 2 -236.925 10.1931 -49.7981 -0.5 0 0 0 0 0 0.000314879 -1.95625 210832 413220 -378701 38204.2 393831 -273.385 
27477 2 -236.925 8.33982 -47.1772 -0.5 0 0 0 0 0 0.000314879 -1.4971 384956 340367 357868 30681.2 49041.4 6856.02 
27483 2 -235.352 7.41398 -44.5904 -3.12894 -0.592656 -2.01902 -0.4734 -0.151671 0.0786189 0.0179078 -1.50651 -338944 -5001.16 112777 22426.8 -127243 -4904.58 
26942 2 -235.32 7.41318 -49.7981 -0.5 0 0 0 0 0 0.000314879 -1.99322 306745 332893 320059 -158225 439115 -309919 
27480 2 -235.32 5.55988 -47.1772 -0.5 0 0 0 0 0 0.000314879 -1.50895 293362 244678 165694 38413.9 9561.66 46350.1 
27570 2 -235.32 11.1198 -47.1772 -0.5 0 0 0 0 0 0.000314879 -1.50524 341848 244541 27906.7 102342 -103314 33829 
27482 2 -233.952 10.1512 -44.5844 -1.43892 -2.93416 0.64271 0.170575 -0.00297053 -0.0237681 0.0139717 -1.51783 -445029 -170918 -129054 -168583 -287495 -46399.2 
26941 2 -233.715 10.1931 -49.7981 -0.5 0 0 0 0 0 0.000314879 -2.06044 363037 663729 949203 -14476.1 320290 33122.6 
27481 2 -233.715 8.33982 -47.1772 -0.5 0 0 0 0 0 0.000314879 -1.5137 222761 217071 -139092 84464 -81876 118891 
27487 2 -232.33 7.36509 -44.6186 -0.346592 -1.16167 1.23597 0.431705 0.0100434 0.173546 0.00377505 -1.5166 -342413 -123949 9220.73 -260031 -128663 26638.3 
26944 2 -232.11 7.41318 -49.7981 -0.5 0 0 0 0 0 0.000314879 -2.03592 563852 128863 615415 5552.69 10627.1 -580892 
27484 2 -232.11 5.55988 -47.1772 -0.5 0 0 0 0 0 0.000314879 -1.51202 230430 227444 21497.5 97384.2 -119391 -5332.09 
27574 2 -232.11 11.1198 -47.1772 -0.5 0 0 0 0 0 0.000314879 -1.50405 480271 217898 43830.3 98190.8 -113443 -4000.97 
27486 2 -230.83 10.0969 -44.5775 -1.09731 0.507295 2.0365 0.00850244 0.0600372 -0.14938 0.00706432 -1.50909 -504594 160642 -412061 110384 -43145.1 -28385.1 
26943 2 -230.505 10.1931 -49.7981 -0.5 0 0 0 0 0 0.000314879 -2.06189 381764 670100 952621 12763.2 -274442 27975.2 
27485 2 -230.505 8.33982 -47.1772 -0.5 0 0 0 0 0 0.000314879 -1.5109 291532 246940 60021.4 136848 -139561 56898.3 
27491 2 -229.128 7.30844 -44.6024 -2.49671 -1.70723 2.55404 0.143268 -0.129592 0.100015 0.0197383 -1.5038 559370 75058.1 -53887 -124060 38550.2 -6550.37 
26946 2 -228.9 7.41318 -49.7981 -0.5 0 0 0 0 0 0.000314879 -1.99886 290351 323970 329735 138316 -433078 -339155 
27488 2 -228.9 5.55988 -47.1772 -0.5 0 0 0 0 0 0.000314879 -1.50578 316251 251701 282635 74100.5 36344.8 -110175 
27578 2 -228.9 11.1198 -47.1772 -0.5 0 0 0 0 0 0.000314879 -1.5019 406472 266844 -118574 126890 -152801 190896 
27490 2 -227.831 10.083 -44.5614 -2.22893 -1.84725 -0.19047 0.217957 -0.0280441 0.0139947 0.0106011 -1.47738 -391119 63878.3 -115130 -124262 -377312 154911 
26945 2 -227.295 10.1931 -49.7981 -0.5 0 0 0 0 0 0.000314879 -1.95842 192843 398816 -358658 -29682.7 -425238 -8876.82 
27489 2 -227.295 8.33982 -47.1772 -0.5 0 0 0 0 0 0.000314879 -1.51426 330325 364886 574022 44168.3 -83742.9 -530.555 
27495 2 -225.877 7.19524 -44.5349 0.264022 0.393055 -1.20443 -0.0769242 -0.0160876 -0.00103625 0.00210949 -1.47207 186953 -1.01588e+006 286356 -771394 70846.1 -183645 
26948 2 -225.69 7.41318 -49.7981 -0.5 0 0 0 0 0 0.000314879 -1.95747 499092 389898 -122107 226492 -18150 322944 
27492 2 -225.69 5.55988 -47.1772 -0.5 0 0 0 0 0 0.000314879 -1.48665 351627 336500 447549 -1827.76 55675 -160870 
27582 2 -225.69 11.1198 -47.1772 -0.5 0 0 0 0 0 0.000314879 -1.50735 529110 301693 321510 72596.3 -94906.8 32827.8 
27494 2 -224.803 9.88812 -44.4904 1.85628 0.771448 -0.339248 -0.043757 0.271311 -0.167469 0.00523457 -1.45265 -646492 -371806 128629 -264753 -226366 -68626 
26947 2 -224.085 10.1931 -49.7981 -0.5 0 0 0 0 0 0.000314879 -1.93773 871747 851945 -201530 25539.1 -21892.9 -590.978 
27493 2 -224.085 8.33982 -47.1772 -0.5 0 0 0 0 0 0.000314879 -1.509 356733 486788 818711 65047.9 55536 -82392.3 
26965 2 -269.025 15.753 -49.7981 -0.5 0 0 0 0 0 0.000314879 -1.49765 353165 349283 917293 -74935.8 -312332 -292421 
27528 2 -269.025 13.8997 -47.1772 -0.5 0 0 0 0 0 0.000314879 -1.12523 173271 353398 607382 66858.3 10254.6 -24111.3 
27529 2 -269.025 15.753 -44.5562 -0.5 0 0 0 0 0 0.000314879 -1.13691 144852 343809 625398 -76903.9 2841.78 1607.68 
26967 2 -267.42 12.9731 -49.7981 -0.5 0 0 0 0 0 0.000314879 -1.97365 605242 780284 463364 196941 55675.5 73296.6 
27533 2 -267.42 12.9731 -44.5562 -0.5 0 0 0 0 0 0.000314879 -1.52816 431973 560542 339279 -258945 -106977 -68400.9 
27620 2 -267.42 16.6796 -47.1772 -0.5 0 0 0 0 0 0.000314879 -1.50491 452350 579511 533967 234422 -23340.4 -5120.43 
27532 2 -265.827 15.766 -44.5618 -0.180087 -0.846024 0.515825 -0.101228 0.0676918 -0.0721544 0.00127748 -1.59675 789648 251657 135114 55240.9 21860.4 192020 
26966 2 -265.815 15.753 -49.7981 -0.5 0 0 0 0 0 0.000314879 -2.02958 923796 596319 24245.9 268953 -348747 47594.7 
27531 2 -265.815 13.8997 -47.1772 -0.5 0 0 0 0 0 0.000314879 -1.56648 853643 383564 488728 -2599.81 -47696.4 16816.8 
27537 2 -264.202 12.9864 -44.5287 -4.51988 -0.0395002 0.901904 -0.098797 -0.186547 -0.15061 0.0267575 -1.5169 346624 282476 125233 -52040.2 886.63 -54293.3 
26969 2 -264.21 12.9731 -49.7981 -0.5 0 0 0 0 0 0.000314879 -2.02027 467483 111884 291764 -7057.95 95304.7 602063 
27624 2 -264.21 16.6796 -47.1772 -0.5 0 0 0 0 0 0.000314879 -1.50003 382840 281306 346562 -3963.08 -29205.8 -30031.9 
27536 2 -262.608 15.6828 -44.5705 -0.785734 0.180811 -0.144878 0.0677397 0.258824 -0.00851063 0.000845213 -1.51665 331729 323333 120191 -114738 39296.4 114165 
26968 2 -262.605 15.753 -49.7981 -0.5 0 0 0 0 0 0.000314879 -1.94352 608768 562704 -375314 -91202.8 -24189.8 84966.8 
27535 2 -262.605 13.8997 -47.1772 -0.5 0 0 0 0 0 0.000314879 -1.49797 296529 209614 333740 -27486.7 56570.3 -62279.2 
27541 2 -260.953 12.8913 -44.5715 1.40428 0.201384 2.93699 -0.224237 0.221264 -0.0561469 0.0133993 -1.52868 5461.89 76772.3 -19399 56929.1 -2060.63 98853.3 
26971 2 -261 12.9731 -49.7981 -0.5 0 0 0 0 0 0.000314879 -2.00839 287060 209110 308394 -57223.2 -250455 535545 
27628 2 -261 16.6796 -47.1772 -0.5 0 0 0 0 0 0.000314879 -1.49772 271381 236381 253768 -14467.3 73126.8 -135556 
27540 2 -259.407 15.7047 -44.5508 -0.0705202 -0.399501 -0.992675 0.0390255 0.114032 -0.0954888 0.00144842 -1.52887 242949 150719 83634 144629 89052.6 22251.3 
26970 2 -259.395 15.753 -49.7981 -0.5 0 0 0 0 0 0.000314879 -1.98001 231100 361678 59472.2 -178932 488534 -69512.6 
27539 2 -259.395 13.8997 -47.1772 -0.5 0 0 0 0 0 0.000314879 -1.50687 216405 210241 101415 1166.88 1949.73 52822 
27545 2 -257.827 12.977 -44.6329 0.544332 1.36782 2.27442 0.0182901 -0.0710307 0.186309 0.00924514 -1.52567 -462574 122225 -43057 83607.7 15372.9 42325.2 
26973 2 -257.79 12.9731 -49.7981 -0.5 0 0 0 0 0 0.000314879 -1.96726 405757 374061 108391 -337026 -4908.06 -246216 
27632 2 -257.79 16.6796 -47.1772 -0.5 0 0 0 0 0 0.000314879 -1.5062 234752 257442 272429 24154.5 -7674.87 -11002.4 
27544 2 -256.215 15.7605 -44.5464 -0.120189 2.9085 -3.09875 -0.021331 -0.0616118 -0.0756351 0.0227671 -1.51614 288952 -70620.4 132775 28225.5 -161106 79354 
26972 2 -256.185 15.753 -49.7981 -0.5 0 0 0 0 0 0.000314879 -2.06043 509649 327245 749619 53529.4 104089 -303389 
27543 2 -256.185 13.8997 -47.1772 -0.5 0 0 0 0 0 0.000314879 -1.50721 161335 203654 -10458.2 12042.7 -42545 126574 
27549 2 -254.726 12.9707 -44.5632 -2.03736 0.962141 -0.615273 0.37523 -0.0669561 -0.0233038 0.00687081 -1.50921 164447 326121 118973 16983.7 -97722.3 -4212.87 
26975 2 -254.58 12.9731 -49.7981 -0.5 0 0 0 0 0 0.000314879 -1.96553 412437 185561 -206642 69368.6 22344.3 -476270 
27636 2 -254.58 16.6796 -47.1772 -0.5 0 0 0 0 0 0.000314879 -1.50587 280717 199138 117797 979.861 -7712.79 -89822.8 
26974 2 -252.975 15.753 -49.7981 -0.5 0 0 0 0 0 0.000314879 -2.0402 210433 281397 515025 -72001.1 -443922 -253107 
27547 2 -252.975 13.8997 -47.1772 -0.5 0 0 0 0 0 0.000314879 -1.50219 245681 195841 125859 47632.1 -99479.3 -64208.8 
27548 2 -252.93 15.7117 -44.6203 -1.82352 -0.749268 -2.08493 -0.416826 0.0368049 0.183638 0.0103703 -1.51578 -93661.4 193645 97493.3 48225.8 -62426.4 -72621.2 
27553 2 -251.443 12.9323 -44.5848 1.32628 -1.68756 0.872982 0.0258041 -0.0221828 -0.0914992 0.00676233 -1.53214 268618 -203065 -175102 78549.8 -42524.9 -27903.2 
26977 2 -251.37 12.9731 -49.7981 -0.5 0 0 0 0 0 0.000314879 -1.97433 394292 414825 262778 296660 213830 151866 
27640 2 -251.37 16.6796 -47.1772 -0.5 0 0 0 0 0 0.000314879 -1.50841 179483 131062 -114854 -50437.8 17483.6 -71895.6 
26976 2 -249.765 15.753 -49.7981 -0.5 0 0 0 0 0 0.000314879 -1.94407 456093 511536 -177697 285045 -231403 101205 
27551 2 -249.765 13.8997 -47.1772 -0.5 0 0 0 0 0 0.000314879 -1.50865 280745 274854 280763 -14494 -71332.1 -1650.28 
27552 2 -249.871 15.6932 -44.5792 -3.82746 0.98824 0.145932 0.271997 0.0279283 -0.0376052 0.0197082 -1.53901 -489158 -147770 -13500.2 102289 -111892 105704 
26979 2 -248.16 12.9731 -49.7981 -0.5 0 0 0 0 0 0.000314879 -2.01507 424103 71871.8 333601 -26480 15094.3 634292 
27644 2 -248.16 16.6796 -47.1772 -0.5 0 0 0 0 0 0.000314879 -1.49778 271601 191745 114178 70379 -194910 -40536.1 
27557 2 -248.201 12.9561 -44.5771 0.483986 2.83072 2.59827 -0.0846657 0.030445 -0.0862907 0.0188905 -1.53505 70473.8 -404894 -125141 -139222 -8336.17 -84238.4 
26978 2 -246.555 15.753 -49.7981 -0.5 0 0 0 0 0 0.000314879 -1.9398 593647 553289 -299457 -203179 -11037.2 93488.3 
27555 2 -246.555 13.8997 -47.1772 -0.5 0 0 0 0 0 0.000314879 -1.5008 214235 169833 -41478.6 32620.9 -38999.4 -100423 
27556 2 -246.68 15.6728 -44.6586 -0.327863 -2.47728 -0.829961 0.173542 0.142001 0.232334 0.00873253 -1.52531 86885 -219507 -189111 48962.4 -141123 16424.1 
27561 2 -245.03 12.9253 -44.6212 -1.02361 1.47002 -1.36162 0.0645047 0.0945268 0.119593 0.00637662 -1.52774 85655.9 -68124.2 -57049.3 118491 -98857.1 -106888 
26981 2 -244.95 12.9731 -49.7981 -0.5 0 0 0 0 0 0.000314879 -1.99657 314750 289856 332324 -129636 -318949 447336 
27648 2 -244.95 16.6796 -47.1772 -0.5 0 0 0 0 0 0.000314879 -1.5081 194660 184391 37249 67822.1 -23533.1 -46670.1 
27560 2 -243.468 15.7447 -44.5977 1.39487 -1.33593 0.710527 0.11179 -0.199868 -0.113106 0.00533433 -1.52662 198232 69317.1 -310507 40238 -97482.2 -99298 
26980 2 -243.345 15.753 -49.7981 -0.5 0 0 0 0 0 0.000314879 -1.99683 171665 310419 219507 -88676.2 559856 -146361 
27559 2 -243.345 13.8997 -47.1772 -0.5 0 0 0 0 0 0.000314879 -1.50524 272368 243529 257449 -10599.8 52783.1 -3396.3 
27565 2 -241.78 12.9352 -44.5629 0.366104 0.241246 -1.26681 -0.143563 -0.0606758 -0.0891261 0.00226341 -1.51694 69759 410291 35183.8 35135.2 54488.7 -129568 
26983 2 -241.74 12.9731 -49.7981 -0.5 0 0 0 0 0 0.000314879 -1.96538 404949 318332 6760.34 -274467 18974 -375546 
27652 2 -241.74 16.6796 -47.1772 -0.5 0 0 0 0 0 0.000314879 -1.50627 247163 242957 188901 45231.3 -60185.9 15362 
27564 2 -240.23 15.716 -44.5954 -1.37538 -1.39523 0.137642 -0.132253 -0.0375127 -0.0604411 0.00485831 -1.51865 20618.8 248248 -166212 -156786 -131723 -197851 
26982 2 -240.135 15.753 -49.7981 -0.5 0 0 0 0 0 0.000314879 -2.0632 651869 340593 931253 23288.8 46194.8 -323815 
27563 2 -240.135 13.8997 -47.1772 -0.5 0 0 0 0 0 0.000314879 -1.50277 219143 165778 8350.09 29994 -64023.2 -11396.2 
27569 2 -238.656 12.8968 -44.5998 2.6127 0.479893 -0.183322 0.162409 0.144786 0.0246538 0.00893013 -1.52772 -75421.5 190298 -76933.8 36446.7 -61921.9 -38849.1 
26985 2 -238.53 12.9731 -49.7981 -0.5 0 0 0 0 0 0.000314879 -1.96677 427311 246532 -74141.5 159838 18103.9 -468585 
27656 2 -238.53 16.6796 -47.1772 -0.5 0 0 0 0 0 0.000314879 -1.50643 234570 219180 67746.8 20537.1 -86670.5 33567.6 
27568 2 -237.088 15.7442 -44.5882 -1.16966 -0.497736 2.39802 0.140167 -0.177923 -0.0645282 0.00927804 -1.52357 -86325.7 356871 -175100 171584 -95056.3 -123966 
26984 2 -236.925 15.753 -49.7981 -0.5 0 0 0 0 0 0.000314879 -2.02112 176512 280085 384512 -15913.1 -537289 -211509 
27567 2 -236.925 13.8997 -47.1772 -0.5 0 0 0 0 0 0.000314879 -1.50237 363321 257118 218641 14979 -45314.6 10237.8 
27573 2 -235.459 12.9183 -44.5756 -2.23576 -1.24788 2.30401 -0.152442 0.0138486 -0.0423536 0.0149433 -1.52753 -218587 -20034 -45247 -81971.8 -58239.1 -159839 
26987 2 -235.32 12.9731 -49.7981 -0.5 0 0 0 0 0 0.000314879 -1.98174 370080 376201 294486 227515 325581 304205 
27660 2 -235.32 16.6796 -47.1772 -0.5 0 0 0 0 0 0.000314879 -1.50263 339394 182558 109030 -7523.93 -138070 -91428.6 
27572 2 -233.926 15.6718 -44.5781 4.71451 -1.49889 -0.579129 0.0888211 0.171925 0.00616969 0.031247 -1.52203 5327.43 193831 -5914.8 -24045.7 -25567.1 -31477.6 
26986 2 -233.715 15.753 -49.7981 -0.5 0 0 0 0 0 0.000314879 -1.93994 546633 536546 -257305 274055 -88504.8 107674 
27571 2 -233.715 13.8997 -47.1772 -0.5 0 0 0 0 0 0.000314879 -1.49603 351954 203850 -72180.6 85323.1 -220516 88789.8 
27577 2 -232.375 12.9031 -44.6445 0.878548 1.2924 1.41663 0.115236 -0.0234126 0.174618 0.00560356 -1.51899 -207993 32832.7 -300808 10050.7 -287509 2763.96 
26989 2 -232.11 12.9731 -49.7981 -0.5 0 0 0 0 0 0.000314879 -2.01674 498443 60952.1 391000 -3297.61 1524.93 653511 
27664 2 -232.11 16.6796 -47.1772 -0.5 0 0 0 0 0 0.000314879 -1.49537 474415 296800 252997 18518.7 -31449.3 -97239.1 
27576 2 -230.781 15.6584 -44.5416 -2.12071 -0.372042 -0.464876 -0.223588 0.138934 -0.127055 0.0061111 -1.51847 -379535 -4840.01 -34883.7 56298.3 -235504 61658.1 
26988 2 -230.505 15.753 -49.7981 -0.5 0 0 0 0 0 0.000314879 -1.93782 559564 540705 -307212 -264606 78306.8 114670 
27575 2 -230.505 13.8997 -47.1772 -0.5 0 0 0 0 0 0.000314879 -1.49825 478267 314378 24260.5 74467.3 -105923 171429 
27581 2 -229.275 12.9297 -44.6042 -0.803238 0.923836 -0.154486 -0.185934 -0.357058 -0.0506986 0.00191765 -1.51575 -743745 -249246 -488064 92890.1 -365353 -58940.9 
26991 2 -228.9 12.9731 -49.7981 -0.5 0 0 0 0 0 0.000314879 -1.98307 357802 364282 277603 -211583 -325126 323446 
27668 2 -228.9 16.6796 -47.1772 -0.5 0 0 0 0 0 0.000314879 -1.49861 518006 279722 129062 43424 -71116.8 -34256.8 
27580 2 -227.778 15.6151 -44.532 0.836968 -2.35538 -1.51182 0.306288 0.210763 -0.163066 0.0107486 -1.50531 -445018 98107.9 -162291 27219.4 -158980 93826.9 
26990 2 -227.295 15.753 -49.7981 -0.5 0 0 0 0 0 0.000314879 -2.01568 178008 284693 311270 1012.77 554225 -200702 
27579 2 -227.295 13.8997 -47.1772 -0.5 0 0 0 0 0 0.000314879 -1.49869 429381 292546 -99060.2 120916 -202197 255801 
27585 2 -226.302 12.8161 -44.5937 0.354411 -0.428195 1.81421 0.135679 -0.0917004 0.00542732 0.00453465 -1.49225 -627447 93564.7 -511525 85648.3 -388303 263125 
26993 2 -225.69 12.9731 -49.7981 -0.5 0 0 0 0 0 0.000314879 -1.96437 436033 267103 -58521.7 -168522 -19739.2 -458692 
27672 2 -225.69 16.6796 -47.1772 -0.5 0 0 0 0 0 0.000314879 -1.4901 453220 247250 -65936.4 78855.2 -221839 50858.6 
27584 2 -224.718 15.5283 -44.5592 0.783583 1.40742 0.476338 -0.123574 0.0934324 0.119353 0.00355403 -1.48134 -445037 592619 100926 204439 -83668.7 233971 
26992 2 -224.085 15.753 -49.7981 -0.5 0 0 0 0 0 0.000314879 -2.06112 695255 348831 956499 534.84 -58900.1 -324062 
27583 2 -224.085 13.8997 -47.1772 -0.5 0 0 0 0 0 0.000314879 -1.51313 579786 315163 82593.1 110979 -92180.7 126502 
27010 2 -269.025 21.3129 -49.7981 -0.5 0 0 0 0 0 0.000314879 -1.45153 371064 274350 257961 -162535 -220144 548543 
27618 2 -269.025 19.4596 -47.1772 -0.5 0 0 0 0 0 0.000314879 -1.12112 185748 358703 501508 64545.1 -11101.4 83826.8 
27619 2 -269.025 21.3129 -44.5562 -0.5 0 0 0 0 0 0.000314879 -1.13656 113705 363615 631871 -59860.6 13363.8 4548.35 
27012 2 -267.42 18.5329 -49.7981 -0.5 0 0 0 0 0 0.000314879 -2.0229 478296 688411 630282 -120255 -514207 176931 
27057 2 -267.42 24.0928 -49.7981 -0.5 0 0 0 0 0 0.000314879 -1.97258 416944 940571 236388 -201569 527599 107604 
27623 2 -267.42 18.5329 -44.5562 -0.5 0 0 0 0 0 0.000314879 -1.52576 482182 493415 489951 -267063 4417.34 -35235.8 
27710 2 -267.42 22.2395 -47.1772 -0.5 0 0 0 0 0 0.000314879 -1.50535 429442 581738 470935 258908 -2145.41 28043.8 
27713 2 -267.42 24.0928 -44.5562 -0.5 0 0 0 0 0 0.000314879 -1.51975 583120 652104 498009 -208270 -17759.9 -7642.89 
27622 2 -265.85 21.2968 -44.5983 -0.288424 -1.56846 -0.125073 -0.0216262 0.0719376 0.111992 0.00322297 -1.59389 825139 283124 204614 7383.14 -33127.5 35070.7 
27011 2 -265.815 21.3129 -49.7981 -0.5 0 0 0 0 0 0.000314879 -2.05459 1.00495e+006 492102 391092 -293191 248132 -361842 
27621 2 -265.815 19.4596 -47.1772 -0.5 0 0 0 0 0 0.000314879 -1.57196 830274 305958 278270 -21596.8 20352.2 -59635.6 
27627 2 -264.202 18.5489 -44.5404 -2.43707 -1.3693 0.15486 -0.065182 -0.120036 -0.126577 0.00987246 -1.51306 437374 429562 108940 -130723 -155799 -60357.2 
27014 2 -264.21 18.5329 -49.7981 -0.5 0 0 0 0 0 0.000314879 -1.94266 768972 646089 -334323 -193559 633.704 -7446.82 
27059 2 -264.21 24.0928 -49.7981 -0.5 0 0 0 0 0 0.000314879 -2.0736 608933 591841 986019 43116.5 177670 -103641 
27714 2 -264.21 22.2395 -47.1772 -0.5 0 0 0 0 0 0.000314879 -1.51156 331917 174263 117858 -19536.2 23367.9 -67549.3 
27717 2 -264.163 24.0592 -44.5901 -0.825095 -0.0648842 0.921774 -0.258443 0.11947 0.0610255 0.00193293 -1.51222 382145 360860 113735 -5833.55 -115413 16662.2 
27626 2 -262.589 21.3124 -44.5387 0.689279 0.603426 2.43278 -0.0190746 -0.0399376 -0.0631433 0.00851138 -1.52138 427276 153855 234598 21885.7 -86765.2 -11752.1 
27013 2 -262.605 21.3129 -49.7981 -0.5 0 0 0 0 0 0.000314879 -1.99815 414659 56081.4 78010.3 -10923.6 24993.9 -633314 
27625 2 -262.605 19.4596 -47.1772 -0.5 0 0 0 0 0 0.000314879 -1.50323 248605 253731 306138 4040.15 -6563.56 -8295.86 
27721 2 -261.002 24.1194 -44.5662 1.61713 1.43929 1.26073 -0.0329402 -0.0859829 0.0105328 0.00790487 -1.53989 -39955.5 116341 191393 -124600 -48715.9 -7759.81 
27631 2 -260.952 18.5185 -44.5871 -0.994762 0.552908 1.14986 -0.132074 0.00568921 0.126483 0.00329672 -1.50893 335386 451448 259519 79933.3 -38492.9 -41423.3 
27016 2 -261 18.5329 -49.7981 -0.5 0 0 0 0 0 0.000314879 -1.94694 490054 552909 -285323 228175 174148 -18578.9 
27061 2 -261 24.0928 -49.7981 -0.5 0 0 0 0 0 0.000314879 -2.05675 263004 520620 715007 -54409.3 -408074 -76344.3 
27718 2 -261 22.2395 -47.1772 -0.5 0 0 0 0 0 0.000314879 -1.50942 203043 240869 260072 17692.5 1825.8 6414.55 
27630 2 -259.347 21.367 -44.5555 -2.85365 0.693452 -0.873811 -0.155682 -0.194062 -0.0769028 0.011824 -1.51344 242906 296761 63303.8 -78470.7 -31392.3 -3744.63 
27015 2 -259.395 21.3129 -49.7981 -0.5 0 0 0 0 0 0.000314879 -1.97461 420761 419449 256942 310025 -113191 -121129 
27629 2 -259.395 19.4596 -47.1772 -0.5 0 0 0 0 0 0.000314879 -1.50083 242479 248465 293527 -9093.94 104947 41899.8 
27725 2 -257.81 24.1039 -44.5748 0.128211 1.21284 0.164518 0.120598 -0.00663491 0.0343543 0.00190751 -1.52086 219690 46280.2 165681 -169930 -6017.47 69878 
27018 2 -257.79 18.5329 -49.7981 -0.5 0 0 0 0 0 0.000314879 -2.03905 167204 365371 450892 -69216.7 519851 114063 
27063 2 -257.79 24.0928 -49.7981 -0.5 0 0 0 0 0 0.000314879 -1.9516 331555 484310 -322217 144061 -311878 5388 
27722 2 -257.79 22.2395 -47.1772 -0.5 0 0 0 0 0 0.000314879 -1.50024 261955 270807 289638 -21431.7 371.431 6778.58 
27635 2 -257.765 18.5057 -44.5106 -2.9323 -0.545247 0.511108 -0.0918688 0.0878723 -0.139819 0.0115333 -1.52381 22030.1 312915 275292 123775 86859.1 -29866.1 
27634 2 -256.148 21.276 -44.5776 2.63694 1.13571 0.020819 -0.238482 0.041851 -0.00550284 0.0103831 -1.52892 -255394 253850 72268.1 -62822.7 -45786.3 -113101 
27017 2 -256.185 21.3129 -49.7981 -0.5 0 0 0 0 0 0.000314879 -1.98367 383371 125565 -2313.31 52352.5 -6708.05 572896 
27633 2 -256.185 19.4596 -47.1772 -0.5 0 0 0 0 0 0.000314879 -1.50444 218135 200766 158857 48113.2 -125220 54319.8 
27639 2 -254.621 18.4936 -44.6198 -0.436547 0.878294 -0.468667 0.123963 -0.0516674 0.109033 0.00148827 -1.52329 107455 -89157.9 -42830.5 -196419 -177511 -9458.25 
27020 2 -254.58 18.5329 -49.7981 -0.5 0 0 0 0 0 0.000314879 -2.07011 619125 485640 1.02853e+006 35747 -90086.8 169044 
27065 2 -254.58 24.0928 -49.7981 -0.5 0 0 0 0 0 0.000314879 -1.94071 748505 748467 -259155 -92897.8 -18801.7 -10788.7 
27726 2 -254.58 22.2395 -47.1772 -0.5 0 0 0 0 0 0.000314879 -1.50285 254601 225533 216713 4835.06 53701.4 -33527 
27729 2 -254.562 24.057 -44.5969 -1.21027 -1.03929 -1.84647 -0.188357 -0.05138 0.104217 0.00749958 -1.52332 121725 48389.4 133321 -167474 -67025.3 -8102.69 
27638 2 -253.052 21.2247 -44.5511 -0.965255 -0.859043 1.80354 0.303913 0.0923821 -0.146589 0.00619987 -1.52423 -190167 224332 -18065.2 6946.5 89361.9 -78567.2 
27019 2 -252.975 21.3129 -49.7981 -0.5 0 0 0 0 0 0.000314879 -1.97607 365800 304701 130478 -251166 -125123 396424 
27637 2 -252.975 19.4596 -47.1772 -0.5 0 0 0 0 0 0.000314879 -1.50735 230390 244857 197511 -36059.6 64532.8 26967.2 
27643 2 -251.332 18.4554 -44.6077 0.95347 -0.284983 2.75859 -0.195023 0.144215 0.0270652 0.010832 -1.52287 249613 103297 -146593 -3371.95 -63438 -190692 
27022 2 -251.37 18.5329 -49.7981 -0.5 0 0 0 0 0 0.000314879 -1.98997 132480 355699 102492 -65790.3 -571628 40543.6 
27067 2 -251.37 24.0928 -49.7981 -0.5 0 0 0 0 0 0.000314879 -1.99203 88577.8 382550 67519.3 -17941.6 605306 9913.76 
27730 2 -251.37 22.2395 -47.1772 -0.5 0 0 0 0 0 0.000314879 -1.49989 283783 231665 221076 39945.9 -50462.6 -46956 
27733 2 -251.411 24.0314 -44.5886 -1.89551 -2.5991 -0.432205 0.0849688 0.0258165 0.0665097 0.0132691 -1.52998 43943.2 -25065.3 116335 208863 -12157.3 -22893.7 
27642 2 -249.834 21.321 -44.5742 0.8299 0.656969 0.648241 0.0687793 -0.213317 -0.0946681 0.00194036 -1.51822 6036.27 199676 -99334.8 18447.7 581.188 -73844.6 
27021 2 -249.765 21.3129 -49.7981 -0.5 0 0 0 0 0 0.000314879 -1.99036 336492 265992 228888 -181680 203816 -462381 
27641 2 -249.765 19.4596 -47.1772 -0.5 0 0 0 0 0 0.000314879 -1.49836 249254 267169 307490 -73573.7 88724.4 -51576.6 
27737 2 -248.189 24.0764 -44.5549 -2.05546 0.356734 -1.07138 -0.0785015 -0.0329036 -0.126684 0.00692738 -1.54015 32520.3 -88802.2 -6880.96 -27679.8 -73200.2 4029.9 
27024 2 -248.16 18.5329 -49.7981 -0.5 0 0 0 0 0 0.000314879 -1.93771 699229 686135 -326281 -117236 29507.7 -4344.79 
27069 2 -248.16 24.0928 -49.7981 -0.5 0 0 0 0 0 0.000314879 -2.06996 653570 614939 1.1412e+006 21925.2 86783.4 -101023 
27734 2 -248.16 22.2395 -47.1772 -0.5 0 0 0 0 0 0.000314879 -1.50201 202665 244230 97035.5 24767.5 -76146.7 56790.9 
27647 2 -248.162 18.4186 -44.5258 -1.69896 0.942168 1.09597 -0.112375 0.23317 -0.302655 0.00626648 -1.51026 111091 282269 -170854 23599.3 -47464.6 -65473 
27646 2 -246.667 21.2891 -44.5874 -0.935617 1.8449 -0.900651 0.143781 -0.0252124 -0.013626 0.00641122 -1.51889 217698 378772 -37401.7 114298 -79148.5 18929 
27023 2 -246.555 21.3129 -49.7981 -0.5 0 0 0 0 0 0.000314879 -1.9985 362471 88991.4 149340 21695.2 -19800 -611693 
27645 2 -246.555 19.4596 -47.1772 -0.5 0 0 0 0 0 0.000314879 -1.49911 334365 217489 276725 11600.1 -16478.6 -93607.3 
27741 2 -245.018 24.127 -44.6544 -0.735307 1.37809 -1.35431 0.168948 -0.222772 0.23377 0.00538315 -1.52096 130532 47941.1 -109534 248261 -68100 30523.2 
27026 2 -244.95 18.5329 -49.7981 -0.5 0 0 0 0 0 0.000314879 -1.9497 355304 488143 -210502 194676 345588 -27194.7 
27071 2 -244.95 24.0928 -49.7981 -0.5 0 0 0 0 0 0.000314879 -2.03919 146163 448248 586538 -54399.3 -547756 -49125.1 
27738 2 -244.95 22.2395 -47.1772 -0.5 0 0 0 0 0 0.000314879 -1.50427 258972 205308 79976.5 -2927.06 -83035.8 -42214.5 
27651 2 -244.986 18.4784 -44.5967 0.525575 1.4888 0.360071 -0.273356 0.0842678 -0.0586968 0.00330295 -1.52642 -316146 114145 -205030 65809.1 -185827 -47044.9 
27650 2 -243.461 21.2772 -44.5982 -1.15402 0.177535 2.49006 -0.0664822 0.0836401 -0.0540549 0.00952662 -1.5263 23691.6 194074 -196144 52925 -197070 -124967 
27025 2 -243.345 21.3129 -49.7981 -0.5 0 0 0 0 0 0.000314879 -1.96635 426180 419953 271014 324750 15261.5 50919.6 
27649 2 -243.345 19.4596 -47.1772 -0.5 0 0 0 0 0 0.000314879 -1.51064 188174 164762 -45096.7 73204.4 -135607 61040.7 
27745 2 -241.77 24.0752 -44.6751 -1.38696 0.420449 -1.82688 -0.127672 0.00579906 0.287924 0.00684916 -1.51601 280571 273637 -193998 -43803.2 -108043 -20714.4 
27655 2 -241.895 18.5369 -44.608 -2.92954 1.98027 -0.391045 0.295499 -0.128836 -0.000729282 0.0159412 -1.53668 -252930 -46279.2 -196495 -34519.7 -70997 103230 
27028 2 -241.74 18.5329 -49.7981 -0.5 0 0 0 0 0 0.000314879 -2.05175 261270 407138 650182 -75946.8 379815 140860 
27073 2 -241.74 24.0928 -49.7981 -0.5 0 0 0 0 0 0.000314879 -1.94117 486838 559195 -286023 169617 -142216 -17407.7 
27742 2 -241.74 22.2395 -47.1772 -0.5 0 0 0 0 0 0.000314879 -1.50545 195468 103998 -132889 81408.1 -248472 -44618 
27654 2 -240.294 21.2455 -44.677 -1.41084 -2.13702 -0.205913 0.23941 0.0963018 0.28209 0.00831247 -1.51662 163262 111559 -273642 129556 -29023.7 -122402 
27027 2 -240.135 21.3129 -49.7981 -0.5 0 0 0 0 0 0.000314879 -1.98045 394594 82037.9 -10138.9 744.311 -22556.9 582878 
27653 2 -240.135 19.4596 -47.1772 -0.5 0 0 0 0 0 0.000314879 -1.4974 354829 171760 42617.6 2082.39 -36266.4 -91673.5 
27659 2 -238.659 18.4874 -44.5694 2.14642 -1.14558 1.16159 -0.0379233 0.121791 -0.060535 0.00915514 -1.53154 122375 22008.8 23418.4 54169.7 -98648.3 36928.6 
27749 2 -238.572 24.0484 -44.6859 -2.14523 -2.05396 -0.240483 -0.0755629 0.0286913 0.317205 0.0111827 -1.52647 -51757.2 79413 -221613 271501 -98817.2 -98329.5 
27030 2 -238.53 18.5329 -49.7981 -0.5 0 0 0 0 0 0.000314879 -2.06165 438117 460112 812611 55921.8 -167878 159160 
27075 2 -238.53 24.0928 -49.7981 -0.5 0 0 0 0 0 0.000314879 -1.93794 659412 670572 -240553 -154194 23509.3 -18418.7 
27746 2 -238.53 22.2395 -47.1772 -0.5 0 0 0 0 0 0.000314879 -1.50232 247230 146143 -115648 -14093 -21479.4 -135048 
27658 2 -237.068 21.3011 -44.5972 1.2316 1.81883 0.568889 0.0846593 -0.0576071 0.074056 0.00648477 -1.5262 311436 -16990.7 48623 216042 -76048.3 -5397.82 
27029 2 -236.925 21.3129 -49.7981 -0.5 0 0 0 0 0 0.000314879 -1.97032 400689 377046 215689 -305397 -105637 245807 
27657 2 -236.925 19.4596 -47.1772 -0.5 0 0 0 0 0 0.000314879 -1.49811 186984 214008 -131655 49943.8 -221206 135549 
27663 2 -235.504 18.5582 -44.6547 -1.69626 -0.530092 2.55466 0.137201 -0.156098 0.164256 0.0121979 -1.51448 19765.4 376585 -347496 119103 -289661 -52635.8 
27753 2 -235.409 24.0625 -44.5651 0.427168 -1.01576 -0.300608 0.042858 0.0710349 -0.0444615 0.00164318 -1.5219 107719 132344 92844.8 173507 -71072.8 -175401 
27032 2 -235.32 18.5329 -49.7981 -0.5 0 0 0 0 0 0.000314879 -1.9715 218966 407831 -24007.2 -131653 -487410 -3727.75 
27077 2 -235.32 24.0928 -49.7981 -0.5 0 0 0 0 0 0.000314879 -2.01223 68174.8 389832 274903 20172.3 633910 -17292 
27750 2 -235.32 22.2395 -47.1772 -0.5 0 0 0 0 0 0.000314879 -1.50735 221574 208793 50074.1 25915.3 -77355.2 30239.9 
27662 2 -233.832 21.385 -44.5899 -0.0713395 -1.14277 -0.511217 -0.0729481 -0.275679 0.0289228 0.00198042 -1.51142 299211 295900 8717.04 83517.9 -289729 24247.2 
27031 2 -233.715 21.3129 -49.7981 -0.5 0 0 0 0 0 0.000314879 -1.99464 324351 174405 201890 -105584 143192 -548860 
27661 2 -233.715 19.4596 -47.1772 -0.5 0 0 0 0 0 0.000314879 -1.50656 309206 245372 228330 -43418 -31057.5 39079.2 
27667 2 -232.298 18.4715 -44.5539 3.51583 0.416646 -2.9389 -0.153333 0.0192249 -0.00212675 0.0266662 -1.51441 -106432 485073 198563 -13923.5 -14652.6 -112102 
27757 2 -232.169 24.1243 -44.6141 -0.544759 0.377755 -2.21554 -0.218433 -0.155587 0.161579 0.00673601 -1.53266 -220490 -24851.2 85220.7 -29653.5 -146559 -61430.2 
27034 2 -232.11 18.5329 -49.7981 -0.5 0 0 0 0 0 0.000314879 -1.93986 724505 708391 -294473 -9714.68 18615.3 -12078.1 
27079 2 -232.11 24.0928 -49.7981 -0.5 0 0 0 0 0 0.000314879 -2.07445 746104 625619 1.26689e+006 -39.8705 14444.1 -99066.9 
27754 2 -232.11 22.2395 -47.1772 -0.5 0 0 0 0 0 0.000314879 -1.50555 228036 235875 32128.3 -1962.2 -57066 11111.3 
27666 2 -230.696 21.2795 -44.5551 -0.336756 -0.275756 0.309402 0.0522287 -0.0217729 -0.243807 0.000359183 -1.52174 166140 219773 -305426 -59317.9 -366511 -56830.4 
27033 2 -230.505 21.3129 -49.7981 -0.5 0 0 0 0 0 0.000314879 -1.9959 330336 158679 172753 88554.9 -102551 -568639 
27665 2 -230.505 19.4596 -47.1772 -0.5 0 0 0 0 0 0.000314879 -1.49724 363887 234042 137268 50580.9 -132530 -2506.08 
27671 2 -229.234 18.4548 -44.567 0.15668 0.653994 0.611219 0.366486 0.00820991 0.00908247 0.00104017 -1.5112 -168043 404631 34982.9 218682 45138.8 -56715.7 
27761 2 -229.082 24.0611 -44.5 -1.63919 -1.15586 0.0747147 0.309055 0.0364313 -0.247124 0.00507402 -1.51119 136436 100720 75182.6 190525 -172430 186598 
27036 2 -228.9 18.5329 -49.7981 -0.5 0 0 0 0 0 0.000314879 -1.96678 244639 426667 -93647.5 144104 473512 -11717 
27081 2 -228.9 24.0928 -49.7981 -0.5 0 0 0 0 0 0.000314879 -2.0173 76445.7 398178 278114 -29291.5 -617867 -24038.7 
27758 2 -228.9 22.2395 -47.1772 -0.5 0 0 0 0 0 0.000314879 -1.49944 283765 317243 271545 25733.6 -237618 95825.2 
27670 2 -227.436 21.3077 -44.6328 -1.57773 -3.22455 -0.507029 -0.104444 -0.195955 0.270528 0.0165552 -1.51954 394588 262248 124127 29477.2 -98672 -133666 
27035 2 -227.295 21.3129 -49.7981 -0.5 0 0 0 0 0 0.000314879 -1.97581 419358 396171 285407 307378 105465 220723 
27669 2 -227.295 19.4596 -47.1772 -0.5 0 0 0 0 0 0.000314879 -1.48805 415792 217066 -150009 98271.5 -205869 29388.5 
27675 2 -226.098 18.4171 -44.5823 0.0423263 -0.438086 0.330671 -0.240053 -0.0128372 0.0929069 0.000381703 -1.48619 -351451 622220 43189.5 139268 -360509 42727.7 
27765 2 -225.823 24.0145 -44.5665 2.05605 -1.45455 -1.31387 0.0121552 0.204125 0.109607 0.0101634 -1.52427 318514 157423 359672 79741 -48259.8 7870.24 
27038 2 -225.69 18.5329 -49.7981 -0.5 0 0 0 0 0 0.000314879 -2.06568 426856 457002 836719 -48592.4 192776 148543 
27083 2 -225.69 24.0928 -49.7981 -0.5 0 0 0 0 0 0.000314879 -1.94066 649065 654824 -295260 155608 -34377.4 -16998.4 
27762 2 -225.69 22.2395 -47.1772 -0.5 0 0 0 0 0 0.000314879 -1.50475 219534 244880 43741.6 9594.42 -148745 -12509 
27674 2 -224.301 21.2443 -44.5797 2.62876 -0.924555 0.579796 0.139307 -0.0945305 0.0939249 0.0102038 -1.52595 368608 231906 216808 142097 -239975 -77353.4 
27037 2 -224.085 21.3129 -49.7981 -0.5 0 0 0 0 0 0.000314879 -1.98522 397891 84870.5 -53010 2127.5 29213.4 581390 
27673 2 -224.085 19.4596 -47.1772 -0.5 0 0 0 0 0 0.000314879 -1.49475 581972 385209 340159 8640.25 -121190 -49494.5 
27055 2 -269.025 26.8728 -49.7981 -0.5 0 0 0 0 0 0.000314879 -1.41992 435467 268818 -272210 132743 -182073 -428776 
27708 2 -269.025 25.0195 -47.1772 -0.5 0 0 0 0 0 0.000314879 -1.1185 180516 361779 494075 75545.2 -13288.1 -80672 
27709 2 -269.025 26.8728 -44.5562 -0.5 0 0 0 0 0 0.000314879 -1.13012 180120 352283 639429 -31082.3 22879.7 6339.38 
27798 2 -269.025 30.5794 -47.1772 -0.5 0 0 0 0 0 0.000314879 -1.11096 165738 213015 402654 104863 62969.1 -112935 
27102 2 -267.42 29.6527 -49.7981 -0.5 0 0 0 0 0 0.000314879 -1.99948 577698 656257 581015 53341.6 -405458 -206494 
27800 2 -267.42 27.7994 -47.1772 -0.5 0 0 0 0 0 0.000314879 -1.51016 445377 537883 497832 270753 -56496.9 43881.3 
27803 2 -267.42 29.6527 -44.5562 -0.5 0 0 0 0 0 0.000314879 -1.50195 360492 516156 567617 -94689.9 -30361.9 -26982.7 
27712 2 -265.818 26.9116 -44.5797 -1.70865 -0.395538 -0.341801 -0.170781 -0.158633 0.0405443 0.00402135 -1.59285 684230 363963 230439 -28931.1 -40907.1 3312.64 
27056 2 -265.815 26.8728 -49.7981 -0.5 0 0 0 0 0 0.000314879 -2.09404 910139 414846 517515 59650.2 573029 335272 
27711 2 -265.815 25.0195 -47.1772 -0.5 0 0 0 0 0 0.000314879 -1.56867 835967 346695 320525 27010.6 22751.1 2206.95 
27801 2 -265.815 30.5794 -47.1772 -0.5 0 0 0 0 0 0.000314879 -1.57025 815414 400367 476443 10413.9 -83538.1 40481.9 
27807 2 -264.24 29.6925 -44.5522 0.396569 -1.00095 -0.948898 0.0535528 -0.130881 -0.0195608 0.00259407 -1.52477 436430 44717.5 252853 -119461 47143.6 -19093.7 
27104 2 -264.21 29.6527 -49.7981 -0.5 0 0 0 0 0 0.000314879 -1.95952 603224 324490 -187142 198296 -26457.6 389626 
27804 2 -264.21 27.7994 -47.1772 -0.5 0 0 0 0 0 0.000314879 -1.50254 362361 278358 253509 -13465.8 -10538.8 116973 
27716 2 -262.636 26.9031 -44.5501 -1.59392 -0.568912 -0.492596 -0.0276443 -0.00931296 -0.0682997 0.00391319 -1.52274 114286 310825 119936 -60198 -91788 87754 
27058 2 -262.605 26.8728 -49.7981 -0.5 0 0 0 0 0 0.000314879 -2.05548 602155 249173 768316 29304.8 -37609.3 449008 
27715 2 -262.605 25.0195 -47.1772 -0.5 0 0 0 0 0 0.000314879 -1.50943 204098 223411 218182 -18792.8 44977.1 78359.6 
27805 2 -262.605 30.5794 -47.1772 -0.5 0 0 0 0 0 0.000314879 -1.49984 261582 249324 294794 2875.64 -6641.49 -41469.8 
27106 2 -261 29.6527 -49.7981 -0.5 0 0 0 0 0 0.000314879 -1.95939 440303 378569 -37543.3 -309770 65615.9 306555 
27808 2 -261 27.7994 -47.1772 -0.5 0 0 0 0 0 0.000314879 -1.50021 283049 258261 244000 1789.03 49581.5 -1145.58 
27811 2 -260.952 29.6324 -44.598 -0.531106 -0.367297 0.140781 -0.231462 -0.0452539 0.141746 0.000550158 -1.52405 250775 8325.69 222891 -90857.9 -61586.9 -85248.8 
27720 2 -259.455 26.8494 -44.5179 -0.732089 0.530815 -1.38762 0.123433 0.0402487 -0.175897 0.00345514 -1.52885 112791 -3950.55 135866 -11107.1 -89586.1 -7591.25 
27060 2 -259.395 26.8728 -49.7981 -0.5 0 0 0 0 0 0.000314879 -1.99209 238775 323994 183014 -149597 -496456 200530 
27719 2 -259.395 25.0195 -47.1772 -0.5 0 0 0 0 0 0.000314879 -1.50687 211960 262102 219272 -23102.6 -57306.6 61319.2 
27809 2 -259.395 30.5794 -47.1772 -0.5 0 0 0 0 0 0.000314879 -1.50698 209275 192271 97051.1 -25809.2 119668 -80915.4 
27815 2 -257.762 29.5822 -44.5938 2.07059 2.98194 -0.357667 -0.0668582 0.116098 0.0557068 0.0167607 -1.53694 -6973.58 55035 67792.2 54420.7 45254.3 -59801 
27108 2 -257.79 29.6527 -49.7981 -0.5 0 0 0 0 0 0.000314879 -2.01119 277292 271636 363959 -57702.8 386030 -449521 
27812 2 -257.79 27.7994 -47.1772 -0.5 0 0 0 0 0 0.000314879 -1.50684 242245 211649 234807 1101.37 -62099.9 -98257.7 
27724 2 -256.22 26.8375 -44.5465 -2.51344 -3.8877 0.785669 0.0903255 -0.0786398 -0.0777727 0.0277709 -1.51956 237874 35010.3 159770 -71087.7 -11401.2 -162414 
27062 2 -256.185 26.8728 -49.7981 -0.5 0 0 0 0 0 0.000314879 -1.94517 544498 457253 -355608 -186563 3996.52 -183643 
27723 2 -256.185 25.0195 -47.1772 -0.5 0 0 0 0 0 0.000314879 -1.49696 276447 277146 235650 -723.423 -39645.2 -57453.9 
27813 2 -256.185 30.5794 -47.1772 -0.5 0 0 0 0 0 0.000314879 -1.50635 241799 146721 45193.1 -243.764 39441.7 -82791.3 
27110 2 -254.58 29.6527 -49.7981 -0.5 0 0 0 0 0 0.000314879 -2.03342 452665 118914 463119 -46134.2 -30356.7 -588210 
27816 2 -254.58 27.7994 -47.1772 -0.5 0 0 0 0 0 0.000314879 -1.50049 280765 296536 386983 -8341.13 39789.7 -52261.2 
27819 2 -254.585 29.6161 -44.5403 -0.0292509 -2.1344 0.038073 0.095962 -0.105576 -0.0465117 0.00574085 -1.52376 86041.5 214780 271071 11573.8 18497.8 -36979.5 
27064 2 -252.975 26.8728 -49.7981 -0.5 0 0 0 0 0 0.000314879 -1.95107 446935 465553 -147378 321708 205046 -143653 
27727 2 -252.975 25.0195 -47.1772 -0.5 0 0 0 0 0 0.000314879 -1.5048 219116 232032 133125 7447.38 55253.2 -61515 
27817 2 -252.975 30.5794 -47.1772 -0.5 0 0 0 0 0 0.000314879 -1.50416 199731 212666 88589.2 2392.72 -103341 -29730.9 
27728 2 -252.984 26.7524 -44.5118 -1.09161 -0.522877 -1.07457 -0.0289739 0.339551 -0.244438 0.00329957 -1.509 289093 88512.4 57285 -28589 -64955.4 -67118.5 
27823 2 -251.38 29.6312 -44.6237 -2.07593 0.0094551 1.34038 0.042122 -0.102619 0.198705 0.00769087 -1.51074 157192 274886 104087 212744 -47480.4 -28751.2 
27112 2 -251.37 29.6527 -49.7981 -0.5 0 0 0 0 0 0.000314879 -1.98008 356260 389231 253430 274969 -313201 -164061 
27820 2 -251.37 27.7994 -47.1772 -0.5 0 0 0 0 0 0.000314879 -1.50212 232950 207036 190418 43039.9 -136341 -85799.5 
27066 2 -249.765 26.8728 -49.7981 -0.5 0 0 0 0 0 0.000314879 -2.03572 230053 242013 469967 -54217.4 403672 365334 
27731 2 -249.765 25.0195 -47.1772 -0.5 0 0 0 0 0 0.000314879 -1.50591 280970 193865 141030 8411.82 3770.35 -85945.3 
27821 2 -249.765 30.5794 -47.1772 -0.5 0 0 0 0 0 0.000314879 -1.50297 250381 255291 283389 -42050.8 20170.9 21174.5 
27732 2 -249.778 26.8169 -44.6055 -1.03802 0.43231 1.05322 -0.089528 0.0126821 0.0696284 0.00298966 -1.52613 184551 141246 -23293.3 38070.3 -72132.6 -90500.4 
28545 2 -248.178 29.5724 -44.5658 0.614047 -0.400648 0.764774 -0.110551 0.134627 -0.182712 0.00141375 -1.52638 -86397.8 288081 -206231 -71792.2 -52610 -71612.2 
27114 2 -248.16 29.6527 -49.7981 -0.5 0 0 0 0 0 0.000314879 -1.95355 444726 256099 -325471 95815.6 -5404.19 373799 
27824 2 -248.16 27.7994 -47.1772 -0.5 0 0 0 0 0 0.000314879 -1.50269 271928 228005 255235 -45865.8 51777.4 -14768.2 
27068 2 -246.555 26.8728 -49.7981 -0.5 0 0 0 0 0 0.000314879 -2.0501 454385 240192 637875 67225.8 -91359.1 423030 
27735 2 -246.555 25.0195 -47.1772 -0.5 0 0 0 0 0 0.000314879 -1.50734 172434 194245 -21738.3 34443.5 -133310 47788.5 
27825 2 -246.555 30.5794 -47.1772 -0.5 0 0 0 0 0 0.000314879 -1.4979 220915 228372 164287 32158.4 -69030 -45835.9 
27736 2 -246.578 26.7943 -44.5597 0.0211469 1.65442 -1.28536 -0.0580037 0.254251 -0.0804916 0.00552891 -1.53495 -52924.1 -140469 23207.8 113314 5392.41 -24485.3 
27116 2 -244.95 29.6527 -49.7981 -0.5 0 0 0 0 0 0.000314879 -1.96166 410219 401739 40983 -358466 110346 179203 
27828 2 -244.95 27.7994 -47.1772 -0.5 0 0 0 0 0 0.000314879 -1.50348 217863 257087 186384 15476.4 -34065.6 39435.6 
27831 2 -245.059 29.6518 -44.5933 -1.84003 2.32311 -1.56792 0.283969 -0.134395 0.00295464 0.0141581 -1.53045 44342.3 27233 -71895.9 180926 -6396.47 -40849.4 
27740 2 -243.413 26.9183 -44.564 -0.00577485 -0.947004 0.988658 0.145607 -0.0976825 -0.0504931 0.00236071 -1.52089 322146 348557 114166 -64902.2 -102787 66336.5 
27070 2 -243.345 26.8728 -49.7981 -0.5 0 0 0 0 0 0.000314879 -1.97468 286267 367859 106861 -243880 -415549 97583.8 
27739 2 -243.345 25.0195 -47.1772 -0.5 0 0 0 0 0 0.000314879 -1.5061 137753 209688 -7442.12 -33153.6 -67499.4 103108 
27829 2 -243.345 30.5794 -47.1772 -0.5 0 0 0 0 0 0.000314879 -1.50754 175831 231313 197156 43400.1 -60022.1 44906.2 
27835 2 -241.764 29.6704 -44.6126 2.94049 -0.106881 0.350134 0.0375121 -0.260064 0.154391 0.0110592 -1.51429 438695 -9444.79 117478 -158841 76972.3 -31020.1 
27118 2 -241.74 29.6527 -49.7981 -0.5 0 0 0 0 0 0.000314879 -2.02536 265266 208343 416653 11585.7 284735 -512625 
27832 2 -241.74 27.7994 -47.1772 -0.5 0 0 0 0 0 0.000314879 -1.50169 271710 250923 220532 -31856.2 2942.36 -42995.4 
27744 2 -240.109 26.8123 -44.5889 0.0863787 0.547872 -2.36463 -0.248874 0.135717 -0.0104457 0.00743002 -1.5241 177921 46153.7 -69512.4 -140265 7981.04 85559.5 
27072 2 -240.135 26.8728 -49.7981 -0.5 0 0 0 0 0 0.000314879 -1.94206 528524 438911 -386152 -77578.1 19485.5 -172934 
27743 2 -240.135 25.0195 -47.1772 -0.5 0 0 0 0 0 0.000314879 -1.50685 142862 192296 -112563 -419.584 -19526.5 5743.89 
27833 2 -240.135 30.5794 -47.1772 -0.5 0 0 0 0 0 0.000314879 -1.50189 186655 248406 123341 -47660.5 87821.9 -9261.09 
27120 2 -238.53 29.6527 -49.7981 -0.5 0 0 0 0 0 0.000314879 -2.03175 337427 145209 413047 -50963 -120374 -559202 
27836 2 -238.53 27.7994 -47.1772 -0.5 0 0 0 0 0 0.000314879 -1.50626 200463 199001 -29745.8 21898.4 10239.8 -30964.5 
27839 2 -238.519 29.5315 -44.5542 0.236206 -1.22663 -0.310786 -0.149621 0.264251 -0.105069 0.00208702 -1.51892 291009 -159809 -20015.4 38026.1 -126209 -176007 
27748 2 -236.971 26.8849 -44.5771 -3.65398 2.13705 1.22562 0.112045 -0.20073 0.0179914 0.0244607 -1.52769 -121489 8774.63 118850 299498 -145175 44641.5 
27074 2 -236.925 26.8728 -49.7981 -0.5 0 0 0 0 0 0.000314879 -1.9596 366802 428526 -23397.1 312762 306896 -42707.6 
27747 2 -236.925 25.0195 -47.1772 -0.5 0 0 0 0 0 0.000314879 -1.51002 205675 266135 105073 -47758.7 105680 24280.6 
27837 2 -236.925 30.5794 -47.1772 -0.5 0 0 0 0 0 0.000314879 -1.49882 262812 300900 394439 -4131.99 -15856.8 -59659.8 
27843 2 -235.274 29.6267 -44.5392 -2.36962 -1.03666 -1.54321 -0.228989 -0.0326864 -0.164442 0.0114254 -1.52 93315.4 55212.9 5606.61 25127.4 -116145 -160212 
27122 2 -235.32 29.6527 -49.7981 -0.5 0 0 0 0 0 0.000314879 -1.97134 390412 411208 108949 336021 -199584 -4933.93 
27840 2 -235.32 27.7994 -47.1772 -0.5 0 0 0 0 0 0.000314879 -1.50096 275752 261412 296302 7900.62 -51702.6 32910.9 
27752 2 -233.767 26.869 -44.53 -1.62197 -1.40681 0.00362522 0.0624096 -0.104295 -0.0127239 0.00580629 -1.51887 264954 219026 425026 109911 9182.54 -34488.5 
27076 2 -233.715 26.8728 -49.7981 -0.5 0 0 0 0 0 0.000314879 -2.04675 289607 234749 498839 -82122.3 252735 396987 
27751 2 -233.715 25.0195 -47.1772 -0.5 0 0 0 0 0 0.000314879 -1.50606 254417 244814 200725 37135.4 -126257 62451.7 
27841 2 -233.715 30.5794 -47.1772 -0.5 0 0 0 0 0 0.000314879 -1.49033 292142 360768 499805 -20027.1 1820.97 9141.82 
27756 2 -232.092 29.6109 -44.5224 -0.225732 -3.32288 0.882218 -0.125275 -0.0961771 -0.153822 0.0149515 -1.52635 -153906 129541 154769 -160835 14913.8 -147784 
27124 2 -232.11 29.6527 -49.7981 -0.5 0 0 0 0 0 0.000314879 -1.95816 418496 235613 -417367 9088.79 -117.85 360390 
27844 2 -232.11 27.7994 -47.1772 -0.5 0 0 0 0 0 0.000314879 -1.50004 266353 294871 342887 8853.29 -38606.9 71313.9 
28658 2 -230.555 26.8098 -44.5682 -2.19659 -0.0957249 1.78037 0.0403691 0.227224 0.0930129 0.010081 -1.5122 345233 54672 330180 19980.9 -115709 -102737 
27078 2 -230.505 26.8728 -49.7981 -0.5 0 0 0 0 0 0.000314879 -2.04957 313858 233217 535572 80345.3 -217783 400266 
27755 2 -230.505 25.0195 -47.1772 -0.5 0 0 0 0 0 0.000314879 -1.50733 231665 209345 73656.7 -49881 51233.9 -25111.8 
27845 2 -230.505 30.5794 -47.1772 -0.5 0 0 0 0 0 0.000314879 -1.49466 275759 316990 346254 -9695.31 -2776.89 -23244.7 
30284 2 -228.938 29.6437 -44.5508 0.378592 1.37041 -0.719361 0.236328 -0.227038 0.0269276 0.00319771 -1.51328 121931 114530 350269 328984 -17282.3 5650.28 
27126 2 -228.9 29.6527 -49.7981 -0.5 0 0 0 0 0 0.000314879 -1.96986 396149 411683 103605 -348241 182997 28041.9 
27848 2 -228.9 27.7994 -47.1772 -0.5 0 0 0 0 0 0.000314879 -1.50106 262427 300700 333697 -16752.8 9136.13 23119.1 
29465 2 -227.286 26.8499 -44.5782 1.62481 0.777273 0.256743 -0.257853 -0.125969 -0.0067126 0.00416911 -1.50033 407611 428622 86627.3 38837.9 -219451 -223420 
27080 2 -227.295 26.8728 -49.7981 -0.5 0 0 0 0 0 0.000314879 -1.96763 354557 424691 29873.9 -308304 -321931 -30233 
27759 2 -227.295 25.0195 -47.1772 -0.5 0 0 0 0 0 0.000314879 -1.49484 334116 233939 242835 -7334.47 -158335 -115955 
27849 2 -227.295 30.5794 -47.1772 -0.5 0 0 0 0 0 0.000314879 -1.49961 245510 275766 283387 2363.84 11846.2 -29798.5 
27760 2 -225.719 29.6382 -44.5208 0.657045 -2.90682 0.71389 -0.116221 -0.0830253 -0.273645 0.011828 -1.52113 245590 -8302.66 -105188 -116634 -306399 -27803.7 
27128 2 -225.69 29.6527 -49.7981 -0.5 0 0 0 0 0 0.000314879 -2.03212 322264 152910 391128 48892.9 149921 -557251 
27852 2 -225.69 27.7994 -47.1772 -0.5 0 0 0 0 0 0.000314879 -1.50522 205051 258438 326479 -51331.9 35288 36831.1 
27764 2 -224.11 26.8502 -44.5337 1.71365 -1.9824 -0.434346 -0.0100658 -0.10766 -0.170933 0.00888609 -1.52832 246405 319364 18226.3 12764.7 -46530.6 -114219 
27082 2 -224.085 26.8728 -49.7981 -0.5 0 0 0 0 0 0.000314879 -1.94604 530444 441416 -421022 51053.7 -7433.98 -168838 
27763 2 -224.085 25.0195 -47.1772 -0.5 0 0 0 0 0 0.000314879 -1.49838 265003 294394 284956 54009.5 -121152 -54383 
27853 2 -224.085 30.5794 -47.1772 -0.5 0 0 0 0 0 0.000314879 -1.50089 238673 220699 242169 -5403.26 -31092.8 -62434.6 
28698 2 -270.363 35.2534 -44.4363 -0.227398 -0.844375 -0.980944 -0.0433865 -0.0227192 0.0153653 0.0021751 -1.07386 -359226 -22678 -192531 -51996.4 -45965.6 -209413 
27100 2 -269.025 32.4327 -49.7981 -0.5 0 0 0 0 0 0.000314879 -1.49737 369368 536444 1.17439e+006 -19259.3 -346080 -86610.5 
27888 2 -269.025 36.1392 -47.1772 -0.5 0 0 0 0 0 0.000314879 -1.2745 297853 784381 721908 229691 -53316.2 32572 
27799 2 -268.934 32.4899 -44.6103 -0.0122766 -0.0996995 0.561274 0.00928435 0.0389746 0.328716 0.000409494 -1.33334 -57895 484755 828341 -208276 13241.4 169934 
27147 2 -267.42 35.2126 -49.7981 -0.5 0 0 0 0 0 0.000314879 -2.01637 587416 1.11955e+006 521768 -273338 -305067 319932 
27890 2 -267.42 33.3593 -47.1772 -0.5 0 0 0 0 0 0.000314879 -1.50594 481715 634730 335838 89419.5 154367 199516 
27893 2 -267.339 35.2794 -44.5573 0.839707 0.339535 0.762839 0.0791 -0.0569424 0.0754769 0.00176624 -1.65104 162970 285510 602542 -55082 49848.6 25468.6 
27101 2 -265.815 32.4327 -49.7981 -0.5 0 0 0 0 0 0.000314879 -2.0255 791344 554379 -306590 -19076 -364941 2507.41 
27891 2 -265.815 36.1392 -47.1772 -0.5 0 0 0 0 0 0.000314879 -1.6223 888791 1.01248e+006 485137 -37003.8 114502 8082.94 
27802 2 -265.821 32.4917 -44.516 -0.215688 0.282067 0.10617 -0.022782 -0.0801313 -0.0918364 0.000173001 -1.55528 308213 397324 427394 172412 99629.7 42345.2 
27149 2 -264.21 35.2126 -49.7981 -0.5 0 0 0 0 0 0.000314879 -1.99651 646992 795611 -61095.3 -152789 -19590.4 -541088 
27894 2 -264.21 33.3593 -47.1772 -0.5 0 0 0 0 0 0.000314879 -1.50242 424435 257687 342837 -2835.67 -43951.9 -63591.2 
27897 2 -264.119 35.238 -44.5623 -1.13765 -2.37605 0.324415 -0.0622586 -0.0140405 0.0526604 0.00887341 -1.51565 329050 487049 297346 -83551.4 97359.9 14572.6 
27103 2 -262.605 32.4327 -49.7981 -0.5 0 0 0 0 0 0.000314879 -1.94095 827646 829515 -240398 11256.7 -20636.9 5289.88 
27895 2 -262.605 36.1392 -47.1772 -0.5 0 0 0 0 0 0.000314879 -1.54597 400472 826947 263461 -67711.4 115414 -117292 
27806 2 -262.661 32.3756 -44.5338 -0.428224 -0.969505 -0.612444 0.179375 0.158445 -0.0558841 0.00188727 -1.51962 165367 162062 279009 -95750.2 -98265.5 -36755.6 
27901 2 -260.89 35.1384 -44.5366 -2.89219 -0.0824756 0.276649 -0.234874 0.126625 -0.0306424 0.0106406 -1.51142 59925.9 373932 318134 143358 37341.1 -82964.7 
27151 2 -261 35.2126 -49.7981 -0.5 0 0 0 0 0 0.000314879 -1.9934 487806 861637 41847.6 280548 20701.9 -440898 
27898 2 -261 33.3593 -47.1772 -0.5 0 0 0 0 0 0.000314879 -1.50703 222138 227417 242858 61900.2 -75594 -84850.8 
27810 2 -259.437 32.3625 -44.6017 -2.5881 -0.156471 -0.384831 0.220357 0.0794535 0.00361146 0.00865394 -1.52519 327152 -74519.1 -131824 29698.8 -14035.1 -30018.4 
27105 2 -259.395 32.4327 -49.7981 -0.5 0 0 0 0 0 0.000314879 -1.98104 82899.8 394030 -105956 -39.0967 558378 -8110.75 
27899 2 -259.395 36.1392 -47.1772 -0.5 0 0 0 0 0 0.000314879 -1.55448 325179 809153 380772 4152.74 -63910 -51051.8 
27153 2 -257.79 35.2126 -49.7981 -0.5 0 0 0 0 0 0.000314879 -2.03541 357333 788108 394435 96948 338001 374307 
27902 2 -257.79 33.3593 -47.1772 -0.5 0 0 0 0 0 0.000314879 -1.50719 221057 230174 258484 29554.5 -20903.1 -15209.4 
27905 2 -257.771 35.1977 -44.5776 -0.467614 2.91453 1.7379 0.137268 -0.077594 -0.115007 0.0147785 -1.51935 26869 394248 -148237 15555.4 -59977.6 -69962.1 
27107 2 -256.185 32.4327 -49.7981 -0.5 0 0 0 0 0 0.000314879 -2.0737 578653 733913 1.21655e+006 -6971.28 123297 19126.2 
27903 2 -256.185 36.1392 -47.1772 -0.5 0 0 0 0 0 0.000314879 -1.54875 350780 800547 430641 -9506.03 -24136 -65782.3 
27814 2 -256.132 32.3595 -44.5948 2.00788 -1.36101 -0.405964 -0.156125 0.110339 0.0477734 0.00761848 -1.51842 478424 274234 13312.4 821.032 18960.9 -106858 
27155 2 -254.58 35.2126 -49.7981 -0.5 0 0 0 0 0 0.000314879 -2.05676 488060 592347 482602 27608.2 -16740.7 533534 
27906 2 -254.58 33.3593 -47.1772 -0.5 0 0 0 0 0 0.000314879 -1.5033 239519 204336 182622 -54148.3 112438 -77178.8 
27909 2 -254.508 35.1487 -44.6145 -0.0265902 -1.3231 -0.309251 -0.0491843 0.0388617 0.0756211 0.00232624 -1.52043 307745 214842 -80090.3 -42496.5 105381 -32774.4 
27109 2 -252.975 32.4327 -49.7981 -0.5 0 0 0 0 0 0.000314879 -2.04844 199870 608975 723969 6620.37 -508570 10584.2 
27907 2 -252.975 36.1392 -47.1772 -0.5 0 0 0 0 0 0.000314879 -1.54692 360879 812214 295934 -49002.6 193758 -102781 
27818 2 -252.916 32.3492 -44.5557 1.10689 -0.0602704 0.738445 -0.0254303 0.173996 -0.0597812 0.00223456 -1.52446 203920 91715.6 124338 141440 112185 -86139.9 
27822 2 -251.29 35.1786 -44.5548 -2.42003 0.623146 -0.619502 -0.244354 -0.0969937 0.0123396 0.00834889 -1.52538 -85094.8 30943.1 288587 49015.4 -1630.17 -51446.2 
27157 2 -251.37 35.2126 -49.7981 -0.5 0 0 0 0 0 0.000314879 -2.00029 436345 802127 250148 -310056 -241153 121303 
27910 2 -251.37 33.3593 -47.1772 -0.5 0 0 0 0 0 0.000314879 -1.50791 245728 285364 213301 -22834.8 -4979.58 15946.1 
27111 2 -249.765 32.4327 -49.7981 -0.5 0 0 0 0 0 0.000314879 -1.94594 390932 499925 -421246 -29498.6 -207087 9177.82 
27911 2 -249.765 36.1392 -47.1772 -0.5 0 0 0 0 0 0.000314879 -1.56196 348347 707596 192091 -48770.7 35394.9 -166553 
28638 2 -249.709 32.4709 -44.5828 0.119027 -1.11221 -1.12437 -0.0733148 -0.252818 -0.00438724 0.00316817 -1.52548 56589.2 250746 31731.8 53655.1 69684.5 39998.2 
27159 2 -248.16 35.2126 -49.7981 -0.5 0 0 0 0 0 0.000314879 -1.97489 464912 486222 -276914 -96788.6 -9694.63 -405080 
27914 2 -248.16 33.3593 -47.1772 -0.5 0 0 0 0 0 0.000314879 -1.50384 224373 292193 174348 -59955 28091.2 7265.69 
27827 2 -248.152 35.196 -44.5455 -0.253843 1.10197 2.31317 0.237229 -0.0569406 -0.00382485 0.00835 -1.5184 -112414 -93003.5 339893 215421 -29155.3 -95297.5 
27113 2 -246.555 32.4327 -49.7981 -0.5 0 0 0 0 0 0.000314879 -1.94006 753692 756556 -251800 20412.1 -7586.98 5764.42 
27915 2 -246.555 36.1392 -47.1772 -0.5 0 0 0 0 0 0.000314879 -1.55251 319831 530001 97124.8 -9996.3 -22165.1 -124332 
29448 2 -246.56 32.395 -44.5908 0.841094 -1.03907 -1.27668 -0.0320199 0.091191 0.0176799 0.00430379 -1.53332 -79345.4 -67969.2 -4736.84 148458 18571.4 44036.6 
27161 2 -244.95 35.2126 -49.7981 -0.5 0 0 0 0 0 0.000314879 -1.96343 434558 556277 97999 330444 34466.8 -198119 
27918 2 -244.95 33.3593 -47.1772 -0.5 0 0 0 0 0 0.000314879 -1.50575 249623 211361 166728 17516.7 59571.5 -117075 
28643 2 -244.965 35.1606 -44.5971 1.28698 0.824643 -1.4073 -0.0121449 0.0328416 0.0609177 0.00543717 -1.52694 160964 366994 51823 -97275.1 -28514.7 -143395 
27115 2 -243.345 32.4327 -49.7981 -0.5 0 0 0 0 0 0.000314879 -2.00128 47659.5 448707 143663 -5676.91 657071 -3597.99 
27919 2 -243.345 36.1392 -47.1772 -0.5 0 0 0 0 0 0.000314879 -1.5193 268270 289409 182614 -32794.5 -97326.8 -105418 
28642 2 -243.379 32.3702 -44.5268 -1.56681 1.39551 -2.25769 0.0760935 0.0602735 -0.192041 0.0119648 -1.52711 44702.2 292342 30308.8 128885 50535.5 -164250 
27163 2 -241.74 35.2126 -49.7981 -0.5 0 0 0 0 0 0.000314879 -2.01595 269672 231941 388190 50054.7 259472 527056 
27922 2 -241.74 33.3593 -47.1772 -0.5 0 0 0 0 0 0.000314879 -1.50295 286801 207144 308335 7701.24 -32329.7 -101110 
28644 2 -241.739 35.163 -44.6093 -0.89477 0.528609 0.69754 0.0767313 -0.11052 0.158955 0.00197316 -1.51819 229705 352242 111009 126718 97065.2 -112734 
29368 2 -240.157 32.3202 -44.5049 1.05728 -1.31467 -0.538871 0.0766889 0.147526 -0.199292 0.00395057 -1.51642 65715.2 195427 175722 -139148 71808.7 -213757 
27117 2 -240.135 32.4327 -49.7981 -0.5 0 0 0 0 0 0.000314879 -2.07613 738790 758996 1.32238e+006 -2650.68 46645.4 18796.9 
27923 2 -240.135 36.1392 -47.1772 -0.5 0 0 0 0 0 0.000314879 -1.50575 221566 334687 307331 -120181 77557.2 -100417 
27165 2 -238.53 35.2126 -49.7981 -0.5 0 0 0 0 0 0.000314879 -2.01954 299536 19514.5 359035 8702.03 -97461.2 526435 
27926 2 -238.53 33.3593 -47.1772 -0.5 0 0 0 0 0 0.000314879 -1.49685 273835 238410 341626 13918.2 -32251.8 -52136.6 
28647 2 -238.55 35.1258 -44.5426 -2.74384 -1.91518 0.0946278 0.00979558 0.0591673 -0.114528 0.0141136 -1.51668 189701 383102 145238 -12971.4 -23324.7 -176631 
28558 2 -236.983 32.3481 -44.5252 2.04449 0.842245 -1.04107 0.0596355 0.0212597 -0.17437 0.0075233 -1.52873 187393 288937 93047.1 10552.1 -115549 -54958.3 
27119 2 -236.925 32.4327 -49.7981 -0.5 0 0 0 0 0 0.000314879 -2.03251 97866.6 536793 488991 6244.39 -628647 8409.54 
27927 2 -236.925 36.1392 -47.1772 -0.5 0 0 0 0 0 0.000314879 -1.49613 187659 235394 230448 75822.5 4825.98 -19723.9 
27167 2 -235.32 35.2126 -49.7981 -0.5 0 0 0 0 0 0.000314879 -1.95746 384613 382696 186500 -381814 -145603 -20336.5 
27930 2 -235.32 33.3593 -47.1772 -0.5 0 0 0 0 0 0.000314879 -1.50163 243389 177161 196260 -17457.1 -57248.6 -172401 
27847 2 -235.344 35.1191 -44.6145 -1.66456 0.751317 0.417303 0.0252609 0.00356323 0.0740078 0.00442011 -1.52627 204943 96287.2 -69280.7 62500.6 -95769.7 -170406 
28654 2 -233.741 32.4074 -44.5126 -1.16331 0.504321 2.59826 0.145407 -0.114701 -0.183699 0.0105278 -1.52768 316593 94413.7 137235 -120062 166048 -17916.5 
27121 2 -233.715 32.4327 -49.7981 -0.5 0 0 0 0 0 0.000314879 -1.94354 583837 626237 -379188 -27718.7 -76191.5 16335.1 
27931 2 -233.715 36.1392 -47.1772 -0.5 0 0 0 0 0 0.000314879 -1.49514 180543 367722 224627 18049.3 32569.7 -51105.4 
27169 2 -232.11 35.2126 -49.7981 -0.5 0 0 0 0 0 0.000314879 -1.95236 395573 91530.7 -310700 12070.8 -9117.94 -433206 
27934 2 -232.11 33.3593 -47.1772 -0.5 0 0 0 0 0 0.000314879 -1.48913 317980 217128 247111 -58929 32634.7 -305106 
30369 2 -232.044 35.0279 -44.5838 -3.27716 -1.39675 -0.635427 0.0768219 0.242072 0.0245673 0.0164927 -1.50844 229795 173618 47411.8 136880 213686 -173948 
27123 2 -230.505 32.4327 -49.7981 -0.5 0 0 0 0 0 0.000314879 -1.94258 616822 653122 -393077 27612.1 55231.2 13769.4 
27935 2 -230.505 36.1392 -47.1772 -0.5 0 0 0 0 0 0.000314879 -1.5248 237048 547296 433171 25995.9 60168.3 7251 
27851 2 -230.47 32.2783 -44.4842 -1.70461 -0.0274521 0.188887 0.0199724 0.34495 -0.234031 0.00370567 -1.51416 262640 -398696 179939 209021 244903 -32253.2 
27171 2 -228.9 35.2126 -49.7981 -0.5 0 0 0 0 0 0.000314879 -1.97619 388368 415332 117281 347575 126827 -69783 
27938 2 -228.9 33.3593 -47.1772 -0.5 0 0 0 0 0 0.000314879 -1.49334 303353 318988 365137 57280.1 185.955 -69056.3 
28657 2 -228.89 35.1062 -44.5063 -2.30984 2.57055 -0.759722 -0.0408232 0.00256426 -0.245659 0.0157695 -1.50233 188119 -98815.9 237924 -39268.2 -59307.7 -3325.43 
28574 2 -227.25 32.4108 -44.5439 -1.19797 2.27793 2.22598 -0.176674 0.000250332 0.0221114 0.0145841 -1.73725 -32250.1 158000 237474 161236 84283.1 16530.2 
27125 2 -227.295 32.4327 -49.7981 -0.5 0 0 0 0 0 0.000314879 -2.0275 82810.9 523119 433788 -10609.8 635893 8663.21 
27939 2 -227.295 36.1392 -47.1772 -0.5 0 0 0 0 0 0.000314879 -1.52454 247546 373909 389328 -12388.7 -145983 -27116.5 
32645 2 -225.615 35.1692 -44.6209 1.12982 -1.0034 2.16199 -0.0812314 -0.167352 0.183533 0.00876312 -1.68227 335200 144944 92687 -65974.5 95800.9 -425166 
27173 2 -225.69 35.2126 -49.7981 -0.5 0 0 0 0 0 0.000314879 -2.02612 331955 249753 410004 -51008.8 133692 518895 
27942 2 -225.69 33.3593 -47.1772 -0.5 0 0 0 0 0 0.000314879 -1.50321 241280 193010 136364 9305.88 1540.25 -39334.3 
29473 2 -224.146 32.3731 -44.5329 0.692696 -1.66662 -1.56366 0.175963 0.0762079 0.0495739 0.00718237 -1.75176 -192040 359788 525082 20178.8 -76002.9 -91538.6 
27127 2 -224.085 32.4327 -49.7981 -0.5 0 0 0 0 0 0.000314879 -2.07763 758374 761976 1.3596e+006 1081.54 -30246.7 18824.2 
27943 2 -224.085 36.1392 -47.1772 -0.5 0 0 0 0 0 0.000314879 -1.51589 234878 624241 319301 -12679.6 182808 20788.5 
27145 2 -269.025 37.9925 -49.7981 -0.5 0 0 0 0 0 0.000314879 -1.38829 564869 147269 -260825 -208245 -82413.9 373751 
27889 2 -268.824 37.9798 -44.5268 -0.715008 -0.688284 1.78294 0.00479632 -0.0596753 -0.0171026 0.00524443 -1.17101 -169950 -88012 429400 162272 148889 174291 
27978 2 -267.42 38.9192 -47.1772 -0.5 0 0 0 0 0 0.000314879 -1.16773 437146 463473 380106 258872 271645 101943 
27146 2 -265.815 37.9925 -49.7981 -0.5 0 0 0 0 0 0.000314879 -1.90402 1.1068e+006 107356 589296 524.097 565733 9668.11 
27892 2 -265.738 37.9973 -44.5324 0.290068 2.47653 -0.117531 0.0773917 0.0252386 -0.138677 0.00784827 -1.54007 626249 60271.5 603915 -59000.2 22409.9 -10065.7 
27979 2 -264.21 38.9192 -47.1772 -0.5 0 0 0 0 0 0.000314879 -1.32918 443180 210966 218033 65319.4 74254.1 -62039.1 
28706 2 -264.003 40.6229 -44.6198 1.05572 -0.850725 0.576204 0.0912082 0.0414871 0.194824 0.00273352 -1.07155 322385 -265241 116419 171725 75084.8 -15207.6 
27148 2 -262.605 37.9925 -49.7981 -0.5 0 0 0 0 0 0.000314879 -1.88933 1.00519e+006 45025.4 893739 -7155 -67839.6 -185573 
27896 2 -262.476 37.9788 -44.5823 -1.10036 -0.538617 0.224323 -0.0568183 -0.121465 0.0733288 0.0019538 -1.61723 490041 281542 533899 -37352.3 60766.9 -83717.5 
27980 2 -261 38.9192 -47.1772 -0.5 0 0 0 0 0 0.000314879 -1.32581 395838 267141 200361 -55745.1 68451.1 64686.9 
28717 2 -260.85 40.6725 -44.5952 2.34054 1.15779 0.0838284 -0.0230144 0.0315673 0.227375 0.008597 -1.30965 508682 -338408 332787 23455.2 -1930.16 93470.1 
27150 2 -259.395 37.9925 -49.7981 -0.5 0 0 0 0 0 0.000314879 -1.82772 626074 23366.6 161329 126826 -521318 69000.3 
27900 2 -259.284 38.0028 -44.5545 0.650205 -0.778391 -0.325184 -0.0899535 -0.229469 -0.0392415 0.0014288 -1.58946 261543 203097 529890 -7277.68 187518 -110631 
27981 2 -257.79 38.9192 -47.1772 -0.5 0 0 0 0 0 0.000314879 -1.30755 417286 356826 407759 -23768.3 19485.8 242833 
28794 2 -257.675 40.6019 -44.367 -0.622167 -0.631371 0.401846 0.0444865 0.104549 -0.233227 0.00119302 -1.26262 330306 -629862 -85062.4 -56888.6 44816.2 231649 
27152 2 -256.185 37.9925 -49.7981 -0.5 0 0 0 0 0 0.000314879 -1.81198 705885 85303 -537912 99746.9 112534 459386 
27904 2 -256.093 37.9642 -44.5413 -1.06095 1.52003 0.335401 -0.0230079 -0.206974 -0.0954183 0.00446952 -1.58591 294640 174340 510196 -15949.7 63266.4 -118867 
27982 2 -254.58 38.9192 -47.1772 -0.5 0 0 0 0 0 0.000314879 -1.30449 412563 327027 346411 -17155.7 113190 124152 
27908 2 -254.478 40.5884 -44.4509 -1.85374 -0.383841 -1.32606 0.145866 0.104836 0.123705 0.00672849 -1.28116 622511 -48769.2 308000 131666 152066 214115 
27154 2 -252.975 37.9925 -49.7981 -0.5 0 0 0 0 0 0.000314879 -1.8003 790362 186629 -226324 -93515.3 25227.3 338167 
27913 2 -252.884 37.9018 -44.5416 0.0878094 0.41486 -0.0375136 -0.0925668 -0.0999925 -0.0814807 0.000228258 -1.57633 207820 -170455 521148 -117623 103363 -270833 
27983 2 -251.37 38.9192 -47.1772 -0.5 0 0 0 0 0 0.000314879 -1.2807 436689 245809 269556 -16017 216802 61754.4 
28645 2 -251.282 40.5253 -44.39 -2.66371 0.177681 2.54586 0.0775317 0.0259205 -0.0945488 0.0171399 -1.33452 701259 -574980 -27872.2 -131200 -44853.6 122626 
27156 2 -249.765 37.9925 -49.7981 -0.5 0 0 0 0 0 0.000314879 -1.88339 506274 281389 652260 -147125 598369 -372928 
27917 2 -249.685 37.8406 -44.5215 -2.26844 1.99211 -1.641 -0.0348447 0.364378 -0.163569 0.0148714 -1.56556 92357 -48013.3 431906 252150 -124225 -292452 
27984 2 -248.16 38.9192 -47.1772 -0.5 0 0 0 0 0 0.000314879 -1.26381 272793 326059 376083 53402.6 -192586 259989 
28760 2 -248.034 40.7856 -44.446 -3.38772 -0.911085 -2.01185 -0.087779 -0.106175 -0.0544112 0.0205984 -1.22444 961493 288582 95032.7 170893 -39982.5 304529 
27158 2 -246.555 37.9925 -49.7981 -0.5 0 0 0 0 0 0.000314879 -2.0965 743449 596537 974678 105632 -181231 -514556 
28639 2 -246.493 38.0467 -44.6607 1.92024 -0.209423 -0.279923 0.017147 -0.159393 0.342989 0.00479818 -1.54143 301509 570181 224628 12203.3 279678 -96427.7 
27985 2 -244.95 38.9192 -47.1772 -0.5 0 0 0 0 0 0.000314879 -1.37301 193403 504964 575562 62271.2 190188 9790.65 
30375 2 -244.654 40.8413 -44.4112 -2.6716 -0.811675 0.0805809 0.0272798 -0.126644 -0.207782 0.00982773 -1.5685 739702 775946 126224 385395 515092 11658.3 
27842 2 -244.394 40.7002 -50.062 0.181821 -0.797663 -0.201811 0.0647335 -0.0634057 0.0308785 0.000894323 -1.57202 964143 -258197 1.01638e+006 642484 378815 223176 
27160 2 -243.345 37.9925 -49.7981 -0.5 0 0 0 0 0 0.000314879 -2.03442 424812 -112002 102125 652922 -434372 167728 
27830 2 -243.305 37.8826 -44.5362 -0.727098 -2.432 1.4279 0.0559336 0.287933 -0.0428703 0.0106835 -1.49774 398376 548839 335056 82641.3 214363 -84015.9 
31116 2 -242.751 41.7658 -46.9319 -2.09961 1.0281 2.06475 -0.109757 0.00757954 0.142966 0.0122533 -2.29409 250745 280302 1.10682e+006 130370 11439.4 581495 
27986 2 -241.74 38.9192 -47.1772 -0.5 0 0 0 0 0 0.000314879 -1.91479 457064 73088.3 346035 307281 224956 366919 
14930 1 -241.071 40.7382 -49.3173 1.78438 1.04262 2.25759 -0.0352331 -0.07933 0.0155817 0.0130982 -1.42212 1.6357e+006 577236 1.50723e+006 -9851.44 333418 447911 
14820 1 -240.6 43.2093 -48.1987 -2.90207 0.97503 0.848812 -0.00320577 0.0942197 -0.213324 0.0141124 -2.11091 -5399.29 -356450 676268 -423934 -350645 321979 
30288 2 -240.094 37.9887 -44.5718 -1.20414 -1.15841 2.65015 0.130466 0.134018 0.0803067 0.0123623 -1.53303 781494 956363 775837 161302 202757 -390395 
27162 2 -240.135 37.9925 -49.7981 -0.5 0 0 0 0 0 0.000314879 -2.15834 916239 662184 -317215 112496 94539.4 164502 
5603 1 -239.718 41.3722 -46.3589 -0.517761 2.60599 -0.912029 -0.0701657 -0.065523 -0.0711907 0.0110334 -1.91211 677511 637848 627020 862579 744701 -144580 
27987 2 -238.53 38.9192 -47.1772 -0.5 0 0 0 0 0 0.000314879 -2.04951 275111 -330005 426219 -382687 611596 -153680 
4600 1 -240.812 43.5859 -45.3298 0.532485 0.372473 -0.315541 0.122493 -0.0440631 0.124471 0.000729651 -2.09408 -293460 309693 1.00308e+006 368725 -541843 269887 
28803 2 -238.266 41.4693 -49.0555 -1.03702 -0.102651 -1.68468 -0.251526 0.0217583 -0.0539948 0.00494247 -3.44169 -510285 319801 -1.21048e+006 -150384 -484530 -202289 
27164 2 -236.925 37.9925 -49.7981 -0.5 0 0 0 0 0 0.000314879 -2.15077 427735 251208 -161062 -586377 207208 204761 
2950 1 -236.913 41.2556 -46.5721 0.288401 3.29893 0.024437 0.00906136 0.0211113 0.219911 0.0153339 -1.59558 4038.11 -234489 -384724 -458655 -724610 -228178 
29395 2 -236.826 37.934 -44.5668 -2.15827 0.80061 -0.0647815 -0.143064 -0.0603805 -0.108082 0.00667958 -1.55709 362876 274040 369273 6830.07 32814.3 -536061 
13679 1 -235.909 43.3962 -45.6766 -1.4442 -0.443425 1.72552 0.113435 -0.258132 -0.0158023 0.00735431 -2.21562 -662620 -358670 -499412 -923516 -75182.2 -1.03933e+006 
3880 1 -235.812 40.6248 -50.435 -1.17623 1.11819 -3.29898 0.153098 -0.0284722 -0.0345869 0.0188999 -1.92429 -221215 821563 1.37598e+006 -207343 622972 -143481 
28769 2 -235.701 43.1686 -48.6908 0.453942 0.766761 0.156629 0.226471 -0.0842362 -0.244349 0.00103094 -3.821 714135 110863 -144323 -143416 -202097 -408635 
27988 2 -235.32 38.9192 -47.1772 -0.5 0 0 0 0 0 0.000314879 -2.05836 270191 204582 810823 311645 -30705.5 -578749 
30306 2 -235.013 40.4734 -44.4517 0.57384 0.0816753 1.45846 -0.0304417 0.0206061 -0.080126 0.0031023 -2.71866 -93796.2 -368614 141342 -25552.6 -448426 -687366 
27166 2 -233.715 37.9925 -49.7981 -0.5 0 0 0 0 0 0.000314879 -2.54994 564351 -462075 437557 -74849.6 371787 -657404 
16415 1 -233.69 41.6181 -47.0244 2.52191 -1.53874 -2.39152 0.00208041 0.141025 0.19766 0.0202002 -2.10538 1.90967e+006 1.19455e+006 1.03293e+006 121566 -391114 324126 
31842 2 -233.59 37.7904 -44.506 -0.19944 -0.0307924 0.741883 0.0496623 -0.137933 -0.155519 0.000744519 -1.49818 328065 -334805 93086.3 119063 233952 1101.8 
4602 1 -233.431 43.1405 -44.4698 -0.60298 -0.757213 -0.71139 -0.324536 -0.21436 0.0847943 0.00201767 -2.09079 -336228 -442057 -284987 -255990 81878 627863 
12311 1 -233.205 40.7406 -49.6229 0.392351 0.550613 -0.526485 0.0241228 0.0796559 0.0367629 0.00102671 -1.70621 981063 254469 1.34345e+006 -1.0876e+006 -838429 -219665 
41381 2 -232.157 43.5023 -49.0928 -1.09562 -1.50026 -0.662247 -0.0127305 -0.200314 0.0298715 0.0048992 -2.64339 -285117 -1.46776e+006 -199908 753300 -62572.1 -280915 
27989 2 -232.11 38.9192 -47.1772 -0.5 0 0 0 0 0 0.000314879 -1.82514 8830.43 -50314.9 176677 -471220 262022 -339868 
41538 2 -231.864 40.5917 -44.6736 0.346656 1.31961 0.664027 -0.0417276 0.0716678 -0.0783802 0.00290001 -2.38524 205438 -764005 154593 295515 270119 -519848 
1944 1 -231.397 43.1275 -46.287 0.273239 -1.37681 -0.381735 -0.0736612 -0.114317 0.0360883 0.00295862 -1.84051 -470139 -185947 -180087 2223 -150499 592890 
27168 2 -230.505 37.9925 -49.7981 -0.5 0 0 0 0 0 0.000314879 -2.0387 853999 644482 491730 -237286 -273812 -113804 
27859 2 -230.408 37.9785 -44.5934 -1.16321 3.48109 0.586392 -0.089153 -0.255226 0.0691502 0.0174001 -1.36017 -152039 297373 468438 652826 283365 -186302 
28757 2 -230.558 41.0411 -48.5217 1.32586 1.73983 4.14414 0.169647 0.145718 0.0656508 0.0276576 -1.92396 -247365 -685546 619201 -77345.8 -325508 899478 
32826 2 -229.015 41.5677 -45.7134 -0.0376816 -1.5418 0.0323854 -0.133143 -0.0332983 0.115104 0.00299717 -2.21955 -206124 86424 931250 -206531 -33139.8 -565798 
27990 2 -228.9 38.9192 -47.1772 -0.5 0 0 0 0 0 0.000314879 -1.40429 -57066.4 -228443 25466.5 200884 16470.3 -52731.2 
27170 2 -227.295 37.9925 -49.7981 -0.5 0 0 0 0 0 0.000314879 -1.93114 743595 815867 -54036.8 182258 -281190 178024 
31929 2 -227.412 37.8349 -44.5452 0.44185 0.221732 -0.920822 0.223708 -0.0200883 -0.0633134 0.00137579 -1.39041 -211582 -171988 431892 -356605 -459449 -168260 
33547 2 -227.273 41.2806 -48.515 -1.08122 1.39407 -3.29695 0.0398909 -0.174258 0.162572 0.0176111 -1.27635 639025 449703 855934 134038 38255.9 595898 
32737 2 -226.622 43.3175 -46.058 1.77621 0.804374 -0.0246019 -0.00317542 0.129534 -0.0305647 0.00478937 -1.73082 -269831 292569 -449458 -264392 629415 712270 
38750 2 -226.261 40.6403 -44.5135 -0.408966 -0.219325 -1.75888 -0.104974 0.0862848 -0.0470912 0.00416778 -1.41324 262624 -368172 26427.6 -86068.1 105758 481962 
27991 2 -225.69 38.9192 -47.1772 -0.5 0 0 0 0 0 0.000314879 -1.52393 142752 456806 743448 -98441.6 15300.2 -115493 
34276 2 -224.173 37.9399 -44.5154 -0.174915 1.54717 0.785979 0.0879395 0.0738883 -0.045359 0.00383158 -1.57027 110786 277846 1.01995e+006 -235829 406646 -322630 
27172 2 -224.085 37.9925 -49.7981 -0.5 0 0 0 0 0 0.000314879 -1.93944 839905 -439438 -181952 -181857 17253.8 -38555.1 
34275 2 -224.239 40.8086 -49.2447 -3.38233 -0.65878 -1.45272 -0.0557557 -0.00387003 -0.101355 0.0176137 -1.30994 -140846 -1.55632e+006 520552 -74079 260820 -237490 
31213 2 -223.966 41.371 -46.2205 -4.05804 1.51344 -0.811145 0.0389263 0.122719 0.0952875 0.024455 -1.39419 -73100.4 241327 -57774.5 61743.6 509205 -580424 
41387 2 -245.423 46.8951 -45.2567 -0.630034 -0.248283 0.637997 0.00284289 0.0965701 -0.0368937 0.00109027 -1.09332 29203.6 -115345 -461629 -293819 18796.4 235284 
28761 2 -243.15 44.861 -46.1192 -0.085012 1.2051 2.29581 -0.26885 -0.0491015 0.108374 0.00847685 -2.04674 210774 305056 -12822.3 -66653.8 -460302 312043 
29497 2 -242.515 47.879 -45.7323 -0.929216 -0.674758 -0.240918 -0.0236458 0.211632 -0.0458392 0.00173408 -2.0699 13844.9 228534 -342848 18813.4 -493763 29828.3 
32019 2 -240.517 45.9469 -47.1803 -0.58307 0.203688 -0.221181 0.0175173 -0.157928 -0.230565 0.000542071 -2.94903 -649198 -433815 -424309 -430440 -30554.5 -73041 
2085 1 -240.371 46.168 -44.2723 -0.0813819 -0.521564 0.561049 0.203999 -0.17042 -0.0140199 0.000829741 -2.24398 1.20742e+006 1.21808e+006 588416 34596.7 558678 -81734.6 
17670 1 -239.35 48.2906 -45.896 -0.38784 -1.05468 0.667745 -0.0466199 0.0419059 0.181992 0.00238906 -2.01523 257875 -546422 553323 624392 78754.6 -332249 
5613 1 -238.34 44.556 -49.4598 -0.512969 0.686137 1.338 -0.0243444 -0.129741 -0.0634772 0.00352932 -1.95346 709862 454310 162941 -67957 -132870 704464 
5604 1 -238.278 43.7979 -47.0114 0.294975 1.46495 1.9262 0.004612 0.06425 0.170507 0.00831005 -2.4878 515539 1.0534e+006 -981515 -147142 -628445 -310057 
46637 2 -238.167 47.3073 -48.5093 -1.52106 -1.49055 -0.371754 0.0449186 -0.0770316 -0.151148 0.00588643 -2.21404 -477423 105752 18745.2 -611253 -624957 -210890 
5535 1 -237.907 46.1451 -45.6818 -2.44196 0.387536 -0.0145921 0.119051 -0.0491002 0.122375 0.0085481 -2.28454 -143776 -114377 979570 356067 -151819 149163 
31191 2 -236.444 48.8125 -46.5579 -3.23611 1.13577 -0.166948 0.0779878 -0.116037 -0.0128074 0.0148501 -2.7798 964553 870943 -1.10706e+006 -626453 -120294 -434465 
1223 1 -235.93 45.8221 -47.5611 -0.764303 -1.13776 -0.73305 -0.25793 0.0613876 -0.197644 0.00337813 -2.23337 -204794 453866 788867 796018 29198.8 -253845 
31110 2 -235.197 45.8381 -44.5269 2.97583 -1.68332 -0.974594 0.148742 0.160415 0.14969 0.015919 -3.95987 49242.4 -527950 -585116 -284856 -216890 -414518 
33640 2 -235.05 48.3845 -49.2072 -0.63389 1.13747 0.471678 0.0125066 0.0849518 0.103233 0.00241591 -2.27714 671772 529255 -98571.8 612316 218471 44476.4 
428 1 -233.984 48.5945 -44.4476 0.628887 -0.517471 1.17864 -0.135747 -0.0753454 0.135391 0.00286979 -2.22264 766472 -161319 16362.2 -343451 488006 -200492 
4741 1 -233.558 45.8417 -49.1138 -0.779033 -0.654208 -0.145913 -0.0498787 0.1841 0.00360085 0.00147676 -1.76358 321721 188742 331862 1.02283e+006 -130492 434288 
4736 1 -233.738 47.2543 -46.7432 1.48274 -0.506479 1.34783 0.0178265 0.0828903 -0.00559832 0.00597274 -2.05422 -68980 -290682 -399557 -510441 260895 -296213 
2155 1 -233.745 44.5068 -46.7721 -0.155283 -1.81211 1.10439 0.411221 -0.104663 -0.0941004 0.00633046 -2.27843 -944496 -857557 -871502 7156.75 -119998 395854 
44007 2 -231.997 45.6314 -44.5153 -0.223347 -0.778078 2.11437 -0.0532221 0.213354 -0.0395709 0.00645608 -3.53073 171008 156611 -950020 -930632 261695 -136577 
3741 1 -232.097 48.2307 -48.6973 0.0780647 -0.361759 0.358307 -0.107529 -0.0137447 -0.07686 0.000371013 -1.73476 -115524 -481940 -103450 -123572 134777 69468.7 
30428 2 -231.323 48.7085 -45.7198 0.183992 0.620938 -0.0119748 -0.000644391 0.121762 0.0925351 0.000528444 -3.18672 -673663 -248042 1.33447e+006 491492 -808937 575326 
28777 2 -231.022 45.8957 -47.2501 0.370447 0.604179 -0.43527 -0.109535 0.140803 -0.0537687 0.000871238 -3.21229 224388 -1.06709e+006 -1.65927e+006 -75008.4 835280 344478 
29489 2 -230.68 46.0798 -50.1737 -0.900613 -1.4538 0.399693 0.130765 0.101864 -0.0809866 0.00388484 -1.93094 530511 56307.2 -690769 15340.3 502389 -77435.8 
4672 1 -229.374 48.0703 -48.1379 1.51083 1.14969 0.837459 -0.188672 -0.0160448 0.0158546 0.00602038 -1.49129 214691 -951340 579245 309444 422996 -13410.2 
2083 1 -229.244 44.5235 -45.2214 -0.435471 1.61637 -0.754384 0.158636 0.0324583 -0.0616645 0.00471393 -1.42557 318291 -795472 212244 337862 -105794 351634 
29502 2 -229.166 43.7462 -48.0942 0.0799052 -0.309239 0.544053 0.205705 -0.0575698 -0.0359044 0.000501297 -1.83872 -413130 -386075 353787 245370 544930 -687068 
32006 2 -228.876 47.3214 -45.0213 -1.37105 -0.81329 -0.630059 -0.184656 0.106013 0.284967 0.00370069 -2.52523 -1.18841e+006 -155407 606496 635688 349435 -40329 
41380 2 -227.613 47.2143 -50.1655 -1.1549 0.691984 0.159635 0.00634721 0.120607 -0.144179 0.00231515 -1.80494 230188 -57664.7 -498329 361511 513694 -175.135 
29592 2 -227.386 46.1508 -47.2769 -0.410418 0.635542 2.28021 0.233897 -0.275293 0.041416 0.00726956 -2.05911 711225 963442 169987 3315.43 -103405 -370924 
32741 2 -226.454 49.0619 -44.6105 -0.605001 -0.254899 -0.99006 -0.0637364 -0.0297069 -0.0609092 0.00177745 -1.55896 638087 482148 -1.21686e+006 -415841 -442085 -110970 
30304 2 -225.848 48.8788 -47.5049 2.35882 -0.330252 -0.196366 -0.0249018 -0.0338063 0.0423478 0.00719395 -2.50469 988685 546897 -638644 264374 916506 267369 
19153 1 -224.969 46.5675 -49.2736 0.0685815 0.172764 -1.35064 -0.150399 -0.193296 0.0644006 0.00259897 -1.59621 -791479 -316377 297847 -34363.2 -247103 -34368 
29486 2 -224.807 49.4341 -50.1989 -0.537285 0.0541182 0.187061 0.104734 0.112619 -0.137355 0.000411353 -2.40541 959525 1.27439e+006 256435 291512 55414.4 579414 
42700 2 -224.764 43.6308 -48.3062 0.876505 -0.0719905 -0.609581 -0.0138018 0.169416 -0.0218009 0.00144219 -1.84668 449327 498681 63520.7 -442589 559627 830.405 
45335 2 -224.393 46.1562 -46.2688 -3.57545 -1.69737 2.56349 -0.111811 0.0684246 -0.0562923 0.0280071 -2.16585 980609 1.09322e+006 1.35377e+006 213397 -222928 -40719.6 
7340 1 -223.387 29.0668 25.9813 -2.90285 0.719771 0.0982429 0.272771 0.0668814 0.344637 0.01252 -3.07169 -1.24324e+006 -220016 -799807 353202 252053 -100585 
28000 2 -269.025 -8.33982 -41.9353 -0.5 0 0 0 0 0 0.000314879 -1.08287 376964 222369 837688 1743.96 -1797.99 -1357.93 
28004 2 -267.42 -9.26647 -39.3143 -0.5 0 0 0 0 0 0.000314879 -1.1898 412256 486818 576341 -243603 -2489.44 -3958.97 
28002 2 -265.815 -8.33982 -41.9353 -0.5 0 0 0 0 0 0.000314879 -1.49066 1.05477e+006 145278 872959 -125804 5200.53 19763.4 
28007 2 -264.21 -9.26647 -39.3143 -0.5 0 0 0 0 0 0.000314879 -1.21773 297670 226828 185358 7323.83 12204.9 11151.6 
28005 2 -262.605 -8.33982 -41.9353 -0.5 0 0 0 0 0 0.000314879 -1.44264 574301 61730.1 775920 32437.9 -2443.09 23004.9 
28010 2 -261 -9.26647 -39.3143 -0.5 0 0 0 0 0 0.000314879 -1.21869 211165 230891 177738 -9642.03 -3995.11 -12119.9 
28008 2 -259.395 -8.33982 -41.9353 -0.5 0 0 0 0 0 0.000314879 -1.44059 561778 79758.4 779476 -50442.8 13773.8 18891.3 
28013 2 -257.79 -9.26647 -39.3143 -0.5 0 0 0 0 0 0.000314879 -1.21709 206594 253133 163742 -18220.3 -4445.44 4919.33 
28011 2 -256.185 -8.33982 -41.9353 -0.5 0 0 0 0 0 0.000314879 -1.43884 588653 110314 793227 45110.9 -3857.05 8746.48 
28016 2 -254.58 -9.26647 -39.3143 -0.5 0 0 0 0 0 0.000314879 -1.21522 210273 247767 176962 6181.14 544.392 -19883.4 
28014 2 -252.975 -8.33982 -41.9353 -0.5 0 0 0 0 0 0.000314879 -1.43976 550941 69369.2 798926 -127204 930.661 2648.9 
28019 2 -251.37 -9.26647 -39.3143 -0.5 0 0 0 0 0 0.000314879 -1.21828 196844 198029 165429 23349.4 5870.88 6186.9 
28017 2 -249.765 -8.33982 -41.9353 -0.5 0 0 0 0 0 0.000314879 -1.44101 544141 86469.2 782133 -36998.1 1356.01 2796.99 
28022 2 -248.16 -9.26647 -39.3143 -0.5 0 0 0 0 0 0.000314879 -1.22031 195836 229956 164415 -28479.6 -3428.38 -303.953 
28020 2 -246.555 -8.33982 -41.9353 -0.5 0 0 0 0 0 0.000314879 -1.44035 561360 98015.3 793321 84817.2 -5836.66 12686.9 
28025 2 -244.95 -9.26647 -39.3143 -0.5 0 0 0 0 0 0.000314879 -1.21367 211809 244550 175103 -12978.6 -5860.19 1514.83 
28023 2 -243.345 -8.33982 -41.9353 -0.5 0 0 0 0 0 0.000314879 -1.43968 584578 85776.9 791906 69662.3 -3232.05 16757 
28028 2 -241.74 -9.26647 -39.3143 -0.5 0 0 0 0 0 0.000314879 -1.21226 219489 218072 183405 27710.1 2158.61 -17802.4 
28026 2 -240.135 -8.33982 -41.9353 -0.5 0 0 0 0 0 0.000314879 -1.43471 561160 2595.89 795347 -210891 1589.6 6579.67 
28031 2 -238.53 -9.26647 -39.3143 -0.5 0 0 0 0 0 0.000314879 -1.22034 227158 287403 187423 49743.8 14842.8 17848.2 
28029 2 -236.925 -8.33982 -41.9353 -0.5 0 0 0 0 0 0.000314879 -1.4419 460549 -134763 787054 2913.73 -1332.99 11819.7 
28034 2 -235.32 -9.26647 -39.3143 -0.5 0 0 0 0 0 0.000314879 -1.22003 226088 265524 203471 -10628.2 3030.02 8789.52 
28032 2 -233.715 -8.33982 -41.9353 -0.5 0 0 0 0 0 0.000314879 -1.44144 504355 -75738.4 774939 39567.7 8334.58 32887.7 
28037 2 -232.11 -9.26647 -39.3143 -0.5 0 0 0 0 0 0.000314879 -1.215 220549 281584 183211 -38024.4 -6102.63 33101.5 
28035 2 -230.505 -8.33982 -41.9353 -0.5 0 0 0 0 0 0.000314879 -1.43567 596989 207615 775188 -58288.7 -5393.35 34391.8 
28040 2 -228.9 -9.26647 -39.3143 -0.5 0 0 0 0 0 0.000314879 -1.2161 199084 240588 183440 24187.3 2116.57 10640.9 
28038 2 -227.295 -8.33982 -41.9353 -0.5 0 0 0 0 0 0.000314879 -1.43749 566988 141965 804625 65177.3 -10260.2 -12187.6 
28043 2 -225.69 -9.26647 -39.3143 -0.5 0 0 0 0 0 0.000314879 -1.21792 221934 234644 183708 8072.91 -19766.3 15180.9 
28041 2 -224.085 -8.33982 -41.9353 -0.5 0 0 0 0 0 0.000314879 -1.44253 456434 -226527 784447 -33446 12038.5 -14952 
28001 2 -269.025 -6.48653 -39.3143 -0.5 0 0 0 0 0 0.000314879 -1.17881 267692 795646 712378 -191042 2708.07 3552.51 
28068 2 -269.025 -2.77994 -41.9353 -0.5 0 0 0 0 0 0.000314879 -1.13545 -93724.1 360674 626731 85074.5 12768.9 -1532.3 
28069 2 -269.025 -0.926647 -39.3143 -0.5 0 0 0 0 0 0.000314879 -1.12692 238537 370527 653990 -62511.7 11245.6 7037.12 
28070 2 -267.42 -5.55988 -41.9353 -0.5 0 0 0 0 0 0.000314879 -1.54386 458825 775517 544441 161306 -3173.21 3907.9 
28073 2 -267.42 -3.70659 -39.3143 -0.5 0 0 0 0 0 0.000314879 -1.51372 508668 662192 655670 -144712 -1376.02 -15103.4 
28071 2 -265.907 -2.77038 -42.035 -0.700991 -0.0209544 -0.149032 0.185494 -0.0176702 0.246151 0.000647441 -1.58567 643445 383156 237227 -56914.1 -96775 -127057 
28003 2 -265.815 -6.48653 -39.3143 -0.5 0 0 0 0 0 0.000314879 -1.66233 1.01624e+006 1.00717e+006 562592 -10561.8 27156.3 11893.7 
28077 2 -264.228 -3.70155 -39.371 1.00064 -1.0162 1.43976 -0.187782 -0.142261 0.042591 0.00517266 -1.51739 134879 124206 513419 -156306 49527.1 -57153.5 
28074 2 -264.209 -5.6147 -41.9611 -1.2571 -2.90409 -0.0969786 -0.071322 0.122676 0.0193612 0.0126247 -1.53949 355678 562422 270251 -111108 3039.58 -100006 
28072 2 -265.794 -0.909731 -39.3672 -1.98838 -1.07912 -0.366727 -0.3829 -0.0941628 0.0985621 0.00661578 -1.57827 507197 416763 276008 31884.8 -51431.3 42887.2 
28006 2 -262.605 -6.48653 -39.3143 -0.5 0 0 0 0 0 0.000314879 -1.60889 367844 804246 339926 -119103 -83467.3 -11798.3 
28075 2 -262.635 -2.80365 -41.9796 -1.39625 0.871072 0.376545 0.0191043 -0.0104607 0.0928508 0.00358972 -1.51814 500921 203613 113090 -123296 60660.5 -131258 
28081 2 -261.072 -3.74174 -39.266 -2.22711 -2.15695 -2.23582 0.126808 -0.00459589 -0.181103 0.0184032 -1.51944 25930.6 40953.7 419988 -63008 -29512.2 -79673.4 
28078 2 -261.003 -5.5832 -41.9361 -1.1979 -0.0716777 0.713372 -0.0260397 -0.0199796 0.0152926 0.00245479 -1.54767 158900 552236 331249 -27955.9 865.885 15303 
28076 2 -262.703 -1.00203 -39.3422 -2.07928 0.793633 0.649658 0.234209 0.177682 -0.019499 0.0067703 -1.52119 -189235 -29695.6 137834 -39509.7 -61.0381 44879.5 
28079 2 -259.341 -2.86094 -42.0293 -0.361041 -1.07555 -1.78846 -0.303968 0.1143 0.270836 0.00564989 -1.50727 133533 118976 154808 -83100.5 -168556 32399.7 
28009 2 -259.395 -6.48653 -39.3143 -0.5 0 0 0 0 0 0.000314879 -1.61202 223826 713090 209087 -144620 14240.5 21004 
28085 2 -257.899 -3.74556 -39.3213 -1.76803 -0.61383 -0.0262752 0.163065 0.0393421 -0.00874263 0.00441259 -1.52047 230940 -247299 70879.7 -173889 -61096.8 139249 
28082 2 -257.816 -5.60893 -41.8981 -0.319665 1.9455 -0.601078 0.106528 -0.0140579 -0.162638 0.00535102 -1.54686 136280 352420 294015 83929.8 691.417 -24675.3 
28012 2 -256.185 -6.48653 -39.3143 -0.5 0 0 0 0 0 0.000314879 -1.60045 441948 1.01309e+006 463120 5766.51 -46300.6 11662.1 
28083 2 -256.217 -2.81984 -41.8994 -1.68743 0.976922 -0.540611 -0.0327159 -0.0236315 -0.234027 0.00515652 -1.51798 -171583 214255 299158 48608.5 -42546 -73093.5 
28084 2 -256.272 -1.0541 -39.3219 0.697668 -0.942223 -0.94183 0.120034 0.207154 -0.00664119 0.00284849 -1.50387 362347 221316 418342 59111.3 24651.9 -169020 
28086 2 -254.603 -5.56507 -41.9817 -1.16642 -1.42886 0.149465 -0.0332535 -0.179377 0.141256 0.00431324 -1.55051 189403 356676 81000.4 -102271 -16622.6 -24254.4 
28089 2 -254.542 -3.74719 -39.3691 1.17051 2.35573 0.0996969 -0.270098 0.040566 0.230545 0.00872782 -1.50606 197075 101041 327686 87991.3 -58738.1 77707.6 
28080 2 -259.478 -1.00415 -39.2996 -0.386176 -0.389765 2.10829 -0.0239515 0.0722566 -0.241823 0.00597757 -1.52145 145780 180906 225324 31799.7 -195890 35993.7 
28087 2 -253.09 -2.78855 -41.9813 1.08858 1.91454 -1.46264 0.273312 -0.0275737 0.0358609 0.00880376 -1.53182 -60194.7 72769.1 129203 -197257 35127.8 102607 
28015 2 -252.975 -6.48653 -39.3143 -0.5 0 0 0 0 0 0.000314879 -1.60335 287736 747573 431008 39078.7 83377.1 10519.8 
28088 2 -253.038 -0.916527 -39.3213 -0.748168 0.0497519 2.19649 -0.146394 -0.189654 -0.073366 0.00678475 -1.51976 25995.8 -162026 311693 -53793.3 -8252.48 1103.37 
28093 2 -251.441 -3.69119 -39.3256 -0.11788 -0.515396 0.387533 0.105172 -0.126711 -0.148382 0.000541228 -1.51668 49750.7 60839.1 191125 -242755 -49023 39806.5 
28090 2 -251.424 -5.6153 -41.9383 0.818546 -0.232784 -0.606501 0.135005 0.11695 0.0125716 0.00137546 -1.54073 386592 612359 297969 -126069 5553.62 5316.99 
28018 2 -249.765 -6.48653 -39.3143 -0.5 0 0 0 0 0 0.000314879 -1.60911 332887 948015 301785 -87153.1 13666 -45371.9 
28091 2 -249.82 -2.82778 -41.9715 1.5207 0.689322 -0.054206 0.0213453 -0.045981 0.0572218 0.00351487 -1.51253 541837 384875 156820 -2099.44 -47723 -59440.9 
28092 2 -249.878 -1.01026 -39.388 -0.126266 -0.307275 1.50539 0.192567 0.0407904 0.0887771 0.00299333 -1.53374 58232.5 -172645 59192.4 -34979.5 -20437.5 -4387.68 
28097 2 -248.156 -3.74831 -39.3498 -3.64472 -1.06497 -1.91407 -0.120868 -0.048926 0.0229625 0.0227744 -1.5223 196618 -26255.4 192600 -138661 31117.7 -21151.4 
28094 2 -248.14 -5.62204 -41.9616 -1.92756 -0.360676 1.77885 -0.0805963 0.0699859 0.0561369 0.00882907 -1.53788 429501 460085 200656 -30205.3 22016.7 -53258.9 
28095 2 -246.575 -2.83283 -41.9337 0.898315 -1.98743 0.164719 -0.00518004 0.0117913 0.0576627 0.00602549 -1.52078 309937 255800 116068 -9906.06 210448 34994.1 
28021 2 -246.555 -6.48653 -39.3143 -0.5 0 0 0 0 0 0.000314879 -1.60786 325846 782034 468725 49875.1 -12621.8 -10320.7 
28096 2 -246.648 -1.01288 -39.2971 0.619019 -2.25593 -0.380335 0.185714 0.0168633 -0.117587 0.00707478 -1.5235 234761 -22417.6 10979.2 29878.8 3471.63 -24380.9 
28101 2 -244.926 -3.7662 -39.2956 1.06936 -0.0103941 -0.673529 -0.0706632 0.0981491 -0.109309 0.00201179 -1.52526 124336 80690.9 316795 28729.6 94484.9 52759.5 
28098 2 -244.893 -5.59478 -41.9713 -1.77785 -0.292637 -0.312195 -0.249264 -0.0151171 0.114921 0.00421165 -1.54807 70989.7 458477 192023 20664.2 16415.1 -14951.8 
28100 2 -243.425 -0.960303 -39.3216 0.0472998 -0.868137 0.888256 0.0929851 0.0601771 -0.0354947 0.00194582 -1.50643 630438 324519 151939 -19655 -180781 73498.7 
28099 2 -243.356 -2.81436 -41.9477 0.530475 -1.35648 -2.14602 -0.0883609 0.0994624 0.00124938 0.00847254 -1.53278 96257.6 69402.5 194421 74464 -85717.1 33375.9 
28024 2 -243.345 -6.48653 -39.3143 -0.5 0 0 0 0 0 0.000314879 -1.59891 429411 843202 515313 85775.5 -41266 48156.7 
28105 2 -241.75 -3.72033 -39.3599 -0.690886 -0.857226 -3.27242 0.0519923 0.0328873 0.0964015 0.0150146 -1.52601 101283 215058 141967 15748.2 12486.5 -56290.9 
28102 2 -241.775 -5.54531 -41.9532 -2.77768 -0.21609 -0.00986564 0.155292 -0.245144 0.0178727 0.00977676 -1.55014 -74044.9 354035 183003 -70523.3 -6108.31 -72636.8 
28103 2 -240.187 -2.83559 -41.9984 0.143086 0.118363 -0.638474 0.194006 -0.028439 0.156886 0.000556874 -1.52955 151273 129330 20819 -156819 849.627 57368.4 
28027 2 -240.135 -6.48653 -39.3143 -0.5 0 0 0 0 0 0.000314879 -1.6075 343530 755230 285443 -155304 79458.5 14808.6 
28104 2 -240.126 -0.929085 -39.4186 0.724399 0.566968 -3.83432 -0.182921 -0.221499 0.311124 0.0195833 -1.50035 385375 219140 252411 -191807 -840.072 91287.4 
28109 2 -238.559 -3.77825 -39.314 -2.18281 0.891654 -1.66658 0.0402921 0.133889 -0.120808 0.0105008 -1.5148 192800 96233.2 290162 -117411 32668.2 -3991.24 
28106 2 -238.559 -5.68418 -41.9105 -1.67073 -1.39753 -1.04687 0.0192473 0.242138 -0.107986 0.00735605 -1.54508 179229 267340 199034 -126874 -14682.1 -28456.7 
28107 2 -236.954 -2.91474 -41.9875 0.127423 0.721966 0.177508 0.0162399 0.102656 0.108751 0.000716641 -1.51609 396794 414445 256389 13646.1 -100145 21272.5 
28030 2 -236.925 -6.48653 -39.3143 -0.5 0 0 0 0 0 0.000314879 -1.61943 219524 773164 33339.2 29204.2 -123367 -42814.7 
28113 2 -235.3 -3.74903 -39.3361 -0.392231 1.32054 0.815549 -0.0684587 -0.056749 -0.0369221 0.00322787 -1.51779 336632 88670.3 466734 63704.7 -97249.3 -25225.3 
28110 2 -235.343 -5.66135 -41.9784 0.87501 0.706762 2.82508 0.0658242 0.188805 0.125803 0.0116458 -1.54016 191937 357091 233573 118981 -32018.6 -68885.8 
28112 2 -233.711 -0.993993 -39.3283 -2.67537 1.73828 0.500214 -0.146582 -0.036262 0.0305895 0.0131361 -1.51851 20488.4 202411 177895 -179568 136647 -15884 
28033 2 -233.715 -6.48653 -39.3143 -0.5 0 0 0 0 0 0.000314879 -1.61817 160063 666956 105026 -18831 142624 -81043.5 
28111 2 -233.731 -2.78848 -41.9905 0.195365 -0.412394 -2.35094 0.00624587 -0.0917903 0.15434 0.00722352 -1.51242 125042 267411 289125 127063 -11821.8 -74067.6 
28117 2 -232.098 -3.78697 -39.2442 0.534294 -0.990591 -1.36514 -0.0244243 0.0979219 -0.284474 0.00394272 -1.52205 125941 -216217 -27690 -120200 101236 -74537.8 
28114 2 -232.155 -5.56642 -41.9088 0.236769 4.22686 -1.78778 0.117873 -0.0972914 -0.122916 0.0265992 -1.52684 388020 411063 394804 -104651 -24260.4 110.29 
28116 2 -230.568 -1.04571 -39.2355 -3.54405 -0.0325257 2.55595 0.123564 -0.00772966 -0.222206 0.0240495 -1.52349 -124084 3859.08 -45144.7 -178105 145465 -2375.19 
28036 2 -230.505 -6.48653 -39.3143 -0.5 0 0 0 0 0 0.000314879 -1.60791 366352 710995 509421 35311.8 -99022.3 -42502 
28115 2 -230.565 -2.85609 -41.9258 -0.685462 1.15805 -0.117056 0.218164 0.160031 0.0791484 0.00229815 -1.50585 278470 359039 434047 -101758 -191168 -34468.1 
28121 2 -228.854 -3.79216 -39.3356 0.0626698 1.05981 -0.587142 -0.224484 0.0463063 0.0812229 0.00185384 -1.51407 10878.9 -38506.7 244175 -79953.5 129538 68751.8 
28118 2 -228.862 -5.60138 -42.0257 0.0782174 0.140759 -1.50595 -0.136525 -0.0289457 0.251975 0.0028891 -1.53875 399383 371833 216841 -62394.9 -11183.3 -145923 
28119 2 -227.335 -2.86524 -41.9113 -0.338989 -0.116932 -2.83891 0.0465859 0.0973733 -0.089697 0.0103129 -1.51803 301905 273873 -110119 -214448 88359.3 91719 
28039 2 -227.295 -6.48653 -39.3143 -0.5 0 0 0 0 0 0.000314879 -1.61015 251169 649425 297783 63089.7 67897.5 -67100 
28120 2 -227.38 -1.00923 -39.3439 -1.07861 2.08823 -0.489928 -0.0115702 -0.0337463 0.12856 0.00726005 -1.52895 -2395.26 -279050 132880 -257705 67823.3 10067.4 
28125 2 -225.718 -3.73371 -39.3137 -1.60762 0.455185 -0.467887 0.170009 -0.051534 -0.000221527 0.00379187 -1.52855 105602 76911.4 225062 -39258.3 -28981.3 16378.8 
28122 2 -225.631 -5.63612 -41.9122 -3.18723 -2.41327 -0.839665 -0.233849 0.092153 -0.00677296 0.021018 -1.55152 15514.7 401753 56883 21729.5 -13619.2 100712 
28123 2 -224.087 -2.80735 -41.9101 -0.114386 -0.0143101 -1.35456 -0.215776 -0.10603 -0.00314373 0.00232774 -1.51223 2785.2 357621 389898 -95140.7 -76156.4 159440 
28124 2 -224.147 -1.00072 -39.2019 -0.388321 -2.63127 -2.11477 -0.093422 0.134571 -0.220737 0.0145432 -1.52227 106000 267963 382767 -143237 67462.7 -23374 
28042 2 -224.085 -6.48653 -39.3143 -0.5 0 0 0 0 0 0.000314879 -1.61067 328256 869315 192523 -14800.8 -119182 -10179.5 
28158 2 -269.025 2.77994 -41.9353 -0.5 0 0 0 0 0 0.000314879 -1.13144 164968 366648 632459 73589.1 -14212.5 788.988 
28159 2 -269.025 4.63324 -39.3143 -0.5 0 0 0 0 0 0.000314879 -1.13565 167588 378893 646551 -18894.8 -9001.83 -7035.26 
28160 2 -267.42 0 -41.9353 -0.5 0 0 0 0 0 0.000314879 -1.5301 261033 405733 460217 264278 -24836.8 11146.7 
28163 2 -267.42 1.85329 -39.3143 -0.5 0 0 0 0 0 0.000314879 -1.52065 645374 540490 395443 -250389 -17309.7 -13059 
28162 2 -265.846 4.651 -39.2977 -1.38351 1.34568 -0.475118 -0.0717785 -0.102866 -0.0226571 0.00497597 -1.59414 763829 335218 -9674.73 -70673.5 89999.1 84302.2 
28161 2 -265.834 2.7698 -41.9225 -2.4418 -1.32436 0.711662 -0.0990621 0.0527187 -0.0129719 0.0103568 -1.58741 770408 284800 423843 -37917.8 68051.7 -26943.4 
28167 2 -264.119 1.84273 -39.3333 0.769119 0.669858 -1.08412 -0.318045 0.0687112 -0.0684317 0.00279055 -1.51849 411019 207120 187157 -110074 -123110 27048.6 
28164 2 -264.265 -0.000881392 -41.9501 0.189669 -0.523336 -0.214184 0.113768 0.0442295 0.0089088 0.000448048 -1.53282 163487 277149 -79634.9 78777.6 62076.2 3123.39 
28165 2 -262.602 2.86198 -41.9635 -1.33936 0.461859 0.673114 -0.0666112 -0.386636 0.137033 0.00309878 -1.50797 184955 147888 164047 -174055 37016.2 118443 
28166 2 -262.596 4.62642 -39.2877 0.592955 -0.407197 -1.64233 -0.0739227 0.0393092 -0.0442548 0.00404889 -1.50602 382723 218259 272283 -278628 -303.993 -17472 
28168 2 -261.059 -0.0503765 -41.9257 -2.68228 -0.235158 -0.73377 0.025941 0.133941 0.0609183 0.00980957 -1.50645 244772 630979 288237 -96721.4 -39648.5 -90262.1 
28171 2 -260.988 1.81043 -39.2716 -0.0057702 -0.670948 2.1087 -0.0400261 0.0172567 -0.204857 0.00616762 -1.50864 192996 315070 277138 -30090.5 -90601.5 41290.5 
28258 2 -261.016 5.50705 -41.9621 3.08651 0.203803 0.922237 0.0787385 0.23862 0.101177 0.0131224 -1.51054 258014 35124.2 -39787.6 -240700 -173909 -132745 
28170 2 -259.375 4.52403 -39.3668 -1.43009 -0.670677 0.837088 -0.206882 0.169496 -0.0667798 0.00402501 -1.51128 55837.1 338886 50607.7 -90174.2 -199356 -121249 
28169 2 -259.425 2.75373 -41.9784 -1.77842 -0.050218 -1.74369 0.0595576 -0.0419562 0.124756 0.00781626 -1.52491 88915.4 262599 106112 67977.1 -164811 -119098 
28172 2 -257.869 -0.050944 -42.0132 2.64324 -1.38011 -1.43597 0.126896 0.0382166 0.196548 0.013796 -1.51442 225306 256110 356620 17637.8 -42146.9 -67230.3 
28175 2 -257.754 1.77753 -39.3712 0.73602 1.76169 0.743475 -0.143874 -0.0250428 -0.0728591 0.00528749 -1.52531 163535 202399 159220 57838.3 2417.79 110762 
28173 2 -256.242 2.7943 -41.9889 -1.60239 -1.4199 -0.701 0.0469748 -0.0380777 -0.0498381 0.00639227 -1.51702 137366 392899 232977 39980.5 58835 -143266 
28174 2 -256.253 4.58525 -39.3934 -1.08273 -1.32549 -2.72648 0.0651072 -0.0486185 -0.0671942 0.0130523 -1.53639 -290024 88934.9 -132432 -79579 -115386 -246448 
28176 2 -254.649 -0.0139726 -42.033 2.15173 0.2672 -0.445817 -0.00713985 0.00545863 0.104775 0.00617178 -1.50693 325503 328559 512554 -2376.22 -79168.5 -80501.6 
28179 2 -254.609 1.77581 -39.3436 0.174117 -0.52666 2.63256 -0.0783718 0.0491253 -0.0094527 0.00911647 -1.50117 179489 294130 513494 52769.3 -14033.8 -30285.7 
28178 2 -253.096 4.55694 -39.3413 -0.896308 -1.01301 -0.965451 0.129633 -0.0647625 -0.0847955 0.00347835 -1.51291 121455 231775 225805 -72583.3 -47083 -103890 
28177 2 -253.062 2.78208 -41.9836 -1.69127 0.992293 0.684414 0.134221 -0.195777 0.103779 0.00543288 -1.51519 267879 100118 223461 -212363 -28761.7 -57807.5 
28183 2 -251.381 1.73543 -39.336 1.26777 1.62713 0.160949 -0.109675 0.179223 -0.0441095 0.00539161 -1.51714 196812 -63305.1 389255 -202154 4364.43 13054.3 
28180 2 -251.457 -0.0804182 -41.9755 -0.257231 3.14062 1.24909 0.0434695 0.114666 -0.00481783 0.0144717 -1.52365 301512 169509 108255 -64027.5 -29659.8 18659.5 
28182 2 -249.871 4.49677 -39.3506 -2.73922 -1.37613 -0.282864 -0.0592197 0.112794 -0.0504306 0.0119365 -1.5135 -58050.7 249780 126093 -120668 -21545.1 23053.5 
28181 2 -249.786 2.65536 -41.9537 -1.18368 0.0631416 -1.1031 0.0249169 0.122529 0.0120702 0.00330234 -1.51167 596392 214496 231866 43077.1 -47965.4 -111917 
28187 2 -248.149 1.7345 -39.3409 -2.8875 1.35029 -0.773754 -0.176338 0.0622042 0.0478832 0.013552 -1.52766 15699 16176.1 150114 97469.4 32185.3 -136605 
28184 2 -248.168 -0.0441127 -41.9074 -1.508 0.456655 0.90273 -0.0740689 -0.0849469 -0.128463 0.00415329 -1.52784 277046 138884 54132.8 173000 62735.3 -108031 
28186 2 -246.764 4.55101 -39.3059 -2.77632 1.51629 2.30317 0.344184 -0.0221291 -0.191125 0.0192853 -1.53066 -102537 75604.1 -58740.1 45611.1 8699.98 11209.3 
28185 2 -246.519 2.74189 -41.9724 -1.68633 -2.13573 -1.31427 -0.332248 0.00912321 0.0592823 0.0115023 -1.52642 110642 -4237.75 -38664.9 47175.4 -10994.8 -11574.6 
28191 2 -245.032 1.79928 -39.4094 -0.630463 0.60701 0.874716 0.145148 0.0695907 0.162429 0.00192841 -1.51864 23848.7 292434 -221496 56853.4 -148236 -183772 
28188 2 -244.979 -0.027723 -41.9081 1.773 -3.12834 0.081863 0.0942241 -0.0868942 -0.125232 0.0162941 -1.52538 211154 60333.3 -47231.7 103352 -229062 -243765 
28190 2 -243.553 4.69014 -39.3326 -1.89467 2.30771 -3.70406 0.214215 -0.372884 -0.20586 0.0285096 -1.50354 532724 22272.9 246950 109781 -9593.06 21274 
28189 2 -243.362 2.7766 -41.9794 -1.85443 0.169853 0.520961 -0.0453345 0.0444089 0.137387 0.00470952 -1.51971 44502.3 360897 32852.4 -53577.2 -14874.9 59935 
28108 2 -236.931 -1.02628 -39.3578 0.385873 -0.75772 -1.79242 -0.0767709 0.0126118 0.0570183 0.00495723 -1.51289 252117 131551 550522 -62648.4 -121417 -97.6296 
28195 2 -241.762 1.8735 -39.4128 -2.20722 0.835722 0.450215 -0.229553 -0.148178 0.15251 0.00727115 -1.50304 149406 347673 193403 -91708.8 -24711.7 -113597 
28192 2 -241.741 -0.0300775 -41.9396 0.50346 -0.0265193 -0.0284655 -0.0998305 0.0186387 -0.0472006 0.000321159 -1.53447 277204 220344 -73560.7 22584.7 -111615 14021.9 
28194 2 -240.258 4.59611 -39.3301 2.64286 -0.846557 1.92262 -0.00322797 0.0632839 -0.0968013 0.0143557 -1.51115 487219 84089.3 360092 -195114 22527.3 -3343.55 
28193 2 -240.167 2.79987 -42.0001 -1.83877 0.945431 -0.494474 0.00973286 -0.0851365 -0.00786058 0.00569229 -1.51221 238997 461402 172156 -275716 49626.8 58860.1 
28199 2 -238.629 1.76521 -39.3998 -2.94496 -0.0144184 -1.46377 0.0974424 0.181374 0.12199 0.0136225 -1.51052 -237644 78692.1 510986 -234816 -153040 -108232 
28196 2 -238.536 -0.0836718 -41.9576 0.541097 0.248873 2.28009 0.0146232 0.139265 -0.0476379 0.00699476 -1.526 188686 397472 -375691 -103923 179358 -127709 
28197 2 -236.908 2.70756 -42.0401 -0.822348 -1.91729 -1.225 -0.331342 0.0565679 0.133489 0.00737181 -1.51697 70139.4 317833 130560 -63680.4 -196105 9876.76 
28198 2 -237.059 4.58737 -39.404 -0.306378 0.263772 1.35472 -0.0633321 -0.133763 0.0308649 0.0025174 -1.50876 396339 293061 269184 -101910 -162462 -66069.8 
28203 2 -235.496 1.77772 -39.3716 -0.0554206 2.4038 -0.971754 0.212645 0.00729532 0.156424 0.00847108 -1.50738 134791 273250 440844 -114608 -11461.9 13229.9 
28200 2 -235.33 -0.0619566 -41.9734 -1.53659 1.62801 -1.301 -0.0940506 -0.0361674 0.179842 0.00844394 -1.54187 7358.8 -42069.8 -50100.5 81010.8 10819.5 -135510 
28202 2 -233.817 4.54366 -39.4207 -0.939328 -1.63144 -3.24599 -0.247251 -0.0741943 0.177919 0.0177345 -1.51152 93519.6 26326 95065.8 -81491.4 -112088 57302.7 
28201 2 -233.819 2.67576 -41.9839 -1.11979 -0.525309 0.94123 0.221167 0.166861 0.171531 0.00304275 -1.53812 -266478 102600 -25471.9 41253.2 -31166 -195319 
28204 2 -232.125 -0.00443647 -41.8502 -2.85551 -0.720415 0.379336 -0.0104569 -0.126029 -0.163085 0.0111049 -1.52744 56695.8 210010 365720 -77550.1 80905.8 80124.9 
28207 2 -232.278 1.79508 -39.2532 -1.45418 1.57043 1.95967 0.0393229 0.0163069 -0.109383 0.0106066 -1.51606 115084 109998 251208 -99792.4 14117.8 -180942 
28206 2 -230.698 4.60236 -39.3741 0.684506 0.0948643 1.42333 -0.154007 -0.375885 0.104569 0.00315308 -1.49892 -359065 -122918 197428 -344135 -95214.8 -58372.1 
28205 2 -230.632 2.75749 -41.9589 -0.831584 1.42198 3.39252 0.105878 0.044997 0.155228 0.0179138 -1.52538 357058 75810.2 166636 145610 70333.8 -100274 
28294 2 -232.199 5.50504 -41.9744 -2.00567 1.6343 -0.504031 0.0224491 0.0642327 -0.0673747 0.00875076 -1.53041 242333 288281 149825 116563 -29463.2 117736 
28211 2 -229.132 1.71984 -39.298 -1.9122 0.808859 1.60239 0.0241148 0.155491 0.0664625 0.00866349 -1.52533 108174 -124649 128845 -238682 129653 -165848 
28208 2 -228.985 0.026807 -41.8665 -1.63782 -0.905135 0.0114731 0.0529485 -0.306232 -0.18007 0.00441067 -1.51444 145267 372226 155059 -20179.6 -127345 -42778.4 
28210 2 -227.628 4.43774 -39.3073 -2.54509 -0.662389 1.05085 0.212916 0.0613327 0.0461743 0.010102 -1.50917 27085.4 -32830.6 106491 -97855.7 27062 -101724 
28209 2 -227.363 2.6855 -41.8844 -1.06941 -1.02664 0.889481 -0.0432528 0.21411 -0.080136 0.00376445 -1.53326 432417 115783 -86343.3 85860.5 -104511 -57749.3 
28215 2 -225.992 1.73314 -39.2477 0.122854 0.348055 -1.49623 0.284293 -0.227352 -0.00781605 0.00299127 -1.48901 317487 -582744 91767.4 -427522 -25472.7 75988 
28212 2 -225.763 -0.0549212 -41.9057 -1.20738 1.61182 -2.2564 0.0642762 -0.177897 0.0736034 0.0115209 -1.51753 405868 81081 265867 -115051 37957.4 137062 
28214 2 -224.422 4.30866 -39.1947 0.884559 1.67718 0.801639 0.284879 0.149262 -0.0404545 0.00533784 -1.47561 811707 -185253 13358.2 -249144 16943.3 -65104.2 
28298 2 -228.958 5.52949 -41.9501 0.58163 0.937073 1.00221 -0.0904326 -0.0536804 -0.000401032 0.00279718 -1.52383 556567 400189 341756 66481.2 97757.7 57073.5 
28213 2 -224.118 2.58656 -41.7844 -1.24848 1.35922 2.2393 -0.112065 0.17325 -0.117342 0.010606 -1.51779 501697 26552.4 203551 23636.7 -55135.1 -55091.2 
28248 2 -269.025 8.33982 -41.9353 -0.5 0 0 0 0 0 0.000314879 -1.13099 81077.9 390009 645989 55143.1 18959.8 -1585.84 
28249 2 -269.025 10.1931 -39.3143 -0.5 0 0 0 0 0 0.000314879 -1.13143 249245 348077 629020 -79393.5 25742.5 18022.2 
28250 2 -267.42 5.55988 -41.9353 -0.5 0 0 0 0 0 0.000314879 -1.52963 195979 528180 498745 254877 -6312.24 -8762.96 
28253 2 -267.42 7.41318 -39.3143 -0.5 0 0 0 0 0 0.000314879 -1.52943 73005.2 647921 405853 -180770 43890.1 16368.1 
28340 2 -267.42 11.1198 -41.9353 -0.5 0 0 0 0 0 0.000314879 -1.51895 329340 538193 640915 290108 59721 -20290.4 
28254 2 -264.282 5.56236 -41.8589 -0.260744 0.684192 -0.276984 0.14433 0.0996619 -0.202952 0.000771866 -1.51456 399095 303304 458263 30135.1 26845.3 45843.9 
28252 2 -265.832 10.2713 -39.2197 -3.86074 -0.0180388 -0.467363 -0.150873 -0.226118 -0.320837 0.0190491 -1.5827 637577 4273.19 103049 76049.3 77994.2 30031.1 
28251 2 -265.869 8.3704 -41.8998 -3.01084 1.02623 -1.08591 -0.0898144 -0.020035 -0.113763 0.0142294 -1.5931 433727 238897 438192 72196.5 -52614.7 169933 
28257 2 -264.316 7.49276 -39.3026 1.21813 -1.04565 -1.29102 0.278564 -0.150894 -0.00826828 0.00534534 -1.51255 351117 303850 230093 -60794.1 21800.4 10195.3 
28344 2 -264.256 11.1109 -41.9284 0.752543 1.0624 -1.44386 -0.00776473 0.150686 -0.039563 0.00476068 -1.50272 452393 386855 525574 53375.9 44025.7 56460.3 
28256 2 -262.576 10.1279 -39.348 -1.40539 -1.99801 0.753646 -0.241349 0.145367 -0.0599968 0.00823113 -1.51331 26463 97296.4 230651 -60147.2 -136837 33146.5 
28255 2 -262.679 8.38868 -42.0235 -1.85615 0.906732 2.04884 0.0765632 -0.209098 0.196618 0.0106621 -1.50986 295409 372935 110973 22700.9 -38897.8 -62324.4 
28348 2 -261.041 11.1369 -42.0301 1.06449 1.84701 -0.156576 0.00791247 -0.0772203 0.122023 0.00575486 -1.53097 253589 199164 -126025 18075.8 -15775 9781.16 
28261 2 -261.047 7.36038 -39.4046 0.667255 0.51878 0.496624 0.00481244 0.00291527 0.105748 0.00121039 -1.50501 407357 139085 370339 -164507 48970.8 2961.18 
28262 2 -257.802 5.59816 -41.9682 0.169184 0.139493 -2.0952 -0.050449 -0.12279 -0.049018 0.00558969 -1.5221 338990 268554 199363 70938.6 -76722.5 -59388.1 
28260 2 -259.478 10.1512 -39.428 0.0916876 0.632813 0.496865 0.061909 -0.00235625 0.0844064 0.000825907 -1.54192 -429169 -183373 55153.8 28920.7 -39023.6 -83334.4 
28259 2 -259.444 8.33254 -41.9484 -2.22664 -1.09716 -0.738419 0.0834824 0.058886 -0.0529605 0.00844754 -1.52483 183273 239166 -247817 -52433.6 -134991 -127570 
28265 2 -257.81 7.41214 -39.3853 0.593804 -0.509744 1.14485 -0.141967 -0.179218 0.0108599 0.00242222 -1.52888 132863 65866.1 -275300 -46734.6 749.958 -50398.2 
28352 2 -257.817 11.1481 -41.989 -0.737476 -1.3624 0.80742 -0.0681094 -0.0894166 -0.0892195 0.00384395 -1.53102 235730 268118 55956.1 131736 -35724.4 7702.61 
28264 2 -256.337 10.165 -39.4188 -0.946628 3.28344 -1.60074 0.31585 -0.0306092 0.0905007 0.0179348 -1.52083 50332.3 -136050 -63434 -71809.9 36391.1 -30646.4 
28263 2 -256.217 8.32245 -41.9442 0.987165 -1.18646 0.655897 -0.00736286 0.0326389 -0.161306 0.00354225 -1.52374 220348 -1708.29 161622 -81931.5 89609.8 -1916.35 
28266 2 -254.588 5.5746 -42.0151 0.583577 1.14492 -0.0917091 -0.141295 -0.105079 0.0994069 0.00209057 -1.53094 48974.9 27381.9 236527 -4969.01 -18717.4 -123267 
28356 2 -254.583 11.0711 -41.9874 -1.82013 0.517816 -0.566971 -0.245266 0.0184385 0.0632965 0.00491523 -1.51735 -50552 201675 279431 -162537 12965.9 23388 
28269 2 -254.639 7.30724 -39.3448 2.85114 -1.03947 -0.406751 0.00314061 0.152689 -0.0988082 0.0118079 -1.53073 -16641.6 45575.8 -92410.8 -40403.6 141978 65064.8 
28267 2 -253.044 8.27722 -41.935 -2.13684 -0.115305 1.02248 0.120312 0.048498 -0.10784 0.0070846 -1.52111 113246 140146 144535 -89515.8 -80973.6 -13961.1 
28268 2 -253.091 10.0991 -39.339 0.264068 -1.23457 -2.00474 -0.125524 0.0542247 -0.153275 0.00706949 -1.52192 87421.9 202528 -81634.9 -106038 16990.3 -34947.9 
28270 2 -251.416 5.43911 -41.9891 -1.06911 0.0041522 1.0309 0.0525873 0.138046 0.0666371 0.0027782 -1.51761 101612 175478 301078 -147346 -64760.3 -31288.1 
28273 2 -251.469 7.31642 -39.3771 0.0426128 -1.25699 1.66984 0.0242103 -0.0464143 0.0295935 0.00550433 -1.52142 165272 332925 38433.2 -111918 -87319.7 102576 
28360 2 -251.488 11.0709 -42.0338 -2.46999 -0.0266513 2.39715 0.235107 -0.0766749 0.12956 0.0149226 -1.52162 -173499 180012 -69441.1 88660.8 -137365 -38769.4 
28272 2 -249.957 10.1515 -39.4234 1.26869 0.786739 -0.355117 0.108567 -0.148135 0.114925 0.00296571 -1.52309 28572 78774.9 227239 -77082.9 128616 -141116 
28271 2 -249.836 8.24732 -41.9255 0.272179 -0.190359 0.798715 0.0399762 0.0507527 -0.109028 0.000942452 -1.51039 381097 342932 103627 -111298 -32362.9 -152022 
28274 2 -248.206 5.48384 -41.9366 -2.9738 -1.23484 0.245841 -0.166408 0.0064758 -0.0540379 0.0131352 -1.5205 -183647 387286 238311 43863.7 -46721 -9771.8 
28277 2 -248.249 7.32894 -39.3181 -3.71446 -0.693309 1.19946 -0.126804 0.0741187 -0.119614 0.0197953 -1.51706 151801 288926 64133.5 18391.9 -94061.3 -29100.4 
28364 2 -248.275 11.0274 -42.0264 -0.432242 0.0237165 -0.677665 0.0741956 0.164811 0.190042 0.000814437 -1.51082 267523 297326 -278039 11131.8 -154065 -110731 
28278 2 -245.117 5.53385 -41.9958 -2.30475 0.954564 -2.32519 0.28609 0.0276015 0.143468 0.0146477 -1.52238 -240946 -13502.3 122567 -8504.17 -217227 -90589.6 
28276 2 -246.774 10.1636 -39.3645 -3.44559 0.935819 -0.872464 0.188695 -0.18628 -0.0656167 0.0170149 -1.5059 209510 125552 136429 69119.7 -60628.1 -88808.9 
28275 2 -246.604 8.29685 -41.9697 -0.83398 -0.903481 -2.45299 -0.218641 -0.00389527 0.0319312 0.00948288 -1.51858 27789.5 127179 327282 26102 -644.169 -89531.6 
28281 2 -245.079 7.3233 -39.3214 1.00348 0.0526719 -1.15822 -0.1319 0.246913 -0.0626541 0.0029614 -1.49673 120667 138741 415491 256834 -188977 -84061.9 
28368 2 -245.037 11.0502 -41.9742 -0.660584 -0.0725262 2.08919 -0.104833 0.187878 0.0248607 0.00605367 -1.51226 349664 135959 332111 40625.1 5071.2 -9445.55 
28280 2 -243.511 10.1566 -39.3228 1.18886 1.91159 0.413451 -0.0994718 -0.199308 -0.168073 0.00659796 -1.50238 378998 439604 147739 -118125 -150355 -6425.79 
28279 2 -243.48 8.32935 -42.0577 -0.930832 -1.48759 -1.05839 -0.000889654 -0.0741332 0.243927 0.00528944 -1.51586 -133355 -49393.8 565527 177268 82190 19233.5 
28285 2 -241.853 7.34758 -39.3384 0.177244 1.63613 3.22484 -0.17814 0.0420026 -0.0159119 0.0165097 -1.51219 3190.32 163051 427239 -140494 128715 -125477 
28372 2 -241.825 11.0344 -41.9621 0.359276 0.210613 -1.29098 -0.0949075 -0.0367561 -0.108132 0.00231761 -1.5267 181145 -96617.9 133386 -12193.5 32207.5 -103710 
28286 2 -238.669 5.54114 -41.9716 2.3282 0.752496 -0.371157 0.127992 -0.0886095 -0.0802175 0.00771392 -1.50315 528310 21491.9 104846 -203697 -85723.8 -48150.3 
28282 2 -241.911 5.61674 -42.0324 -1.36095 -1.67228 -0.821425 0.147571 -0.216332 0.196926 0.00670496 -1.50713 293559 42026 267398 -202931 -127591 -185366 
28284 2 -240.317 10.0867 -39.3554 0.790234 1.99593 -2.21567 -0.0895897 0.0285761 -0.119898 0.0119873 -1.52027 -88142.2 -74443.9 135356 8178.86 -277724 -131144 
28283 2 -240.311 8.26719 -42.0045 0.423313 2.54253 1.6301 0.153214 0.150637 0.050469 0.0117146 -1.52957 -2954.04 -160271 -140389 28216.2 -48420.9 67784.7 
28289 2 -238.733 7.39079 -39.4518 1.89136 1.5472 2.09569 -0.0175951 -0.191985 0.249298 0.0130524 -1.52718 -536048 -157068 -15198.1 -46417.9 -78912.5 -167694 
28376 2 -238.634 11.0477 -42.0205 -0.107346 0.0706325 -1.95527 -0.239152 -0.125015 0.166115 0.00483606 -1.5395 -338510 -67282.1 -201821 73224 -84886.4 -83772 
28288 2 -237.184 10.1045 -39.4163 -1.87541 -0.547711 0.533237 -0.110941 0.0936354 0.196054 0.00516588 -1.53192 -422783 -472370 -133102 -83316.4 23674.1 88779.1 
28287 2 -237.057 8.27783 -41.9403 0.784216 -2.11843 2.96039 -0.0305351 -0.0955191 -0.236687 0.0174653 -1.53021 177619 -188827 -312233 -192833 -112397 103465 
28290 2 -235.369 5.49579 -41.9608 0.598795 0.452396 1.14586 -0.22461 0.0528675 -0.0617879 0.00236312 -1.51916 420349 224775 211051 -56371.2 115113 69004.7 
28380 2 -235.565 10.9814 -41.949 -4.93551 1.30906 0.94767 0.32763 0.127612 -0.147907 0.0339704 -1.53625 -498207 -204232 -385282 -28262.3 -34360 -221044 
28293 2 -235.63 7.37773 -39.3666 -0.0324602 -2.36811 1.90609 0.247685 -0.168714 0.014515 0.0116407 -1.52093 -406829 -184017 -190040 -97469 12368.6 143520 
28292 2 -234.098 10.0893 -39.331 -0.865864 0.28457 1.17444 0.0913936 -0.166736 0.0197908 0.00278354 -1.50844 -527748 -528292 327772 99448.1 -135850 -4994.3 
28291 2 -233.891 8.26399 -41.953 0.928003 -0.0189148 -3.70341 0.0751702 0.0752502 -0.0500024 0.0183597 -1.53688 322217 -97774.5 -61740.9 -83276.9 -172551 71070.9 
28297 2 -232.519 7.33206 -39.3692 -0.795644 -0.327267 1.72996 0.0264882 -0.128664 0.113007 0.00470169 -1.50261 -310576 -309634 203611 -254281 -228425 66358.9 
28384 2 -232.398 11.0042 -42.0689 -3.06708 2.23949 1.84686 -0.291754 0.14057 0.280321 0.0224612 -1.51518 -400711 200359 9765.2 -88886.9 -36203.1 -171127 
28296 2 -231.045 10.006 -39.38 -1.34489 0.0557974 -0.124783 0.0432738 0.174997 -0.00215953 0.00230167 -1.49602 -530900 -97363.7 421804 52728 -75160.4 44179 
28295 2 -230.671 8.27124 -42.0198 0.481693 1.36028 0.590559 -0.0930024 -0.0541138 0.0312774 0.00306206 -1.52899 734799 31513.4 118338 41076.9 -75082.4 134217 
28302 2 -225.74 5.51941 -41.7842 -0.495674 -2.17951 0.801367 -0.163516 -0.247511 -0.0645229 0.00710135 -1.53405 308509 239858 376129 -164799 17729.6 -58904.5 
28301 2 -229.459 7.28894 -39.362 -1.95165 -1.24963 -1.36215 0.176487 0.148315 0.0149878 0.00910127 -1.49054 -599019 -598123 55909.6 -166777 -139454 57898.8 
28388 2 -229.419 11.1075 -41.98 -4.82215 0.270386 -1.223 0.283137 -0.129424 -0.137979 0.0312637 -1.51624 -633585 -217303 -157229 -198932 -246308 -109816 
28300 2 -228.023 10.0991 -39.4415 -0.0280288 2.78365 0.0551093 -0.205816 -0.0400559 0.13579 0.00976446 -1.48181 -951146 209017 508339 -32005.7 -164720 184177 
28299 2 -227.434 8.29164 -42.0115 -0.462957 -0.545124 -0.176099 -0.231156 -0.0274444 -0.0271537 0.000683289 -1.52675 576631 -23507.8 178716 -152436 -226204 197030 
28392 2 -226.318 11.0982 -42.0438 -1.08663 -2.37021 -0.93171 -0.264413 -0.0302583 0.182923 0.00965643 -1.48775 -679794 -527600 -264906 -473229 -117032 -50665.3 
28305 2 -226.464 7.27626 -39.3158 1.01653 -3.34967 -0.902834 0.15836 -0.153043 0.0520451 0.0164603 -1.47556 -218977 -77305.3 -268829 -107169 -199602 -191145 
28304 2 -225.114 10.0464 -39.3242 -2.17667 1.01385 -2.31291 0.470175 0.0184698 -0.279692 0.014 -1.4852 -769786 258567 347395 204780 -64965.4 334512 
28303 2 -224.287 8.19014 -41.9229 -3.07936 1.17921 0.0958877 -0.110562 0.145589 0.0191168 0.0137063 -1.53154 217285 -249489 268403 -304986 -224959 312910 
28338 2 -269.025 13.8997 -41.9353 -0.5 0 0 0 0 0 0.000314879 -1.13742 -25762.9 341886 617409 73206.1 -14324.1 -931.527 
28339 2 -269.025 15.753 -39.3143 -0.5 0 0 0 0 0 0.000314879 -1.13337 118296 339035 648723 -15093.8 23270.9 23593.2 
28343 2 -267.42 12.9731 -39.3143 -0.5 0 0 0 0 0 0.000314879 -1.52106 400985 232126 560099 -193185 -48923.5 -48285.1 
28430 2 -267.42 16.6796 -41.9353 -0.5 0 0 0 0 0 0.000314879 -1.52765 475777 371835 467499 423078 -24769.6 32077.4 
28341 2 -265.886 13.9675 -42.0306 -0.735013 0.492232 1.98431 0.0892948 -0.248062 0.331299 0.00594494 -1.57573 690099 176232 170409 46965.9 31551.4 -121209 
28342 2 -265.853 15.7031 -39.3414 0.538819 1.50829 -0.999301 -0.0378808 0.0455997 0.0136985 0.00448876 -1.5872 800868 372674 319673 -148299 -64778.6 4580.22 
28434 2 -264.193 16.6846 -41.9312 -0.58091 0.573462 0.570009 -0.140103 -0.0357156 -0.0377607 0.00124847 -1.52135 410109 -44037.3 310140 -146790 -28776.7 28500.7 
28347 2 -264.194 12.9214 -39.2659 0.134972 0.060192 -1.30385 -0.0791908 0.0146124 -0.151266 0.00216874 -1.50142 386695 218331 614443 -307452 -27073.9 -208734 
28346 2 -262.607 15.6503 -39.364 -1.22193 -1.38166 -0.430072 0.0505701 0.168621 0.126212 0.00451796 -1.50275 531792 219749 277593 -110384 -74856.6 -121197 
28345 2 -262.606 13.9506 -41.9938 -1.27645 0.834547 1.05002 -0.00860342 -0.239593 0.104384 0.00431805 -1.50735 483412 172516 -113254 57590.6 -165299 -55768.6 
28351 2 -260.997 12.901 -39.4428 -2.21416 1.4039 0.652094 -0.174338 0.131604 0.151379 0.00919281 -1.50377 -143681 105690 251792 116852 -153919 -11762.2 
28438 2 -260.922 16.6536 -41.9399 -1.82574 -2.32343 1.68719 -0.345326 0.0830188 -0.0374884 0.014583 -1.51995 -13507.5 193764 258875 -114990 121655 -56338.5 
28350 2 -259.314 15.6653 -39.3612 -2.24555 0.863622 -0.288321 -0.544795 -0.0126824 0.197981 0.00739521 -1.51016 -212026 16000.6 101475 -4339.21 -4627.14 -2535.61 
28349 2 -259.367 13.9127 -41.9839 -1.40031 -0.597026 0.605542 -0.093073 -0.123467 -0.00833679 0.00338054 -1.54001 146643 -45737.8 -40962.6 66945.5 21471 86685.5 
28355 2 -257.907 12.8955 -39.3527 -1.44087 0.700942 0.554952 0.0699364 0.0785844 -0.0566304 0.00362162 -1.52853 -555990 -183151 -22048 181871 -142998 35316.8 
28442 2 -257.86 16.6965 -41.9057 -2.87438 -0.348896 -2.27227 0.280896 -0.0690791 -0.228544 0.0170627 -1.53808 -505889 24290 -259567 -20824.2 44737 49016 
28354 2 -256.305 15.7173 -39.3337 -0.56721 3.15829 -0.462918 0.18686 -0.118861 -0.00549881 0.0132385 -1.52509 -624379 -110472 196426 84100.6 -145103 -79884.2 
28353 2 -256.232 13.9128 -41.9499 -0.0954241 0.0965104 3.341 -0.0183616 -0.0209187 -0.0426773 0.0140823 -1.52196 170821 271713 34365.2 -84810.2 -36935 64602 
28359 2 -254.785 12.9476 -39.3786 -0.456506 1.12787 -1.26119 0.223676 -0.167631 0.00697118 0.00386809 -1.51467 27779.2 216785 158433 -123076 -83651.5 10924 
28446 2 -254.687 16.6882 -41.9855 -0.314219 -0.213933 -2.75927 0.0736557 -0.165964 0.00262145 0.00977145 -1.50857 156832 121639 138664 -258084 -242334 -109208 
28358 2 -253.135 15.6488 -39.4004 -0.578775 0.158696 0.186648 0.0119462 0.147151 0.0602134 0.000497513 -1.5094 44098.6 191299 211356 70720.4 -6904.22 77748.6 
28357 2 -253.011 13.8051 -41.9958 -0.834014 -1.69972 -0.435007 -0.198847 0.221819 -0.0498756 0.00475324 -1.51595 108866 58300.8 43021.6 -61258.8 -115093 -36101.3 
28363 2 -251.589 12.8729 -39.412 -3.1716 -0.980537 -2.48551 0.176125 0.0390366 0.0351939 0.0216615 -1.52516 208584 -24598.9 80609.8 119145 -146528 51901 
28450 2 -251.495 16.6094 -41.9513 -2.07482 -1.80182 -1.25481 0.04262 -0.00215752 -0.131626 0.0114944 -1.53444 7339.35 -89047.6 5116.94 118840 -138126 42207.1 
28362 2 -249.954 15.6609 -39.4441 0.0301994 0.971323 -0.461259 -0.0287635 -0.0513802 0.135564 0.00145744 -1.52105 -132404 345644 -65255.5 7825.6 -37935.6 -36853 
28361 2 -249.831 13.8752 -42.0508 1.4103 0.616137 -0.459814 -0.0296233 -0.150458 0.193117 0.00324956 -1.52788 97988.1 286472 -52664.8 74871.6 -58831.5 -58471.9 
28367 2 -248.359 12.8546 -39.4002 0.402367 0.408872 0.997152 0.0383648 0.198864 -0.10687 0.00166683 -1.51165 404292 125382 270184 70653.1 26823.2 -112083 
28454 2 -248.307 16.6748 -41.9952 0.43583 -0.774768 -1.01784 0.0852228 -0.203397 -0.0521367 0.00230013 -1.52889 226800 -191192 -283721 86615.2 -103864 211649 
28366 2 -246.816 15.7297 -39.4279 0.00409167 -1.49135 1.08094 0.169176 -0.269133 0.013149 0.00427303 -1.52 16533.6 56916.8 8226.99 -46292.9 -61721.6 -132536 
28365 2 -246.647 13.8938 -42.0184 -0.130184 -2.13209 -0.397157 -0.0283237 -0.187546 0.0876316 0.00594553 -1.51058 218394 321534 241104 -122092 -80698 -72141.1 
28371 2 -245.119 12.929 -39.3713 1.11711 2.33779 2.19107 -0.159303 -0.113148 -0.191648 0.0145021 -1.51529 338602 56967.9 34025.7 -248220 -175827 -92037.5 
28458 2 -245.081 16.5868 -42.0622 0.735899 0.0217525 -0.3637 -0.149306 0.145546 0.101866 0.00084929 -1.52272 166822 65944.8 19422.5 -146064 -9269.49 108806 
28369 2 -243.423 13.8138 -42.0502 2.67408 -3.65167 2.32905 -0.0806931 0.0220483 0.0559731 0.032634 -1.51805 218858 174170 -53039.7 49482.1 -39161.7 -124561 
28370 2 -243.594 15.6123 -39.4967 -0.379458 1.88599 0.191599 0.170609 0.188443 0.0767858 0.00470764 -1.51585 270395 29603.6 64040.6 -32091.2 -128133 26287.9 
28375 2 -241.903 12.8562 -39.4411 2.9087 -1.67705 1.4313 -0.00288931 0.157212 0.12716 0.0167789 -1.52467 190169 77233.4 -79930.2 16140.8 -27587.2 -71528.7 
28462 2 -241.893 16.6489 -42.0931 1.10109 0.0311832 -2.34396 -0.00474214 -0.103973 0.169294 0.00844825 -1.52759 -39994.8 253035 -255341 -18165.3 -164672 -35651.4 
28374 2 -240.378 15.7353 -39.5042 0.193175 3.19673 -0.0124531 -0.00532427 -0.307744 0.137251 0.0129183 -1.50978 245634 110193 61167.3 49835.8 -15493.3 -139326 
28373 2 -240.221 13.7668 -41.9691 -1.24953 -2.22724 2.47764 -0.098802 0.185382 -0.125525 0.0159463 -1.51987 -49374.6 86112 -181124 -165105 -55239.9 -74960.7 
28379 2 -238.71 12.8568 -39.4021 2.30798 -0.553589 1.26679 -0.0578356 0.0536884 0.0925201 0.00911638 -1.51015 249221 298652 57416.7 41637.4 -260393 -14685.1 
28466 2 -238.718 16.5664 -42.0589 -0.0335889 -1.88159 -0.0835996 0.0551219 0.112168 0.181802 0.00446939 -1.51804 -68304.7 284259 -388019 -72537.9 -22821.4 30446.5 
28378 2 -237.158 15.6537 -39.4627 0.00691438 -2.09296 3.42547 -0.228514 -0.0513553 0.0775676 0.0202963 -1.51053 -59797.7 390016 125457 -104856 -84605.6 -20003.7 
28377 2 -237.074 13.7572 -42.0035 -3.56488 -0.236988 2.15591 -0.177479 0.170966 -0.0387595 0.0219313 -1.53052 -573622 87301.4 12609 -102351 86118.3 -95963.9 
28383 2 -235.537 12.7762 -39.4306 -3.53781 -0.872271 3.20355 -0.300321 0.269911 0.328918 0.0296486 -1.50182 -260117 -219292 141438 -2212.25 58142.1 22120 
28470 2 -235.563 16.6071 -42.0328 1.29933 0.357583 0.440708 -0.0394275 -0.0214558 0.102624 0.00253206 -1.52436 -339121 2290.13 102009 -73013.8 91336.9 -178596 
28382 2 -234.116 15.5594 -39.2768 -2.04697 -1.41325 -0.740357 0.114544 0.141296 -0.303493 0.00848348 -1.51497 -465835 425097 96425.6 -167324 -45190.4 -158117 
28381 2 -234.04 13.8315 -41.9738 -2.79902 1.45276 1.09097 0.281203 -0.0929642 0.0279491 0.0140251 -1.50894 -473980 404186 70118.4 -58803.5 27443.3 60002.9 
28387 2 -232.495 12.7543 -39.363 -1.17365 -1.72499 -2.15333 -0.176601 0.179377 -0.0898826 0.0113229 -1.49501 -873834 116792 334419 -114218 -116023 -59356.1 
28474 2 -232.471 16.6369 -41.9005 2.05798 -0.881677 -0.377266 0.0719146 -0.152289 -0.258357 0.0064928 -1.49989 62850.5 218498 99108.3 145944 -232117 -222847 
28386 2 -231.042 15.6116 -39.3307 -2.50914 1.71646 -1.32432 0.0457635 0.0347159 -0.190969 0.0138495 -1.52026 -452498 -151625 -121173 317057 -155487 -45841.2 
28385 2 -230.958 13.8296 -42.0441 -2.45697 -1.09614 -0.235396 -0.292461 0.092046 0.130437 0.00918646 -1.5099 -834645 24616.5 -173338 57713.8 -244582 167351 
28391 2 -229.549 12.9236 -39.4685 1.80419 -0.202768 -2.36396 0.158422 -0.290302 0.35653 0.0111902 -1.48887 -805003 -139623 -58252.6 62882.8 -97629.9 -87031.3 
28478 2 -229.354 16.6161 -41.9688 -2.2944 -0.542139 1.75198 -0.238137 0.0846927 0.0264567 0.0108667 -1.52296 -735923 -181747 -240696 294248 -212156 -69728.1 
28390 2 -227.967 15.5908 -39.4246 -1.56376 0.2291 -1.49862 -0.0921144 0.15541 0.0874039 0.00597475 -1.52562 -650357 -112658 -216976 -16292.8 -159831 74171.3 
28389 2 -228.004 13.8412 -42.027 -1.16341 2.65981 1.21165 0.38737 -0.0158011 0.126492 0.0124644 -1.51744 -1.01636e+006 -430516 -575517 -161537 -130989 -14783.2 
28395 2 -226.496 12.8349 -39.4109 -2.01433 1.76812 0.959246 -0.0759594 -0.00456045 0.00943968 0.0102071 -1.51835 -417795 -223686 62575 34570.2 -9618.49 -85382.5 
28482 2 -226.378 16.6497 -41.9621 -1.641 0.560266 -2.24334 0.00524706 -0.0729838 -0.0911544 0.0101257 -1.50531 -998708 83487.2 21322.6 110298 -199904 -29776.6 
28394 2 -225.002 15.6008 -39.3252 0.624928 2.37517 1.34447 0.189336 0.227295 -0.228888 0.00987408 -1.50053 -682823 -363752 -397196 232312 51459.3 213113 
28393 2 -224.987 13.829 -41.983 -0.458735 -0.701891 -2.37894 0.217597 0.130288 0.124113 0.00801359 -1.51485 -215450 -136528 232689 -297002 -42783.3 36898.2 
28428 2 -269.025 19.4596 -41.9353 -0.5 0 0 0 0 0 0.000314879 -1.13308 -48758.3 325896 635970 94438.5 11075.9 -2388.97 
28429 2 -269.025 21.3129 -39.3143 -0.5 0 0 0 0 0 0.000314879 -1.13537 151504 380300 644865 -63616.9 236.179 668.151 
28433 2 -267.42 18.5329 -39.3143 -0.5 0 0 0 0 0 0.000314879 -1.52903 148834 433035 333044 -386896 -104007 -50491.5 
28520 2 -267.42 22.2395 -41.9353 -0.5 0 0 0 0 0 0.000314879 -1.52479 237203 434896 598381 294973 4727.77 13632.6 
28523 2 -267.42 24.0928 -39.3143 -0.5 0 0 0 0 0 0.000314879 -1.52604 337290 589058 385623 -312689 1134.73 -3957.76 
28431 2 -265.883 19.5001 -41.9501 0.726524 0.677686 -0.813697 -0.0368487 -0.133128 0.0302084 0.0020772 -1.59976 378616 300204 317390 37478.6 -3957.75 -48836.3 
28432 2 -265.859 21.2498 -39.2852 1.17156 0.254813 1.96872 -0.0480211 0.178602 -0.119289 0.00669228 -1.59503 722049 136314 207347 -109760 -33639.5 -38593.7 
28527 2 -264.244 24.0197 -39.3202 1.20061 -0.229849 -0.566668 -0.047953 0.0467378 -0.0314449 0.00228655 -1.50999 384822 469058 267880 -136592 -36856.8 -212752 
28437 2 -264.294 18.492 -39.3012 0.725921 1.52215 -2.31892 0.118918 -0.0408203 -0.0682106 0.0103549 -1.52646 282677 256112 243970 -108826 414.286 17503.9 
28524 2 -264.281 22.284 -41.9442 -0.409211 1.993 -0.263442 0.0551067 -0.138355 -0.0120425 0.0053012 -1.51624 428046 331852 354295 -128266 3302.64 -87480.7 
28435 2 -262.735 19.4215 -41.9564 -0.427779 1.73727 0.90327 0.349078 0.117948 0.0546009 0.00505949 -1.49166 436786 294901 93300.4 -255240 -170214 -116142 
28436 2 -262.587 21.2089 -39.3548 1.36461 -1.68196 0.279874 -0.164327 0.10168 0.0966855 0.00600724 -1.50451 364971 300236 464393 9127.75 106786 -94474.2 
28531 2 -261.038 24.0273 -39.4018 2.36375 -0.11016 3.06042 -0.0804316 -0.0716748 0.201226 0.0188495 -1.51177 100890 120908 240572 -197231 42988.6 -107390 
28441 2 -261.031 18.4538 -39.3522 -3.19294 1.61394 1.6043 -0.064467 0.026864 0.0396467 0.0193631 -1.50601 260788 167905 326873 -8931.72 43328.5 94910.2 
28528 2 -261.025 22.2183 -41.9576 1.2274 0.712311 0.00381908 0.00238074 -0.0109719 -0.0207636 0.00253655 -1.51436 405998 355190 41654.2 -12378.5 20963.4 -192598 
28440 2 -259.421 21.2317 -39.3033 0.44013 -0.720222 3.03669 -0.0455825 -0.00902259 -0.107833 0.0125119 -1.51589 81633.3 251274 341892 -18064.8 -90627.8 -121568 
28439 2 -259.406 19.4591 -41.9641 -0.402656 1.58579 -0.27743 -0.112466 0.0596805 0.0521759 0.00346851 -1.51985 332343 120138 159717 14709.9 16928.9 -46058.5 
28445 2 -257.888 18.4355 -39.3415 -0.723231 1.27892 0.199436 -0.0741205 0.154711 0.00185293 0.00276901 -1.5351 -355332 -252142 -110966 -97015.9 -226136 -255732 
28532 2 -257.792 22.2382 -41.9933 -2.17008 1.4466 -1.33017 -0.0635189 -0.0634801 0.135314 0.0107957 -1.52124 279934 -15724.6 155373 -133948 -168805 -77365.9 
28535 2 -257.822 23.952 -39.3216 1.49771 -1.20494 0.0641042 -0.213152 0.0466822 -0.118876 0.00465911 -1.54098 -412145 -124503 -18839.5 -70429.7 123848 9247.9 
28444 2 -256.26 21.207 -39.3853 0.774754 -0.274454 -0.795163 -0.103809 0.00938196 0.0082872 0.00164726 -1.52863 -118579 -293294 -241677 -76824 -236679 -130564 
28443 2 -256.23 19.4732 -41.9079 -2.52282 -0.568986 0.882457 -0.0182492 -0.133848 -0.205312 0.00940495 -1.53468 106084 58460 -26657.8 24857.4 -172145 -136623 
28449 2 -254.736 18.4284 -39.3668 -0.369127 -0.332547 1.20573 0.214615 0.0802814 0.0159109 0.00214199 -1.52125 32181.3 94338.3 -16742.6 167826 -25974.7 -78749.7 
28536 2 -254.574 22.1584 -42.0132 -1.22848 -0.068503 -1.76125 -0.0975061 0.116547 0.0299065 0.00581375 -1.52459 127888 175874 -304253 -18348.1 -163852 -61353.8 
28539 2 -254.753 23.9202 -39.3906 0.0274217 0.879522 -0.717381 0.422847 0.123419 0.112776 0.00162345 -1.51668 -414063 -498899 -48793 468217 -116306 200997 
28448 2 -253.095 21.2922 -39.4668 -2.2852 -0.411331 1.57269 0.111607 -0.29793 0.154719 0.00990571 -1.51583 91901.5 -60434.9 96574.4 166462 -73309.6 88620.3 
28447 2 -253.034 19.3288 -42.0402 -1.85657 1.14282 0.712445 -0.0266766 0.222233 0.108463 0.00662565 -1.51563 76062.8 -64461.2 92246.1 42549.4 -115666 114070 
28453 2 -251.531 18.533 -39.3954 0.894202 1.53112 -2.36171 -0.129107 -0.157245 -0.0173774 0.010985 -1.51457 46341.1 391621 41048.3 -4230.12 -126744 -21580 
29351 2 -251.547 24.0116 -39.3634 3.23664 -0.0830548 1.26016 0.171607 -0.0393184 -0.00270565 0.0152033 -1.51969 318599 -28081.9 201164 10008.4 -144476 -22696 
28540 2 -251.357 22.17 -41.9918 -1.31763 0.952013 0.0995721 -0.264777 0.0864079 0.00717592 0.00334072 -1.51776 -8363.44 329453 -75652.2 54964.9 109160 39328.4 
28451 2 -249.876 19.3731 -42.031 -1.90794 1.49161 0.56883 0.0126224 0.168842 0.0944422 0.00779477 -1.53396 -204251 39557.1 -105433 245609 -115252 -23314.7 
28452 2 -249.848 21.2714 -39.4122 -0.376245 1.72563 -1.21446 -0.190331 -0.0579232 0.0209822 0.00578658 -1.53066 -103140 -84351 40364.7 13053.1 -78043.1 124295 
28547 2 -248.315 24.014 -39.3604 1.80742 -0.896958 -0.851092 0.151032 0.0632923 -0.0241921 0.00604021 -1.51831 389066 -92050.1 257472 58809.4 16449.2 -30028.5 
28544 2 -248.246 22.2178 -42.0078 -1.2558 -1.00024 3.15597 0.0716321 -0.00164217 0.0530545 0.0157914 -1.52678 -202062 188510 -226613 145023 -20880.6 68102.3 
28457 2 -248.424 18.4469 -39.4145 1.78249 -1.00236 0.0524955 0.249988 0.121372 0.0883228 0.00527076 -1.5149 173884 152014 202027 168681 -91564.8 -105260 
28456 2 -246.722 21.2923 -39.4162 -4.06369 -2.38839 0.00222263 0.0230687 -0.182097 0.105959 0.0279839 -1.49866 -50742 443689 327922 60677.3 -162046 -93758.5 
28455 2 -246.698 19.455 -42.0095 -0.187384 -2.69393 0.693612 0.139919 -0.0961697 0.158067 0.00979085 -1.51214 227015 334752 111132 -92530.8 -156857 -79374.2 
28461 2 -245.144 18.3873 -39.3688 3.11558 -0.538602 -0.590988 -0.110889 0.134165 -0.242865 0.0130312 -1.49795 394644 222886 190386 -214782 -118155 6562.65 
29359 2 -245.044 24.0345 -39.4215 1.19703 -1.15716 0.0961141 -0.189799 -0.0493856 0.197815 0.00350291 -1.51076 278038 164218 258512 -46134.4 -115172 -10996.4 
28548 2 -245.045 22.2495 -42.0182 0.0402689 -4.4572 -1.21864 -0.0389016 -0.127427 -0.0790533 0.0268949 -1.52176 80771.9 137178 113382 69234.5 -67654.8 -105138 
28460 2 -243.573 21.1713 -39.4775 -0.505246 -0.664028 0.223565 0.0435529 0.04175 0.069037 0.000939836 -1.52766 -28685.3 -11183.8 53072.9 -54907.4 -167879 -55608.2 
28459 2 -243.518 19.3616 -42.0373 -1.43734 0.113627 0.0445815 0.0351548 0.119513 0.122385 0.00262086 -1.52638 151917 117514 -202158 -10944.7 -104459 -181289 
28465 2 -241.922 18.4474 -39.4708 -0.661321 0.741117 -0.606092 -0.288568 -0.0346326 0.133812 0.00170532 -1.52201 -31096.4 -34039.3 122714 136913 -63248.7 66924.6 
28555 2 -241.913 23.8594 -39.4755 -2.01374 1.05521 -1.24987 -0.0322659 0.384856 0.0530085 0.00847753 -1.51557 -165218 128478 156679 210491 -132767 145872 
28552 2 -241.869 22.1315 -42.0888 -1.59894 -1.30727 2.5387 -0.0314541 0.105792 0.0701714 0.0134901 -1.52158 8943.74 302413 -69770.7 66826.1 -145148 -216347 
28463 2 -240.294 19.4052 -41.9906 1.61777 2.3312 0.836143 -0.0276338 -0.0540692 -0.270498 0.0110218 -1.5263 74117.6 10050.1 -226325 -47133.2 -17840.1 17553.4 
28464 2 -240.38 21.1897 -39.4408 -1.22201 1.02743 1.89675 0.122264 -0.0108983 0.0546281 0.00774173 -1.52924 62306.2 -303519 -33834.3 217723 6387.05 -249235 
28469 2 -238.813 18.4534 -39.4504 1.31732 1.56578 -2.32591 0.2381 -0.0944542 -0.049547 0.0120874 -1.51948 -106441 -38761.3 -227902 -86774.3 -317710 36004.3 
29367 2 -238.788 24.0057 -39.4836 0.837497 -0.588524 -1.38988 0.216052 -0.1323 0.306359 0.00375276 -1.51837 91436.1 1803.3 222782 122455 -18257.1 -7286.22 
28556 2 -238.701 22.1598 -42.0122 0.0928157 -1.53443 4.44072 -0.0361913 -0.0244942 -0.10189 0.027814 -1.5242 -88336.3 54772.5 223038 -5009.86 92707.7 -161014 
28468 2 -237.159 21.2228 -39.3473 -1.12876 -0.0119522 2.98813 -0.163668 -0.0981596 -0.075555 0.0128511 -1.52566 284794 150839 14704.6 -199100 35030.7 -8573.75 
28467 2 -237.099 19.3888 -41.9913 -1.98328 1.38282 -1.35535 -0.218952 -0.00699716 0.0125381 0.00967635 -1.52216 -212807 143569 206937 41841.1 -103000 34577.1 
28563 2 -235.549 23.9231 -39.3829 1.18516 -1.15944 0.650143 -0.0115663 0.0877854 0.0190282 0.00399466 -1.51632 338610 69687 -55004.6 -178854 -53892.4 -173060 
28473 2 -235.557 18.43 -39.415 1.49922 -0.415225 2.20153 -0.285978 -0.237093 0.0799513 0.00915269 -1.52963 -119477 -6592.64 76536.4 -304955 -63103.1 -72926.8 
28560 2 -235.561 22.1465 -41.9159 -2.69342 -1.55352 -2.61391 0.109837 0.0118264 -0.220907 0.0207826 -1.52186 -152174 -34295 111979 10488.6 -73928.2 -196316 
28472 2 -233.997 21.0711 -39.3527 2.39171 0.432577 1.51411 0.0537061 0.397311 -0.0973776 0.0103279 -1.52061 45313.8 -216799 165986 -44114.7 -152036 -25234.1 
28471 2 -234.043 19.3643 -42.0502 -1.09345 0.203689 -1.40503 0.370081 0.168157 0.0465014 0.00404462 -1.50403 -68762.4 76077.2 -50455.3 83090.9 -39111.2 -127278 
28477 2 -232.47 18.4207 -39.4358 -3.19882 -0.190907 2.2294 0.107973 0.00896875 0.25987 0.0191939 -1.48754 -114260 -40145.9 316570 385772 -47023.2 -308528 
28567 2 -232.35 23.9101 -39.3027 -0.53397 0.364375 0.553921 -0.0915287 0.206138 -0.108352 0.0009128 -1.53502 180856 -100047 -51836.3 232663 65440.2 95892.2 
28564 2 -232.394 22.1681 -41.9754 0.710484 1.89961 1.07617 0.17664 -0.157179 0.0922226 0.00663948 -1.51355 129858 103652 220016 246077 -214956 -204726 
28476 2 -230.803 21.2685 -39.3528 0.0314888 -0.812345 -0.885027 -0.108403 -0.432311 -0.235432 0.00181896 -1.50791 279633 -56384.8 182932 15106.6 -288877 -233683 
28475 2 -230.701 19.4246 -42.0065 -1.18682 0.889569 -1.82381 -0.611918 -0.0379603 0.186954 0.0069603 -1.49173 -330868 -25038.8 -87154.7 32014.3 -117916 -3070.84 
29386 2 -224.419 21.2116 -39.4244 -3.44394 0.879865 -3.2568 -0.332934 0.220507 0.0526278 0.0292732 -1.51157 7781.83 -205311 47625.4 233616 -385611 680.871 
28481 2 -229.364 18.4142 -39.3668 -2.22234 0.381926 -0.32444 -0.00463559 0.0219334 0.0496971 0.0065368 -1.5398 -319160 387877 -132777 26121.4 -69939.7 18407.7 
28571 2 -229.174 23.9112 -39.2842 2.53623 1.62903 1.84871 0.126579 0.240101 -0.22006 0.015749 -1.50574 238756 -15899 415629 62517.4 -73614.2 80901.3 
28568 2 -229.204 22.1682 -42.0831 -1.04401 -0.949338 -2.07103 0.182458 0.165636 0.511296 0.00791022 -1.49995 271157 -297363 42877.2 -107658 -173096 70124.8 
28479 2 -227.733 19.4512 -41.8792 -2.49956 1.86516 -1.97578 0.108079 0.00953081 -0.364558 0.0171677 -1.47493 -1.07391e+006 108678 275061 291319 -218959 44354.7 
28484 2 -227.636 21.2261 -39.298 2.94161 0.892477 -2.31137 0.0569295 -0.0648874 -0.19971 0.0186308 -1.528 460569 -53735 -39877.8 86170.3 -35007.9 -232944 
28485 2 -226.294 18.4001 -39.3623 -2.85929 3.2831 -1.24794 0.0954383 0.153245 0.0311901 0.0258348 -1.52065 -306517 -70275.5 -188007 237194 -169696 194228 
28575 2 -225.96 24.0149 -39.3258 -0.423441 3.15888 -1.0674 0.0592178 -0.112651 0.0876621 0.014229 -1.52401 492228 145716 131036 108161 -98981.1 -19147.4 
28576 2 -225.972 22.2426 -41.9286 -1.02619 0.328771 1.10029 -0.152257 -0.0459218 -0.122533 0.00298731 -1.50396 259166 36675.4 200153 348222 -141684 23120.9 
28572 2 -224.739 19.4321 -41.9788 -1.48684 0.0611544 0.542714 -0.134669 0.0694596 0.0242486 0.00316009 -1.47841 -1.25319e+006 -222945 -112628 350718 -67540.1 -244315 
28518 2 -269.025 25.0195 -41.9353 -0.5 0 0 0 0 0 0.000314879 -1.13802 -242325 290800 613814 82645.7 11999.6 -4335.19 
28519 2 -269.025 26.8728 -39.3143 -0.5 0 0 0 0 0 0.000314879 -1.11941 35799.2 176121 493539 58255.2 67072 -103433 
28608 2 -268.918 30.7442 -41.8377 0.879191 0.631886 2.65386 0.0964478 -0.0122288 -0.188704 0.0103472 -1.19436 8660.87 428286 409621 -130296 -123687 297.61 
28610 2 -267.42 27.7994 -41.9353 -0.5 0 0 0 0 0 0.000314879 -1.52904 81774.6 223529 477601 416020 -41486.5 19962.2 
28613 2 -267.42 29.6527 -39.3143 -0.5 0 0 0 0 0 0.000314879 -1.45041 135032 528058 173636 -127140 -90778.6 19263.7 
28521 2 -265.942 25.0932 -41.9268 -0.290931 0.677883 -0.316142 0.23108 -0.250634 -0.0882247 0.000811271 -1.58271 409452 165392 395514 4056.41 -27606.5 -61361.7 
28522 2 -265.852 26.8605 -39.3293 0.630201 1.14371 -0.0972817 -0.124651 0.0193578 0.048023 0.00215967 -1.61094 553423 234998 12457.3 -118658 -9999.39 -7998.32 
28611 2 -265.814 30.5659 -41.9623 -0.83527 -2.89075 2.03559 -0.0505112 0.124454 0.0825232 0.0166228 -1.58399 324382 248444 144217 172718 11344.5 20.5091 
28617 2 -264.216 29.6091 -39.3696 -0.675397 0.886187 2.07717 0.0283021 0.0395007 0.117984 0.00699803 -1.52893 505251 174605 62660.7 39422.5 152514 -93546.1 
28614 2 -264.294 27.8064 -41.9357 -0.177985 0.791514 -0.376605 0.174747 -0.0564048 -0.0368369 0.00100762 -1.52468 208623 10652.2 229717 3497.15 28115.8 -153629 
28525 2 -262.696 25.0384 -41.986 1.20542 1.05058 0.884034 0.044258 -0.0443034 0.180009 0.00420461 -1.51905 361473 201190 327475 -160874 -90171.5 43967.8 
28526 2 -262.675 26.8252 -39.2409 -1.08882 -0.869176 -3.47204 0.155329 -0.00583628 -0.416427 0.0176283 -1.51515 215384 186585 -33347.7 54058.6 180979 53056.8 
28615 2 -262.602 30.547 -41.9183 -1.33996 -0.277239 0.128489 -0.00530474 -0.0267156 -0.0939715 0.00237907 -1.52077 255888 135895 205011 -123399 -2208.47 79009.1 
28621 2 -260.925 29.5509 -39.3694 0.156215 1.6538 0.169222 -0.181758 0.022222 0.0783639 0.00351165 -1.51482 338851 269599 152759 -77039.1 -127340 -107660 
28618 2 -261.064 27.7555 -41.9277 -3.46192 0.87901 -1.66592 0.0535444 0.0687908 -0.00905232 0.0195638 -1.51331 298486 151917 191764 95533.8 -81304.9 -242536 
28530 2 -259.442 26.7054 -39.3158 0.351976 -0.744813 2.49196 0.118792 0.230968 -0.116421 0.00867617 -1.50959 471995 114680 123536 -105382 -86372.5 -91373.9 
28529 2 -259.457 25.007 -41.9534 1.29871 0.689066 -0.160519 0.087636 -0.106085 0.0161552 0.00275484 -1.52427 388494 113569 -3415.95 -50204.2 108546 -22486.8 
28619 2 -259.362 30.5398 -42.0125 -2.29466 0.500472 -0.611883 -0.0433085 -0.168474 0.096024 0.00741898 -1.52626 112334 89514.1 158897 25504.1 -37844.5 -19.2277 
28622 2 -257.801 27.7352 -41.987 0.305753 -1.22315 0.381304 -0.0742015 -0.0742889 0.155403 0.00218524 -1.52004 228728 242752 94947.3 -26641.6 29322.3 -242676 
29343 2 -257.749 29.5143 -39.405 -0.0803089 0.157484 -0.79135 -0.0177582 -0.0285218 0.144216 0.000828114 -1.5066 263956 402620 181280 -128802 131572 69644.1 
28533 2 -256.22 24.9109 -41.8984 -1.32598 -1.06451 -0.232805 -0.0278833 0.0666758 -0.417818 0.00371004 -1.51386 292562 -12232.3 -175304 -175616 -155801 -163986 
28538 2 -256.156 26.6358 -39.3832 -0.155543 0.84663 -0.0238265 -0.183362 0.418262 0.0730649 0.000933987 -1.50894 224663 5640.24 -185815 91567.4 95287.3 -257185 
28623 2 -256.18 30.5052 -41.949 -0.231099 1.16635 -1.70025 0.0679858 0.0692991 -0.0879974 0.00542175 -1.51672 200651 300268 28519.5 1538.64 135017 -27563.2 
28626 2 -254.634 27.6949 -41.9669 -3.9527 1.94136 0.330472 0.0844633 0.126931 0.0361242 0.024563 -1.52633 14774.7 255598 3697.45 111016 23997.1 -36747.2 
28633 2 -254.541 29.5216 -39.3571 0.789549 1.1568 -1.40512 -0.066578 -0.0809027 -0.0621481 0.00495741 -1.52614 130419 36336.1 40195.2 77413.3 -13612.4 50298.2 
28543 2 -252.989 26.7556 -39.4051 0.212614 0.50992 -0.515947 -0.118603 0.0362898 0.123701 0.000719719 -1.51634 -86097.1 158579 98905 339976 -37449.1 -200962 
28537 2 -253.023 24.9684 -41.9669 -1.78936 -0.200095 -0.668668 0.00392785 -0.200511 0.00849337 0.00464631 -1.52772 271562 36900.7 -213756 9321.15 -160674 73738.6 
28630 2 -252.958 30.5331 -41.9294 -2.14972 -0.684094 -0.728217 -0.0574201 -0.105055 -0.191211 0.00707797 -1.51755 188192 194368 -63817 130960 -97707.3 -11568.6 
29444 2 -251.318 29.5957 -39.4141 0.929359 2.13013 -0.188793 -0.0136976 -0.162245 0.125652 0.00684774 -1.51729 302841 211349 142534 107113 -86811.9 -32398.5 
28546 2 -251.424 27.7444 -41.9857 1.42453 -0.255632 -2.62232 0.0816348 0.0803085 -0.0135243 0.0112994 -1.52385 145041 237744 109147 33759.9 -34157.7 -72129.1 
29361 2 -249.837 26.7702 -39.3737 0.129269 1.68905 0.930764 0.0202756 0.0753016 -0.002895 0.00470544 -1.51529 -209230 140499 122151 164893 125165 -144116 
28541 2 -249.816 24.9888 -41.9676 0.181633 3.79822 -2.35084 -0.0702234 -0.0638648 -0.0349564 0.0251726 -1.53408 231922 30592.2 152461 41032.5 -57408 -31916.2 
29449 2 -249.753 30.5578 -42.0251 0.244897 -0.708968 -1.95161 -0.0393443 -0.180777 0.0270666 0.00550585 -1.52633 -19680.8 58413.6 84948.5 129819 114444 -99450.1 
30269 2 -248.106 29.5134 -39.3989 -0.923418 2.05179 2.06806 -0.167563 0.113518 0.0316255 0.0117632 -1.50507 289178 10190.6 421098 147105 -44915.5 -168769 
29360 2 -248.237 27.7491 -42.0169 -0.926554 -0.382738 1.64945 0.0778958 -0.0494851 0.116874 0.00469255 -1.52412 238927 74712.3 -43401 -20357 -7907.87 5277.55 
28551 2 -246.607 24.9699 -42.0001 1.6899 3.43515 0.750554 -0.0780158 0.0716582 0.118705 0.019169 -1.52835 132566 90599.8 -17297.8 54828.8 -161449 39399 
30262 2 -246.608 30.531 -42.049 0.44938 -0.657252 1.36129 0.139887 -0.0645566 0.299111 0.00313246 -1.51992 55720.2 4258.15 -12620.2 31987.7 108905 -73113.1 
29452 2 -246.701 26.7821 -39.3535 -0.133175 1.46606 0.129581 0.233247 -0.137719 -0.0692849 0.00275061 -1.51031 69563.8 91853.9 364098 195384 -74234.5 -116075 
28550 2 -245.021 27.7797 -41.9672 -0.184722 -0.346343 -0.0194882 -0.139467 -0.134467 -0.0445872 0.000194539 -1.53084 108675 5570.04 32038.6 -54613.2 -102765 -92952.5 
30174 2 -244.892 29.5209 -39.3501 -1.18493 -0.00928831 0.207016 -0.0938913 0.113395 -0.0324057 0.00182253 -1.50765 384916 277329 117444 220431 71220.8 -115302 
28549 2 -243.419 24.9913 -42.0102 -0.544544 1.0699 -3.03658 0.034744 -0.0784258 -0.169594 0.013429 -1.51732 192345 191352 10671.4 -140877 -41450.8 -34036.4 
30266 2 -243.463 26.7598 -39.4465 1.06094 -1.42964 1.92187 0.178729 -0.0446941 0.268537 0.00864413 -1.50772 322430 117074 192078 69961.8 -47580.7 -118069 
29364 2 -243.355 30.4033 -41.978 -0.362176 -1.46495 -0.624762 -0.00369809 0.300993 0.0557919 0.00335984 -1.52441 216716 -149858 279019 6283.96 178648 70176.4 
28554 2 -241.796 27.7372 -41.9845 -2.46763 -0.0170565 2.04412 0.0706844 -0.103312 0.0303353 0.0129326 -1.51065 -17466.2 -121664 346187 31145.1 53040.7 -100700 
31989 2 -241.66 29.5552 -39.3245 -0.766962 -2.70829 -2.24267 -0.195973 -0.135441 0.0450162 0.0163141 -1.51468 292480 60634.7 240530 76578.2 101249 -41535.5 
28553 2 -240.218 24.9637 -42.0564 0.275489 -0.376306 2.1624 -0.163008 -0.071552 0.0309792 0.00616341 -1.51032 -4747.24 211452 102266 115768 -281131 237146 
29363 2 -240.249 26.7442 -39.2874 -3.84813 0.573446 0.662191 -0.128507 0.0429525 -0.197913 0.0196175 -1.50619 272349 159695 333536 262235 34821.6 105273 
28559 2 -240.127 30.4156 -41.9191 -4.74231 0.415671 0.30777 -0.0813635 0.0961584 -0.102601 0.0286629 -1.5327 -108451 -340773 136944 40190.5 217359 -36824.8 
28646 2 -238.646 27.7232 -41.9237 1.11993 0.014842 -0.44419 0.129091 -0.144867 -0.019656 0.00182853 -1.53037 -23193.6 -202082 195936 96861.2 -149827 98194.7 
30186 2 -238.464 29.4733 -39.2474 -1.16852 0.0455077 -1.02359 -0.259142 0.0545509 -0.0101396 0.00304202 -1.51282 49995.7 228576 492286 140199 122078 -97650.5 
28557 2 -237.085 24.9226 -42.0377 0.251161 1.50377 0.0564217 0.0781504 0.0641168 0.0652185 0.00293163 -1.5313 -61130.9 108187 89605.4 -31444.1 60296.5 -56950.5 
29464 2 -237.082 26.7057 -39.3888 1.42455 -2.17012 0.64129 0.0221937 -0.12468 0.168396 0.00900557 -1.52159 3849.55 -30519 363338 33519.8 -29585.6 118875 
29460 2 -236.998 30.4124 -42.0056 -0.580234 -0.315981 -0.88871 0.16505 -0.0382102 0.147253 0.00154457 -1.53698 13680.3 -136610 -153274 -111205 -131500 -168573 
28562 2 -235.436 27.6518 -41.9466 -0.700641 1.88693 -0.879374 0.0444644 0.082058 -0.131135 0.00607679 -1.52192 300928 229965 -231974 105373 -125523 -87564.7 
31094 2 -235.4 29.4019 -39.3661 -0.855491 -1.06354 0.229187 0.133279 0.170455 -0.105876 0.00241261 -1.51365 -196247 -267378 8844.49 66444.1 -209656 -163730 
29376 2 -233.921 26.6941 -39.3989 0.127682 0.457715 0.779756 0.151314 -0.066932 0.111444 0.00105022 -1.52662 230983 -59157.9 -97060.3 135871 -162128 74747.6 
28561 2 -233.859 24.8587 -41.9575 0.801545 -2.16473 0.635647 -0.0957412 0.220705 -0.0288324 0.00722031 -1.51187 27475.1 22803.7 231100 206556 -131480 -131497 
30279 2 -233.746 30.4289 -41.9997 -1.68269 -0.883351 -0.493208 -0.00814788 0.013484 0.213145 0.00485544 -1.52334 147726 18230.7 -188386 344336 -88988.2 -284509 
31111 2 -232.139 29.4595 -39.3394 -0.79674 -0.924976 1.52342 -0.00374536 0.0995233 0.162034 0.00480025 -1.51191 575760 190134 193855 175142 134053 -130399 
28566 2 -232.196 27.7189 -41.8647 -0.312401 -0.923057 -0.291356 -0.0272076 -0.111579 -0.265437 0.00130299 -1.51536 229136 102076 102643 267446 -97710.1 -145912 
30285 2 -230.67 26.6754 -39.2805 -1.31292 0.254382 0.0584939 0.106958 0.0137352 -0.0406709 0.00225693 -1.50199 731243 268551 21839.2 212212 -86581 -212337 
28565 2 -230.743 24.94 -41.9053 -1.2479 -1.68975 0.315197 0.177564 -0.0223384 -0.0400729 0.00568277 -1.51497 91092.3 159972 218970 219536 -9696.71 -116538 
34439 2 -230.552 30.4714 -41.9391 -1.12687 -0.421267 -0.573788 0.0859894 -0.150909 0.112733 0.00223758 -1.51402 -111612 -73078.3 -296706 308172 12807.8 -31469.8 
31000 2 -229.004 27.686 -41.9436 -2.09594 1.39926 1.18599 -0.079337 0.0674253 -0.0526766 0.00977063 -1.50868 163812 224427 302502 207304 -116134 -160706 
29466 2 -228.916 29.4412 -39.3413 -0.556926 -0.989606 0.417162 -0.135622 0.0275769 0.170713 0.00184332 -1.50622 376440 -76741.6 409043 202446 6677.02 -21514.7 
28569 2 -227.511 24.9422 -41.9 -1.41643 -0.223397 0.916654 -0.0128348 0.018175 -0.115064 0.00364812 -1.50655 329851 -89261.2 322455 258832 -210333 -84063.3 
33458 2 -227.347 26.8057 -39.3589 -0.622086 1.76313 -2.20338 -0.405177 -0.276147 -0.0600187 0.0105176 -1.48642 170134 -209123 -131139 231875 -279464 -194195 
31921 2 -227.431 30.5861 -41.8974 -0.458612 0.892519 -0.112349 0.277956 -0.0163368 0.028002 0.00128413 -1.73017 270671 718021 569067 286929 59964.9 169467 
29393 2 -225.739 29.4959 -39.2955 1.31011 2.38032 0.600939 0.0256228 -0.0488731 -0.0242685 0.00975297 -1.50617 364155 -35576.3 482533 -32769.3 -17585.5 140475 
28570 2 -225.865 27.731 -42.0238 2.86142 -0.129921 -2.3245 0.103466 0.183247 0.34361 0.0171394 -1.50977 41637 19718.6 23338.2 20617.6 24038.4 41280.9 
28573 2 -224.304 25.0862 -41.9109 -0.877264 -1.19646 -0.515771 -0.144713 -0.123504 -0.169112 0.0031074 -1.52242 33302.3 -207521 83805.4 339853 -143968 35191.4 
43860 2 -224.278 26.7283 -39.2658 -1.76822 0.547354 -1.82994 0.159109 0.0471381 -0.224716 0.0085331 -1.50898 75794.5 93654.9 3664.56 73773 -220051 -337296 
32720 2 -224.224 30.394 -41.9873 -0.406155 2.52486 2.16501 0.00549712 0.173182 -0.0454393 0.0141408 -1.68954 143022 -8699.56 -531506 -46946 -212022 -558493 
29418 2 -272.033 32.6019 -39.1203 -0.79256 -1.40604 -0.605267 0.052483 0.0691004 -0.0957137 0.00374259 -1.10909 -169788 60927.7 22464.6 -76308.4 -239715 -8766.86 
29512 2 -270.41 35.3236 -39.1313 2.10196 -0.899656 2.22183 0.0219013 -0.134 -0.0882399 0.0128019 -1.37341 95402.5 176732 302435 97094.3 -82068.1 236640 
29508 2 -270.41 33.5031 -41.7773 2.14542 -0.308068 -0.644287 -0.0276295 0.044643 -0.0668814 0.00643971 -1.26824 -183017 -66010.6 415867 73587.8 -251579 61614.9 
28609 2 -268.917 32.5771 -39.2336 -0.67679 2.17392 1.06271 0.0962676 -0.0800838 0.000431525 0.00795175 -1.53567 91313 307678 34616.6 -119042 -55503.9 -63507.4 
28699 2 -268.907 36.2228 -41.8719 1.10861 -0.853372 -0.376051 0.212904 -0.0150722 0.0577546 0.00264331 -1.46757 224723 496821 666705 137160 -34993 10292.7 
28700 2 -267.318 33.4518 -41.8898 -0.29543 -0.712279 1.14398 -0.137613 0.0562061 -0.132246 0.00239727 -1.60597 359820 733725 543938 68059.1 168578 53318.9 
28703 2 -267.263 35.3035 -39.2572 0.776106 1.12908 -1.3803 -0.0150844 -0.250853 -0.0352672 0.00476396 -1.57851 379561 135902 516513 -69088.8 94846.1 -142166 
28612 2 -265.778 32.414 -39.338 0.831096 0.779885 0.073223 0.0134562 0.0234974 0.134298 0.00164279 -1.53235 245320 518848 332045 129816 84680.8 84972.6 
28701 2 -265.692 36.2452 -41.9375 -2.83569 -0.579649 -0.47349 -0.109356 -0.242956 0.0627016 0.0108335 -1.57685 462216 197563 379711 -61273 73507 -46254.7 
28704 2 -264.175 33.4031 -41.8875 0.0847208 1.73958 -2.7123 0.028233 -0.106845 -0.107916 0.0130863 -1.51734 17110.8 377946 173154 -27144.1 52537.8 24031.5 
28707 2 -264.076 35.1953 -39.2632 -0.699897 -0.0323888 -0.627449 0.0316412 -0.0540228 -0.0823415 0.00111417 -1.51453 228079 168777 114312 171024 121365 -172002 
28616 2 -262.59 32.3793 -39.3047 1.76632 -2.70466 2.44432 0.118404 -0.0591842 -0.0892172 0.0206684 -1.52114 171872 293406 30713.4 52054.3 2160.62 2146.87 
28705 2 -262.514 36.0981 -41.896 0.0853281 -2.25564 0.365532 0.0604241 0.0538713 -0.139779 0.00658579 -1.5091 285454 425003 338547 -187704 -20376.3 -80799.2 
28620 2 -260.859 35.1445 -39.3335 -2.48523 -0.277502 -0.469183 -0.126569 -0.0524331 -0.00901109 0.00815352 -1.5186 151743 433897 245452 54370.3 -63039.4 -662.553 
28708 2 -260.973 33.2375 -41.9701 -1.37696 0.25456 0.795704 -0.0327045 0.220174 0.0934122 0.00326715 -1.52562 87900.9 122366 199182 95416.3 -19085.8 52747.1 
28625 2 -259.388 32.3189 -39.3531 -0.562137 0.155729 -0.917553 0.119054 -0.00453365 -0.0792571 0.00148894 -1.52326 239306 133568 176113 -91806.4 -2131.23 -4413.35 
28709 2 -259.292 36.0567 -41.9449 -2.10583 1.2051 -0.108575 -0.113781 0.101347 -0.0202829 0.00742937 -1.52077 -76486.5 293801 80437.9 234621 38380.1 -143967 
28712 2 -257.792 33.2966 -42.0362 -0.248649 -2.31992 0.328668 0.130274 -0.172287 0.13778 0.00699267 -1.51826 286447 -77933.3 389991 -46556.2 49099.2 -60463.7 
28629 2 -257.694 35.0421 -39.3598 -1.05801 1.30033 -0.828227 -0.0233117 0.0213591 0.00590917 0.00440353 -1.51721 64732.3 145665 336793 -85894.9 -30958.5 25515.6 
28534 2 -256.155 32.2606 -39.3311 -0.652306 -1.69104 -0.778281 -0.00524369 0.131651 -0.112315 0.00490057 -1.51083 310538 100534 367070 74467.1 94893.7 -182005 
28716 2 -256.148 35.9829 -42.0265 -0.132251 0.317024 -0.433857 0.0876484 0.197821 0.135468 0.000385698 -1.52484 -146651 -10015.9 182879 -4265.83 -20914.2 -127276 
28627 2 -254.514 33.3168 -42.0263 0.564059 0.556444 -0.349018 -0.103294 -0.222491 0.142731 0.000944142 -1.51271 332110 6778.41 139992 77341.8 -35757 -120435 
28542 2 -254.515 35.033 -39.3711 0.72844 -1.34054 -0.878144 -0.0292413 -0.132154 0.0680718 0.00390299 -1.52351 -9536.23 -219129 162297 77795 133504 -53296 
29451 2 -252.979 32.2862 -39.3827 0.327217 0.306591 1.35068 0.109592 0.0253534 0.0405583 0.00255102 -1.52915 172602 -280138 -16665.4 52114.9 30240.7 -219023 
28631 2 -252.949 36.0059 -41.9165 -0.984703 0.383753 0.875521 0.184362 0.00137358 -0.177228 0.00237223 -1.52351 -1662.46 -77765.9 169634 45066.8 45505.1 -119810 
28634 2 -251.281 33.2593 -41.9557 0.960673 1.36067 -2.56598 -0.209799 0.064242 -0.111419 0.0117873 -1.53458 57584.1 -154957 -88117.5 107406 -37985.3 -104031 
30352 2 -251.306 34.9464 -39.3431 -1.274 -0.265775 -0.236659 -0.113966 0.183681 0.0705694 0.0022038 -1.52958 51723.9 -133601 -71280.4 -31153.5 9773.46 -37869.2 
30265 2 -249.699 32.3025 -39.4158 -1.04791 1.09769 -1.83641 -0.045277 -0.213157 0.177285 0.00714831 -1.52866 80725.8 -443944 -109021 -6985.55 -69351.9 -23078.8 
28635 2 -249.774 36.0203 -41.8947 -0.401224 1.51013 -1.44849 0.191946 0.00751355 -0.162965 0.0057177 -1.52431 267565 77460.6 -131699 80969.3 -40011.5 -205748 
30272 2 -248.103 34.9612 -39.3693 -0.343566 0.029418 -1.19147 -0.0956804 0.190458 0.0531992 0.00193779 -1.53476 -152353 -436161 -139448 -207151 -106264 -151236 
30259 2 -248.12 33.2748 -41.9469 -1.70097 1.06088 -0.276716 0.0846379 0.080463 -0.174949 0.00515814 -1.53994 -17652.5 -73691.5 -139477 35718.8 32731.4 -86963.1 
31174 2 -246.507 32.2766 -39.372 -0.63067 1.42983 1.6307 0.0141114 -0.239212 -0.00928752 0.00642522 -1.51764 113171 -168482 210840 -73195 -3998.58 -80912.7 
29455 2 -246.505 36.0222 -41.9321 -1.25202 0.76984 3.85946 -0.0290805 0.00847343 -0.195628 0.0214819 -1.49855 426155 518985 77681.4 28434.6 57435.6 -313439 
30358 2 -244.9 33.2146 -41.9753 0.915774 1.22851 0.0498696 -0.136528 -0.00833583 0.0763937 0.00296032 -1.51921 89963.7 97818.1 106129 -157537 147500 -95368.6 
31085 2 -244.927 34.9226 -39.3098 -2.24954 0.403508 0.418033 0.168825 0.222404 -0.0946784 0.00679888 -1.52 2732.02 -437618 262192 58378 40528.6 -79450.5 
29372 2 -243.235 32.3325 -39.3408 -0.533907 2.0723 0.363865 -0.137349 -0.260194 -0.0687658 0.00593471 -1.51034 120963 197300 298123 228327 -3231.78 -21019.6 
29456 2 -243.34 35.9195 -41.9884 -1.35549 -0.0695734 1.44076 0.167733 0.0860592 0.191388 0.00493478 -1.50499 384856 122356 519948 -151809 68570.6 -36110 
30273 2 -241.7 33.1735 -41.9651 0.897105 0.247534 -0.0291581 -0.0670093 0.1977 0.0861447 0.0010919 -1.52293 -42588 413393 70783 103813 150430 -23379.8 
32016 2 -241.571 35.0196 -39.2774 -1.48565 0.258317 -2.36535 -0.0291657 -0.132459 -0.0798023 0.00991085 -1.52975 144884 -315033 522474 365003 223647 867.885 
29554 2 -240.042 35.9723 -41.9246 0.262576 0.350847 1.06814 -0.264357 -0.0953763 -0.100709 0.00167889 -1.49883 -21935.1 197727 198385 24980.3 13210.2 -174104 
30274 2 -240.073 32.2589 -39.3735 1.30597 -1.78044 1.42789 0.0494808 -0.127221 0.245893 0.00870881 -1.51179 -30409.1 -69595.9 203866 -126606 120323 -31613.9 
30280 2 -238.55 33.177 -41.9239 -0.569988 2.2546 -1.70437 0.131339 0.072623 -0.0981314 0.0104703 -1.54515 -19235.2 88648.6 -199563 52538.7 57183.6 -34332.6 
28661 2 -238.451 34.9227 -39.331 -0.858337 -0.998787 1.69791 0.196985 -5.68054e-005 0.024645 0.00581546 -1.42974 15026.1 -443862 297450 -15628 -131800 1035.24 
29384 2 -236.898 35.9085 -42.0145 -2.03506 -0.118885 1.72168 0.187124 -0.257724 0.113201 0.00896748 -1.4187 -143935 -249889 287136 215527 -52742.2 -219406 
32627 2 -236.877 32.1749 -39.4104 -3.91891 0.529415 -1.08718 -0.114396 0.0391887 -0.00954321 0.0211852 -1.50926 -103552 132398 -194284 20044.5 -200308 -261358 
29377 2 -235.332 33.1301 -41.9939 0.144445 0.798622 -2.42143 -0.00893965 0.208475 0.16107 0.00821454 -1.5221 281381 112307 -67772.2 109415 106930 -13979.7 
27968 2 -235.186 35.0894 -39.3724 1.42746 -0.165942 0.557666 -0.0845581 0.0181952 -0.0669242 0.00299282 -1.68003 668552 849016 370597 279204 96233.6 -41002 
29468 2 -233.731 32.1772 -39.4323 1.34688 -0.206251 -2.75424 0.0912646 0.0817354 0.077413 0.011893 -1.51676 340560 432827 76818 -6377.64 -23694.4 -130182 
29480 2 -233.64 35.7861 -42.0517 0.914402 0.108962 0.63116 0.0999347 0.0208393 0.131711 0.00156982 -1.7117 59944.8 -229712 -63009.5 368152 110032 69129.9 
34476 2 -231.967 33.1844 -41.9405 -1.22139 -0.201066 0.301226 -0.234682 -0.0599785 -0.0443782 0.00204415 -1.5334 278410 -258867 -174867 369440 141115 -193808 
28683 2 -232.046 34.8611 -39.3777 -1.15156 0.0342425 0.514058 0.137964 -0.0469208 0.188865 0.00200455 -1.73727 341126 -199476 456298 190751 -71640.7 -188404 
27855 2 -230.444 36.0121 -41.9507 -0.528949 -0.159084 3.15891 -0.207081 0.206511 0.0998194 0.0129526 -1.51888 572015 278632 478114 251383 -361363 103665 
43863 2 -230.422 32.1738 -39.3173 0.217132 0.627806 2.2262 -0.118371 0.0362305 -0.0275985 0.00679795 -1.48547 447871 51370.8 146052 198888 -264257 -223949 
31023 2 -228.905 35.079 -39.3942 -1.16711 1.88404 0.299527 -0.0268739 -0.251203 -0.00525138 0.00629944 -1.35181 398582 20934.9 -548897 -247516 -390271 -345803 
27862 2 -228.808 33.3483 -41.9153 -0.85638 1.49059 1.78043 0.0435811 -0.348315 0.0462025 0.00771474 -1.72984 439585 -356791 176963 153400 41958.4 -207919 
31019 2 -227.278 32.1932 -39.1275 -1.44859 -1.29608 -1.04501 -0.0130982 0.168731 -0.192467 0.00613419 -1.56463 726807 -188874 1.00274e+006 -445141 99682.7 312548 
40229 2 -227.153 35.9249 -42.0247 -0.805405 0.105004 -0.883789 0.178437 -0.12086 0.0896812 0.0018147 -1.65813 -296052 262136 50440.5 -77592 391566 -482577 
6377 1 -225.645 33.182 -42.0251 -3.80384 -1.29396 0.0922293 -0.0209812 -0.0125369 -0.0408742 0.0225841 -0.819556 1.48552e+006 1.49546e+006 730575 137583 1246.59 -422013 
42704 2 -225.613 34.6439 -39.4238 2.98287 -0.544588 -0.250277 -0.0416525 0.184729 0.0491126 0.011659 -1.94255 762985 -553295 887833 -403179 1144.28 -349623 
38905 2 -223.998 32.0831 -39.5821 0.0583903 -2.65145 2.24979 -0.206844 -0.0519881 0.0719413 0.015234 -1.57476 169786 -801789 -1.07005e+006 166668 -153884 -733851 
41391 2 -224.094 35.994 -41.9551 -4.41349 -2.12787 -0.864149 -0.074627 -0.193974 -0.291999 0.0311774 -1.9745 -223694 451440 -99482.8 70316.7 -126517 -294514 
28702 2 -268.763 37.9625 -39.0968 -2.52657 1.10178 -1.41099 0.0367754 0.156452 -0.0493603 0.0120767 -1.34691 59153.6 -40063.9 364014 171676 -305787 17694.9 
28788 2 -267.244 38.9022 -41.7968 0.403572 -0.948889 0.0424594 0.00341492 -0.0537407 -0.016429 0.00134147 -1.23437 197528 -28912.4 717394 338638 80610.2 120611 
29603 2 -267.026 40.6159 -39.0896 -1.82399 -1.20317 0.49209 -0.205909 -0.0116198 -0.124488 0.00631864 -1.17711 -80635.1 -289726 -328932 -23355.7 -196279 158783 
28711 2 -265.602 37.926 -39.2536 -0.47738 1.93551 1.8979 0.086073 0.177038 -0.0535546 0.00954228 -1.60639 304483 -208471 218723 110910 30892.3 -27152.2 
28789 2 -264.045 38.921 -41.9329 0.318848 -0.476445 -2.6685 0.00707987 -0.0283845 0.0037982 0.00938286 -1.53047 379136 290101 692960 -40735.8 -128741 -5840.61 
28714 2 -263.932 40.7224 -39.2572 -1.65064 0.788348 -1.01937 0.00601804 -0.13823 -0.060543 0.00552329 -1.347 138440 -20792.8 286771 207416 -19179.4 23971.4 
28715 2 -262.409 37.996 -39.3544 1.08257 0.6128 0.62794 -0.0977422 -0.114902 0.0735285 0.00244573 -1.5672 245855 527428 175925 -30305 3915.39 -177579 
28793 2 -262.384 41.5123 -41.9463 -0.525218 -1.57337 1.60041 -0.0295154 -0.0223411 -0.0911856 0.0066914 -1.15579 -394858 -319590 413529 -42169.9 84519.7 70491 
28790 2 -260.847 38.8483 -41.9692 1.23899 -1.47972 0.213761 -0.0412463 -0.0301742 -0.0139372 0.00474886 -1.64414 238235 233008 454126 -77607.7 90840.3 -55424.3 
28721 2 -260.81 40.6755 -39.2745 -0.787896 0.707798 1.18151 0.0710277 -0.0824186 0.0107917 0.00317112 -1.41283 151198 -138342 533754 -188059 208574 -42329.8 
28624 2 -259.241 37.9214 -39.3589 1.66435 0.562185 -1.62627 -0.0327939 -0.0474015 0.0940985 0.00721814 -1.54572 97370.7 525714 136873 -154991 19259.9 -34603.6 
28632 2 -259.299 41.477 -41.8961 1.37862 0.246148 1.40408 0.219044 -0.00167985 0.0724462 0.00495322 -1.21923 34062.9 -300668 60047.3 -32553.6 331167 -89119.9 
28713 2 -257.625 38.8394 -41.8879 -0.565568 0.63337 -0.582558 -0.0404598 -0.127226 0.0536414 0.00133559 -1.60608 353846 422717 147329 -21637.3 90449.2 162944 
27924 2 -257.575 40.6077 -39.1777 -0.584458 0.450914 -1.09023 -0.0537932 0.0755648 -0.323766 0.0021834 -1.4839 395896 201372 460923 -66119.8 137117 107741 
29441 2 -256.059 37.7343 -39.333 1.84836 -1.36838 -2.43467 -0.0724162 0.172332 -0.00253682 0.0141274 -1.53013 -165399 17837.8 251493 -9065.31 44968.6 78581 
27921 2 -255.961 41.4824 -41.8276 0.0746705 1.29354 1.1928 -0.0742417 0.161214 0.140847 0.0039065 -1.39221 220086 460893 316023 271747 -7793.3 128831 
28648 2 -255.833 43.313 -39.0937 1.58599 0.105526 0.755984 -0.0239614 -0.04017 -0.298349 0.003902 -1.32546 181949 608736 43420.3 136740 -408920 -24796 
28720 2 -254.435 38.7073 -41.907 -1.5656 0.0802249 -0.936275 -0.194535 0.0296425 -0.0477478 0.00419942 -1.57667 -5280.2 -111574 254055 -38089.8 24634.2 -169766 
29609 2 -254.445 40.4569 -39.2476 0.091972 -2.80731 -0.034393 -0.0140119 0.0694051 0.143337 0.00993838 -1.58187 5935.11 78433.1 90795.4 -220785 220932 107714 
28723 2 -252.885 41.3938 -41.7326 -0.212029 -1.64177 0.0554251 0.0973671 0.069157 -0.103248 0.00345541 -1.55607 -184203 -237095 -116127 14148.3 223904 325695 
29445 2 -252.908 37.719 -39.2959 1.67951 -0.848366 0.76911 0.171145 0.094737 0.0416596 0.00520435 -1.52904 -61012.5 116449 56381.8 92005 8685.18 -75505.3 
29559 2 -252.741 43.1024 -39.0908 3.97741 -1.37711 0.63997 0.0352334 -0.0690906 -0.177338 0.0228298 -1.55215 -7017.72 -626194 -465653 143457 -277946 -158032 
32812 2 -251.553 43.45 -43.4646 2.08849 0.278815 -0.775027 0.0114659 0.0388437 0.0275687 0.0063482 -0.996955 256110 -449362 -87215.9 -169488 200663 -82943.6 
28637 2 -251.274 38.7832 -41.8887 -2.81753 0.561665 -0.779144 0.0274153 -0.122469 0.0083554 0.0111606 -1.57796 4912.29 61582.1 124464 274550 -122073 -34403.7 
28724 2 -251.216 40.4983 -39.2325 -0.840494 -0.993107 0.274135 -0.0188402 -0.0847839 -0.000109026 0.00222663 -1.51699 135552 -134072 279133 228855 -40635.6 -61933.8 
27925 2 -249.724 37.7239 -39.3488 0.25785 -0.609873 0.282556 0.131615 0.0104904 0.0697233 0.00065277 -1.51685 239083 -6566.19 -66847.5 9489.54 -51561.5 -206814 
27940 2 -249.661 41.5441 -41.7949 0.284298 0.886123 -2.82215 -0.112804 0.115906 -0.0951125 0.0111223 -1.52526 661566 369070 160727 -277708 -24046.3 1034.01 
28767 2 -249.475 43.1795 -39.1402 -1.3368 0.293099 -1.39021 -0.0138 -0.0680709 0.181112 0.00479326 -1.4915 600831 -397863 57990.8 325974 -164124 197712 
27949 2 -248.081 38.8389 -42.023 0.947845 -0.467361 -0.396246 0.177466 -0.0820347 0.223991 0.00160443 -1.52154 573688 696129 451069 169030 -30510.6 -177177 
27826 2 -248.048 40.41 -39.2774 -1.71995 0.37415 -1.01043 0.186722 -0.0825964 -0.109228 0.00518821 -1.52429 310076 -188754 521506 57294 -176660 -122865 
29567 2 -246.473 37.6361 -39.3442 -0.835637 -1.55584 -1.09151 0.0249634 0.184186 0.0497376 0.00542892 -1.4847 428437 -335037 107347 -70198 145394 -283715 
32740 2 -246.303 42.974 -39.2858 0.0582747 -0.118647 0.364798 0.0269853 -0.157377 0.20815 0.000189621 -1.63401 -185261 -357482 -628713 -177141 149504 -185379 
33634 2 -246.221 41.6255 -41.9805 -1.54962 0.959288 -0.699843 0.0771824 -0.0293375 0.267589 0.00480045 -1.69268 667204 787188 -61583.4 795627 151197 -519467 
28651 2 -244.763 38.8066 -41.9147 1.60803 -0.534281 0.722612 -0.18858 -0.0471916 -0.0746515 0.00427402 -1.46913 413830 741203 293282 170905 155779 -318518 
30276 2 -244.73 40.182 -39.1425 0.650729 -0.416979 0.0137013 -0.199542 0.173238 0.184184 0.00075257 -1.61146 54357.8 -821753 153804 -139932 538743 73182 
28802 2 -243.317 42.7678 -38.2297 0.241734 -0.678802 -0.082355 -0.00506136 -0.138361 -0.231857 0.000662494 -2.82156 850188 -1.13121e+006 918432 -367185 -118127 -223028 
29467 2 -243.192 37.5755 -39.2404 -0.938381 0.804961 -1.381 -0.193321 -0.177671 -0.15394 0.00432731 -1.47767 272185 -1.04891e+006 219927 129905 -37617.3 85053.1 
3878 1 -242.9 43.2926 -43.5707 -1.4953 1.92156 0.894725 -0.104658 -0.0786439 -0.10431 0.00940836 -1.45836 -246213 -568038 1.01564e+006 652557 -471637 472530 
27952 2 -243.059 41.7405 -41.2278 -1.25715 -1.70559 -1.05701 0.228404 -0.0965986 -0.123746 0.00706179 -2.73933 1.19297e+006 719042 103391 171978 230549 911460 
27834 2 -241.58 40.7906 -44.1428 -1.02667 -1.84041 -0.354662 0.128732 -0.0163821 -0.0165285 0.00575213 -2.49692 650103 715779 1.03598e+006 316364 159060 378022 
31187 2 -241.641 38.6217 -41.809 -0.0274011 -0.370995 -1.36556 0.12795 0.109175 -0.0246858 0.00252299 -1.71366 454126 191969 209184 -171390 232607 -131863 
29568 2 -241.59 40.1202 -39.0383 -0.629916 0.460303 0.454319 -0.107555 0.0583224 -0.0752548 0.00102661 -2.39904 -332980 -1.41347e+006 80196.3 -319713 -555551 244871 
2143 1 -240.517 42.6026 -39.6696 0.724808 0.555408 -0.519615 0.106459 0.221395 -0.0220643 0.00154339 -2.21927 108995 -1.41671e+006 -269478 -404546 -38335.8 -400980 
30286 2 -239.827 37.6522 -39.2284 0.745389 1.74951 -0.992673 -0.159427 -0.148126 0.110881 0.00579602 -1.40969 442921 -820572 324452 136854 293789 -107758 
429 1 -239.901 41.111 -41.6735 1.34312 1.35894 0.128003 -0.136807 0.0292753 0.0185152 0.00512735 -1.6791 877180 763574 -69785 312120 -170942 -775514 
29499 2 -238.476 40.4101 -39.0304 1.61053 0.0837442 -0.818774 0.177961 0.103226 0.00191507 0.00412016 -2.46558 455091 -360300 1.1666e+006 -337723 105839 -165409 
32005 2 -238.263 38.5744 -41.7559 -0.979352 0.820093 -0.157574 -0.114188 0.139519 0.0805617 0.00208641 -1.80983 378516 -683131 20401.6 141276 317690 427042 
41536 2 -237.892 43.2527 -38.1625 0.738126 -0.73185 0.329063 -0.0899826 -0.209886 0.0985834 0.00149721 -3.67574 678554 -820047 -621726 -259665 -181309 436826 
6463 1 -237.873 43.1179 -41.1992 -2.13505 0.100592 -0.40084 -0.0911335 0.0444225 0.120045 0.00661251 -2.60419 1.58211e+006 1.08503e+006 321218 292876 26394.4 -42647.1 
31184 2 -238.062 40.7236 -43.8919 -0.160776 0.167548 -0.393846 0.176732 0.0290604 -0.0392811 0.000263285 -2.62657 1.02538e+006 -293697 710737 666590 685085 563542 
6445 1 -236.291 40.8742 -41.0466 -0.773795 -0.139696 -0.782559 -0.0866519 -0.0978875 0.0446904 0.00172075 -1.65734 1.04122e+006 -27457.7 2.04722e+006 -219000 145185 -289133 
45176 2 -235.815 38.2566 -38.6466 -0.102073 0.327381 0.846296 -0.142183 -0.123888 -0.0441379 0.0010502 -2.24128 1.28178e+006 869341 1.59175e+006 -203846 54268.1 -124164 
6320 1 -235.72 42.7163 -42.9775 -2.02498 1.80734 0.364398 -0.00904645 0.165963 0.0914958 0.0104863 -1.92871 -54596.4 -756227 -219165 1.23341e+006 133915 -356348 
38896 2 -235.068 38.4445 -41.8789 -0.410148 0.371636 -0.8383 0.0329154 0.0768729 0.167826 0.00127096 -2.19211 100533 -169101 588644 152880 293884 -365273 
32651 2 -234.803 43.0282 -39.8923 -1.91117 1.56009 -1.9033 -0.0885776 -0.14531 -0.128812 0.0122287 -3.39299 820732 -446313 -670404 -408514 114281 -491541 
4597 1 -233.814 40.0618 -39.7552 -0.569501 0.973586 -2.48013 0.171232 0.0614112 -0.014993 0.0103793 -1.40036 364606 -132124 -1.24318e+006 -317695 -11343.4 242034 
40075 2 -233.334 41.3796 -42.1031 1.72088 -1.8521 -1.84138 -0.0142417 0.154536 -0.16234 0.0123211 -2.57752 -839663 -1.00504e+006 -1.65982e+006 627719 -611125 20897.8 
10944 1 -233.087 37.4389 -39.5269 -0.956547 -0.561609 1.23702 -0.111821 -0.022812 -0.0119457 0.00385994 -1.27312 369775 -252943 937616 259100 -9680.55 76672.3 
27867 2 -231.974 38.7241 -41.958 -0.240692 -1.00876 0.458412 0.150006 -0.0924742 0.0979957 0.00161934 -1.85699 33713.1 -103147 190438 360817 -150873 30535 
34267 2 -230.833 42.1029 -40.6226 2.18535 -1.2366 -2.1753 -0.0456649 0.0612614 0.15054 0.0139011 -2.38684 11709.5 816567 348149 266926 -858260 -111208 
32832 2 -230.845 39.456 -39.1033 -2.63938 -1.73148 0.901001 -0.085724 0.197213 -0.335685 0.0135727 -2.3868 217416 -155589 -992691 219776 202094 648578 
3879 1 -230.776 42.9992 -43.5275 -1.51052 -2.30456 0.860263 0.144644 -0.194103 0.095224 0.011651 -1.73078 656361 -95389.1 156402 -177887 91565.2 -240690 
31198 2 -228.917 40.2711 -42.4377 -0.454947 -1.55302 0.181281 0.000245549 0.150841 -0.157668 0.00333986 -1.61696 1.79893e+006 1.73159e+006 1.95421e+006 -167113 382085 256399 
30210 2 -228.378 38.0198 -40.2972 -0.632191 3.12225 -0.468727 -0.0513154 -0.0146613 0.102163 0.0130584 -1.30688 712426 -147810 639383 401729 156243 -358339 
7242 1 -227.979 42.5943 -40.2933 0.562588 -1.57938 0.927286 -0.0473563 -0.05823 0.047885 0.00513257 -1.16658 34209.4 -681829 390449 -206759 561590 724471 
32656 2 -227.797 43.0881 -43.2045 0.0151729 -1.36175 1.7993 0.0737859 -0.144161 -0.00374987 0.00641357 -2.51967 -428539 -888353 -709360 117437 -392732 165031 
41537 2 -226.461 40.362 -39.4316 -0.961114 -1.38301 -2.61346 -0.233707 0.172696 0.0196454 0.0121753 -2.65649 -69360.2 -1.17197e+006 -313702 -23402.3 458898 180476 
41383 2 -225.788 38.8991 -42.1187 -0.0696063 0.325987 -1.04563 0.154652 0.0127853 0.0230178 0.00151704 -1.77855 925083 170149 -1.40467e+006 258718 44265.2 384725 
32833 2 -225.435 41.964 -41.8025 -0.811708 -2.88667 -1.34175 0.0566627 0.0830391 -0.0881379 0.0135927 -1.97972 -145213 -124827 -1.24697e+006 235447 -60113 385197 
42692 2 -225.17 37.6677 -39.5738 -2.20031 0.615569 1.67728 0.117598 -0.379407 -0.127688 0.0101184 -2.48382 816748 -693893 -1.16042e+006 644685 -549770 253585 
46799 2 -225.049 43.1439 -39.0736 -1.76714 -0.525981 -1.00031 -0.0681754 0.0306324 0.137261 0.00554194 -2.44717 491647 -169628 49597.3 125723 58467.3 -110367 
29588 2 -224.258 43.5769 -44.0633 -2.39059 -1.95017 1.76658 -0.0381253 -0.112494 -0.0197998 0.0159189 -1.44584 598929 128108 -366307 -110842 423350 -588907 
29494 2 -253.973 44.3115 -41.5791 0.194624 -1.11942 -1.25859 -0.115532 -0.150501 0.109099 0.00362115 -1.0735 18073 347449 553577 57269.1 -405181 385205 
32829 2 -252.913 46.1215 -38.5805 -3.56254 -1.01523 -0.939325 -0.0409102 -0.0245888 -0.0664955 0.0183949 -1.35257 906608 311990 408247 -77948 -234574 247299 
27866 2 -251.12 48.7581 -38.4857 -1.05478 0.848641 -0.784518 -0.0914531 0.0679864 -0.0894986 0.00308359 -1.82607 254261 -142375 650729 117839 -727185 218836 
29610 2 -251.019 44.9845 -40.9087 0.375511 0.598158 -0.676986 -0.014351 0.0295281 0.051553 0.0012055 -1.26853 -37030.2 -53919.4 -428259 -133515 -333900 446629 
33666 2 -249.641 46.1416 -38.2293 1.31896 -3.38329 2.45866 0.139567 0.103721 -0.200998 0.0242222 -2.26894 585165 177700 46795.8 -82250.9 40265.1 328607 
32015 2 -248.958 47.2918 -41.1179 0.219789 -1.00545 -0.522313 0.0768283 -0.0234815 -0.0243938 0.00167773 -1.82823 340953 205978 334599 -172830 -630601 69051.7 
8040 1 -248.106 48.6903 -38.6015 1.65511 0.0503366 -1.77919 0.144199 0.0261741 -0.178199 0.0082599 -1.8668 -58882.7 -506343 -912483 11987 94504 697054 
28725 2 -247.858 44.1774 -41.6378 -0.0664852 0.499645 -0.870696 -0.145518 0.202242 -0.174513 0.00127485 -1.511 586260 35852.2 160566 -202119 -405405 243139 
29488 2 -247.455 48.9666 -43.4754 0.607229 -1.62471 -2.24661 -0.069691 0.00353152 0.0215122 0.0101463 -1.35288 153604 -60326.5 271446 -162062 -562511 239140 
31915 2 -246.649 46.0773 -39.4817 -1.36506 2.22366 -0.400134 0.124096 0.135415 0.0717158 0.00877652 -2.57408 979925 897439 -264094 223571 -132075 -63637.3 
5611 1 -246.448 48.9046 -40.7726 -2.24792 -0.672009 -1.81504 -0.0893452 -0.221844 -0.111315 0.0123031 -1.80793 313718 -427509 -17078.3 -285670 -422730 -453914 
30298 2 -246.104 46.5309 -42.4015 -0.081505 1.36592 0.742019 0.0177389 0.0779451 -0.0965117 0.00305179 -2.01276 -731795 -1.00484e+006 -1.46415e+006 -31226.8 -179833 153742 
34272 2 -245.546 43.9786 -44.0621 -0.605645 -2.20487 -0.193692 -0.0551958 -0.0251836 0.121729 0.00663232 -1.84794 122956 575195 809852 450156 -373685 -163562 
15044 1 -245.199 48.7153 -38.3217 -0.785254 1.7885 1.60656 0.0038819 0.0968772 0.134939 0.00894356 -2.49486 668528 884159 -141957 313010 251781 -306608 
4675 1 -244.638 44.3205 -41.2143 1.65321 -1.06531 -0.764268 0.0204856 0.131661 -0.0688317 0.00622499 -1.38305 1.02514e+006 1.14515e+006 1.57923e+006 21608.2 53471.1 702980 
28675 2 -244.241 49.0761 -43.1808 0.500666 -0.129616 -0.666917 -0.109911 0.0281076 0.0797194 0.000897085 -2.43618 1.51352e+006 1.35652e+006 1.09449e+006 -101814 -694503 189396 
28774 2 -243.78 47.421 -40.4624 -2.69424 0.0558031 1.47042 -0.0157731 -0.0751204 0.0226299 0.0118699 -3.18074 437783 1.43694e+006 990210 693173 740077 -358462 
30378 2 -243.1 46.114 -43.2505 0.284022 -1.12229 -0.0957804 -0.107968 -0.0133364 0.128643 0.00169957 -2.75465 662218 317179 460128 -182304 138526 -424699 
6396 1 -242.238 44.7641 -40.2878 -0.384649 -0.0368348 1.72674 -0.0417909 -0.0776384 0.0592034 0.00437775 -2.31379 -609744 608505 857892 -115695 14704.4 153062 
2082 1 -242.214 49.697 -38.9566 -0.693853 -0.135081 -2.52101 0.12978 -0.0535896 -0.0139318 0.00958505 -2.70053 -385464 277489 -1.05424e+006 -381224 452840 862156 
31194 2 -238.2 43.6917 -44.06 0.658505 0.593929 0.941189 -0.350987 0.0427564 -0.0586066 0.00210619 -3.86382 -1.34248e+006 -981261 -1.35278e+006 542193 16034.2 384309 
6466 1 -241.322 46.8915 -38.6877 -0.123956 -2.5715 -0.360365 0.265284 0.131058 -0.0456879 0.00944893 -2.67288 158172 -243061 -1.31947e+006 -55082.8 206179 -246762 
3740 1 -240.877 48.8536 -43.7011 -0.66025 -0.385514 2.04476 0.0759577 0.128875 -0.261923 0.00666334 -1.99102 399987 196190 -704113 433153 -294317 -50843.4 
31201 2 -240.816 47.2245 -41.4332 -1.60083 -1.46321 -0.677885 -0.141834 0.0810634 -0.0803556 0.00650308 -3.65418 -1.12061e+006 -117529 -1.65402e+006 59149 -346258 1.44273e+006 
2079 1 -240.611 43.8398 -42.2939 -2.22398 -1.49069 0.295578 0.0297168 0.0134582 -0.108772 0.0101449 -2.63996 771555 1.99043e+006 913861 73791.2 255206 -219677 
6457 1 -239.498 45.0758 -40.0178 1.51882 -0.93953 1.20923 -0.112811 0.0357292 0.0217821 0.0065042 -2.78298 -985364 -928568 -839411 -37305.4 -222392 364270 
2878 1 -238.564 47.7605 -39.5627 0.232612 0.0122331 -2.12819 0.105107 -0.0253989 0.333216 0.00640865 -2.73143 586527 -237507 65021.5 364261 -241797 808847 
34361 2 -238.519 49.2905 -41.9793 0.239928 0.950022 0.963492 0.0272412 -0.0266184 -0.162059 0.0023785 -3.76676 -983633 -1.15394e+006 -2.19208e+006 281925 101882 174897 
5607 1 -238.19 46.0498 -42.3038 1.67577 -1.60906 -0.137656 -0.0929882 0.176194 -0.0991788 0.0075731 -2.7035 348577 1.32811e+006 1.69174e+006 181364 -288888 -345456 
6383 1 -236.942 45.4835 -39.6139 -0.474959 -0.349972 0.600141 0.239841 -0.149693 -0.0113019 0.000990268 -2.652 -1.43146e+006 -657119 -467794 -652677 345864 464012 
390 1 -236.829 48.1903 -43.849 1.6994 0.772901 1.98148 0.0267328 0.0500602 -0.139811 0.010363 -2.22888 642293 597742 -371491 563924 1.06993e+006 -342559 
2944 1 -236.132 47.5355 -41.1418 -0.149537 0.00507612 -0.422149 0.154714 0.362852 0.00750372 0.000280478 -2.81343 -201139 -923888 738498 243721 216402 264172 
4451 1 -223.868 25.0869 -0.274011 -1.37096 3.37958 0.909659 0.135674 0.0363345 -0.047535 0.0197548 -2.79281 379873 -554945 346125 386536 -518.857 313817 
4676 1 -235.713 45.0177 -41.9305 -0.489563 -0.645676 0.825084 0.120395 -0.0428292 0.0717081 0.00186988 -2.3832 374962 -928678 -1.5112e+006 425204 416460 188980 
13447 1 -235.048 49.806 -42.2607 -2.54132 0.175191 -1.11912 -0.0179902 -0.179511 0.114004 0.0108242 -2.47908 457201 257696 -119237 -672.695 -206034 -504611 
4601 1 -234.217 45.9513 -39.8207 -3.4594 1.77737 -0.44561 -0.0388206 0.14505 0.103375 0.0214278 -2.32347 -672595 -1.07286e+006 -698386 -153609 -96912.8 135788 
12308 1 -233.626 47.1633 -42.1955 -1.13034 0.374129 -0.357921 -0.107271 -0.00341267 -0.102185 0.00216129 -2.39192 169531 -287558 -239392 -196319 -3588.79 299589 
31120 2 -233.632 48.8726 -39.5726 -2.99309 0.0076253 2.301 -0.310741 -0.131164 0.124332 0.0179522 -3.7313 -55947.3 -1.35554e+006 -328906 55026 733178 28557.5 
45324 2 -232.615 44.4278 -41.7596 -0.606994 0.722895 -1.43496 -0.0218123 -0.0690951 0.0651283 0.00371573 -3.29645 942573 -52891 -194248 1.05986e+006 559546 17540.5 
1291 1 -232.249 49.4643 -42.0765 -0.561641 0.461548 -1.36909 0.0247683 0.191338 -0.123888 0.00335975 -1.90944 -593052 -380541 148316 550024 169525 135170 
19033 1 -232.286 44.4146 -38.6689 -0.907812 1.15202 -1.55273 0.158509 0.0910286 -0.00109081 0.00637901 -1.82031 1.08753e+006 -531864 700690 -815366 -206689 606646 
41528 2 -231.37 46.9195 -40.1257 0.71913 0.533847 -1.6724 0.0450515 -0.0753932 -0.0344034 0.00453306 -3.35876 -93600.7 -200544 -12593.2 363514 -143794 -232712 
14936 1 -230.848 47.5731 -42.8587 0.519462 -0.85602 -0.244589 0.101981 -0.0176024 -0.0621131 0.00148552 -1.55724 177295 -602246 -693076 401706 337572 -561152 
5479 1 -223.41 37.9528 12.4721 0.528094 -2.86441 -2.12397 -0.108866 0.0620521 -0.0442337 0.0181698 -2.46615 935412 168127 819994 84214.6 24340.9 -560375 
41535 2 -235.943 47.6748 -37.8165 2.55548 -0.891042 -0.0257438 0.132851 -0.0234037 -0.231089 0.00922611 -4.07282 266795 11600.7 530596 25983.6 196467 2554.44 
1939 1 -229.709 44.6031 -39.6925 -0.831478 1.03003 -0.902108 -0.0838425 -0.113962 -0.0933937 0.00358798 -1.72003 -148832 -491913 637689 168433 262509 -74064.3 
2154 1 -229.587 45.2512 -42.4525 -1.51205 3.01164 -0.390748 -0.159808 0.116183 -0.0034049 0.016092 -1.87911 971157 1.1956e+006 1.76197e+006 711904 -477264 -578570 
42985 2 -228.613 47.2925 -38.7178 -0.52519 -1.89659 -1.62206 0.15673 0.286963 0.150457 0.00819184 -2.61241 -935347 1.22735e+006 290494 -325305 262147 370377 
28693 2 -227.933 47.8888 -41.8362 -0.905874 -0.641426 0.475313 -0.131459 -0.0973165 -0.186508 0.00183632 -1.92729 882380 401846 906574 189698 60643.1 353116 
7104 1 -227.473 44.4529 -38.1164 0.327461 -0.000122894 -1.15077 0.203644 -0.104062 0.161047 0.00200155 -1.66151 555526 518814 454436 -179935 542635 -855393 
42703 2 -227.037 45.0787 -40.9227 -1.26338 -0.0421909 -2.7361 -0.127369 -0.031945 -0.167026 0.0114417 -2.49187 -991402 -1.19619e+006 -778835 -710457 -79908.3 17797 
30405 2 -226.544 45.7885 -43.9123 -1.28982 2.34679 0.118064 -0.0255931 -0.092539 -0.193566 0.00904961 -1.77685 687495 672612 827869 333548 -155348 253460 
41242 2 -225.744 47.3262 -39.6029 -1.97584 0.0544202 -1.34454 -0.00775487 0.136184 0.1142 0.00719777 -1.51452 -1.78015e+006 -481814 803086 1.02982e+006 -678956 -367141 
44024 2 -224.601 47.8519 -42.612 -3.16063 -0.269868 2.27518 -0.0845721 -0.158304 0.0751312 0.0191936 -1.42805 133668 -835144 -327913 5193.19 -487938 -270662 
19034 1 -236.632 49.9128 -39.8379 -0.494589 -0.852519 -1.31665 0.0982507 -0.0287399 -0.0953538 0.00378215 -2.49261 951828 107173 -722257 23527.1 -547890 -892.881 
27858 2 -224.149 45.0279 -41.4287 -1.38037 2.15783 -1.08024 0.111271 0.0337117 -0.018492 0.00973427 -1.42149 -960185 22095.2 39984.7 -15478.6 256699 -93956 
7306 1 -223.347 36.2674 -10.2334 -0.414408 -1.38042 1.02471 0.0851896 -0.141687 -0.0596803 0.00437268 -2.39868 622765 -186688 1.28237e+006 704615 -168913 -125549 
42993 2 -347.437 -16.9949 -47.2467 -4.36589 1.63459 -10.9986 -0.390844 -0.139073 0.22271 0.179734 -0.469743 771543 96644.3 -212727 330712 -677274 -99475.2 
28810 2 -269.025 -8.33982 -36.6934 -0.5 0 0 0 0 0 0.000314879 -1.08296 372048 221301 836222 -2387.8 -1003.86 -1132.68 
28814 2 -267.42 -9.26647 -34.0724 -0.5 0 0 0 0 0 0.000314879 -1.1895 418879 491752 578517 -236334 -3704 -5199.1 
28812 2 -265.815 -8.33982 -36.6934 -0.5 0 0 0 0 0 0.000314879 -1.48662 1.1028e+006 223624 867400 -80423 3210.61 -296.287 
28817 2 -264.21 -9.26647 -34.0724 -0.5 0 0 0 0 0 0.000314879 -1.2176 301298 194758 184363 14657.1 -3901.63 -4320.19 
28815 2 -262.605 -8.33982 -36.6934 -0.5 0 0 0 0 0 0.000314879 -1.44294 509253 -82892.2 780303 -115863 928.052 -1058.68 
28820 2 -261 -9.26647 -34.0724 -0.5 0 0 0 0 0 0.000314879 -1.22173 211079 276953 169637 -27401.6 11775.4 -69.0177 
28818 2 -259.395 -8.33982 -36.6934 -0.5 0 0 0 0 0 0.000314879 -1.43612 584336 171267 794392 83304.4 -6818.07 -6981.32 
28823 2 -257.79 -9.26647 -34.0724 -0.5 0 0 0 0 0 0.000314879 -1.21179 238573 296695 195990 23873.6 15502.7 23437.7 
28821 2 -256.185 -8.33982 -36.6934 -0.5 0 0 0 0 0 0.000314879 -1.42866 641621 373678 785708 -101172 3965.35 8206.47 
28826 2 -254.58 -9.26647 -34.0724 -0.5 0 0 0 0 0 0.000314879 -1.22186 185104 190946 155189 1203.39 -4369.97 26725.4 
28824 2 -252.975 -8.33982 -36.6934 -0.5 0 0 0 0 0 0.000314879 -1.43452 621438 292307 791988 22569.2 65.6711 11867.9 
28829 2 -251.37 -9.26647 -34.0724 -0.5 0 0 0 0 0 0.000314879 -1.21436 220444 260749 183285 18536.3 247.761 3727.26 
28827 2 -249.765 -8.33982 -36.6934 -0.5 0 0 0 0 0 0.000314879 -1.44012 553788 129668 775300 -105242 -4150.02 1870.85 
28832 2 -248.16 -9.26647 -34.0724 -0.5 0 0 0 0 0 0.000314879 -1.21873 213736 206599 174359 17598.2 6534.51 21231.4 
28830 2 -246.555 -8.33982 -36.6934 -0.5 0 0 0 0 0 0.000314879 -1.43749 578849 202329 787907 110251 6189.71 -8630.51 
28835 2 -244.95 -9.26647 -34.0724 -0.5 0 0 0 0 0 0.000314879 -1.21745 212724 238772 172696 -20996.1 8555.31 5627.08 
28833 2 -243.345 -8.33982 -36.6934 -0.5 0 0 0 0 0 0.000314879 -1.43049 633123 280954 793416 -19041.7 5520.58 18098.5 
28838 2 -241.74 -9.26647 -34.0724 -0.5 0 0 0 0 0 0.000314879 -1.21553 197134 204096 172050 -10809.4 -4103.96 3399.07 
28836 2 -240.135 -8.33982 -36.6934 -0.5 0 0 0 0 0 0.000314879 -1.43456 584244 158740 791983 -60496.8 583.178 6904.88 
28841 2 -238.53 -9.26647 -34.0724 -0.5 0 0 0 0 0 0.000314879 -1.21575 222843 292523 180909 14871.7 -10453.2 -7809.15 
28839 2 -236.925 -8.33982 -36.6934 -0.5 0 0 0 0 0 0.000314879 -1.43848 410078 -284237 783880 -169273 3877.4 5380.37 
28844 2 -235.32 -9.26647 -34.0724 -0.5 0 0 0 0 0 0.000314879 -1.21598 208280 194472 183477 -3365.27 -1112.46 -6646.48 
28842 2 -233.715 -8.33982 -36.6934 -0.5 0 0 0 0 0 0.000314879 -1.43986 426053 -177929 796089 155053 -1284.11 -1372.31 
28847 2 -232.11 -9.26647 -34.0724 -0.5 0 0 0 0 0 0.000314879 -1.2142 215634 263837 180885 -4138.77 8102.09 -17463.5 
28845 2 -230.505 -8.33982 -36.6934 -0.5 0 0 0 0 0 0.000314879 -1.43999 556887 90976.3 808089 -62949 4506.95 -22516.4 
28850 2 -228.9 -9.26647 -34.0724 -0.5 0 0 0 0 0 0.000314879 -1.21932 193616 210574 170163 4905.12 5593.4 -14995.5 
28848 2 -227.295 -8.33982 -36.6934 -0.5 0 0 0 0 0 0.000314879 -1.44281 436513 -235021 793765 112953 7212.63 -8063.12 
28853 2 -225.69 -9.26647 -34.0724 -0.5 0 0 0 0 0 0.000314879 -1.21551 209742 236406 172208 -32330.8 10331.6 -23950.3 
28851 2 -224.085 -8.33982 -36.6934 -0.5 0 0 0 0 0 0.000314879 -1.43994 579209 51572.8 788355 43740.6 -587.653 -8824.35 
28811 2 -269.025 -6.48653 -34.0724 -0.5 0 0 0 0 0 0.000314879 -1.17575 301896 792748 734037 -179946 3943.68 7032.08 
28878 2 -269.025 -2.77994 -36.6934 -0.5 0 0 0 0 0 0.000314879 -1.13005 204102 368801 636857 76371.1 21013.7 -1976.26 
28879 2 -269.025 -0.926647 -34.0724 -0.5 0 0 0 0 0 0.000314879 -1.13293 -120810 383555 637178 -54571.4 -1868.34 6417.45 
28880 2 -267.42 -5.55988 -36.6934 -0.5 0 0 0 0 0 0.000314879 -1.54362 421992 802124 549190 195418 5266.05 10104.4 
28883 2 -267.42 -3.70659 -34.0724 -0.5 0 0 0 0 0 0.000314879 -1.53533 137118 410215 384619 -328334 -11974.2 -12243.4 
28881 2 -265.816 -2.81176 -36.6637 -1.57667 -2.14829 -0.492213 -0.263481 0.145007 -0.197131 0.00924901 -1.58394 552491 339436 281624 -19405.3 -140313 69719.9 
28813 2 -265.815 -6.48653 -34.0724 -0.5 0 0 0 0 0 0.000314879 -1.66797 1.01774e+006 1.12824e+006 459565 41155.8 44425.2 36921.1 
28882 2 -265.945 -0.916803 -34.0488 -3.42167 -0.879815 -2.50669 0.230481 -0.0525108 -0.0454201 0.0236353 -1.59074 343641 3987.98 309687 93212.9 4298.02 -57341.8 
28887 2 -264.296 -3.62293 -34.0757 0.246045 -0.995185 0.768527 0.158984 -0.266107 0.0485905 0.00206758 -1.51386 289498 333858 -24406.7 -73109.7 -122766 7805.11 
28884 2 -264.222 -5.57603 -36.661 -1.66449 -1.9457 0.314111 -0.0574856 -0.050888 -0.114548 0.00838203 -1.55103 170722 468329 385498 -62644.1 6208.2 4420.92 
28816 2 -262.605 -6.48653 -34.0724 -0.5 0 0 0 0 0 0.000314879 -1.60268 346094 880093 276245 -265143 -29215.7 42168.8 
28885 2 -262.681 -2.79984 -36.7251 1.2849 1.38485 0.443668 0.0435243 0.000707049 0.146227 0.00474288 -1.52107 10741.4 351441 244022 -190901 97228.9 -7034.65 
28886 2 -262.658 -0.939136 -34.0588 0.540807 0.182822 0.898461 -0.247941 0.0374391 -0.160085 0.0014272 -1.50764 171328 281877 224804 -200765 -97625.1 -83790.4 
28891 2 -261.064 -3.78201 -34.0521 -0.504587 -0.0190609 -2.52882 0.0368365 0.175329 -0.104463 0.00837565 -1.51096 422676 205029 405360 -112767 14599.3 -25503.6 
28888 2 -261.056 -5.65954 -36.7016 -0.702563 -0.316008 1.26454 0.137908 0.250827 0.0497238 0.0027615 -1.54306 194035 536308 152274 -57749.2 6763.19 18034 
28890 2 -259.531 -0.916454 -34.1248 0.301027 2.05387 1.48606 0.181191 -0.151128 0.0569294 0.00820873 -1.51942 129389 157847 217716 -48752.6 -11048 -229276 
28889 2 -259.491 -2.74125 -36.6665 -1.50424 -0.292337 0.6757 -0.0822239 -0.197843 0.00786517 0.00353267 -1.52695 -2213.79 274781 93731.9 34707.7 9063.01 -33999.9 
28819 2 -259.395 -6.48653 -34.0724 -0.5 0 0 0 0 0 0.000314879 -1.60433 400512 824132 505138 96404.8 65013.8 -5180.03 
28895 2 -257.8 -3.7472 -34.0704 2.44739 2.24826 1.8797 -0.174702 0.0819235 0.0178031 0.0183608 -1.49667 408242 326152 -37948.3 -173574 -96751 -154643 
28892 2 -257.848 -5.48525 -36.7322 -2.19143 -0.714596 1.43308 0.0241812 -0.378604 0.115365 0.00927856 -1.52471 381815 464155 143605 -211663 1360.27 -29928.3 
28893 2 -256.334 -2.79623 -36.6606 -0.309902 0.18175 1.95298 0.285645 0.10271 -0.130768 0.00496651 -1.50768 230457 67060.9 330085 -263334 45272.9 137669 
28822 2 -256.185 -6.48653 -34.0724 -0.5 0 0 0 0 0 0.000314879 -1.61055 308277 935763 259983 -4239.61 -59012.8 -81104.7 
28894 2 -256.279 -0.895596 -34.0897 0.0575153 1.65277 1.95301 0.029913 -0.29795 -0.0330994 0.00824887 -1.50702 368876 86664.8 120516 -47714.5 211371 -102628 
28896 2 -254.586 -5.55429 -36.6566 -1.96568 0.241732 0.11198 -0.0471953 -0.085388 -0.1774 0.00495606 -1.53059 519474 640757 211371 -93274.1 7237.63 -82407.3 
28899 2 -254.536 -3.70389 -34.1269 1.35448 1.42336 1.33895 -0.258972 -0.029074 0.165959 0.00712049 -1.52247 236545 187387 -110724 -43765.5 76451.3 -125679 
28897 2 -253.06 -2.76025 -36.6872 0.658934 1.13194 -3.20075 0.0884492 -0.107081 -0.119464 0.0150642 -1.52791 282287 64896.8 88566.5 -106003 159293 63503.6 
28825 2 -252.975 -6.48653 -34.0724 -0.5 0 0 0 0 0 0.000314879 -1.60597 365372 851205 461598 -5947.32 -32733.7 12053.6 
28898 2 -252.98 -0.974469 -34.0679 -0.763461 -1.95189 -0.322042 -0.328912 -0.0320656 -0.0763885 0.00566336 -1.53178 -221821 -145970 -60842.6 -159628 -121863 -142987 
28903 2 -251.384 -3.74666 -34.0794 -0.640249 -1.9124 1.61267 0.0207534 -0.0813113 -0.00743007 0.00839833 -1.52047 -38806.5 -87747.6 395770 -104837 9130.56 -127729 
28900 2 -251.347 -5.52954 -36.7377 -0.411552 1.13496 0.793637 -0.170205 -0.237147 0.11381 0.00262909 -1.5384 258028 486050 209596 -184149 2618.47 -31676.5 
28902 2 -249.916 -1.01832 -34.1283 1.93064 -1.43317 0.115391 0.320307 0.0402558 0.0745463 0.00729849 -1.51466 -248565 -132807 366154 -25002.1 133231 -10897 
28901 2 -249.84 -2.84037 -36.7745 0.843292 0.0860843 -1.04597 0.10652 0.0281228 0.137543 0.00228302 -1.52006 434829 -106955 229981 -350293 -62064.3 -41983.3 
28828 2 -249.765 -6.48653 -34.0724 -0.5 0 0 0 0 0 0.000314879 -1.59903 396044 923609 488068 10423.9 -46373.9 -13810.6 
28907 2 -248.173 -3.66683 -34.0924 -0.328069 0.551505 -1.13958 -0.0918544 -0.29025 0.0327231 0.00215432 -1.5011 312610 14125.4 615946 -168148 13853.8 44256.3 
28904 2 -248.158 -5.62568 -36.7115 -0.965312 0.915272 -0.378798 -0.0135234 0.113269 0.0640428 0.00240951 -1.54766 134899 524256 288253 -53273.5 -4201.2 1209.33 
28905 2 -246.552 -2.86826 -36.7292 -1.05678 -0.254415 -0.782607 -0.0972763 0.141974 0.0909892 0.00225954 -1.52105 481855 -38247.7 166980 136577 28286.5 144681 
28906 2 -246.671 -1.02184 -34.0375 0.085927 -0.314724 1.23942 -0.036647 0.191024 -0.192798 0.00206889 -1.50211 -49712.3 -226495 351910 -257663 -91878.7 124242 
28831 2 -246.555 -6.48653 -34.0724 -0.5 0 0 0 0 0 0.000314879 -1.6056 355885 971647 230746 -56641.6 -23413.1 -415.308 
28908 2 -244.951 -5.53074 -36.6549 -0.715208 -1.00094 0.250899 0.0924454 -0.292364 -0.143091 0.00198543 -1.54094 222786 389336 60643.8 207997 18646.1 147.151 
28911 2 -244.943 -3.72915 -34.1207 1.19314 -0.743139 -1.7766 -0.178937 -0.0807309 0.088927 0.00646403 -1.53171 -79408.9 -206988 -11484.2 -55952.7 -111372 -226541 
28909 2 -243.294 -2.76394 -36.7149 0.332727 0.772263 0.740667 -0.269896 -0.139846 0.0123993 0.00158156 -1.52948 169033 -107481 139408 -155489 -24134.9 100408 
28834 2 -243.345 -6.48653 -34.0724 -0.5 0 0 0 0 0 0.000314879 -1.60832 302621 741588 302460 -47310.2 -21921.4 -4713.82 
28910 2 -243.542 -0.989811 -34.0936 -1.99491 1.65658 1.14227 0.113619 0.136099 0.019998 0.0101123 -1.52727 -84190.2 -41093.6 407064 -181107 -95963.1 37161.6 
28915 2 -241.83 -3.73972 -34.086 0.480916 -1.51841 -1.54797 0.137822 -0.192017 -0.0239733 0.00621327 -1.52363 -98936.5 -409853 -74162.7 -337804 -33516.7 -179516 
28912 2 -241.74 -5.54187 -36.678 -0.275739 -1.84859 -1.02726 -0.029747 -0.206048 -0.0832902 0.00572899 -1.54534 270052 468919 257633 -88082.9 18264 -16291.6 
28913 2 -240.147 -2.85957 -36.7045 -1.04706 1.03318 -1.75341 -0.0196504 0.0648966 -0.0308907 0.00659762 -1.52308 -95060.2 -14497.6 361175 -192285 13235.3 -111860 
28914 2 -240.403 -1.07506 -34.0959 -1.14397 -0.164468 0.348581 0.265926 0.175171 0.0308837 0.00183539 -1.52008 274149 -81888.6 212315 -305833 -57584.6 94817 
28837 2 -240.135 -6.48653 -34.0724 -0.5 0 0 0 0 0 0.000314879 -1.60114 367260 791804 432826 -173736 -9893.33 3460.93 
28919 2 -238.574 -3.80647 -34.0586 -1.98989 0.433153 -0.23919 -0.135855 0.0860372 -0.0673173 0.00529563 -1.521 206807 -242132 260199 -319654 -17326.2 64428.7 
28916 2 -238.528 -5.63107 -36.7268 -1.2347 -1.64388 0.13373 -0.0556541 -0.00635565 0.126411 0.0053463 -1.55367 121143 225287 152361 -96082.2 -5431.55 35278.9 
28917 2 -236.984 -2.8876 -36.68 -1.61676 -1.68265 -0.973592 0.160052 0.0202225 -0.117786 0.0080522 -1.50446 348759 394344 261610 -188145 -102802 -50577 
28918 2 -237.124 -1.07733 -34.0851 0.384458 3.85483 0.0984954 0.187659 0.190198 0.00947827 0.0189144 -1.5139 626659 9977.49 123511 -15007.6 -26558.4 -22772 
28840 2 -236.925 -6.48653 -34.0724 -0.5 0 0 0 0 0 0.000314879 -1.60887 371785 834456 375195 106396 7408.33 -18599.8 
28920 2 -235.331 -5.73942 -36.7569 1.85396 1.45885 -1.40528 -0.0091956 0.447858 0.222259 0.00949708 -1.54364 28117.9 183115 122975 -91253.8 1916.76 -12924.4 
28923 2 -235.328 -3.73188 -34.101 -1.779 -0.963351 0.460607 -0.241723 -0.11253 -0.0342701 0.0054223 -1.52363 -171887 70041.1 197257 -68539.4 -57239.1 135721 
28922 2 -233.829 -0.967501 -34.0325 0.469856 1.10906 -0.959457 0.00496333 -0.145056 -0.157044 0.00298673 -1.50678 392996 -259669 246527 -208662 6462.92 113715 
28921 2 -233.714 -2.92239 -36.7178 -0.117878 2.78233 -0.998689 -0.136522 0.182372 0.0994758 0.0110241 -1.51868 331470 147363 76927.5 163344 46789.6 58794.1 
28843 2 -233.715 -6.48653 -34.0724 -0.5 0 0 0 0 0 0.000314879 -1.605 284728 611815 459616 -156487 46391.1 39924.3 
28927 2 -232.241 -3.77524 -34.0438 2.01863 3.99101 0.563399 0.325076 0.0619127 -0.0676986 0.0255939 -1.5021 283.113 -15535.1 383484 -251898 -179338 -36451.5 
28924 2 -232.147 -5.60812 -36.7093 -1.97117 1.93745 -1.52271 0.194682 -0.15208 0.114988 0.0125421 -1.55247 225450 143376 34446.5 115721 -20342.7 112219 
28925 2 -230.44 -2.90672 -36.7062 0.465202 0.538892 0.867285 -0.0891729 0.0523081 0.179363 0.00158573 -1.5133 480516 355430 260553 6263.26 -218669 91469.5 
28846 2 -230.505 -6.48653 -34.0724 -0.5 0 0 0 0 0 0.000314879 -1.59555 499085 943053 621291 -90933.1 -794.771 49989.1 
28926 2 -230.595 -1.05414 -34.032 0.949775 -1.98415 -0.174391 -0.0850706 0.0737459 -0.0855129 0.00613302 -1.50314 421715 129863 457056 -70035.8 -181509 98117.2 
28931 2 -228.909 -3.74471 -34.0576 -0.6849 -1.98568 -1.7223 -0.174712 -0.180967 0.00753309 0.00929315 -1.50577 108320 -175080 335929 -118336 -126937 -5435.89 
28928 2 -228.852 -5.67735 -36.6985 -1.11592 -1.9755 -1.88228 -0.148673 0.235003 0.0397987 0.0109463 -1.54031 248841 304710 122822 154205 -21975.6 9669.56 
28929 2 -227.253 -2.80727 -36.689 -2.22345 2.25 0.252949 -0.184408 -0.0953559 -0.0285166 0.0126836 -1.52673 -117317 404257 290577 63538.6 11490.7 -45134.3 
28849 2 -227.295 -6.48653 -34.0724 -0.5 0 0 0 0 0 0.000314879 -1.61153 251886 741443 371866 -50374.5 -122412 32943.2 
28930 2 -227.399 -1.05761 -34.02 0.193534 2.78518 -2.45483 -0.0108068 0.142805 -0.00452682 0.0174076 -1.5179 22881 -282967 342976 -346352 -55237.6 -86802.9 
28935 2 -225.763 -3.7646 -34.0352 -1.1578 1.96808 -1.3836 0.127185 0.112204 -0.0157068 0.00897809 -1.51405 144966 37946.7 335720 -42233.6 -107698 209535 
28932 2 -225.687 -5.63064 -36.7134 -0.75723 0.318523 -3.32668 0.0226695 0.0970663 0.0828978 0.0147888 -1.5563 172496 438243 254767 -14790.1 -36114.8 13955.2 
28933 2 -224.139 -2.83734 -36.6463 -1.86086 -1.3532 0.366269 0.0641415 0.0461095 0.0714278 0.00683677 -1.52965 -223300 409114 402956 89471.9 -34130.4 201116 
28934 2 -224.208 -0.937982 -33.973 -0.477327 2.3104 -2.70976 -0.0201471 -0.23316 0.0482988 0.0162586 -1.51218 245581 35950.9 520268 -184352 33286.3 129743 
28852 2 -224.085 -6.48653 -34.0724 -0.5 0 0 0 0 0 0.000314879 -1.59764 470914 784397 613931 -33676.1 -29692.8 19444.3 
28968 2 -269.025 2.77994 -36.6934 -0.5 0 0 0 0 0 0.000314879 -1.13703 -169495 386843 631342 29841.8 55144.5 -19378.9 
28969 2 -269.025 4.63324 -34.0724 -0.5 0 0 0 0 0 0.000314879 -1.13329 25653.8 338849 653166 -52179 40758.8 21264.2 
28970 2 -267.42 0 -36.6934 -0.5 0 0 0 0 0 0.000314879 -1.52022 182174 662838 544693 207443 -79851.4 46248 
28973 2 -267.42 1.85329 -34.0724 -0.5 0 0 0 0 0 0.000314879 -1.53351 -142166 198639 460248 -196904 10518.2 13387 
28972 2 -265.912 4.61157 -34.0999 -0.635524 0.751798 -1.74607 0.105734 0.0616517 0.0193301 0.00506055 -1.59554 529830 67048.5 83392.2 24706.3 -137526 -58315.1 
28971 2 -265.931 2.83577 -36.7103 -2.82662 -0.904317 1.37869 0.142851 -0.166236 -0.0195336 0.0134874 -1.59468 289215 137548 202496 79528 -93214.8 7053.52 
28977 2 -264.365 1.82806 -34.0627 -2.51991 -0.386435 -0.102888 0.245351 -0.0403051 -0.150016 0.00819927 -1.51207 155075 358615 202415 -79842.1 -58604 -173340 
28974 2 -264.312 0.0330507 -36.7484 -0.744446 0.726955 -0.841119 0.0390063 -0.102289 0.17409 0.00225472 -1.5169 87081.1 386040 359025 -148714 -80011.5 -13383.8 
28975 2 -262.76 2.80561 -36.682 -0.469952 0.207113 -1.40696 0.219551 -0.0587543 -0.0199842 0.00282546 -1.51349 462759 154570 16497.4 38665.2 -212980 -52082.4 
28976 2 -262.614 4.62416 -34.1456 0.00284717 -0.483472 -1.02739 -0.375877 -0.0643334 0.238023 0.00162387 -1.50773 188518 14004.5 104276 -57109.5 74693.4 229.28 
28981 2 -261.053 1.8521 -34.171 -1.44556 -2.02816 -2.08791 -0.0755948 -0.0689395 0.0764033 0.0133036 -1.52127 258555 -27399 134149 45278.5 37070.7 -72063.3 
28978 2 -261.154 -0.0130972 -36.7409 -0.397551 2.07823 -0.577835 0.0663013 0.012337 0.0489652 0.00605953 -1.53329 161659 88190.5 90435.3 29103.3 -7798.2 82879 
28980 2 -259.49 4.59671 -34.128 -0.0262482 -1.03976 -0.470751 0.079052 -0.103149 -0.0414347 0.00164165 -1.52037 -301678 99599.9 295271 -172893 -70097.4 -97277.4 
28979 2 -259.428 2.72595 -36.7437 -2.29105 -1.36787 -0.789712 -0.197265 0.154577 0.0584204 0.00975319 -1.51819 166242 72103.6 -54487.5 -49306.7 -103637 66636.5 
28982 2 -257.938 0.0064199 -36.7932 -0.628705 -0.0607888 -0.865528 0.189456 -0.123676 0.248053 0.00144606 -1.53008 286380 -39326.9 112438 8392 -3577.44 -49923.3 
28985 2 -257.863 1.77285 -34.1167 0.148792 -1.2358 2.58309 -0.0907078 0.203608 -0.0606963 0.0103553 -1.51622 321718 -109742 90129.2 28874.3 -87121.7 196651 
28984 2 -256.331 4.54207 -34.0989 1.90478 -0.375378 -0.635252 -0.0347764 0.0135604 -0.1312 0.0052555 -1.51668 -205822 284344 280090 -36083.7 56370.7 -157662 
28983 2 -256.29 2.75184 -36.7241 -3.40841 0.753343 0.0992567 0.133377 -0.118832 -0.0313621 0.0153594 -1.53137 35215.4 73345.4 356552 -61857.2 -3076.26 -33693.4 
28989 2 -254.631 1.77816 -34.1066 -1.2013 -1.40234 0.355913 -0.199842 -0.0114678 -0.112633 0.00445409 -1.52042 136899 -91637.8 -300567 -305548 -208930 -232777 
28986 2 -254.661 -0.051038 -36.6427 -0.985338 0.00277244 -1.33789 -0.0779214 0.0363137 -0.224468 0.00347735 -1.51409 405895 60040.7 196900 -5007.06 130666 -57965.4 
29076 2 -254.759 5.48765 -36.8 -0.685315 0.389561 2.88331 0.205996 0.037169 0.17833 0.0112537 -1.52039 176274 109270 -114912 110520 -50131.7 13537.1 
28988 2 -253.226 4.58924 -34.1618 -1.31175 2.02422 -0.0142601 0.140497 -0.0736227 -0.173837 0.00732834 -1.52088 -223532 -48457.3 -135881 -253491 -103630 -63627.3 
28987 2 -253.077 2.7116 -36.7079 -1.73527 -2.56296 0.18107 0.0422894 0.0108412 -0.156463 0.0121074 -1.52295 363529 130354 81859.3 -131503 -112418 53074 
28993 2 -251.438 1.76137 -34.236 2.11625 0.602188 1.03912 -0.068308 0.093273 0.310264 0.00745753 -1.52101 60383.4 -181058 -45523.2 -190408 -106783 8511.63 
28990 2 -251.454 -0.0688871 -36.7319 -0.0951279 0.189794 0.224464 0.0336341 -0.00890504 -0.0680717 0.000120227 -1.54501 25102.8 -21098.4 -145904 -92763.5 -121068 -124715 
28992 2 -250.035 4.52609 -34.1529 -1.93483 0.576612 -1.43446 0.128243 0.0138625 -0.00168472 0.00772556 -1.51088 94931.4 111585 276758 -148114 -56655.4 22047.5 
28991 2 -249.776 2.66716 -36.7622 -2.86237 -0.966383 -1.31931 -0.057152 0.0438935 -0.0078886 0.013688 -1.52064 535712 289523 -42186.2 -159406 -7519.64 159678 
29080 2 -251.502 5.46222 -36.7717 0.595336 1.08349 1.21512 -0.0340198 -0.0414351 -0.00140719 0.0037847 -1.51878 476514 149044 22661 -174802 -102413 -30990.5 
28997 2 -248.246 1.7165 -34.1718 -3.7489 -0.0350736 1.24861 -0.20143 -0.122491 0.147789 0.0196668 -1.50787 -110442 -72301.2 459373 -208255 -120675 5930.36 
28994 2 -248.264 -0.157918 -36.7485 0.330183 0.546383 -0.54078 0.0434654 0.167244 0.0644583 0.000881661 -1.5193 162978 171138 227388 85779.7 147079 -91010.1 
29800 2 -251.469 -0.0487419 -31.5544 -2.11369 -2.88863 -1.48541 -0.134556 -0.0578284 0.202485 0.0189158 -1.51468 -113629 267238 105418 -109167 -189574 -236204 
28996 2 -246.901 4.44054 -34.1537 -2.00736 1.35544 -0.203291 0.317379 0.176681 0.128823 0.00744128 -1.51101 316924 -267966 185879 -132025 -23030.2 67275.2 
28995 2 -246.545 2.71351 -36.7485 -1.78438 1.99204 2.02983 -0.391793 -0.137025 0.0358022 0.0141978 -1.51963 -78979.6 -237169 82065.9 45134.3 22802.4 -27565.3 
29001 2 -245.114 1.76957 -34.0605 -0.945399 0.558137 0.88577 -0.043053 -0.1052 -0.0977342 0.00250629 -1.51711 -309229 -160470 186749 -123546 -171280 -131477 
28998 2 -245.091 -0.0118576 -36.7023 -1.02155 0.314717 -0.506128 0.130572 -0.212711 -0.0326605 0.00176179 -1.51867 209672 100834 386971 47720.8 -114296 -50015.5 
29000 2 -243.586 4.42902 -34.0276 -1.80402 0.144761 1.72933 -0.198563 0.14891 -0.40061 0.00789218 -1.51788 65321.3 -400097 90883.8 -179215 -49328.5 30303.4 
28999 2 -243.458 2.685 -36.8309 0.742625 0.117727 -0.546466 0.098932 0.0287801 0.2201 0.0010882 -1.51038 -264090 129669 550457 -136059 -69251.7 -18845.8 
29005 2 -241.961 1.77041 -34.1018 -2.21653 -0.273175 -2.11402 0.0716045 -0.213473 -0.108279 0.0119109 -1.52676 -104819 -57751 334628 -19019.1 67586.5 -90319 
29809 2 -243.533 2.61524 -31.4982 0.881114 1.14042 0.0970934 -0.162411 0.0418842 0.242461 0.0026278 -1.52124 121629 -398786 -167281 -158383 -78797.9 95062.8 
29002 2 -241.839 -0.0783689 -36.7278 0.425425 1.50426 1.14294 0.0810769 0.2226 -0.0736891 0.00472332 -1.50182 352033 69859.2 438832 -181154 -227167 -55223.2 
29004 2 -240.435 4.48999 -34.0686 0.436073 0.727142 0.117371 0.0366456 0.0279802 -0.113526 0.000922812 -1.5359 -71429.5 -115600 100922 -234865 -72711.1 47487.7 
29003 2 -240.281 2.74823 -36.7202 -1.53923 -1.11078 0.0744596 0.0479215 -0.163891 -0.00457565 0.0045451 -1.51926 -31913.5 214124 415793 -2846.76 -83387 21253.8 
29009 2 -238.818 1.66616 -34.0784 0.584667 -1.17175 1.69439 0.135042 0.09627 -0.140927 0.00577589 -1.51868 262845 222555 -222021 -91240.3 -19556.6 -98915.7 
29006 2 -238.648 -0.0909603 -36.6594 1.41604 0.361786 -0.48111 0.00429806 -0.0779635 -0.237399 0.00298196 -1.50219 460819 106529 464932 -236976 -149709 -108782 
29008 2 -237.306 4.46922 -34.1175 -3.00563 0.782017 -1.45389 0.177952 0.0810025 -0.026519 0.0148108 -1.5153 206976 247880 83140.4 116305 -222295 156002 
29007 2 -237.129 2.6227 -36.6882 -0.594951 0.721501 -3.13289 0.17081 0.130383 -0.132531 0.0134636 -1.50009 318175 247880 408983 -37928.9 -93933.6 -65462 
29813 2 -240.329 2.65821 -31.5222 -1.37632 -1.53134 0.344478 -0.205676 -0.0617308 0.160923 0.00548891 -1.54 -212031 -90075 -33243.2 -51377.4 40881.5 24705.6 
29013 2 -235.525 1.7497 -34.1024 -2.1298 -1.06072 0.550153 -0.143187 -0.0837893 0.00105493 0.00751157 -1.51152 371572 262930 201378 -24761.6 -87342.7 -33012.6 
29010 2 -235.347 -0.132502 -36.7134 2.31255 -1.6125 -0.648325 -0.0810628 0.0946591 0.0231624 0.0105401 -1.49992 735524 425560 462615 -10994.1 -65506.2 -42608.5 
29012 2 -234.105 4.56061 -34.0889 0.107211 2.37839 -2.27673 -0.122949 -0.117556 -0.0887972 0.013668 -1.51225 136005 -90633.5 140269 -276823 -77203.2 -63545.6 
29011 2 -233.88 2.76963 -36.6885 -0.633991 -1.69206 0.622575 -0.0602857 -0.245415 -0.0498142 0.00460053 -1.50369 478720 262930 362233 -104994 137878 -26095.4 
29017 2 -232.358 1.72187 -34.0777 0.596685 -1.29581 -0.570054 0.135267 0.071672 -0.000530389 0.00297261 -1.5061 180525 -83478.9 432615 -402709 32989.5 735.181 
29014 2 -232.099 -0.152665 -36.6997 -0.321935 -2.2408 -0.119785 -0.180473 0.0827181 0.157702 0.00647289 -1.51106 544372 456905 159902 -100803 72587.1 -57207.6 
29016 2 -230.999 4.50649 -34.1007 -1.20811 -0.173913 2.02669 -0.0658139 0.0117844 0.0530567 0.00704986 -1.50437 -295134 28243.7 174776 -283146 -224038 54107.5 
29015 2 -230.662 2.66141 -36.6753 2.26451 1.26021 -0.0747607 0.0279744 0.17045 -0.0542282 0.00846613 -1.52336 523697 393107 169357 27589.3 -135774 -75789.5 
29021 2 -229.168 1.75107 -34.0809 -0.21917 -2.17254 0.202151 -0.0690719 -0.263719 0.117434 0.00605681 -1.48879 329846 -157331 179127 -450411 -205061 -57175.6 
29018 2 -228.876 -0.0459292 -36.689 -0.315735 -0.671902 -1.31173 -0.170172 -0.16834 0.0651264 0.00286136 -1.52958 321060 141856 390588 -75525.1 -85192.9 -20570.6 
29020 2 -227.956 4.49019 -34.0167 1.50008 -0.510888 -0.404183 0.121307 0.134054 -0.181774 0.00336873 -1.47835 -310909 -372877 186580 -470874 -121263 111214 
29019 2 -227.422 2.682 -36.6287 -1.34087 -1.69897 -0.0250708 -0.113587 0.103479 0.101717 0.0059009 -1.52517 396714 -49399.6 509518 -301658 215871 65543.5 
29025 2 -225.987 1.69587 -33.9125 -0.0016602 1.04936 1.68745 -4.38921e-005 0.0111398 -0.36433 0.00497341 -1.50047 539373 -330206 62403 -350148 -263395 -40841.9 
29022 2 -225.711 -0.0415546 -36.6597 -0.651069 -0.0284443 -2.11354 -0.128704 -0.00600391 0.138589 0.00616123 -1.52049 15886.1 216989 350073 -66027.5 50395.7 30428.3 
29024 2 -224.894 4.52942 -34.0277 3.5209 0.697198 -0.826722 0.00749415 -0.0199411 -0.0506626 0.017087 -1.45864 -487329 -344770 -29183.5 -12672.2 -423198 467333 
29023 2 -224.182 2.68382 -36.5363 -2.14587 1.57059 -1.12452 -0.179453 0.15375 -0.0171251 0.0104994 -1.52578 383873 -37447.3 584517 71140.6 -216772 346090 
29108 2 -229.166 5.50931 -36.7527 -1.97485 0.477151 1.17252 0.00609721 -0.166959 0.109816 0.00693052 -1.53197 642197 280419 303745 -83808.5 -37844.6 -70465.2 
29058 2 -269.025 8.33982 -36.6934 -0.5 0 0 0 0 0 0.000314879 -1.13006 236487 349214 653331 71915.7 1169.59 3133.36 
29059 2 -269.025 10.1931 -34.0724 -0.5 0 0 0 0 0 0.000314879 -1.12888 -237720 379752 657408 -7688.96 -5196.32 3601.87 
29060 2 -267.42 5.55988 -36.6934 -0.5 0 0 0 0 0 0.000314879 -1.53093 152921 229581 351025 372140 -6559.98 14942 
29063 2 -267.42 7.41318 -34.0724 -0.5 0 0 0 0 0 0.000314879 -1.52653 90933 272393 356337 -308676 -70552.6 -58596.3 
29150 2 -267.42 11.1198 -36.6934 -0.5 0 0 0 0 0 0.000314879 -1.53783 56682.5 359187 160665 305060 57527.5 -5118.56 
29062 2 -265.974 10.1719 -34.0893 -2.8814 -1.77048 -0.306615 0.244434 -0.0294219 0.0904501 0.0145236 -1.60546 85316.1 -103888 21739.5 -122208 95890.1 116284 
29061 2 -265.852 8.35626 -36.7018 0.0222607 -0.314524 -2.07099 -0.158229 -0.136886 0.0972387 0.00552729 -1.59646 679641 -117180 65110.1 -66285 85799.3 -15369.2 
29064 2 -264.257 5.59994 -36.7176 0.0866833 0.0494138 -1.57744 -0.0271664 0.066745 0.0461862 0.00314664 -1.52593 152740 355687 283281 215882 -29047.7 -57575.7 
29154 2 -264.298 11.0184 -36.6245 -1.15221 -0.18852 -0.515799 0.168139 0.331468 -0.16056 0.00205197 -1.52211 134034 -117142 2270.57 -65155 -241739 -187399 
29067 2 -264.3 7.39886 -34.0786 -2.22565 -1.4471 -0.496428 -0.078058 -0.123514 -0.183885 0.00918701 -1.52444 -26149 153319 27725.7 -197492 -174965 -139686 
29065 2 -262.58 8.42827 -36.6844 -1.20769 1.17007 -0.111315 -0.181875 -0.308186 -0.121699 0.00357699 -1.5167 298358 -70318.6 159755 163579 -100005 119874 
29066 2 -262.746 10.1135 -34.0479 2.33532 -0.879929 -1.73075 0.0403855 0.174703 -0.0828405 0.0116172 -1.51955 286079 -173148 -57011.9 -26422.6 -212714 94415.8 
29068 2 -261.085 5.60561 -36.6798 -0.585025 0.163922 0.193773 0.151993 -0.153017 -0.303711 0.000512212 -1.50851 20536.2 340651 -104472 -85291.8 -7891.36 -27549.6 
29071 2 -261.152 7.35314 -34.1463 -0.610012 3.26236 2.9266 0.161993 0.0814461 0.0950248 0.0246615 -1.51648 -136608 -331217 -279778 -172675 -233452 -269219 
29158 2 -261.079 11.1321 -36.7827 -0.103864 1.00166 1.69917 -0.0660683 -0.0688512 0.0549225 0.00491376 -1.51356 88408 -285739 222168 -396070 -252320 22751.1 
29072 2 -257.89 5.48485 -36.8503 -0.284517 -2.4145 0.553636 -0.023399 0.128098 0.277409 0.00783074 -1.51533 26012.9 182163 139222 11449.2 -87964.8 -162066 
29070 2 -259.562 10.0833 -34.2435 0.303024 0.537709 -0.977787 -0.00889963 0.0146102 0.158672 0.001684 -1.51979 265663 62606.2 213065 -83162 -81440.4 27978.3 
29069 2 -259.418 8.32081 -36.8249 4.03937 1.66894 1.15717 -0.0836987 -0.0568805 0.0119662 0.0257457 -1.5196 130266 190049 142192 -135275 -92960 -124537 
29162 2 -257.897 11.0687 -36.8312 1.313 -0.889077 0.353898 0.0223291 -0.119115 0.108224 0.00332471 -1.53075 285045 -160773 -73822.6 -226567 101219 -35878.5 
29075 2 -257.937 7.30848 -34.2235 0.117372 0.166447 0.502201 -0.0299646 0.0515538 -0.0064412 0.000369904 -1.52213 147261 100620 344437 -86554.9 -120301 -45484.2 
29074 2 -256.345 10.0912 -34.1849 -1.61605 -0.867508 -2.9394 -0.0830436 0.0513541 -0.0838144 0.0151196 -1.52965 -37279.6 -60689.3 158904 157377 108822 -37258.7 
29073 2 -256.216 8.29655 -36.8307 0.764277 -0.205543 -1.91242 -0.190835 0.0286434 0.0964272 0.00539542 -1.52055 -17787.4 258587 -44772.8 28142.9 -85438 -63773.8 
29079 2 -254.786 7.36329 -34.2143 0.661776 0.961881 2.36563 0.0053095 -0.174658 0.0731506 0.00876544 -1.52795 -108569 -61034.4 104933 28373.7 -128673 6726.61 
29166 2 -254.645 11.0353 -36.7758 -0.613775 0.60142 -0.654134 -0.150102 0.109628 -0.00114554 0.001469 -1.5207 336871 23768.1 219972 35042.7 125143 -44734.7 
29976 2 -254.81 11.0173 -31.5326 1.92855 1.94505 -0.818339 -0.0200457 -0.0213515 -0.0344558 0.010293 -1.53286 -363014 -25652.8 -2241.51 40196.3 137673 18059.4 
29084 2 -248.274 5.44947 -36.7666 -0.630777 -0.682149 -0.627615 -0.21301 -0.00191415 0.0650588 0.00158335 -1.53424 90427.3 -60303.1 -341775 -43868.5 -29728.2 -57629.9 
29077 2 -253.058 8.32376 -36.7462 -2.38851 0.447457 -0.0874401 -0.126485 -0.179336 -0.0713047 0.00744732 -1.52255 -376611 223171 -9748.45 165017 -114799 254141 
29078 2 -253.225 10.0931 -34.0921 -3.55458 1.14384 1.35643 0.205651 0.0219649 -0.258112 0.0198793 -1.5171 11294.9 -108549 -72495.4 -106256 -172720 -7223.86 
29083 2 -251.628 7.30103 -34.2096 1.70458 -1.71523 -0.699454 0.0807867 0.0411296 0.0652831 0.00798137 -1.52555 17813.5 -151691 -297387 -131531 -132305 128553 
29170 2 -251.452 11.0599 -36.7964 -3.95143 -0.829106 0.626619 -0.113123 -0.130118 0.107391 0.0210262 -1.51429 74528.4 1187.5 115507 -202113 -39744.2 -127472 
29082 2 -249.956 9.98406 -34.1808 -2.0977 -2.48272 -0.865094 -0.286347 0.171227 -0.0290462 0.0142484 -1.524 79158.2 -114279 27056.4 -199883 -75919.1 52846 
29081 2 -249.966 8.20951 -36.7757 -1.33849 0.329435 -1.84234 0.160968 0.114012 -0.0887963 0.00666828 -1.52646 -317721 252352 30297.2 -73520.2 -61260.1 -120184 
29891 2 -250.017 8.2026 -31.6335 0.455053 -0.119656 -1.32253 -0.157456 0.0593427 0.178497 0.00248186 -1.52059 194605 103084 132047 25414.3 -107975 100855 
29980 2 -251.646 11.0147 -31.5741 -0.186883 -1.37359 -0.672934 -0.0220101 -0.0662304 -0.071295 0.00299075 -1.52602 -302534 19135.1 -125166 -111715 -276308 55947.9 
29887 2 -253.249 8.24678 -31.596 0.286641 -0.652429 -0.0677279 0.0147055 0.031241 0.119942 0.000645394 -1.526 243703 -88538.3 37346.9 63853.9 -61031.6 190148 
29984 2 -248.513 11.0167 -31.5696 -3.4315 -1.55434 -0.0101748 0.300401 -0.140753 0.00979138 0.0178742 -1.51806 -174302 -13814.4 -193868 58654.3 161051 168816 
29087 2 -248.411 7.25455 -34.2136 -2.23073 0.214799 1.31577 -0.157018 -0.0935768 0.225688 0.00850619 -1.53648 -384964 -203200 -67533.9 36967 229414 15881.2 
29174 2 -248.296 10.9823 -36.7533 -1.75963 -0.944161 -0.476083 -0.274675 0.0275605 -0.103552 0.00530811 -1.53306 -367450 -46891.7 -33474.8 166695 165357 -111947 
29088 2 -245.115 5.41613 -36.7195 -1.0049 1.79921 -0.858924 0.0551579 0.181048 0.113138 0.00627834 -1.52464 139443 -30017.3 148910 -148260 105361 -185382 
29086 2 -246.846 9.98409 -34.1512 -0.0732998 0.757614 -2.36639 0.127742 0.076346 0.0549629 0.00778273 -1.5331 -201644 -138633 -223940 -5077.68 -156892 -120914 
29085 2 -246.817 8.24075 -36.6969 -1.359 -2.88775 -0.00690989 0.37201 -0.0425181 -0.244134 0.0128295 -1.51106 207039 44773.3 -185243 -74118.2 -82818 -96804.3 
29091 2 -245.322 7.17381 -34.1213 0.346156 -1.31261 -0.0788023 0.088067 0.0960204 -0.134858 0.00232884 -1.51735 -231938 358378 -53525.3 51842.4 -208451 -69372.2 
29178 2 -245.212 11.0438 -36.784 -0.500434 0.290298 -0.168745 0.201061 -0.178848 0.00308608 0.000457433 -1.5203 -201647 215443 -59837.3 128687 -60597.2 -236836 
29090 2 -243.683 10.0339 -34.1832 -0.675695 1.33141 0.0868441 -0.159061 -0.0329134 -0.00783445 0.00281725 -1.51929 -155516 195237 114762 177131 -33167.1 -82218.6 
29089 2 -243.535 8.21121 -36.735 0.670336 0.474163 -2.79988 -0.0846597 0.0535532 -0.00696431 0.0107229 -1.50239 663179 274075 -26074.6 -6109.79 -175568 -83019.5 
29895 2 -246.877 8.22902 -31.5264 -0.209352 -1.37109 -2.2022 -0.00283328 -0.0774115 0.00286042 0.00853121 -1.52902 -182520 51496.8 310308 -144898 73112.6 -53831.7 
29092 2 -241.916 5.434 -36.6992 -2.49603 -0.33035 -0.405697 -0.0113539 0.0754714 -0.0182147 0.00819179 -1.5222 272112 -101746 276240 30683.3 -57405.4 -113487 
29095 2 -242.199 7.21347 -34.0994 -1.32839 1.18215 0.991865 0.420145 0.0309297 -0.0485497 0.00522183 -1.50445 256618 214180 36888 52664.6 -47273.5 -141721 
29182 2 -242.018 11.0223 -36.7786 -2.34773 -0.292359 0.346062 -0.10212 0.00910962 0.0389987 0.00720074 -1.52083 -342591 330646 -98428.5 -187305 -234839 40994.1 
29988 2 -245.329 10.9938 -31.6048 -0.496537 0.00407927 1.70057 -0.13023 0.0234385 0.11938 0.003953 -1.51089 1971.52 344684 224221 -189891 -135775 -24694.5 
29899 2 -243.76 8.14914 -31.6048 0.519715 0.758857 0.353036 0.108252 0.164018 0.284482 0.00122249 -1.51048 -204509 208878 33281.4 -181617 44661 -199561 
29096 2 -238.658 5.46886 -36.732 -1.1397 -1.64156 -1.28527 -0.0919306 0.0361129 -0.0599595 0.00711068 -1.50464 240172 293097 396476 96832.8 -186660 -1945.63 
29094 2 -240.59 10.0522 -34.2122 -1.21036 -0.255113 1.44777 -0.0283712 -0.18618 0.323306 0.0045671 -1.5094 -477473 296751 169097 -65902.6 -25691.6 20453.8 
29093 2 -240.289 8.15046 -36.6914 -0.204634 1.01997 -1.08462 -0.254479 0.0793002 -0.104589 0.00284476 -1.51586 267255 75394.7 319503 -134862 -81456.7 -93773.1 
29099 2 -238.923 7.21464 -34.0406 -1.58012 -0.924265 0.784264 -0.127119 0.0529398 -0.191183 0.0049954 -1.49171 217398 24668.8 -104946 -196253 -268429 -35762.4 
29186 2 -238.953 10.9628 -36.7708 -0.457491 -1.21713 1.11131 0.282502 0.191463 -0.118415 0.00368499 -1.5147 -323786 -52854.9 -361173 8377.77 -278733 41932.4 
29098 2 -237.512 10.0048 -34.2183 0.0725071 -0.687182 -0.655954 0.158536 -0.00934053 0.225166 0.00114333 -1.52932 -334257 15150 117464 -45202.8 -36686.1 42509.4 
29097 2 -237.197 8.31216 -36.8469 -2.26276 1.13196 3.77355 -0.0499103 -0.229968 0.204467 0.0259979 -1.52055 -246780 -2117.39 93121.5 -39469.4 105632 -191309 
29903 2 -240.6 8.16552 -31.4922 -1.68524 0.0838541 1.94833 0.00389068 -0.059875 -0.0703873 0.00836703 -1.50546 258872 207900 407933 -122420 147675 -197748 
29996 2 -239.069 10.8838 -31.4811 -1.06778 -1.25897 -2.11323 -0.0237021 0.0880072 -0.198161 0.00905705 -1.50836 -76644.1 111936 410513 -228811 14151 -18406.3 
29100 2 -235.526 5.48124 -36.8289 -1.065 0.51043 -0.18152 0.011383 -0.0344159 0.17818 0.00179823 -1.50301 363270 344329 434904 -26035.3 -187553 -14113.1 
29104 2 -232.33 5.44439 -36.7438 1.4326 -2.18553 0.666042 -0.0339046 0.158883 -0.0115568 0.00915984 -1.52733 335357 -21023.5 389558 -266313 -159038 70385 
29103 2 -235.78 7.29828 -34.1505 -2.87189 4.25855 0.568818 -0.225887 -0.143452 -0.0574116 0.0336374 -1.52138 -249123 285512 366910 44772.1 165557 -56178.8 
29190 2 -235.765 11.0345 -36.7088 2.7773 -0.00283258 -0.147433 -0.0680023 0.0733055 -0.217561 0.00974253 -1.5165 -84156 20770.9 134988 -125362 -26353.2 -47554.8 
29102 2 -234.373 10.0894 -34.0802 -1.62678 0.462727 3.49676 0.163821 -0.116579 -0.0356338 0.0190035 -1.53381 -309646 -265485 -214014 245342 122626 87538.5 
29101 2 -234.086 8.25356 -36.6728 -3.72911 -1.79788 0.133477 -0.0491615 0.00999411 -0.277377 0.0216088 -1.51776 -306093 137724 86961.7 -251972 -93790.3 170140 
29194 2 -232.705 11.0309 -36.6609 -1.61209 -1.85032 0.988938 -0.0285165 0.0445812 -0.100509 0.00881728 -1.50467 -597627 168770 220792 -226538 -164155 182834 
29107 2 -232.751 7.30751 -34.1092 -3.17127 -1.82099 -2.70886 0.221357 -0.0916989 -0.0615214 0.0260857 -1.50649 -781119 -136731 -271965 -314794 -361557 111130 
29106 2 -231.307 10.0841 -34.0764 0.476575 -2.43553 -0.78553 0.163047 -0.0175611 -0.200135 0.00853449 -1.53043 -8320.22 -54941.9 -250524 -10297.9 -297106 153502 
29105 2 -231 8.237 -36.7364 -0.525017 -0.368739 -2.48213 -0.193562 0.120422 -0.0909366 0.0082783 -1.51189 -501745 -10282.1 -50617.1 -190925 -309728 227794 
30004 2 -232.842 11.0342 -31.4206 1.1777 1.58326 0.359028 -0.10295 0.0219345 0.0601706 0.00506651 -1.52474 -542360 -87155.6 300858 -57776.1 81727.6 21360.4 
29112 2 -225.973 5.4052 -36.7246 -1.21311 -0.869552 1.81407 -0.0660839 0.137562 -0.128746 0.00695078 -1.50413 707490 -176351 11339.4 -154261 -12612.8 -110088 
29198 2 -229.687 11.0712 -36.7274 -2.18898 -0.767384 0.0515579 0.195141 2.5016e-005 -0.268965 0.00678021 -1.50475 -140823 150262 463840 -63886.3 -188347 -62112.1 
29111 2 -229.678 7.30611 -34.1911 0.227756 -0.858049 -0.692677 0.261845 0.0233268 0.205532 0.00159697 -1.50464 156743 274528 -4075.92 -20604.5 -199495 138158 
29110 2 -228.125 10.1282 -34.2122 -0.686791 -3.22926 3.98951 -0.264355 -0.083481 0.178421 0.0337752 -1.50744 26055 285468 -384297 -169191 79132.3 265981 
29109 2 -227.972 8.32644 -36.7729 1.34458 1.13092 -0.0749646 0.0294381 -0.0105101 0.0137041 0.00389503 -1.50376 -588491 -121561 133892 -293885 75545.7 -174818 
29202 2 -226.549 11.079 -36.7172 -1.36724 -0.294435 -1.59871 -0.0800621 0.122568 -0.174725 0.00568284 -1.50738 -179207 178770 -8198.97 -222408 267023 84005.4 
29115 2 -226.514 7.19499 -34.187 -0.36946 0.885653 -0.00920771 -0.329478 0.368802 0.0465444 0.00115997 -1.49658 -275845 340222 529222 13356 220843 160327 
30012 2 -225.101 10.1104 -34.1162 -0.146782 -0.850775 1.06067 -0.106873 0.0255599 -0.221461 0.00235578 -1.5047 -818037 457977 -14982.3 66732.5 -132702 209510 
29113 2 -224.958 8.27349 -36.8116 -0.980263 -3.47873 -1.02387 0.00784178 0.198779 0.303447 0.0177728 -1.48687 -852628 -106397 -556032 -126949 -61304 77178.5 
29918 2 -229.609 5.56882 -31.4903 1.08765 0.468801 2.28081 -0.0301894 0.0358283 -0.0950303 0.00831892 -1.51217 -560883 98101.4 6726.22 -237013 -28038.8 -47762.4 
29919 2 -226.61 5.67343 -31.4219 0.477894 -0.46385 1.77589 0.232604 -0.198072 -0.324311 0.00453089 -1.49182 -409321 318632 -259799 115732 -321274 113201 
29916 2 -228.105 8.38999 -31.6222 0.592409 0.369597 2.29228 -0.255088 -0.168314 0.0670753 0.00723225 -1.50199 199921 -157680 387141 -62365.7 -156183 43584.4 
29148 2 -269.025 13.8997 -36.6934 -0.5 0 0 0 0 0 0.000314879 -1.1313 -49371.7 351842 664562 18116.5 16689.1 5915.57 
29149 2 -269.025 15.753 -34.0724 -0.5 0 0 0 0 0 0.000314879 -1.12864 216233 409346 654973 3913.63 27514.2 20861.4 
29153 2 -267.42 12.9731 -34.0724 -0.5 0 0 0 0 0 0.000314879 -1.52706 -118925 204012 323407 -313426 -21184.7 -16113.7 
29240 2 -267.42 16.6796 -36.6934 -0.5 0 0 0 0 0 0.000314879 -1.52631 378874 352304 610750 114389 15681.1 -5816.1 
29152 2 -265.856 15.6721 -34.0479 -0.0711703 0.148984 -1.20655 -0.0377223 0.203204 -0.146142 0.0018679 -1.59012 803077 132906 260155 -135399 -35574.1 2483.28 
29151 2 -265.899 13.8786 -36.6944 0.229451 0.80419 0.380899 -0.0507859 0.00738518 -0.0138608 0.0010636 -1.60399 143312 232687 123516 -109655 -28029.5 -24241 
29244 2 -264.234 16.6199 -36.7402 0.787437 -3.34554 0.709819 -0.168491 0.0946236 0.0838573 0.0155129 -1.51756 254430 53754.7 361390 8167.76 -40303.7 41533.1 
29157 2 -264.352 12.8728 -34.0959 -1.17151 0.602134 -1.24409 0.180715 0.0260379 0.0472684 0.00413468 -1.52932 -124825 216280 -21034.7 92886.5 89909.9 -168129 
29156 2 -262.605 15.7034 -34.1075 -0.120566 1.21526 -0.891194 -0.284482 -0.0341787 0.0358534 0.00287877 -1.51926 191469 146694 161871 -9119.11 -50535.1 -74598.3 
29155 2 -262.774 13.866 -36.6426 -0.840925 1.34494 0.901268 0.243862 -0.104967 -0.126216 0.00419206 -1.49257 100478 307652 240164 176421 -148889 -89308.1 
29248 2 -261.058 16.6879 -36.7459 -0.512693 -1.21206 -0.819495 -0.022605 -0.232867 0.0327949 0.00302727 -1.49586 81355.1 358758 372878 -61871.3 -3517.63 80143.1 
29161 2 -261.164 12.8623 -34.0545 -0.476851 1.46317 -2.15983 0.0110901 -0.00296626 -0.236727 0.00885835 -1.51982 41653.1 253487 -92204.6 -16929.4 -70613.5 18143.3 
29160 2 -259.495 15.6297 -34.0757 -0.455702 -0.577625 -0.629999 -0.0430663 0.0745343 -0.176696 0.0011817 -1.51934 -123242 312821 -63989.9 9832.81 -25853.4 49523.4 
29159 2 -259.593 13.8052 -36.7115 -2.76151 0.194197 1.66348 0.106476 0.2274 -0.137829 0.0131378 -1.51546 200317 -38890.9 296155 -201242 -133939 61158.5 
29165 2 -257.993 12.8154 -34.2254 -1.60418 0.764092 -1.9783 0.0973878 0.121756 0.175144 0.00890592 -1.52552 143149 27026.4 -50865.3 70953.2 35391.7 169714 
29252 2 -257.911 16.5577 -36.6805 -1.32624 2.13212 2.61428 -0.0602885 0.0889015 -0.136459 0.0165492 -1.52597 -215280 171287 -23443 17450.5 -171769 -6356.8 
29164 2 -256.348 15.6037 -34.201 0.791749 2.3419 -0.791768 -0.0772278 -0.0566556 0.13231 0.00848695 -1.52778 -294471 70229.1 -424431 15898 -212853 -36307.5 
29163 2 -256.359 13.7817 -36.7638 1.15237 -1.24484 -0.83728 0.082457 0.101011 -0.0534936 0.00450733 -1.52837 312207 211.04 -147617 -24522.9 38571.8 -109975 
29256 2 -254.771 16.6055 -36.7317 -3.53358 2.3967 -0.0209847 0.174546 -0.062214 -0.246198 0.022962 -1.51752 142218 202909 -241677 41770.4 -54319.6 -75263 
29169 2 -254.78 12.8716 -34.1807 0.348868 1.86156 -1.13865 -0.106719 -0.0581668 -0.0305996 0.00615104 -1.53115 -87188.4 61007.5 13489.4 73714.4 -107203 -67151.2 
29973 2 -256.395 13.7511 -31.5535 1.43942 2.77417 -1.4125 -0.0962214 -0.0147701 -0.0869893 0.0148158 -1.5273 -78466.2 -228513 331895 -154657 66583.5 24708.5 
30066 2 -254.9 16.4563 -31.628 -2.105 -0.909012 -1.32043 0.306341 0.21104 0.127476 0.00881768 -1.51361 -302407 -70284.6 226780 22312.4 -138521 -93141.6 
29167 2 -253.129 13.8203 -36.7915 0.561236 0.840645 0.0548425 -0.072434 0.00843382 -0.0812222 0.0012906 -1.52622 302801 108332 -77823.9 -51208.7 -76984 -858.67 
29168 2 -253.172 15.6138 -34.2293 -1.90439 -1.01099 -1.61538 -0.0311931 0.0672052 0.0843066 0.00914185 -1.52435 -108632 95230.9 -70531.5 83366 -171903 -94475.9 
29260 2 -251.505 16.5851 -36.8232 -0.460306 1.05168 1.3006 -0.108584 -0.00053698 -0.00273601 0.00379049 -1.51756 325346 393492 214595 -94203.5 10982.5 -70380 
29173 2 -251.657 12.8273 -34.2195 0.108946 -1.25495 -0.899926 0.182469 -0.122006 0.0933387 0.00301859 -1.52011 5750.32 -33453.3 15553.6 -158904 -43798.1 -36250 
29172 2 -250.051 15.5077 -34.1835 0.585313 0.12238 -0.323567 0.129394 0.142227 -0.0861991 0.000582229 -1.51516 45057.7 348701 139440 -160853 -102789 -59078.6 
29171 2 -249.922 13.7517 -36.8134 2.57274 0.995359 0.365007 -0.0713331 0.0842464 0.0158941 0.00975242 -1.52304 29572.2 -119089 221297 -264578 85859.6 -94576.4 
29177 2 -248.439 12.71 -34.1668 -3.03452 -0.557702 0.682606 -0.0484098 0.295725 -0.111537 0.0125767 -1.52885 4761.58 110638 -32713.1 -27172.9 -17583.3 -38867.8 
29264 2 -248.357 16.5001 -36.817 0.527262 -0.927065 0.0779444 -0.16487 0.166763 -0.0158454 0.0014403 -1.51659 -119847 38151.4 -3780.27 -53348.4 -57670.1 -100525 
30074 2 -248.577 16.5299 -31.599 -1.17256 -1.05113 1.70324 0.0687097 -0.04734 -0.139236 0.00677724 -1.52218 33991.4 -202956 -43663.3 129854 -175128 -78862.6 
29176 2 -246.846 15.5669 -34.2654 2.82177 0.0481439 0.583526 -0.0484694 0.0832329 0.196443 0.0104606 -1.5099 218464 346551 -5278.11 100564 -132105 149420 
29175 2 -246.786 13.7646 -36.8058 -1.13699 -0.687228 0.367435 0.0192034 0.0232853 -0.0969299 0.00239314 -1.5332 -91982.1 -73136.9 7146.6 153695 -101377 -228833 
29181 2 -245.305 12.7764 -34.2384 -1.07444 -0.304361 -1.15475 0.0212028 0.142396 0.172965 0.00325019 -1.52161 -85925.3 74855.3 152450 117150 -68065.8 -48560.1 
29268 2 -245.202 16.5379 -36.8374 -0.210483 -1.19438 -0.501878 0.0409549 0.0548009 0.0866205 0.0021698 -1.52948 -46298.8 89503 55068.6 19996.1 -27594.9 165730 
30078 2 -245.381 16.6224 -31.6063 1.70915 0.843451 0.887063 0.027463 -0.240673 -0.157304 0.00556644 -1.52241 6155.07 -212636 31047.4 -237908 78226.3 40212.4 
29985 2 -246.923 13.8591 -31.6288 1.0068 0.155835 -0.481017 -0.0234374 -0.302203 -0.0212179 0.00159872 -1.5135 -248251 248778 100201 27852.8 -190764 -66273.7 
29180 2 -243.677 15.5487 -34.2261 -0.527051 -1.02614 0.243741 -0.16081 0.208839 0.0639662 0.00175092 -1.50274 -48779 273627 345386 150309 -100171 -69853.4 
29179 2 -243.59 13.8264 -36.8635 0.376129 -1.94155 1.9284 0.000298341 -0.187678 0.158418 0.00960986 -1.52424 -4711.38 21325.3 -37445.7 -90844.3 -140680 -196513 
29185 2 -242.196 12.8323 -34.1373 0.572959 -1.67665 -2.63186 0.0869989 -0.0762792 -0.190058 0.0126784 -1.52697 -121286 -229651 225616 35315 -115270 -12812.7 
29272 2 -242.03 16.5482 -36.8818 -0.848465 1.76758 1.4405 -0.0706014 0.114682 0.084801 0.00745542 -1.51674 26250.4 234037 426382 -110455 5621.45 13578.3 
29994 2 -242.231 16.579 -31.6035 0.708621 -1.57587 0.741466 0.000616186 -0.315228 0.0469795 0.00445274 -1.51536 -1782.51 73168.9 305434 -108829 -59285.8 -87325.8 
29989 2 -243.822 13.7792 -31.5121 -0.0341205 -0.991975 0.686018 0.0140727 0.0687806 -0.291566 0.00183361 -1.5238 -355983 92436.2 -14588.9 4543.49 52461.3 -41398.3 
29184 2 -240.57 15.5539 -34.2293 0.677127 0.134654 0.805741 -0.0515265 0.0684092 0.138087 0.00141803 -1.51547 -312485 -4657.09 391462 -36353.1 -54325.3 -113969 
29183 2 -240.457 13.7656 -36.7915 -1.69576 0.852554 1.46837 -0.0652444 0.0577077 -0.17457 0.00725303 -1.51553 -228439 93244.9 226363 37591 -154567 -156573 
29189 2 -239.053 12.7867 -34.1951 0.903397 -2.07901 0.124674 0.0353745 -0.0675255 0.102664 0.0064915 -1.52806 -10848.6 -140421 167326 -40599.2 -203250 -89072.7 
29276 2 -238.893 16.5444 -36.8704 0.594841 0.107631 2.11827 -0.0751526 -0.102819 0.0900883 0.0061118 -1.52529 -284962 -278532 279763 -64812.9 -94016.5 -134194 
29188 2 -237.467 15.5035 -34.1255 0.117438 3.1698 -0.280134 0.0156484 0.0979379 -0.139413 0.0127714 -1.52541 -266264 -190164 195879 -157840 -69392.2 -45675.4 
29187 2 -237.352 13.8015 -36.7711 0.791737 2.62947 1.45597 0.10436 -0.147735 0.0095808 0.012168 -1.50324 -168425 273120 340891 29182.7 -162451 -133643 
29997 2 -237.574 13.6875 -31.5755 -4.25783 -0.185383 0.177768 0.0510286 -0.07184 0.173183 0.022917 -1.51551 -60960.9 91123.4 148169 -87590.6 -48841.6 72290.9 
29193 2 -235.878 12.7391 -34.1156 -1.03024 1.15541 1.91174 -0.131316 0.246364 0.0284964 0.00762145 -1.52409 29834.4 -208504 33225.5 254206 101912 -118156 
29993 2 -240.698 13.6768 -31.5246 -0.317212 -0.941913 0.45685 0.132259 0.298899 -0.0765676 0.00150706 -1.51342 -258445 187380 197446 -221376 -142148 11555.2 
30090 2 -235.958 16.4093 -31.5163 2.76865 1.21753 -0.552201 0.064577 0.249628 -0.0308511 0.0119058 -1.51166 158658 -137024 267557 165876 -96254 -9572.49 
29280 2 -235.794 16.5432 -36.7689 -0.903759 1.5872 3.33505 0.0912467 -0.0134618 -0.0203656 0.0182108 -1.51659 -210027 -193366 -11500.9 181542 -53931.5 -268905 
29192 2 -234.322 15.5212 -34.1591 -0.486966 0.771832 1.49316 -0.133057 0.297666 0.199234 0.00385713 -1.51504 -302733 16447.2 108550 175088 8473.21 -177169 
29191 2 -234.223 13.8321 -36.6868 -3.31332 -0.809975 0.320498 -0.172781 -0.345302 -0.122073 0.0147828 -1.5104 -608928 -264728 7388.91 -102293 62202.1 3298.94 
29197 2 -232.767 12.8792 -34.005 -1.20348 0.382596 1.93323 -0.181317 -0.230381 -0.165056 0.0067159 -1.53314 -748192 -294066 76432.6 82626.2 -68661.8 -64979.3 
29284 2 -232.639 16.5433 -36.7652 -1.07555 0.547048 -1.98365 -0.155527 0.364459 0.125051 0.00678996 -1.51213 -319644 -17101.3 112426 -38080.3 -74759.1 -173740 
29196 2 -231.266 15.6204 -34.0981 -1.97049 -1.09519 -0.304601 0.0894718 0.127255 -0.017145 0.00651808 -1.51854 -780593 -110831 346727 80381.3 56847.1 -67597.3 
29195 2 -231.248 13.8111 -36.7367 -3.23421 2.97094 -0.156843 0.219522 0.0142032 -0.0172842 0.0243228 -1.51258 -849385 -326937 -43912.3 256666 -214784 63341.1 
30001 2 -234.409 13.7943 -31.4497 -0.5973 1.49636 1.31694 -0.0123912 -0.276809 -0.0665296 0.00545394 -1.52228 -224829 -343177 94023.9 202750 79355.1 -38401.7 
30094 2 -232.739 16.4757 -31.461 4.02251 -4.01591 -0.929382 -0.371345 0.18532 -0.132216 0.0417806 -1.5062 3526.1 -297852 88212.6 1489.71 -52328.2 -41787.2 
30005 2 -231.293 13.788 -31.4458 -0.413816 1.1047 -0.685925 0.0700908 0.14865 0.0812718 0.00234535 -1.51002 -437589 -351934 134963 285335 -240774 24163.2 
30098 2 -229.63 16.5952 -31.4516 -3.57195 -0.350777 -0.112801 -0.242462 0.0678416 -0.188841 0.0162409 -1.50562 -611551 112074 66758.2 295949 56947 -30460.2 
29201 2 -229.773 12.9005 -34.1797 0.374962 -0.361953 -0.342186 0.285544 -0.0868534 0.211529 0.000489572 -1.51853 -297539 70470.7 62421.8 20594.6 34311.1 87268.1 
29288 2 -229.597 16.6128 -36.8103 -1.63891 -0.613897 -0.882471 -0.0654217 -0.0165913 0.115647 0.00483865 -1.5025 -798794 -64465.8 -95468 235698 -261530 22409.6 
29200 2 -228.234 15.6598 -34.1813 0.939459 -0.960998 1.43889 0.355292 -0.0141619 0.14223 0.00488252 -1.49374 -77852.1 129380 410735 296288 40536.8 -33763.2 
29199 2 -228.173 13.8629 -36.7989 -1.04671 -0.352485 1.42744 -0.00242803 -0.118627 -0.00214004 0.00410281 -1.51611 -291603 146416 184477 -21552.9 32644.7 4184.35 
29205 2 -226.649 12.9201 -34.1186 -3.41609 -0.133196 -1.52947 -0.0806901 -0.0546077 -0.149128 0.0176668 -1.52089 -481.585 -37512.1 103643 -222935 -56891.2 -108031 
29292 2 -226.604 16.6952 -36.8416 -0.114471 0.450774 -0.527197 -0.119813 -0.0270058 0.231374 0.000622501 -1.49419 -987676 96891.8 -185712 116688 10075 103921 
29203 2 -225.162 13.924 -36.8216 0.583991 -2.72348 0.776239 0.110192 -0.200272 0.283556 0.0105307 -1.51622 -390045 -179351 -586875 -59802.6 113915 -144677 
29295 2 -225.106 15.6237 -34.2605 -0.0404796 -0.961638 2.18745 -0.253355 0.250426 0.270775 0.0071935 -1.50297 -370480 -185479 -13589.8 -98375.5 29211.2 73035.2 
29238 2 -269.025 19.4596 -36.6934 -0.5 0 0 0 0 0 0.000314879 -1.13659 -262120 335208 629236 96887.1 7706.51 3879.05 
29239 2 -269.025 21.3129 -34.0724 -0.5 0 0 0 0 0 0.000314879 -1.13441 176430 393563 649784 -62736.4 27680.9 6398.6 
29243 2 -267.42 18.5329 -34.0724 -0.5 0 0 0 0 0 0.000314879 -1.52084 45534.5 549828 181061 -331421 -96528.4 -53851.8 
29330 2 -267.42 22.2395 -36.6934 -0.5 0 0 0 0 0 0.000314879 -1.53015 355775 492786 325387 284865 -48143.4 48055.5 
29333 2 -267.42 24.0928 -34.0724 -0.5 0 0 0 0 0 0.000314879 -1.5081 183044 401015 436275 -157108 2012.81 -77784.4 
29241 2 -265.956 19.4268 -36.7214 0.9096 1.49505 0.0865658 0.217304 -0.0132668 0.100121 0.00386677 -1.60505 129039 -71728.7 -115826 -199176 -22645.8 -13544.9 
29242 2 -265.86 21.2891 -34.1479 0.120671 0.0062294 -0.679186 -0.140588 -0.0617186 0.139933 0.000599396 -1.59884 597101 169342 28096.3 -104974 -167204 -14419.8 
29247 2 -264.324 18.4734 -34.1028 -2.22139 -1.51856 0.398321 0.0332679 -0.0776199 0.0263344 0.00931949 -1.52754 42080 309149 287381 -170265 44195.4 -17595.7 
29334 2 -264.229 22.1069 -36.6995 1.64742 -0.702141 -0.0265141 -0.071233 0.331444 -0.0939463 0.00404014 -1.51533 263496 129714 239842 88119.5 -2777.35 8613.58 
29337 2 -264.271 24.0424 -34.1392 0.628076 0.476359 0.173784 -0.0361284 -0.0134709 -0.0203278 0.0008207 -1.52817 86796.1 261976 295838 -185002 -58976.4 66443.4 
29246 2 -262.624 21.2021 -34.1037 -1.56423 -0.685877 -0.169276 -0.121228 0.0748306 0.0349111 0.00371041 -1.53128 56106.9 -102769 -236776 1427.29 117662 -61325.7 
29245 2 -262.751 19.4185 -36.6584 -0.109163 0.223348 1.47509 0.219368 -0.137245 -0.207265 0.00281842 -1.51627 335208 -144639 172966 181082 -44780.2 -18910.5 
29251 2 -261.128 18.4454 -34.0704 0.711078 -0.510152 0.137799 0.144865 0.00274542 -0.00484244 0.000988565 -1.52133 171893 64815.1 182871 -95649.5 -15216.8 -34525.4 
29341 2 -261.115 23.9509 -34.1357 1.66913 -0.631348 1.24456 0.216362 0.143833 0.00142872 0.00596194 -1.52303 85275.5 64156.5 -37341.8 16805.2 99224.4 -208668 
29338 2 -261.015 22.1626 -36.6693 1.27071 1.70313 1.58613 -0.200923 -0.00966961 -0.244195 0.0088559 -1.51611 -135074 282386 186457 15085.5 61928.6 -178912 
29249 2 -259.481 19.3884 -36.6518 -0.636385 -0.146374 0.556689 -0.106598 0.00866625 -0.150759 0.0009274 -1.51465 148378 131905 297088 -82861.1 -61884.1 5325.8 
29250 2 -259.452 21.2138 -34.0843 -2.82143 -0.316516 1.82387 -0.0777451 -0.0344764 0.0132982 0.0143423 -1.53661 -213128 35204.6 -79292.8 2726.5 -20916.3 -80386.2 
29255 2 -257.893 18.4409 -34.1024 -1.23084 0.696877 -2.38007 -0.194618 -0.165348 -0.219997 0.0096546 -1.52782 -87158.3 38129.8 -339251 -50936 -281054 -119011 
29345 2 -257.877 23.9522 -34.1504 -1.57749 1.04996 -1.04533 0.0602303 0.0540049 0.00432805 0.00589909 -1.5279 166635 -83087.1 -215030 44213.9 33359.8 -96434.3 
29342 2 -257.927 22.1982 -36.7244 -0.108374 -4.09366 4.25167 0.27045 -0.258192 -0.0068516 0.0438898 -1.52754 -303455 -246138 -147627 10596.7 -153697 30487.3 
29254 2 -256.316 21.1611 -34.1678 -4.29928 0.332743 -1.20055 0.12133 0.0378862 -0.125307 0.0252355 -1.52315 -311506 117990 213545 29562.4 150834 -41479.4 
29253 2 -256.381 19.3583 -36.8482 3.82299 0.79655 0.131643 0.113117 0.0695144 0.309172 0.0192292 -1.52069 -108465 249782 -31474.1 -22463.9 -71272.8 -105388 
29350 2 -254.74 22.107 -36.8355 1.19027 -0.370982 -2.38819 0.0791663 0.0126379 0.231827 0.00914138 -1.51353 269294 -61799.2 115964 96844.4 -6174.28 12703.3 
30160 2 -254.685 23.9381 -34.1727 -0.172426 0.524814 -0.29993 -0.0792668 -0.0400881 0.0303763 0.000497659 -1.53009 69650.3 91233.2 -137507 -19357.8 48351.6 85752.2 
29259 2 -254.775 18.379 -34.2177 -0.473136 -0.526389 1.95554 0.0898242 0.116984 0.148742 0.0054475 -1.51851 127422 125925 130656 54903.1 92742.6 -183445 
29258 2 -254.599 22.0662 -31.5786 -1.92279 1.41252 0.782408 -0.418348 -0.0513312 0.119159 0.00794063 -1.50933 -484033 -144830 -133327 94248.5 255262 -243591 
30152 2 -257.74 22.0863 -31.5821 -3.30418 -1.57602 1.21846 -0.269468 -0.0218351 0.0827855 0.0187493 -1.52346 187286 42140.2 -266263 41882.7 -125962 -68324.2 
29257 2 -253.159 19.4233 -36.7733 0.640295 0.570634 0.63834 -0.0891079 -0.178357 -0.111984 0.00143973 -1.50987 -25311.5 190346 206951 58688.2 -10238.6 -57745.6 
30164 2 -253.172 21.1815 -34.1225 -0.144877 -0.621813 1.22481 0.141487 -0.0353589 -0.258777 0.00240291 -1.51572 24939.8 162839 -63306.9 136700 175016 -142618 
29263 2 -251.564 18.4199 -34.2423 -0.888897 -0.287678 -0.124042 -0.276988 -0.170829 0.158403 0.00111881 -1.51477 -273573 281395 151850 -107072 -138433 -60184.4 
29262 2 -251.493 22.0904 -36.7952 -2.20631 -0.733217 -0.0688289 -0.268716 0.219512 0.024641 0.00681417 -1.51865 -97316.4 -309650 348033 77480.1 -40656.9 28208.3 
30165 2 -251.48 23.944 -34.1472 -0.420018 -0.356108 -1.49995 0.0247243 -0.0928682 -0.0392697 0.00321564 -1.52632 59231 219312 108039 229155 23638.8 -15970.7 
29261 2 -250.033 19.4175 -36.8158 -0.254259 -0.823433 -0.6894 0.239945 -0.229851 0.0166525 0.00153404 -1.51599 -357220 -66992.2 -110780 16397.8 -52391 -55891.7 
29266 2 -250.017 21.1515 -34.1516 1.53827 -0.405611 0.568365 0.0567217 0.0802847 0.0225912 0.00359446 -1.5369 -20092.4 -60405.8 24129 -42552.1 -63093.3 16287.6 
30071 2 -250.088 19.2612 -31.5947 1.48499 -0.597651 1.17415 -0.047062 0.124106 0.0474 0.00496379 -1.52257 -450692 16127.2 20802.2 138741 -80031.3 129290 
29354 2 -248.401 22.1468 -36.7276 -0.158536 -1.01347 1.6982 0.259484 -0.119188 -0.122672 0.00495762 -1.52058 -98499.8 -31413.1 114700 109969 -143434 -31259.5 
29267 2 -248.517 18.3415 -34.2336 -1.97307 -3.94526 -0.622472 0.213094 -0.0257474 0.0734613 0.0249958 -1.5196 -212320 298092 219139 -5764.24 83265 15445.7 
30169 2 -248.331 23.9105 -34.1174 -1.06847 -0.495289 -1.22879 -0.154079 0.0648725 0.0078574 0.00364865 -1.53296 -372874 72561.7 -17820.6 99867.6 106698 -67330.3 
30168 2 -248.503 22.0703 -31.5268 1.12829 1.16366 0.575654 0.175617 -0.0382587 -0.123653 0.00372632 -1.52083 -337096 -30734.2 -40023.8 159398 -15063.9 67057.4 
30072 2 -251.563 22.0686 -31.5115 -4.47201 -1.22514 -0.809131 0.142525 -0.0575817 -0.0942029 0.027904 -1.52381 -962712 -9846.68 -27010.1 113378 -2272.59 -148202 
30079 2 -246.858 21.1389 -34.182 -0.408085 0.444031 -1.25732 -0.0319213 -0.0126799 0.0436066 0.0024492 -1.52353 93748.1 35634.2 137894 191600 -118263 -22049.5 
29265 2 -246.873 19.3071 -36.7694 0.93331 -0.268409 2.13058 0.0312946 0.121647 -0.190221 0.00690528 -1.51536 159311 367097 176961 44221.4 -80023.3 -45117.9 
30075 2 -246.982 19.3179 -31.5817 1.35052 -0.560735 1.03943 0.0777863 0.0263925 -0.134583 0.00405405 -1.53413 -233371 -35998.6 125204 90096.1 93819.5 126952 
29271 2 -245.307 18.4088 -34.2037 -1.19445 0.293315 2.07312 0.0112823 -0.134653 -0.0246426 0.00731855 -1.51292 108406 227459 153346 110054 -102286 152926 
29358 2 -245.188 22.1383 -36.8026 0.668481 0.265494 -2.08344 -0.0718505 -0.0587432 -0.00490933 0.00611885 -1.51778 183888 -44966.7 277057 156233 -123373 -102166 
30175 2 -245.267 23.9103 -34.1609 -2.36148 -1.22673 -0.280108 0.268986 0.0873212 0.122413 0.009018 -1.51238 -108915 231097 -51226.1 112212 -283173 90766.9 
29270 2 -243.693 21.1777 -34.1736 1.07412 1.34674 0.259823 -0.114852 -0.0233901 -0.0219637 0.00382256 -1.52451 -248756 35368.2 287810 37055.1 -94643.4 -139378 
29269 2 -243.707 19.3939 -36.821 0.836729 2.06244 1.21737 0.214037 -0.150535 0.0305814 0.00810596 -1.50737 169601 258606 115205 -11063.1 -205360 -48786.6 
30082 2 -243.808 19.2925 -31.5564 -0.376881 -2.4025 0.779905 0.0439911 0.166008 -0.0715 0.00821492 -1.53163 -186638 -275132 222155 -118379 -28991.2 -75766 
29275 2 -242.161 18.3997 -34.2198 -0.301087 -0.652108 -0.142919 -0.162229 -0.202744 -0.0923325 0.00067551 -1.51735 -284821 89365.1 103721 -134152 -104457 85610.5 
29362 2 -242.013 22.1028 -36.8941 -2.24574 -0.961727 -0.98163 -0.110483 -0.104639 0.163702 0.00873082 -1.52691 -228877 -219330 10919.9 163578 -130046 121865 
30179 2 -242.06 23.9142 -34.1562 -0.897106 -1.34969 -0.0193042 -0.0192656 -0.0594286 0.0156911 0.00330855 -1.51926 95104.8 98290.3 127710 -12112.1 -273711 109590 
30172 2 -242.236 22.0765 -31.5318 2.00269 -0.576782 -0.449343 0.176553 -0.101602 -0.174166 0.00572494 -1.51196 -136036 -83896.5 -67117 11443.5 -134377 108426 
30085 2 -245.349 22.0747 -31.561 -1.31889 1.84439 1.73224 -0.0749679 -0.067713 -0.0051042 0.0102549 -1.53036 -198355 -112514 98200.2 -22999.3 -51940.7 90819 
29274 2 -240.619 21.1003 -34.284 1.43635 -0.0905034 -0.00737652 0.244436 0.156717 0.21498 0.00260888 -1.50718 -112849 125778 125204 -75439.6 -106432 -160441 
29273 2 -240.488 19.3105 -36.7981 -2.48494 -1.11057 -2.19515 -0.0602735 0.0309157 -0.195745 0.0154001 -1.5282 -17181.7 -46314.9 -46573.3 10975.8 -80364.2 -191124 
29279 2 -239.058 18.2638 -34.21 1.68712 -0.846365 -0.473378 0.0997542 0.171192 0.0316141 0.00476955 -1.51434 -349407 257698 283434 32872.7 -84234.6 -5328.7 
30177 2 -238.892 23.9055 -34.2542 -1.81377 1.67651 1.17412 -0.0277187 -0.00139229 0.346725 0.00941994 -1.50591 223793 79948.8 19915.2 151652 89486.7 57628.9 
29366 2 -238.896 22.1335 -36.8159 0.289791 -2.07924 0.483247 0.148276 -0.159115 -0.111351 0.00584511 -1.51313 76107 266575 69480.1 61981.6 -21882.6 -238030 
29278 2 -237.404 21.1034 -34.2462 0.246678 0.0157801 1.31827 -0.248613 -0.0984124 0.0259504 0.00226579 -1.51508 -363811 346458 288971 205163 88905.7 44902.1 
29277 2 -237.371 19.2283 -36.8772 -1.12858 0.602553 1.25107 0.0531878 0.334326 0.207528 0.0040329 -1.51049 -223445 28011.8 13531.5 19689.1 -247751 -31452.7 
30087 2 -237.498 19.2117 -31.582 -1.8224 -0.62313 1.3236 -0.258682 -0.0158923 -0.132576 0.00687868 -1.52576 -402760 -94215.3 -58030.8 89919.4 27253 -166908 
30092 2 -239.03 21.9944 -31.6727 1.14423 0.126532 -0.670883 -0.146907 0.0816843 0.0419364 0.0022361 -1.51309 87250.1 311180 357170 8336.22 22314.3 47819.5 
29283 2 -235.974 18.273 -34.1884 -1.24719 -1.91758 3.16564 0.213155 0.0434537 0.0666411 0.0192125 -1.51532 -25073 201450 77596.4 24797.9 106681 -100232 
30185 2 -235.742 23.9047 -34.003 -0.44834 -0.764565 -2.44925 -0.0590334 0.0495872 -0.351304 0.00854506 -1.50862 16218 172066 245986 67794.4 74937.9 -67691.2 
29370 2 -235.685 22.1114 -36.758 -0.0128374 -0.59468 -1.20124 -0.218497 0.101977 -0.00845611 0.0022631 -1.50699 -306370 127074 -14088.7 217472 -181521 155123 
29281 2 -234.268 19.348 -36.7092 2.57805 -0.436546 -0.74665 0.29147 -0.16038 -0.0993833 0.0093134 -1.50111 211732 111242 7214.12 118838 -205592 -48612.6 
29282 2 -234.399 21.0996 -34.1438 1.00269 -1.2574 -0.701679 0.352901 0.050903 0.0238042 0.0038778 -1.50786 -308926 -92701.7 -262630 310260 -265282 -78158.8 
29287 2 -232.779 18.3939 -34.1057 2.30711 1.8873 0.0500054 -0.0815156 -0.201124 -0.121073 0.0111936 -1.50058 205078 163385 156768 -26230.4 -198751 -101475 
30096 2 -232.621 23.8596 -34.2063 -0.719335 0.0725901 -0.8601 -0.225319 0.101987 0.194837 0.00159012 -1.49476 -111906 191229 156281 160745 -98032.7 -86773.3 
29374 2 -232.62 22.1579 -36.793 -1.60292 0.851802 -2.16366 0.0862495 -0.243279 0.132757 0.0100463 -1.51592 -325718 139630 -191216 50121.4 -206831 -68389.3 
29286 2 -231.197 21.1138 -34.1445 0.294586 0.294746 1.10084 0.127528 0.00726204 -0.0442877 0.00174508 -1.52186 413525 -333615 65300.7 60723.7 7202.17 -198099 
29285 2 -231.022 19.3586 -36.7405 2.65654 -1.03153 0.58295 -0.459709 0.0537415 -0.148761 0.0106569 -1.49834 -82811.8 160974 268842 -4458.01 -103426 -140063 
30188 2 -232.849 21.997 -31.5769 -0.303091 2.94338 2.04081 0.0120468 0.00283569 0.102641 0.0162733 -1.52028 -194073 -131719 206456 176214 38289.4 -315669 
30091 2 -234.465 19.2727 -31.5597 -0.434735 2.02694 -0.544338 0.14206 -0.24745 0.0183846 0.00578594 -1.51411 -421669 228619 115175 37798.2 68949.2 -77379.7 
29291 2 -229.61 18.3968 -34.141 -1.1829 0.0244023 -0.47717 -0.0164179 0.0483938 0.157463 0.0020499 -1.51837 52425.5 -121796 405514 235982 -64771.5 90891.2 
31008 2 -229.53 23.8552 -34.1477 1.64667 1.35613 0.433626 0.292391 -0.108439 0.0295257 0.00596843 -1.50188 -101270 -21647.7 -116929 95805.7 -299188 43262.7 
28480 2 -229.511 22.1148 -36.7805 -0.815389 0.168954 0.581659 0.12172 0.153524 0.344865 0.00129948 -1.50372 -440603 -437394 -338066 153242 -157201 -170398 
29289 2 -228.014 19.4583 -36.7541 -0.901121 0.533276 0.158787 0.212698 -0.126079 0.0279945 0.00141269 -1.50294 -588179 -90512.2 70098.5 188692 -66400.2 -12282.1 
30192 2 -227.953 21.1409 -34.089 0.85741 -0.253625 1.22598 -0.160402 0.155073 -0.315885 0.00290004 -1.50998 534927 -213348 -113619 33070.6 -172654 -185894 
29204 2 -226.482 18.4601 -34.155 0.0806939 1.28202 -0.00498564 -0.113237 -0.222421 -0.207141 0.00207835 -1.50782 -246069 195466 91892.1 167796 -194281 -156453 
29385 2 -226.428 22.3112 -36.7164 1.3354 -1.65574 -1.52266 0.168641 -0.0903492 0.0397651 0.00861923 -1.48495 163855 -116123 -878.258 156618 -186449 -227919 
31836 2 -226.295 23.9153 -34.0814 1.56419 1.25974 -2.33972 -0.120094 0.225193 0.0125419 0.0119754 -1.68837 266420 -298741 276278 38327.8 304325 126110 
30103 2 -224.764 21.2655 -34.1807 3.7198 0.108487 -2.55572 -0.257288 -0.251244 -0.0376841 0.0256694 -1.51442 -139253 -267737 -374450 86902.8 -168503 -465233 
29293 2 -224.937 19.5913 -36.7671 0.190573 -2.02319 -1.79404 -0.0540591 -0.142644 -0.0974586 0.00925518 -1.50417 -38874.6 244950 179719 67990 -2070.26 -216751 
29510 2 -272.121 30.9241 -36.5206 0.173449 2.21188 0.509369 0.0122093 -0.0304137 0.0785723 0.00652677 -1.0498 -195474 -451628 -278542 87042.1 220297 -182353 
29419 2 -270.49 29.7842 -33.986 -0.798688 -0.0183476 0.851223 -0.10631 0.0874848 -0.0145684 0.00171649 -1.34418 -215451 274503 105816 -311951 108154 -112702 
29328 2 -269.025 25.0195 -36.6934 -0.5 0 0 0 0 0 0.000314879 -1.11746 1925.24 125553 487877 114755 66799.8 -141693 
29329 2 -269.025 26.8728 -34.0724 -0.5 0 0 0 0 0 0.000314879 -1.31374 206628 519997 684090 -173319 -130995 78989.9 
29421 2 -268.977 30.6898 -36.6365 -1.35976 1.42942 -0.704837 0.0313676 -0.141419 -0.0880513 0.00552801 -1.40676 487481 69572.9 352868 -130296 -95435.2 -50823.6 
29420 2 -267.42 27.7994 -36.6934 -0.5 0 0 0 0 0 0.000314879 -1.50178 405623 350570 409971 198497 -75733.4 99744.7 
29423 2 -267.42 29.6527 -34.0724 -0.5 0 0 0 0 0 0.000314879 -1.55717 83849.5 29164 341201 197561 -59268.3 -50653.2 
29424 2 -265.777 30.4713 -36.7451 1.72619 2.28845 0.477547 -0.0421754 0.186282 0.0471519 0.0106364 -1.55562 316342 126892 209091 120076 -95580.2 64874.5 
29331 2 -265.868 25.0429 -36.7339 1.41587 1.74262 1.74648 -0.0312647 -0.150324 0.060136 0.0101915 -1.59318 573215 317486 143460 -94831.5 -70652.8 -30494.8 
29332 2 -265.824 26.8602 -34.118 0.350196 -0.15452 -1.5195 -0.117899 -0.0408285 0.0571133 0.00309262 -1.56004 538338 181786 279989 10689 -30657.1 -14481.7 
29336 2 -264.19 27.7285 -36.749 -2.97171 0.563719 -0.141963 -0.13012 0.0884148 0.108834 0.0115485 -1.53393 155111 -237197 -224724 119108 174680 -194766 
30238 2 -264.205 29.5819 -34.1781 -1.12372 0.153704 -0.656766 0.125715 -0.000540947 0.242091 0.00216349 -1.504 447827 181898 287958 5292.56 44531.3 29655.8 
29335 2 -262.663 24.9631 -36.7603 1.31158 2.5858 1.79497 0.126265 -0.181514 0.137418 0.0146464 -1.51407 408308 228400 -24278.1 74773.1 -95098.4 103443 
29428 2 -262.57 30.4812 -36.7345 -2.27921 -0.113779 -0.421152 0.0590036 -0.0149156 -0.0163934 0.00678263 -1.52642 193408 -7287.5 346053 17240.5 99462.9 111213 
30145 2 -262.638 26.7782 -34.1442 -0.806859 -1.45463 0.522166 -0.00548748 0.0640006 -0.00766356 0.00382846 -1.52956 61632.6 133289 128372 -18475.5 -50651.7 62833.8 
30242 2 -260.919 29.5133 -34.1315 2.22046 0.618699 -0.562295 -0.32897 0.101901 -0.0290412 0.00709034 -1.51682 68846.8 123447 -38552.7 -12154.3 -164512 -197325 
29340 2 -260.975 27.7407 -36.7043 1.38798 -0.257667 2.21716 -0.0294532 -0.115929 -0.166195 0.0087016 -1.52429 213048 122396 -135976 80684.6 -123055 -71387.4 
29339 2 -259.395 24.9101 -36.7533 -2.27879 1.1075 0.96005 -0.245557 0.0985008 0.0366432 0.00924631 -1.52141 217293 -161688 -21069 165082 -19601.3 15682 
29344 2 -259.452 26.7239 -34.185 -0.690532 2.01057 -1.92848 0.126315 -0.00718784 0.137107 0.0103762 -1.51448 116537 248657 222488 247260 -134730 15121.3 
29432 2 -259.355 30.4761 -36.7617 0.144982 -0.96244 0.032112 0.0861697 -0.0831497 -0.0137083 0.00119445 -1.5245 221629 -21923.5 101931 -195.868 -125481 91044 
30246 2 -257.798 29.5518 -34.2003 -1.50677 -0.60928 0.988299 0.12434 -0.231695 0.0735945 0.00455732 -1.52568 -188041 82570.4 105778 141493 53807.5 -22028 
29349 2 -257.73 27.666 -36.8201 -1.68887 0.498109 -1.9158 -0.134444 0.060396 0.134617 0.00852782 -1.51436 184865 308781 241163 13611.8 -86098.7 5494.95 
29352 2 -256.258 26.7422 -34.1148 0.701254 0.897072 -0.052767 -0.00974787 -0.0263435 -0.128352 0.00163647 -1.52096 226327 150521 298948 -82247.2 -37357.8 39810.2 
29346 2 -256.237 24.8797 -36.7411 -1.68769 -1.14243 -2.71162 -0.0091005 0.0618913 0.0191417 0.0144925 -1.53842 -190401 -131683 40424.8 106257 -96035.8 97428.1 
29348 2 -256.098 30.4509 -36.7182 -0.818937 1.04846 -0.21141 -0.178468 -0.0987529 -0.21441 0.00228554 -1.522 140465 24268 -21693.6 -4418.17 72305.9 37524 
30255 2 -254.603 29.4284 -34.1777 -1.09407 -0.703526 2.01382 0.115732 0.108112 0.0412614 0.00723897 -1.52681 -21510.5 3842.92 26599.3 123753 -54510.1 76556.4 
29347 2 -254.593 27.6345 -36.8018 0.314276 0.423481 -1.28534 0.00765621 -0.00521054 -0.000279772 0.00243112 -1.52047 -61552.6 80660.9 44190 49394.5 -187114 27155.4 
30153 2 -259.37 24.8464 -31.5571 0.32903 -0.741219 -0.77157 -0.256689 0.150681 -0.0382317 0.00157816 -1.50994 169354 231003 32907.6 -80024.9 -36837.6 15381.6 
29353 2 -256.234 24.8543 -31.578 -0.725697 1.06667 1.09358 0.0207517 0.0476453 -0.0547253 0.00360265 -1.53134 -154894 90555 -219792 -56789.2 -99013.4 71763.3 
30161 2 -253.063 26.6867 -34.2372 0.523127 -0.576844 -1.84123 0.0780225 0.0770865 0.218214 0.00503371 -1.52299 180258 -111996 -182929 111601 -100300 -214644 
29357 2 -253.083 24.8504 -36.6933 1.11793 1.29908 -0.169826 0.0528664 -0.0454092 -0.380394 0.00373602 -1.50899 76736 95244.4 -8254.69 90522.8 118228 -157851 
29440 2 -252.951 30.3815 -36.7863 -1.27207 -0.334356 -0.594322 0.00813936 0.0184306 0.0146028 0.00262379 -1.53037 -215308 25573.9 118009 48004.4 -187778 27760.3 
29356 2 -251.396 27.6027 -36.8028 -1.44746 1.18708 -0.63124 0.00281075 0.110752 0.0658627 0.00491559 -1.51597 135783 124485 157741 115608 64627.6 -133791 
31170 2 -251.416 29.4796 -34.2078 0.856465 -0.853268 -1.98225 0.0963068 -0.151323 0.0824561 0.00678993 -1.52201 280876 114293 -32719.6 120627 58471.1 60321.6 
29355 2 -249.88 24.8564 -36.7807 -0.753707 0.184792 -0.542349 -0.0626043 0.0770803 0.11257 0.00112899 -1.53092 -46510.2 -243878 173491 182484 127038 -53333.3 
30170 2 -249.81 26.705 -34.1478 -1.01059 0.0499196 -1.10306 -0.253986 -0.0432061 -0.0804741 0.00282198 -1.52883 -116571 196883 -75268.4 -27788 165847 18330.2 
30258 2 -249.781 30.407 -36.7434 -0.317265 -1.69691 -0.516296 0.163682 -0.179939 -0.121409 0.00408931 -1.50811 77726.3 46557.8 285248 -13998.7 6308.62 -55380.5 
31069 2 -248.207 27.5935 -36.6929 -0.037464 1.21733 0.689024 -0.178316 0.209857 -0.244317 0.00246619 -1.51733 -141811 -66037.6 -41303 123620 27160.5 -2164.77 
30178 2 -248.183 29.4719 -34.1165 -0.623765 1.43673 -0.787006 -0.0150842 0.0394209 -0.0886607 0.00387005 -1.52812 246422 -241099 -12845.5 197058 139478 13429.7 
30975 2 -253.075 24.793 -31.6094 -1.74908 1.73914 -0.0222751 0.0179634 0.206985 0.0710796 0.00766339 -1.53084 -131327 -79278.8 48309.9 341.716 45726.9 -78139.9 
31072 2 -249.896 24.8694 -31.5378 -3.45607 -0.861766 1.58613 -0.20884 -0.0971548 -0.00119266 0.0191483 -1.51886 -371524 -126030 -17910.3 214247 -5262.27 -85347.4 
29365 2 -246.719 24.8884 -36.667 1.34383 0.387924 0.887978 0.0317191 -0.0438587 -0.37555 0.00345721 -1.51238 42634.4 -214134 54225.7 229169 -185240 19732.7 
32040 2 -246.568 30.3069 -36.7503 -0.752343 -2.15864 -0.0891853 -0.0154723 0.173076 -0.0580805 0.00659196 -1.51667 214714 139512 59638.5 44745.1 -82153.7 -88850.2 
31076 2 -246.736 26.7366 -34.1343 -1.57676 -0.128616 2.38123 0.343308 -0.126085 0.125862 0.010294 -1.52343 -275883 66908.4 -162712 289347 -163490 -112363 
31994 2 -244.977 29.4999 -34.1481 0.68074 0.605471 0.481983 -0.173732 -0.195028 0.0374952 0.001338 -1.52335 220227 -34750.6 98778 -13007.6 -126846 80217.4 
31080 2 -245.04 27.5961 -36.7872 -0.746006 0.52368 0.755264 -0.0029174 -0.0180872 0.0786163 0.00176482 -1.52127 -178774 -3217.98 277609 149764 -103530 20000.8 
30173 2 -243.499 24.8203 -36.7354 -0.335293 0.225448 -0.37034 -0.201639 0.134644 -0.180994 0.000378359 -1.50587 -94343.8 -437.811 365266 50752.5 -196533 -1397.93 
30182 2 -243.531 26.7259 -34.1409 -2.42731 -0.0199574 0.679904 -0.174563 -0.136326 0.0849527 0.00800362 -1.51849 -48389 344907 127887 146215 973.771 -51969.8 
31086 2 -243.355 30.3356 -36.7251 2.13411 -0.434565 -0.756208 0.0353771 0.0880197 -0.0854082 0.0066945 -1.5213 86386 -191660 49166.3 168052 64228.9 -186501 
31083 2 -246.843 24.8292 -31.486 0.585863 0.670266 1.13137 0.0433086 -0.0363901 -0.145413 0.00261035 -1.5261 -644799 -22889.8 123836 139896 -140418 -156957 
31988 2 -241.925 27.6149 -36.6993 -1.23267 -1.62127 1.62783 0.218358 -0.0174361 -0.0726168 0.00856197 -1.5112 -82841.2 -33523.3 350670 212494 191042 106003 
31999 2 -241.763 29.4561 -34.0494 -0.383329 -0.0620623 -0.222597 -0.236356 -0.140271 0.0129725 0.000252334 -1.52324 -36135.3 -174701 219663 -5712.51 213987 65966.1 
29369 2 -240.414 24.8567 -36.7983 -1.03056 -0.392934 -3.21018 0.0537915 0.0485177 0.00739511 0.0145118 -1.52311 -272365 -98162.7 138653 185268 -116311 259780 
32723 2 -240.416 26.6501 -34.0521 -1.27612 -1.66774 1.12638 0.129606 0.0603075 -0.0773448 0.00715225 -1.51278 -70048.9 117678 492472 150246 16484.1 144757 
30277 2 -240.154 30.3044 -36.6193 -0.699079 1.3021 -2.24627 0.0365135 0.115426 -0.295861 0.00910618 -1.49543 263420 97624.1 -107257 221073 -21241.4 -264602 
31809 2 -238.705 27.587 -36.644 1.09021 0.389168 1.14631 -0.135892 0.126015 -0.138318 0.00334282 -1.50455 -73393.7 -87550 96410 410617 -356863 190012 
31913 2 -238.644 29.4524 -33.9834 0.843604 0.373723 -0.80232 0.0790426 -0.155029 0.049401 0.00188305 -1.98102 38868.9 -214050 372877 463344 -172016 94288.6 
30181 2 -237.23 24.8845 -36.7286 -0.23447 0.096027 -3.61511 0.124117 -0.072205 -0.127029 0.0165415 -1.51199 49098.8 35028 390852 167405 224529 1720.42 
33625 2 -237.266 26.7114 -34.1038 -1.49358 0.225347 -0.7297 0.0955362 -0.0759189 0.239995 0.00354431 -1.7123 -164329 226792 112052 371582 -61868.6 163760 
31812 2 -236.968 30.4326 -36.5791 -1.06097 -0.74156 -1.45282 -0.065312 -0.0397281 0.160555 0.00476886 -1.92816 106866 -2511.21 1.01364e+006 333302 135093 113806 
29373 2 -240.588 24.7651 -31.5168 1.21039 -1.95637 -2.68356 0.189742 0.0313568 -0.0377374 0.0157363 -1.50867 297511 4599.19 65483.1 11445.6 -24229.8 76883.2 
29375 2 -238.86 27.5511 -31.3773 1.4076 -1.09273 -3.35394 -0.238711 0.0347079 -0.282047 0.0181677 -1.45739 -135537 171605 -231807 -116863 70660.9 56852.4 
3798 1 -235.622 29.3535 -33.9774 0.131918 -2.25936 1.70514 0.016247 0.0586002 -0.140588 0.0112271 -1.03666 971011 1.57882e+006 1.18153e+006 -401617 -129032 -143730 
31001 2 -235.595 27.7037 -36.7201 1.2045 0.274749 -0.832374 -0.0710806 -0.0902546 0.00701563 0.00279506 -1.6953 -289664 -36793.1 444741 142120 -185779 410453 
31917 2 -234.194 26.659 -34.1769 -1.0584 -0.656531 -0.571113 0.147157 0.0124506 0.102918 0.00236463 -1.71096 106678 417287 121450 -179148 -331096 -157747 
29371 2 -234.097 24.9239 -36.805 2.14406 0.631002 0.737206 -0.00647946 -0.0752338 0.103043 0.00697598 -1.50359 113989 158262 5025.24 21561.7 -144324 -110601 
28590 2 -233.896 30.3355 -36.8395 -1.09075 0.152386 -1.07589 0.104225 0.0812458 0.119274 0.00298569 -1.61442 -221104 -219497 16929.3 72886.4 -157939 -268260 
29378 2 -232.45 27.5984 -36.7843 -2.49835 1.7659 -1.21796 0.0551621 -0.001633 0.0434119 0.0136577 -1.5002 -346609 -151051 120613 202403 37214.2 -243332 
32733 2 -232.508 29.3693 -34.1935 -0.160736 -0.141367 1.00369 0.0724728 -0.0876469 -0.0278532 0.00132653 -1.9072 941158 2361.98 -80155.5 291339 -10606.5 -36215.9 
29404 2 -231.062 30.3148 -31.6981 0.0583082 0.0314617 2.78808 -0.101554 -0.195745 0.0694438 0.00979625 -1.8291 -974903 -437172 -835053 -391382 -250186 399144 
34355 2 -230.953 26.6394 -34.0806 -1.80428 0.381597 0.563437 -0.302498 0.206146 0.0136169 0.00468352 -1.72039 22442.2 153722 278596 282610 9007.27 47516.8 
29290 2 -230.909 24.8807 -36.6579 1.73383 0.0736507 -0.252408 -0.0383919 0.106744 -0.282642 0.00387338 -1.52769 -47759.8 -81606.1 -271431 307703 -172530 179872 
40069 2 -230.724 30.5538 -36.5598 -2.61005 -1.09791 1.55398 -0.0032446 0.00122918 0.0694684 0.01314 -1.72909 103477 650161 1.04076e+006 223162 239092 177143 
34445 2 -232.81 27.5021 -31.5876 -1.59316 2.1847 -0.518177 0.183214 -0.015012 -0.252944 0.00954662 -1.84759 -1.03914e+006 -597279 -605745 184108 -343473 -196886 
29471 2 -231.242 24.8207 -31.5755 1.42386 0.354308 1.58122 0.06427 -0.146426 -0.163736 0.00586073 -1.78005 -633819 -195243 -410307 330509 -51893.8 -87079.1 
34442 2 -234.077 30.2072 -31.6078 -0.775815 0.265407 0.27891 -0.112213 0.155798 0.0372482 0.000944791 -1.94491 -497904 -492853 -189768 111543 363202 -166241 
31093 2 -226.277 27.7513 -36.7088 -1.25156 0.95764 0.510141 0.0989751 0.0967515 0.109974 0.00345577 -1.51774 -468593 138510 -133400 -59831.1 -149478 -347878 
3807 1 -229.41 29.3168 -34.0353 -0.865023 -0.676737 -0.0614338 -0.201918 -0.0292011 0.002039 0.00169186 -0.824303 829159 1.54773e+006 1.23683e+006 -316144 -97009.7 -506478 
29380 2 -229.365 27.7599 -36.6607 -0.53195 1.56854 -1.15444 0.0924455 0.0866903 -0.0470698 0.00513381 -1.7209 -248091 206550 156133 303596 -178570 -3180.29 
30104 2 -227.791 25.0362 -36.7403 -1.50233 -0.381111 2.37585 -0.0908388 -0.0706776 -0.0364935 0.0101352 -1.49991 71228.3 7211.17 183149 196900 -79668.2 -308423 
33540 2 -227.96 26.5951 -34.1162 -0.159974 3.04349 -2.12303 0.0448538 0.0603908 0.0785683 0.0173759 -1.93452 -582066 -327886 -172040 -555378 -170090 51031.1 
31104 2 -228.073 30.4156 -31.6678 -0.0922489 -1.77638 -2.30062 -0.110495 0.150491 -0.0680309 0.0106516 -1.94858 -1.03672e+006 693251 -1.18202e+006 68068.2 -439522 583194 
31828 2 -228.109 24.8697 -31.5875 1.33767 0.108136 0.148446 -0.0930356 -0.219445 -0.0984831 0.00229623 -2.29308 -385593 -634639 -784802 133134 -116395 -365074 
28690 2 -227.638 30.5366 -36.655 0.701375 -2.49227 1.75667 -0.225226 -0.124784 0.251296 0.0123297 -1.58145 -211589 432913 228617 118322 -147107 12737.8 
33463 2 -226.493 29.2211 -34.0076 1.73725 1.3607 -0.508763 0.00394673 0.0154923 -0.0125107 0.00645929 -1.92882 20048.9 -1.15092e+006 387870 -302742 107073 -278991 
32823 2 -224.853 26.6782 -34.0218 -0.322159 1.49316 3.01809 -0.00848828 -0.0474693 -0.0314691 0.0144116 -1.865 -118160 -23585 339282 64977.9 -402013 -557034 
32649 2 -224.669 25.0361 -36.6553 -2.37568 -0.478894 -0.79662 -0.337901 -0.0271184 -0.225179 0.00819668 -1.49325 -612324 -196829 -256408 2419.39 -152151 -12326.7 
27961 2 -224.641 30.6517 -36.5965 -0.775013 -2.52773 1.28579 0.170594 0.0355059 -0.342475 0.0108864 -1.43131 152468 672088 281008 -92730.3 -241300 -23489.4 
31138 2 -273.458 33.7116 -36.5906 -0.226717 -2.766 0.0294665 -0.0899263 -0.129496 0.0119206 0.00970207 -1.11654 -360744 -437975 10199.1 -54192.6 -22068.1 -46582.9 
30321 2 -273.453 35.4052 -33.9854 0.770886 -1.903 0.254769 -0.0488886 -0.0134058 0.131192 0.00539147 -1.29963 -101121 -4190.26 41779.6 -172413 -206410 101808 
29509 2 -271.912 32.6723 -34.0115 1.23228 0.256413 0.128774 -0.0857359 -0.148927 0.0029719 0.00201629 -1.48479 -82188.5 220699 358589 -527158 146206 -193039 
29599 2 -271.854 36.2402 -36.5148 -1.55453 0.947263 -0.231983 0.120864 0.133852 -0.0419526 0.00424165 -1.30329 -301889 -206765 -281392 15206.7 -25423.3 64672.8 
29598 2 -270.417 33.4636 -36.6489 -0.740794 -1.93444 0.991081 0.141368 0.0729856 0.196721 0.00664154 -1.69093 -204326 -223208 -141708 -25972.1 134781 -186506 
29513 2 -270.329 35.234 -34.0382 -0.522234 -0.644242 1.48518 0.00349432 0.139036 0.145297 0.00364445 -1.61622 18179.6 -65763 25017.7 -211279 173586 186783 
29422 2 -268.81 32.4131 -34.0124 -0.161424 -0.787401 -0.96713 -0.173626 0.201742 -0.0494346 0.0019918 -1.57824 -112845 -67391.9 159252 180329 154838 19256.4 
29511 2 -268.716 36.1175 -36.5229 -2.02891 1.34872 -0.0540773 -0.150247 0.16258 -0.221547 0.00747956 -1.58708 171434 379185 -12796.6 -110878 64777.7 118758 
29514 2 -267.261 33.31 -36.6191 -1.67408 3.1916 -0.107332 0.0873704 0.120196 -0.124496 0.0163742 -1.52737 287259 343178 353255 112273 -19982.2 -32051 
29426 2 -267.202 35.215 -33.9853 1.70386 -1.89581 0.730037 0.13756 -0.0671381 -0.0781807 0.00885467 -1.51923 96793.4 167774 -203998 42491.4 -83842.2 193497 
29427 2 -265.7 32.3566 -34.0623 0.218711 -1.2553 -0.680747 0.0897633 0.111766 -0.00643013 0.00262866 -1.51415 -66495.5 316118 187596 145883 -14643.4 224586 
29518 2 -265.58 36.1061 -36.6472 -0.644902 0.0601639 -0.570056 -0.0601168 -0.0645564 0.0705192 0.000937688 -1.51064 -61883.2 334707 143960 58529.9 79178.1 -67407.6 
29425 2 -264.055 33.2688 -36.6721 -2.06256 0.671673 0.0625059 -0.197847 0.0490717 -0.0101392 0.00593134 -1.51112 129245 243124 260405 152204 110607 6639.53 
29431 2 -264.003 35.1393 -34.0375 -2.23364 -1.616 0.673871 -0.0974975 -0.075773 -0.113018 0.010145 -1.52224 104760 -74458.6 117759 56247.2 -110766 42133.2 
29435 2 -262.515 32.3488 -34.0535 -4.65239 -1.2278 -0.921503 0.0612882 -0.149805 -0.0698896 0.0302302 -1.51501 117316 251675 313311 -24724.8 -101772 63545.6 
29522 2 -262.433 36.0444 -36.6937 -0.198205 0.926146 -1.14658 -0.000959254 -0.0204704 0.0231154 0.00278566 -1.51934 -206680 240149 402107 -128206 -35706.7 -59079.4 
29429 2 -260.898 33.198 -36.7244 -0.861251 1.92328 4.05776 0.00507769 0.171863 0.0666317 0.0263317 -1.52703 -5397.42 146949 147395 87036.4 18968.7 -112340 
30154 2 -260.819 35.0718 -34.1055 -1.05318 -0.597512 0.2292 -0.169269 -0.0333617 0.0342057 0.00191288 -1.53248 -168383 -116510 279524 -97239.7 8289.9 60773.7 
30250 2 -259.31 32.29 -34.1055 -0.0461936 -0.554267 -0.581849 -0.0660926 0.0362643 -0.136694 0.000816034 -1.5281 121036 -62949.7 13844 112973 -139614 -20105.4 
30247 2 -259.285 36.0106 -36.7334 0.244268 3.2541 1.3875 0.116381 -0.0465833 -0.0442102 0.0158371 -1.51819 -26424.3 261655 160989 60003.2 -60614.4 -46962 
29436 2 -257.7 33.2015 -36.7441 -0.0943729 0.00790951 -1.396 0.00728628 0.0434249 0.0465584 0.00246586 -1.52567 276076 145297 151768 -1637.76 39630.9 -12978.1 
31064 2 -257.683 35.0563 -34.1381 1.74312 -1.70787 0.360656 0.12076 -0.0770626 0.0980623 0.00766464 -1.51381 32816.7 216193 328884 4230.03 -5040.23 42079.6 
30256 2 -256.084 32.2366 -34.1607 -0.552547 -0.848068 1.7997 -0.0948149 0.0614263 0.0752309 0.00536987 -1.52849 181398 -64681.4 -43446.8 -80686.6 32467.9 -75303.5 
30251 2 -256.059 35.9397 -36.7182 -1.09535 0.663549 -0.554254 -0.0831365 -0.0525351 -0.00301904 0.00245264 -1.5191 -60459.6 183511 155866 -49955.7 74754.4 26619.6 
30254 2 -254.445 33.1545 -36.7354 0.410612 -0.484435 -0.497238 -0.210575 0.0122642 -0.0215822 0.000819348 -1.52621 -9944.61 -87431.9 147979 -180994 123202 -87800.3 
31176 2 -254.475 34.9233 -34.0767 1.09473 -1.45129 1.17993 -0.0302965 0.197027 -0.0915999 0.00591587 -1.52752 -50521 -204937 -49978.5 -7413.48 91271 111738 
30348 2 -252.917 32.2068 -34.1025 -1.71126 0.0336712 -1.2064 -0.0516947 -0.0800139 -0.118614 0.00552291 -1.53117 -83093.5 -172550 70520.7 171220 -144139 26299.2 
28636 2 -252.937 35.8589 -36.698 -1.54548 -1.80219 0.38569 0.226591 0.0936331 -0.0190508 0.00728653 -1.5188 -99680.2 -14105.8 341894 -27787.1 45079.2 -14744.9 
30263 2 -251.31 33.0951 -36.7581 -0.0944537 -1.04119 -1.12772 -0.0238205 0.11986 0.0408429 0.00297844 -1.52461 -68320.5 -152149 334170 99694.9 -10829.2 76690.7 
30351 2 -251.285 34.9017 -34.0794 0.639782 -0.0264375 0.0675638 -0.0353963 0.0392393 -0.125727 0.000522177 -1.52468 -130074 -230025 257823 131140 53472.6 37376.3 
30359 2 -249.718 32.2054 -34.1364 -0.351779 1.07002 0.453341 -0.173205 -0.0942717 -0.0439707 0.00185678 -1.52806 -231136 -367888 -15128.3 105046 -78851.2 -67795 
29454 2 -249.749 35.8741 -36.7506 -0.704561 0.205233 -0.396399 0.0675329 -0.128202 0.0458521 0.000876195 -1.52159 188585 56114.4 356257 -18504.6 -59894.5 -29620.6 
31077 2 -249.613 35.8104 -31.5019 1.28407 -1.08415 2.3485 -0.277847 0.0633904 -0.00920099 0.010504 -1.53492 -184212 202849 -95018 289325 -48334.9 21259.1 
31178 2 -251.378 33.0645 -31.5229 -1.28068 0.832806 -0.422038 0.15088 0.0219394 0.0639682 0.0031637 -1.52706 97426.9 -66928.8 -99578.8 105784 -166624 -93160 
32807 2 -248.156 34.9054 -34.1281 -3.17909 -0.952617 0.310929 0.065152 0.0487194 -0.12276 0.0139942 -1.52925 -291863 -388499 90895.4 26424 74269.2 -35871.5 
31177 2 -248.132 33.0996 -36.7824 2.56631 -0.931135 1.80767 -0.00959957 0.00908712 0.0200003 0.0135028 -1.53108 -51149.4 11796.8 22621.4 -122561 -91933.5 57365.7 
31090 2 -248.158 33.0171 -31.5698 -0.598465 1.55535 0.198355 -0.0542908 -0.0459233 0.137746 0.00354757 -1.52522 -82926.5 -288780 8262.5 -46172.2 33038.3 -172035 
30281 2 -246.599 32.2146 -34.1969 -3.03771 -0.707814 -1.81332 0.11928 -0.123183 0.0546375 0.0163949 -1.5284 -342151 -47884.1 -38272.7 75522.9 -61117.7 -93405.6 
29542 2 -246.555 35.7981 -36.7586 1.45555 -1.93353 -1.02533 0.113185 -0.0227746 0.0291871 0.00870134 -1.51909 202791 -198285 -36589.2 49746.2 -85627 -28295.3 
31087 2 -244.91 33.0607 -36.7482 -1.12053 -0.131838 1.10449 -0.102766 0.0179874 -0.0958132 0.0031398 -1.53065 62636.8 -57732.6 -287903 85614.8 -111057 -8561.16 
31179 2 -244.975 34.9048 -34.2013 -0.873127 -0.6686 2.04275 0.15858 -0.0892991 -0.00661214 0.00677899 -1.51323 4005.83 -183687 -252491 338596 -242810 -134631 
32824 2 -246.553 35.6842 -31.513 -3.14351 0.337306 -2.89839 0.147306 0.0126183 -0.0561164 0.0231702 -1.55009 -623979 -328921 -91964.1 -71355.1 88707.8 -96221.4 
31907 2 -245.029 32.9732 -31.5972 0.159257 0.680842 -2.283 0.105675 -0.0985061 0.0878721 0.0071805 -1.52193 66154.7 -256232 389298 -169507 -25411 -170455 
30278 2 -243.401 32.1533 -34.1827 1.13018 0.485856 1.11987 0.199974 0.106719 0.216295 0.00348568 -1.52261 161963 -139890 50893.3 -21366.9 -21215 -85491 
30275 2 -243.24 35.7623 -36.7108 -0.172831 -0.551346 0.386927 -0.200254 -0.00164077 0.0818353 0.00060906 -1.50751 269542 -126615 68035.6 18881.8 29572.5 250426 
31095 2 -243.432 35.5996 -31.6358 -0.309782 -0.578997 -0.901265 0.0621092 0.166751 0.0743844 0.00156619 -1.58769 -222450 -571782 -231044 -92379.3 -398284 66010.4 
31817 2 -241.694 33.0598 -36.7122 0.627658 -2.11636 -0.814248 0.166473 0.0153811 -0.0387714 0.00697262 -1.52305 242962 146652 31559.8 233178 -18206.7 -224677 
30191 2 -241.707 34.8711 -34.1454 2.61373 1.13832 1.22192 -0.134765 0.0475754 0.169921 0.0121171 -1.75427 58675.6 217941 -161873 -50546.2 195273 102522 
33630 2 -240.136 32.0757 -34.0938 1.68643 -1.10415 -1.4026 -0.154339 0.0549567 0.07558 0.0075955 -1.70045 236382 -1.12974e+006 -30640.5 -441376 21593.4 -214925 
30372 2 -239.995 35.8596 -36.5554 0.816815 -2.86297 -0.915763 -0.0335983 -0.121103 -0.17747 0.0122204 -1.4957 -211127 -318422 319100 391702 185655 321605 
7180 1 -239.955 35.4617 -31.6996 0.523818 -1.26741 3.18449 0.0693221 -0.262687 0.0439141 0.016809 -0.918286 1.42774e+006 -219273 -96800.3 972769 -411020 89800.4 
30194 2 -238.471 33.1182 -36.7289 -0.529183 -1.02444 0.490314 -0.111802 -0.179668 0.0440482 0.00197734 -1.63912 116578 45023.1 496935 321604 337071 -415383 
28765 2 -238.627 34.5925 -34.0945 -0.12029 1.45368 -2.3147 0.155537 -0.0734952 0.0629039 0.00942813 -1.91689 -733559 -1.13022e+006 -328659 -919053 34053.5 120234 
31105 2 -237.271 37.0223 -33.9648 0.779438 2.55398 -1.5642 -0.0682115 0.0218423 0.133584 0.0120625 -2.11884 -260916 -1.82903e+006 -818098 -697853 54831.5 -85137.6 
31012 2 -236.917 35.9291 -36.7679 -1.41903 1.62831 -1.46036 0.0468506 -0.0200843 -0.0468482 0.00856181 -1.40893 -49464.3 570101 -324390 -123672 76829.1 -76517.3 
6312 1 -237.011 31.9757 -33.9036 -0.776502 -1.77491 0.348336 -0.0640808 -0.194504 -0.148826 0.00541756 -1.1522 464070 945631 1.20184e+006 -719026 550524 -237496 
32810 2 -241.774 33.019 -31.5854 -0.304484 0.456819 1.4607 0.0207157 -0.107883 -0.190019 0.00306698 -1.7102 244084 -500653 -247312 526558 142359 -352598 
32726 2 -235.417 33.1006 -36.9142 -1.03451 -1.22284 -0.823183 0.0213385 0.0828999 0.0139481 0.00408483 -1.51809 -705153 72653.2 -368691 -161452 -159507 -500256 
29484 2 -235.542 34.4272 -34.2755 0.277497 1.14043 0.537628 -0.000315183 0.332645 0.0482392 0.00209915 -2.12166 214904 -1.30378e+006 -256225 498709 235439 -761671 
7237 1 -234.139 36.8186 -33.4738 0.522121 -1.74682 2.10362 -0.0562731 -0.171388 -0.269043 0.0108351 -1.53861 1.52282e+006 289219 369146 -658055 -601895 222061 
30297 2 -234.103 31.9629 -34.1988 -3.16997 -1.02191 2.40402 0.0301386 -0.320087 -0.0609842 0.021251 -2.1266 -507539 -1.03755e+006 415360 697932 48259.4 -47618 
28697 2 -233.772 36.1335 -36.6877 -1.22405 0.834317 0.451865 -0.0161431 -0.0416693 0.0102139 0.00302103 -2.33377 517756 1.2965e+006 1.444e+006 -278222 -225873 -346186 
44014 2 -232.974 34.2245 -32.2441 -1.09232 0.113454 -0.395097 0.0630988 0.124797 -0.0863198 0.00171563 -2.43449 1.06598e+006 678685 414392 18107.2 -37608.5 -461944 
44009 2 -232.39 33.16 -36.7165 -0.708663 -3.05178 0.0123133 0.0173847 0.0974805 -0.0793564 0.012363 -1.40058 24106.6 237030 500350 -164504 -305864 -175774 
45337 2 -231.217 35.3155 -34.8114 -1.48417 -1.23983 0.315182 -0.0855509 0.0921064 -0.0189514 0.00483563 -2.36359 1.12559e+006 -298653 505908 -523067 -506260 285568 
30917 2 -231.096 32.3743 -33.8817 0.538315 0.156781 -1.37585 -0.0426832 -0.0150745 -0.20993 0.00278016 -1.89047 -551260 277285 380088 297870 73435.4 685153 
12209 1 -231.526 37.1239 -32.3915 -0.159472 0.044227 2.29024 0.0191007 0.142324 -0.0741947 0.00737224 -1.87012 196107 749497 1.12104e+006 126649 390466 -224680 
33644 2 -230.772 37.0583 -37.3952 -1.28637 -0.362525 -1.3864 -0.0205277 -0.241451 0.0436436 0.00467063 -2.3063 1.00335e+006 256499 654728 -304458 66521.6 624958 
6333 1 -229.59 35.1789 -32.3596 0.708171 -1.34186 -3.10783 0.045913 -0.161881 0.0391097 0.0167236 -2.05959 517945 1.24615e+006 265910 107429 215153 184616 
30197 2 -229.24 33.4589 -36.7058 -0.892423 1.82651 1.40631 0.148814 0.118524 -0.0661515 0.00769598 -1.6494 765979 956777 32801 -29060.5 -252019 169242 
5521 1 -227.893 34.9485 -34.3978 1.81227 -1.02077 -0.474818 -0.0769938 -0.00165872 -0.258589 0.00636434 -1.51448 1.0097e+006 -500286 288078 -39144.3 396710 -809947 
32643 2 -228.233 32.134 -34.111 -3.05352 1.39514 0.442464 0.0545697 -0.162754 -0.264964 0.0144419 -2.10208 -448893 127079 -609171 164288 -470709 367931 
40235 2 -227.442 36.3898 -37.2059 -1.44596 1.47717 -0.0514827 0.0503862 -0.0315462 0.130994 0.00538505 -2.37953 410034 357663 526016 113616 -904520 -401870 
46795 2 -227.046 33.3902 -31.7719 1.43162 -1.45899 -0.877672 -0.203511 0.0916357 0.0967963 0.0062327 -2.83099 -563608 106151 -1.69039e+006 -291485 390393 -312796 
41238 2 -227.034 36.8475 -32.4192 -1.40344 0.0883284 -0.910673 0.173099 -0.130576 -0.0230146 0.00353518 -3.65471 -1.4534e+006 -13952.4 -1.07904e+006 766044 -82419.5 -548775 
37442 2 -225.964 33.6625 -36.257 1.59547 -1.76921 -0.605642 -0.14728 -0.00635768 0.17328 0.00761057 -2.32808 182402 1.67428e+006 1.79071e+006 457114 543864 154277 
10894 1 -225.797 36.6272 -35.0162 -1.27679 3.1777 -0.0248368 0.217198 -0.308543 0.127457 0.0163991 -1.96658 -43673.3 -184259 -1.78805e+006 147221 -138856 -320360 
16301 1 -225.097 34.6241 -33.2964 1.85946 -1.72059 -2.43939 -0.0251183 0.0065155 -0.111512 0.0172941 -1.75471 231148 -267149 174209 -646710 1.195e+006 391308 
41236 2 -225.217 31.7783 -33.6962 -2.39973 2.35945 0.314889 0.129351 0.158654 0.02536 0.0143898 -1.98423 -205307 -1.13063e+006 595289 -288227 149991 -743785 
13675 1 -224.424 36.1321 -37.1641 -0.780258 1.27592 0.587608 0.0341249 -0.0104269 -0.248309 0.00361029 -1.28273 -293402 355652 -703382 -45841.3 -235725 -57908.3 
8094 1 -224.138 37.2168 -32.908 -0.274477 -3.30237 -3.72248 -0.00861179 -0.172047 0.112866 0.0347288 -1.72648 -181949 -504298 -707144 522842 261398 -516162 
30408 2 -271.744 38.0094 -33.886 -1.19165 0.157297 2.02275 -0.156793 0.0739906 0.131359 0.00697307 -1.35282 -241912 411335 119943 92160 14746.1 181050 
30319 2 -270.14 40.7797 -33.921 0.343056 -0.210832 2.28431 -0.0931568 -0.0176568 0.12809 0.00677646 -1.27557 24214.5 -259749 -42488 106535 18257.6 81324.2 
29516 2 -270.294 38.9363 -36.4696 1.42026 0.0658793 0.351002 0.177722 -0.0542815 -0.0977656 0.00270127 -1.29064 -60763.9 318280 -181006 80397 -32671.1 98645.9 
30409 2 -268.734 38.0219 -33.9552 -1.05775 0.913204 1.15965 0.239573 -0.0424036 -0.065483 0.00415334 -1.60736 -136543 167231 156924 -45515 61868.8 34298.4 
29601 2 -268.592 41.5581 -36.4845 -0.109064 -0.0285898 1.2701 0.0260499 0.0240366 -0.0740302 0.00204781 -1.09873 -152569 -137083 -25554.2 218703 84566.5 144086 
29515 2 -267.143 38.873 -36.5935 0.0867792 -0.839468 -3.49938 0.0726469 -0.113295 0.172489 0.0163207 -1.65106 288944 131700 132485 126403 -114929 104537 
29600 2 -267.027 40.6685 -33.948 -1.43754 2.96417 -1.31134 -0.028276 -0.000634019 -0.0249488 0.0158352 -1.55362 167475 19552.5 601683 63450.2 -58657.6 -4503.73 
29430 2 -265.513 37.9083 -34.0087 0.974978 1.67111 1.64792 -0.188319 0.0850759 -0.0882291 0.00813503 -1.52605 -91114.3 18417.5 187629 -37310.6 -66336 -50467.9 
29523 2 -265.489 41.5587 -36.6387 -2.57006 -1.47455 0.250686 0.0864628 -0.00223415 0.247067 0.0111371 -1.38214 -122317 -78911.8 -103719 80754.5 -32302.2 -32980.8 
30325 2 -265.429 43.3403 -34.0894 -3.47735 -0.264105 0.887704 0.0102674 -0.128491 0.0494287 0.0163105 -0.97239 133506 -109098 -63872.1 -188.65 43021.4 -131823 
29521 2 -263.915 40.6155 -34.0345 0.465126 -1.94028 2.0702 -0.0453217 0.16358 0.0177631 0.0104121 -1.63712 -185571 93997.5 347177 23158.9 57624.5 49213.1 
28710 2 -263.968 38.8566 -36.6927 -0.040348 0.268376 -0.628444 -0.0516217 -0.0250308 0.042719 0.000590205 -1.59509 131814 458202 473729 -38231.9 77833.2 -166502 
30249 2 -262.416 37.8641 -33.9943 -1.58493 0.321232 -0.0637168 0.0965087 -0.0748584 -0.180412 0.00329899 -1.53271 -287802 -128155 268267 -123239 35759.2 14986.1 
29519 2 -262.325 43.3465 -34.0445 1.27084 -0.63629 0.508587 0.00734693 -0.22811 0.00668616 0.00286987 -1.04818 186433 -7750 -197674 -116803 -24027.8 -110410 
29434 2 -262.336 41.5432 -36.5992 -1.3921 -0.17916 -1.30799 0.0395857 -0.0596509 0.043661 0.00463613 -1.33458 194234 78081 354834 -61156.9 117336 211071 
29433 2 -260.843 38.7529 -36.6848 -1.08227 -0.370825 -1.23679 0.0600445 0.114264 0.0271309 0.00357509 -1.57395 63628.6 164095 480139 -137082 -53934 -134597 
29527 2 -260.819 40.5345 -33.9956 -1.32211 0.00156153 0.117509 0.209569 0.179734 -0.171618 0.00221899 -1.58328 3721.48 98652.7 121877 -108536 151100 11329.8 
28791 2 -259.139 41.3785 -36.5682 0.582586 -0.637238 -0.130965 -0.310505 -0.0951272 -0.000699607 0.000960546 -1.39737 -98418.8 -634465 25439.7 -128356 -112777 132142 
30252 2 -259.261 37.7747 -34.0609 2.16687 0.261464 0.21774 0.163579 0.0821353 -0.0566485 0.00605966 -1.51628 89600.3 -162010 334965 -65338 55029.1 -97912.8 
28730 2 -259.14 43.2282 -33.9949 1.27175 -1.63035 -0.793474 0.0616416 -0.029197 0.12616 0.00617793 -1.32493 365367 340920 -34141 162810 252420 -18677.9 
29443 2 -257.611 38.721 -36.735 -0.501557 0.224732 3.51234 0.0209896 -0.207594 0.171819 0.0159185 -1.54091 311202 -49938.3 106279 59111.6 -9506.07 46971.2 
29550 2 -257.611 40.439 -34.0515 0.381863 -0.683063 -0.638461 0.112785 0.281271 0.0928637 0.00128474 -1.56428 451274 193607 167975 889.097 -3821.19 277830 
29447 2 -255.978 37.7662 -34.1067 0.741242 -0.17228 -1.2504 -0.124411 -0.156042 0.133474 0.00269865 -1.50794 270345 -30457.5 422696 -91868.2 113404 -59086.6 
28797 2 -255.976 43.202 -34.0475 -0.480329 -1.56527 0.736609 0.00253084 -0.041077 -0.00518331 0.00405988 -1.62335 102537 298027 208737 124958 407374 -100499 
28740 2 -255.936 41.3785 -36.5749 0.00301926 0.512283 1.67533 -0.0519966 0.0164172 -0.028304 0.00386568 -1.60086 -210740 -8.92167 117951 -55770.5 -5678.51 -102672 
29534 2 -254.39 38.661 -36.6629 0.312596 -0.264381 -0.44625 -0.0499954 -0.100052 0.00490804 0.000461932 -1.51756 107462 -134270 161162 -15382.6 228988 104375 
30267 2 -254.357 40.4089 -33.9593 -0.838349 0.945558 -0.46913 -0.0507825 0.0131148 -0.0452521 0.00228853 -1.51316 220930 -407707 -179621 -285943 265257 196553 
28628 2 -252.787 37.6378 -34.0481 -0.468436 -0.733159 -0.11469 -0.0912105 0.14783 -0.0439702 0.000969965 -1.52484 13579.2 42738.5 331602 91097.1 26729.6 105056 
30374 2 -252.902 43.1088 -34.0185 -0.185028 0.371199 -0.391663 -0.147909 0.129186 0.175722 0.000409878 -1.44911 -736144 -302885 38931.2 -381878 -62841.5 -216897 
28753 2 -252.82 41.3393 -36.5031 -1.41751 1.4292 -2.4181 0.202944 -0.140103 -0.26881 0.0124682 -1.53996 -90374.5 -626814 46659.4 -101627 152933 -100768 
28728 2 -251.206 38.6457 -36.7021 -0.336248 1.77318 -0.811615 -0.0770834 -0.0271534 0.125479 0.0049322 -1.51523 165618 127336 303362 250193 28957.6 80601.2 
30377 2 -251.164 40.3738 -33.944 -1.96917 0.461288 1.93938 -0.0204436 0.157337 -0.107865 0.00988925 -1.53402 245238 -50128.6 268677 187400 312150 272608 
31997 2 -249.94 43.2395 -33.9558 0.115891 0.746753 0.361309 -0.115117 -0.148844 0.0198626 0.000883696 -1.3716 -1.16027e+006 -31131.2 753058 96261 -554472 365756 
29562 2 -249.653 37.6531 -34.0932 -2.18103 -0.606853 1.38023 0.0896143 -0.0946775 0.0466352 0.00885464 -1.52014 -48883 -429315 456009 74116.2 99938 79089.1 
29566 2 -249.575 41.3651 -36.6013 -2.16562 1.29079 -0.0459725 0.0373498 0.0818743 0.126859 0.0080082 -1.53466 495291 551760 575647 20905.6 -117309 187537 
31232 2 -248.035 40.2624 -34.0536 -1.11254 -1.9636 0.439811 0.00333201 -0.185304 -0.209133 0.00665894 -1.41016 -56551.6 -881242 5364.41 -367231 -192131 -233705 
28664 2 -248.018 38.5173 -36.7451 0.390175 -0.112 -0.228516 -0.163128 0.0293692 0.1274 0.000273316 -1.5274 -56248.1 -262336 247011 -144355 100238 -86651.3 
29577 2 -247.167 43.0365 -33.4541 0.0490646 -2.3659 -0.517279 0.154365 0.120219 -0.0754977 0.0073902 -1.7786 -1.84536e+006 -552702 284759 -141507 -308096 -90863.9 
31190 2 -246.458 37.531 -34.0636 -1.53903 0.127488 -2.17234 -0.169134 0.272429 0.0246406 0.00894754 -1.51344 -162084 -357862 54508.7 250078 106954 -33409.3 
31193 2 -246.364 41.1022 -36.661 -0.0495067 -0.662414 -1.43916 0.0622223 0.11582 0.0826211 0.00316444 -1.62845 319438 -800452 -637.913 -4527.77 -245422 -160959 
30382 2 -244.921 40.4199 -33.8826 -2.87428 2.87939 -0.531074 0.019171 -0.107554 0.0307516 0.0212032 -1.61146 630559 -92510.2 664803 48205.9 -208476 342106 
33629 2 -244.865 38.4574 -36.5616 -1.72935 0.525896 0.885463 0.0964517 -0.112912 -0.136878 0.00510262 -1.80184 -203362 -128959 222540 144122 -23725.6 414268 
29472 2 -244.716 43.19 -35.1174 0.660821 1.66632 1.39133 0.187712 0.0514554 -0.112391 0.00648541 -2.50679 -828905 -762248 737274 -344526 500316 384240 
30397 2 -243.313 37.7534 -34 -1.13729 2.74894 0.939957 0.250664 -0.0470648 -0.101122 0.0122597 -1.51627 -74627.7 694718 318587 357009 231082 -62899.7 
5531 1 -243.159 40.8281 -36.3312 -0.57446 1.5064 -1.7113 -0.186399 -0.10089 0.0480769 0.00772906 -1.06545 921191 364258 410287 431605 -324732 531544 
40218 2 -242.853 43.4827 -32.1292 -0.750691 -1.32519 -1.53108 0.117505 0.103136 -0.16497 0.0058742 -3.62934 216686 -410524 1.3301e+006 984222 -168216 58526.7 
6399 1 -241.862 43.458 -35.2677 -0.864218 -0.0847547 2.41735 -0.131038 0.0389397 -0.00536126 0.00922496 -2.32673 -492007 1.40842e+006 1.35957e+006 -289209 691502 -180096 
32648 2 -241.639 38.3536 -36.6188 1.21868 -1.06129 -0.423059 0.0462747 0.160173 0.00681158 0.00351468 -1.80626 -206761 -562380 -803438 161095 -134815 -51317.5 
30385 2 -241.173 40.3686 -34.3776 -0.601626 -0.0509114 -0.726961 0.109405 0.127106 0.220458 0.00112477 -2.47638 1.11418e+006 -187190 -186215 -84391.4 -618647 -403573 
2152 1 -240.481 41.75 -36.9162 0.876283 1.29053 0.192319 0.171683 -0.0573317 -0.126871 0.00345406 -2.09429 1.24402e+006 1.00268e+006 360049 -11899.1 166937 -199961 
27846 2 -240.199 37.5958 -33.7187 -0.879364 -1.39226 0.366973 0.0868681 0.0242909 -0.147368 0.00358502 -2.03194 -227386 113132 762137 257981 3843.62 451918 
2084 1 -240.099 42.6677 -32.9867 -0.947406 0.00607924 -1.17509 0.00824045 -0.0681502 0.0831055 0.00318576 -2.43188 463637 1.03979e+006 853172 -202545 -198028 -506538 
30381 2 -238.535 38.7319 -36.348 -0.921663 0.771983 2.59817 -0.165726 -0.199582 0.00845999 0.0103229 -1.7553 783095 517182 965004 -475876 -301958 -52123.9 
10942 1 -237.979 41.4169 -35.7296 1.00872 -1.17486 -2.60124 0.0278153 0.0955192 -0.0364801 0.0128137 -1.79804 1.10052e+006 -826052 289844 -141928 96944.4 400453 
31931 2 -237.92 40.0545 -33.2342 -1.73658 0.712374 1.48866 -0.0617946 -0.0782685 0.117801 0.00722875 -3.63529 714365 348456 -127825 344055 222887 790475 
6480 1 -237.388 42.9931 -33.3563 -0.450134 1.4854 -1.10357 -0.140486 -0.0580013 0.000547932 0.00507119 -2.67286 -1.45342e+006 -1.0316e+006 -1.07158e+006 -169354 -167213 346853 
7186 1 -235.929 38.4372 -31.8942 -1.1345 0.599049 -1.64034 0.237022 -0.0987733 0.117347 0.00606359 -1.54736 -1.70036e+006 -109170 481758 -382955 -114317 -303577 
13333 1 -236.079 43.4496 -35.7416 -0.475853 0.509758 0.787656 -0.118565 -0.111666 0.185323 0.00154739 -2.23651 -597346 -1.93364e+006 -1.53449e+006 -77603.7 286993 538754 
32739 2 -232.493 41.8568 -37.8357 2.53304 1.59653 2.89709 0.159432 -0.0301987 0.0130819 0.0218631 -3.02902 26570.9 -952833 -323847 -595837 189372 709011 
31835 2 -235.466 38.7989 -35.3523 -1.46191 0.96593 0.49269 0.301811 -0.0541673 -0.125957 0.00417272 -2.81646 830117 -187280 1.13421e+006 -728764 299966 402600 
33557 2 -235.499 41.1508 -37.436 -0.163358 -0.926753 -0.396913 -0.0416652 -0.0453029 -0.0754302 0.0013138 -2.91257 691760 209632 901980 -101146 359442 186140 
7255 1 -235.371 41.4854 -34.2417 -1.44758 0.359857 1.67099 0.171812 0.0296682 0.092011 0.00701514 -2.24323 -279669 -210019 -656128 880036 662641 -253426 
8119 1 -235.568 41.7266 -31.6476 0.683397 -0.18651 0.643447 -0.0285357 0.00709773 0.132587 0.00128055 -2.32818 1.07062e+006 1.12296e+006 -442501 438680 -250867 -221802 
41237 2 -233.552 39.5958 -32.4748 -0.303219 -0.744064 -1.26249 0.0624923 -0.0201998 -0.143 0.00282063 -3.10214 -1.67873e+006 313485 -122547 -547603 1.24109e+006 129731 
16421 1 -233.212 39.0535 -37.3529 -0.363181 -0.0344866 -0.156892 -0.0141776 -0.101999 0.0672566 0.000220506 -1.86761 -69701.6 -596497 -819746 -149559 168289 25711.4 
6366 1 -233.123 40.8382 -35.2187 -1.95882 -2.03269 0.963532 0.103705 -0.0680751 -0.0876384 0.0124402 -2.01649 -196984 567985 -551898 -109447 969916 -167032 
29479 2 -232.585 42.6433 -32.9577 -2.50591 1.15561 -0.217784 -0.15009 -0.120243 0.0811723 0.009651 -3.41064 141819 -772602 -1.76401e+006 690817 -212978 -13814.2 
6408 1 -232.353 38.1413 -34.9864 -0.676603 1.07121 -0.250449 -0.0648105 -0.13412 0.256501 0.00233225 -1.95698 212308 -669223 -610707 -636745 255131 170055 
44163 2 -230.827 39.9911 -33.1747 -1.01538 -0.615493 0.485944 0.253947 -0.174334 -0.033572 0.00207312 -3.33656 -1.63531e+006 -260541 1.07799e+006 -769126 612520 -844270 
13568 1 -230.788 42.4743 -35.2609 -0.564748 -1.95463 -1.30564 -0.00230839 0.13836 0.117258 0.0081715 -1.85078 -177005 920461 56571.4 274154 668355 -677852 
13562 1 -230.792 39.8792 -36.2488 -0.986847 0.74343 0.953119 -0.147475 0.162575 0.167685 0.00340465 -1.87515 -1.0699e+006 -350005 -986304 -118245 278141 -298468 
37584 2 -229.315 42.2105 -37.6855 -1.97301 -1.19772 1.68938 -0.0013901 -0.14674 -0.189753 0.0103045 -3.13187 575125 1.05598e+006 5660.4 -433122 565621 210375 
31833 2 -229.21 37.7209 -34.5612 -2.17113 0.107867 -0.0909126 -0.0521903 0.0136469 -0.0198774 0.00596218 -3.25206 1.3182e+006 617256 1.33137e+006 -332872 11170.6 -261069 
40087 2 -229.272 42.3872 -32.5165 0.781242 -0.235053 -0.0408263 0.199919 0.0940761 0.0156332 0.000840421 -3.66991 442747 -1.28158e+006 -188465 -21105.8 -408347 -432116 
7339 1 -228.584 40.7963 -35.0051 0.483715 -0.427114 0.751575 -0.0511331 0.0339198 0.153008 0.00137203 -2.09745 -657933 -208969 -880734 -161955 -66327.2 -641485 
28587 2 -228.269 39.2074 -37.2849 -0.352968 0.903036 -0.165519 -0.0746444 -0.0980573 -0.207514 0.00121853 -2.68808 -1.06959e+006 -1.16371e+006 -660212 284782 589599 -346683 
7300 1 -227.935 39.6081 -32.5117 -1.93438 -2.58978 2.3272 -0.0262158 0.0920497 0.147818 0.0221823 -2.14301 -760846 -239639 -317683 410634 281518 -266693 
5484 1 -226.447 41.6861 -33.6863 0.678167 0.0952081 -0.00969814 0.00739667 0.0774715 0.0252927 0.000655861 -2.30157 -625705 116635 -388354 -38985.7 -370593 64748.6 
13696 1 -226.424 41.5448 -36.6226 -1.76078 0.409986 0.214172 -0.130648 -0.0466412 -0.118461 0.00463412 -2.1859 282580 1.24948e+006 1.03505e+006 -510509 -197807 -610366 
17678 1 -226.424 39.0553 -34.6965 -2.29067 -0.630237 0.0845158 0.0670369 0.287142 0.0275563 0.00790203 -2.4468 644839 491702 510223 160852 441064 -441354 
1948 1 -225.387 38.798 -37.0668 0.725629 0.559543 0.608816 0.0231042 0.0394605 0.170907 0.00169224 -1.84561 -698084 385119 -1.17521e+006 257336 -284992 -227800 
36275 2 -224.943 39.6837 -32.0335 0.492004 0.626224 0.892889 -0.0883892 0.136879 0.119041 0.00180297 -3.37547 -451519 -1.20634e+006 535567 390446 506471 -170649 
14942 1 -224.182 40.9243 -35.0755 1.44173 0.786296 1.10946 0.0718939 0.0270497 0.156127 0.00549182 -2.16446 268716 -409071 346582 1.26497e+006 -281670 -83848.9 
8956 1 -223.852 40.8696 -37.7496 0.0562127 0.0391809 1.0606 0.145802 0.0786849 0.0443954 0.00157937 -1.9835 589328 316684 36683.2 -26576.8 -364903 242965 
15066 1 -224.063 42.3389 -32.5935 0.118397 0.357212 0.731893 0.185661 0.291905 -0.0772036 0.000946992 -1.90103 571005 37842.3 415935 -92108.9 238855 -150651 
31230 2 -257.635 43.9494 -36.6089 -0.994494 0.256964 0.461754 0.22489 0.177356 0.0719013 0.0015974 -1.24458 -162761 -452978 -150240 -131981 125957 106945 
29495 2 -257.275 45.9732 -34.2646 -1.70652 -1.19794 -0.68299 -0.182988 -0.0310442 0.063173 0.00606299 -1.10427 -654675 192611 1.0144e+006 307450 -14926.5 -73712.8 
33633 2 -255.874 46.3645 -37.4267 0.443219 0.659681 -0.116039 -0.141908 -0.126742 0.0159796 0.000812498 -1.09244 -115506 -480489 914754 -24653.6 -384646 234073 
28772 2 -254.332 48.5917 -36.1676 0.106286 -0.689484 1.51571 0.0178639 0.0285338 -0.0563134 0.00350658 -1.06649 -351628 -199336 383570 -15506.4 -574766 -63728.6 
29544 2 -254.375 45.9851 -34.3263 -1.21537 2.12573 1.26077 0.102272 -0.116465 -0.0613602 0.00955392 -1.52573 -797601 120618 779935 -233525 31195.8 -643587 
28792 2 -254.348 44.0376 -36.6184 -0.20527 0.162086 1.98585 0.0978254 -0.0450116 0.193539 0.0050532 -1.51655 -253458 -593989 -748994 455084 -212300 -170719 
30383 2 -253.11 48.5163 -33.3498 -0.71034 2.0739 -1.16502 0.140362 0.166825 0.150268 0.0077623 -1.49759 623680 -502328 -447132 188401 -194627 40731.4 
32857 2 -251.833 47.0101 -35.9215 2.38538 1.49505 -0.379611 -0.150407 0.198342 -0.0553991 0.0101634 -2.02514 -892843 -481489 -384197 744040 -269324 387047 
30425 2 -251.587 45.7574 -33.2291 -1.86651 -0.0772302 -1.38312 0.092978 -0.120558 0.1707 0.00680501 -1.77806 -186248 -558856 -671729 -138087 12179.4 411522 
27912 2 -251.282 44.0813 -36.6305 1.19033 -1.90212 0.952205 0.00594755 -0.110605 0.094106 0.00748361 -1.49924 -193000 -290540 -73687.1 -603548 -254203 -205583 
1222 1 -250.108 48.1477 -33.4423 0.819454 -1.02085 -0.890698 -0.0699017 0.0963716 -0.141767 0.0035053 -1.55404 981550 -145925 2.16746e+006 -527092 297884 -242363 
6433 1 -249.308 48.5895 -36.2511 -1.36566 -0.724173 2.54459 -0.0860457 0.000619919 0.151848 0.0123943 -1.62421 -1.18825e+006 -636008 -581784 115511 9003.53 605537 
30296 2 -249.248 45.8796 -35.2818 -1.8998 0.77767 0.976936 0.14605 0.167609 0.253674 0.00650973 -2.5503 -1.47231e+006 -1.28929e+006 -2.34009e+006 145723 -271790 -33406.1 
28758 2 -248.114 45.8325 -32.6727 -1.43093 -0.605908 1.05085 0.0191241 0.0796527 0.0190464 0.00443222 -2.76248 285776 226489 -2.66807e+006 747450 -61254.2 -81375.6 
7247 1 -247.878 48.8828 -31.9145 -0.989098 0.099433 0.177916 0.197211 -0.107465 -0.141353 0.00142598 -2.12724 -49884.2 -238513 -1.44191e+006 -470899 365530 -247269 
29570 2 -247.559 43.9895 -36.6643 -2.86752 -0.190193 -0.821098 0.0553436 -0.224096 -0.129127 0.0112513 -1.87407 637832 288361 740201 456925 309995 -1.03225e+006 
12194 1 -247.446 48.1994 -34.3669 0.486907 1.7873 1.33188 0.160462 -0.186079 -0.114289 0.00727831 -2.23059 -310417 -222024 -1.42576e+006 -105534 -114482 282546 
1221 1 -247.049 47.0974 -36.8413 -0.856551 0.878939 0.542048 -0.0146759 -0.14274 0.000137431 0.00251683 -2.09085 -622868 38837.7 -1.5339e+006 20963.2 -455800 220617 
5532 1 -246.07 45.6756 -34.7834 -1.50551 -1.11346 2.43657 -0.181318 0.0699842 0.0468295 0.0132037 -1.93011 -335945 -800967 -283482 -49431.4 -285005 73634.8 
3812 1 -245.284 44.9535 -32.3096 0.796851 0.340656 -0.523741 -0.0622291 -0.00331511 -0.0177567 0.00143363 -1.85533 -335320 -162585 289368 239242 -493597 386916 
5456 1 -244.835 47.8397 -35.6407 0.298046 0.311292 0.28264 -0.165615 0.0562947 0.15341 0.000371394 -2.41095 -912531 -1.25536e+006 -1.20004e+006 -1.09939e+006 337190 4318.6 
31195 2 -244.973 47.8443 -32.7655 0.075564 1.47772 0.8468 -0.0117077 0.0692235 -0.0206166 0.0036607 -4.23426 432104 -188316 -1.6158e+006 85686 -138886 -387847 
33465 2 -243.884 45.6625 -37.5874 0.563887 -1.60178 0.925557 -0.227252 -0.18297 0.103265 0.00471101 -3.24361 1.71211e+006 270609 2.50479e+006 -704586 111088 -455780 
6385 1 -243.394 45.7941 -34.3234 -2.16441 -1.18355 -0.829839 0.112429 -0.0265403 -0.0777982 0.00947167 -2.50818 -792961 238062 893992 184013 -90909.2 -196519 
10941 1 -242.835 48.3307 -36.9734 0.404434 -0.731066 0.151695 -0.0148635 0.231788 0.138853 0.00100816 -2.58945 -1.69354e+006 -657594 -522525 -400395 905913 732233 
42698 2 -241.808 48.547 -34.0584 0.127 -0.676538 -1.36028 -0.0826626 -0.238344 0.1839 0.00292738 -4.23105 808010 836132 893920 324563 -558389 395957 
2080 1 -240.889 44.3696 -37.7272 -1.53741 -1.21869 0.0172418 -0.0256534 -0.146874 -0.0667599 0.00538192 -2.5967 -116429 -1.43351e+006 -975089 -381117 65867.9 -463348 
16420 1 -241.284 46.2725 -36.0114 1.22834 -1.84633 -0.658772 0.0689507 0.151871 0.0386231 0.0074829 -2.78291 126104 -897021 -1.4968e+006 57958.1 26660.4 -114962 
5600 1 -240.801 45.5368 -33.5792 -0.374863 -0.307104 -2.40709 0.247596 -0.194472 -0.0308233 0.00842977 -2.70874 -41893 167408 -1.82221e+006 470251 -189433 -298054 
6392 1 -240.136 48.6604 -36.9094 -0.544346 0.090616 1.56221 0.206064 0.0149867 -0.193239 0.00383812 -3.07299 -468014 -86641.9 900447 -193406 7173.95 -44725 
396 1 -239.739 47.6364 -32.208 -1.16928 -0.428641 -0.966296 0.124243 0.140336 0.0932648 0.00347411 -2.71385 376273 295730 44750.9 121624 -561673 -86035.2 
3882 1 -238.764 47.3452 -34.9059 -0.377833 0.495088 1.74504 -0.122765 0.0869701 0.0267665 0.00480011 -2.88964 999572 589706 249116 635034 -585170 181726 
46796 2 -238.959 44.164 -35.3834 -2.21301 0.647591 1.07917 -0.299456 0.00574036 -0.118266 0.00816343 -4.33102 -1.87898e+006 -1.22916e+006 -2.33998e+006 438976 -162619 539011 
2947 1 -238.678 46.0824 -37.4422 0.419089 0.306864 -1.60652 0.0701464 0.462031 -0.0245453 0.00398593 -2.7381 847280 -214676 -459525 -345086 92140.9 572433 
2153 1 -237.719 45.7161 -33.0478 -0.69347 0.710028 -1.63898 -0.0898021 -0.00490097 0.175298 0.00513327 -2.94113 791899 -497679 -683563 124203 -304109 508903 
44155 2 -236.812 48.5889 -32.6608 -0.543097 -0.588788 0.571762 0.0552129 -0.110899 0.0369051 0.00121989 -4.05047 416797 -1.21736e+006 380718 313193 -149532 851620 
6458 1 -236.433 46.0302 -35.4602 0.507276 0.727932 -2.23073 0.0562531 0.0101417 0.0813294 0.00805844 -2.67045 560845 268951 595108 -108980 224857 541873 
2880 1 -235.985 49.3911 -35.3872 1.21694 -1.51066 1.56788 -0.0177142 -0.0718669 -0.0301324 0.00869869 -2.81027 -112007 231920 -341366 510786 201900 -489907 
12206 1 -235.118 44.3311 -33.2788 -0.260817 -1.02532 -1.35565 0.118722 -0.00188134 0.0573998 0.00413466 -2.74204 -678782 519419 114080 -246016 373058 -593273 
3734 1 -235.118 44.685 -37.6376 -0.658999 0.358973 -0.0710186 0.206582 0.230175 -0.0404795 0.000794446 -2.2164 797896 573469 -1.31817e+006 -404762 283412 386579 
6363 1 -234.37 47.2359 -34.2775 -3.10213 0.205251 0.744062 -0.111958 0.00855637 -0.0026106 0.0142884 -2.57371 340891 1.72663e+006 2.0328e+006 -215287 -89209.6 -98827.4 
432 1 -233.524 49.1387 -36.4491 -0.178131 -1.13461 1.65202 -0.129685 -0.0424243 0.0501495 0.00566034 -2.75753 -398036 -128068 -417509 -163558 680124 -517171 
28771 2 -233.119 44.3302 -35.4655 -3.19131 -1.21274 0.441367 0.0739649 -0.0163506 -0.0384645 0.0149253 -3.49705 846335 1.05654e+006 327477 251870 -215326 669870 
5565 1 -233.096 46.6535 -37.3237 -0.886341 0.227345 -1.46094 -0.11118 -0.120908 -0.0368328 0.00415499 -2.31523 38146 -926985 1.08592e+006 -342877 -239576 -198220 
3736 1 -232.77 45.5815 -32.5954 -0.297057 0.503791 -0.11856 -0.0690022 0.144 0.0986885 0.000497911 -2.25539 -594943 -872676 330754 86669.5 315440 175739 
32834 2 -232.577 48.5272 -31.8681 -1.60152 0.863723 0.167554 -0.108423 0.0141626 0.0401153 0.00420549 -3.30745 -491456 -983731 -289431 1.43782e+006 -116398 260489 
33646 2 -231.517 47.3269 -34.6567 -2.53431 -0.467158 1.06033 -0.150891 -0.0774816 -0.193458 0.00978048 -3.87902 -733233 -1.2336e+006 -584012 -260200 720595 234587 
6327 1 -231.141 48.3648 -37.5316 -0.104815 -0.369187 -0.255541 0.184342 0.244169 -0.2418 0.000297242 -2.07095 -391954 72302.1 295867 -353348 302676 -438770 
322 1 -230.426 44.8777 -33.7314 -0.560164 1.07474 0.256053 0.0347661 -0.353867 0.0762846 0.00214546 -1.9927 225572 -194049 796191 902794 317315 156276 
3735 1 -230.374 46.8063 -31.7274 0.0892083 0.831207 -2.33052 -0.0569818 -0.248782 0.107708 0.00857135 -2.14877 -315842 -432601 630916 -1247.73 -109244 242017 
46785 2 -230.141 45.43 -36.7867 -2.22839 -0.396696 0.22728 -0.254689 -0.19211 0.137492 0.00651768 -3.24971 676265 1.37465e+006 436242 -284967 -3433.07 190724 
1152 1 -229.873 49.1491 -32.9343 -1.55762 -0.868027 -0.183696 0.120482 0.0923456 -0.284535 0.00449301 -1.77768 282321 47509.8 653985 -577910 -184093 46032.7 
1295 1 -229.046 48.2134 -35.8169 1.5503 -0.743753 -0.606188 0.128623 -0.0185852 -0.0715719 0.00464775 -1.63375 -302100 -215179 161855 -290117 -601201 720187 
38901 2 -227.99 43.7868 -35.0484 0.104418 -0.861914 -1.6288 -0.113005 -0.101728 -0.0548656 0.0042909 -3.32108 -86395 -289841 932482 154658 -1135.14 634174 
33637 2 -227.983 46.7579 -33.5769 -1.90954 0.106836 -0.0357042 0.0726808 0.0604281 0.0569913 0.00460861 -3.05485 572241 753945 -496868 -31411.9 405510 384021 
8199 1 -227.154 46.183 -36.3243 -0.897659 -0.749336 -0.088722 -0.0317081 0.097633 -0.3132 0.00192278 -1.20015 137351 -1.12426e+006 -830933 -827257 -630188 -587273 
9050 1 -226.041 44.3197 -32.6914 0.491916 0.559766 -1.54171 -0.100714 -0.0830311 0.214821 0.00409982 -1.85775 1.11729e+006 1.37139e+006 1.31728e+006 410409 330513 -151639 
41382 2 -226.001 48.7422 -36.6899 0.472933 0.477276 -0.508042 0.0337981 -0.0623902 0.00798602 0.00089371 -2.16732 1.09132e+006 -82601.9 -276572 -273805 -68952.6 103756 
46821 2 -225.636 48.8568 -32.692 0.319803 1.20634 -0.58664 0.133422 -0.084336 0.149078 0.00239521 -1.89046 1.11424e+006 -74540.9 345569 142346 -145238 10117.5 
42709 2 -225.001 46.5213 -34.6447 -0.532292 0.82686 -0.548827 0.108921 0.358244 0.191517 0.00159738 -2.3949 -1.22298e+006 -857074 -691463 170440 -982785 -768313 
45466 2 -224.809 43.7039 -35.3945 -2.27532 -1.67744 -0.42039 0.0886589 -0.178227 -0.113837 0.0102873 -2.96758 547098 -890237 514955 -245822 520027 52878.2 
45483 2 -224.259 45.7741 -37.5835 -0.166772 -1.57343 -0.817367 0.00207849 -0.0349314 -0.0350358 0.00399468 -1.91385 1.26375e+006 -632131 -20704.5 -150352 -482706 482356 
29620 2 -269.025 -8.33982 -31.4514 -0.5 0 0 0 0 0 0.000314879 -1.08235 367401 198260 836190 -13990.3 61.7813 363.15 
30430 2 -269.025 -8.33982 -26.2095 -0.5 0 0 0 0 0 0.000314879 -1.08226 371995 211302 835704 -6399.39 49.0283 678.512 
29624 2 -267.42 -9.26647 -28.8305 -0.5 0 0 0 0 0 0.000314879 -1.18906 417061 485017 579231 -239646 -53.1805 564.031 
29622 2 -265.815 -8.33982 -31.4514 -0.5 0 0 0 0 0 0.000314879 -1.48519 1.0847e+006 228356 863430 -90847.2 -272.111 969.154 
30432 2 -265.815 -8.33982 -26.2095 -0.5 0 0 0 0 0 0.000314879 -1.4852 1.05953e+006 198666 885408 -115230 1588.04 4953.63 
29627 2 -264.21 -9.26647 -28.8305 -0.5 0 0 0 0 0 0.000314879 -1.21812 294863 217204 177732 9352.13 -5324.25 -6854 
29625 2 -262.605 -8.33982 -31.4514 -0.5 0 0 0 0 0 0.000314879 -1.4393 545701 26455.6 775921 -102983 -7094.13 -4933.11 
30435 2 -262.605 -8.33982 -26.2095 -0.5 0 0 0 0 0 0.000314879 -1.43948 527864 56933 795844 -38356.5 5995.52 26314.5 
29630 2 -261 -9.26647 -28.8305 -0.5 0 0 0 0 0 0.000314879 -1.21875 201344 205849 179787 -14590.7 -13321.6 -10719.7 
29628 2 -259.395 -8.33982 -31.4514 -0.5 0 0 0 0 0 0.000314879 -1.44126 535986 -52867.8 802389 13779.8 4107.64 3172.37 
30438 2 -259.395 -8.33982 -26.2095 -0.5 0 0 0 0 0 0.000314879 -1.4348 565716 134920 803946 81833.3 -7334.8 17151.1 
29633 2 -257.79 -9.26647 -28.8305 -0.5 0 0 0 0 0 0.000314879 -1.21663 228640 306597 186922 -10776.7 2080.61 -6773.01 
29631 2 -256.185 -8.33982 -31.4514 -0.5 0 0 0 0 0 0.000314879 -1.44067 484485 -87378.2 796255 -108521 4131.13 29232.3 
30441 2 -256.185 -8.33982 -26.2095 -0.5 0 0 0 0 0 0.000314879 -1.43657 515859 -7731.85 809427 65426 4687.73 -4784.19 
29636 2 -254.58 -9.26647 -28.8305 -0.5 0 0 0 0 0 0.000314879 -1.21463 239955 281073 203603 3206.79 -8092.24 -5208.93 
29634 2 -252.975 -8.33982 -31.4514 -0.5 0 0 0 0 0 0.000314879 -1.43855 530547 -26862.5 778870 -84424.6 -3237.49 -3729.19 
30444 2 -252.975 -8.33982 -26.2095 -0.5 0 0 0 0 0 0.000314879 -1.43832 484728 -134848 814640 -72168.9 -1729.87 19164.5 
29639 2 -251.37 -9.26647 -28.8305 -0.5 0 0 0 0 0 0.000314879 -1.22103 204881 233442 180096 -15531.3 -17497.9 11759.5 
29637 2 -249.765 -8.33982 -31.4514 -0.5 0 0 0 0 0 0.000314879 -1.44282 527588 12831.5 779383 96896.7 9420.94 14511.3 
30447 2 -249.765 -8.33982 -26.2095 -0.5 0 0 0 0 0 0.000314879 -1.43832 475740 -70002.5 798355 118300 -123.865 6199.46 
29642 2 -248.16 -9.26647 -28.8305 -0.5 0 0 0 0 0 0.000314879 -1.21428 235558 284563 193933 -17598.1 -4450.8 -10568.8 
29640 2 -246.555 -8.33982 -31.4514 -0.5 0 0 0 0 0 0.000314879 -1.43891 541043 -33028.9 775250 -134676 -3301.84 20435.2 
30450 2 -246.555 -8.33982 -26.2095 -0.5 0 0 0 0 0 0.000314879 -1.43696 578356 135733 785585 49346.6 7115.29 25829.7 
29645 2 -244.95 -9.26647 -28.8305 -0.5 0 0 0 0 0 0.000314879 -1.21997 207266 235331 176703 -4655.9 -7847.66 3934.22 
29643 2 -243.345 -8.33982 -31.4514 -0.5 0 0 0 0 0 0.000314879 -1.43751 520198 20254.3 790702 -42908.7 -5565.61 14093.1 
30453 2 -243.345 -8.33982 -26.2095 -0.5 0 0 0 0 0 0.000314879 -1.43496 508175 -89983.7 796613 192305 -444.708 32062.6 
29648 2 -241.74 -9.26647 -28.8305 -0.5 0 0 0 0 0 0.000314879 -1.2165 232761 268104 192659 -26731 -17445.6 34581.9 
29646 2 -240.135 -8.33982 -31.4514 -0.5 0 0 0 0 0 0.000314879 -1.43523 556170 125207 798812 31783.4 -8533.94 7987.75 
30456 2 -240.135 -8.33982 -26.2095 -0.5 0 0 0 0 0 0.000314879 -1.43561 577638 -64268.9 790078 45885.1 9292.28 26108.8 
29651 2 -238.53 -9.26647 -28.8305 -0.5 0 0 0 0 0 0.000314879 -1.2147 232469 269706 193481 -13402.3 -508.572 32301.5 
29649 2 -236.925 -8.33982 -31.4514 -0.5 0 0 0 0 0 0.000314879 -1.43325 607189 225038 793909 22061.3 5159.12 10981.2 
30459 2 -236.925 -8.33982 -26.2095 -0.5 0 0 0 0 0 0.000314879 -1.43617 572175 -41998.7 803150 -76387.8 -1656.74 14917.3 
29654 2 -235.32 -9.26647 -28.8305 -0.5 0 0 0 0 0 0.000314879 -1.21152 244429 277112 203774 28270.4 -3738.19 6176.57 
29652 2 -233.715 -8.33982 -31.4514 -0.5 0 0 0 0 0 0.000314879 -1.43256 566640 87517.7 788370 -135419 -3814.84 -2254.59 
30462 2 -233.715 -8.33982 -26.2095 -0.5 0 0 0 0 0 0.000314879 -1.43471 515099 -131473 803880 -201197 -2910.59 -17475.9 
29657 2 -232.11 -9.26647 -28.8305 -0.5 0 0 0 0 0 0.000314879 -1.21866 212231 234588 189571 38710 1623.34 7491.73 
29655 2 -230.505 -8.33982 -31.4514 -0.5 0 0 0 0 0 0.000314879 -1.43633 564395 115684 773047 -109211 2021.53 -11875.1 
30465 2 -230.505 -8.33982 -26.2095 -0.5 0 0 0 0 0 0.000314879 -1.44478 477696 -82820 800069 -60798.7 -17571.1 -45720.6 
29660 2 -228.9 -9.26647 -28.8305 -0.5 0 0 0 0 0 0.000314879 -1.22103 193442 255558 176911 -28800.3 -6140.74 207.605 
29658 2 -227.295 -8.33982 -31.4514 -0.5 0 0 0 0 0 0.000314879 -1.43877 545658 137437 783192 51792.4 4660.59 -25169.4 
30468 2 -227.295 -8.33982 -26.2095 -0.5 0 0 0 0 0 0.000314879 -1.44186 591425 233882 812683 77342.6 2489.35 -67603.8 
29663 2 -225.69 -9.26647 -28.8305 -0.5 0 0 0 0 0 0.000314879 -1.21386 208027 286991 182935 -44115 -7889.86 -8891.36 
29661 2 -224.085 -8.33982 -31.4514 -0.5 0 0 0 0 0 0.000314879 -1.42978 700230 386165 801967 -31278.5 3158.05 -15392.5 
30471 2 -224.085 -8.33982 -26.2095 -0.5 0 0 0 0 0 0.000314879 -1.43136 646029 467514 821132 49378.4 -12864.9 -47760.8 
29621 2 -269.025 -6.48653 -28.8305 -0.5 0 0 0 0 0 0.000314879 -1.17533 301618 802578 739744 -173300 -6406.75 -1923.54 
29688 2 -269.025 -2.77994 -31.4514 -0.5 0 0 0 0 0 0.000314879 -1.13569 -60751.7 352282 632226 68303.6 -23376.7 1775.9 
29689 2 -269.025 -0.926647 -28.8305 -0.5 0 0 0 0 0 0.000314879 -1.13018 94023.2 378058 651818 -30029.8 5521.7 -16.0832 
30498 2 -269.025 -2.77994 -26.2095 -0.5 0 0 0 0 0 0.000314879 -1.13267 90084.2 350189 639809 81090.6 -6906.76 558.532 
29690 2 -267.42 -5.55988 -31.4514 -0.5 0 0 0 0 0 0.000314879 -1.54085 356468 648170 554578 107222 4519.42 -2766.06 
29693 2 -267.42 -3.70659 -28.8305 -0.5 0 0 0 0 0 0.000314879 -1.52657 317012 430458 253195 -313631 -43888.3 -15671.6 
30500 2 -267.42 -5.55988 -26.2095 -0.5 0 0 0 0 0 0.000314879 -1.54069 411387 754385 550034 150397 3260.78 270.678 
30501 2 -265.868 -2.81362 -26.2796 -1.3961 -1.19825 -0.800868 -0.131986 0.00934523 0.338058 0.00507117 -1.60348 430218 -3422.81 -120786 -149611 22460.5 -21825.2 
29691 2 -265.899 -2.84277 -31.4493 -1.51752 -1.95685 -1.66349 0.0422723 0.206583 0.0903388 0.0112088 -1.59629 350993 114237 324790 -126473 114988 -66079.3 
29623 2 -265.815 -6.48653 -28.8305 -0.5 0 0 0 0 0 0.000314879 -1.66765 972407 1.05213e+006 452874 -11911.9 12448 6290.28 
29692 2 -265.881 -0.960628 -28.8083 -0.884504 -0.94647 -0.101456 -0.157924 0.0410483 -0.185638 0.00212663 -1.5983 316178 91749.9 -102191 -105049 -16115.9 85989.9 
29697 2 -264.236 -3.6912 -28.7376 -1.51011 -3.26161 2.0894 -0.0535693 -0.184016 -0.299456 0.0217697 -1.52586 82995.8 51959 140722 -71693.6 148318 -25301.9 
30504 2 -264.226 -5.60633 -26.1893 -0.9986 -1.27765 -1.82493 0.0177241 -0.0229441 -0.090942 0.00750668 -1.55355 393463 435506 37159.4 -75095.9 9589.03 -40375.7 
29694 2 -264.235 -5.55945 -31.4343 5.82651 -1.71523 -0.607956 -0.00825309 -0.137229 -0.0390083 0.0469294 -1.54195 174211 411569 462957 -98753.6 22594.8 40700.4 
29695 2 -262.707 -2.84569 -31.4593 0.432306 0.440895 -0.876161 0.0293548 0.0762006 0.0484202 0.0014471 -1.52385 65339.1 98958.5 181526 -143674 -119243 13765.4 
30505 2 -262.654 -2.80819 -26.1807 -1.51483 -2.1563 -0.451276 0.178096 -0.0609771 -0.253759 0.00900299 -1.52066 225930 98958.5 -349078 -95638.8 32309.7 -69026.2 
29626 2 -262.605 -6.48653 -28.8305 -0.5 0 0 0 0 0 0.000314879 -1.60147 399221 901509 394377 -69650.9 -7636.89 24541.4 
29701 2 -261.078 -3.71427 -28.8784 -2.53923 -2.13049 -1.10421 0.0719552 -0.0676128 0.201106 0.0153736 -1.50883 113662 264942 360812 -199754 74343.1 56024.9 
30508 2 -260.998 -5.6281 -26.184 0.0527374 0.256037 -1.10546 0.0282648 0.0915439 -0.166302 0.00162526 -1.53802 459576 459702 143367 -30810.3 8020.44 -102292 
29698 2 -261.019 -5.65267 -31.4531 -1.13967 -2.444 1.72142 0.00511675 0.145757 0.0248054 0.0128915 -1.54903 246106 344476 99739.3 -96573.1 12354.1 59935.5 
29696 2 -262.72 -0.955306 -28.8278 -2.43392 -0.256238 -0.13376 0.141033 -0.00506681 -0.135239 0.00756656 -1.525 32687.3 53249.5 11991.6 -130746 -104373 -83965.9 
29699 2 -259.519 -2.81306 -31.4481 0.796598 0.898554 1.08035 0.20715 -0.102949 -0.174945 0.00328625 -1.50713 414029 378437 172715 -69610.5 51805 -197677 
30509 2 -259.396 -2.81536 -26.2449 -0.619013 -0.244338 -0.380441 -0.220718 -0.136839 0.000445831 0.000740109 -1.51071 270123 218621 416424 -185990 109718 -67262 
29629 2 -259.395 -6.48653 -28.8305 -0.5 0 0 0 0 0 0.000314879 -1.60434 323275 674018 277512 -177679 90544.5 53547.3 
29700 2 -259.483 -0.972882 -28.9409 -0.935209 -0.380714 0.735764 0.0173993 -0.0282414 0.151264 0.00196599 -1.51355 179407 62539.9 124060 -6667.98 101450 -180032 
29702 2 -257.795 -5.63596 -31.3963 -1.24916 2.14148 0.819949 -0.190366 0.0173156 -0.201286 0.00858821 -1.54991 -2729.25 194686 129291 -194525 25112.7 16456.6 
29705 2 -257.85 -3.81958 -28.806 0.372286 -0.916722 -0.987265 -0.00414482 0.280426 -0.159265 0.00246068 -1.51555 88423.9 -91176.8 208702 -129696 59693.5 -119217 
30512 2 -257.707 -5.62021 -26.2181 0.660355 -0.230228 0.0976441 -0.297522 -0.0130433 0.0626337 0.000628006 -1.55364 244545 295386 102156 -3584.32 3854.42 69047.2 
29703 2 -256.256 -2.92939 -31.5272 -1.40859 1.1629 -0.282253 -0.016507 0.278963 0.133234 0.00430267 -1.50369 306264 190560 292283 -139726 -209860 -140934 
29632 2 -256.185 -6.48653 -28.8305 -0.5 0 0 0 0 0 0.000314879 -1.62118 114262 511161 67750.1 -13393.5 -52961.3 -16338.4 
30513 2 -256.245 -2.83954 -26.2188 0.131128 0.809734 1.00903 0.0163198 0.0069476 -0.122875 0.00212986 -1.5206 52211.7 108738 37104.6 -167458 -97324.7 -170218 
29704 2 -256.319 -1.02052 -28.9375 0.596267 1.49842 0.964446 -0.09381 -0.0461719 0.159101 0.00444729 -1.51707 -2836.41 190645 548326 -98707 1784.47 66522 
29709 2 -254.679 -3.77058 -28.8299 -0.743603 -1.05423 -1.24275 0.116414 -0.0212037 -0.0702134 0.00404151 -1.52086 180517 -174560 360702 -200304 50620.5 70723.2 
29706 2 -254.667 -5.63842 -31.505 -0.999375 -2.28904 0.680607 0.317825 0.0528739 0.155008 0.00844087 -1.54453 71292.2 213442 322551 -33892.8 -13890.2 -44470.9 
30516 2 -254.563 -5.63646 -26.2492 0.730929 2.28523 0.379396 0.0418435 0.0948094 0.11992 0.00743175 -1.5553 126702 420694 47651.7 -16469.6 11052.1 -64149 
29707 2 -253.031 -2.89634 -31.4653 -0.690956 0.0565664 0.803808 0.00901421 0.0197809 0.0554585 0.00141913 -1.51498 388378 353373 330126 10577 36121.8 -135542 
29635 2 -252.975 -6.48653 -28.8305 -0.5 0 0 0 0 0 0.000314879 -1.60175 398464 873741 249869 -47139.2 240109 -7182.16 
30517 2 -253.024 -2.80189 -26.2506 -1.44072 0.164809 -1.09139 -0.173251 -0.112811 -0.0315618 0.00414881 -1.52288 -15679.3 298931 -197130 -53214.2 145233 -97568.7 
29708 2 -253.167 -1.03446 -28.9053 1.76809 -0.668296 -1.70263 0.250164 0.0943181 0.0269646 0.00815124 -1.51298 254532 82283.9 170454 -140379 -129916 -28909.5 
29713 2 -251.406 -3.74547 -28.7344 0.776454 0.309419 -1.03631 -0.151155 -0.0626602 -0.290498 0.00223256 -1.51401 128294 211183 9831.7 -116798 23307.7 -194034 
30520 2 -251.35 -5.6959 -26.1711 2.02162 -0.52398 2.48364 -0.062042 0.211755 -0.199532 0.0132627 -1.55014 202968 154048 -80794.9 -90238.5 7396.35 -40555.9 
29710 2 -251.377 -5.65304 -31.3796 0.925677 2.25416 -1.13355 -0.111092 0.126393 -0.2126 0.00909757 -1.53679 183551 239672 267476 -90703.4 23024 99058.2 
29712 2 -249.862 -0.975989 -28.9167 -0.584904 -0.158559 1.02763 -0.143822 -0.0949005 0.285317 0.00179264 -1.51386 243707 -192135 -71683.9 -91858.2 288435 -31317.7 
29711 2 -249.857 -2.87564 -31.3952 -0.0788296 1.82802 -1.15167 0.0422931 0.0907132 -0.257159 0.00588727 -1.51671 313917 119043 102125 -11757.4 -162165 -95012.2 
30521 2 -249.889 -2.84775 -26.225 -0.38497 0.50697 -1.10447 0.303 0.0574844 -0.00936478 0.00204681 -1.51729 109367 330311 -8452.24 -147297 -94791.4 -118908 
29638 2 -249.765 -6.48653 -28.8305 -0.5 0 0 0 0 0 0.000314879 -1.61738 195908 696540 222125 -61368.7 -87644.2 66365.9 
29714 2 -248.196 -5.58134 -31.4644 -1.11385 0.0477911 0.453559 0.0822155 -0.0345483 -0.0191105 0.00182463 -1.54012 194614 573566 229096 41903.6 -22899.4 -101270 
30524 2 -248.131 -5.60153 -26.2022 -2.67436 -0.850974 -2.48417 -0.0260378 0.00257614 -0.0348893 0.017693 -1.53195 510686 468286 281508 -83734.5 -22325.5 -23538.4 
29717 2 -248.245 -3.74579 -28.8769 -1.14166 0.428434 -2.02248 0.216972 -0.0350195 0.177065 0.00702482 -1.50397 312280 -44863.9 233102 -97997 -144484 9330.36 
29715 2 -246.521 -2.80237 -31.4679 -2.54819 0.819058 -0.182313 -0.334848 -0.230399 0.0605275 0.00906522 -1.50884 260632 -13762 210781 -206632 -79579.3 105436 
29716 2 -246.68 -1.05212 -28.8208 -2.26878 -1.72765 1.71822 -0.160459 0.0650321 -0.0679632 0.013961 -1.53027 -46089.5 -132129 -69643.7 -295632 -105942 13914.8 
30525 2 -246.599 -2.8503 -26.2243 0.749992 -1.51105 -2.51694 -0.156464 -0.166247 -0.00871901 0.0115633 -1.50203 409237 21158.5 270187 -377339 28198.4 9550.98 
29641 2 -246.555 -6.48653 -28.8305 -0.5 0 0 0 0 0 0.000314879 -1.60283 410803 975957 370599 -27271.9 103919 -12585.5 
30528 2 -244.814 -5.64728 -26.2705 -3.23395 -0.922825 -4.84242 -0.385822 0.13619 0.182623 0.0437797 -1.52867 390798 320732 21818.4 8598.64 -35740.4 -93130.2 
29718 2 -245.002 -5.6331 -31.4701 -0.943008 0.904795 -0.589148 0.122868 0.102895 0.0308194 0.00258832 -1.54362 250128 417014 330602 -68821.5 -1254.63 -69271 
29721 2 -244.934 -3.73213 -28.8437 -2.86581 0.0651107 1.47239 -0.210282 -0.183819 -0.116367 0.0130801 -1.51805 186952 -149647 60544 -127020 -130826 -41455.6 
29719 2 -243.403 -2.86907 -31.5209 -3.85346 -0.723519 0.169601 -0.060826 0.119029 0.216844 0.0193984 -1.52607 -392799 370702 200495 -119922 63682.3 36303.6 
29720 2 -243.505 -1.02144 -28.8102 -1.72318 1.03232 -0.659672 0.139886 0.00262832 -0.132746 0.00563031 -1.52755 -36853.4 -462150 213008 -248425 120444 176608 
30529 2 -243.416 -2.85407 -26.2819 0.264041 2.10379 0.943234 0.0519714 0.0769436 0.271411 0.00678291 -1.51569 133586 286696 -388.786 -198670 -143496 10473.5 
29644 2 -243.345 -6.48653 -28.8305 -0.5 0 0 0 0 0 0.000314879 -1.61018 216970 738334 72364.7 47247.1 248900 -100548 
29723 2 -240.285 -2.84065 -31.4774 -2.74581 1.02101 0.702102 0.254139 -0.0462905 -0.0018697 0.01143 -1.51735 11803.2 129606 19730.7 -199742 55382.5 55006.7 
29725 2 -241.761 -3.75627 -28.8589 -2.32027 1.73703 0.591219 -0.0255042 -0.0475812 0.0566393 0.0110214 -1.52008 155886 -152363 193097 -156199 194374 15428.4 
30532 2 -241.649 -5.62098 -26.2466 -2.22403 1.60193 -0.422463 -0.268881 0.0105115 0.100744 0.00968689 -1.55082 -108419 299790 224138 -25006.6 19903.4 -48964.2 
29722 2 -241.762 -5.61649 -31.4485 2.34484 0.701822 0.182681 0.000321964 -0.0262084 -0.0487519 0.0075876 -1.54689 342141 311022 226586 -94471.9 6153.41 -59234.5 
29724 2 -240.288 -1.05501 -28.8487 -0.526516 1.3726 -0.851728 0.101886 0.0897806 0.0650258 0.00363584 -1.51205 309924 -32482 413056 -91362.9 35296.3 -23398.2 
30533 2 -240.246 -2.85658 -26.1548 -2.71853 0.499717 0.05621 -0.0160764 -0.0527622 -0.252184 0.00962682 -1.51935 -19808.6 -144462 173074 -269947 -62891.2 40233.9 
29647 2 -240.135 -6.48653 -28.8305 -0.5 0 0 0 0 0 0.000314879 -1.60534 388838 802424 191481 26099.1 65548.1 -42729 
29729 2 -238.523 -3.77903 -28.8863 1.66748 -0.538146 1.22227 -0.273264 0.0148081 0.115527 0.0057485 -1.51963 44544 -242332 183627 -192572 -57395.6 -56465.3 
29726 2 -238.516 -5.59678 -31.4487 2.13382 -0.412704 1.82929 -0.194523 -0.104049 -0.0233491 0.0101641 -1.54341 162890 381274 -3113.9 -139795 -16500.8 -22067 
30536 2 -238.528 -5.6262 -26.2273 -1.89062 -0.695608 1.77526 -0.0894645 -0.0460446 -0.0142053 0.00908098 -1.55614 -482552 203795 96241.3 -180481 10143.9 -84496.4 
29727 2 -237.012 -2.86665 -31.4694 -4.61086 0.825269 -0.694228 -0.01846 0.080688 -0.0308882 0.0282423 -1.52909 26540.1 -213160 92575.4 -127085 43911.3 46920.8 
30537 2 -237.089 -2.89234 -26.2487 -1.30709 -1.22924 -1.50864 0.12288 0.150685 0.0784166 0.0069217 -1.52982 86576.5 4334.32 191271 -199043 -27776.6 120730 
29650 2 -236.925 -6.48653 -28.8305 -0.5 0 0 0 0 0 0.000314879 -1.61301 352658 612968 202409 40632.5 -79623 -37435.8 
29728 2 -237.078 -1.04262 -28.8753 0.746077 3.4877 -1.7294 -0.0276258 0.0821351 0.0383743 0.0197889 -1.50001 432166 26481.8 263295 -332790 -124962 41197.6 
30540 2 -235.416 -5.63192 -26.2142 0.676343 0.273449 0.668284 0.22138 0.00472145 0.0267945 0.00123284 -1.562 -192829 215260 43316.4 -151774 20289.9 17313.5 
29733 2 -235.359 -3.79533 -28.8171 -1.70425 1.01871 1.83825 -0.149584 0.165813 -0.0701666 0.00922142 -1.54027 -423224 -50073.9 76765.6 -100552 -47960.9 -106634 
29730 2 -235.361 -5.5526 -31.462 -2.04143 0.822988 1.5173 0.0534808 -0.204796 0.00751329 0.00900171 -1.5573 -108239 403816 181865 -23496.2 14693 -71013.3 
30541 2 -233.894 -2.86283 -26.2041 -0.82092 0.652076 1.25515 0.105445 0.114578 0.146813 0.00336858 -1.51269 415078 534426 330127 -54425.7 105692 -47764.2 
29731 2 -233.862 -2.79921 -31.4646 0.0317375 -0.842222 -1.62503 0.165704 -0.0871366 0.131542 0.00422074 -1.54097 57327.9 -22881.7 142347 14678.2 31216.7 -11838.9 
29653 2 -233.715 -6.48653 -28.8305 -0.5 0 0 0 0 0 0.000314879 -1.60829 285876 527171 95953.7 -141280 68846.9 15920.9 
29737 2 -232.264 -3.74964 -28.7913 1.56372 -0.590752 -1.55514 0.297708 0.0897449 0.0220678 0.00656546 -1.50496 21741.5 111288 389192 -155704 126465 -106025 
30544 2 -232.222 -5.67931 -26.1889 -1.11964 -0.130581 0.318106 0.219959 0.300206 -0.00885679 0.00172785 -1.54784 273340 383817 298590 -152780 75860.2 142589 
29734 2 -232.207 -5.6044 -31.3719 -0.63925 -2.21089 -0.960163 0.168117 -0.0294741 -0.243951 0.00783244 -1.53717 167810 288301 146632 -283586 45760.7 58772.2 
29732 2 -233.856 -0.972924 -28.835 -1.63902 0.974291 -0.0919309 -0.181218 -0.129664 0.0585626 0.00458978 -1.51995 257011 16543.7 144385 -161315 36729.9 15169.5 
29735 2 -230.649 -2.89238 -31.4535 -0.309185 -0.653966 -2.13869 0.036614 0.000491354 0.143581 0.00642007 -1.51933 437609 100865 350772 -194714 14940.6 20089.1 
30545 2 -230.691 -2.79561 -26.0257 -4.89383 4.85133 0.104358 -0.0645163 -0.0747671 -0.17183 0.0598219 -1.49425 445089 589227 629055 15529.4 53631 107328 
29656 2 -230.505 -6.48653 -28.8305 -0.5 0 0 0 0 0 0.000314879 -1.61349 276834 708455 61392.8 -224313 -140407 -5193.03 
29736 2 -230.671 -0.988075 -28.8431 -3.74428 -0.506137 1.68991 -0.164983 -0.094408 0.202117 0.0215775 -1.49857 47409.5 267097 234373 -157807 -111437 84546.4 
29741 2 -229.025 -3.76394 -28.6629 -0.783214 0.263408 -0.313682 -0.0245726 0.138603 -0.205257 0.00098394 -1.4953 354122 -156334 492887 -238756 43759.4 317875 
30548 2 -228.974 -5.64972 -26.2478 -0.810377 0.403856 0.641122 0.131153 0.192105 0.355296 0.00155027 -1.50936 643836 597290 60823.3 -55449.8 -52802.8 373110 
29738 2 -228.927 -5.62561 -31.3868 0.30616 0.912834 -0.111286 -0.121663 0.0999948 -0.117535 0.00118317 -1.54061 175341 484474 482509 -130749 10479.3 166167 
29740 2 -227.56 -1.02298 -28.7948 -0.256332 1.32949 0.675399 0.134975 -0.0230116 0.245326 0.00288357 -1.4967 193196 -15159.9 87508.9 -352845 -106461 21761.1 
30549 2 -227.464 -2.62895 -25.9571 -0.950853 2.15332 -2.04834 0.0267736 -0.213989 -0.159758 0.0122634 -1.50625 708851 779024 895220 -57440.7 -64886.1 408486 
29739 2 -227.451 -2.84199 -31.3534 -1.08043 1.85929 -0.212043 0.151121 -0.112988 -0.0508907 0.005881 -1.536 319276 -155724 355934 126378 -75868.7 -121199 
29659 2 -227.295 -6.48653 -28.8305 -0.5 0 0 0 0 0 0.000314879 -1.60908 191149 552501 220488 -206482 -40235 40659.8 
29745 2 -225.831 -3.80902 -28.7032 -1.42353 -0.164504 -2.10738 -0.0333844 0.130675 -0.0905665 0.00818 -1.48631 256853 -613617 493938 -565954 -70908.8 303685 
30552 2 -225.67 -5.56096 -26.2048 4.64792 1.05139 -2.24215 -0.155651 -0.097306 0.158867 0.0349337 -1.52279 483329 709664 6460.77 -65545.6 -29424.2 217595 
29742 2 -225.77 -5.53626 -31.4389 -2.2754 -2.40171 -0.556799 0.146169 -0.159723 0.0964215 0.0141767 -1.54416 155883 578878 368303 -83472.4 5281.35 197530 
29744 2 -224.355 -1.1977 -28.6616 -2.31832 1.50522 -0.0354036 0.0295096 0.288006 -0.0905676 0.00962467 -1.4757 652174 -276677 107190 -430422 -19714.7 -106253 
30553 2 -224.129 -2.76531 -25.9847 -3.05264 1.29822 -0.0561558 -0.201453 0.0181886 0.14614 0.0138637 -1.50038 542417 259828 902274 -258003 77348.6 586663 
29662 2 -224.085 -6.48653 -28.8305 -0.5 0 0 0 0 0 0.000314879 -1.61047 289437 726530 329174 -200025 109535 27957.4 
29743 2 -224.179 -2.7975 -31.349 -3.16302 -1.29088 0.486882 -0.0945802 -0.00189859 -0.075697 0.0149985 -1.51999 540457 257356 392003 -53952.5 12152.6 -91346.1 
29778 2 -269.025 2.77994 -31.4514 -0.5 0 0 0 0 0 0.000314879 -1.13107 156079 387106 668501 50049.9 -1502.39 18581.8 
29779 2 -269.025 4.63324 -28.8305 -0.5 0 0 0 0 0 0.000314879 -1.12695 132689 385380 664809 -21691.5 30325.1 13154.7 
30588 2 -269.025 2.77994 -26.2095 -0.5 0 0 0 0 0 0.000314879 -1.13079 -1757.63 353398 645534 75568 14447.5 3307.78 
29780 2 -267.42 0 -31.4514 -0.5 0 0 0 0 0 0.000314879 -1.53091 191272 478216 379181 199420 98194.4 -33796.6 
29783 2 -267.42 1.85329 -28.8305 -0.5 0 0 0 0 0 0.000314879 -1.52278 111725 448840 510665 -246472 109666 39590.8 
30590 2 -267.42 0 -26.2095 -0.5 0 0 0 0 0 0.000314879 -1.52109 236213 510793 469098 198589 36277.7 11888.6 
29781 2 -265.886 2.75865 -31.4542 0.321449 0.460266 1.72882 -0.12439 0.0316875 -0.0339929 0.00416144 -1.60387 280329 46368 -68787.7 -140861 -24058.8 45801.2 
29782 2 -265.894 4.60584 -28.8079 -1.55819 -0.911523 2.96943 -0.141546 -0.0280567 -0.114277 0.0152104 -1.59962 266409 -102100 139658 -47818.5 -16774.8 -62660.5 
30591 2 -265.905 2.7664 -26.1508 -1.49023 0.403799 -0.310568 -0.0932968 -0.124035 -0.310939 0.00312398 -1.5981 97998.9 -62177.6 4496.05 -170748 24431.2 -20237 
29784 2 -264.285 -0.0521084 -31.3945 -0.487204 -0.817363 1.55808 -0.0714309 -0.0214053 -0.195141 0.00419805 -1.52463 153168 321596 198916 -13214.2 -9209.86 -11312.6 
29787 2 -264.351 1.85346 -28.8908 -2.31531 0.89169 -0.570303 0.145009 -0.200156 0.0856983 0.00816293 -1.52032 56440.1 -147300 137042 -166638 -276265 -91452.1 
30594 2 -264.306 -0.0839266 -26.2856 2.2014 -0.736597 0.650394 0.0314279 0.178636 0.178334 0.00732002 -1.53165 -2308.73 148647 80475.1 -104944 -72057.8 -106704 
29785 2 -262.694 2.68407 -31.5834 -4.28548 -1.50344 -0.420328 -0.0637314 0.111314 0.137263 0.0262009 -1.51391 -23208.9 198481 205521 -18107.9 -94657.7 -172062 
30595 2 -262.81 2.72339 -26.3101 -1.11758 -1.67939 -0.24452 0.200101 -0.0920699 0.00543976 0.00520071 -1.51977 114252 97285.1 162995 -88471.5 -97582.2 -6870.55 
29786 2 -262.754 4.49835 -29.0155 -1.43854 -0.51151 1.66093 0.114244 0.119677 0.24255 0.00641059 -1.50333 246278 102093 174878 -227190 -82472.2 130636 
29788 2 -261.135 -0.0650566 -31.5254 -1.68092 -2.00021 0.511751 0.127575 0.0563314 0.173761 0.00892774 -1.52758 -66695.3 19610.8 123142 45609.3 -148410 -101734 
30598 2 -261.069 -0.060079 -26.3225 -1.61448 -0.8748 -1.60475 -0.127763 -0.00735671 0.217172 0.00749044 -1.51233 -20020.5 279368 104252 -104779 -36270.9 2930.2 
29791 2 -261.077 1.75872 -28.8663 -0.971295 -0.794747 -0.601175 -0.207269 0.0719196 -0.0828652 0.00243899 -1.52156 110277 -26505.5 105348 -134997 124740 153033 
29796 2 -254.682 -0.122709 -31.4928 -0.485392 -1.10267 -1.06299 -0.0306979 0.0341945 -0.114252 0.00325136 -1.52954 186800 223424 -57350.8 -80028.3 -139610 4099.31 
29886 2 -254.755 5.48757 -31.555 1.57511 0.163915 2.2626 -0.139424 0.0364015 0.00120305 0.00960662 -1.53493 -422275 88958.6 -63217.2 -64776.5 113998 -83052.4 
29789 2 -259.572 2.7017 -31.4597 -2.44315 -0.145107 1.19052 0.198312 -0.047327 -0.260231 0.00932973 -1.53214 -91440.2 84495.5 105438 24714.4 27681.4 -97878.7 
29790 2 -259.506 4.50232 -28.9475 0.877314 0.830681 -0.0388728 -0.118089 0.118699 0.195297 0.00184044 -1.52446 145825 -103226 -90320.6 -97278.7 -112451 -77525.2 
30599 2 -259.542 2.747 -26.2666 -2.12753 0.498168 0.716255 -0.0379577 -0.174161 -0.116406 0.00665982 -1.52229 175196 16691.6 22590.1 -111992 44978.7 -142352 
29792 2 -257.902 -0.00744882 -31.5417 2.11641 0.0609978 1.5943 -0.0613346 -0.239272 0.131585 0.00884776 -1.51549 246705 106059 -139478 -143594 90808.4 53476.9 
29795 2 -257.915 1.77853 -28.8826 -1.65298 -1.62724 -2.11052 -0.021592 -0.00819139 0.0679819 0.0123868 -1.52593 -238593 144508 205837 50906.9 6611.02 -29609 
30602 2 -257.972 -0.0784824 -26.2025 1.7285 -1.71852 -0.310514 0.230942 0.0923123 -0.177612 0.00760425 -1.51086 -3470.86 115884 413183 -141089 -123167 6332.76 
29793 2 -256.354 2.66977 -31.4958 1.43887 1.83381 -0.784843 0.0247106 0.136703 -0.123055 0.00761904 -1.5386 1203.06 19175.6 -103516 -165196 -146472 23244.5 
29794 2 -256.33 4.61679 -29.0011 0.25495 0.0429202 -0.524769 -0.128544 -0.227363 0.22951 0.000431037 -1.51654 4832.63 120056 55081.6 -30722.6 -139872 -78061.7 
30603 2 -256.363 2.70434 -26.2617 -1.46854 -1.12572 1.96947 -0.0633698 0.027199 -0.118673 0.00919786 -1.50901 145608 252556 319763 24387.6 -94420.4 -158380 
29799 2 -254.807 1.75912 -28.9405 0.959783 -0.116677 0.193467 0.23662 0.0427735 0.101428 0.00122454 -1.51228 105367 214924 249269 -67421 -105912 8628.32 
30606 2 -254.736 -0.0510403 -26.2825 -1.827 0.209387 0.786146 -0.00980771 -0.0867929 0.0207294 0.00503782 -1.52234 344309 47798.7 467089 -130683 65309.8 67114.5 
30696 2 -254.841 5.50446 -26.3952 1.34238 0.450085 -0.276007 -0.100633 -0.118819 0.21226 0.00262071 -1.51716 -10474.3 244398 174241 -116471 -143204 87282 
29797 2 -253.207 2.69297 -31.6278 -0.809817 2.36691 -0.698783 0.277578 -0.0179577 0.30685 0.00849717 -1.50966 249641 215540 41167 -107988 -277802 -134198 
29798 2 -253.172 4.49426 -28.9601 2.0529 -0.063203 -3.16115 -0.156191 0.0233529 -0.0203081 0.0178994 -1.52029 -410186 366231 320349 15938.5 -5182.29 -32030.5 
30607 2 -253.194 2.66698 -26.2854 -1.87331 0.852371 0.377177 -0.104899 0.135546 -0.171958 0.00551429 -1.52246 -218708 74588 48836 -118655 -50000.9 16632.9 
29803 2 -251.566 1.71479 -28.8991 -1.43619 0.671238 2.95646 -0.0308874 0.132151 -0.146315 0.0141744 -1.50739 470623 93387.1 165629 12417.8 66277.5 66161.7 
30610 2 -251.506 -0.0541509 -26.3432 -1.27589 -0.121141 3.73842 -0.109755 -0.138644 0.0769701 0.0196716 -1.53077 58295.5 -246524 -111373 -175901 47646.2 71861.7 
29801 2 -249.947 2.69895 -31.512 -1.96241 0.910554 -0.771453 -0.0481856 0.0584997 -0.10161 0.00664434 -1.50411 481998 263969 506011 -141637 29899.9 53636.6 
30611 2 -250.071 2.70498 -26.2789 -0.46203 0.589512 -0.549512 0.0947264 -0.00479308 -0.127035 0.00108691 -1.52819 -336663 -189498 176374 -419271 60606.2 11710.8 
29802 2 -250.114 4.56545 -28.9437 -2.97023 -0.9344 -0.937497 0.179745 -0.163748 0.012557 0.0133184 -1.50144 -55399.8 245405 361123 -296715 65607.5 -90975 
30700 2 -251.734 5.49408 -26.329 -0.501744 0.590549 0.642832 0.0607682 -0.0381116 -0.00170726 0.00127681 -1.52921 -307666 149247 78020.4 -184154 125051 -71086.4 
29804 2 -248.348 -0.0722264 -31.4153 0.463056 -0.4868 -0.95688 0.177579 -0.0485177 -0.365707 0.00172178 -1.51897 -184525 251915 56249 -94656 265961 -24428.8 
29807 2 -248.324 1.73711 -28.8778 0.129404 -0.0895198 -2.71845 -0.141189 0.0823872 0.0694394 0.00933901 -1.51666 297828 -13578 -22039.2 -413413 -63818.5 -146700 
30614 2 -248.367 -0.0498513 -26.1948 1.10619 -2.75298 1.36332 -0.0165623 -0.135346 -0.350566 0.013428 -1.52485 18130.7 104259 -68982.8 -160145 -66263.3 136211 
30704 2 -248.61 5.39498 -26.2561 -1.24767 -0.414427 2.57983 0.17414 0.0638345 -0.176733 0.0105597 -1.53074 -32724.3 -254386 61510.3 -159005 115777 -184319 
29805 2 -246.754 2.69825 -31.4847 1.3056 -0.693564 -1.54597 -0.0140724 -0.0280538 0.0478375 0.0057631 -1.51489 359040 191645 332101 -27202.3 89817 9749.63 
29806 2 -246.886 4.49202 -28.8251 1.81034 -1.22157 0.195134 0.0576821 -0.0215028 -0.188696 0.00605529 -1.50179 385451 -58844 154717 -316076 -143045 6126.67 
30615 2 -246.917 2.67287 -26.2635 -1.07728 0.0910464 -0.755171 0.11637 -0.0198899 0.0194318 0.00219044 -1.52565 -199169 -134832 -144939 -307144 -78937.5 112695 
29808 2 -245.193 -0.0636918 -31.4191 -0.694917 1.1711 -0.755476 0.301376 0.0131039 -0.107855 0.00305448 -1.52258 114234 -245625 167433 -341772 -76070.6 -130058 
30618 2 -245.207 -0.11221 -26.2837 1.08013 -0.625277 0.0818211 0.219151 0.054828 0.16541 0.00197031 -1.52145 126476 -270819 -289609 -408531 -29003.1 24038.2 
29811 2 -245.134 1.67495 -28.839 0.759926 -0.596766 0.190141 -0.170079 0.215773 -0.125808 0.00122144 -1.51361 96192.6 -62675.8 -93791.8 -144587 -144308 -122341 
29810 2 -243.62 4.42237 -28.8445 0.181752 0.0622499 -0.0806917 -0.379717 -0.0966896 -0.170064 5.46884e-005 -1.5028 8731.69 -50058.1 198814 -376735 -126618 42114.6 
30619 2 -243.778 2.64374 -26.2439 1.67 -0.793776 2.09475 0.277147 0.00331037 0.06741 0.00983296 -1.51468 221498 38853 -14289.5 -180119 -154125 38237.5 
29898 2 -245.225 5.42539 -31.5218 -3.64767 0.308265 -1.58164 -0.107281 -0.140944 0.144758 0.020029 -1.51303 118049 -14344.1 294454 -253382 102391 40339.1 
30708 2 -245.419 5.40106 -26.2372 0.296097 0.313791 2.94617 0.0709919 0.0647254 -0.112757 0.0111669 -1.53107 33802.4 -120243 -260728 -49577.2 -234318 104074 
29815 2 -241.958 1.65979 -28.8977 2.28724 0.366812 0.0803178 -0.00485079 0.217265 0.241579 0.0067667 -1.51233 -69961.7 -131331 230338 -119865 -55677.1 -82067.8 
30622 2 -241.871 -0.0535324 -26.1953 0.329057 -2.97914 -0.650014 -0.354822 -0.186405 -0.0927223 0.0118471 -1.50802 258409 -10661.9 318185 -212490 79138.5 -49570.1 
30712 2 -242.247 5.42132 -26.2864 0.507714 0.442221 -1.45355 -0.0301892 -0.0715933 0.184489 0.00323211 -1.523 98300.9 101338 -69891.4 -306365 -111529 -71882.8 
29812 2 -241.943 -0.0613433 -31.4373 2.25676 0.327216 -0.009425 0.0379962 -0.202938 -0.200331 0.00654966 -1.52308 509149 62118.1 146936 123489 52316.6 -216345 
30623 2 -240.542 2.67715 -26.1684 -2.08158 -0.286438 1.55999 -0.115328 -0.0575336 -0.122043 0.00862591 -1.49632 -90331.3 -359571 433543 -569063 141292 87175.6 
29814 2 -240.54 4.45345 -28.8546 0.282686 -0.200213 -0.680142 0.214147 -0.0480014 -0.0186185 0.000733782 -1.52894 -173093 24707.9 157176 -20367.4 -83813 22588 
29819 2 -238.823 1.7486 -28.8799 -1.82613 2.76006 0.52592 -0.103293 -0.126266 -0.0449746 0.0141435 -1.5065 -349265 189149 301028 -182055 -232519 -125982 
29816 2 -238.691 -0.118615 -31.5027 1.71961 0.598415 -0.600132 -0.0655883 -0.0253324 0.089515 0.00462914 -1.51975 477908 79114.1 179376 -11556.9 70147.4 102017 
30626 2 -238.795 -0.13164 -26.148 -0.143176 -0.903902 -2.42686 0.150344 0.122887 -0.119975 0.00847304 -1.507 -2382.65 118610 594416 -245827 -117005 73761.6 
29818 2 -237.339 4.51403 -28.8631 -1.36336 1.73542 -2.08745 -0.0732148 -0.0243098 0.0155927 0.0116227 -1.52515 72718.3 -228515 116263 -21316.4 -130543 148621 
29817 2 -237.25 2.71177 -31.5593 -0.0535157 -1.12501 3.49723 0.162212 -0.179717 0.162066 0.0170024 -1.51929 -92269.3 17198.4 45496.1 -247861 -150266 128561 
30627 2 -237.466 2.67401 -26.2693 -2.81455 1.25798 -0.31582 0.240532 -0.065885 0.127798 0.0120963 -1.49916 -71711.8 6216.71 194115 -139682 -245383 -2062.91 
30716 2 -239.102 5.34267 -26.2056 0.0127594 -0.671569 -0.814924 0.100521 0.325259 -0.0673363 0.0014047 -1.51615 49217.5 -250115 104597 -158743 -94566.8 -40278.9 
29906 2 -238.917 5.44507 -31.4407 -2.69543 -0.211491 -2.14856 -0.0310413 -0.033908 0.0147423 0.0150215 -1.52831 -181810 -60774.8 193644 -152002 -121951 176668 
30720 2 -235.925 5.43732 -26.2206 1.4667 0.996665 -1.99542 -0.0156067 -0.155277 0.0527669 0.00897565 -1.51715 144880 12838.2 343746 -262049 -101763 16715.8 
29823 2 -235.737 1.78181 -28.9418 -1.34274 1.94349 -0.125354 0.215613 -0.0525353 0.143918 0.00704806 -1.51103 9520.68 37313.1 497215 -161712 -45026.2 -56388.1 
30630 2 -235.607 -0.0978373 -26.2683 -0.0553402 -2.03801 -2.19124 -0.193036 -0.0684321 -0.0276783 0.0112828 -1.50492 169510 7801.96 222400 -264268 -244684 -56239.4 
29820 2 -235.452 -0.109344 -31.4685 0.550081 0.516288 -0.0666716 -0.182809 0.129241 -0.0206453 0.000722444 -1.52196 317401 22912.3 208518 -36524.6 113051 -53931.1 
30631 2 -234.275 2.63488 -26.2217 1.71275 0.250284 -1.2898 -0.025203 0.359157 -0.0820841 0.00586904 -1.52163 64219.3 -45672.3 351769 -104130 108052 144234 
29822 2 -234.168 4.51167 -28.8731 1.42808 -0.381625 3.83245 -0.296959 0.00938722 0.113698 0.0212515 -1.51342 -308709 113734 220270 -84796.7 -9371.66 31837 
29821 2 -234.013 2.68333 -31.5048 -0.628977 1.27523 3.14606 -0.066416 0.00271692 0.0509055 0.0150129 -1.53915 178276 -29324.6 87885.9 -169317 -51132.2 -36154.4 
29827 2 -232.556 1.79273 -28.8392 0.942002 2.74813 -0.868113 -0.0580617 -0.00522739 -0.105201 0.011579 -1.52063 -255786 -464661 -242878 -272681 -166580 -27269.4 
30634 2 -232.459 0.0481363 -26.2059 1.14491 0.0833286 -1.52718 0.0938197 -0.37137 0.144662 0.00459731 -1.51829 338265 108477 504265 -127558 -66931 28164.5 
29824 2 -232.258 -0.0529692 -31.3792 -1.87942 -1.14314 0.326999 0.0481646 -0.0142857 -0.227385 0.00622946 -1.53263 292950 230113 127062 -125210 -15301.8 110970 
29825 2 -230.874 2.7574 -31.4194 1.42478 0.426734 0.223059 -0.0508996 -0.0868953 -0.318521 0.00284886 -1.52008 130388 102843 -505.029 -123568 -200655 76821.4 
30635 2 -231.167 2.78536 -26.2854 -1.50647 1.96326 -1.65808 0.108299 0.207639 0.061571 0.0111758 -1.50777 -150318 -133006 24103 -154705 -347387 128199 
29826 2 -231.17 4.58026 -28.9243 1.08098 -0.52515 1.41159 0.0416122 0.0466873 0.181932 0.00432883 -1.51715 -852147 -235146 -214250 -244092 -83703.1 32398.8 
29829 2 -227.762 2.72595 -31.4633 -0.3236 2.84291 0.233158 0.081109 0.0656031 -0.0349658 0.01038 -1.52565 413173 460442 -424348 13535.4 -282285 213689 
29831 2 -229.487 1.86786 -28.8708 0.708944 1.00076 0.854466 -0.0903591 -0.29728 0.0428298 0.00281406 -1.49366 -689576 -141954 -105946 -342397 -310492 68568.5 
30638 2 -229.302 0.0141593 -26.1784 1.12759 -1.42799 -0.330183 0.00901572 0.0473622 -0.2684 0.00430706 -1.51633 648300 -35983.9 52600.5 -63756.4 -300000 48488.5 
29828 2 -229.053 -0.169924 -31.4059 -0.82934 -2.72809 -0.104498 -0.181926 0.353255 -0.100922 0.010254 -1.5221 -67891 178365 165256 -34285 -112223 106331 
30639 2 -228.072 2.81051 -26.3344 0.19384 -0.877017 0.847308 -0.326789 0.038112 0.172358 0.00192034 -1.50535 -779279 -51152.8 -306081 -356487 -228845 77880 
30728 2 -228.127 4.59294 -28.8787 -0.273658 2.46207 -0.592729 0.032399 0.176735 -0.112443 0.00817174 -1.52472 -539695 -145255 -125744 -154141 34138.4 162874 
29835 2 -226.495 1.83243 -28.8987 -5.27363 -0.215847 0.0927776 -0.0993637 0.0402766 -0.0811324 0.0350982 -1.43594 -1.51644e+006 101463 -618037 67114.3 -390502 -14807.8 
29832 2 -225.924 -0.0603516 -31.3378 -0.0354862 -0.208967 -0.4359 0.187113 -0.00719251 0.0885338 0.000295905 -1.53703 233225 383290 269478 -45469.5 139608 77411.9 
30642 2 -226.058 0.140534 -26.2606 0.621385 2.41266 1.32514 -0.03035 -0.177341 0.00769951 0.0100296 -1.51072 1.18338e+006 -242436 432748 -365857 -250580 240825 
30649 2 -225.206 2.93789 -26.3922 -2.25615 0.974381 1.13473 0.203383 0.0736105 0.210509 0.00922878 -1.43001 -1.65937e+006 -1.17826e+006 -532445 -511136 -154228 -273929 
29830 2 -225.11 4.74922 -28.914 -1.62207 0.54283 1.04705 -0.183983 -0.335625 -0.222958 0.00506587 -1.48813 -1.21218e+006 281254 -332150 166687 -281535 62669.6 
29833 2 -224.533 2.84147 -31.4828 1.0168 -0.437018 4.3794 0.184755 0.0665558 0.23206 0.0256992 -1.49371 1.11438e+006 709811 -70665.3 -76702.8 -460800 140266 
29868 2 -269.025 8.33982 -31.4514 -0.5 0 0 0 0 0 0.000314879 -1.13321 8296.82 359103 662854 48700.1 36256.7 -1042.82 
29869 2 -269.025 10.1931 -28.8305 -0.5 0 0 0 0 0 0.000314879 -1.12703 -94377.8 364670 668106 -20766.2 37640.1 2441.32 
30678 2 -269.025 8.33982 -26.2095 -0.5 0 0 0 0 0 0.000314879 -1.13152 -94033.6 372891 664335 87820.6 31763.8 652.844 
29870 2 -267.42 5.55988 -31.4514 -0.5 0 0 0 0 0 0.000314879 -1.52977 96766.1 496417 536787 220503 93708.9 -8626.9 
29873 2 -267.42 7.41318 -28.8305 -0.5 0 0 0 0 0 0.000314879 -1.52078 -34489 309183 464153 -247813 -12794.8 -27010.3 
29960 2 -267.42 11.1198 -31.4514 -0.5 0 0 0 0 0 0.000314879 -1.5315 223765 356873 387074 207093 42453.2 -4794.08 
30680 2 -267.42 5.55988 -26.2095 -0.5 0 0 0 0 0 0.000314879 -1.52891 28876.6 369496 419070 222969 86159.8 -25193.9 
30770 2 -267.42 11.1198 -26.2095 -0.5 0 0 0 0 0 0.000314879 -1.52639 -213014 435254 325535 297662 33244.7 -9855.71 
29968 2 -261.141 11.056 -31.4846 -0.506551 -0.316201 0.802849 0.0410299 -0.160109 -0.124049 0.00126096 -1.51961 100009 51020.1 -131821 -57393.7 -153135 45945.4 
29878 2 -261.046 5.505 -31.5026 1.4037 1.94585 0.624955 -0.29957 -0.0513553 -0.145707 0.0077426 -1.5205 90828.8 45403.1 -7528.87 -80720.7 37042.9 -78753.5 
29875 2 -262.796 8.29836 -31.5537 -1.56302 0.810921 -3.94601 0.196341 -0.23523 0.117417 0.0235172 -1.52096 -67346.1 -50963.9 -534014 39073.3 -176584 -70886.9 
29964 2 -264.302 11.0428 -31.4029 -0.268572 -0.408862 0.964295 -0.121763 0.0990944 -0.360589 0.00147258 -1.53471 -47453.4 -184970 -96787.1 134163 -70902.7 -10030 
29871 2 -265.911 8.33321 -31.5093 -0.290251 0.611375 0.242304 -0.0932312 0.000818187 0.136124 0.000650838 -1.60789 33104.5 104743 -10228.7 -94653 -73103.4 5019.16 
30681 2 -265.951 8.32253 -26.21 -3.02975 -0.25718 1.39349 -0.036117 -0.0224678 -0.14673 0.0140906 -1.60376 -283290 -126161 -100837 -164178 -135903 110451 
29872 2 -265.954 10.1541 -28.8355 -2.27519 0.852715 2.41519 0.0592557 -0.058787 -0.0385187 0.0147827 -1.60548 25195 -51185.8 -6987.16 -156790 21922.4 39921.3 
30684 2 -264.36 5.48053 -26.255 -1.00129 1.55512 0.300334 0.113717 0.141623 -0.0859572 0.00442238 -1.52745 -286670 -42468.5 152188 -151922 -133224 -68455.2 
29874 2 -264.352 5.4912 -31.4932 -1.54526 -0.247521 -2.21661 0.220756 0.090147 -0.134484 0.00927316 -1.51696 224837 257881 75926.7 -44151.1 -241344 44358.7 
29877 2 -264.381 7.34896 -28.9272 0.0649669 0.449441 -1.16685 0.0150494 -0.0959169 0.11983 0.00197462 -1.52389 -376164 28526.4 349608 -303319 -44471.4 3074.13 
30774 2 -264.411 11.0347 -26.2537 -0.710064 1.14819 1.53685 0.153545 0.155088 -0.066118 0.00527036 -1.52726 -501913 92496.3 199528 -90755.9 -58501 60648.1 
29876 2 -262.807 9.9999 -28.9679 0.0367694 -1.31976 1.50019 0.0953963 0.287716 0.251448 0.00503015 -1.51284 66283.1 -61800.5 -324736 -19096.8 -307395 54125 
30685 2 -262.869 8.26298 -26.2937 0.496903 0.750344 -0.138961 0.0885549 -0.155184 -0.0808257 0.00104444 -1.52167 -195324 -80003.8 114731 -210051 128340 72883.2 
30688 2 -261.232 5.44539 -26.3335 -1.08517 2.62944 -0.709984 -0.0381076 -0.0100835 -0.0524814 0.0108263 -1.52056 -4138.24 -38295.5 419518 -149474 -21114.4 136176 
29881 2 -261.263 7.27647 -28.95 0.24736 -0.834885 1.29768 0.191963 0.0264086 0.021421 0.00307598 -1.51326 65094.1 80989.9 133821 7514.84 -76715.6 -134284 
30778 2 -261.317 10.9514 -26.3839 0.437761 -0.350844 0.317345 0.222697 0.223289 0.000749104 0.000523246 -1.51372 54645.6 271729 227710 -48100.7 -70905.4 32654.2 
29882 2 -257.934 5.46336 -31.5348 -0.157509 -1.41693 1.50739 -0.00262651 -0.0380162 -0.125606 0.00542188 -1.52627 -221721 110273 -308942 -79307.8 -44701.2 -137826 
30692 2 -258.046 5.48936 -26.319 -0.0208736 -0.767036 -2.12681 0.115874 -0.0466847 -0.15423 0.0064388 -1.51048 41197.2 -98495.5 150314 -80852.3 -166450 -132484 
29883 2 -256.457 8.22689 -31.5937 -0.886147 -1.40174 -0.933664 0.216435 -0.00961285 0.0213883 0.0045618 -1.52732 186676 40521.1 151708 -19181.4 74102.6 -29098.5 
29972 2 -257.939 11.0135 -31.629 -1.04777 -0.184585 -2.40047 -0.229419 -0.0265294 0.0795803 0.0086833 -1.52329 -30145.5 -15832.5 149638 6253.81 -40344.5 73413.1 
29879 2 -259.602 8.24297 -31.6047 -0.408183 -0.857687 -0.690186 0.0163314 0.132538 0.0233934 0.00173637 -1.52026 -21327.7 142237 81017.5 -148055 -242846 -59276.4 
29880 2 -259.583 10.06 -28.9697 1.15325 -0.723095 0.121747 -0.165281 -0.0330294 0.0515191 0.00235238 -1.51018 109746 223905 226735 147982 -199816 -69230.6 
30689 2 -259.726 8.16383 -26.3106 -1.86678 -0.572034 -1.16131 0.0643662 0.212461 -0.144109 0.00650001 -1.50784 107626 116596 244952 116452 -293769 -60449.8 
30782 2 -258.082 11.008 -26.3734 -1.88248 0.638172 0.154245 -0.0131536 -0.076476 0.0347062 0.00500632 -1.52469 42195 115062 -25281.3 112858 22581.3 -654.215 
29885 2 -258.071 7.30334 -29.0182 1.34951 1.11709 0.0477441 0.0949355 0.0363932 0.244727 0.00386842 -1.52057 283027 -61449.7 211135 16069.6 -6386.11 -33744 
29884 2 -256.446 10.0767 -29.0101 -0.354873 1.22477 -1.97534 0.0830377 -0.102808 0.116549 0.00696258 -1.52417 32361.3 154738 50277.2 -26252.1 49677.8 52078.2 
30693 2 -256.491 8.26256 -26.3701 -4.07765 2.06966 0.592087 -0.0815059 -0.0980256 0.00668694 0.0267789 -1.51977 -34579.1 -7038.23 395567 -57578.7 140790 -55471.6 
30786 2 -254.944 11.0041 -26.3292 0.606467 1.85291 -0.0567828 0.0581775 0.145282 0.00765698 0.00479157 -1.52964 -49435.8 -99000.2 261940 97274.1 -5619.23 107863 
29889 2 -254.791 7.31742 -28.9284 1.3152 0.108844 1.70622 -0.248195 0.129983 -0.20778 0.00586026 -1.51575 -132424 -59534.7 -76891.8 -263524 11201.9 50943.5 
29894 2 -248.41 5.48748 -31.504 -0.685537 1.33132 1.00481 -0.0417925 -0.147987 -0.155698 0.00409599 -1.51179 271071 -8530.7 239854 2815.3 67678.2 -137457 
29890 2 -251.677 5.51574 -31.634 -1.4853 3.52901 1.82127 0.259826 -0.155902 0.244702 0.0226425 -1.51707 -74135.8 136368 87933.6 10119.3 14663.3 -63631 
30697 2 -253.375 8.30866 -26.3282 1.76483 1.41542 -1.94427 0.245594 -0.104094 0.0448126 0.0112075 -1.52117 -85768.4 -5019.05 108920 -79147.3 -91219 -7639.17 
29888 2 -253.243 10.1268 -28.9477 2.0495 2.10313 -2.60556 -0.108641 -0.131169 0.0220338 0.0194123 -1.51848 97547.8 -301488 265294 -108645 -40642.9 134949 
30790 2 -251.758 11.0111 -26.2563 -0.930583 -0.891285 -1.22801 0.0144237 -0.123593 -0.0481051 0.00399064 -1.51142 1796.02 -41294.6 399590 -100343 -42164.2 24368.3 
29893 2 -251.736 7.35117 -28.9601 -2.08863 -0.381141 -0.521103 0.254343 -0.0300712 -0.0158603 0.00601948 -1.51368 -106666 283865 440829 85260.4 -113933 40340.5 
29892 2 -250.069 10.1104 -29.0587 -0.709786 0.320977 -0.0189304 -0.10599 -0.302024 0.310654 0.000764755 -1.5031 -38808.8 75912.1 74138.8 -68319.5 -63073.4 137258 
30701 2 -250.155 8.21242 -26.3276 2.16692 -1.41526 -1.66538 -0.210004 0.0537595 -0.0604977 0.0119301 -1.50442 -72643.6 42898.1 347098 -118767 -57539.3 30586.6 
30794 2 -248.64 10.9314 -26.3459 1.02442 0.138912 1.57312 0.0186027 0.0866715 -0.0492381 0.00446303 -1.5148 -21423.6 134515 341793 -185249 -125832 -111960 
29897 2 -248.546 7.23613 -28.9405 0.210242 -2.39188 0.0342591 0.00395247 0.137188 0.0205415 0.00726295 -1.51791 128220 24482.4 -7506.2 -170265 -88855.4 -285824 
29902 2 -242.07 5.31207 -31.4878 -3.3224 -2.10769 -0.424983 0.0612086 0.234005 0.0500423 0.0197258 -1.53667 -262925 -79164.6 -186253 -266481 -79881.7 -134188 
30705 2 -247.046 8.12986 -26.3912 0.863726 -0.0310509 0.182624 0.0135193 0.134566 0.214865 0.000982849 -1.52564 -581759 133380 -177256 -4086.58 57769.6 79946.5 
29896 2 -246.92 9.98458 -28.9153 -1.45499 -1.20281 -0.787188 -0.17926 0.13427 -0.221466 0.00526908 -1.50855 -238868 365573 1967.99 -155703 -127981 -153299 
30798 2 -245.502 11.018 -26.3894 -1.11316 0.391507 2.75509 0.0686706 -0.121659 0.14953 0.0113141 -1.51727 -10992.2 121180 -367.87 37010.6 -174343 -76886.1 
29901 2 -245.343 7.18008 -28.8751 2.79203 1.32872 -2.08633 0.0124797 0.0718904 -0.208526 0.0175245 -1.51401 84287.1 102648 93252.6 -190899 -13920.1 -169432 
30709 2 -243.975 8.21695 -26.2908 1.46401 1.2586 1.21172 0.223659 -0.0886336 -0.197048 0.00654404 -1.52177 -309233 58012.5 -280363 -139111 -153696 -118133 
29900 2 -243.84 9.99818 -28.9615 0.243177 1.52858 -0.706429 0.150143 0.0446876 0.0202758 0.00364598 -1.50858 -120548 576812 456523 -30645.2 21782.6 59798.8 
29992 2 -242.238 11.0305 -31.5598 -1.33204 1.33922 -0.049116 0.0707097 -0.33111 0.0608366 0.00449678 -1.51646 -190847 1586.54 176350 -211845 -31287 30755.6 
30802 2 -242.295 10.9446 -26.2949 2.13459 -1.36289 -0.814636 -0.36409 0.0936002 -0.125423 0.00891435 -1.50258 -426014 38314.2 237556 -73720.4 169770 15326.4 
29905 2 -242.207 7.14533 -28.9268 2.17089 0.542249 1.00218 0.0167662 0.325348 -0.0277979 0.00757117 -1.50636 144829 -22020.5 218032 -210920 -23854.1 22951.9 
29907 2 -237.373 8.15414 -31.5475 -1.54203 0.310927 0.147336 -0.10221 0.0834794 0.23666 0.00314405 -1.51158 -80708.7 -145880 222826 -231241 -201932 -167778 
30713 2 -240.84 8.19707 -26.2961 0.0179634 -2.71891 -0.530075 0.267808 -0.104618 0.0628788 0.00966526 -1.517 144525 -121718 214909 -142355 77647.3 126115 
29904 2 -240.684 9.96805 -28.9193 0.50046 -0.410002 -0.958203 -0.0956076 0.0702559 0.0298501 0.00168362 -1.51171 -77447.7 226134 -33419.5 -87290.7 78706.1 -8526.23 
29909 2 -238.979 7.23383 -28.7729 -3.01776 -0.886695 -2.93403 -0.265872 -0.106633 -0.211741 0.0233032 -1.51234 55353.7 -86470.1 415707 -157783 -127181 -154568 
30806 2 -239.291 10.9635 -26.2406 0.0146935 -1.02756 -1.49843 0.449398 -0.145542 -0.044371 0.00415813 -1.4965 -192811 14251.2 414995 -222013 -31621 22029.3 
29908 2 -237.545 9.93703 -28.8519 -3.31237 1.77176 0.0919222 0.0055575 0.24339 -0.0480425 0.0177836 -1.50486 -229789 69200.8 280628 -227217 -187893 45891 
30717 2 -237.587 8.17313 -26.175 1.36154 1.41588 -0.216066 -0.219214 0.0340976 -0.0146265 0.00491868 -1.51077 23802 219781 -121117 -142817 -261992 -7720.08 
30000 2 -235.952 10.9251 -31.5291 1.97142 1.27636 -2.42384 -0.0322437 0.153176 0.17894 0.0143467 -1.50888 -187009 85809.8 333534 21835.8 182331 29337.5 
30810 2 -236.005 10.9161 -26.2843 0.993238 -0.197583 4.22732 -0.296765 0.0734225 0.191695 0.0237995 -1.51122 142192 -1955.22 -1723.24 -28931.9 -58789.2 -62915.8 
29913 2 -235.861 7.2654 -28.8399 1.97127 1.39154 1.21648 -0.0993599 -0.0362812 -0.0795331 0.00919712 -1.52054 -562446 -130829 332735 -171237 -118951 -60847.1 
29911 2 -234.282 8.25497 -31.514 -1.14153 0.814726 0.235704 -0.237012 -0.114336 0.131751 0.00254728 -1.52229 -777754 -37431.3 219729 31468 41170.4 -4841.75 
29910 2 -235.785 5.41787 -31.4703 2.64657 -0.543836 1.91782 0.106656 0.124953 -0.062882 0.0138271 -1.52845 -258801 22873.9 273842 -58019.8 49834.8 -25010.7 
29914 2 -232.693 5.49659 -31.472 1.76006 2.00968 0.716125 0.0703383 -0.00830718 -0.0763188 0.00963462 -1.5254 -473789 -102813 -13740.6 -299934 -162157 115516 
30724 2 -232.769 5.50185 -26.209 0.322225 2.32921 1.60478 -0.210918 -0.116628 0.0583023 0.0102076 -1.5076 -164054 231822 500124 -28927.6 -29068.1 -83237.3 
30721 2 -234.514 8.16104 -26.1585 -2.89353 0.508496 -0.392609 0.206526 0.141957 -0.0879673 0.0110651 -1.53058 -507526 -313288 -8325.16 -11166 -19997.9 -33088.3 
29912 2 -234.43 10.0464 -28.802 2.05741 1.24542 1.98994 0.134397 0.0760074 -0.134997 0.0122725 -1.51701 -286118 -62271.2 280484 160475 235496 -133013 
30814 2 -232.898 10.9494 -26.1375 2.33979 0.373061 2.0003 -0.255951 0.297895 -0.316105 0.0121103 -1.51797 -534340 -954.312 -197502 286022 -91308 -28053.4 
29917 2 -232.833 7.36306 -28.8271 -1.96663 2.56049 -0.874087 0.14261 -0.135034 0.00672608 0.0140912 -1.5212 -555533 -171724 464477 -108566 -3793.49 76129.3 
29915 2 -231.305 8.2756 -31.5572 -0.125653 -0.864499 -0.806893 0.428794 0.0270586 0.259711 0.00178124 -1.50151 -343704 -15579.2 100974 -78891.7 -127735 154972 
30727 2 -231.41 8.31275 -26.1311 1.47404 0.842408 -1.25643 0.0818085 -0.131633 -0.171954 0.00561879 -1.51369 -402692 -366048 117964 175809 11869.4 81229.7 
30007 2 -231.294 10.0827 -28.7779 0.562863 0.6282 0.832632 -0.0742846 0.0910893 -0.100441 0.00176928 -1.50508 -140273 73817 695953 -75418.3 12150.9 6447.1 
30726 2 -229.86 11.1594 -26.1461 0.0102658 1.34864 -2.04745 0.00530023 -0.251795 -0.0995986 0.00757097 -1.49714 -600935 -246798 254410 -47075.1 53952.6 -118732 
30008 2 -229.802 11.0957 -31.5846 1.24292 -0.889282 0.750956 0.146454 -0.106988 0.161198 0.00365212 -1.50259 -521931 -37071 234217 166049 -188689 -122905 
30725 2 -229.758 7.34623 -28.9101 0.489421 -1.6067 0.0671521 0.119404 0.0895446 -0.0610585 0.00355881 -1.50687 73252.2 -186113 263153 -131778 -47058 20151 
30636 2 -229.756 5.61856 -26.3087 -0.664067 -0.0426418 0.157364 0.0302201 -0.0768329 0.0579316 0.000588908 -1.49541 -507564 208876 144138 -131330 -158682 200116 
30731 2 -228.374 8.44122 -26.2914 2.79943 -1.1633 -0.778487 -0.0390435 -0.20128 0.106056 0.0123384 -1.48982 -436160 11960.3 431982 -289447 -68220.1 84549.1 
30818 2 -228.255 10.1018 -28.9517 0.185026 -1.31975 -1.77804 0.144585 0.156448 -0.00853781 0.00621874 -1.50983 49454.1 -87540.6 263551 -64992.9 26132.1 95661.6 
31628 2 -226.817 11.0987 -26.2779 -0.78729 0.825702 -2.27939 0.008773 0.144122 0.0371918 0.00818335 -1.4944 -574102 -629305 356942 126785 -151539 199341 
30640 2 -226.717 5.63786 -26.3445 0.206095 0.343928 -0.260977 -0.530115 0.203522 -0.115129 0.000288267 -1.48157 -1.38122e+006 -88115 -329868 -160126 -341219 51261.1 
30819 2 -226.728 11.1443 -31.5441 -3.25122 1.19319 2.49188 0.0401901 0.0590337 0.0748223 0.0229277 -1.51277 -698911 -550348 156551 -17114.8 123186 27452.5 
29921 2 -226.614 7.47187 -28.9477 2.87243 0.864299 2.21842 -0.29668 -0.0599924 0.113553 0.0175315 -1.52805 -320471 -419532 -123882 65325.2 -175583 -319919 
31539 2 -225.342 8.42558 -26.302 -0.0278968 -1.44855 -0.492999 0.108678 0.00949006 0.0618712 0.00294994 -1.50829 -697007 -461414 -21709.4 104619 -182779 -7634.32 
30729 2 -225.064 10.1698 -28.9039 1.03081 0.290884 0.213686 -0.305473 0.2886 0.0554839 0.00150242 -1.51457 -164910 -353630 320379 14851.7 17338.6 -11254.7 
30011 2 -225.055 8.51136 -31.5313 1.19406 2.51553 -1.84421 -0.285991 -0.247284 -0.0685418 0.0140497 -1.50505 -992061 -588365 -101710 194909 -24063.4 296297 
34367 2 -223.995 44.4668 49.7385 -0.676361 -0.225283 0.0729333 -0.146803 0.00165966 0.131147 0.000646808 -2.53538 -367331 737523 -192673 -96414.3 82965.4 66159.5 
29958 2 -269.025 13.8997 -31.4514 -0.5 0 0 0 0 0 0.000314879 -1.12948 197479 325528 661383 21714.8 8971.76 2705.11 
29959 2 -269.025 15.753 -28.8305 -0.5 0 0 0 0 0 0.000314879 -1.12698 -105081 385976 663842 -1877.31 14961.6 -9176.53 
30768 2 -269.025 13.8997 -26.2095 -0.5 0 0 0 0 0 0.000314879 -1.13352 -90713 364406 665370 36143.1 17082 -5635.61 
29963 2 -267.42 12.9731 -28.8305 -0.5 0 0 0 0 0 0.000314879 -1.52343 -37195.4 168295 521644 -343116 8019.71 -32070 
30050 2 -267.42 16.6796 -31.4514 -0.5 0 0 0 0 0 0.000314879 -1.52506 248539 261723 429802 -20700.2 9526.72 44040.6 
30860 2 -267.42 16.6796 -26.2095 -0.5 0 0 0 0 0 0.000314879 -1.53268 -51061.6 254744 417287 257401 9504.4 33938.4 
30054 2 -264.262 16.5741 -31.4528 0.397386 -0.473525 0.184144 -0.185723 0.220534 -0.100583 0.000524022 -1.51318 39099.9 224697 166026 7098.21 -193770 39495 
30058 2 -261.139 16.5816 -31.4444 2.27684 1.83392 0.104976 0.115584 0.0788695 -0.146456 0.0107793 -1.5245 -228613 254040 -141825 -137193 32308.8 49062.6 
29961 2 -265.845 13.8241 -31.5074 0.504257 0.13691 0.316051 -0.269837 0.127284 0.200107 0.000469684 -1.59088 296136 55098.2 -56729 -178626 -67071.8 60233.2 
30771 2 -265.938 13.9161 -26.1941 -2.18447 -0.734908 0.047761 0.00371254 -0.144617 -0.0514925 0.00669345 -1.59812 -55973.8 26178.9 85788.1 -146782 22933.8 58337.7 
29962 2 -265.943 15.6726 -28.8404 -1.66854 1.85822 -0.450808 0.2056 0.134118 -0.0385359 0.00811159 -1.59414 385087 140283 363252 -163931 -12019 126912 
29967 2 -264.361 12.864 -28.8783 -4.02317 1.69431 1.12968 0.12855 0.135253 0.0761748 0.0256095 -1.51886 -140525 295849 101546 -42724 -151283 -122705 
30864 2 -264.345 16.6217 -26.1826 -1.10676 0.0749335 -0.76708 0.0288412 0.0233551 -0.0994638 0.00229099 -1.52191 -221390 -69751.4 464155 65054.9 -42858.5 74867.5 
29965 2 -262.755 13.8347 -31.5355 -0.270173 1.20985 -1.38542 0.080524 -0.0660288 0.101955 0.00435305 -1.53469 -224931 -61904.1 38793.7 172204 -3846.33 -46754.6 
30775 2 -262.844 13.8485 -26.2969 -2.61371 1.73542 -0.424031 0.13543 -0.121701 0.000521804 0.0126241 -1.49955 129421 344593 293274 68062.9 -134322 35711.8 
29966 2 -262.719 15.6924 -28.9105 0.751989 -0.834704 0.576508 -0.143709 -0.121178 0.20487 0.0020084 -1.5112 160677 192093 -54426.7 57097.6 -128174 217178 
29971 2 -261.202 12.8812 -28.9617 0.611984 0.929859 -0.456847 0.00552216 -0.0352117 0.155289 0.00182362 -1.51053 172976 297650 213178 49193.3 -28479.1 -85749 
30868 2 -261.226 16.6011 -26.2631 1.7245 -0.730572 1.36914 0.210901 -0.153744 -0.103123 0.00677896 -1.51268 32584 133138 241133 78344.3 -146949 -81329.8 
30062 2 -257.974 16.5503 -31.562 -2.31185 -0.399229 -0.510932 -0.0985011 -0.113917 0.0831723 0.00726124 -1.53147 -545984 -186475 -43829 -92311.3 -220753 -846.45 
29969 2 -259.56 13.7832 -31.5645 -1.04794 -0.578605 1.4209 0.0588159 0.0328576 0.149243 0.00434776 -1.52717 36288.8 14122.6 -64548.5 -177730 -113684 135418 
29970 2 -259.544 15.6183 -28.9117 1.65999 0.0507425 -0.662028 -0.185482 0.0166684 -0.0103841 0.00402594 -1.51575 -185712 259759 202957 -4601.41 -185235 57383.4 
30779 2 -259.625 13.7577 -26.3098 -2.91792 -0.574364 -0.037544 -0.126986 0.153674 -0.220425 0.0111411 -1.50948 129784 268257 -144381 107058 -106276 244356 
29975 2 -258.018 12.8245 -28.956 -4.03508 1.41516 -1.66207 -0.0864353 0.0301071 -0.0282573 0.0265091 -1.53314 -263518 -27533.4 149371 2205.9 -48480 101009 
30872 2 -258.017 16.5676 -26.3495 -0.680472 0.595728 -1.06266 -0.0372255 -0.082912 0.15892 0.0024525 -1.52489 79436.1 25056.6 126384 109661 -47731.2 -20552.9 
29974 2 -256.473 15.6053 -28.9633 -0.981603 0.462642 2.55585 0.174459 -0.0479322 -0.00309744 0.0097108 -1.53077 -344461 -176222 -7478.45 -23547.9 33266.2 34624.2 
30783 2 -256.454 13.8049 -26.3568 -0.12917 -1.27116 1.9501 -0.0375328 -0.0448072 0.0993403 0.006846 -1.52544 12732.5 102414 -8092.33 110412 98857.2 1999.12 
29979 2 -254.896 12.8498 -28.8971 -2.70178 -0.589677 -0.371556 0.107423 -0.00971291 -0.117605 0.00980583 -1.52386 -197692 -13064.9 154778 21324.1 50870.3 -43717.7 
30876 2 -254.858 16.5368 -26.3516 0.0544168 1.38458 -0.25437 -0.0703534 -0.061549 0.00130655 0.00249981 -1.53355 -129595 -82518.1 70278.8 -42416.3 16544.5 -11224.5 
29981 2 -250.043 13.7034 -31.5842 1.89552 0.0559876 -0.322497 -0.257376 0.204032 0.0162594 0.0046604 -1.51922 -88100.1 -206096 115536 95048.4 -109993 180481 
30070 2 -251.727 16.4805 -31.587 -1.08725 -2.28835 0.722532 0.118634 0.0638754 0.0165833 0.00874193 -1.50814 82150.3 177373 350716 -118054 31263.4 -114729 
29977 2 -253.251 13.7439 -31.6085 1.45819 1.55068 0.686041 0.0907182 -0.0260557 0.16517 0.0062996 -1.52547 3775.86 -222556 263708 -106526 -60902.7 -159126 
29978 2 -253.282 15.5583 -28.9545 1.49706 -1.2434 1.7409 -0.000300748 0.0560517 -0.0187833 0.00858732 -1.51376 207536 197131 354406 -22927.9 110652 -16380.4 
30787 2 -253.269 13.7724 -26.2746 -3.23582 -0.130645 2.86981 -0.349365 -0.0917345 -0.116211 0.0235824 -1.52238 -494521 -74098.5 -53660.5 93731.7 2453.25 -134013 
29983 2 -251.741 12.7847 -28.9044 -3.2608 -2.12788 -1.23342 0.0715445 0.229183 -0.0893727 0.0210113 -1.52175 -261794 -267262 344823 -112191 -14104.5 -72742.9 
30880 2 -251.744 16.5213 -26.3111 -1.00369 2.36558 -0.698715 -0.0123822 0.0122013 -0.133396 0.00893197 -1.52741 -367897 -158206 67080.7 22533.5 21582 -186956 
30791 2 -250.248 13.7655 -26.2751 -1.55051 -0.852993 -0.465077 0.26872 -0.0849935 -0.15345 0.00421684 -1.51537 -627805 -11165.2 48013.9 -68120.5 -149754 23578.8 
29982 2 -250.101 15.5715 -28.9105 -1.63683 -0.649388 -1.35638 -0.0563412 0.0492418 -0.0920796 0.00622287 -1.51246 216895 185790 520070 103182 20129.4 26450.3 
30884 2 -248.641 16.5505 -26.2667 -4.40706 0.121758 -1.58674 0.0762488 -0.168011 -0.365108 0.0276524 -1.50357 -346523 -92632.2 -9833.25 -73898.2 -202564 -127520 
29987 2 -248.612 12.8376 -28.9762 -1.71464 -0.101477 0.529945 0.141026 -0.0404892 0.0251108 0.00406967 -1.50716 -181298 -69998.8 57789.6 -89453.9 -409612 -141017 
30795 2 -247.116 13.7324 -26.4436 -0.147861 1.08844 2.24544 -0.00967799 0.197826 0.195549 0.00787021 -1.51465 -223149 211606 107249 92032.4 -30833.1 -161667 
29986 2 -246.939 15.6273 -29.0834 0.825728 -3.25814 1.43538 -0.180207 -0.054621 0.324 0.0168242 -1.51956 -252235 -308809 30824.4 95784.5 -121121 -65591.5 
30888 2 -245.499 16.5584 -26.3817 1.41645 1.56686 -0.637136 0.0959398 -0.129216 -0.0769607 0.0061305 -1.51453 186900 178801 217589 66882.3 36816 61759.5 
29991 2 -245.483 12.8562 -29.0006 -0.142275 -1.14672 0.569865 0.054037 -0.23273 -0.0223422 0.00209073 -1.52438 -65929.5 38785.4 -153218 -39199 128210 19862.4 
30799 2 -243.993 13.7641 -26.3633 -2.08809 0.465787 2.20601 0.106586 -0.0962296 -0.087874 0.0118943 -1.52596 -168815 -18502.2 -81793.7 -162747 34840.2 -85395.8 
29990 2 -243.837 15.5459 -28.9826 -2.98021 -0.537951 1.78555 0.012333 0.242841 0.0646017 0.0155667 -1.5311 -327233 -159497 69983.3 9189.09 -25122 -143804 
30895 2 -242.289 16.4573 -26.3511 -1.30685 1.52816 1.26532 -0.142995 0.177153 0.01721 0.00710891 -1.52109 -78755.6 -143018 -111495 741.131 204777 -31075.1 
29995 2 -242.306 12.8223 -28.9313 1.35336 0.31072 0.278007 -0.02771 -0.170392 0.100194 0.00252587 -1.52963 -68405.7 153573 41050.8 67730.2 -52753.1 -15360.8 
30086 2 -239.107 16.4979 -31.4977 -0.251351 0.990273 -1.31194 -0.00084251 -0.0816364 -0.161409 0.00348257 -1.52364 28818.8 216319 170321 26704.5 19946.1 97896.1 
30803 2 -240.846 13.7191 -26.2807 -0.311956 -0.115921 0.743277 0.104406 0.0296058 -0.0344905 0.00083533 -1.52935 -257863 -246089 176404 85212.8 24236.7 -222.123 
30892 2 -240.709 15.5955 -28.9035 -0.527161 2.05159 0.459896 0.0246217 -0.165092 -0.106748 0.00591774 -1.52088 -345333 -20412.5 109591 137067 172100 -40812.1 
30896 2 -239.163 16.4587 -26.2787 0.97533 0.164984 -0.441841 -0.12397 0.0156795 -0.0487063 0.00147831 -1.52091 -468902 145766 300362 -78642.5 6173.36 -112097 
29999 2 -239.196 12.7789 -28.9089 2.37541 -2.37821 -0.148284 0.0859956 -0.116201 0.0379255 0.0142583 -1.51748 -35363 151629 173766 -102452 -160446 10430.1 
29998 2 -237.609 15.5041 -28.9145 1.71194 0.136575 1.48982 -0.0270293 0.0027753 0.0189885 0.0065104 -1.5278 -368917 -107707 129491 -162310 -124029 16833.8 
30807 2 -237.721 13.6516 -26.2564 -0.785542 0.597881 -0.463967 0.184878 0.0949648 -0.108531 0.00149858 -1.51385 19714.6 88652.7 48073.6 -92257.6 33604.1 53227.6 
30003 2 -236.019 12.7863 -28.8865 2.37836 -0.446208 1.9454 -0.178056 -0.090465 -0.0370039 0.0121421 -1.51862 -149940 -7427.77 323031 6382.68 -18037.1 34312.7 
30900 2 -236.119 16.4745 -26.2999 -1.31631 3.25556 0.207421 0.168022 -0.0324789 0.157494 0.0155858 -1.50103 -320332 306076 298208 82928.1 93867.5 -15961.1 
30813 2 -234.579 13.7152 -26.2259 -1.12765 -0.404323 0.0371491 0.131595 0.150237 -0.128836 0.00180923 -1.52608 19955 88192.3 -351693 -93961.7 63180.6 149025 
30002 2 -234.481 15.5358 -28.8378 1.47468 1.48319 0.16947 0.0460842 0.2254 -0.0838578 0.00554598 -1.51443 -166110 -213378 -124931 167623 -117119 -156528 
30811 2 -232.907 12.8921 -28.7886 -0.81938 -0.580079 -2.11829 0.120868 -0.181719 -0.0601304 0.00692111 -1.50781 -248711 244525 238852 149032 -51305.9 -151784 
30812 2 -232.977 16.5553 -26.2887 -0.322086 0.817414 2.63061 -0.0216166 0.0242086 0.168376 0.00968825 -1.49884 -122404 43899.5 143931 410185 -98276.8 -142966 
30815 2 -231.411 13.8741 -26.237 0.978759 3.63939 -0.652171 -0.103992 -0.1934 -0.126236 0.0184248 -1.5182 17212.7 -305457 -223626 185207 -184645 -259714 
30908 2 -231.319 15.7643 -28.8373 3.04409 1.61564 2.14546 -0.0224879 -0.519939 -0.0232831 0.0207565 -1.51442 -441362 -194220 -251552 113218 -226845 72680.8 
32441 2 -229.842 16.5881 -26.2539 2.51639 -1.11778 -1.40504 -0.167274 0.12438 0.103793 0.0120357 -1.51066 -830591 8736.39 -36060.2 -154305 -27864.8 -56141 
30006 2 -229.802 12.8735 -28.8632 -0.283234 -3.48008 -3.89121 -0.0186058 0.0496635 0.0540768 0.034426 -1.51352 -203868 268859 153226 -138023 -62289.4 -36412.3 
30912 2 -225.288 14.0053 -31.5454 -2.31761 0.865865 -4.27789 0.344746 -0.0982004 0.141085 0.0307592 -1.49561 -920783 -18033 226180 -13266.4 -112414 37439 
30009 2 -228.21 13.8735 -31.464 -2.77648 2.50869 1.01824 -0.280561 -0.0178901 -0.0995943 0.0189421 -1.48833 -858914 -100983 480214 274143 181883 64026.6 
30816 2 -228.3 13.809 -26.259 -0.752795 2.17262 0.160571 -0.288804 0.0543455 0.0918167 0.00669154 -1.51565 -875955 -561691 58496.6 -168629 -18518.1 -118258 
31720 2 -228.265 15.662 -28.8019 -1.34785 0.340768 -2.00491 0.0673866 -0.130688 -0.215745 0.00749729 -1.52697 -535718 7003.56 -247506 -35383.7 -176643 -114731 
32536 2 -226.883 16.6257 -26.2554 -2.81929 -0.858806 -1.26696 0.272972 0.366133 0.15666 0.0129618 -1.49715 -720447 -79100.2 -40023 152041 -141200 -25507.6 
30821 2 -226.72 12.8697 -28.8582 -3.27704 0.430458 1.09956 -0.0468425 0.052532 -0.0590815 0.0152821 -1.51587 -495160 335140 256378 -1810.77 104182 17057.1 
30102 2 -226.653 16.736 -31.4755 -1.84455 1.03401 0.37554 0.00663767 -0.221705 -0.143662 0.00580958 -1.48391 -749382 -355629 516407 80388.3 90046.4 -103286 
31631 2 -225.373 13.9539 -26.1538 0.394279 -0.916237 0.526911 0.269263 -0.154502 -0.0650167 0.00160284 -1.50776 -738080 -284378 204277 85156.5 -63834.1 42566.8 
30911 2 -225.23 15.6922 -28.7847 1.10775 2.88921 -1.97772 -0.254554 -0.0538398 -0.312005 0.0169859 -1.51085 -915308 -255518 -32847.4 101.212 -64613.5 -211814 
42553 2 -223.77 22.469 -14.8616 -0.125922 -2.26954 -0.781733 0.0256204 -0.197387 -0.0907533 0.00727721 -2.89138 658330 1.55157e+006 665672 329717 -345868 -46523.4 
32528 2 -223.778 16.6837 -26.3353 1.79107 -0.829788 -3.47428 -0.0957747 0.158247 0.247013 0.0201109 -1.50617 -503129 -7258.29 -100816 -61991.2 -189724 -111031 
30048 2 -269.025 19.4596 -31.4514 -0.5 0 0 0 0 0 0.000314879 -1.13318 -379566 363646 636874 80595.5 15088.6 -1581.07 
30049 2 -269.025 21.3129 -28.8305 -0.5 0 0 0 0 0 0.000314879 -1.13214 65766.1 377148 649346 -27062.2 43194.8 27978.9 
30858 2 -269.025 19.4596 -26.2095 -0.5 0 0 0 0 0 0.000314879 -1.13219 161843 330422 642708 46012.3 4924.35 -1830.84 
30053 2 -267.42 18.5329 -28.8305 -0.5 0 0 0 0 0 0.000314879 -1.52873 37458.6 336340 284480 -394715 45466.6 5273.76 
30140 2 -267.42 22.2395 -31.4514 -0.5 0 0 0 0 0 0.000314879 -1.5248 367787 521545 538571 204785 -70214.7 58366.4 
30143 2 -267.42 24.0928 -28.8305 -0.5 0 0 0 0 0 0.000314879 -1.50097 23866.8 293251 241569 -151761 -75854.7 -56800.8 
30950 2 -267.42 22.2395 -26.2095 -0.5 0 0 0 0 0 0.000314879 -1.52627 203730 447370 432062 168143 -70645 84525.8 
30148 2 -261.002 22.1495 -31.4849 -1.88209 0.184337 0.587769 -0.0533894 -0.0840512 -0.074287 0.00493946 -1.52354 484727 184545 91633.4 -22937.5 56830.8 -31060.7 
30055 2 -262.772 19.4162 -31.4961 -4.65838 -1.1971 -0.623242 0.115561 -0.241656 -0.0329643 0.0296264 -1.5116 362076 72147.2 -14313.6 143733 -20103.3 -125639 
30144 2 -264.262 22.1269 -31.5984 -1.13021 1.36749 -1.14299 -0.07777 0.170065 0.250261 0.00560969 -1.50987 458149 166015 245691 132509 -60312.8 -81909.4 
30051 2 -265.986 19.3769 -31.4873 0.04063 -1.05134 2.63489 0.406718 0.230769 0.0644932 0.0101387 -1.5827 87231 69167.6 93142.3 -296576 -35712.6 -124533 
30052 2 -265.888 21.2406 -28.8656 -1.40885 1.30488 0.0648829 -0.00168139 0.09341 -0.0594143 0.00464987 -1.59235 577031 147889 304885 -147950 -170009 -27958.8 
30861 2 -265.855 19.3867 -26.2386 -1.89517 0.938538 -0.329893 -0.0699546 0.187781 0.0784661 0.00577032 -1.59408 626238 108991 110021 -86720.9 38757.2 -147498 
30057 2 -264.317 18.4493 -28.8328 -1.7444 -0.0101655 -1.1486 -0.0267345 -0.0518213 -0.113479 0.00549442 -1.53179 -97368 138203 258911 -6487.51 112086 -115242 
30954 2 -264.279 22.2131 -26.3589 -1.5441 1.33341 -0.837716 -0.00890231 -0.190373 0.223091 0.00612629 -1.51133 113364 214124 372579 -101330 -105820 32087 
30147 2 -264.285 24.0001 -28.9727 -1.51667 -0.1678 -3.56946 0.0399735 0.0797792 0.0486175 0.0189803 -1.51757 134227 479598 191486 -37235.9 -62613 224253 
30865 2 -262.674 19.3466 -26.2657 -2.35063 0.302879 -2.5506 -0.172708 0.11485 0.0156808 0.0152689 -1.5214 36862.7 -76067.5 57893.6 20799 -59938.3 -130545 
30056 2 -262.669 21.1512 -28.9348 -2.58149 -0.378317 -0.842275 -0.146167 0.257764 0.0337229 0.00946731 -1.5183 187204 -2083.67 5341.67 12527.6 -7918.26 -204784 
30958 2 -261.125 22.0958 -26.3729 -1.75842 -0.104533 0.641656 0.0468308 -0.0236723 0.146716 0.00442682 -1.52271 -12126.8 -5863.25 181487 -32543.8 -116103 23461.1 
30061 2 -261.16 18.4569 -28.8914 -0.0131736 -2.71858 -2.30941 0.173758 -0.133248 0.0117676 0.0160264 -1.52917 -110180 -125898 156005 74145.2 67161 -103689 
30155 2 -261.138 23.9832 -28.9163 -0.844569 2.34074 1.78857 0.158062 0.000138485 -0.106244 0.0118286 -1.51751 148415 288029 9660.1 -65018.7 -6187.02 -80132.2 
30063 2 -256.396 19.2375 -31.584 1.09511 -0.638799 -0.875426 0.310582 0.232721 0.154108 0.00298972 -1.51091 -218152 -46822.6 -195850 97944.8 -207298 -37154.5 
30059 2 -259.495 19.3121 -31.5118 -0.646703 -3.27542 0.67694 -0.210035 0.142842 -0.000612992 0.0146165 -1.5219 87313.3 157958 -46994.8 108724 -60741.3 -7359.73 
30869 2 -259.496 19.3326 -26.2859 0.95119 0.0593353 -3.23618 -0.15417 0.0252506 -0.0492972 0.0143347 -1.52467 -131255 63530.5 212831 76377.9 38396.8 -19609.5 
30060 2 -259.456 21.1798 -28.9248 -0.183842 2.02657 -0.561286 -0.0723256 0.00846389 -0.0015885 0.0056122 -1.5225 123285 93411.8 180257 -28643.5 -111594 -41230.3 
30159 2 -257.9 23.9092 -29.0036 -1.999 -0.076282 -0.183293 0.0502735 0.0615898 0.22569 0.00508269 -1.51779 67389.2 -69759 168246 117413 -188696 27097.4 
30966 2 -257.921 22.0889 -26.3112 0.922792 -0.93436 1.46169 -0.0694297 0.0354799 -0.151459 0.00486313 -1.52189 -45739.6 23969.5 48468.8 80156.3 -176178 -60001.8 
30065 2 -257.984 18.3893 -28.9458 -0.604128 1.19854 -1.26287 -0.0787643 0.0265186 0.0267019 0.00427773 -1.53144 -339719 -15144.9 -71576.3 99111.1 -91494.7 107836 
30873 2 -256.4 19.3058 -26.369 -1.50801 1.06595 -0.233463 -0.00339966 0.0198235 0.0406109 0.00436405 -1.52651 -526339 -41060.8 75348.2 26434.6 -22511 20649.3 
30064 2 -256.312 21.1653 -28.9819 -2.02866 0.460724 -0.698238 0.0358022 -0.183014 -0.0368807 0.00606493 -1.51627 6635.08 29063.2 15559.1 25534.3 -301171 4237.29 
30970 2 -254.806 22.0449 -26.4287 0.125228 2.46591 1.97877 0.10958 0.0383662 0.0876542 0.0126102 -1.51738 44031.9 -65687.1 -218398 -48963.3 -28425.4 -315193 
30156 2 -254.722 23.8702 -29.0455 1.06845 -1.54348 1.02233 0.0192982 0.101654 0.188194 0.00575479 -1.52404 21376.8 9055.75 -46077.1 -86597.4 -126576 -15628.3 
30069 2 -254.895 18.3125 -28.9698 -0.224215 -1.02112 -2.78039 0.228221 0.102958 -0.0723191 0.0111134 -1.51818 -18905.7 213325 172157 56075 8296.97 72259.1 
30067 2 -253.191 19.312 -31.5556 -0.349063 1.27584 -2.17242 -0.153755 -0.189255 -0.0718706 0.00814781 -1.5021 108966 163159 282838 261524 -74782.6 151241 
30877 2 -253.287 19.2923 -26.3576 -1.15066 0.43846 -0.0433944 -0.00745975 0.0265261 -0.04055 0.00191212 -1.52563 -392287 -52468 -140282 69199.7 -8314.51 290183 
30068 2 -253.103 21.0852 -28.8991 0.187199 -1.73504 -0.143752 -0.189162 0.0988066 -0.187516 0.00386176 -1.52428 83729.4 -144445 -86344.4 165822 105243 -19079.6 
30882 2 -251.59 22.041 -26.3239 -0.190039 -1.82792 0.513386 -0.208888 0.0493522 -0.0504075 0.00458588 -1.52526 -218567 -281082 -176728 -193.735 -58097.7 -17989.9 
30171 2 -251.568 23.851 -28.9677 0.963417 1.26348 2.08906 -0.0118779 0.112155 0.010188 0.00867644 -1.53056 -113238 -4530.65 -37098.7 36563.5 692.387 -228095 
30073 2 -251.694 18.3563 -28.969 -1.44705 3.57209 -1.62393 0.110953 -0.138796 0.0880654 0.0220301 -1.50977 185840 -52065 233275 257883 -40649.2 25383 
30076 2 -249.972 21.1396 -28.9187 0.622388 0.0572836 -1.92639 -0.13805 -0.220437 0.0268563 0.00516605 -1.53128 -290918 -109191 178064 -8755.33 150059 124365 
30881 2 -250.161 19.2961 -26.323 -2.28502 -0.105176 -0.0193189 0.0405111 -0.0166731 -0.201727 0.00659073 -1.52332 -469187 -184680 -8686.17 141659 -10263.8 46426.8 
30077 2 -248.52 18.3453 -29.0519 1.49234 -0.305709 -0.64232 -0.170123 0.00269991 0.235381 0.0034424 -1.5104 -81247.1 52189.4 -94913.8 46257.3 -156409 -93271.3 
30988 2 -248.495 22.0639 -26.2569 0.817989 -0.396989 0.86212 -0.0922226 0.0681852 -0.211145 0.00197739 -1.51158 -701525 38950 -126087 150225 -129345 242648 
30084 2 -248.449 23.8326 -28.9117 -0.00364556 2.43098 1.35289 0.0602263 0.205036 0.0134031 0.00974863 -1.52463 -266720 -203040 -48738.2 -11665.3 -102588 -120669 
30080 2 -246.89 21.1399 -28.9608 -0.225292 0.374767 1.54032 -0.0506053 -0.0840799 -0.0588096 0.00322914 -1.52371 -551968 -38862.4 -71569.5 62884.9 -148730 79821.3 
30885 2 -247.082 19.2634 -26.4583 -1.18051 0.676867 0.335868 0.179215 0.0913818 0.184657 0.00247441 -1.5283 -150685 -268734 117278 61123.1 28978.4 -62059.4 
31797 2 -245.452 22.056 -26.371 -1.27852 0.471785 -0.0591887 0.220492 -0.00909661 0.0141719 0.00234358 -1.49564 -214008 162723 -309759 -182442 -38952 12797.3 
30081 2 -245.4 18.3462 -29.0087 0.715587 -3.0974 1.77459 0.0871655 0.0658857 0.0309634 0.016695 -1.52717 -158732 -86610.1 -287758 -87249.9 -5554.12 -65842.9 
30183 2 -245.318 23.9071 -28.892 0.529179 -0.0272554 1.48269 0.0504294 -0.0327493 -0.055899 0.00312254 -1.51443 -118594 -150714 -88072.7 173691 -76365.8 113327 
30982 2 -243.798 21.1465 -28.9801 -0.490804 0.311138 1.35142 0.0994635 -0.0486354 0.0709062 0.00272564 -1.5188 -260407 87732.9 -129697 21770.2 97265.1 155056 
30889 2 -243.871 19.3068 -26.4522 -0.0852088 -1.76274 -1.6139 -0.0760596 -0.0678145 0.176399 0.00720342 -1.50963 48397.4 287478 28845.7 -110230 43484.6 -2109.75 
30987 2 -242.184 22.0114 -26.3252 -0.372103 -0.541372 1.49228 -0.161914 0.125223 -0.115034 0.00334835 -1.70956 -50525.1 -35567.1 332853 104179 -70762.5 346720 
30893 2 -242.226 18.3042 -28.9584 -0.807507 -0.544947 1.35633 -0.202541 0.116775 -0.0688999 0.00351239 -1.52561 -287547 -35577.9 -29715.6 87062.4 20878.8 -117062 
30180 2 -242.157 23.8941 -28.9189 -1.58929 -0.801891 0.495427 -0.179741 -0.144453 -0.0449914 0.0043004 -1.52603 -444432 -92356.4 -181065 -73830.2 36721.7 -142440 
30083 2 -240.686 19.2632 -31.6208 0.535394 1.26467 -0.408722 0.164689 0.13216 -0.00353784 0.00258592 -1.52744 10436.1 -133374 96108.8 -142247 -67222.3 -176223 
30899 2 -240.76 19.2508 -26.3503 -2.11495 0.213481 -1.48159 0.151359 -0.0300788 -0.00237132 0.00845599 -1.51802 -296389 46557.8 151725 29774.3 -27029.5 -68649.9 
30176 2 -240.654 21.0737 -29.051 0.00944292 0.95597 -0.0112439 -0.0620178 0.0875121 0.208497 0.00115132 -1.51986 -223920 13297.6 212659 152244 -105638 46419.7 
30089 2 -239.152 18.3603 -28.9582 1.86087 -0.0430378 1.79997 -0.0141744 -0.20594 0.0393749 0.00844454 -1.52589 -658223 -297926 159051 -86596.4 -61335 -176859 
30998 2 -239.073 21.9615 -26.3818 -0.120166 0.738533 -1.38516 -0.117361 0.0547762 0.0425385 0.00312176 -1.5087 -666523 -232253 288024 274411 57803.5 393431 
32811 2 -239.084 23.7972 -28.9241 -0.437946 -0.464878 0.993762 0.0276855 0.00529928 -0.198022 0.00175762 -1.47511 -947232 135311 -110743 257932 5977.2 146524 
30903 2 -237.646 19.2328 -26.3283 -0.532275 -0.788684 -0.691459 0.133699 -0.165804 -0.0234996 0.00174249 -1.51815 -60152.7 -408215 161996 117370 78130.9 -255284 
30897 2 -237.567 20.9991 -29.035 -1.48384 1.28973 1.10773 -0.131307 0.227158 0.165913 0.00641379 -1.52694 -823121 -369737 -6591.72 -24499.3 51819.7 -62330.2 
30184 2 -235.961 22 -31.5231 -1.30822 -0.898959 0.212932 0.0430412 0.0351304 0.000940043 0.00323055 -1.53152 -549791 -279059 -8198.3 13277.7 47027.7 137242 
30093 2 -236.096 18.2594 -28.9354 2.76497 -1.09991 0.785209 0.252427 -0.141652 0.0660405 0.0119294 -1.51836 -239846 -539876 203934 -99305.9 -17654 117146 
31820 2 -236.041 21.9321 -26.4058 -0.64268 1.24765 -3.43419 0.192414 -0.0117406 0.0362537 0.0173351 -1.50573 -394817 -235168 -285966 88640.9 240320 -223205 
33539 2 -236.118 23.8563 -28.8972 0.0422671 0.142102 -0.181382 0.451125 -0.0618072 -0.0513356 6.9121e-005 -1.72643 -607158 463514 -373206 110965 147578 95276.9 
30901 2 -234.482 19.2293 -26.1966 0.664076 0.399895 -0.773908 -0.099718 0.0266527 -0.241141 0.00151123 -1.51742 47011.8 -105895 234265 168835 -6841.62 124058 
30101 2 -234.56 20.9323 -28.9036 2.72791 -2.52437 0.343221 0.164402 0.0807939 -0.0805729 0.0175473 -1.47952 -540698 -592939 -20805.2 -280431 40531.3 -230681 
30922 2 -233.024 23.531 -28.8659 2.21908 0.646561 0.800733 -0.200432 0.217727 -0.0631009 0.00753636 -1.91799 -9341.71 -1.10651e+006 -572725 -347127 -221705 290294 
32731 2 -232.894 21.9549 -26.3089 0.127794 2.16852 -1.15003 -0.149677 0.00335111 0.212222 0.00760924 -1.49751 24282.2 -391952 -585868 217718 -41337.9 114674 
30097 2 -232.872 18.3639 -28.9214 2.78036 2.69803 0.239276 -0.266829 0.0248747 0.128914 0.0189772 -1.51589 44299.8 -328434 227650 226343 72520.7 59577.6 
32436 2 -231.329 19.3367 -26.2847 -0.759496 0.498372 0.481311 -0.103485 -0.288073 -0.0339525 0.00133114 -1.51109 -366529 -127977 5804.17 160098 3470.51 -152329 
30095 2 -231.347 19.263 -31.5058 0.368721 1.88095 -0.531367 0.343866 0.189822 -0.022406 0.00498301 -1.51949 3999.6 -76796 2237.01 -72062.2 -115206 89954.7 
31808 2 -231.33 21.0887 -28.8522 -0.154167 -1.5051 -0.591693 -0.0558569 -0.0656279 -0.158616 0.00332411 -1.48868 -604827 -476062 352945 402435 364875 66519.8 
30913 2 -229.759 22.1896 -26.1696 -0.838141 1.34943 -0.843338 -0.379154 0.232491 -0.349026 0.0040741 -1.73101 -941248 472061 176581 151532 -49817.1 307614 
32729 2 -226.615 22.2295 -31.6017 1.87207 -2.32061 -3.45663 0.131976 -0.234574 0.196272 0.0262461 -1.68785 -284874 -221982 -786683 62908.7 -51657.4 -292375 
30099 2 -229.756 22.1112 -31.5249 0.880405 0.202246 -0.886242 0.0163922 -0.0169042 -0.0958533 0.00201704 -1.49573 -169773 -94872.7 -141801 293072 -158163 2966.08 
30915 2 -226.835 22.176 -26.3404 1.93846 1.5219 -1.49394 0.150977 -0.155573 -0.0878993 0.0104611 -1.65456 -1.04686e+006 -205214 -869454 -289357 13594.3 -61111.3 
30909 2 -229.743 18.4147 -28.9351 0.358764 0.658955 0.964074 -0.0129159 0.00107782 0.158395 0.00187967 -1.52474 -465759 -747858 12346.7 -171254 -34706.3 -82454.8 
31003 2 -229.86 23.9373 -28.9486 -0.796125 0.49042 0.411235 0.124044 0.153125 0.0489696 0.00131423 -2.18618 835674 316329 267806 37300.9 121661 -106954 
32555 2 -228.33 19.4107 -26.2709 -0.69885 0.159114 1.44911 0.171914 -0.0182303 0.0183791 0.0032919 -1.51113 -419796 70281.1 555396 -50938.1 -12634.2 56155.2 
30828 2 -228.35 21.1743 -28.9322 0.0385323 0.600783 -0.93044 0.235419 -0.0874917 0.115504 0.00154687 -1.48511 -588316 -584367 52358.5 -381315 -242802 -162692 
30100 2 -228.134 19.4765 -31.4996 1.81847 1.96271 -0.978788 -0.331116 -0.205555 -0.0602109 0.0102236 -1.5046 -277526 -203813 -166479 244404 70087.2 123507 
31013 2 -226.694 18.4308 -28.9175 1.88627 -0.651375 2.66344 -0.255275 0.0177526 0.0822771 0.0139507 -1.51417 -775693 -156830 -182711 -213045 -239340 -234856 
31736 2 -226.693 23.677 -28.9613 2.1222 1.68602 -0.115955 -0.0429107 -0.0199793 -0.00465926 0.00926985 -2.36841 -548706 -2.23484e+006 -623168 421922 -427074 61697.6 
30832 2 -225.222 21.1403 -28.9451 0.373585 0.614268 -0.719728 0.0665004 0.0666805 -0.205593 0.00130347 -1.64164 -459458 -847689 91335.2 492158 -6748.58 323190 
31725 2 -225.24 19.4741 -26.3959 1.90746 -0.793642 0.680483 -0.278094 -0.0104158 0.40345 0.0059592 -1.47829 -500515 534449 -154178 128164 -148181 129024 
31007 2 -225.145 19.4096 -31.6209 -3.33403 3.56897 2.35177 0.147423 0.332762 0.226977 0.0370098 -1.48595 -934629 200531 150119 -234776 -85544.8 -224661 
2874 1 -223.822 24.0538 -29.0254 0.783054 0.0827195 -1.89807 0.123592 0.0994344 -0.07681 0.00590424 -1.08231 773429 1.61352e+006 1.29803e+006 -182546 443791 111615 
31131 2 -273.719 28.0557 -26.089 1.19358 2.82313 -0.939124 -0.112605 -0.0164217 0.129174 0.0129437 -1.17083 -241873 -320218 123927 178494 -19611.8 -246488 
31132 2 -273.534 29.8275 -28.7053 -1.09485 0.735001 2.02304 -0.0421295 0.0685711 0.00473373 0.00734503 -1.17772 -183815 179526 179976 -135179 -130571 -120590 
32029 2 -275.184 30.7724 -26.0999 -0.254855 -0.0950904 -2.74141 0.00805992 0.135132 -0.0530992 0.00955891 -1.38868 58350.2 313335 193519 -65784.8 -175109 -42177.6 
31039 2 -272.07 30.73 -26.153 -2.03832 0.363596 -1.31588 -0.0745856 0.0637725 -0.00675367 0.00758039 -1.61209 -15629.6 -6116.79 360323 177050 -57760.8 -143051 
30318 2 -272.027 30.7944 -31.3983 0.659001 0.861761 0.260857 0.114221 0.0659924 0.00261258 0.00156805 -1.32986 271735 202500 278306 87471.6 -213093 -43108.3 
31038 2 -270.654 27.9702 -26.187 -3.01706 -0.343068 -0.722763 0.258839 -0.144736 0.0218358 0.0122712 -1.39079 250763 41247.6 489414 -196324 -2600.63 2934.83 
30228 2 -270.497 27.9945 -31.424 -0.448532 0.390084 -1.02503 0.0475718 -0.136525 -0.0199812 0.0017684 -1.23843 -112159 55835.6 -221631 -196474 -55419.6 60313.3 
30229 2 -270.476 29.7402 -28.8482 -0.581602 -1.16823 -1.35115 -0.114877 0.0280742 0.10886 0.00444437 -1.51393 -451621 225428 142570 -118599 -47808.4 -70904.6 
30138 2 -269.025 25.0195 -31.4514 -0.5 0 0 0 0 0 0.000314879 -1.20391 96809.2 494369 437653 -44497.7 68129.3 -70873.4 
30139 2 -269.025 26.8728 -28.8305 -0.5 0 0 0 0 0 0.000314879 -1.38899 -34703.5 401395 684903 -123484 43799.1 42254.9 
30948 2 -269.025 25.0195 -26.2095 -0.5 0 0 0 0 0 0.000314879 -1.17446 143234 437696 262360 -54771.9 20919.9 26547.5 
30231 2 -268.865 30.6364 -31.4079 -1.7575 -1.18894 1.06722 -0.102181 0.105653 -0.051116 0.00710536 -1.60267 267725 237579 63740.3 118616 57360.4 191505 
30956 2 -268.969 30.5938 -26.2271 0.00910027 0.0836968 0.604228 0.00861625 0.0143599 0.0867313 0.000468767 -1.5507 -142337 114764 158586 44215.1 1375.41 -8130.88 
30230 2 -267.42 27.7994 -31.4514 -0.5 0 0 0 0 0 0.000314879 -1.62079 355512 420393 504581 326258 25435.7 -22340.1 
30233 2 -267.42 29.6527 -28.8305 -0.5 0 0 0 0 0 0.000314879 -1.54052 -134611 408672 121085 240155 -93920 38578 
31040 2 -267.42 27.7994 -26.2095 -0.5 0 0 0 0 0 0.000314879 -1.58216 491642 470800 337511 152787 93093.4 -402.116 
30151 2 -262.628 24.9187 -31.5769 -0.553882 0.686867 -0.23385 -0.110326 -0.0281165 0.180255 0.0010495 -1.50649 394999 226658 84090.8 -58100.8 39527 99924.7 
30149 2 -261.05 27.6347 -31.5376 1.8393 1.0329 -0.47634 0.129644 -0.0645563 -0.0382613 0.00589053 -1.52722 185009 56790.5 203560 -173522 -45590 -100342 
30234 2 -265.718 30.559 -31.4745 0.573335 -0.79158 -1.26528 -0.0567763 -0.00969199 0.0354003 0.00321964 -1.50628 202896 427208 288905 84816.8 -61062.8 142888 
30951 2 -265.851 24.9569 -26.2857 -0.284064 -2.06984 1.06849 0.000644561 0.105723 0.104586 0.00693565 -1.57544 491838 -6280.11 266931 -34910.7 -171058 2850.94 
30141 2 -265.88 25.0303 -31.4729 1.05882 -0.894661 0.742115 0.0528055 -0.107286 -0.0788219 0.00311383 -1.57003 554597 151107 209109 -4249.92 -186327 60847.6 
30142 2 -265.88 26.8677 -28.8452 0.956447 0.653111 -0.663074 0.0914485 -0.0633029 -0.0134001 0.00224321 -1.54472 471131 308071 185559 -17165.1 16250.1 10434.6 
31765 2 -265.828 30.5441 -26.2053 -2.70361 0.0521469 2.21145 0.208306 -0.103178 -0.0600994 0.0153695 -1.51973 77138.3 77335 154302 71700.5 62879.9 -89898.3 
30146 2 -264.225 27.7293 -31.4788 0.153428 1.31405 1.33707 -0.0178243 0.0657107 -0.0916743 0.00445622 -1.51545 89358.6 209138 321012 -39753.5 -111870 10506.6 
30960 2 -264.245 29.6235 -28.8514 -3.46395 -0.610736 1.54253 0.0784922 -0.068984 0.00800464 0.0185795 -1.52252 199170 125977 169035 -14362.1 -129939 12450.1 
30955 2 -264.244 27.7116 -26.2249 -0.596246 0.466528 0.079834 -0.0544592 -0.0354669 -0.0655633 0.000729931 -1.51486 62120.3 282366 241659 -117448 -9942.36 -60259 
30150 2 -262.532 30.4507 -31.4671 0.809942 -0.418475 -0.282232 -0.143137 0.0999053 -0.193622 0.00114715 -1.51328 63172.1 350802 174133 -3739.01 -119285 114595 
30959 2 -262.68 26.8342 -28.8902 2.06278 -0.444602 -1.03046 -0.0520537 -0.270166 -0.119484 0.0069457 -1.51417 248302 217796 2595.8 -153568 -225709 -18544.3 
30965 2 -262.639 24.8869 -26.3086 0.47866 0.560038 -1.06727 -0.259101 0.0508839 0.115528 0.0021183 -1.50985 -2570.86 -29812.2 430270 -184434 86787.2 -6690.69 
31870 2 -262.59 30.4143 -26.2832 1.07054 -3.82985 0.613499 0.0132361 0.0541934 0.0233482 0.0203919 -1.51422 151756 137385 453069 70364.4 -144368 51819.2 
30968 2 -261.093 27.5808 -26.3668 -0.610948 -0.126964 2.65849 0.209145 0.205345 0.142257 0.00939218 -1.52471 -29606.3 -3593.52 -9229.21 -49717.1 -159536 -118548 
30964 2 -260.993 29.4591 -28.9818 1.85084 -0.206548 0.222863 0.0100325 0.115458 0.27956 0.00443093 -1.52957 138303 32784 111718 -93580.3 -166179 89586.9 
30157 2 -257.836 27.6727 -31.5179 -1.85388 -0.373231 -2.06653 0.0338721 -0.151977 -0.247826 0.00988308 -1.52117 192420 26864.6 -94149.5 115035 9712.32 -157712
[truncated: 8,706,473 more chars]
